# Supplementary material for: Delays in Admittance-Controlled Haptic Devices Make Simulated Masses Feel Heavier
Source: PLoS One. 2015 Sep 11;10(9):e0138023. doi: 10.1371/journal.pone.0138023 (PMC4567313; doi:10.1371/journal.pone.0138023)
Supplement: S1 Appendix — (ZIP) [file pone.0138023.s001.zip]

Archive with 8 entries (7 files):
- Data_subject1-7/
- Data_subject1-7/Duw_pp1.txt
- Data_subject1-7/Duw_pp2.txt
- Data_subject1-7/Duw_pp3.txt
- Data_subject1-7/Duw_pp4.txt
- Data_subject1-7/Duw_pp5.txt
- Data_subject1-7/Duw_pp6.txt
- Data_subject1-7/Duw_pp7.txt
