# Supplementary material for: Delays in Admittance-Controlled Haptic Devices Make Simulated Masses Feel Heavier
Source: PLoS One. 2015 Sep 11;10(9):e0138023. doi: 10.1371/journal.pone.0138023 (PMC4567313; doi:10.1371/journal.pone.0138023)
Supplement: S1 Appendix — (ZIP) [file pone.0138023.s001.zip › Data_subject1-7/Duw_pp1.txt]

{'ScanNr','Time','ForceX','ForceY','ForceZ','PosX','PosY','PosZ'}
   1.0000000e+00   4.4300000e-04   1.7408000e-02   4.4019000e-02  -4.1200000e-02   2.3900000e-04   2.3900000e-04  -2.3900000e-04
   2.0000000e+00   4.3470000e-03   5.8270000e-03  -3.4227000e-02  -6.6950000e-02   2.3900000e-04   2.3900000e-04  -2.3900000e-04
   3.0000000e+00   8.2760000e-03   1.1610000e-02   1.9566000e-02  -2.0600000e-02   2.3900000e-04   2.3900000e-04  -2.3900000e-04
   4.0000000e+00   1.2207000e-02   2.3238000e-02   4.9020000e-03  -8.7550000e-02   2.3900000e-04   2.3900000e-04  -2.3900000e-04
   5.0000000e+00   1.6137000e-02  -1.1613000e-02  -1.4676000e-02  -7.7250000e-02   2.3900000e-04   2.3900000e-04  -2.3900000e-04
   6.0000000e+00   2.0067000e-02   2.3265000e-02  -4.8888000e-02  -1.0300000e-02   2.3900000e-04   2.3900000e-04  -2.3900000e-04
   7.0000000e+00   2.3997000e-02   2.3267000e-02  -5.3778000e-02   0.0000000e+00   2.3900000e-04   2.3900000e-04  -2.3900000e-04
   8.0000000e+00   2.7927000e-02   1.1632000e-02  -2.4444000e-02  -3.6050000e-02   2.3900000e-04   2.3900000e-04  -2.3900000e-04
   9.0000000e+00   3.1857000e-02  -2.3223000e-02  -3.4242000e-02  -3.6050000e-02   2.3900000e-04   2.3900000e-04  -2.3900000e-04
   1.0000000e+01   3.5788000e-02   6.9740000e-02  -3.9085000e-02  -1.5450000e-02   2.3900000e-04   2.3900000e-04  -2.3900000e-04
   1.1000000e+01   3.9717000e-02   5.8390000e-03  -5.8677000e-02  -9.2700000e-02   2.3900000e-04   2.3900000e-04  -2.3900000e-04
   1.2000000e+01   4.3648000e-02   2.9091000e-02  -8.3116000e-02  -2.0600000e-02   2.3900000e-04   2.3900000e-04  -2.3900000e-04
   1.3000000e+01   4.7577000e-02  -3.4809000e-02  -1.0270700e-01  -6.6950000e-02   2.3900000e-04   2.3900000e-04  -2.3900000e-04
   1.4000000e+01   5.1507000e-02   4.4000000e-05  -8.8020000e-02  -9.7850000e-02   2.3900000e-04   2.3900000e-04  -2.3900000e-04
   1.5000000e+01   5.5437000e-02   2.3271000e-02  -6.3558000e-02  -8.2400000e-02   2.3900000e-04   2.3900000e-04  -2.3900000e-04
   1.6000000e+01   5.9367000e-02   3.4000000e-05  -6.8460000e-02  -2.5750000e-02   2.3900000e-04   2.3900000e-04  -2.3900000e-04
   1.7000000e+01   6.3298000e-02  -5.7860000e-03  -4.8903000e-02   1.0300000e-02   2.3900000e-04   2.3900000e-04  -2.3900000e-04
   1.8000000e+01   6.7228000e-02   1.1637000e-02  -3.4224000e-02  -9.2700000e-02   2.3900000e-04   2.3900000e-04  -2.3900000e-04
   1.9000000e+01   7.1157000e-02   1.7403000e-02   5.3799000e-02  -1.0300000e-02   2.3900000e-04   2.3900000e-04  -2.3900000e-04
   2.0000000e+01   7.5087000e-02   1.1603000e-02   3.4236000e-02  -4.1200000e-02   2.3900000e-04   2.3900000e-04  -2.3900000e-04
   2.1000000e+01   7.9017000e-02   1.1596000e-02   4.8906000e-02  -3.0900000e-02   2.3800000e-04   2.3900000e-04  -2.3900000e-04
   2.2000000e+01   8.2949000e-02   1.1605000e-02   2.9346000e-02  -9.7850000e-02   2.3800000e-04   2.3900000e-04  -2.3900000e-04
   2.3000000e+01   8.6880000e-02   1.7415000e-02   2.9349000e-02  -3.6050000e-02   2.3800000e-04   2.3900000e-04  -2.3900000e-04
   2.4000000e+01   9.0809000e-02  -2.9067000e-02   3.4216000e-02  -6.1800000e-02   2.3800000e-04   2.3900000e-04  -2.3900000e-04
   2.5000000e+01   9.4738000e-02   6.3920000e-02  -1.9528000e-02  -9.2700000e-02   2.3800000e-04   2.3900000e-04  -2.3900000e-04
   2.6000000e+01   9.8670000e-02   1.0000000e-05  -1.9560000e-02  -5.1500000e-02   2.3800000e-04   2.3900000e-04  -2.3900000e-04
   2.7000000e+01   1.0259900e-01   1.1630000e-02  -1.9554000e-02  -2.0600000e-02   2.3800000e-04   2.3900000e-04  -2.3900000e-04
   2.8000000e+01   1.0654100e-01  -3.4833000e-02  -5.3807000e-02   1.0300000e-02   2.3800000e-04   2.3900000e-04  -2.3900000e-04
   2.9000000e+01   1.1045800e-01   5.8122000e-02  -4.3981000e-02  -5.6650000e-02   2.3800000e-04   2.3900000e-04  -2.3900000e-04
   3.0000000e+01   1.1438800e-01   1.7449000e-02  -3.9111000e-02   5.1500000e-03   2.3800000e-04   2.3900000e-04  -2.3900000e-04
   3.1000000e+01   1.1831800e-01   4.1000000e-05  -8.3130000e-02  -4.1200000e-02   2.3800000e-04   2.3900000e-04  -2.3900000e-04
   3.2000000e+01   1.2224800e-01  -1.7396000e-02  -6.8469000e-02  -4.1200000e-02   2.3800000e-04   2.3900000e-04  -2.3900000e-04
   3.3000000e+01   1.2617700e-01   1.1656000e-02  -7.3344000e-02  -3.0900000e-02   2.3800000e-04   2.3900000e-04  -2.3900000e-04
   3.4000000e+01   1.3010800e-01   2.3271000e-02  -6.3558000e-02  -6.1800000e-02   2.3800000e-04   2.3900000e-04  -2.3800000e-04
   3.5000000e+01   1.3403800e-01  -1.7403000e-02  -5.3799000e-02  -3.0900000e-02   2.3800000e-04   2.3900000e-04  -2.3800000e-04
   3.6000000e+01   1.3796800e-01   1.1671000e-02  -1.0268400e-01  -7.2100000e-02   2.3800000e-04   2.3900000e-04  -2.3800000e-04
   3.7000000e+01   1.4189800e-01   1.1654000e-02  -6.8454000e-02  -1.0300000e-02   2.3800000e-04   2.3900000e-04  -2.3800000e-04
   3.8000000e+01   1.4582800e-01  -1.1608000e-02  -2.4456000e-02  -5.1500000e-02   2.3800000e-04   2.3900000e-04  -2.3800000e-04
   3.9000000e+01   1.4975800e-01  -2.9045000e-02  -9.7940000e-03  -5.6650000e-02   2.3800000e-04   2.3900000e-04  -2.3800000e-04
   4.0000000e+01   1.5368800e-01   5.8085000e-02   2.9369000e-02  -2.0600000e-02   2.3800000e-04   2.3900000e-04  -2.3800000e-04
   4.1000000e+01   1.5761900e-01   1.1605000e-02   2.9346000e-02  -5.1500000e-03   2.3800000e-04   2.3900000e-04  -2.3800000e-04
   4.2000000e+01   1.6154800e-01  -1.1647000e-02   5.3784000e-02  -3.0900000e-02   2.3800000e-04   2.3900000e-04  -2.3800000e-04
   4.3000000e+01   1.6547800e-01  -3.4867000e-02   1.4653000e-02  -1.5450000e-02   2.3800000e-04   2.3900000e-04  -2.3800000e-04
   4.4000000e+01   1.6940800e-01   4.6473000e-02   1.4693000e-02  -1.5450000e-02   2.3800000e-04   2.3900000e-04  -2.3800000e-04
   4.5000000e+01   1.7333900e-01   3.4860000e-02   1.7000000e-05  -9.2700000e-02   2.3800000e-04   2.3900000e-04  -2.3800000e-04
   4.6000000e+01   1.7726900e-01   5.8250000e-03  -2.9337000e-02  -2.0600000e-02   2.3800000e-04   2.3900000e-04  -2.3800000e-04
   4.7000000e+01   1.8119900e-01   1.5000000e-05  -2.9340000e-02  -4.6350000e-02   2.3800000e-04   2.3900000e-04  -2.3800000e-04
   4.8000000e+01   1.8512800e-01   3.4853000e-02   1.4687000e-02  -1.1845000e-01   2.3800000e-04   2.3900000e-04  -2.3800000e-04
   4.9000000e+01   1.8906000e-01   2.3247000e-02  -1.4659000e-02  -9.7850000e-02   2.3800000e-04   2.3900000e-04  -2.3800000e-04
   5.0000000e+01   1.9299000e-01   1.5000000e-05  -2.9340000e-02  -6.1800000e-02   2.3800000e-04   2.3900000e-04  -2.3800000e-04
   5.1000000e+01   1.9692100e-01   1.5000000e-05  -2.9340000e-02  -2.0600000e-02   2.3800000e-04   2.3900000e-04  -2.3800000e-04
   5.2000000e+01   2.0085100e-01   1.1635000e-02  -2.9334000e-02  -5.6650000e-02   2.3800000e-04   2.3900000e-04  -2.3800000e-04
   5.3000000e+01   2.0478100e-01  -2.3240000e-02  -1.1000000e-05  -2.5750000e-02   2.3800000e-04   2.3900000e-04  -2.3800000e-04
   5.4000000e+01   2.0870900e-01  -2.3223000e-02  -3.4241000e-02  -3.6050000e-02   2.3800000e-04   2.3900000e-04  -2.3800000e-04
   5.5000000e+01   2.1263900e-01   2.9084000e-02  -6.8446000e-02  -4.6350000e-02   2.3800000e-04   2.3900000e-04  -2.3800000e-04
   5.6000000e+01   2.1656900e-01   5.8250000e-03  -2.9337000e-02  -1.0815000e-01   2.3800000e-04   2.3900000e-04  -2.3800000e-04
   5.7000000e+01   2.2049800e-01   4.4000000e-05  -8.8020000e-02  -3.6050000e-02   2.3800000e-04   2.3900000e-04  -2.3800000e-04
   5.8000000e+01   2.2442800e-01  -4.0626000e-02  -8.8040000e-02  -5.6650000e-02   2.3800000e-04   2.3900000e-04  -2.3800000e-04
   5.9000000e+01   2.2835900e-01   5.8122000e-02  -4.3981000e-02  -1.1845000e-01   2.3800000e-04   2.3900000e-04  -2.3800000e-04
   6.0000000e+01   2.3228900e-01   2.3262000e-02  -4.3998000e-02  -6.1800000e-02   2.3800000e-04   2.3900000e-04  -2.3800000e-04
   6.1000000e+01   2.3621800e-01   1.7445000e-02  -2.9331000e-02  -3.0900000e-02   2.3800000e-04   2.3900000e-04  -2.3800000e-04
   6.2000000e+01   2.4014800e-01  -2.3233000e-02  -1.4681000e-02  -4.6350000e-02   2.3800000e-04   2.3900000e-04  -2.3800000e-04
   6.3000000e+01   2.4407900e-01   3.4850000e-02   1.9577000e-02  -3.6050000e-02   2.3800000e-04   2.3900000e-04  -2.3800000e-04
   6.4000000e+01   2.4800800e-01   1.7413000e-02   3.4239000e-02  -4.1200000e-02   2.3800000e-04   2.3900000e-04  -2.3800000e-04
   6.5000000e+01   2.5193900e-01   1.7435000e-02  -9.7710000e-03  -6.1800000e-02   2.3800000e-04   2.3900000e-04  -2.3800000e-04
   6.6000000e+01   2.5586900e-01   1.1640000e-02  -3.9114000e-02  -3.0900000e-02   2.3800000e-04   2.3900000e-04  -2.3800000e-04
   6.7000000e+01   2.5979900e-01   5.2297000e-02  -1.4643000e-02  -1.5450000e-02   2.3800000e-04   2.3900000e-04  -2.3800000e-04
   6.8000000e+01   2.6373000e-01  -2.3238000e-02  -4.9020000e-03  -6.6950000e-02   2.3800000e-04   2.3900000e-04  -2.3800000e-04
   6.9000000e+01   2.6765900e-01  -1.7435000e-02   9.7710000e-03  -7.7250000e-02   2.3800000e-04   2.3900000e-04  -2.3800000e-04
   7.0000000e+01   2.7159000e-01   1.1625000e-02  -9.7740000e-03  -9.2700000e-02   2.3800000e-04   2.3900000e-04  -2.3800000e-04
   7.1000000e+01   2.7551900e-01   3.4855000e-02   9.7980000e-03  -8.7550000e-02   2.3800000e-04   2.3900000e-04  -2.3800000e-04
   7.2000000e+01   2.7944900e-01  -3.4867000e-02   1.4653000e-02  -8.7550000e-02   2.3800000e-04   2.3900000e-04  -2.3800000e-04
   7.3000000e+01   2.8337900e-01  -1.1613000e-02  -1.4676000e-02  -5.6650000e-02   2.3800000e-04   2.3900000e-04  -2.3800000e-04
   7.4000000e+01   2.8731000e-01   4.6463000e-02   3.4253000e-02  -1.5450000e-02   2.3800000e-04   2.3900000e-04  -2.3800000e-04
   7.5000000e+01   2.9124000e-01   4.6487000e-02  -1.4647000e-02   0.0000000e+00   2.3800000e-04   2.3900000e-04  -2.3800000e-04
   7.6000000e+01   2.9516900e-01   5.8440000e-03  -6.8457000e-02  -2.0600000e-02   2.3800000e-04   2.3900000e-04  -2.3800000e-04
   7.7000000e+01   2.9909900e-01  -1.7395000e-02  -6.8469000e-02  -3.6050000e-02   2.3800000e-04   2.3900000e-04  -2.3800000e-04
   7.8000000e+01   3.0302900e-01   2.9087000e-02  -7.3335000e-02  -3.6050000e-02   2.3800000e-04   2.3900000e-04  -2.3800000e-04
   7.9000000e+01   3.0695900e-01   2.3282000e-02  -8.3118000e-02  -1.0300000e-01   2.3800000e-04   2.3900000e-04  -2.3800000e-04
   8.0000000e+01   3.1089600e-01   2.3282000e-02  -8.3118000e-02  -4.1200000e-02   2.3800000e-04   2.3900000e-04  -2.3800000e-04
   8.1000000e+01   3.1482100e-01  -1.1576000e-02  -8.8026000e-02  -4.6350000e-02   2.3800000e-04   2.3900000e-04  -2.3800000e-04
   8.2000000e+01   3.1875000e-01   5.2317000e-02  -5.3764000e-02  -9.2700000e-02   2.3800000e-04   2.3900000e-04  -2.3800000e-04
   8.3000000e+01   3.2267900e-01  -1.1608000e-02  -2.4456000e-02  -7.2100000e-02   2.3800000e-04   2.3900000e-04  -2.3800000e-04
   8.4000000e+01   3.2661000e-01  -2.3240000e-02  -1.1000000e-05  -4.6350000e-02   2.3800000e-04   2.3900000e-04  -2.3800000e-04
   8.5000000e+01   3.3054000e-01   1.1618000e-02   4.8960000e-03   1.0300000e-02   2.3800000e-04   2.3900000e-04  -2.3800000e-04
   8.6000000e+01   3.3446900e-01   6.9745000e-02  -4.8865000e-02  -5.6650000e-02   2.3800000e-04   2.3900000e-04  -2.3800000e-04
   8.7000000e+01   3.3839900e-01  -3.4848000e-02  -2.4468000e-02  -5.1500000e-03   2.3800000e-04   2.3900000e-04  -2.3800000e-04
   8.8000000e+01   3.4233000e-01  -2.3230000e-02  -1.9572000e-02  -6.6950000e-02   2.3800000e-04   2.3900000e-04  -2.3800000e-04
   8.9000000e+01   3.4626000e-01   2.9057000e-02  -1.4655000e-02  -5.6650000e-02   2.3800000e-04   2.3900000e-04  -2.3800000e-04
   9.0000000e+01   3.5019000e-01   6.3910000e-02   3.2000000e-05  -1.2360000e-01   2.3800000e-04   2.3900000e-04  -2.3800000e-04
   9.1000000e+01   3.5412100e-01  -1.1615000e-02  -9.7860000e-03  -5.6650000e-02   2.3800000e-04   2.3900000e-04  -2.3800000e-04
   9.2000000e+01   3.5805000e-01  -2.9050000e-02  -1.4000000e-05  -3.0900000e-02   2.3800000e-04   2.3900000e-04  -2.3800000e-04
   9.3000000e+01   3.6198000e-01   1.7413000e-02   3.4239000e-02  -8.2400000e-02   2.3800000e-04   2.3900000e-04  -2.3800000e-04
   9.4000000e+01   3.6591000e-01   4.0643000e-02   5.3810000e-02  -4.6350000e-02   2.3800000e-04   2.3900000e-04  -2.3800000e-04
   9.5000000e+01   3.6984000e-01   1.1618000e-02   4.8960000e-03  -5.1500000e-02   2.3800000e-04   2.3900000e-04  -2.3800000e-04
   9.6000000e+01   3.7377000e-01  -1.1605000e-02  -2.9346000e-02  -3.0900000e-02   2.3800000e-04   2.3900000e-04  -2.3800000e-04
   9.7000000e+01   3.7770000e-01   7.5552000e-02  -4.3972000e-02  -4.1200000e-02   2.3800000e-04   2.3900000e-04  -2.3800000e-04
   9.8000000e+01   3.8163200e-01   1.7457000e-02  -5.3781000e-02  -3.6050000e-02   2.3800000e-04   2.3900000e-04  -2.3800000e-04
   9.9000000e+01   3.8556100e-01   1.7457000e-02  -5.3781000e-02  -4.6350000e-02   2.3800000e-04   2.3900000e-04  -2.3800000e-04
   1.0000000e+02   3.8949000e-01   3.6000000e-05  -7.3350000e-02  -6.1800000e-02   2.3800000e-04   2.3900000e-04  -2.3800000e-04
   1.0100000e+02   3.9342000e-01   8.7189000e-02  -7.8197000e-02   1.0300000e-02   2.3800000e-04   2.3900000e-04  -2.3800000e-04
   1.0200000e+02   3.9735000e-01  -1.1586000e-02  -6.8466000e-02  -7.2100000e-02   2.3800000e-04   2.3900000e-04  -2.3800000e-04
   1.0300000e+02   4.0128000e-01   5.8290000e-03  -3.9117000e-02  -4.1200000e-02   2.3800000e-04   2.3900000e-04  -2.3800000e-04
   1.0400000e+02   4.0521100e-01   1.7432000e-02  -4.8810000e-03  -5.6650000e-02   2.3800000e-04   2.3900000e-04  -2.3800000e-04
   1.0500000e+02   4.0914100e-01   8.7152000e-02  -4.8460000e-03  -7.7250000e-02   2.3800000e-04   2.3900000e-04  -2.3800000e-04
   1.0600000e+02   4.1307000e-01  -1.1605000e-02  -2.9346000e-02  -7.7250000e-02   2.3800000e-04   2.3900000e-04  -2.3800000e-04
   1.0700000e+02   4.1700000e-01  -1.1603000e-02  -3.4236000e-02  -2.5750000e-02   2.3800000e-04   2.3900000e-04  -2.3800000e-04
   1.0800000e+02   4.2093000e-01   1.7437000e-02  -1.4661000e-02  -1.5450000e-02   2.3800000e-04   2.3900000e-04  -2.3800000e-04
   1.0900000e+02   4.2486100e-01   2.9060000e-02  -1.9545000e-02  -4.1200000e-02   2.3800000e-04   2.3900000e-04  -2.3800000e-04
   1.1000000e+02   4.2879100e-01   5.8390000e-03  -5.8677000e-02  -3.0900000e-02   2.3800000e-04   2.3900000e-04  -2.3800000e-04
   1.1100000e+02   4.3272100e-01   2.9065000e-02  -2.9326000e-02  -5.6650000e-02   2.3800000e-04   2.3900000e-04  -2.3800000e-04
   1.1200000e+02   4.3665000e-01   1.7437000e-02  -1.4661000e-02  -3.6050000e-02   2.3800000e-04   2.3900000e-04  -2.3800000e-04
   1.1300000e+02   4.4058100e-01   2.3233000e-02   1.4681000e-02  -9.7850000e-02   2.3800000e-04   2.3900000e-04  -2.3800000e-04
   1.1400000e+02   4.4451100e-01   2.9045000e-02   9.7950000e-03  -4.6350000e-02   2.3800000e-04   2.3900000e-04  -2.3800000e-04
   1.1500000e+02   4.4844000e-01   1.7408000e-02   4.4019000e-02  -7.2100000e-02   2.3800000e-04   2.3900000e-04  -2.3800000e-04
   1.1600000e+02   4.5237000e-01   9.8768000e-02   4.9400000e-03  -1.0300000e-01   2.3800000e-04   2.3900000e-04  -2.3800000e-04
   1.1700000e+02   4.5630100e-01   1.1615000e-02   9.7860000e-03  -5.6650000e-02   2.3800000e-04   2.3900000e-04  -2.3800000e-04
   1.1800000e+02   4.6023100e-01  -1.1627000e-02   1.4664000e-02  -5.1500000e-02   2.3800000e-04   2.3900000e-04  -2.3800000e-04
   1.1900000e+02   4.6416200e-01  -1.7418000e-02  -2.4459000e-02  -5.6650000e-02   2.3800000e-04   2.3900000e-04  -2.3800000e-04
   1.2000000e+02   4.6809200e-01   9.8794000e-02  -4.8851000e-02  -4.1200000e-02   2.3800000e-04   2.3900000e-04  -2.3800000e-04
   1.2100000e+02   4.7202200e-01   1.7469000e-02  -7.8231000e-02   2.0600000e-02   2.3800000e-04   2.3900000e-04  -2.3800000e-04
   1.2200000e+02   4.7595100e-01   2.3250000e-02  -1.9549000e-02  -1.5450000e-02   2.3800000e-04   2.3900000e-04  -2.3800000e-04
   1.2300000e+02   4.7988100e-01  -5.7790000e-03  -6.3573000e-02  -6.6950000e-02   2.3800000e-04   2.3900000e-04  -2.3800000e-04
   1.2400000e+02   4.8381100e-01   6.3922000e-02  -2.4418000e-02  -1.0815000e-01   2.3800000e-04   2.3900000e-04  -2.3800000e-04
   1.2500000e+02   4.8774100e-01   1.1650000e-02  -5.8674000e-02  -5.6650000e-02   2.3800000e-04   2.3900000e-04  -2.3800000e-04
   1.2600000e+02   4.9167200e-01   5.8270000e-03  -3.4227000e-02  -7.7250000e-02   2.3800000e-04   2.3900000e-04  -2.3800000e-04
   1.2700000e+02   4.9560100e-01  -1.7428000e-02  -4.8990000e-03  -7.7250000e-02   2.3800000e-04   2.3900000e-04  -2.3800000e-04
   1.2800000e+02   4.9953200e-01   2.9062000e-02  -2.4435000e-02  -4.6350000e-02   2.3800000e-04   2.3900000e-04  -2.3800000e-04
   1.2900000e+02   5.0346100e-01   1.7445000e-02  -2.9331000e-02  -7.7250000e-02   2.3800000e-04   2.3900000e-04  -2.3800000e-04
   1.3000000e+02   5.0739100e-01   2.3262000e-02  -4.3998000e-02  -6.6950000e-02   2.3800000e-04   2.3900000e-04  -2.3800000e-04
   1.3100000e+02   5.1133400e-01   9.8804000e-02  -6.8411000e-02  -2.5750000e-02   2.3800000e-04   2.3900000e-04  -2.3800000e-04
   1.3200000e+02   5.1525300e-01   2.9077000e-02  -5.3776000e-02   2.0600000e-02   2.3800000e-04   2.3900000e-04  -2.3800000e-04
   1.3300000e+02   5.1918200e-01   1.1627000e-02  -1.4664000e-02  -6.1800000e-02   2.3800000e-04   2.3900000e-04  -2.3800000e-04
   1.3400000e+02   5.2311200e-01  -5.8080000e-03  -4.8930000e-03  -2.5750000e-02   2.3800000e-04   2.3900000e-04  -2.3800000e-04
   1.3500000e+02   5.2704100e-01   9.8775000e-02  -9.7300000e-03  -1.0300000e-02   2.3800000e-04   2.3900000e-04  -2.3800000e-04
   1.3600000e+02   5.3097100e-01   1.1615000e-02   9.7860000e-03  -9.2700000e-02   2.3800000e-04   2.3900000e-04  -2.3800000e-04
   1.3700000e+02   5.3490100e-01   2.3228000e-02   2.4462000e-02  -5.6650000e-02   2.3800000e-04   2.3900000e-04  -2.3800000e-04
   1.3800000e+02   5.3883200e-01  -5.8270000e-03   3.4227000e-02  -7.7250000e-02   2.3800000e-04   2.3900000e-04  -2.3800000e-04
   1.3900000e+02   5.4276200e-01   6.3910000e-02   3.2000000e-05  -9.2700000e-02   2.3800000e-04   2.3900000e-04  -2.3800000e-04
   1.4000000e+02   5.4669200e-01   5.8150000e-03  -9.7770000e-03  -9.2700000e-02   2.3800000e-04   2.3900000e-04  -2.3800000e-04
   1.4100000e+02   5.5062100e-01   2.9060000e-02  -1.9546000e-02  -3.0900000e-02   2.3800000e-04   2.3900000e-04  -2.3800000e-04
   1.4200000e+02   5.5455200e-01  -4.6458000e-02  -4.4033000e-02   1.0300000e-02   2.3800000e-04   2.3900000e-04  -2.3800000e-04
   1.4300000e+02   5.5848200e-01   5.8122000e-02  -4.3981000e-02  -2.0600000e-02   2.3800000e-04   2.3900000e-04  -2.3800000e-04
   1.4400000e+02   5.6241200e-01   3.4875000e-02  -2.9322000e-02  -3.6050000e-02   2.3800000e-04   2.3900000e-04  -2.3800000e-04
   1.4500000e+02   5.6634200e-01   5.2310000e-02  -3.9093000e-02  -4.6350000e-02   2.3800000e-04   2.3900000e-04  -2.3800000e-04
   1.4600000e+02   5.7027200e-01  -3.4840000e-02  -3.9138000e-02  -2.0600000e-02   2.3800000e-04   2.3900000e-04  -2.3800000e-04
   1.4700000e+02   5.7420200e-01   4.6495000e-02  -2.9316000e-02  -1.0815000e-01   2.3800000e-04   2.3900000e-04  -2.3800000e-04
   1.4800000e+02   5.7813300e-01   5.2283000e-02   1.4697000e-02  -6.6950000e-02   2.3800000e-04   2.3900000e-04  -2.3800000e-04
   1.4900000e+02   5.8207900e-01   1.7430000e-02   9.0000000e-06  -4.1200000e-02   2.3800000e-04   2.3900000e-04  -2.3800000e-04
   1.5000000e+02   5.8599600e-01   5.2312000e-02  -4.3984000e-02  -9.2700000e-02   2.3800000e-04   2.3900000e-04  -2.3800000e-04
   1.5100000e+02   5.8992600e-01   4.6504000e-02  -4.8877000e-02  -8.7550000e-02   2.3800000e-04   2.3900000e-04  -2.3800000e-04
   1.5200000e+02   5.9385500e-01   1.7457000e-02  -5.3781000e-02  -7.7250000e-02   2.3800000e-04   2.3900000e-04  -2.3800000e-04
   1.5300000e+02   5.9778400e-01   2.7000000e-05  -5.3790000e-02  -4.1200000e-02   2.3800000e-04   2.3900000e-04  -2.3800000e-04
   1.5400000e+02   6.0171500e-01   7.5542000e-02  -2.4412000e-02  -3.0900000e-02   2.3800000e-04   2.3900000e-04  -2.3800000e-04
   1.5500000e+02   6.0569100e-01   1.1632000e-02  -2.4444000e-02   1.0300000e-02   2.3800000e-04   2.3900000e-04  -2.3800000e-04
   1.5600000e+02   6.0957800e-01   1.1618000e-02   4.8960000e-03  -5.6650000e-02   2.3800000e-04   2.3900000e-04  -2.3800000e-04
   1.5700000e+02   6.1350600e-01  -4.0677000e-02   1.4649000e-02  -5.6650000e-02   2.3800000e-04   2.3900000e-04  -2.3800000e-04
   1.5800000e+02   6.1743600e-01   6.9725000e-02  -9.7450000e-03  -4.6350000e-02   2.3800000e-04   2.3900000e-04  -2.3800000e-04
   1.5900000e+02   6.2138400e-01   4.0651000e-02   3.9140000e-02  -6.1800000e-02   2.3800000e-04   2.3900000e-04  -2.3800000e-04
   1.6000000e+02   6.2529400e-01   2.3230000e-02   1.9571000e-02  -8.2400000e-02   2.3800000e-04   2.3900000e-04  -2.3800000e-04
   1.6100000e+02   6.2922400e-01  -1.1618000e-02  -4.8960000e-03  -8.2400000e-02   2.3800000e-04   2.3900000e-04  -2.3800000e-04
   1.6200000e+02   6.3315400e-01   8.1359000e-02  -3.9080000e-02  -3.0900000e-02   2.3800000e-04   2.3900000e-04  -2.3800000e-04
   1.6300000e+02   6.3708400e-01   1.7442000e-02  -2.4441000e-02  -5.1500000e-02   2.3800000e-04   2.3900000e-04  -2.3800000e-04
   1.6400000e+02   6.4101400e-01  -1.1593000e-02  -5.3796000e-02  -3.0900000e-02   2.3800000e-04   2.3900000e-04  -2.3800000e-04
   1.6500000e+02   6.4494400e-01   2.5000000e-05  -4.8900000e-02  -2.5750000e-02   2.3800000e-04   2.3900000e-04  -2.3800000e-04
   1.6600000e+02   6.4887400e-01   7.5555000e-02  -4.8862000e-02  -5.1500000e-03   2.3800000e-04   2.3900000e-04  -2.3800000e-04
   1.6700000e+02   6.5280500e-01  -1.1590000e-02  -5.8686000e-02  -4.1200000e-02   2.3800000e-04   2.3900000e-04  -2.3800000e-04
   1.6800000e+02   6.5673500e-01  -5.8000000e-03  -1.9563000e-02  -4.6350000e-02   2.3800000e-04   2.3900000e-04  -2.3800000e-04
   1.6900000e+02   6.6066400e-01   1.1625000e-02  -9.7740000e-03  -2.5750000e-02   2.3800000e-04   2.3900000e-04  -2.3800000e-04
   1.7000000e+02   6.6459400e-01   7.5525000e-02   9.8170000e-03  -1.0300000e-01   2.3800000e-04   2.3900000e-04  -2.3800000e-04
   1.7100000e+02   6.6852500e-01   1.7466000e-02  -7.3341000e-02  -2.0600000e-02   2.3800000e-04   2.3900000e-04  -2.3800000e-04
   1.7200000e+02   6.7245600e-01  -5.7950000e-03  -2.9343000e-02  -2.5750000e-02   2.3800000e-04   2.3900000e-04  -2.3800000e-04
   1.7300000e+02   6.7638400e-01   2.9067000e-02  -3.4215000e-02  -1.1845000e-01   2.3800000e-04   2.3900000e-04  -2.3800000e-04
   1.7400000e+02   6.8031400e-01   6.3932000e-02  -4.3978000e-02  -6.1800000e-02   2.3800000e-04   2.3900000e-04  -2.3800000e-04
   1.7500000e+02   6.8424500e-01   5.8300000e-03  -3.9117000e-02  -8.2400000e-02   2.3800000e-04   2.3900000e-04  -2.3800000e-04
   1.7600000e+02   6.8817400e-01   5.8320000e-03  -4.4007000e-02  -1.0300000e-02   2.3800000e-04   2.3900000e-04  -2.3800000e-04
   1.7700000e+02   6.9210500e-01   5.8127000e-02  -5.3761000e-02  -5.1500000e-02   2.3800000e-04   2.3900000e-04  -2.3800000e-04
   1.7800000e+02   6.9603500e-01   3.4862000e-02  -4.8730000e-03  -1.5450000e-02   2.3800000e-04   2.3900000e-04  -2.3800000e-04
   1.7900000e+02   6.9997400e-01  -1.7442000e-02   2.4441000e-02  -3.6050000e-02   2.3800000e-04   2.3900000e-04  -2.3800000e-04
   1.8000000e+02   7.0389600e-01   1.7408000e-02   4.4019000e-02  -4.6350000e-02   2.3800000e-04   2.3900000e-04  -2.3800000e-04
   1.8100000e+02   7.0782600e-01   4.6478000e-02   4.9140000e-03  -1.1330000e-01   2.3800000e-04   2.3900000e-04  -2.3800000e-04
   1.8200000e+02   7.1175600e-01   3.4870000e-02  -1.9542000e-02  -2.0600000e-02   2.3800000e-04   2.3900000e-04  -2.3800000e-04
   1.8300000e+02   7.1570300e-01  -1.1613000e-02  -1.4676000e-02  -3.0900000e-02   2.3800000e-04   2.3900000e-04  -2.3800000e-04
   1.8400000e+02   7.1961600e-01   2.9055000e-02  -9.7650000e-03  -9.7850000e-02   2.3800000e-04   2.3900000e-04  -2.3800000e-04
   1.8500000e+02   7.2354500e-01   6.9730000e-02  -1.9525000e-02  -3.6050000e-02   2.3800000e-04   2.3900000e-04  -2.3800000e-04
   1.8600000e+02   7.2747600e-01   2.3255000e-02  -2.9328000e-02  -5.1500000e-02   2.3800000e-04   2.3900000e-04  -2.3800000e-04
   1.8700000e+02   7.3140400e-01  -1.1596000e-02  -4.8906000e-02  -6.1800000e-02   2.3800000e-04   2.3900000e-04  -2.3800000e-04
   1.8800000e+02   7.3533400e-01   1.1622000e-02  -4.8840000e-03  -3.6050000e-02   2.3800000e-04   2.3900000e-04  -2.3800000e-04
   1.8900000e+02   7.3926500e-01   7.5528000e-02   4.9270000e-03  -5.1500000e-03   2.3800000e-04   2.3900000e-04  -2.3800000e-04
   1.9000000e+02   7.4319500e-01  -5.7950000e-03  -2.9343000e-02  -2.5750000e-02   2.3800000e-04   2.3900000e-04  -2.3800000e-04
   1.9100000e+02   7.4712500e-01   4.0682000e-02  -2.4429000e-02  -2.5750000e-02   2.3800000e-04   2.3900000e-04  -2.3800000e-04
   1.9200000e+02   7.5105500e-01   4.0697000e-02  -5.3769000e-02   1.0300000e-02   2.3800000e-04   2.3900000e-04  -2.3800000e-04
   1.9300000e+02   7.5498500e-01   8.1362000e-02  -4.3969000e-02  -5.1500000e-02   2.3800000e-04   2.3900000e-04  -2.3800000e-04
   1.9400000e+02   7.5891500e-01  -2.3218000e-02  -4.4022000e-02  -6.1800000e-02   2.3800000e-04   2.3900000e-04  -2.3800000e-04
   1.9500000e+02   7.6284500e-01   1.7465000e-02  -6.8451000e-02  -8.7550000e-02   2.3800000e-04   2.3900000e-04  -2.3800000e-04
   1.9600000e+02   7.6677600e-01   2.9085000e-02  -6.8445000e-02  -2.0600000e-02   2.3800000e-04   2.3900000e-04  -2.3800000e-04
   1.9700000e+02   7.7070600e-01   5.8127000e-02  -5.3761000e-02  -5.6650000e-02   2.3800000e-04   2.3900000e-04  -2.3800000e-04
   1.9800000e+02   7.7463600e-01  -3.4848000e-02  -2.4467000e-02  -5.1500000e-02   2.3800000e-04   2.3900000e-04  -2.3800000e-04
   1.9900000e+02   7.7856600e-01   4.0668000e-02   4.9100000e-03  -3.0900000e-02   2.3800000e-04   2.3900000e-04  -2.3800000e-04
   2.0000000e+02   7.8249500e-01   3.4838000e-02   4.4027000e-02  -2.5750000e-02   2.3800000e-04   2.3900000e-04  -2.3800000e-04
   2.0100000e+02   7.8642500e-01   6.3910000e-02   3.2000000e-05  -1.0300000e-02   2.3800000e-04   2.3900000e-04  -2.3800000e-04
   2.0200000e+02   7.9035500e-01   0.0000000e+00   0.0000000e+00  -5.1500000e-03   2.3800000e-04   2.3900000e-04  -2.3800000e-04
   2.0300000e+02   7.9428500e-01   3.4862000e-02  -4.8720000e-03  -1.5450000e-02   2.3800000e-04   2.3900000e-04  -2.3800000e-04
   2.0400000e+02   7.9821600e-01   4.0682000e-02  -2.4429000e-02  -9.2700000e-02   2.3800000e-04   2.3900000e-04  -2.3800000e-04
   2.0500000e+02   8.0214800e-01   1.7445000e-02  -2.9331000e-02  -4.6350000e-02   2.3800000e-04   2.3900000e-04  -2.3800000e-04
   2.0600000e+02   8.0607700e-01   5.8290000e-03  -3.9117000e-02  -6.1800000e-02   2.3800000e-04   2.3900000e-04  -2.3800000e-04
   2.0700000e+02   8.1000700e-01   3.4872000e-02  -2.4433000e-02  -9.7850000e-02   2.3800000e-04   2.3900000e-04  -2.3800000e-04
   2.0800000e+02   8.1393600e-01   2.9067000e-02  -3.4216000e-02  -7.7250000e-02   2.3800000e-04   2.3900000e-04  -2.3800000e-04
   2.0900000e+02   8.1786600e-01  -2.3238000e-02  -4.9010000e-03  -6.1800000e-02   2.3800000e-04   2.3900000e-04  -2.3800000e-04
   2.1000000e+02   8.2179600e-01   2.3245000e-02  -9.7690000e-03  -3.0900000e-02   2.3800000e-04   2.3900000e-04  -2.3800000e-04
   2.1100000e+02   8.2572600e-01   5.2297000e-02  -1.4643000e-02  -4.1200000e-02   2.3800000e-04   2.3900000e-04  -2.3800000e-04
   2.1200000e+02   8.2965700e-01   5.2300000e-02  -1.9533000e-02   1.5450000e-02   2.3800000e-04   2.3900000e-04  -2.3800000e-04
   2.1300000e+02   8.3358600e-01  -3.4840000e-02  -3.9138000e-02  -1.0300000e-02   2.3800000e-04   2.3900000e-04  -2.3800000e-04
   2.1400000e+02   8.3751600e-01   1.7457000e-02  -5.3781000e-02  -5.1500000e-02   2.3800000e-04   2.3900000e-04  -2.3800000e-04
   2.1500000e+02   8.4144700e-01   2.3252000e-02  -2.4438000e-02  -1.1845000e-01   2.3800000e-04   2.3900000e-04  -2.3800000e-04
   2.1600000e+02   8.4537500e-01   6.9756000e-02  -7.3316000e-02  -3.0900000e-02   2.3800000e-04   2.3900000e-04  -2.3800000e-04
   2.1700000e+02   8.4930500e-01  -1.1584000e-02  -7.3356000e-02  -6.1800000e-02   2.3800000e-04   2.3900000e-04  -2.3800000e-04
   2.1800000e+02   8.5323600e-01   1.7447000e-02  -3.4221000e-02  -8.2400000e-02   2.3800000e-04   2.3900000e-04  -2.3800000e-04
   2.1900000e+02   8.5716700e-01   1.7447000e-02  -3.4221000e-02  -3.0900000e-02   2.3800000e-04   2.3900000e-04  -2.3800000e-04
   2.2000000e+02   8.6109600e-01   1.7445000e-02  -2.9331000e-02  -5.1500000e-02   2.3800000e-04   2.3900000e-04  -2.3800000e-04
   2.2100000e+02   8.6502600e-01  -1.1620000e-02  -6.0000000e-06  -4.6350000e-02   2.3800000e-04   2.3900000e-04  -2.3800000e-04
   2.2200000e+02   8.6895900e-01   6.3922000e-02  -2.4418000e-02  -1.5450000e-02   2.3800000e-04   2.3900000e-04  -2.3800000e-04
   2.2300000e+02   8.7288700e-01   1.7432000e-02  -4.8810000e-03   2.0600000e-02   2.3800000e-04   2.3900000e-04  -2.3800000e-04
   2.2400000e+02   8.7681800e-01  -1.1605000e-02  -2.9346000e-02  -7.2100000e-02   2.3800000e-04   2.3900000e-04  -2.3800000e-04
   2.2500000e+02   8.8074900e-01   2.0000000e-06  -4.8900000e-03  -4.6350000e-02   2.3800000e-04   2.3900000e-04  -2.3800000e-04
   2.2600000e+02   8.8471100e-01   7.5554000e-02  -4.8863000e-02  -5.1500000e-03   2.3800000e-04   2.3900000e-04  -2.3800000e-04
   2.2700000e+02   8.8860700e-01   2.9000000e-05  -5.8680000e-02  -9.7850000e-02   2.3800000e-04   2.3900000e-04  -2.3800000e-04
   2.2800000e+02   8.9253800e-01   1.1644000e-02  -4.8894000e-02  -5.1500000e-02   2.3800000e-04   2.3900000e-04  -2.3800000e-04
   2.2900000e+02   8.9646700e-01  -5.8170000e-03   1.4667000e-02  -4.6350000e-02   2.3800000e-04   2.3900000e-04  -2.3800000e-04
   2.3000000e+02   9.0039800e-01   4.0665000e-02   9.8010000e-03  -1.5450000e-02   2.3800000e-04   2.3900000e-04  -2.3800000e-04
   2.3100000e+02   9.0432700e-01   3.4867000e-02  -1.4652000e-02  -7.2100000e-02   2.3800000e-04   2.3900000e-04  -2.3800000e-04
   2.3200000e+02   9.0825700e-01   3.4865000e-02  -9.7620000e-03  -3.0900000e-02   2.3800000e-04   2.3900000e-04  -2.3800000e-04
   2.3300000e+02   9.1218800e-01  -1.7442000e-02   2.4441000e-02  -1.5450000e-02   2.3800000e-04   2.3900000e-04  -2.3800000e-04
   2.3400000e+02   9.1611900e-01   1.7440000e-02  -1.9551000e-02  -1.5450000e-02   2.3800000e-04   2.3900000e-04  -2.3800000e-04
   2.3500000e+02   9.2004800e-01   4.0687000e-02  -3.4210000e-02  -5.6650000e-02   2.3800000e-04   2.3900000e-04  -2.3800000e-04
   2.3600000e+02   9.2397700e-01   2.9065000e-02  -2.9326000e-02  -4.6350000e-02   2.3800000e-04   2.3900000e-04  -2.3800000e-04
   2.3700000e+02   9.2790700e-01  -1.7406000e-02  -4.8909000e-02  -3.0900000e-02   2.3800000e-04   2.3900000e-04  -2.3800000e-04
   2.3800000e+02   9.3183700e-01   1.1651000e-02  -6.3564000e-02  -1.0300000e-01   2.3800000e-04   2.3900000e-04  -2.3800000e-04
   2.3900000e+02   9.3576700e-01   3.4887000e-02  -5.3772000e-02  -4.6350000e-02   2.3800000e-04   2.3900000e-04  -2.3800000e-04
   2.4000000e+02   9.3969800e-01   5.2300000e-02  -1.9533000e-02  -6.6950000e-02   2.3800000e-04   2.3900000e-04  -2.3800000e-04
   2.4100000e+02   9.4362800e-01   4.0690000e-02  -3.9099000e-02  -9.2700000e-02   2.3800000e-04   2.3900000e-04  -2.3800000e-04
   2.4200000e+02   9.4755800e-01   2.3255000e-02  -2.9328000e-02  -3.6050000e-02   2.3800000e-04   2.3900000e-04  -2.3800000e-04
   2.4300000e+02   9.5148700e-01   4.6480000e-02   2.4000000e-05  -7.7250000e-02   2.3800000e-04   2.3900000e-04  -2.3800000e-04
   2.4400000e+02   9.5541800e-01   2.3230000e-02   1.9571000e-02  -4.1200000e-02   2.3800000e-04   2.3900000e-04  -2.3800000e-04
   2.4500000e+02   9.5934700e-01   1.7449000e-02  -3.9111000e-02  -6.6950000e-02   2.3800000e-04   2.3900000e-04  -2.3800000e-04
   2.4600000e+02   9.6327600e-01   3.4879000e-02  -3.9103000e-02  -1.0300000e-02   2.3800000e-04   2.3900000e-04  -2.3800000e-04
   2.4700000e+02   9.6720700e-01   3.4877000e-02  -3.4213000e-02  -3.6050000e-02   2.3800000e-04   2.3900000e-04  -2.3800000e-04
   2.4800000e+02   9.7113700e-01   1.7442000e-02  -2.4441000e-02  -5.6650000e-02   2.3800000e-04   2.3900000e-04  -2.3800000e-04
   2.4900000e+02   9.7506800e-01   2.3252000e-02  -2.4438000e-02  -9.2700000e-02   2.3800000e-04   2.3900000e-04  -2.3800000e-04
   2.5000000e+02   9.7899700e-01   5.2297000e-02  -1.4643000e-02  -3.0900000e-02   2.3800000e-04   2.3900000e-04  -2.3800000e-04
   2.5100000e+02   9.8292700e-01   6.9727000e-02  -1.4635000e-02  -5.1500000e-02   2.3800000e-04   2.3900000e-04  -2.3800000e-04
   2.5200000e+02   9.8685700e-01  -5.8050000e-03  -9.7830000e-03  -4.6350000e-02   2.3800000e-04   2.3900000e-04  -2.3800000e-04
   2.5300000e+02   9.9078700e-01   1.1620000e-02   6.0000000e-06  -1.5450000e-02   2.3800000e-04   2.3900000e-04  -2.3800000e-04
   2.5400000e+02   9.9471800e-01   2.9038000e-02   2.4464000e-02  -1.0300000e-01   2.3800000e-04   2.3900000e-04  -2.3800000e-04
   2.5500000e+02   9.9864800e-01   5.2283000e-02   1.4696000e-02  -6.6950000e-02   2.3800000e-04   2.3900000e-04  -2.3800000e-04
   2.5600000e+02   1.0025780e+00   5.8340000e-03  -4.8897000e-02  -1.5450000e-02   2.3800000e-04   2.3900000e-04  -2.3800000e-04
   2.5700000e+02   1.0065090e+00   2.3269000e-02  -5.8668000e-02   0.0000000e+00   2.3800000e-04   2.3900000e-04  -2.3800000e-04
   2.5800000e+02   1.0104380e+00   2.3245000e-02  -9.7690000e-03  -3.6050000e-02   2.3800000e-04   2.3900000e-04  -2.3800000e-04
   2.5900000e+02   1.0143670e+00   4.0695000e-02  -4.8879000e-02  -2.5750000e-02   2.3800000e-04   2.3900000e-04  -2.3800000e-04
   2.6000000e+02   1.0182970e+00  -5.7850000e-03  -4.8903000e-02  -2.5750000e-02   2.3800000e-04   2.3900000e-04  -2.3800000e-04
   2.6100000e+02   1.0222270e+00   4.0705000e-02  -6.8439000e-02  -7.2100000e-02   2.3800000e-04   2.3900000e-04  -2.3800000e-04
   2.6200000e+02   1.0261580e+00   4.0692000e-02  -4.3989000e-02  -3.6050000e-02   2.3800000e-04   2.3900000e-04  -2.3800000e-04
   2.6300000e+02   1.0300880e+00   3.4867000e-02  -1.4652000e-02  -5.6650000e-02   2.3800000e-04   2.3900000e-04  -2.3800000e-04
   2.6400000e+02   1.0340180e+00  -2.3233000e-02  -1.4681000e-02  -9.2700000e-02   2.3800000e-04   2.3900000e-04  -2.3800000e-04
   2.6500000e+02   1.0379490e+00   6.3910000e-02   3.2000000e-05  -9.7850000e-02   2.3800000e-04   2.3900000e-04  -2.3800000e-04
   2.6600000e+02   1.0418780e+00   4.6495000e-02  -2.9317000e-02  -3.6050000e-02   2.3800000e-04   2.3900000e-04  -2.3800000e-04
   2.6700000e+02   1.0458080e+00   2.9062000e-02  -2.4436000e-02   1.0300000e-02   2.3800000e-04   2.3900000e-04  -2.3800000e-04
   2.6800000e+02   1.0497380e+00  -2.3223000e-02  -3.4241000e-02  -1.0300000e-02   2.3800000e-04   2.3900000e-04  -2.3800000e-04
   2.6900000e+02   1.0536680e+00   4.6492000e-02  -2.4426000e-02   1.0300000e-02   2.3800000e-04   2.3900000e-04  -2.3800000e-04
   2.7000000e+02   1.0575990e+00   4.0692000e-02  -4.3989000e-02  -4.1200000e-02   2.3800000e-04   2.3900000e-04  -2.3800000e-04
   2.7100000e+02   1.0615280e+00   5.2315000e-02  -4.8873000e-02  -1.5450000e-02   2.3800000e-04   2.3900000e-04  -2.3800000e-04
   2.7200000e+02   1.0654580e+00  -2.3225000e-02  -2.9352000e-02  -8.7550000e-02   2.3800000e-04   2.3900000e-04  -2.3800000e-04
   2.7300000e+02   1.0693890e+00   5.2288000e-02   4.9170000e-03  -3.6050000e-02   2.3800000e-04   2.3900000e-04  -2.3800000e-04
   2.7400000e+02   1.0733180e+00   4.0653000e-02   3.4250000e-02  -5.6650000e-02   2.3800000e-04   2.3900000e-04  -2.3800000e-04
   2.7500000e+02   1.0772470e+00  -5.8000000e-03  -1.9563000e-02  -8.7550000e-02   2.3800000e-04   2.3900000e-04  -2.3800000e-04
   2.7600000e+02   1.0811780e+00  -3.4865000e-02   9.7630000e-03  -6.1800000e-02   2.3800000e-04   2.3900000e-04  -2.3800000e-04
   2.7700000e+02   1.0851080e+00   5.8122000e-02  -4.3981000e-02  -4.1200000e-02   2.3800000e-04   2.3900000e-04  -2.3800000e-04
   2.7800000e+02   1.0890380e+00   1.7442000e-02  -2.4441000e-02  -3.6050000e-02   2.3800000e-04   2.3900000e-04  -2.3800000e-04
   2.7900000e+02   1.0929680e+00  -1.1603000e-02  -3.4236000e-02  -5.1500000e-02   2.3800000e-04   2.3900000e-04  -2.3800000e-04
   2.8000000e+02   1.0969000e+00   2.0000000e-05  -3.9120000e-02  -1.0300000e-02   2.3800000e-04   2.3900000e-04  -2.3800000e-04
   2.8100000e+02   1.1008280e+00   1.0460500e-01  -4.8847000e-02  -4.1200000e-02   2.3800000e-04   2.3900000e-04  -2.3800000e-04
   2.8200000e+02   1.1047580e+00   4.0000000e-05  -7.8240000e-02  -2.0600000e-02   2.3800000e-04   2.3900000e-04  -2.3800000e-04
   2.8300000e+02   1.1086890e+00   3.0000000e-05  -5.8680000e-02  -7.7250000e-02   2.3800000e-04   2.3900000e-04  -2.3800000e-04
   2.8400000e+02   1.1126190e+00  -5.7980000e-03  -2.4453000e-02  -8.2400000e-02   2.3800000e-04   2.3900000e-04  -2.3800000e-04
   2.8500000e+02   1.1165490e+00   6.9708000e-02   2.4484000e-02  -9.2700000e-02   2.3800000e-04   2.3900000e-04  -2.3800000e-04
   2.8600000e+02   1.1205220e+00   4.6495000e-02  -2.9317000e-02  -7.2100000e-02   2.3800000e-04   2.3900000e-04  -2.3800000e-04
   2.8700000e+02   1.1244090e+00   5.0000000e-06  -9.7800000e-03  -1.0300000e-02   2.3800000e-04   2.3900000e-04  -2.3800000e-04
   2.8800000e+02   1.1283400e+00  -5.8080000e-03  -4.8930000e-03  -5.6650000e-02   2.3800000e-04   2.3900000e-04  -2.3800000e-04
   2.8900000e+02   1.1322680e+00   6.3922000e-02  -2.4418000e-02  -4.1200000e-02   2.3800000e-04   2.3900000e-04  -2.3800000e-04
   2.9000000e+02   1.1361990e+00   6.3930000e-02  -3.9088000e-02  -2.0600000e-02   2.3800000e-04   2.3900000e-04  -2.3800000e-04
   2.9100000e+02   1.1401290e+00   1.1640000e-02  -3.9114000e-02  -1.5450000e-02   2.3800000e-04   2.3900000e-04  -2.3800000e-04
   2.9200000e+02   1.1440590e+00   6.3932000e-02  -4.3978000e-02  -4.1200000e-02   2.3800000e-04   2.3900000e-04  -2.3800000e-04
   2.9300000e+02   1.1479900e+00   4.6512000e-02  -6.3546000e-02  -3.6050000e-02   2.3800000e-04   2.3900000e-04  -2.3800000e-04
   2.9400000e+02   1.1519190e+00  -3.4853000e-02  -1.4688000e-02  -3.0900000e-02   2.3800000e-04   2.3900000e-04  -2.3800000e-04
   2.9500000e+02   1.1558490e+00   4.0660000e-02   1.9580000e-02  -1.0815000e-01   2.3800000e-04   2.3900000e-04  -2.3800000e-04
   2.9600000e+02   1.1597800e+00   6.3920000e-02  -1.9528000e-02  -2.0600000e-02   2.3800000e-04   2.3900000e-04  -2.3800000e-04
   2.9700000e+02   1.1637100e+00   4.0680000e-02  -1.9540000e-02  -3.0900000e-02   2.3800000e-04   2.3900000e-04  -2.3800000e-04
   2.9800000e+02   1.1676420e+00   2.0000000e-06  -4.8900000e-03  -9.2700000e-02   2.3800000e-04   2.3900000e-04  -2.3800000e-04
   2.9900000e+02   1.1715720e+00   2.3247000e-02  -1.4659000e-02  -7.7250000e-02   2.3800000e-04   2.3900000e-04  -2.3800000e-04
   3.0000000e+02   1.1755020e+00   4.6492000e-02  -2.4426000e-02  -5.1500000e-02   2.3800000e-04   2.3900000e-04  -2.3800000e-04
   3.0100000e+02   1.1794300e+00   8.1380000e-02  -7.8199000e-02  -2.5750000e-02   2.3800000e-04   2.3900000e-04  -2.3800000e-04
   3.0200000e+02   1.1833610e+00  -1.1580000e-02  -7.8246000e-02  -4.1200000e-02   2.3800000e-04   2.3900000e-04  -2.3800000e-04
   3.0300000e+02   1.1872920e+00   1.7452000e-02  -4.4001000e-02  -2.0600000e-02   2.3800000e-04   2.3900000e-04  -2.3800000e-04
   3.0400000e+02   1.1912200e+00   2.3257000e-02  -3.4218000e-02  -4.1200000e-02   2.3800000e-04   2.3900000e-04  -2.3800000e-04
   3.0500000e+02   1.1951500e+00   8.1359000e-02  -3.9080000e-02  -4.1200000e-02   2.3800000e-04   2.3900000e-04  -2.3800000e-04
   3.0600000e+02   1.1990810e+00  -2.0000000e-06   4.8900000e-03  -9.2700000e-02   2.3800000e-04   2.3900000e-04  -2.3800000e-04
   3.0700000e+02   1.2030110e+00   1.1620000e-02   6.0000000e-06  -4.6350000e-02   2.3800000e-04   2.3900000e-04  -2.3800000e-04
   3.0800000e+02   1.2069420e+00   5.8150000e-03  -9.7770000e-03  -4.6350000e-02   2.3800000e-04   2.3900000e-04  -2.3800000e-04
   3.0900000e+02   1.2108710e+00   1.1642000e-02  -4.4004000e-02  -7.2100000e-02   2.3800000e-04   2.3900000e-04  -2.3800000e-04
   3.1000000e+02   1.2148010e+00   1.7452000e-02  -4.4001000e-02  -5.1500000e-02   2.3800000e-04   2.3900000e-04  -2.3800000e-04
   3.1100000e+02   1.2187320e+00   5.8450000e-03  -6.8457000e-02  -5.1500000e-02   2.3800000e-04   2.3900000e-04  -2.3800000e-04
   3.1200000e+02   1.2226620e+00   2.3277000e-02  -7.3338000e-02  -2.5750000e-02   2.3800000e-04   2.3900000e-04  -2.3800000e-04
   3.1300000e+02   1.2265920e+00   3.4867000e-02  -1.4652000e-02  -2.5750000e-02   2.3800000e-04   2.3900000e-04  -2.3800000e-04
   3.1400000e+02   1.2305230e+00  -5.8030000e-03  -1.4673000e-02   0.0000000e+00   2.3800000e-04   2.3900000e-04  -2.3800000e-04
   3.1500000e+02   1.2344520e+00   5.8170000e-03  -1.4667000e-02  -3.0900000e-02   2.3800000e-04   2.3900000e-04  -2.3800000e-04
   3.1600000e+02   1.2383810e+00   1.1627000e-02  -1.4664000e-02  -3.0900000e-02   2.3800000e-04   2.3900000e-04  -2.3800000e-04
   3.1700000e+02   1.2423130e+00   2.3238000e-02   4.9010000e-03   1.0300000e-02   2.3800000e-04   2.3900000e-04  -2.3800000e-04
   3.1800000e+02   1.2462400e+00   1.7418000e-02   2.4459000e-02  -7.2100000e-02   2.3800000e-04   2.3900000e-04  -2.3800000e-04
   3.1900000e+02   1.2501710e+00  -5.8220000e-03   2.4447000e-02  -9.2700000e-02   2.3800000e-04   2.3900000e-04  -2.3800000e-04
   3.2000000e+02   1.2541000e+00   5.2305000e-02  -2.9313000e-02  -5.6650000e-02   2.3800000e-04   2.3900000e-04  -2.3800000e-04
   3.2100000e+02   1.2580310e+00   4.0687000e-02  -3.4209000e-02  -1.0300000e-02   2.3800000e-04   2.3900000e-04  -2.3800000e-04
   3.2200000e+02   1.2619610e+00   5.8370000e-03  -5.3787000e-02  -7.2100000e-02   2.3800000e-04   2.3900000e-04  -2.3800000e-04
   3.2300000e+02   1.2658910e+00  -3.4825000e-02  -6.8478000e-02  -3.0900000e-02   2.3800000e-04   2.3900000e-04  -2.3800000e-04
   3.2400000e+02   1.2698210e+00   2.3250000e-02  -1.9548000e-02  -3.6050000e-02   2.3800000e-04   2.3900000e-04  -2.3800000e-04
   3.2500000e+02   1.2737510e+00   4.0672000e-02  -4.8690000e-03  -4.1200000e-02   2.3800000e-04   2.3900000e-04  -2.3800000e-04
   3.2600000e+02   1.2776810e+00   1.7449000e-02  -3.9111000e-02   0.0000000e+00   2.3800000e-04   2.3900000e-04  -2.3800000e-04
   3.2700000e+02   1.2816130e+00   5.8170000e-03  -1.4667000e-02  -3.0900000e-02   2.3800000e-04   2.3900000e-04  -2.3800000e-04
   3.2800000e+02   1.2855420e+00   4.0670000e-02   2.0000000e-05  -1.5450000e-02   2.3800000e-04   2.3900000e-04  -2.3800000e-04
   3.2900000e+02   1.2894720e+00   1.7428000e-02   4.8990000e-03  -6.1800000e-02   2.3800000e-04   2.3900000e-04  -2.3800000e-04
   3.3000000e+02   1.2934010e+00   1.7452000e-02  -4.4001000e-02  -5.6650000e-02   2.3800000e-04   2.3900000e-04  -2.3800000e-04
   3.3100000e+02   1.2973320e+00   5.8400000e-03  -5.8677000e-02  -7.2100000e-02   2.3800000e-04   2.3900000e-04  -2.3800000e-04
   3.3200000e+02   1.3012620e+00   6.9742000e-02  -4.3975000e-02  -1.1845000e-01   2.3800000e-04   2.3900000e-04  -2.3800000e-04
   3.3300000e+02   1.3051910e+00   1.7467000e-02  -7.3341000e-02  -5.6650000e-02   2.3800000e-04   2.3900000e-04  -2.3800000e-04
   3.3400000e+02   1.3091220e+00  -1.1588000e-02  -6.3576000e-02  -7.2100000e-02   2.3800000e-04   2.3900000e-04  -2.3800000e-04
   3.3500000e+02   1.3130520e+00   3.4875000e-02  -2.9322000e-02  -4.1200000e-02   2.3800000e-04   2.3900000e-04  -2.3800000e-04
   3.3600000e+02   1.3169820e+00   5.2295000e-02  -9.7540000e-03  -5.1500000e-02   2.3800000e-04   2.3900000e-04  -2.3800000e-04
   3.3700000e+02   1.3209120e+00   1.1625000e-02  -9.7740000e-03   2.0600000e-02   2.3800000e-04   2.3900000e-04  -2.3800000e-04
   3.3800000e+02   1.3248420e+00  -5.8050000e-03  -9.7830000e-03  -3.0900000e-02   2.3800000e-04   2.3900000e-04  -2.3800000e-04
   3.3900000e+02   1.3287710e+00   2.9033000e-02   3.4244000e-02  -3.6050000e-02   2.3800000e-04   2.3900000e-04  -2.3800000e-04
   3.4000000e+02   1.3327030e+00   4.6465000e-02   2.9363000e-02  -7.2100000e-02   2.3800000e-04   2.3900000e-04  -2.3800000e-04
   3.4100000e+02   1.3366320e+00   5.8117000e-02  -3.4200000e-02  -5.6650000e-02   2.3800000e-04   2.3900000e-04  -2.3800000e-04
   3.4200000e+02   1.3405630e+00   1.5000000e-05  -2.9340000e-02  -7.2100000e-02   2.3800000e-04   2.3900000e-04  -2.3800000e-04
   3.4300000e+02   1.3444940e+00  -5.8030000e-03  -1.4673000e-02  -5.6650000e-02   2.3800000e-04   2.3900000e-04  -2.3800000e-04
   3.4400000e+02   1.3484230e+00   1.7447000e-02  -3.4221000e-02  -5.6650000e-02   2.3800000e-04   2.3900000e-04  -2.3800000e-04
   3.4500000e+02   1.3523520e+00  -5.8085000e-02  -2.9370000e-02  -7.2100000e-02   2.3800000e-04   2.3900000e-04  -2.3800000e-04
   3.4600000e+02   1.3562840e+00   1.1635000e-02  -2.9334000e-02  -1.5450000e-02   2.3800000e-04   2.3900000e-04  -2.3800000e-04
   3.4700000e+02   1.3602130e+00   2.9060000e-02  -1.9546000e-02  -5.1500000e-03   2.3800000e-04   2.3900000e-04  -2.3800000e-04
   3.4800000e+02   1.3641410e+00   3.4872000e-02  -2.4433000e-02   1.5450000e-02   2.3800000e-04   2.3900000e-04  -2.3800000e-04
   3.4900000e+02   1.3680720e+00  -4.6470000e-02  -1.9583000e-02  -3.6050000e-02   2.3800000e-04   2.3900000e-04  -2.3800000e-04
   3.5000000e+02   1.3720030e+00   2.3238000e-02   4.9010000e-03  -4.6350000e-02   2.3800000e-04   2.3900000e-04  -2.3800000e-04
   3.5100000e+02   1.3759330e+00   5.2325000e-02  -6.8433000e-02  -1.5450000e-02   2.3800000e-04   2.3900000e-04  -2.3800000e-04
   3.5200000e+02   1.3798620e+00   1.1655000e-02  -6.8454000e-02  -9.2700000e-02   2.3800000e-04   2.3900000e-04  -2.3800000e-04
   3.5300000e+02   1.3837920e+00  -3.4835000e-02  -4.8918000e-02  -3.0900000e-02   2.3800000e-04   2.3900000e-04  -2.3800000e-04
   3.5400000e+02   1.3877230e+00  -5.7980000e-03  -2.4453000e-02  -5.6650000e-02   2.3800000e-04   2.3900000e-04  -2.3800000e-04
   3.5500000e+02   1.3916530e+00   3.4872000e-02  -2.4432000e-02  -2.0600000e-02   2.3800000e-04   2.3900000e-04  -2.3800000e-04
   3.5600000e+02   1.3955840e+00   5.2305000e-02  -2.9314000e-02  -5.1500000e-02   2.3800000e-04   2.3900000e-04  -2.3800000e-04
   3.5700000e+02   1.3995140e+00  -3.4845000e-02  -2.9357000e-02  -3.0900000e-02   2.3800000e-04   2.3900000e-04  -2.3800000e-04
   3.5800000e+02   1.4034440e+00  -2.0000000e-06   4.8900000e-03  -3.6050000e-02   2.3800000e-04   2.3900000e-04  -2.3800000e-04
   3.5900000e+02   1.4073740e+00   3.4862000e-02  -4.8730000e-03  -1.0300000e-02   2.3800000e-04   2.3900000e-04  -2.3800000e-04
   3.6000000e+02   1.4113040e+00   4.0665000e-02   9.8000000e-03  -3.6050000e-02   2.3800000e-04   2.3900000e-04  -2.3800000e-04
   3.6100000e+02   1.4152350e+00  -3.4875000e-02   2.9322000e-02  -4.6350000e-02   2.3800000e-04   2.3900000e-04  -2.3800000e-04
   3.6200000e+02   1.4191630e+00   6.9730000e-02  -1.9525000e-02  -4.1200000e-02   2.3800000e-04   2.3900000e-04  -2.3800000e-04
   3.6300000e+02   1.4230920e+00  -1.1608000e-02  -2.4456000e-02  -9.7850000e-02   2.3800000e-04   2.3900000e-04  -2.3800000e-04
   3.6400000e+02   1.4270230e+00  -1.1613000e-02  -1.4676000e-02  -6.1800000e-02   2.3800000e-04   2.3900000e-04  -2.3800000e-04
   3.6500000e+02   1.4309540e+00  -5.7880000e-03  -4.4013000e-02  -6.6950000e-02   2.3800000e-04   2.3900000e-04  -2.3800000e-04
   3.6600000e+02   1.4348840e+00   7.5554000e-02  -4.8863000e-02  -9.7850000e-02   2.3800000e-04   2.3900000e-04  -2.3800000e-04
   3.6700000e+02   1.4388130e+00   3.4882000e-02  -4.3993000e-02  -3.0900000e-02   2.3800000e-04   2.3900000e-04  -2.3800000e-04
   3.6800000e+02   1.4427420e+00   2.3245000e-02  -9.7690000e-03  -7.7250000e-02   2.3800000e-04   2.3900000e-04  -2.3800000e-04
   3.6900000e+02   1.4466740e+00  -2.9055000e-02   9.7660000e-03  -3.6050000e-02   2.3800000e-04   2.3900000e-04  -2.3800000e-04
   3.7000000e+02   1.4506030e+00   4.0670000e-02   2.0000000e-05  -4.1200000e-02   2.3800000e-04   2.3900000e-04  -2.3800000e-04
   3.7100000e+02   1.4545390e+00   1.1625000e-02  -9.7740000e-03   1.0300000e-02   2.3800000e-04   2.3900000e-04  -2.3800000e-04
   3.7200000e+02   1.4584640e+00   2.3245000e-02  -9.7680000e-03  -6.6950000e-02   2.3800000e-04   2.3900000e-04  -2.3800000e-04
   3.7300000e+02   1.4623940e+00  -1.7418000e-02  -2.4459000e-02  -4.1200000e-02   2.3800000e-04   2.3900000e-04  -2.3800000e-04
   3.7400000e+02   1.4663230e+00   3.4872000e-02  -2.4432000e-02  -1.1845000e-01   2.3800000e-04   2.3900000e-04  -2.3800000e-04
   3.7500000e+02   1.4702530e+00   6.3930000e-02  -3.9088000e-02  -8.2400000e-02   2.3800000e-04   2.3900000e-04  -2.3800000e-04
   3.7600000e+02   1.4741820e+00   2.9065000e-02  -2.9325000e-02  -8.2400000e-02   2.3800000e-04   2.3900000e-04  -2.3800000e-04
   3.7700000e+02   1.4781120e+00  -1.7411000e-02  -3.9129000e-02  -3.0900000e-02   2.3800000e-04   2.3900000e-04  -2.3800000e-04
   3.7800000e+02   1.4820430e+00   2.9069000e-02  -3.9106000e-02   0.0000000e+00   2.3800000e-04   2.3900000e-04  -2.3800000e-04
   3.7900000e+02   1.4859740e+00  -5.8200000e-03   1.9557000e-02  -9.2700000e-02   2.3800000e-04   2.3900000e-04  -2.3800000e-04
   3.8000000e+02   1.4899030e+00   5.7980000e-03   2.4453000e-02  -5.6650000e-02   2.3800000e-04   2.3900000e-04  -2.3800000e-04
   3.8100000e+02   1.4938340e+00   2.0000000e-06  -4.8900000e-03  -4.1200000e-02   2.3800000e-04   2.3900000e-04  -2.3800000e-04
   3.8200000e+02   1.4977630e+00   4.6482000e-02  -4.8660000e-03  -1.0300000e-02   2.3800000e-04   2.3900000e-04  -2.3800000e-04
   3.8300000e+02   1.5016940e+00   1.1625000e-02  -9.7740000e-03  -2.5750000e-02   2.3800000e-04   2.3900000e-04  -2.3800000e-04
   3.8400000e+02   1.5056240e+00   1.7440000e-02  -1.9551000e-02  -2.5750000e-02   2.3800000e-04   2.3900000e-04  -2.3800000e-04
   3.8500000e+02   1.5095540e+00  -2.9050000e-02  -1.5000000e-05  -3.0900000e-02   2.3800000e-04   2.3900000e-04  -2.3800000e-04
   3.8600000e+02   1.5134840e+00   6.3940000e-02  -5.8648000e-02  -9.2700000e-02   2.3800000e-04   2.3900000e-04  -2.3800000e-04
   3.8700000e+02   1.5174140e+00   5.8250000e-03  -2.9337000e-02  -3.6050000e-02   2.3800000e-04   2.3900000e-04  -2.3800000e-04
   3.8800000e+02   1.5213440e+00  -1.1608000e-02  -2.4456000e-02  -2.0600000e-02   2.3800000e-04   2.3900000e-04  -2.3800000e-04
   3.8900000e+02   1.5253060e+00  -4.0658000e-02  -2.4470000e-02  -1.0300000e-02   2.3800000e-04   2.3900000e-04  -2.3800000e-04
   3.9000000e+02   1.5292030e+00   7.5528000e-02   4.9270000e-03  -7.2100000e-02   2.3800000e-04   2.3900000e-04  -2.3800000e-04
   3.9100000e+02   1.5331320e+00   2.9050000e-02   1.4000000e-05  -3.6050000e-02   2.3800000e-04   2.3900000e-04  -2.3800000e-04
   3.9200000e+02   1.5370620e+00  -1.1618000e-02  -4.8960000e-03  -3.6050000e-02   2.3800000e-04   2.3900000e-04  -2.3800000e-04
   3.9300000e+02   1.5409930e+00  -2.3230000e-02  -1.9572000e-02  -5.1500000e-02   2.3800000e-04   2.3900000e-04  -2.3800000e-04
   3.9400000e+02   1.5449230e+00   5.8107000e-02  -1.4640000e-02  -1.0300000e-02   2.3800000e-04   2.3900000e-04  -2.3800000e-04
   3.9500000e+02   1.5488540e+00   2.3250000e-02  -1.9548000e-02  -7.2100000e-02   2.3800000e-04   2.3900000e-04  -2.3800000e-04
   3.9600000e+02   1.5527840e+00   1.1650000e-02  -5.8674000e-02  -5.1500000e-02   2.3800000e-04   2.3900000e-04  -2.3800000e-04
   3.9700000e+02   1.5567130e+00  -1.1583000e-02  -7.3356000e-02  -7.2100000e-02   2.3800000e-04   2.3900000e-04  -2.3800000e-04
   3.9800000e+02   1.5606430e+00   5.8117000e-02  -3.4201000e-02  -3.6050000e-02   2.3800000e-04   2.3900000e-04  -2.3800000e-04
   3.9900000e+02   1.5645730e+00  -5.7930000e-03  -3.4233000e-02  -4.6350000e-02   2.3800000e-04   2.3900000e-04  -2.3800000e-04
   4.0000000e+02   1.5685030e+00   1.7437000e-02  -1.4661000e-02  -1.0815000e-01   2.3800000e-04   2.3900000e-04  -2.3800000e-04
   4.0100000e+02   1.5724330e+00  -1.7432000e-02   4.8810000e-03  -3.0900000e-02   2.3800000e-04   2.3900000e-04  -2.3800000e-04
   4.0200000e+02   1.5763630e+00   8.1350000e-02  -1.9519000e-02  -7.2100000e-02   2.3800000e-04   2.3900000e-04  -2.3800000e-04
   4.0300000e+02   1.5802930e+00  -1.7425000e-02  -9.7890000e-03  -4.1200000e-02   2.3800000e-04   2.3900000e-04  -2.3800000e-04
   4.0400000e+02   1.5842240e+00  -5.8080000e-03  -4.8930000e-03  -1.5450000e-02   2.3800000e-04   2.3900000e-04  -2.3800000e-04
   4.0500000e+02   1.5881530e+00  -5.8120000e-03   4.8870000e-03  -3.0900000e-02   2.3800000e-04   2.3900000e-04  -2.3800000e-04
   4.0600000e+02   1.5920830e+00   6.3908000e-02   4.9220000e-03  -4.1200000e-02   2.3800000e-04   2.3900000e-04  -2.3800000e-04
   4.0700000e+02   1.5960130e+00   5.8350000e-03  -4.8897000e-02  -2.5750000e-02   2.3800000e-04   2.3900000e-04  -2.3800000e-04
   4.0800000e+02   1.5999430e+00   1.1644000e-02  -4.8894000e-02  -4.6350000e-02   2.3800000e-04   2.3900000e-04  -2.3800000e-04
   4.0900000e+02   1.6038740e+00  -5.8000000e-03  -1.9563000e-02  -7.7250000e-02   2.3800000e-04   2.3900000e-04  -2.3800000e-04
   4.1000000e+02   1.6078030e+00   6.3910000e-02   3.2000000e-05  -8.7550000e-02   2.3800000e-04   2.3900000e-04  -2.3800000e-04
   4.1100000e+02   1.6117330e+00   5.8150000e-03  -9.7770000e-03  -6.1800000e-02   2.3800000e-04   2.3900000e-04  -2.3800000e-04
   4.1200000e+02   1.6156640e+00   1.1622000e-02  -4.8840000e-03  -3.0900000e-02   2.3800000e-04   2.3900000e-04  -2.3800000e-04
   4.1300000e+02   1.6195930e+00  -1.1618000e-02  -4.8960000e-03  -8.7550000e-02   2.3800000e-04   2.3900000e-04  -2.3800000e-04
   4.1400000e+02   1.6235240e+00   5.8102000e-02  -4.8600000e-03  -4.1200000e-02   2.3800000e-04   2.3900000e-04  -2.3800000e-04
   4.1500000e+02   1.6274540e+00  -5.2275000e-02  -2.9367000e-02  -4.1200000e-02   2.3800000e-04   2.3900000e-04  -2.3800000e-04
   4.1600000e+02   1.6313840e+00   4.0687000e-02  -3.4209000e-02  -2.0600000e-02   2.3800000e-04   2.3900000e-04  -2.3800000e-04
   4.1700000e+02   1.6353130e+00   6.3935000e-02  -4.8868000e-02   5.1500000e-03   2.3800000e-04   2.3900000e-04  -2.3800000e-04
   4.1800000e+02   1.6392440e+00   5.8144000e-02  -8.7991000e-02  -3.6050000e-02   2.3800000e-04   2.3900000e-04  -2.3800000e-04
   4.1900000e+02   1.6431750e+00   5.8220000e-03  -2.4447000e-02  -5.1500000e-02   2.3800000e-04   2.3900000e-04  -2.3800000e-04
   4.2000000e+02   1.6471040e+00   1.7449000e-02  -3.9111000e-02  -1.1845000e-01   2.3800000e-04   2.3900000e-04  -2.3800000e-04
   4.2100000e+02   1.6510340e+00   4.6492000e-02  -2.4427000e-02  -3.0900000e-02   2.3800000e-04   2.3900000e-04  -2.3800000e-04
   4.2200000e+02   1.6549640e+00   8.1347000e-02  -1.4630000e-02  -7.2100000e-02   2.3800000e-04   2.3900000e-04  -2.3800000e-04
   4.2300000e+02   1.6588940e+00  -2.3233000e-02  -1.4682000e-02  -8.7550000e-02   2.3800000e-04   2.3900000e-04  -2.3800000e-04
   4.2400000e+02   1.6628250e+00   1.7423000e-02   1.4679000e-02  -2.0600000e-02   2.3800000e-04   2.3900000e-04  -2.3800000e-04
   4.2500000e+02   1.6667540e+00   1.7432000e-02  -4.8810000e-03   0.0000000e+00   2.3800000e-04   2.3900000e-04  -2.3800000e-04
   4.2600000e+02   1.6706840e+00   7.5545000e-02  -2.9302000e-02  -2.5750000e-02   2.3800000e-04   2.3900000e-04  -2.3800000e-04
   4.2700000e+02   1.6746140e+00  -5.8030000e-03  -1.4673000e-02  -2.5750000e-02   2.3800000e-04   2.3900000e-04  -2.3800000e-04
   4.2800000e+02   1.6785440e+00  -5.7860000e-03  -4.8903000e-02   5.1500000e-03   2.3800000e-04   2.3900000e-04  -2.3800000e-04
   4.2900000e+02   1.6824740e+00   5.8440000e-03  -6.8457000e-02  -4.6350000e-02   2.3800000e-04   2.3900000e-04  -2.3800000e-04
   4.3000000e+02   1.6864050e+00   8.7174000e-02  -4.8857000e-02  -5.6650000e-02   2.3800000e-04   2.3900000e-04  -2.3800000e-04
   4.3100000e+02   1.6903340e+00   1.1632000e-02  -2.4444000e-02  -9.7850000e-02   2.3800000e-04   2.3900000e-04  -2.3800000e-04
   4.3200000e+02   1.6942640e+00   5.2307000e-02  -3.4203000e-02  -4.6350000e-02   2.3800000e-04   2.3900000e-04  -2.3800000e-04
   4.3300000e+02   1.6981950e+00   1.1625000e-02  -9.7740000e-03  -6.6950000e-02   2.3800000e-04   2.3900000e-04  -2.3800000e-04
   4.3400000e+02   1.7021240e+00   1.1620000e-02   6.0000000e-06  -7.7250000e-02   2.3800000e-04   2.3900000e-04  -2.3800000e-04
   4.3500000e+02   1.7060550e+00  -1.7442000e-02   2.4441000e-02  -1.5450000e-02   2.3800000e-04   2.3900000e-04  -2.3800000e-04
   4.3600000e+02   1.7099840e+00   1.7445000e-02  -2.9331000e-02  -6.1800000e-02   2.3800000e-04   2.3900000e-04  -2.3800000e-04
   4.3700000e+02   1.7139150e+00   2.9077000e-02  -5.3775000e-02  -1.0300000e-02   2.3800000e-04   2.3900000e-04  -2.3800000e-04
   4.3800000e+02   1.7178450e+00   5.2307000e-02  -3.4204000e-02  -3.6050000e-02   2.3800000e-04   2.3900000e-04  -2.3800000e-04
   4.3900000e+02   1.7217750e+00  -3.4829000e-02  -6.3587000e-02  -2.5750000e-02   2.3800000e-04   2.3900000e-04  -2.3800000e-04
   4.4000000e+02   1.7257310e+00   1.7452000e-02  -4.4001000e-02  -7.7250000e-02   2.3800000e-04   2.3900000e-04  -2.3800000e-04
   4.4100000e+02   1.7296350e+00   2.9065000e-02  -2.9326000e-02  -3.6050000e-02   2.3800000e-04   2.3900000e-04  -2.3800000e-04
   4.4200000e+02   1.7335640e+00   4.6482000e-02  -4.8660000e-03  -7.7250000e-02   2.3800000e-04   2.3900000e-04  -2.3800000e-04
   4.4300000e+02   1.7374960e+00  -3.4855000e-02  -9.7980000e-03  -8.7550000e-02   2.3800000e-04   2.3900000e-04  -2.3800000e-04
   4.4400000e+02   1.7414250e+00   1.1625000e-02  -9.7740000e-03  -6.6950000e-02   2.3800000e-04   2.3900000e-04  -2.3800000e-04
   4.4500000e+02   1.7453550e+00   4.0648000e-02   4.4031000e-02  -7.2100000e-02   2.3800000e-04   2.3900000e-04  -2.3800000e-04
   4.4600000e+02   1.7492850e+00   4.6470000e-02   1.9584000e-02  -1.5450000e-02   2.3800000e-04   2.3900000e-04  -2.3800000e-04
   4.4700000e+02   1.7532150e+00  -1.1605000e-02  -2.9346000e-02  -4.1200000e-02   2.3800000e-04   2.3900000e-04  -2.3800000e-04
   4.4800000e+02   1.7571450e+00   4.6502000e-02  -4.3987000e-02   0.0000000e+00   2.3800000e-04   2.3900000e-04  -2.3800000e-04
   4.4900000e+02   1.7610750e+00   1.7452000e-02  -4.4001000e-02  -3.6050000e-02   2.3800000e-04   2.3900000e-04  -2.3800000e-04
   4.5000000e+02   1.7650050e+00   2.3267000e-02  -5.3778000e-02  -7.7250000e-02   2.3800000e-04   2.3900000e-04  -2.3800000e-04
   4.5100000e+02   1.7689350e+00   1.7445000e-02  -2.9331000e-02  -2.5750000e-02   2.3800000e-04   2.3900000e-04  -2.3800000e-04
   4.5200000e+02   1.7728690e+00   4.6487000e-02  -1.4647000e-02  -4.1200000e-02   2.3800000e-04   2.3900000e-04  -2.3800000e-04
   4.5300000e+02   1.7767960e+00   4.6490000e-02  -1.9536000e-02  -2.0600000e-02   2.3800000e-04   2.3900000e-04  -2.3800000e-04
   4.5400000e+02   1.7807250e+00  -1.1620000e-02  -6.0000000e-06  -8.2400000e-02   2.3800000e-04   2.3900000e-04  -2.3800000e-04
   4.5500000e+02   1.7846550e+00  -3.4867000e-02   1.4652000e-02  -5.6650000e-02   2.3800000e-04   2.3900000e-04  -2.3800000e-04
   4.5600000e+02   1.7885850e+00   7.5520000e-02   1.9598000e-02  -5.6650000e-02   2.3800000e-04   2.3900000e-04  -2.3800000e-04
   4.5700000e+02   1.7925150e+00   4.6507000e-02  -5.3766000e-02  -6.1800000e-02   2.3800000e-04   2.3900000e-04  -2.3800000e-04
   4.5800000e+02   1.7964460e+00   3.4889000e-02  -5.8663000e-02  -2.0600000e-02   2.3800000e-04   2.3900000e-04  -2.3800000e-04
   4.5900000e+02   1.8003760e+00   1.7000000e-05  -3.4230000e-02  -9.7850000e-02   2.3800000e-04   2.3900000e-04  -2.3800000e-04
   4.6000000e+02   1.8043050e+00   6.3929000e-02  -3.9088000e-02  -4.6350000e-02   2.3800000e-04   2.3900000e-04  -2.3800000e-04
   4.6100000e+02   1.8082350e+00   2.9072000e-02  -4.3996000e-02  -4.1200000e-02   2.3800000e-04   2.3900000e-04  -2.3800000e-04
   4.6200000e+02   1.8121660e+00   4.6502000e-02  -4.3987000e-02  -1.5450000e-02   2.3800000e-04   2.3900000e-04  -2.3800000e-04
   4.6300000e+02   1.8160960e+00   1.1647000e-02  -5.3784000e-02  -9.7850000e-02   2.3800000e-04   2.3900000e-04  -2.3800000e-04
   4.6400000e+02   1.8200250e+00   1.7437000e-02  -1.4661000e-02  -2.0600000e-02   2.3800000e-04   2.3900000e-04  -2.3800000e-04
   4.6500000e+02   1.8239550e+00   1.7432000e-02  -4.8810000e-03  -4.6350000e-02   2.3800000e-04   2.3900000e-04  -2.3800000e-04
   4.6600000e+02   1.8278860e+00   6.3898000e-02   2.4482000e-02  -8.2400000e-02   2.3800000e-04   2.3900000e-04  -2.3800000e-04
   4.6700000e+02   1.8318160e+00   4.0672000e-02  -4.8690000e-03  -9.2700000e-02   2.3800000e-04   2.3900000e-04  -2.3800000e-04
   4.6800000e+02   1.8357450e+00   6.9732000e-02  -2.4415000e-02  -2.0600000e-02   2.3800000e-04   2.3900000e-04  -2.3800000e-04
   4.6900000e+02   1.8396750e+00   3.4884000e-02  -4.8883000e-02   2.0600000e-02   2.3800000e-04   2.3900000e-04  -2.3800000e-04
   4.7000000e+02   1.8436050e+00  -2.3228000e-02  -2.4461000e-02  -9.7850000e-02   2.3800000e-04   2.3900000e-04  -2.3800000e-04
   4.7100000e+02   1.8475350e+00   1.1635000e-02  -2.9334000e-02  -3.6050000e-02   2.3800000e-04   2.3900000e-04  -2.3800000e-04
   4.7200000e+02   1.8514660e+00   4.6499000e-02  -3.9097000e-02  -2.0600000e-02   2.3800000e-04   2.3900000e-04  -2.3800000e-04
   4.7300000e+02   1.8553960e+00   4.6500000e-02  -3.9096000e-02  -1.0300000e-02   2.3800000e-04   2.3900000e-04  -2.3800000e-04
   4.7400000e+02   1.8593260e+00  -1.1622000e-02   4.8840000e-03  -3.6050000e-02   2.3800000e-04   2.3900000e-04  -2.3800000e-04
   4.7500000e+02   1.8632560e+00   1.7423000e-02   1.4679000e-02  -3.6050000e-02   2.3800000e-04   2.3900000e-04  -2.3800000e-04
   4.7600000e+02   1.8671860e+00   1.7428000e-02   4.8990000e-03  -6.1800000e-02   2.3800000e-04   2.3900000e-04  -2.3800000e-04
   4.7700000e+02   1.8711170e+00   6.3905000e-02   9.8120000e-03  -9.2700000e-02   2.3800000e-04   2.3900000e-04  -2.3800000e-04
   4.7800000e+02   1.8750480e+00  -1.7425000e-02  -9.7890000e-03  -5.6650000e-02   2.3800000e-04   2.3900000e-04  -2.3800000e-04
   4.7900000e+02   1.8789770e+00  -1.1608000e-02  -2.4456000e-02  -4.6350000e-02   2.3800000e-04   2.3900000e-04  -2.3800000e-04
   4.8000000e+02   1.8829070e+00   1.1654000e-02  -6.8454000e-02  -3.6050000e-02   2.3800000e-04   2.3900000e-04  -2.3800000e-04
   4.8100000e+02   1.8868370e+00   4.6499000e-02  -3.9097000e-02  -7.7250000e-02   2.3800000e-04   2.3900000e-04  -2.3800000e-04
   4.8200000e+02   1.8907850e+00   1.7454000e-02  -4.8891000e-02  -1.5450000e-02   2.3800000e-04   2.3900000e-04  -2.3800000e-04
   4.8300000e+02   1.8946970e+00   1.1647000e-02  -5.3784000e-02  -3.6050000e-02   2.3800000e-04   2.3900000e-04  -2.3800000e-04
   4.8400000e+02   1.8986260e+00   4.0695000e-02  -4.8879000e-02  -4.6350000e-02   2.3800000e-04   2.3900000e-04  -2.3800000e-04
   4.8500000e+02   1.9025560e+00   1.1620000e-02   6.0000000e-06  -5.1500000e-03   2.3800000e-04   2.3900000e-04  -2.3800000e-04
   4.8600000e+02   1.9064860e+00  -5.8270000e-03   3.4227000e-02  -4.6350000e-02   2.3800000e-04   2.3900000e-04  -2.3800000e-04
   4.8700000e+02   1.9104190e+00   6.3925000e-02  -2.9308000e-02  -1.0300000e-02   2.3800000e-04   2.3900000e-04  -2.3800000e-04
   4.8800000e+02   1.9143490e+00   5.2285000e-02   9.8070000e-03  -9.2700000e-02   2.3800000e-04   2.3900000e-04  -2.3800000e-04
   4.8900000e+02   1.9182790e+00   2.9062000e-02  -2.4436000e-02  -7.2100000e-02   2.3800000e-04   2.3900000e-04  -2.3800000e-04
   4.9000000e+02   1.9222080e+00  -1.1608000e-02  -2.4456000e-02  -6.6950000e-02   2.3800000e-04   2.3900000e-04  -2.3800000e-04
   4.9100000e+02   1.9261390e+00   4.6480000e-02   2.3000000e-05  -8.2400000e-02   2.3800000e-04   2.3900000e-04  -2.3800000e-04
   4.9200000e+02   1.9300730e+00   2.9072000e-02  -4.3996000e-02  -3.6050000e-02   2.3800000e-04   2.3900000e-04  -2.3800000e-04
   4.9300000e+02   1.9339960e+00   2.9072000e-02  -4.3996000e-02  -8.7550000e-02   2.3800000e-04   2.3900000e-04  -2.3800000e-04
   4.9400000e+02   1.9379260e+00  -3.4825000e-02  -6.8478000e-02  -3.0900000e-02   2.3800000e-04   2.3900000e-04  -2.3800000e-04
   4.9500000e+02   1.9418580e+00   5.2312000e-02  -4.3983000e-02  -4.6350000e-02   2.3800000e-04   2.3900000e-04  -2.3800000e-04
   4.9600000e+02   1.9457880e+00   4.0663000e-02   1.4691000e-02  -2.0600000e-02   2.3800000e-04   2.3900000e-04  -2.3800000e-04
   4.9700000e+02   1.9497190e+00   3.4848000e-02   2.4468000e-02  -1.0815000e-01   2.3800000e-04   2.3900000e-04  -2.3800000e-04
   4.9800000e+02   1.9536480e+00   2.0000000e-06  -4.8900000e-03  -2.0600000e-02   2.3800000e-04   2.3900000e-04  -2.3800000e-04
   4.9900000e+02   1.9575780e+00   6.9725000e-02  -9.7450000e-03  -1.0300000e-02   2.3800000e-04   2.3900000e-04  -2.3800000e-04
   5.0000000e+02   1.9615090e+00   2.9062000e-02  -2.4436000e-02  -1.0300000e-01   2.3800000e-04   2.3900000e-04  -2.3800000e-04
   5.0100000e+02   1.9654380e+00   1.7442000e-02  -2.4441000e-02  -6.1800000e-02   2.3800000e-04   2.3900000e-04  -2.3800000e-04
   5.0200000e+02   1.9693680e+00  -5.7950000e-03  -2.9343000e-02  -6.6950000e-02   2.3800000e-04   2.3900000e-04  -2.3800000e-04
   5.0300000e+02   1.9732980e+00   5.8134000e-02  -6.8431000e-02  -3.6050000e-02   2.3800000e-04   2.3900000e-04  -2.3800000e-04
   5.0400000e+02   1.9772290e+00   2.4000000e-05  -4.8900000e-02  -5.1500000e-02   2.3800000e-04   2.3900000e-04  -2.3800000e-04
   5.0500000e+02   1.9811590e+00  -1.7418000e-02  -2.4459000e-02  -1.0300000e-02   2.3800000e-04   2.3900000e-04  -2.3800000e-04
   5.0600000e+02   1.9850900e+00  -4.0670000e-02  -2.1000000e-05  -3.6050000e-02   2.3800000e-04   2.3900000e-04  -2.3800000e-04
   5.0700000e+02   1.9890180e+00   7.5523000e-02   1.4708000e-02  -7.2100000e-02   2.3800000e-04   2.3900000e-04  -2.3800000e-04
   5.0800000e+02   1.9929480e+00   2.9065000e-02  -2.9325000e-02   3.0900000e-02   2.3800000e-04   2.3900000e-04  -2.3800000e-04
   5.0900000e+02   1.9968780e+00   1.1625000e-02  -9.7740000e-03  -4.1200000e-02   2.3800000e-04   2.3900000e-04  -2.3800000e-04
   5.1000000e+02   2.0008080e+00   2.0000000e-06  -4.8900000e-03  -4.1200000e-02   2.3800000e-04   2.3900000e-04  -2.3800000e-04
   5.1100000e+02   2.0047390e+00   6.3922000e-02  -2.4418000e-02  -8.7550000e-02   2.3800000e-04   2.3900000e-04  -2.3800000e-04
   5.1200000e+02   2.0086680e+00  -5.8000000e-03  -1.9563000e-02  -7.2100000e-02   2.3800000e-04   2.3900000e-04  -2.3800000e-04
   5.1300000e+02   2.0125980e+00   2.9081000e-02  -6.3556000e-02  -6.1800000e-02   2.3800000e-04   2.3900000e-04  -2.3800000e-04
   5.1400000e+02   2.0165290e+00  -5.7860000e-03  -4.8903000e-02  -6.6950000e-02   2.3800000e-04   2.3900000e-04  -2.3800000e-04
   5.1500000e+02   2.0204580e+00   5.8122000e-02  -4.3980000e-02  -1.5450000e-02   2.3800000e-04   2.3900000e-04  -2.3800000e-04
   5.1600000e+02   2.0243900e+00  -4.0658000e-02  -2.4471000e-02  -5.1500000e-03   2.3800000e-04   2.3900000e-04  -2.3800000e-04
   5.1700000e+02   2.0283190e+00   1.7423000e-02   1.4679000e-02  -3.0900000e-02   2.3800000e-04   2.3900000e-04  -2.3800000e-04
   5.1800000e+02   2.0322500e+00   1.7423000e-02   1.4679000e-02  -3.0900000e-02   2.3800000e-04   2.3900000e-04  -2.3800000e-04
   5.1900000e+02   2.0361790e+00   5.8110000e-02  -1.9530000e-02   5.1500000e-03   2.3800000e-04   2.3900000e-04  -2.3800000e-04
   5.2000000e+02   2.0401100e+00   1.5000000e-05  -2.9340000e-02  -7.7250000e-02   2.3800000e-04   2.3900000e-04  -2.3800000e-04
   5.2100000e+02   2.0440400e+00   1.1627000e-02  -1.4664000e-02  -5.1500000e-02   2.3800000e-04   2.3900000e-04  -2.3800000e-04
   5.2200000e+02   2.0479680e+00   1.7440000e-02  -1.9551000e-02  -6.6950000e-02   2.3800000e-04   2.3900000e-04  -2.3800000e-04
   5.2300000e+02   2.0518990e+00   6.3941000e-02  -6.3538000e-02  -8.2400000e-02   2.3800000e-04   2.3900000e-04  -2.3800000e-04
   5.2400000e+02   2.0558300e+00  -1.1591000e-02  -5.8686000e-02  -6.1800000e-02   2.3800000e-04   2.3900000e-04  -2.3800000e-04
   5.2500000e+02   2.0597590e+00   2.9060000e-02  -1.9545000e-02  -3.6050000e-02   2.3800000e-04   2.3900000e-04  -2.3800000e-04
   5.2600000e+02   2.0636900e+00  -2.9038000e-02  -2.4465000e-02   1.5450000e-02   2.3800000e-04   2.3900000e-04  -2.3800000e-04
   5.2700000e+02   2.0676200e+00   3.4867000e-02  -1.4652000e-02  -6.1800000e-02   2.3800000e-04   2.3900000e-04  -2.3800000e-04
   5.2800000e+02   2.0715500e+00   2.3240000e-02   1.2000000e-05  -2.0600000e-02   2.3800000e-04   2.3900000e-04  -2.3800000e-04
   5.2900000e+02   2.0754800e+00   4.0672000e-02  -4.8690000e-03  -1.5450000e-02   2.3800000e-04   2.3900000e-04  -2.3800000e-04
   5.3000000e+02   2.0794090e+00  -3.4855000e-02  -9.7980000e-03   5.1500000e-03   2.3800000e-04   2.3900000e-04  -2.3800000e-04
   5.3100000e+02   2.0833390e+00   4.6485000e-02  -9.7570000e-03  -1.0300000e-01   2.3800000e-04   2.3900000e-04  -2.3800000e-04
   5.3200000e+02   2.0872700e+00   4.6490000e-02  -1.9537000e-02  -5.6650000e-02   2.3800000e-04   2.3900000e-04  -2.3800000e-04
   5.3300000e+02   2.0912000e+00   4.0680000e-02  -1.9540000e-02  -6.1800000e-02   2.3800000e-04   2.3900000e-04  -2.3800000e-04
   5.3400000e+02   2.0951300e+00  -1.1593000e-02  -5.3796000e-02  -8.7550000e-02   2.3800000e-04   2.3900000e-04  -2.3800000e-04
   5.3500000e+02   2.0990610e+00   4.6511000e-02  -6.3547000e-02  -6.1800000e-02   2.3800000e-04   2.3900000e-04  -2.3800000e-04
   5.3600000e+02   2.1029890e+00   1.7440000e-02  -1.9551000e-02  -3.6050000e-02   2.3800000e-04   2.3900000e-04  -2.3800000e-04
   5.3700000e+02   2.1069190e+00  -5.8000000e-03  -1.9563000e-02  -3.6050000e-02   2.3800000e-04   2.3900000e-04  -2.3800000e-04
   5.3800000e+02   2.1108490e+00   1.7450000e-02  -3.9111000e-02  -1.0300000e-02   2.3800000e-04   2.3900000e-04  -2.3800000e-04
   5.3900000e+02   2.1147800e+00   6.3910000e-02   3.2000000e-05  -1.0300000e-02   2.3800000e-04   2.3900000e-04  -2.3800000e-04
   5.4000000e+02   2.1187100e+00  -2.3228000e-02  -2.4462000e-02  -3.6050000e-02   2.3800000e-04   2.3900000e-04  -2.3800000e-04
   5.4100000e+02   2.1226390e+00   1.7432000e-02  -4.8810000e-03  -1.5450000e-02   2.3800000e-04   2.3900000e-04  -2.3800000e-04
   5.4200000e+02   2.1265680e+00   1.7000000e-05  -3.4230000e-02  -5.1500000e-03   2.3800000e-04   2.3900000e-04  -2.3800000e-04
   5.4300000e+02   2.1305240e+00   6.3925000e-02  -2.9308000e-02  -6.6950000e-02   2.3800000e-04   2.3900000e-04  -2.3800000e-04
   5.4400000e+02   2.1344280e+00  -5.7760000e-03  -6.8463000e-02  -4.1200000e-02   2.3800000e-04   2.3900000e-04  -2.3800000e-04
   5.4500000e+02   2.1383600e+00   5.8490000e-03  -7.8237000e-02  -5.6650000e-02   2.3800000e-04   2.3900000e-04  -2.3800000e-04
   5.4600000e+02   2.1422890e+00   1.1649000e-02  -5.8674000e-02  -8.7550000e-02   2.3800000e-04   2.3900000e-04  -2.3800000e-04
   5.4700000e+02   2.1462190e+00   6.3910000e-02   3.2000000e-05  -6.6950000e-02   2.3800000e-04   2.3900000e-04  -2.3800000e-04
   5.4800000e+02   2.1501480e+00  -7.0000000e-06   1.4670000e-02  -4.1200000e-02   2.3800000e-04   2.3900000e-04  -2.3800000e-04
   5.4900000e+02   2.1540790e+00   3.4875000e-02  -2.9322000e-02  -1.0300000e-02   2.3800000e-04   2.3900000e-04  -2.3800000e-04
   5.5000000e+02   2.1580090e+00   5.2292000e-02  -4.8630000e-03  -5.1500000e-03   2.3800000e-04   2.3900000e-04  -2.3800000e-04
   5.5100000e+02   2.1619380e+00   6.3908000e-02   4.9220000e-03  -4.6350000e-02   2.3800000e-04   2.3900000e-04  -2.3800000e-04
   5.5200000e+02   2.1658680e+00  -1.7428000e-02  -4.8990000e-03  -4.1200000e-02   2.3800000e-04   2.3900000e-04  -2.3800000e-04
   5.5300000e+02   2.1697990e+00   3.4879000e-02  -3.9103000e-02  -3.6050000e-02   2.3800000e-04   2.3900000e-04  -2.3800000e-04
   5.5400000e+02   2.1737290e+00   4.0685000e-02  -2.9320000e-02  -1.4420000e-01   2.3800000e-04   2.3900000e-04  -2.3800000e-04
   5.5500000e+02   2.1776600e+00   5.8134000e-02  -6.8431000e-02   0.0000000e+00   2.3800000e-04   2.3900000e-04  -2.3800000e-04
   5.5600000e+02   2.1815900e+00  -4.0636000e-02  -6.8480000e-02  -3.0900000e-02   2.3800000e-04   2.3900000e-04  -2.3800000e-04
   5.5700000e+02   2.1855190e+00   2.9057000e-02  -1.4656000e-02  -1.0815000e-01   2.3800000e-04   2.3900000e-04  -2.3800000e-04
   5.5800000e+02   2.1894500e+00   2.9048000e-02   4.9050000e-03  -6.1800000e-02   2.3800000e-04   2.3900000e-04  -2.3800000e-04
   5.5900000e+02   2.1933800e+00   1.5000000e-05  -2.9340000e-02  -3.6050000e-02   2.3800000e-04   2.3900000e-04  -2.3800000e-04
   5.6000000e+02   2.1973090e+00  -2.9050000e-02  -1.5000000e-05  -3.6050000e-02   2.3800000e-04   2.3900000e-04  -2.3800000e-04
   5.6100000e+02   2.2012390e+00   2.9048000e-02   4.9050000e-03  -5.6650000e-02   2.3800000e-04   2.3900000e-04  -2.3800000e-04
   5.6200000e+02   2.2051690e+00   1.7418000e-02   2.4459000e-02  -1.5450000e-02   2.3800000e-04   2.3900000e-04  -2.3800000e-04
   5.6300000e+02   2.2091000e+00  -2.9033000e-02  -3.4245000e-02  -7.2100000e-02   2.3800000e-04   2.3900000e-04  -2.3800000e-04
   5.6400000e+02   2.2130300e+00  -2.3221000e-02  -3.9131000e-02  -5.1500000e-02   2.3800000e-04   2.3900000e-04  -2.3800000e-04
   5.6500000e+02   2.2169590e+00   3.4875000e-02  -2.9323000e-02   5.1500000e-03   2.3800000e-04   2.3900000e-04  -2.3800000e-04
   5.6600000e+02   2.2208890e+00   1.1651000e-02  -6.3564000e-02  -3.0900000e-02   2.3800000e-04   2.3900000e-04  -2.3800000e-04
   5.6700000e+02   2.2248190e+00  -3.4836000e-02  -4.8917000e-02  -4.6350000e-02   2.3800000e-04   2.3900000e-04  -2.3800000e-04
   5.6800000e+02   2.2287490e+00   1.7445000e-02  -2.9331000e-02  -8.7550000e-02   2.3800000e-04   2.3900000e-04  -2.3800000e-04
   5.6900000e+02   2.2326800e+00   6.9735000e-02  -2.9305000e-02  -3.6050000e-02   2.3800000e-04   2.3900000e-04  -2.3800000e-04
   5.7000000e+02   2.2366100e+00   2.9055000e-02  -9.7650000e-03  -4.1200000e-02   2.3800000e-04   2.3900000e-04  -2.3800000e-04
   5.7100000e+02   2.2405390e+00  -3.4855000e-02  -9.7980000e-03  -3.6050000e-02   2.3800000e-04   2.3900000e-04  -2.3800000e-04
   5.7200000e+02   2.2444690e+00  -5.8170000e-03   1.4667000e-02  -4.6350000e-02   2.3800000e-04   2.3900000e-04  -2.3800000e-04
   5.7300000e+02   2.2483990e+00   5.2290000e-02   2.7000000e-05  -5.1500000e-03   2.3800000e-04   2.3900000e-04  -2.3800000e-04
   5.7400000e+02   2.2523310e+00   1.7445000e-02  -2.9331000e-02  -7.2100000e-02   2.3800000e-04   2.3900000e-04  -2.3800000e-04
   5.7500000e+02   2.2562600e+00  -5.7860000e-03  -4.8903000e-02  -3.0900000e-02   2.3800000e-04   2.3900000e-04  -2.3800000e-04
   5.7600000e+02   2.2601900e+00   4.0682000e-02  -2.4430000e-02   0.0000000e+00   2.3800000e-04   2.3900000e-04  -2.3800000e-04
   5.7700000e+02   2.2641190e+00   2.3252000e-02  -2.4439000e-02  -9.2700000e-02   2.3800000e-04   2.3900000e-04  -2.3800000e-04
   5.7800000e+02   2.2680500e+00  -2.9035000e-02  -2.9354000e-02  -3.0900000e-02   2.3800000e-04   2.3900000e-04  -2.3800000e-04
   5.7900000e+02   2.2719800e+00   2.3247000e-02  -1.4658000e-02  -7.2100000e-02   2.3800000e-04   2.3900000e-04  -2.3800000e-04
   5.8000000e+02   2.2759090e+00   6.3915000e-02  -9.7480000e-03  -8.7550000e-02   2.3800000e-04   2.3900000e-04  -2.3800000e-04
   5.8100000e+02   2.2798390e+00   1.1630000e-02  -1.9554000e-02  -6.1800000e-02   2.3800000e-04   2.3900000e-04  -2.3800000e-04
   5.8200000e+02   2.2837700e+00   1.1635000e-02  -2.9334000e-02  -6.6950000e-02   2.3800000e-04   2.3900000e-04  -2.3800000e-04
   5.8300000e+02   2.2877000e+00   1.1600000e-02   3.9126000e-02  -3.6050000e-02   2.3800000e-04   2.3900000e-04  -2.3800000e-04
   5.8400000e+02   2.2916310e+00   4.6478000e-02   4.9140000e-03  -3.6050000e-02   2.3800000e-04   2.3900000e-04  -2.3800000e-04
   5.8500000e+02   2.2955610e+00   4.6495000e-02  -2.9317000e-02  -2.5750000e-02   2.3800000e-04   2.3900000e-04  -2.3800000e-04
   5.8600000e+02   2.2994900e+00   1.1639000e-02  -3.9114000e-02  -3.6050000e-02   2.3800000e-04   2.3900000e-04  -2.3800000e-04
   5.8700000e+02   2.3034210e+00  -5.7930000e-03  -3.4233000e-02  -3.6050000e-02   2.3800000e-04   2.3900000e-04  -2.3800000e-04
   5.8800000e+02   2.3073500e+00   1.7442000e-02  -2.4441000e-02  -8.7550000e-02   2.3800000e-04   2.3900000e-04  -2.3800000e-04
   5.8900000e+02   2.3112800e+00   7.5549000e-02  -3.9083000e-02  -3.0900000e-02   2.3800000e-04   2.3900000e-04  -2.3800000e-04
   5.9000000e+02   2.3152100e+00  -5.7950000e-03  -2.9343000e-02  -4.6350000e-02   2.3800000e-04   2.3900000e-04  -2.3800000e-04
   5.9100000e+02   2.3191410e+00  -1.1610000e-02  -1.9566000e-02  -9.2700000e-02   2.3800000e-04   2.3900000e-04  -2.3800000e-04
   5.9200000e+02   2.3230700e+00   1.1630000e-02  -1.9554000e-02  -6.6950000e-02   2.3800000e-04   2.3900000e-04  -2.3800000e-04
   5.9300000e+02   2.3270010e+00  -7.0000000e-06   1.4670000e-02  -8.7550000e-02   2.3800000e-04   2.3900000e-04  -2.3800000e-04
   5.9400000e+02   2.3309300e+00   2.9050000e-02   1.5000000e-05  -4.1200000e-02   2.3800000e-04   2.3900000e-04  -2.3800000e-04
   5.9500000e+02   2.3348600e+00   1.7445000e-02  -2.9331000e-02  -2.5750000e-02   2.3800000e-04   2.3900000e-04  -2.3800000e-04
   5.9600000e+02   2.3387900e+00   1.1649000e-02  -5.8674000e-02  -5.1500000e-03   2.3800000e-04   2.3900000e-04  -2.3800000e-04
   5.9700000e+02   2.3427200e+00   5.0000000e-06  -9.7800000e-03  -3.6050000e-02   2.3800000e-04   2.3900000e-04  -2.3800000e-04
   5.9800000e+02   2.3466510e+00   5.8320000e-03  -4.4007000e-02  -5.1500000e-02   2.3800000e-04   2.3900000e-04  -2.3800000e-04
   5.9900000e+02   2.3505810e+00  -5.8030000e-03  -1.4673000e-02   1.0300000e-02   2.3800000e-04   2.3900000e-04  -2.3800000e-04
   6.0000000e+02   2.3545100e+00   4.6500000e-02  -3.9096000e-02  -6.1800000e-02   2.3800000e-04   2.3900000e-04  -2.3800000e-04
   6.0100000e+02   2.3584400e+00   4.0675000e-02  -9.7590000e-03  -7.2100000e-02   2.3800000e-04   2.3900000e-04  -2.3800000e-04
   6.0200000e+02   2.3623700e+00  -1.1618000e-02  -4.8960000e-03  -7.7250000e-02   2.3800000e-04   2.3900000e-04  -2.3800000e-04
   6.0300000e+02   2.3663020e+00  -1.7428000e-02  -4.8990000e-03  -1.5450000e-02   2.3800000e-04   2.3900000e-04  -2.3800000e-04
   6.0400000e+02   2.3702310e+00   5.2292000e-02  -4.8630000e-03  -9.2700000e-02   2.3800000e-04   2.3900000e-04  -2.3800000e-04
   6.0500000e+02   2.3741610e+00   2.9052000e-02  -4.8750000e-03  -7.2100000e-02   2.3800000e-04   2.3900000e-04  -2.3800000e-04
   6.0600000e+02   2.3780900e+00  -1.1601000e-02  -3.9126000e-02   0.0000000e+00   2.3800000e-04   2.3900000e-04  -2.3800000e-04
   6.0700000e+02   2.3820210e+00  -3.4841000e-02  -3.9137000e-02   1.0300000e-02   2.3800000e-04   2.3900000e-04  -2.3800000e-04
   6.0800000e+02   2.3859510e+00   4.6499000e-02  -3.9097000e-02  -5.6650000e-02   2.3800000e-04   2.3900000e-04  -2.3800000e-04
   6.0900000e+02   2.3898800e+00   3.4865000e-02  -9.7630000e-03  -4.6350000e-02   2.3800000e-04   2.3900000e-04  -2.3800000e-04
   6.1000000e+02   2.3938110e+00   4.0701000e-02  -6.3550000e-02  -1.0300000e-02   2.3800000e-04   2.3900000e-04  -2.3800000e-04
   6.1100000e+02   2.3977410e+00  -1.1605000e-02  -2.9346000e-02  -7.2100000e-02   2.3800000e-04   2.3900000e-04  -2.3800000e-04
   6.1200000e+02   2.4016720e+00   5.8102000e-02  -4.8600000e-03  -3.6050000e-02   2.3800000e-04   2.3900000e-04  -2.3800000e-04
   6.1300000e+02   2.4056030e+00   1.7423000e-02   1.4679000e-02  -4.6350000e-02   2.3800000e-04   2.3900000e-04  -2.3800000e-04
   6.1400000e+02   2.4095320e+00  -2.9050000e-02  -1.5000000e-05  -1.1330000e-01   2.3800000e-04   2.3900000e-04  -2.3800000e-04
   6.1500000e+02   2.4134620e+00  -1.1625000e-02   9.7740000e-03  -8.7550000e-02   2.3800000e-04   2.3900000e-04  -2.3800000e-04
   6.1600000e+02   2.4173930e+00   7.5542000e-02  -2.4412000e-02  -6.1800000e-02   2.3800000e-04   2.3900000e-04  -2.3800000e-04
   6.1700000e+02   2.4213220e+00   2.9074000e-02  -4.8886000e-02   0.0000000e+00   2.3800000e-04   2.3900000e-04  -2.3800000e-04
   6.1800000e+02   2.4252520e+00  -1.1596000e-02  -4.8906000e-02  -6.1800000e-02   2.3800000e-04   2.3900000e-04  -2.3800000e-04
   6.1900000e+02   2.4291840e+00   1.7449000e-02  -3.9111000e-02  -1.5450000e-02   2.3800000e-04   2.3900000e-04  -2.3800000e-04
   6.2000000e+02   2.4331130e+00   9.8782000e-02  -2.4401000e-02  -4.6350000e-02   2.3800000e-04   2.3900000e-04  -2.3800000e-04
   6.2100000e+02   2.4370430e+00   1.1644000e-02  -4.8894000e-02  -1.0300000e-02   2.3800000e-04   2.3900000e-04  -2.3800000e-04
   6.2200000e+02   2.4409720e+00  -1.1605000e-02  -2.9346000e-02  -9.2700000e-02   2.3800000e-04   2.3900000e-04  -2.3800000e-04
   6.2300000e+02   2.4449010e+00  -5.8100000e-03  -3.0000000e-06  -3.6050000e-02   2.3800000e-04   2.3900000e-04  -2.3800000e-04
   6.2400000e+02   2.4488310e+00   4.0663000e-02   1.4691000e-02  -5.6650000e-02   2.3800000e-04   2.3900000e-04  -2.3800000e-04
   6.2500000e+02   2.4527610e+00   4.0672000e-02  -4.8690000e-03  -9.2700000e-02   2.3800000e-04   2.3900000e-04  -2.3800000e-04
   6.2600000e+02   2.4566910e+00   5.8150000e-03  -9.7770000e-03  -6.1800000e-02   2.3800000e-04   2.3900000e-04  -2.3800000e-04
   6.2700000e+02   2.4606230e+00   1.1622000e-02  -4.8840000e-03  -5.6650000e-02   2.3800000e-04   2.3900000e-04  -2.3800000e-04
   6.2800000e+02   2.4645520e+00   4.6502000e-02  -4.3987000e-02  -4.1200000e-02   2.3800000e-04   2.3900000e-04  -2.3800000e-04
   6.2900000e+02   2.4684810e+00  -5.8083000e-02  -3.4259000e-02  -2.5750000e-02   2.3800000e-04   2.3900000e-04  -2.3800000e-04
   6.3000000e+02   2.4724120e+00   1.7445000e-02  -2.9331000e-02   1.5450000e-02   2.3800000e-04   2.3900000e-04  -2.3800000e-04
   6.3100000e+02   2.4763410e+00   4.0692000e-02  -4.3990000e-02  -3.6050000e-02   2.3800000e-04   2.3900000e-04  -2.3800000e-04
   6.3200000e+02   2.4802730e+00   6.3937000e-02  -5.3758000e-02  -5.6650000e-02   2.3800000e-04   2.3900000e-04  -2.3800000e-04
   6.3300000e+02   2.4842020e+00  -1.7425000e-02  -9.7890000e-03  -3.6050000e-02   2.3800000e-04   2.3900000e-04  -2.3800000e-04
   6.3400000e+02   2.4881320e+00   2.9038000e-02   2.4465000e-02  -8.2400000e-02   2.3800000e-04   2.3900000e-04  -2.3800000e-04
   6.3500000e+02   2.4920620e+00   4.6475000e-02   9.8040000e-03  -4.6350000e-02   2.3800000e-04   2.3900000e-04  -2.3800000e-04
   6.3600000e+02   2.4959930e+00   8.1338000e-02   4.9310000e-03  -5.6650000e-02   2.3800000e-04   2.3900000e-04  -2.3800000e-04
   6.3700000e+02   2.4999220e+00  -1.1610000e-02  -1.9566000e-02   1.0300000e-02   2.3800000e-04   2.3900000e-04  -2.3800000e-04
   6.3800000e+02   2.5038510e+00  -1.1603000e-02  -3.4236000e-02  -8.2400000e-02   2.3800000e-04   2.3900000e-04  -2.3800000e-04
   6.3900000e+02   2.5077820e+00   1.7442000e-02  -2.4441000e-02  -2.5750000e-02   2.3800000e-04   2.3900000e-04  -2.3800000e-04
   6.4000000e+02   2.5117120e+00   6.9754000e-02  -6.8425000e-02  -2.0600000e-02   2.3800000e-04   2.3900000e-04  -2.3800000e-04
   6.4100000e+02   2.5156420e+00   1.7447000e-02  -3.4221000e-02  -3.6050000e-02   2.3800000e-04   2.3900000e-04  -2.3800000e-04
   6.4200000e+02   2.5195730e+00   1.1654000e-02  -6.8454000e-02  -1.5450000e-02   2.3800000e-04   2.3900000e-04  -2.3800000e-04
   6.4300000e+02   2.5235030e+00   1.1632000e-02  -2.4444000e-02  -1.5450000e-02   2.3800000e-04   2.3900000e-04  -2.3800000e-04
   6.4400000e+02   2.5274330e+00   1.1632000e-02  -2.4444000e-02  -5.6650000e-02   2.3800000e-04   2.3900000e-04  -2.3800000e-04
   6.4500000e+02   2.5313630e+00   1.7420000e-02   1.9569000e-02  -1.1845000e-01   2.3800000e-04   2.3900000e-04  -2.3800000e-04
   6.4600000e+02   2.5352930e+00   4.6485000e-02  -9.7560000e-03  -4.1200000e-02   2.3800000e-04   2.3900000e-04  -2.3800000e-04
   6.4700000e+02   2.5392220e+00   5.8120000e-03  -4.8870000e-03  -3.0900000e-02   2.3800000e-04   2.3900000e-04  -2.3800000e-04
   6.4800000e+02   2.5431540e+00   3.4860000e-02   1.8000000e-05  -1.0815000e-01   2.3800000e-04   2.3900000e-04  -2.3800000e-04
   6.4900000e+02   2.5470830e+00  -5.8080000e-03  -4.8930000e-03  -3.6050000e-02   2.3800000e-04   2.3900000e-04  -2.3800000e-04
   6.5000000e+02   2.5510120e+00   4.0685000e-02  -2.9320000e-02  -5.1500000e-02   2.3800000e-04   2.3900000e-04  -2.3800000e-04
   6.5100000e+02   2.5549430e+00   6.3934000e-02  -4.8868000e-02  -1.0300000e-02   2.3800000e-04   2.3900000e-04  -2.3800000e-04
   6.5200000e+02   2.5588720e+00   6.3929000e-02  -3.9088000e-02  -4.6350000e-02   2.3800000e-04   2.3900000e-04  -2.3800000e-04
   6.5300000e+02   2.5628030e+00  -1.1598000e-02  -4.4016000e-02   5.1500000e-03   2.3800000e-04   2.3900000e-04  -2.3800000e-04
   6.5400000e+02   2.5667330e+00   1.1632000e-02  -2.4444000e-02  -4.6350000e-02   2.3800000e-04   2.3900000e-04  -2.3800000e-04
   6.5500000e+02   2.5706640e+00   4.6482000e-02  -4.8660000e-03  -8.2400000e-02   2.3800000e-04   2.3900000e-04  -2.3800000e-04
   6.5600000e+02   2.5745940e+00   5.2288000e-02   4.9170000e-03  -1.1330000e-01   2.3800000e-04   2.3900000e-04  -2.3800000e-04
   6.5700000e+02   2.5785250e+00  -5.8050000e-03  -9.7830000e-03  -6.6950000e-02   2.3800000e-04   2.3900000e-04  -2.3800000e-04
   6.5800000e+02   2.5824530e+00   2.3265000e-02  -4.8888000e-02  -7.2100000e-02   2.3800000e-04   2.3900000e-04  -2.3800000e-04
   6.5900000e+02   2.5863840e+00   5.2295000e-02  -9.7530000e-03  -6.6950000e-02   2.3800000e-04   2.3900000e-04  -2.3800000e-04
   6.6000000e+02   2.5903150e+00   6.9730000e-02  -1.9525000e-02  -4.1200000e-02   2.3800000e-04   2.3900000e-04  -2.3800000e-04
   6.6100000e+02   2.5942440e+00   1.1649000e-02  -5.8674000e-02  -7.2100000e-02   2.3800000e-04   2.3900000e-04  -2.3800000e-04
   6.6200000e+02   2.5981740e+00   4.6514000e-02  -6.8437000e-02  -3.0900000e-02   2.3800000e-04   2.3900000e-04  -2.3800000e-04
   6.6300000e+02   2.6021040e+00   5.2302000e-02  -2.4424000e-02  -1.0300000e-02   2.3800000e-04   2.3900000e-04  -2.3800000e-04
   6.6400000e+02   2.6060350e+00   2.3247000e-02  -1.4659000e-02   5.1500000e-03   2.3800000e-04   2.3900000e-04  -2.3800000e-04
   6.6500000e+02   2.6099650e+00  -1.1622000e-02   4.8840000e-03  -4.6350000e-02   2.3800000e-04   2.3900000e-04  -2.3800000e-04
   6.6600000e+02   2.6138960e+00   6.3910000e-02   3.2000000e-05  -6.1800000e-02   2.3800000e-04   2.3900000e-04  -2.3800000e-04
   6.6700000e+02   2.6178240e+00   4.0675000e-02  -9.7590000e-03  -2.0600000e-02   2.3800000e-04   2.3900000e-04  -2.3800000e-04
   6.6800000e+02   2.6217540e+00   4.0670000e-02   2.1000000e-05  -8.7550000e-02   2.3800000e-04   2.3900000e-04  -2.3800000e-04
   6.6900000e+02   2.6256850e+00  -5.8100000e-03  -3.0000000e-06  -5.1500000e-02   2.3800000e-04   2.3900000e-04  -2.3800000e-04
   6.7000000e+02   2.6296130e+00   6.3915000e-02  -9.7480000e-03  -3.6050000e-02   2.3800000e-04   2.3900000e-04  -2.3800000e-04
   6.7100000e+02   2.6335440e+00   4.0672000e-02  -4.8690000e-03  -9.2700000e-02   2.3800000e-04   2.3900000e-04  -2.3800000e-04
   6.7200000e+02   2.6375050e+00   8.1374000e-02  -6.8420000e-02  -4.1200000e-02   2.3800000e-04   2.3900000e-04  -2.3800000e-04
   6.7300000e+02   2.6414030e+00   1.1649000e-02  -5.8674000e-02   1.0300000e-02   2.3800000e-04   2.3900000e-04  -2.3800000e-04
   6.7400000e+02   2.6453340e+00   4.0682000e-02  -2.4430000e-02  -3.6050000e-02   2.3800000e-04   2.3900000e-04  -2.3800000e-04
   6.7500000e+02   2.6492640e+00   1.7442000e-02  -2.4441000e-02  -3.6050000e-02   2.3800000e-04   2.3900000e-04  -2.3800000e-04
   6.7600000e+02   2.6531930e+00   5.2300000e-02  -1.9533000e-02  -6.1800000e-02   2.3800000e-04   2.3900000e-04  -2.3800000e-04
   6.7700000e+02   2.6571250e+00   5.8080000e-03   4.8930000e-03  -6.1800000e-02   2.3800000e-04   2.3900000e-04  -2.3800000e-04
   6.7800000e+02   2.6610540e+00   1.1625000e-02  -9.7740000e-03  -4.6350000e-02   2.3800000e-04   2.3900000e-04  -2.3800000e-04
   6.7900000e+02   2.6649850e+00  -1.1608000e-02  -2.4456000e-02  -1.0300000e-01   2.3800000e-04   2.3900000e-04  -2.3800000e-04
   6.8000000e+02   2.6689160e+00  -3.4853000e-02  -1.4688000e-02  -5.1500000e-02   2.3800000e-04   2.3900000e-04  -2.3800000e-04
   6.8100000e+02   2.6728460e+00   1.7437000e-02  -1.4661000e-02  -7.2100000e-02   2.3800000e-04   2.3900000e-04  -2.3800000e-04
   6.8200000e+02   2.6767740e+00   6.9754000e-02  -6.8425000e-02  -7.7250000e-02   2.3800000e-04   2.3900000e-04  -2.3800000e-04
   6.8300000e+02   2.6807050e+00   2.3281000e-02  -8.3118000e-02  -3.6050000e-02   2.3800000e-04   2.3900000e-04  -2.3800000e-04
   6.8400000e+02   2.6846350e+00  -5.7930000e-03  -3.4233000e-02  -7.7250000e-02   2.3800000e-04   2.3900000e-04  -2.3800000e-04
   6.8500000e+02   2.6885650e+00  -5.7910000e-03  -3.9123000e-02  -5.1500000e-02   2.3800000e-04   2.3900000e-04  -2.3800000e-04
   6.8600000e+02   2.6924960e+00   1.7440000e-02  -1.9551000e-02  -1.5450000e-02   2.3800000e-04   2.3900000e-04  -2.3800000e-04
   6.8700000e+02   2.6964260e+00   1.1625000e-02  -9.7740000e-03  -4.6350000e-02   2.3800000e-04   2.3900000e-04  -2.3800000e-04
   6.8800000e+02   2.7003550e+00   0.0000000e+00   0.0000000e+00  -4.6350000e-02   2.3800000e-04   2.3900000e-04  -2.3800000e-04
   6.8900000e+02   2.7042860e+00  -1.1627000e-02   1.4664000e-02  -3.6050000e-02   2.3800000e-04   2.3900000e-04  -2.3800000e-04
   6.9000000e+02   2.7082160e+00   3.4862000e-02  -4.8720000e-03  -8.2400000e-02   2.3800000e-04   2.3900000e-04  -2.3800000e-04
   6.9100000e+02   2.7121470e+00   4.0687000e-02  -3.4209000e-02  -7.7250000e-02   2.3800000e-04   2.3900000e-04  -2.3800000e-04
   6.9200000e+02   2.7160760e+00   2.3245000e-02  -9.7680000e-03  -7.7250000e-02   2.3800000e-04   2.3900000e-04  -2.3800000e-04
   6.9300000e+02   2.7200060e+00  -1.1586000e-02  -6.8466000e-02  -3.6050000e-02   2.3800000e-04   2.3900000e-04  -2.3800000e-04
   6.9400000e+02   2.7239360e+00   4.0714000e-02  -8.8000000e-02  -1.0300000e-02   2.3800000e-04   2.3900000e-04  -2.3800000e-04
   6.9500000e+02   2.7278670e+00   2.9065000e-02  -2.9326000e-02  -7.2100000e-02   2.3800000e-04   2.3900000e-04  -2.3800000e-04
   6.9600000e+02   2.7317950e+00   5.8080000e-03   4.8930000e-03  -3.6050000e-02   2.3800000e-04   2.3900000e-04  -2.3800000e-04
   6.9700000e+02   2.7357250e+00   4.0675000e-02  -9.7600000e-03  -2.5750000e-02   2.3800000e-04   2.3900000e-04  -2.3800000e-04
   6.9800000e+02   2.7396560e+00   5.2305000e-02  -2.9313000e-02  -4.1200000e-02   2.3800000e-04   2.3900000e-04  -2.3800000e-04
   6.9900000e+02   2.7435850e+00   1.1622000e-02  -4.8840000e-03  -1.0300000e-02   2.3800000e-04   2.3900000e-04  -2.3800000e-04
   7.0000000e+02   2.7475160e+00   1.7428000e-02   4.8990000e-03  -3.6050000e-02   2.3800000e-04   2.3900000e-04  -2.3800000e-04
   7.0100000e+02   2.7514460e+00   3.4875000e-02  -2.9322000e-02  -1.5450000e-02   2.3800000e-04   2.3900000e-04  -2.3800000e-04
   7.0200000e+02   2.7553750e+00   6.3925000e-02  -2.9308000e-02  -1.2875000e-01   2.3800000e-04   2.3900000e-04  -2.3800000e-04
   7.0300000e+02   2.7593060e+00   4.0682000e-02  -2.4429000e-02  -2.5750000e-02   2.3800000e-04   2.3900000e-04  -2.3800000e-04
   7.0400000e+02   2.7632360e+00  -1.7418000e-02  -2.4459000e-02  -3.6050000e-02   2.3800000e-04   2.3900000e-04  -2.3800000e-04
   7.0500000e+02   2.7671670e+00   4.0704000e-02  -6.8440000e-02  -1.1845000e-01   2.3800000e-04   2.3900000e-04  -2.3800000e-04
   7.0600000e+02   2.7710960e+00   5.2307000e-02  -3.4204000e-02  -6.6950000e-02   2.3800000e-04   2.3900000e-04  -2.3800000e-04
   7.0700000e+02   2.7750270e+00   2.9048000e-02   4.9040000e-03  -1.5450000e-02   2.3800000e-04   2.3900000e-04  -2.3800000e-04
   7.0800000e+02   2.7789560e+00  -5.8030000e-03  -1.4673000e-02  -1.5450000e-02   2.3800000e-04   2.3900000e-04  -2.3800000e-04
   7.0900000e+02   2.7828870e+00   3.4875000e-02  -2.9322000e-02  -6.1800000e-02   2.3800000e-04   2.3900000e-04  -2.3800000e-04
   7.1000000e+02   2.7868170e+00   6.3898000e-02   2.4482000e-02   5.1500000e-03   2.3800000e-04   2.3900000e-04  -2.3800000e-04
   7.1100000e+02   2.7907450e+00  -1.7445000e-02   2.9331000e-02  -5.6650000e-02   2.3800000e-04   2.3900000e-04  -2.3800000e-04
   7.1200000e+02   2.7946750e+00   1.1635000e-02  -2.9334000e-02  -2.5750000e-02   2.3800000e-04   2.3900000e-04  -2.3800000e-04
   7.1300000e+02   2.7986060e+00   6.3925000e-02  -2.9308000e-02  -7.2100000e-02   2.3800000e-04   2.3900000e-04  -2.3800000e-04
   7.1400000e+02   2.8025370e+00   1.1650000e-02  -5.8674000e-02  -6.1800000e-02   2.3800000e-04   2.3900000e-04  -2.3800000e-04
   7.1500000e+02   2.8064670e+00   5.8390000e-03  -5.8677000e-02  -4.6350000e-02   2.3800000e-04   2.3900000e-04  -2.3800000e-04
   7.1600000e+02   2.8103970e+00  -3.4843000e-02  -3.4247000e-02  -9.2700000e-02   2.3800000e-04   2.3900000e-04  -2.3800000e-04
   7.1700000e+02   2.8143260e+00   5.2295000e-02  -9.7540000e-03  -2.0600000e-02   2.3800000e-04   2.3900000e-04  -2.3800000e-04
   7.1800000e+02   2.8182570e+00   2.3259000e-02  -3.9108000e-02  -9.7850000e-02   2.3800000e-04   2.3900000e-04  -2.3800000e-04
   7.1900000e+02   2.8221860e+00   5.8150000e-03  -9.7770000e-03  -3.0900000e-02   2.3800000e-04   2.3900000e-04  -2.3800000e-04
   7.2000000e+02   2.8261170e+00  -1.1627000e-02   1.4664000e-02  -5.1500000e-03   2.3800000e-04   2.3900000e-04  -2.3800000e-04
   7.2100000e+02   2.8300470e+00   4.0668000e-02   4.9110000e-03   5.1500000e-03   2.3800000e-04   2.3900000e-04  -2.3800000e-04
   7.2200000e+02   2.8339780e+00   1.7445000e-02  -2.9331000e-02  -4.6350000e-02   2.3800000e-04   2.3900000e-04  -2.3800000e-04
   7.2300000e+02   2.8379070e+00   1.1645000e-02  -4.8894000e-02  -3.0900000e-02   2.3800000e-04   2.3900000e-04  -2.3800000e-04
   7.2400000e+02   2.8418370e+00   1.1635000e-02  -2.9334000e-02  -6.1800000e-02   2.3800000e-04   2.3900000e-04  -2.3800000e-04
   7.2500000e+02   2.8457650e+00   4.0701000e-02  -6.3550000e-02  -8.7550000e-02   2.3800000e-04   2.3900000e-04  -2.3800000e-04
   7.2600000e+02   2.8496950e+00  -1.7418000e-02  -2.4459000e-02  -8.7550000e-02   2.3800000e-04   2.3900000e-04  -2.3800000e-04
   7.2700000e+02   2.8536250e+00   1.7449000e-02  -3.9111000e-02  -6.6950000e-02   2.3800000e-04   2.3900000e-04  -2.3800000e-04
   7.2800000e+02   2.8575550e+00   2.0000000e-06  -4.8900000e-03  -5.1500000e-02   2.3800000e-04   2.3900000e-04  -2.3800000e-04
   7.2900000e+02   2.8614870e+00   5.2314000e-02  -4.8874000e-02  -5.1500000e-02   2.3800000e-04   2.3900000e-04  -2.3800000e-04
   7.3000000e+02   2.8654160e+00   1.5000000e-05  -2.9340000e-02  -2.0600000e-02   2.3800000e-04   2.3900000e-04  -2.3800000e-04
   7.3100000e+02   2.8693450e+00   4.0653000e-02   3.4251000e-02  -4.1200000e-02   2.3800000e-04   2.3900000e-04  -2.3800000e-04
   7.3200000e+02   2.8732760e+00   5.8000000e-03   1.9563000e-02  -3.0900000e-02   2.3800000e-04   2.3900000e-04  -2.3800000e-04
   7.3300000e+02   2.8772060e+00   7.5557000e-02  -5.3752000e-02  -1.0300000e-02   2.3800000e-04   2.3900000e-04  -2.3800000e-04
   7.3400000e+02   2.8811390e+00   1.1640000e-02  -3.9114000e-02  -3.0900000e-02   2.3800000e-04   2.3900000e-04  -2.3800000e-04
   7.3500000e+02   2.8850680e+00   3.4879000e-02  -3.9103000e-02  -6.1800000e-02   2.3800000e-04   2.3900000e-04  -2.3800000e-04
   7.3600000e+02   2.8889980e+00  -3.4838000e-02  -4.4027000e-02  -9.2700000e-02   2.3800000e-04   2.3900000e-04  -2.3800000e-04
   7.3700000e+02   2.8929270e+00   4.6504000e-02  -4.8877000e-02  -7.7250000e-02   2.3800000e-04   2.3900000e-04  -2.3800000e-04
   7.3800000e+02   2.8968940e+00   2.3242000e-02  -4.8790000e-03  -6.6950000e-02   2.3800000e-04   2.3900000e-04  -2.3800000e-04
   7.3900000e+02   2.9007860e+00   4.0680000e-02  -1.9540000e-02  -8.2400000e-02   2.3800000e-04   2.3900000e-04  -2.3800000e-04
   7.4000000e+02   2.9047150e+00  -1.1615000e-02  -9.7860000e-03  -2.5750000e-02   2.3800000e-04   2.3900000e-04  -2.3800000e-04
   7.4100000e+02   2.9086450e+00   4.6492000e-02  -2.4426000e-02  -7.2100000e-02   2.3800000e-04   2.3900000e-04  -2.3800000e-04
   7.4200000e+02   2.9125760e+00   4.0648000e-02   4.4031000e-02  -5.6650000e-02   2.3800000e-04   2.3900000e-04  -2.3800000e-04
   7.4300000e+02   2.9165080e+00   2.9050000e-02   1.5000000e-05  -4.6350000e-02   2.3800000e-04   2.3900000e-04  -2.3800000e-04
   7.4400000e+02   2.9204380e+00   2.5000000e-05  -4.8900000e-02   2.0600000e-02   2.3800000e-04   2.3900000e-04  -2.3800000e-04
   7.4500000e+02   2.9243670e+00   6.9742000e-02  -4.3975000e-02  -6.1800000e-02   2.3800000e-04   2.3900000e-04  -2.3800000e-04
   7.4600000e+02   2.9282970e+00   1.7450000e-02  -3.9111000e-02  -5.6650000e-02   2.3800000e-04   2.3900000e-04  -2.3800000e-04
   7.4700000e+02   2.9322280e+00   1.7452000e-02  -4.4001000e-02  -5.6650000e-02   2.3800000e-04   2.3900000e-04  -2.3800000e-04
   7.4800000e+02   2.9361580e+00   5.8290000e-03  -3.9117000e-02  -1.0815000e-01   2.3800000e-04   2.3900000e-04  -2.3800000e-04
   7.4900000e+02   2.9400880e+00   6.3915000e-02  -9.7480000e-03  -1.0815000e-01   2.3800000e-04   2.3900000e-04  -2.3800000e-04
   7.5000000e+02   2.9440180e+00  -1.1610000e-02  -1.9566000e-02  -3.0900000e-02   2.3800000e-04   2.3900000e-04  -2.3800000e-04
   7.5100000e+02   2.9479480e+00   1.0000000e-05  -1.9560000e-02   0.0000000e+00   2.3800000e-04   2.3900000e-04  -2.3800000e-04
   7.5200000e+02   2.9518780e+00  -2.0000000e-06   4.8900000e-03  -6.6950000e-02   2.3800000e-04   2.3900000e-04  -2.3800000e-04
   7.5300000e+02   2.9558090e+00   7.5528000e-02   4.9280000e-03  -4.1200000e-02   2.3800000e-04   2.3900000e-04  -2.3800000e-04
   7.5400000e+02   2.9597370e+00  -5.7850000e-03  -4.8903000e-02  -1.0300000e-02   2.3800000e-04   2.3900000e-04  -2.3800000e-04
   7.5500000e+02   2.9636670e+00   2.9085000e-02  -6.8445000e-02   1.0300000e-02   2.3800000e-04   2.3900000e-04  -2.3800000e-04
   7.5600000e+02   2.9675980e+00   1.7442000e-02  -2.4441000e-02  -4.6350000e-02   2.3800000e-04   2.3900000e-04  -2.3800000e-04
   7.5700000e+02   2.9715280e+00   5.2315000e-02  -4.8873000e-02  -2.0600000e-02   2.3800000e-04   2.3900000e-04  -2.3800000e-04
   7.5800000e+02   2.9754580e+00  -2.9040000e-02  -1.9574000e-02  -6.6950000e-02   2.3800000e-04   2.3900000e-04  -2.3800000e-04
   7.5900000e+02   2.9793880e+00   1.1639000e-02  -3.9114000e-02  -1.1845000e-01   2.3800000e-04   2.3900000e-04  -2.3800000e-04
   7.6000000e+02   2.9833170e+00   4.0680000e-02  -1.9540000e-02  -8.7550000e-02   2.3800000e-04   2.3900000e-04  -2.3800000e-04
   7.6100000e+02   2.9872480e+00   4.6473000e-02   1.4693000e-02  -4.1200000e-02   2.3800000e-04   2.3900000e-04  -2.3800000e-04
   7.6200000e+02   2.9911780e+00  -5.8098000e-02  -4.9190000e-03  -3.0900000e-02   2.3800000e-04   2.3900000e-04  -2.3800000e-04
   7.6300000e+02   2.9951090e+00   5.2283000e-02   1.4697000e-02  -4.6350000e-02   2.3800000e-04   2.3900000e-04  -2.3800000e-04
   7.6400000e+02   2.9990390e+00   3.4862000e-02  -4.8720000e-03  -5.1500000e-03   2.3800000e-04   2.3900000e-04  -2.3800000e-04
   7.6500000e+02   3.0029690e+00   4.6497000e-02  -3.4206000e-02  -1.5450000e-02   2.3800000e-04   2.3900000e-04  -2.3800000e-04
   7.6600000e+02   3.0068980e+00  -4.0640000e-02  -5.8701000e-02  -5.1500000e-03   2.3800000e-04   2.3900000e-04  -2.3800000e-04
   7.6700000e+02   3.0108290e+00   4.0682000e-02  -2.4429000e-02  -2.0600000e-02   2.3800000e-04   2.3900000e-04  -2.3800000e-04
   7.6800000e+02   3.0147600e+00   1.7449000e-02  -3.9111000e-02  -5.6650000e-02   2.3800000e-04   2.3900000e-04  -2.3800000e-04
   7.6900000e+02   3.0186870e+00   1.7459000e-02  -5.8671000e-02  -5.6650000e-02   2.3800000e-04   2.3900000e-04  -2.3800000e-04
   7.7000000e+02   3.0226180e+00  -1.1596000e-02  -4.8906000e-02  -1.0815000e-01   2.3800000e-04   2.3900000e-04  -2.3800000e-04
   7.7100000e+02   3.0265490e+00   3.4862000e-02  -4.8730000e-03  -5.6650000e-02   2.3800000e-04   2.3900000e-04  -2.3800000e-04
   7.7200000e+02   3.0304790e+00   1.7423000e-02   1.4679000e-02  -6.1800000e-02   2.3800000e-04   2.3900000e-04  -2.3800000e-04
   7.7300000e+02   3.0344090e+00  -2.3242000e-02   4.8780000e-03  -7.2100000e-02   2.3800000e-04   2.3900000e-04  -2.3800000e-04
   7.7400000e+02   3.0383390e+00  -1.7435000e-02   9.7710000e-03  -2.5750000e-02   2.3800000e-04   2.3900000e-04  -2.3800000e-04
   7.7500000e+02   3.0423100e+00   6.3905000e-02   9.8120000e-03  -1.0300000e-02   2.3800000e-04   2.3900000e-04  -2.3800000e-04
   7.7600000e+02   3.0461980e+00   3.0000000e-05  -5.8680000e-02  -1.0300000e-02   2.3800000e-04   2.3900000e-04  -2.3800000e-04
   7.7700000e+02   3.0501280e+00  -2.3228000e-02  -2.4462000e-02  -2.5750000e-02   2.3800000e-04   2.3900000e-04  -2.3800000e-04
   7.7800000e+02   3.0540580e+00  -1.1610000e-02  -1.9566000e-02  -2.5750000e-02   2.3800000e-04   2.3900000e-04  -2.3800000e-04
   7.7900000e+02   3.0579880e+00   6.3920000e-02  -1.9528000e-02  -1.0815000e-01   2.3800000e-04   2.3900000e-04  -2.3800000e-04
   7.8000000e+02   3.0619180e+00   2.3259000e-02  -3.9108000e-02  -3.6050000e-02   2.3800000e-04   2.3900000e-04  -2.3800000e-04
   7.8100000e+02   3.0658470e+00  -1.1603000e-02  -3.4236000e-02  -8.2400000e-02   2.3800000e-04   2.3900000e-04  -2.3800000e-04
   7.8200000e+02   3.0697780e+00  -2.9057000e-02   1.4656000e-02  -8.7550000e-02   2.3800000e-04   2.3900000e-04  -2.3800000e-04
   7.8300000e+02   3.0737070e+00   2.9043000e-02   1.4684000e-02  -6.1800000e-02   2.3800000e-04   2.3900000e-04  -2.3800000e-04
   7.8400000e+02   3.0776370e+00   1.1605000e-02   2.9346000e-02  -4.1200000e-02   2.3800000e-04   2.3900000e-04  -2.3800000e-04
   7.8500000e+02   3.0815680e+00  -5.8050000e-03  -9.7830000e-03   0.0000000e+00   2.3800000e-04   2.3900000e-04  -2.3800000e-04
   7.8600000e+02   3.0854980e+00   2.9077000e-02  -5.3775000e-02  -4.6350000e-02   2.3800000e-04   2.3900000e-04  -2.3800000e-04
   7.8700000e+02   3.0894270e+00   4.0700000e-02  -5.8659000e-02  -5.1500000e-03   2.3800000e-04   2.3900000e-04  -2.3800000e-04
   7.8800000e+02   3.0933570e+00  -2.3220000e-02  -3.9132000e-02  -4.6350000e-02   2.3800000e-04   2.3900000e-04  -2.3800000e-04
   7.8900000e+02   3.0972880e+00   1.7440000e-02  -1.9551000e-02  -4.6350000e-02   2.3800000e-04   2.3900000e-04  -2.3800000e-04
   7.9000000e+02   3.1012180e+00   1.7454000e-02  -4.8891000e-02   0.0000000e+00   2.3800000e-04   2.3900000e-04  -2.3800000e-04
   7.9100000e+02   3.1051490e+00   4.0694000e-02  -4.8880000e-02  -3.6050000e-02   2.3800000e-04   2.3900000e-04  -2.3800000e-04
   7.9200000e+02   3.1090790e+00   2.9050000e-01   1.4400000e-04  -4.6350000e-02   2.3800000e-04   2.3900000e-04  -2.3800000e-04
   7.9300000e+02   3.1130090e+00   1.7418000e-02   2.4459000e-02  -8.7550000e-02   2.3800000e-04   2.3900000e-04  -2.3800000e-04
   7.9400000e+02   3.1169390e+00   1.7437000e-02  -1.4661000e-02  -6.6950000e-02   2.3800000e-04   2.3900000e-04  -2.3800000e-04
   7.9500000e+02   3.1208670e+00   6.3910000e-02   3.2000000e-05  -6.1800000e-02   2.3800000e-04   2.3900000e-04  -2.3800000e-04
   7.9600000e+02   3.1247990e+00  -5.7950000e-03  -2.9343000e-02  -3.0900000e-02   2.3800000e-04   2.3900000e-04  -2.3800000e-04
   7.9700000e+02   3.1287280e+00  -1.1608000e-02  -2.4456000e-02   0.0000000e+00   2.3800000e-04   2.3900000e-04  -2.3800000e-04
   7.9800000e+02   3.1326580e+00  -3.4848000e-02  -2.4468000e-02   3.0900000e-02   2.3800000e-04   2.3900000e-04  -2.3800000e-04
   7.9900000e+02   3.1365890e+00   7.5547000e-02  -3.4192000e-02  -6.6950000e-02   2.3800000e-04   2.3900000e-04  -2.3800000e-04
   8.0000000e+02   3.1405180e+00   3.4885000e-02  -4.8882000e-02  -5.1500000e-02   2.3800000e-04   2.3900000e-04  -2.3800000e-04
   8.0100000e+02   3.1444490e+00   1.1649000e-02  -5.8674000e-02   0.0000000e+00   2.3800000e-04   2.3900000e-04  -2.3800000e-04
   8.0200000e+02   3.1483790e+00   1.1644000e-02  -4.8894000e-02  -6.1800000e-02   2.3800000e-04   2.3900000e-04  -2.3800000e-04
   8.0300000e+02   3.1523090e+00   1.1613000e-02   1.4676000e-02  -3.6050000e-02   2.3800000e-04   2.3900000e-04  -2.3800000e-04
   8.0400000e+02   3.1562390e+00  -5.8270000e-03   3.4227000e-02  -5.6650000e-02   2.3800000e-04   2.3900000e-04  -2.3800000e-04
   8.0500000e+02   3.1601690e+00  -5.8050000e-03  -9.7830000e-03  -9.2700000e-02   2.3800000e-04   2.3900000e-04  -2.3800000e-04
   8.0600000e+02   3.1640990e+00   2.9057000e-02  -1.4655000e-02  -5.1500000e-02   2.3800000e-04   2.3900000e-04  -2.3800000e-04
   8.0700000e+02   3.1680290e+00   1.1632000e-02  -2.4444000e-02  -6.1800000e-02   2.3800000e-04   2.3900000e-04  -2.3800000e-04
   8.0800000e+02   3.1719580e+00  -1.1598000e-02  -4.4016000e-02   0.0000000e+00   2.3800000e-04   2.3900000e-04  -2.3800000e-04
   8.0900000e+02   3.1758890e+00  -3.4848000e-02  -2.4468000e-02  -8.2400000e-02   2.3800000e-04   2.3900000e-04  -2.3800000e-04
   8.1000000e+02   3.1798180e+00   2.9072000e-02  -4.3995000e-02  -4.6350000e-02   2.3800000e-04   2.3900000e-04  -2.3800000e-04
   8.1100000e+02   3.1837510e+00   6.3927000e-02  -3.4198000e-02  -1.0300000e-02   2.3800000e-04   2.3900000e-04  -2.3800000e-04
   8.1200000e+02   3.1876810e+00  -1.1593000e-02  -5.3796000e-02  -3.0900000e-02   2.3800000e-04   2.3900000e-04  -2.3800000e-04
   8.1300000e+02   3.1916090e+00  -3.4845000e-02  -2.9357000e-02  -1.1330000e-01   2.3800000e-04   2.3900000e-04  -2.3800000e-04
   8.1400000e+02   3.1955390e+00   3.4845000e-02   2.9357000e-02  -4.6350000e-02   2.3800000e-04   2.3900000e-04  -2.3800000e-04
   8.1500000e+02   3.1994700e+00   3.4848000e-02   2.4467000e-02  -7.2100000e-02   2.3800000e-04   2.3900000e-04  -2.3800000e-04
   8.1600000e+02   3.2034000e+00   2.3245000e-02  -9.7690000e-03  -5.1500000e-02   2.3800000e-04   2.3900000e-04  -2.3800000e-04
   8.1700000e+02   3.2073300e+00  -1.1603000e-02  -3.4236000e-02  -7.2100000e-02   2.3800000e-04   2.3900000e-04  -2.3800000e-04
   8.1800000e+02   3.2112590e+00   1.7442000e-02  -2.4441000e-02  -5.1500000e-02   2.3800000e-04   2.3900000e-04  -2.3800000e-04
   8.1900000e+02   3.2151910e+00  -1.1600000e-02  -3.9126000e-02  -3.6050000e-02   2.3800000e-04   2.3900000e-04  -2.3800000e-04
   8.2000000e+02   3.2191200e+00   1.7455000e-02  -4.8891000e-02  -7.7250000e-02   2.3800000e-04   2.3900000e-04  -2.3800000e-04
   8.2100000e+02   3.2230510e+00  -5.7850000e-03  -4.8903000e-02  -3.0900000e-02   2.3800000e-04   2.3900000e-04  -2.3800000e-04
   8.2200000e+02   3.2269820e+00   6.9732000e-02  -2.4415000e-02  -4.1200000e-02   2.3800000e-04   2.3900000e-04  -2.3800000e-04
   8.2300000e+02   3.2309110e+00   1.1632000e-02  -2.4444000e-02  -5.1500000e-02   2.3800000e-04   2.3900000e-04  -2.3800000e-04
   8.2400000e+02   3.2348410e+00   1.1618000e-02   4.8960000e-03  -5.1500000e-03   2.3800000e-04   2.3900000e-04  -2.3800000e-04
   8.2500000e+02   3.2387710e+00   1.7418000e-02   2.4459000e-02  -5.6650000e-02   2.3800000e-04   2.3900000e-04  -2.3800000e-04
   8.2600000e+02   3.2427020e+00   7.5545000e-02  -2.9303000e-02  -5.1500000e-02   2.3800000e-04   2.3900000e-04  -2.3800000e-04
   8.2700000e+02   3.2466300e+00   3.4862000e-02  -4.8730000e-03  -6.1800000e-02   2.3800000e-04   2.3900000e-04  -2.3800000e-04
   8.2800000e+02   3.2505590e+00   2.3242000e-02  -4.8780000e-03  -7.7250000e-02   2.3800000e-04   2.3900000e-04  -2.3800000e-04
   8.2900000e+02   3.2544890e+00  -5.8000000e-03  -1.9563000e-02  -5.6650000e-02   2.3800000e-04   2.3900000e-04  -2.3800000e-04
   8.3000000e+02   3.2584200e+00   6.3930000e-02  -3.9088000e-02  -3.6050000e-02   2.3800000e-04   2.3900000e-04  -2.3800000e-04
   8.3100000e+02   3.2623500e+00   3.4885000e-02  -4.8882000e-02  -2.0600000e-02   2.3800000e-04   2.3900000e-04  -2.3800000e-04
   8.3200000e+02   3.2662800e+00   1.1640000e-02  -3.9114000e-02  -3.0900000e-02   2.3800000e-04   2.3900000e-04  -2.3800000e-04
   8.3300000e+02   3.2702100e+00  -4.6458000e-02  -4.4033000e-02  -3.0900000e-02   2.3800000e-04   2.3900000e-04  -2.3800000e-04
   8.3400000e+02   3.2741400e+00   3.4884000e-02  -4.8883000e-02  -3.0900000e-02   2.3800000e-04   2.3900000e-04  -2.3800000e-04
   8.3500000e+02   3.2780700e+00   4.6482000e-02  -4.8670000e-03  -1.5450000e-02   2.3800000e-04   2.3900000e-04  -2.3800000e-04
   8.3600000e+02   3.2820100e+00   4.6473000e-02   1.4693000e-02  -8.2400000e-02   2.3800000e-04   2.3900000e-04  -2.3800000e-04
   8.3700000e+02   3.2859320e+00  -1.1620000e-02  -6.0000000e-06  -3.0900000e-02   2.3800000e-04   2.3900000e-04  -2.3800000e-04
   8.3800000e+02   3.2898610e+00   6.9727000e-02  -1.4635000e-02  -5.1500000e-02   2.3800000e-04   2.3900000e-04  -2.3800000e-04
   8.3900000e+02   3.2937910e+00  -1.1613000e-02  -1.4676000e-02  -1.1845000e-01   2.3800000e-04   2.3900000e-04  -2.3800000e-04
   8.4000000e+02   3.2977220e+00   5.8200000e-03  -1.9557000e-02  -9.7850000e-02   2.3800000e-04   2.3900000e-04  -2.3800000e-04
   8.4100000e+02   3.3016520e+00   1.7457000e-02  -5.3781000e-02  -5.6650000e-02   2.3800000e-04   2.3900000e-04  -2.3800000e-04
   8.4200000e+02   3.3055800e+00   7.5565000e-02  -6.8422000e-02  -5.6650000e-02   2.3800000e-04   2.3900000e-04  -2.3800000e-04
   8.4300000e+02   3.3095110e+00  -5.7880000e-03  -4.4013000e-02  -6.6950000e-02   2.3800000e-04   2.3900000e-04  -2.3800000e-04
   8.4400000e+02   3.3134410e+00  -1.1608000e-02  -2.4456000e-02  -1.5450000e-02   2.3800000e-04   2.3900000e-04  -2.3800000e-04
   8.4500000e+02   3.3173720e+00  -1.7428000e-02  -4.8990000e-03  -3.0900000e-02   2.3800000e-04   2.3900000e-04  -2.3800000e-04
   8.4600000e+02   3.3213010e+00   9.8763000e-02   1.4719000e-02  -4.1200000e-02   2.3800000e-04   2.3900000e-04  -2.3800000e-04
   8.4700000e+02   3.3252300e+00   2.3242000e-02  -4.8790000e-03   1.0300000e-02   2.3800000e-04   2.3900000e-04  -2.3800000e-04
   8.4800000e+02   3.3291710e+00   1.1625000e-02  -9.7740000e-03  -2.0600000e-02   2.3800000e-04   2.3900000e-04  -2.3800000e-04
   8.4900000e+02   3.3331020e+00   5.2283000e-02   1.4697000e-02  -7.7250000e-02   2.3800000e-04   2.3900000e-04  -2.3800000e-04
   8.5000000e+02   3.3370910e+00   4.6495000e-02  -2.9316000e-02  -8.7550000e-02   2.3800000e-04   2.3800000e-04  -2.3900000e-04
   8.5100000e+02   3.3409580e+00   2.5000000e-05  -4.8900000e-02  -5.6650000e-02   2.3800000e-04   2.3800000e-04  -2.3900000e-04
   8.5200000e+02   3.3448890e+00  -1.1593000e-02  -5.3796000e-02  -4.1200000e-02   2.3900000e-04   2.3800000e-04  -2.3900000e-04
   8.5300000e+02   3.3488180e+00   1.7442000e-02  -2.4441000e-02  -1.5450000e-02   2.3900000e-04   2.3800000e-04  -2.3900000e-04
   8.5400000e+02   3.3527540e+00   2.9072000e-02  -4.3995000e-02  -2.0600000e-02   2.5300000e-04   2.5200000e-04  -2.5400000e-04
   8.5500000e+02   3.3566850e+00  -1.8007200e-01  -6.8559000e-02  -3.5020000e-01   3.0500000e-04   3.0400000e-04  -3.0600000e-04
   8.5600000e+02   3.3606140e+00  -4.8208300e-01  -2.1548900e-01   2.5235000e-01   3.9100000e-04   3.9000000e-04  -3.9300000e-04
   8.5700000e+02   3.3645430e+00  -5.2261700e-01  -2.9878600e-01   2.5235000e-01   5.0500000e-04   5.0400000e-04  -5.0700000e-04
   8.5800000e+02   3.3684740e+00  -3.2474500e-01  -4.7475200e-01  -1.1845000e-01   6.4400000e-04   6.4100000e-04  -6.4600000e-04
   8.5900000e+02   3.3724050e+00  -8.1849200e-01  -4.2680900e-01   2.5750000e-01   8.0200000e-04   8.0000000e-04  -8.0500000e-04
   8.6000000e+02   3.3763340e+00  -2.2080000e-02  -5.5261800e-01   1.5450000e-02   9.7900000e-04   9.7500000e-04  -9.8100000e-04
   8.6100000e+02   3.3802650e+00   1.2943800e-01  -6.4026500e-01   4.6350000e-02   1.1700000e-03   1.1660000e-03  -1.1720000e-03
   8.6200000e+02   3.3841930e+00  -7.0095700e-01  -6.8670200e-01  -1.0403000e+00   1.3740000e-03   1.3690000e-03  -1.3760000e-03
   8.6300000e+02   3.3881240e+00   1.7690000e-01  -7.4756000e-01   9.4760000e-01   1.5880000e-03   1.5830000e-03  -1.5910000e-03
   8.6400000e+02   3.3920530e+00   3.0433000e-02  -3.4707100e-01   4.0685000e-01   1.8120000e-03   1.8060000e-03  -1.8150000e-03
   8.6500000e+02   3.3959830e+00   1.0107600e-01  -5.1300100e-01   4.3775000e-01   2.0440000e-03   2.0370000e-03  -2.0470000e-03
   8.6600000e+02   3.3999150e+00   5.1724000e-02   1.1273100e-01   1.1330000e-01   2.2820000e-03   2.2750000e-03  -2.2850000e-03
   8.6700000e+02   3.4038450e+00  -1.3930200e-01  -2.5225000e-02   3.1930000e-01   2.5250000e-03   2.5180000e-03  -2.5290000e-03
   8.6800000e+02   3.4077730e+00   2.4416500e-01  -2.2959000e-02   2.6780000e-01   2.7730000e-03   2.7660000e-03  -2.7780000e-03
   8.6900000e+02   3.4117050e+00   1.5449000e-01   3.5800700e-01   3.1415000e-01   3.0250000e-03   3.0170000e-03  -3.0310000e-03
   8.7000000e+02   3.4156350e+00  -1.4577500e-01   7.2301000e-02  -2.9870000e-01   3.2780000e-03   3.2720000e-03  -3.2860000e-03
   8.7100000e+02   3.4195650e+00  -3.7968600e-01   2.6112400e-01  -1.1845000e-01   3.5340000e-03   3.5290000e-03  -3.5430000e-03
   8.7200000e+02   3.4234940e+00   5.3295600e-01   1.9025900e-01  -3.0385000e-01   3.7930000e-03   3.7880000e-03  -3.8020000e-03
   8.7300000e+02   3.4274240e+00   2.3182700e-01   6.5628000e-02   1.0815000e-01   4.0540000e-03   4.0480000e-03  -4.0630000e-03
   8.7400000e+02   3.4313550e+00  -2.8130700e-01   2.5653400e-01   4.0170000e-01   4.3160000e-03   4.3090000e-03  -4.3260000e-03
   8.7500000e+02   3.4352840e+00  -6.8830000e-03   1.0751700e-01   1.9570000e-01   4.5800000e-03   4.5710000e-03  -4.5910000e-03
   8.7600000e+02   3.4392140e+00  -5.4066100e-01   2.8536000e-02   1.9055000e-01   4.8440000e-03   4.8330000e-03  -4.8590000e-03
   8.7700000e+02   3.4431440e+00  -2.6003000e-02   2.4911700e-01  -6.4890000e-01   5.1100000e-03   5.0960000e-03  -5.1260000e-03
   8.7800000e+02   3.4471010e+00  -7.2716900e-01   7.4667000e-02  -4.8925000e-01   5.3760000e-03   5.3590000e-03  -5.3940000e-03
   8.7900000e+02   3.4510050e+00  -3.3311300e-01   1.5732000e-01  -4.4290000e-01   5.6440000e-03   5.6240000e-03  -5.6610000e-03
   8.8000000e+02   3.4549340e+00  -3.1334000e-01  -3.3339000e-02   3.6050000e-01   5.9130000e-03   5.8910000e-03  -5.9300000e-03
   8.8100000e+02   3.4588650e+00   1.9500000e-04  -1.4669000e-02   5.6135000e-01   6.1840000e-03   6.1590000e-03  -6.2000000e-03
   8.8200000e+02   3.4627950e+00  -3.2336100e-01  -1.4631200e-01   1.3390000e-01   6.4550000e-03   6.4280000e-03  -6.4720000e-03
   8.8300000e+02   3.4667250e+00   2.1459500e-01   2.7551000e-02   8.1885000e-01   6.7270000e-03   6.6990000e-03  -6.7440000e-03
   8.8400000e+02   3.4706560e+00   1.7523500e-01  -6.0946000e-02   6.1800000e-02   7.0000000e-03   6.9710000e-03  -7.0180000e-03
   8.8500000e+02   3.4745860e+00  -3.5429100e-01  -1.0414000e-02  -3.5020000e-01   7.2740000e-03   7.2440000e-03  -7.2920000e-03
   8.8600000e+02   3.4785160e+00  -3.9894200e-01  -1.2381900e-01  -8.7550000e-02   7.5480000e-03   7.5180000e-03  -7.5660000e-03
   8.8700000e+02   3.4824470e+00   1.4301900e-01  -2.1279800e-01   3.0900000e-02   7.8230000e-03   7.7930000e-03  -7.8410000e-03
   8.8800000e+02   3.4863890e+00  -4.2093600e-01  -1.8824000e-01   2.5750000e-01   8.0980000e-03   8.0680000e-03  -8.1140000e-03
   8.8900000e+02   3.4903170e+00   4.1689900e-01  -2.4198200e-01  -7.4160000e-01   8.3730000e-03   8.3430000e-03  -8.3890000e-03
   8.9000000e+02   3.4942470e+00  -5.5425000e-02  -4.6076000e-01   3.1415000e-01   8.6480000e-03   8.6190000e-03  -8.6640000e-03
   8.9100000e+02   3.4982030e+00  -4.0053000e-02  -3.3823300e-01   1.5450000e-02   8.9230000e-03   8.8950000e-03  -8.9390000e-03
   8.9200000e+02   3.5021350e+00   4.8913400e-01  -3.4745000e-01  -6.0255000e-01   9.1980000e-03   9.1710000e-03  -9.2160000e-03
   8.9300000e+02   3.5060250e+00   5.7123700e-01  -8.6293000e-02   4.2745000e-01   9.4730000e-03   9.4480000e-03  -9.4920000e-03
   8.9400000e+02   3.5099540e+00   6.3766000e-02  -2.7257600e-01  -4.4805000e-01   9.7480000e-03   9.7240000e-03  -9.7680000e-03
   8.9500000e+02   3.5139040e+00  -2.3513400e-01  -1.4685400e-01  -3.0385000e-01   1.0023000e-02   1.0001000e-02  -1.0045000e-02
   8.9600000e+02   3.5178270e+00   5.2017800e-01  -1.3534100e-01   4.0170000e-01   1.0297000e-02   1.0277000e-02  -1.0320000e-02
   8.9700000e+02   3.5217580e+00  -3.1914000e-01  -2.1843000e-02  -6.6950000e-02   1.0572000e-02   1.0553000e-02  -1.0595000e-02
   8.9800000e+02   3.5256900e+00  -4.5609900e-01   1.2156200e-01   6.1285000e-01   1.0848000e-02   1.0829000e-02  -1.0870000e-02
   8.9900000e+02   3.5296180e+00  -3.9970100e-01   1.9111200e-01  -8.7550000e-02   1.1123000e-02   1.1105000e-02  -1.1145000e-02
   9.0000000e+02   3.5335360e+00  -3.3769200e-01   2.6575500e-01   4.2230000e-01   1.1398000e-02   1.1380000e-02  -1.1421000e-02
   9.0100000e+02   3.5375050e+00  -3.5708000e-01   3.3846200e-01  -4.9440000e-01   1.1674000e-02   1.1655000e-02  -1.1698000e-02
   9.0200000e+02   3.5414370e+00  -6.4298200e-01   3.7505700e-01   3.7595000e-01   1.1949000e-02   1.1930000e-02  -1.1975000e-02
   9.0300000e+02   3.5453640e+00  -3.1314500e-01   4.2236500e-01  -8.4460000e-01   1.2225000e-02   1.2204000e-02  -1.2251000e-02
   9.0400000e+02   3.5492760e+00  -2.4651700e-01   9.1323000e-02   4.1715000e-01   1.2501000e-02   1.2477000e-02  -1.2528000e-02
   9.0500000e+02   3.5532260e+00  -2.7124400e-01   3.5956700e-01  -3.3990000e-01   1.2776000e-02   1.2751000e-02  -1.2805000e-02
   9.0600000e+02   3.5571550e+00  -3.1461000e-02   8.7187000e-02  -2.7810000e-01   1.3052000e-02   1.3023000e-02  -1.3080000e-02
   9.0700000e+02   3.5610830e+00  -1.9119600e-01   1.8542100e-01   3.4505000e-01   1.3328000e-02   1.3296000e-02  -1.3356000e-02
   9.0800000e+02   3.5650070e+00  -2.9381100e-01  -9.1573000e-02  -2.4205000e-01   1.3604000e-02   1.3569000e-02  -1.3632000e-02
   9.0900000e+02   3.5689480e+00  -2.1640700e-01  -1.5307800e-01  -7.2100000e-02   1.3880000e-02   1.3842000e-02  -1.3908000e-02
   9.1000000e+02   3.5728700e+00   1.5972000e-02  -1.4629000e-01   5.8710000e-01   1.4156000e-02   1.4116000e-02  -1.4185000e-02
   9.1100000e+02   3.5767680e+00  -5.1466900e-01  -2.7976500e-01  -7.5705000e-01   1.4432000e-02   1.4390000e-02  -1.4461000e-02
   9.1200000e+02   3.5807130e+00  -4.2046100e-01  -1.2549100e-01   9.0125000e-01   1.4708000e-02   1.4665000e-02  -1.4737000e-02
   9.1300000e+02   3.5846500e+00   3.7095800e-01  -5.2162800e-01  -4.5320000e-01   1.4984000e-02   1.4940000e-02  -1.5014000e-02
   9.1400000e+02   3.5885660e+00  -5.4351000e-02  -3.0017900e-01   2.9355000e-01   1.5260000e-02   1.5216000e-02  -1.5290000e-02
   9.1500000e+02   3.5925220e+00   3.1109700e-01  -4.4978400e-01  -1.5450000e-01   1.5535000e-02   1.5493000e-02  -1.5566000e-02
   9.1600000e+02   3.5964540e+00   5.0553000e-01  -1.6920100e-01  -7.3130000e-01   1.5811000e-02   1.5770000e-02  -1.5842000e-02
   9.1700000e+02   3.6003830e+00  -4.8283200e-01  -1.6302500e-01   3.3990000e-01   1.6087000e-02   1.6048000e-02  -1.6118000e-02
   9.1800000e+02   3.6043140e+00   5.0392400e-01  -2.8612300e-01  -5.0470000e-01   1.6362000e-02   1.6326000e-02  -1.6394000e-02
   9.1900000e+02   3.6082450e+00   5.2329400e-01   1.6498000e-01   1.3235500e+00   1.6638000e-02   1.6605000e-02  -1.6671000e-02
   9.2000000e+02   3.6121740e+00   1.0693300e-01  -6.4724000e-02  -1.1742000e+00   1.6913000e-02   1.6883000e-02  -1.6948000e-02
   9.2100000e+02   3.6161030e+00   7.6553000e-02   1.3486200e-01   2.7810000e-01   1.7189000e-02   1.7161000e-02  -1.7225000e-02
   9.2200000e+02   3.6200130e+00   3.3793100e-01   1.3954200e-01   2.5750000e-01   1.7465000e-02   1.7438000e-02  -1.7502000e-02
   9.2300000e+02   3.6239330e+00   4.7681700e-01  -1.9320000e-03   3.6050000e-02   1.7740000e-02   1.7715000e-02  -1.7778000e-02
   9.2400000e+02   3.6278670e+00   3.7541400e-01   3.7621600e-01  -3.6565000e-01   1.8016000e-02   1.7992000e-02  -1.8054000e-02
   9.2500000e+02   3.6318250e+00   1.8600000e-04  -4.8860000e-03  -1.4420000e-01   1.8292000e-02   1.8267000e-02  -1.8330000e-02
   9.2600000e+02   3.6357560e+00   4.5047500e-01   3.7954500e-01  -4.6350000e-01   1.8568000e-02   1.8542000e-02  -1.8606000e-02
   9.2700000e+02   3.6396520e+00   5.9971000e-02  -4.6586000e-02   2.6265000e-01   1.8845000e-02   1.8816000e-02  -1.8882000e-02
   9.2800000e+02   3.6435880e+00  -4.5942500e-01   1.4813200e-01  -3.0900000e-01   1.9121000e-02   1.9090000e-02  -1.9158000e-02
   9.2900000e+02   3.6475470e+00   7.1926000e-02   9.0988000e-02   3.3990000e-01   1.9398000e-02   1.9363000e-02  -1.9435000e-02
   9.3000000e+02   3.6514870e+00   8.2453300e-01   2.8759000e-02   4.9955000e-01   1.9674000e-02   1.9636000e-02  -1.9712000e-02
   9.3100000e+02   3.6554030e+00   6.2547600e-01   2.0205400e-01  -7.4675000e-01   1.9951000e-02   1.9909000e-02  -1.9989000e-02
   9.3200000e+02   3.6593340e+00  -4.9062400e-01  -2.2611700e-01   7.1070000e-01   2.0227000e-02   2.0182000e-02  -2.0265000e-02
   9.3300000e+02   3.6632650e+00   5.1372200e-01   2.2736500e-01  -1.0918000e+00   2.0504000e-02   2.0456000e-02  -2.0541000e-02
   9.3400000e+02   3.6671970e+00   3.1191800e-01  -2.2153300e-01   1.0094000e+00   2.0780000e-02   2.0730000e-02  -2.0818000e-02
   9.3500000e+02   3.6711290e+00  -3.2775200e-01   1.8152100e-01  -4.5320000e-01   2.1056000e-02   2.1005000e-02  -2.1094000e-02
   9.3600000e+02   3.6750570e+00  -1.3648100e-01  -4.6612100e-01   8.9095000e-01   2.1333000e-02   2.1280000e-02  -2.1369000e-02
   9.3700000e+02   3.6789620e+00   3.8474300e-01   1.1016400e-01  -1.5965000e-01   2.1609000e-02   2.1556000e-02  -2.1645000e-02
   9.3800000e+02   3.6829140e+00  -3.3171500e-01   4.6020000e-03   1.5965000e-01   2.1885000e-02   2.1832000e-02  -2.1922000e-02
   9.3900000e+02   3.6868200e+00  -3.6966700e-01  -5.6051000e-02   9.2700000e-02   2.2161000e-02   2.2108000e-02  -2.2199000e-02
   9.4000000e+02   3.6907430e+00  -3.3926200e-01  -8.4220000e-02  -2.0600000e-02   2.2437000e-02   2.2385000e-02  -2.2475000e-02
   9.4100000e+02   3.6946690e+00  -2.8351100e-01  -4.0488900e-01  -5.2015000e-01   2.2713000e-02   2.2662000e-02  -2.2751000e-02
   9.4200000e+02   3.6986140e+00   5.3161200e-01   7.4106000e-02   2.1630000e-01   2.2989000e-02   2.2939000e-02  -2.3027000e-02
   9.4300000e+02   3.7025650e+00   1.1984600e-01  -1.9498500e-01  -3.4505000e-01   2.3265000e-02   2.3216000e-02  -2.3304000e-02
   9.4400000e+02   3.7064660e+00   2.4930100e-01   1.6965000e-02   2.0085000e-01   2.3541000e-02   2.3493000e-02  -2.3580000e-02
   9.4500000e+02   3.7104180e+00  -5.9530000e-02  -9.1039000e-02   1.0300000e-02   2.3817000e-02   2.3770000e-02  -2.3857000e-02
   9.4600000e+02   3.7143550e+00   4.7728200e-01  -2.4076600e-01   3.1930000e-01   2.4093000e-02   2.4046000e-02  -2.4133000e-02
   9.4700000e+02   3.7182910e+00   9.8831000e-02   1.1755400e-01   3.0900000e-01   2.4369000e-02   2.4323000e-02  -2.4409000e-02
   9.4800000e+02   3.7222200e+00   2.6296000e-02  -1.7493500e-01   1.3905000e-01   2.4644000e-02   2.4599000e-02  -2.4685000e-02
   9.4900000e+02   3.7261410e+00  -5.4561400e-01   8.9637000e-02  -7.2100000e-02   2.4920000e-02   2.4875000e-02  -2.4961000e-02
   9.5000000e+02   3.7300580e+00   1.9500100e-01  -1.7110400e-01   6.2315000e-01   2.5196000e-02   2.5150000e-02  -2.5237000e-02
   9.5100000e+02   3.7340070e+00  -2.7408600e-01   2.3543200e-01  -6.5920000e-01   2.5472000e-02   2.5426000e-02  -2.5513000e-02
   9.5200000e+02   3.7379400e+00   2.4148300e-01  -5.5829000e-02   4.0170000e-01   2.5748000e-02   2.5701000e-02  -2.5789000e-02
   9.5300000e+02   3.7418660e+00  -2.3951600e-01  -9.1102000e-02  -9.2700000e-02   2.6024000e-02   2.5977000e-02  -2.6065000e-02
   9.5400000e+02   3.7457640e+00   3.3996000e-01   1.7008500e-01   1.8540000e-01   2.6300000e-02   2.6252000e-02  -2.6341000e-02
   9.5500000e+02   3.7497040e+00  -5.1079300e-01  -2.2836000e-02   4.7895000e-01   2.6576000e-02   2.6527000e-02  -2.6617000e-02
   9.5600000e+02   3.7536310e+00   4.7307000e-02   1.9848700e-01  -7.5190000e-01   2.6852000e-02   2.6802000e-02  -2.6893000e-02
   9.5700000e+02   3.7575670e+00   2.0114700e-01   4.5417000e-02   9.2700000e-01   2.7128000e-02   2.7077000e-02  -2.7169000e-02
   9.5800000e+02   3.7614810e+00   2.9011900e-01   1.1906100e-01  -9.8880000e-01   2.7404000e-02   2.7351000e-02  -2.7445000e-02
   9.5900000e+02   3.7654200e+00  -2.8919500e-01   7.1849000e-02   4.1200000e-01   2.7680000e-02   2.7626000e-02  -2.7722000e-02
   9.6000000e+02   3.7693790e+00  -1.6050700e-01   5.9434000e-02   2.2660000e-01   2.7956000e-02   2.7901000e-02  -2.7998000e-02
   9.6100000e+02   3.7733060e+00   4.5823400e-01   2.6330000e-02  -7.6220000e-01   2.8232000e-02   2.8176000e-02  -2.8274000e-02
   9.6200000e+02   3.7772360e+00   5.7479200e-01   2.3524000e-02   8.0855000e-01   2.8508000e-02   2.8450000e-02  -2.8550000e-02
   9.6300000e+02   3.7811670e+00  -1.0145700e-01   4.3048000e-02  -2.1630000e-01   2.8784000e-02   2.8725000e-02  -2.8826000e-02
   9.6400000e+02   3.7850890e+00   2.8934500e-01  -1.6906300e-01  -5.1500000e-03   2.9060000e-02   2.9000000e-02  -2.9102000e-02
   9.6500000e+02   3.7890230e+00  -1.9546100e-01   5.6941000e-02   7.2100000e-02   2.9336000e-02   2.9276000e-02  -2.9378000e-02
   9.6600000e+02   3.7929240e+00   2.4407000e-01  -2.8416500e-01  -6.4890000e-01   2.9612000e-02   2.9551000e-02  -2.9655000e-02
   9.6700000e+02   3.7968600e+00  -2.0031600e-01  -5.6230000e-02   4.3775000e-01   2.9887000e-02   2.9827000e-02  -2.9931000e-02
   9.6800000e+02   3.8008150e+00   9.5936000e-02  -1.4111100e-01  -7.9310000e-01   3.0163000e-02   3.0103000e-02  -3.0207000e-02
   9.6900000e+02   3.8047480e+00  -3.1202400e-01  -1.3191900e-01   5.1500000e-02   3.0439000e-02   3.0379000e-02  -3.0483000e-02
   9.7000000e+02   3.8086770e+00  -2.0970100e-01  -9.1428000e-02  -4.1200000e-01   3.0715000e-02   3.0655000e-02  -3.0759000e-02
   9.7100000e+02   3.8125820e+00   1.1139700e-01  -1.2616000e-02  -3.1930000e-01   3.0990000e-02   3.0932000e-02  -3.1035000e-02
   9.7200000e+02   3.8165130e+00  -1.7457000e-01  -1.2360000e-03   1.0557500e+00   3.1266000e-02   3.1208000e-02  -3.1311000e-02
   9.7300000e+02   3.8204570e+00   2.9746400e-01   8.2660000e-02  -1.3132500e+00   3.1541000e-02   3.1485000e-02  -3.1587000e-02
   9.7400000e+02   3.8244000e+00   1.0296400e-01  -2.4328800e-01   1.2051000e+00   3.1817000e-02   3.1761000e-02  -3.1863000e-02
   9.7500000e+02   3.8283260e+00  -3.9340700e-01   1.4112100e-01  -8.5490000e-01   3.2093000e-02   3.2038000e-02  -3.2140000e-02
   9.7600000e+02   3.8322590e+00  -4.2239500e-01  -2.1870400e-01   4.2745000e-01   3.2369000e-02   3.2314000e-02  -3.2416000e-02
   9.7700000e+02   3.8361900e+00  -1.9740400e-01   1.6832600e-01   1.0815000e-01   3.2644000e-02   3.2590000e-02  -3.2692000e-02
   9.7800000e+02   3.8401190e+00   1.2400800e-01  -2.6078000e-02  -1.1845000e-01   3.2920000e-02   3.2866000e-02  -3.2968000e-02
   9.7900000e+02   3.8440460e+00  -4.2155400e-01  -5.2694000e-02  -4.3260000e-01   3.3196000e-02   3.3142000e-02  -3.3244000e-02
   9.8000000e+02   3.8479780e+00  -3.0230200e-01  -9.3885000e-02  -1.1330000e-01   3.3472000e-02   3.3417000e-02  -3.3520000e-02
   9.8100000e+02   3.8519210e+00  -6.1113000e-02  -4.3359000e-02  -5.3560000e-01   3.3748000e-02   3.3693000e-02  -3.3797000e-02
   9.8200000e+02   3.8558370e+00   5.8298000e-02  -9.1400000e-04   1.2875000e-01   3.4024000e-02   3.3968000e-02  -3.4073000e-02
   9.8300000e+02   3.8597490e+00   3.7465900e-01  -2.8095000e-02  -3.1415000e-01   3.4300000e-02   3.4243000e-02  -3.4349000e-02
   9.8400000e+02   3.8637000e+00   9.3866000e-02   2.4180300e-01  -7.7250000e-02   3.4576000e-02   3.4518000e-02  -3.4625000e-02
   9.8500000e+02   3.8675930e+00  -2.0795800e-01  -2.7434600e-01   8.6005000e-01   3.4853000e-02   3.4794000e-02  -3.4902000e-02
   9.8600000e+02   3.8715580e+00   4.5741800e-01   2.0380200e-01  -4.8925000e-01   3.5128000e-02   3.5069000e-02  -3.5178000e-02
   9.8700000e+02   3.8754570e+00   1.7482300e-01  -2.4741500e-01   6.6950000e-01   3.5404000e-02   3.5344000e-02  -3.5454000e-02
   9.8800000e+02   3.8794210e+00   1.1585800e-01   2.5340500e-01  -1.7510000e-01   3.5680000e-02   3.5620000e-02  -3.5730000e-02
   9.8900000e+02   3.8833470e+00   7.9040300e-01   1.0593700e-01   1.6480000e-01   3.5956000e-02   3.5895000e-02  -3.6006000e-02
   9.9000000e+02   3.8872770e+00   2.6111900e-01   1.4031000e-02  -4.6350000e-01   3.6232000e-02   3.6170000e-02  -3.6282000e-02
   9.9100000e+02   3.8911810e+00   2.6415200e-01   1.3206200e-01   1.3905000e-01   3.6508000e-02   3.6446000e-02  -3.6558000e-02
   9.9200000e+02   3.8951400e+00  -1.0645000e-01   2.1592000e-02   4.4805000e-01   3.6784000e-02   3.6721000e-02  -3.6835000e-02
   9.9300000e+02   3.8990680e+00   2.1476100e-01   8.9453000e-02  -2.3690000e-01   3.7060000e-02   3.6997000e-02  -3.7111000e-02
   9.9400000e+02   3.9030360e+00  -4.5376600e-01   6.9150000e-02   1.4935000e-01   3.7336000e-02   3.7272000e-02  -3.7387000e-02
   9.9500000e+02   3.9069320e+00  -2.1960000e-03   2.9258000e-02  -1.4935000e-01   3.7612000e-02   3.7547000e-02  -3.7664000e-02
   9.9600000e+02   3.9108580e+00   4.0664900e-01   1.6021000e-02  -7.7250000e-02   3.7888000e-02   3.7823000e-02  -3.7940000e-02
   9.9700000e+02   3.9147600e+00   2.6700300e-01  -6.3058000e-02   4.0685000e-01   3.8164000e-02   3.8098000e-02  -3.8217000e-02
   9.9800000e+02   3.9187020e+00   3.6346800e-01   4.7449000e-02  -4.8410000e-01   3.8440000e-02   3.8374000e-02  -3.8493000e-02
   9.9900000e+02   3.9226540e+00   2.2410600e-01  -1.1024200e-01   1.0454500e+00   3.8716000e-02   3.8649000e-02  -3.8769000e-02
   1.0000000e+03   3.9265480e+00  -6.1709000e-02   4.4259000e-02  -1.0609000e+00   3.8992000e-02   3.8925000e-02  -3.9045000e-02
   1.0010000e+03   3.9305090e+00   5.4309500e-01  -1.6359400e-01  -1.0300000e-02   3.9268000e-02   3.9200000e-02  -3.9321000e-02
   1.0020000e+03   3.9344390e+00  -1.2397900e-01  -5.3889000e-02   2.0085000e-01   3.9543000e-02   3.9476000e-02  -3.9598000e-02
   1.0030000e+03   3.9383710e+00  -1.5832500e-01  -1.3515600e-01  -3.7080000e-01   3.9819000e-02   3.9752000e-02  -3.9874000e-02
   1.0040000e+03   3.9422990e+00   4.7342400e-01  -8.9852000e-02   6.1800000e-02   4.0094000e-02   4.0028000e-02  -4.0150000e-02
   1.0050000e+03   3.9462030e+00   5.3294500e-01  -1.0447600e-01  -4.8410000e-01   4.0371000e-02   4.0304000e-02  -4.0426000e-02
   1.0060000e+03   3.9501600e+00   8.4634000e-02  -3.2677600e-01   3.6050000e-02   4.0647000e-02   4.0581000e-02  -4.0702000e-02
   1.0070000e+03   3.9540900e+00   1.6187000e-02   1.6031000e-02   3.4505000e-01   4.0922000e-02   4.0857000e-02  -4.0978000e-02
   1.0080000e+03   3.9580030e+00   4.6736800e-01  -2.2679300e-01  -2.0600000e-01   4.1198000e-02   4.1134000e-02  -4.1255000e-02
   1.0090000e+03   3.9619490e+00  -3.9057800e-01   7.0963000e-02   2.3175000e-01   4.1473000e-02   4.1410000e-02  -4.1531000e-02
   1.0100000e+03   3.9658810e+00  -2.3599900e-01  -3.1880600e-01   4.8925000e-01   4.1750000e-02   4.1687000e-02  -4.1807000e-02
   1.0110000e+03   3.9698090e+00   1.5054100e-01   1.2514000e-02  -5.1500000e-01   4.2027000e-02   4.1963000e-02  -4.2084000e-02
   1.0120000e+03   3.9737420e+00  -2.6184800e-01  -7.5874000e-02   8.9095000e-01   4.2306000e-02   4.2240000e-02  -4.2360000e-02
   1.0130000e+03   3.9776340e+00   5.0774000e-02  -1.1841100e-01  -9.8880000e-01   4.2585000e-02   4.2516000e-02  -4.2636000e-02
   1.0140000e+03   3.9815960e+00   4.1805000e-01  -4.8052000e-02   2.5750000e-02   4.2864000e-02   4.2792000e-02  -4.2912000e-02
   1.0150000e+03   3.9854930e+00  -2.3697100e-01   1.1233700e-01   4.1200000e-01   4.3144000e-02   4.3068000e-02  -4.3188000e-02
   1.0160000e+03   3.9894460e+00  -8.0729000e-02   1.2560100e-01  -3.6565000e-01   4.3423000e-02   4.3344000e-02  -4.3465000e-02
   1.0170000e+03   3.9933890e+00   1.8070500e-01   8.3700000e-04   1.4935000e-01   4.3702000e-02   4.3620000e-02  -4.3741000e-02
   1.0180000e+03   3.9973210e+00   2.7868400e-01   1.4321000e-02   1.5450000e-01   4.3982000e-02   4.3896000e-02  -4.4017000e-02
   1.0190000e+03   4.0012500e+00  -1.7113100e-01   1.5689100e-01  -4.3775000e-01   4.4263000e-02   4.4171000e-02  -4.4294000e-02
   1.0200000e+03   4.0051790e+00  -1.2045100e-01   4.3445000e-02   3.8110000e-01   4.4542000e-02   4.4446000e-02  -4.4570000e-02
   1.0210000e+03   4.0091120e+00  -1.8757700e-01   2.0928900e-01  -8.2400000e-01   4.4822000e-02   4.4721000e-02  -4.4847000e-02
   1.0220000e+03   4.0130420e+00  -2.0841800e-01   1.1408800e-01   7.3645000e-01   4.5100000e-02   4.4996000e-02  -4.5123000e-02
   1.0230000e+03   4.0169710e+00  -8.3475000e-02   8.5843000e-02  -5.7680000e-01   4.5378000e-02   4.5271000e-02  -4.5399000e-02
   1.0240000e+03   4.0208960e+00  -4.9679600e-01  -5.4307000e-02  -1.6995000e-01   4.5655000e-02   4.5546000e-02  -4.5676000e-02
   1.0250000e+03   4.0248090e+00  -3.0660400e-01   3.6218000e-02  -2.4720000e-01   4.5932000e-02   4.5821000e-02  -4.5952000e-02
   1.0260000e+03   4.0287580e+00  -2.6573100e-01  -2.8968000e-02   1.6995000e-01   4.6209000e-02   4.6096000e-02  -4.6228000e-02
   1.0270000e+03   4.0326510e+00   3.7831100e-01   9.8930000e-03   3.6565000e-01   4.6486000e-02   4.6371000e-02  -4.6504000e-02
   1.0280000e+03   4.0366220e+00   6.1598800e-01  -1.0075200e-01  -2.6780000e-01   4.6762000e-02   4.6646000e-02  -4.6780000e-02
   1.0290000e+03   4.0405220e+00   2.9331100e-01  -1.7206000e-02   4.6350000e-01   4.7039000e-02   4.6922000e-02  -4.7056000e-02
   1.0300000e+03   4.0444810e+00   1.5018000e-01  -1.7272000e-01  -4.4805000e-01   4.7315000e-02   4.7198000e-02  -4.7332000e-02
   1.0310000e+03   4.0483940e+00  -9.0093000e-02  -1.6062300e-01   7.2100000e-02   4.7591000e-02   4.7474000e-02  -4.7608000e-02
   1.0320000e+03   4.0523120e+00   4.4563400e-01  -2.7266400e-01   3.9655000e-01   4.7867000e-02   4.7750000e-02  -4.7884000e-02
   1.0330000e+03   4.0562700e+00   3.8060000e-01  -1.9998800e-01  -5.7680000e-01   4.8144000e-02   4.8026000e-02  -4.8160000e-02
   1.0340000e+03   4.0601990e+00  -2.1232200e-01  -2.8529100e-01   4.0685000e-01   4.8420000e-02   4.8303000e-02  -4.8437000e-02
   1.0350000e+03   4.0641310e+00  -3.0610000e-01  -1.5677800e-01  -6.4890000e-01   4.8696000e-02   4.8580000e-02  -4.8713000e-02
   1.0360000e+03   4.0680610e+00  -2.3552000e-02  -1.2014100e-01   2.4720000e-01   4.8972000e-02   4.8857000e-02  -4.8989000e-02
   1.0370000e+03   4.0719860e+00   6.4329200e-01  -1.3478000e-01   2.1630000e-01   4.9248000e-02   4.9134000e-02  -4.9265000e-02
   1.0380000e+03   4.0759020e+00   5.4455800e-01   4.2678000e-02  -2.7295000e-01   4.9524000e-02   4.9411000e-02  -4.9542000e-02
   1.0390000e+03   4.0798510e+00  -3.3104100e-01  -1.7339000e-02   5.4075000e-01   4.9800000e-02   4.9689000e-02  -4.9818000e-02
   1.0400000e+03   4.0837770e+00  -2.0684700e-01  -9.3844000e-02  -5.4590000e-01   5.0076000e-02   4.9966000e-02  -5.0094000e-02
   1.0410000e+03   4.0876810e+00  -4.9117000e-02   2.4673000e-02   1.4935000e-01   5.0353000e-02   5.0242000e-02  -5.0370000e-02
   1.0420000e+03   4.0916140e+00   2.2841200e-01   5.1948000e-02  -3.5535000e-01   5.0629000e-02   5.0519000e-02  -5.0646000e-02
   1.0430000e+03   4.0955430e+00   2.2405700e-01   9.5857000e-02   1.7510000e-01   5.0905000e-02   5.0795000e-02  -5.0922000e-02
   1.0440000e+03   4.0994730e+00  -1.2632400e-01   2.7246700e-01   3.4505000e-01   5.1181000e-02   5.1071000e-02  -5.1198000e-02
   1.0450000e+03   4.1034320e+00   2.8887600e-01   2.6472100e-01  -3.4505000e-01   5.1457000e-02   5.1347000e-02  -5.1473000e-02
   1.0460000e+03   4.1073590e+00   4.2054900e-01   5.6920000e-02   3.7595000e-01   5.1734000e-02   5.1622000e-02  -5.1750000e-02
   1.0470000e+03   4.1112900e+00  -2.6936600e-01   2.9723300e-01  -1.0300000e-01   5.2011000e-02   5.1897000e-02  -5.2026000e-02
   1.0480000e+03   4.1152180e+00  -6.3266200e-01   1.9508000e-02  -3.6050000e-02   5.2287000e-02   5.2172000e-02  -5.2303000e-02
   1.0490000e+03   4.1191520e+00  -3.6131700e-01   1.6477600e-01   2.8325000e-01   5.2563000e-02   5.2446000e-02  -5.2579000e-02
   1.0500000e+03   4.1230810e+00   6.0552400e-01   1.8968200e-01  -2.7295000e-01   5.2839000e-02   5.2720000e-02  -5.2856000e-02
   1.0510000e+03   4.1270100e+00   8.6366100e-01   6.4090000e-02   7.4160000e-01   5.3116000e-02   5.2994000e-02  -5.3132000e-02
   1.0520000e+03   4.1309240e+00   2.3295900e-01   1.7642100e-01  -4.2745000e-01   5.3393000e-02   5.3269000e-02  -5.3409000e-02
   1.0530000e+03   4.1348520e+00   2.7416000e-02  -9.5483000e-02   1.7510000e-01   5.3669000e-02   5.3544000e-02  -5.3685000e-02
   1.0540000e+03   4.1387740e+00  -3.5816000e-01   1.2987900e-01   4.3775000e-01   5.3944000e-02   5.3818000e-02  -5.3961000e-02
   1.0550000e+03   4.1427030e+00   6.4719000e-02  -1.1615000e-01  -8.6005000e-01   5.4220000e-02   5.4093000e-02  -5.4238000e-02
   1.0560000e+03   4.1466410e+00  -1.6258800e-01  -2.8750600e-01   9.7850000e-02   5.4496000e-02   5.4369000e-02  -5.4514000e-02
   1.0570000e+03   4.1505690e+00  -7.0134000e-01  -3.2968500e-01  -4.6350000e-01   5.4772000e-02   5.4645000e-02  -5.4790000e-02
   1.0580000e+03   4.1545000e+00   3.7191300e-01  -2.0153300e-01  -6.1800000e-02   5.5047000e-02   5.4921000e-02  -5.5066000e-02
   1.0590000e+03   4.1584480e+00   5.4033700e-01  -3.5555500e-01   6.4375000e-01   5.5323000e-02   5.5198000e-02  -5.5341000e-02
   1.0600000e+03   4.1623790e+00   7.3891000e-02  -1.4455200e-01  -4.8410000e-01   5.5598000e-02   5.5475000e-02  -5.5617000e-02
   1.0610000e+03   4.1662730e+00   2.4397100e-01  -3.6724200e-01   4.3260000e-01   5.5873000e-02   5.5752000e-02  -5.5893000e-02
   1.0620000e+03   4.1702030e+00   4.3372300e-01  -2.8273400e-01  -1.7510000e-01   5.6149000e-02   5.6030000e-02  -5.6169000e-02
   1.0630000e+03   4.1741600e+00  -4.8566900e-01  -2.1002800e-01   6.2315000e-01   5.6424000e-02   5.6308000e-02  -5.6445000e-02
   1.0640000e+03   4.1780730e+00  -1.7058500e-01  -9.7272000e-02  -7.5190000e-01   5.6700000e-02   5.6585000e-02  -5.6721000e-02
   1.0650000e+03   4.1820290e+00   2.1543500e-01  -9.9419000e-02   5.1500000e-03   5.6975000e-02   5.6863000e-02  -5.6997000e-02
   1.0660000e+03   4.1859640e+00  -4.5323700e-01   2.8937000e-02   4.4290000e-01   5.7251000e-02   5.7141000e-02  -5.7273000e-02
   1.0670000e+03   4.1898840e+00  -1.0007500e-01  -9.9591000e-02  -6.6950000e-01   5.7527000e-02   5.7418000e-02  -5.7549000e-02
   1.0680000e+03   4.1938040e+00   4.1925100e-01   1.2023700e-01   8.0855000e-01   5.7802000e-02   5.7695000e-02  -5.7825000e-02
   1.0690000e+03   4.1977540e+00   5.3983000e-02   1.9789100e-01  -5.1500000e-01   5.8078000e-02   5.7972000e-02  -5.8101000e-02
   1.0700000e+03   4.2016800e+00   1.5042400e-01   2.2346000e-01   5.1500000e-02   5.8354000e-02   5.8248000e-02  -5.8378000e-02
   1.0710000e+03   4.2056150e+00  -1.4164100e-01   2.2030400e-01   8.0340000e-01   5.8629000e-02   5.8524000e-02  -5.8654000e-02
   1.0720000e+03   4.2095160e+00   6.3245000e-01   3.0252700e-01  -1.1175500e+00   5.8905000e-02   5.8799000e-02  -5.8930000e-02
   1.0730000e+03   4.2134700e+00  -1.6488000e-02   1.4577100e-01   6.4890000e-01   5.9181000e-02   5.9074000e-02  -5.9206000e-02
   1.0740000e+03   4.2173880e+00   5.1968900e-01   4.1828500e-01  -5.0985000e-01   5.9457000e-02   5.9348000e-02  -5.9482000e-02
   1.0750000e+03   4.2213330e+00  -4.6609600e-01   1.3879800e-01   6.9525000e-01   5.9733000e-02   5.9622000e-02  -5.9758000e-02
   1.0760000e+03   4.2252590e+00  -2.2976700e-01   3.7237200e-01  -1.0248500e+00   6.0009000e-02   5.9896000e-02  -6.0033000e-02
   1.0770000e+03   4.2291920e+00   2.1188200e-01  -1.1346900e-01   3.8110000e-01   6.0285000e-02   6.0170000e-02  -6.0309000e-02
   1.0780000e+03   4.2331220e+00  -1.9791900e-01  -8.0720000e-03  -3.5020000e-01   6.0561000e-02   6.0444000e-02  -6.0584000e-02
   1.0790000e+03   4.2370520e+00  -6.0959000e-02  -1.3013000e-01   3.8110000e-01   6.0836000e-02   6.0718000e-02  -6.0859000e-02
   1.0800000e+03   4.2409820e+00  -1.8047800e-01   4.3006000e-02  -6.4890000e-01   6.1112000e-02   6.0992000e-02  -6.1135000e-02
   1.0810000e+03   4.2449120e+00   7.7015300e-01  -3.3143000e-02   8.7550000e-02   6.1388000e-02   6.1267000e-02  -6.1411000e-02
   1.0820000e+03   4.2488390e+00   5.3221000e-01  -1.9854900e-01  -2.4205000e-01   6.1664000e-02   6.1543000e-02  -6.1687000e-02
   1.0830000e+03   4.2527400e+00   1.6238300e-01  -2.8616000e-01  -1.9055000e-01   6.1940000e-02   6.1819000e-02  -6.1963000e-02
   1.0840000e+03   4.2566950e+00   2.6516500e-01  -3.6258600e-01   1.5450000e-01   6.2215000e-02   6.2095000e-02  -6.2239000e-02
   1.0850000e+03   4.2606100e+00   4.0326000e-02  -3.3991600e-01  -4.6865000e-01   6.2491000e-02   6.2372000e-02  -6.2515000e-02
   1.0860000e+03   4.2645330e+00  -2.6066200e-01  -4.1516000e-01   2.0600000e-02   6.2766000e-02   6.2650000e-02  -6.2791000e-02
   1.0870000e+03   4.2684940e+00  -5.1959400e-01  -3.0345300e-01   2.5235000e-01   6.3042000e-02   6.2928000e-02  -6.3068000e-02
   1.0880000e+03   4.2723970e+00  -4.5610000e-02  -4.4873500e-01  -2.6265000e-01   6.3317000e-02   6.3206000e-02  -6.3344000e-02
   1.0890000e+03   4.2763150e+00  -4.6881900e-01  -1.4023400e-01   6.6950000e-01   6.3593000e-02   6.3484000e-02  -6.3620000e-02
   1.0900000e+03   4.2802810e+00   3.2469000e-02  -7.4882000e-02  -2.3175000e-01   6.3868000e-02   6.3763000e-02  -6.3896000e-02
   1.0910000e+03   4.2842130e+00  -3.1498900e-01  -8.7020000e-03   1.9055000e-01   6.4143000e-02   6.4041000e-02  -6.4173000e-02
   1.0920000e+03   4.2881440e+00   3.5860600e-01   8.3125000e-02   4.9440000e-01   6.4419000e-02   6.4319000e-02  -6.4448000e-02
   1.0930000e+03   4.2920700e+00  -4.3413300e-01  -8.7608000e-02  -8.2915000e-01   6.4694000e-02   6.4596000e-02  -6.4724000e-02
   1.0940000e+03   4.2960020e+00  -5.5467000e-02   1.6562300e-01   8.2400000e-01   6.4969000e-02   6.4874000e-02  -6.5000000e-02
   1.0950000e+03   4.2999340e+00  -2.0133300e-01   2.5601600e-01  -4.9440000e-01   6.5245000e-02   6.5150000e-02  -6.5276000e-02
   1.0960000e+03   4.3038650e+00  -9.1771000e-02   3.6311800e-01   2.1630000e-01   6.5521000e-02   6.5426000e-02  -6.5553000e-02
   1.0970000e+03   4.3077920e+00   5.3071000e-02   3.2688500e-01   3.1930000e-01   6.5796000e-02   6.5702000e-02  -6.5829000e-02
   1.0980000e+03   4.3117180e+00   4.0514500e-01   1.7862900e-01  -6.8495000e-01   6.6073000e-02   6.5976000e-02  -6.6106000e-02
   1.0990000e+03   4.3156510e+00  -1.9146900e-01   1.7317100e-01   7.4675000e-01   6.6349000e-02   6.6251000e-02  -6.6382000e-02
   1.1000000e+03   4.3195450e+00  -5.2327100e-01   3.4335700e-01  -6.6435000e-01   6.6625000e-02   6.6524000e-02  -6.6658000e-02
   1.1010000e+03   4.3234920e+00  -6.0447700e-01   5.6907000e-02   1.5965000e-01   6.6901000e-02   6.6798000e-02  -6.6934000e-02
   1.1020000e+03   4.3274060e+00   5.0134900e-01   1.5704700e-01  -7.0040000e-01   6.7178000e-02   6.7071000e-02  -6.7210000e-02
   1.1030000e+03   4.3313740e+00   8.8080000e-02  -4.7973000e-02   4.1715000e-01   6.7454000e-02   6.7345000e-02  -6.7486000e-02
   1.1040000e+03   4.3353010e+00  -1.8052000e-01  -8.1980000e-03   2.4720000e-01   6.7731000e-02   6.7619000e-02  -6.7761000e-02
   1.1050000e+03   4.3392310e+00  -6.3300900e-01  -3.1751700e-01   4.4805000e-01   6.8007000e-02   6.7893000e-02  -6.8036000e-02
   1.1060000e+03   4.3431630e+00   3.3876200e-01   5.3300000e-02   2.7810000e-01   6.8283000e-02   6.8168000e-02  -6.8312000e-02
   1.1070000e+03   4.3470910e+00   6.0106500e-01  -1.6424800e-01  -2.9355000e-01   6.8559000e-02   6.8443000e-02  -6.8587000e-02
   1.1080000e+03   4.3510200e+00  -1.8188800e-01  -2.7001700e-01   5.3045000e-01   6.8834000e-02   6.8719000e-02  -6.8863000e-02
   1.1090000e+03   4.3549510e+00  -1.1022100e-01  -5.9612900e-01  -2.1115000e-01   6.9110000e-02   6.8996000e-02  -6.9138000e-02
   1.1100000e+03   4.3588810e+00  -2.8409100e-01  -2.9336400e-01  -2.4205000e-01   6.9386000e-02   6.9274000e-02  -6.9414000e-02
   1.1110000e+03   4.3627870e+00  -3.5176400e-01  -2.6781700e-01   3.3990000e-01   6.9662000e-02   6.9552000e-02  -6.9690000e-02
   1.1120000e+03   4.3667440e+00  -4.0739200e-01  -3.3445800e-01  -7.2100000e-01   6.9937000e-02   6.9830000e-02  -6.9966000e-02
   1.1130000e+03   4.3706710e+00  -1.8050000e-02  -2.1938200e-01   9.1155000e-01   7.0213000e-02   7.0108000e-02  -7.0242000e-02
   1.1140000e+03   4.3745660e+00   3.0078600e-01  -1.0337500e-01  -7.1585000e-01   7.0488000e-02   7.0387000e-02  -7.0518000e-02
   1.1150000e+03   4.3785060e+00   4.8016000e-02  -5.2838000e-02   2.9355000e-01   7.0764000e-02   7.0666000e-02  -7.0794000e-02
   1.1160000e+03   4.3824350e+00  -9.5880000e-03  -1.6072000e-02   5.1500000e-02   7.1040000e-02   7.0944000e-02  -7.1070000e-02
   1.1170000e+03   4.3863720e+00  -1.3062900e-01   5.6594000e-02   1.5965000e-01   7.1315000e-02   7.1222000e-02  -7.1346000e-02
   1.1180000e+03   4.3902890e+00   1.0012700e-01   2.1565900e-01   3.0900000e-01   7.1591000e-02   7.1499000e-02  -7.1622000e-02
   1.1190000e+03   4.3942520e+00  -1.7581500e-01   2.1817300e-01  -4.7380000e-01   7.1867000e-02   7.1776000e-02  -7.1898000e-02
   1.1200000e+03   4.3981810e+00   2.5285000e-02   3.7839400e-01   6.4890000e-01   7.2143000e-02   7.2052000e-02  -7.2173000e-02
   1.1210000e+03   4.4021120e+00  -3.5515000e-01   1.9876600e-01  -1.0609000e+00   7.2418000e-02   7.2328000e-02  -7.2449000e-02
   1.1220000e+03   4.4060470e+00  -2.9736000e-01   1.1763000e-01   1.3390000e-01   7.2694000e-02   7.2603000e-02  -7.2725000e-02
   1.1230000e+03   4.4099740e+00   2.9062200e-01   3.2078500e-01   4.5835000e-01   7.2970000e-02   7.2877000e-02  -7.3001000e-02
   1.1240000e+03   4.4139030e+00  -1.6288700e-01   7.6497000e-02  -3.9655000e-01   7.3246000e-02   7.3151000e-02  -7.3276000e-02
   1.1250000e+03   4.4178340e+00   3.5830200e-01   2.9578400e-01   3.8625000e-01   7.3522000e-02   7.3425000e-02  -7.3552000e-02
   1.1260000e+03   4.4217500e+00   2.9313600e-01  -1.2759600e-01  -4.8410000e-01   7.3798000e-02   7.3698000e-02  -7.3828000e-02
   1.1270000e+03   4.4256950e+00  -1.0391900e-01   1.5846000e-01   1.6995000e-01   7.4074000e-02   7.3972000e-02  -7.4103000e-02
   1.1280000e+03   4.4295850e+00   2.4533500e-01  -3.5233000e-02  -5.4075000e-01   7.4350000e-02   7.4246000e-02  -7.4379000e-02
   1.1290000e+03   4.4335180e+00  -6.2817900e-01  -2.4992600e-01   1.2875000e-01   7.4626000e-02   7.4520000e-02  -7.4654000e-02
   1.1300000e+03   4.4374560e+00  -4.8490000e-03  -1.3397200e-01  -8.1885000e-01   7.4902000e-02   7.4795000e-02  -7.4930000e-02
   1.1310000e+03   4.4413920e+00  -4.0730600e-01  -3.1845100e-01   1.5965000e-01   7.5178000e-02   7.5070000e-02  -7.5205000e-02
   1.1320000e+03   4.4453240e+00   2.8772100e-01  -3.7946200e-01  -2.8840000e-01   7.5453000e-02   7.5346000e-02  -7.5481000e-02
   1.1330000e+03   4.4492750e+00   1.9555100e-01  -5.1573500e-01   7.8795000e-01   7.5729000e-02   7.5623000e-02  -7.5757000e-02
   1.1340000e+03   4.4531780e+00   5.8747000e-02  -2.0901300e-01  -7.1070000e-01   7.6005000e-02   7.5900000e-02  -7.6032000e-02
   1.1350000e+03   4.4571070e+00   4.3602500e-01  -3.0390200e-01   4.8410000e-01   7.6281000e-02   7.6178000e-02  -7.6309000e-02
   1.1360000e+03   4.4610650e+00  -3.6908900e-01  -2.9426400e-01   3.6050000e-02   7.6557000e-02   7.6456000e-02  -7.6585000e-02
   1.1370000e+03   4.4649940e+00  -3.9997100e-01  -2.0005000e-01  -3.4505000e-01   7.6833000e-02   7.6734000e-02  -7.6861000e-02
   1.1380000e+03   4.4689250e+00  -1.2401500e-01  -7.6945000e-02  -9.7850000e-02   7.7108000e-02   7.7013000e-02  -7.7138000e-02
   1.1390000e+03   4.4728580e+00  -4.2699800e-01  -5.1155000e-02   1.0815000e-01   7.7384000e-02   7.7292000e-02  -7.7414000e-02
   1.1400000e+03   4.4767840e+00   7.1494000e-02   7.4472000e-02  -6.3860000e-01   7.7659000e-02   7.7570000e-02  -7.7690000e-02
   1.1410000e+03   4.4806810e+00   1.4204600e-01   1.1429600e-01   6.6950000e-02   7.7935000e-02   7.7849000e-02  -7.7966000e-02
   1.1420000e+03   4.4846440e+00   1.8976000e-02   7.1907000e-02  -3.8625000e-01   7.8210000e-02   7.8126000e-02  -7.8242000e-02
   1.1430000e+03   4.4885770e+00  -9.3513000e-02   1.5940000e-01   4.0685000e-01   7.8486000e-02   7.8403000e-02  -7.8518000e-02
   1.1440000e+03   4.4924690e+00   1.2082500e-01   2.5965800e-01  -6.0255000e-01   7.8761000e-02   7.8680000e-02  -7.8794000e-02
   1.1450000e+03   4.4964170e+00   5.1350000e-03   2.8735700e-01   5.2530000e-01   7.9037000e-02   7.8956000e-02  -7.9069000e-02
   1.1460000e+03   4.5003420e+00   3.3685300e-01   2.6662500e-01   2.0085000e-01   7.9313000e-02   7.9232000e-02  -7.9345000e-02
   1.1470000e+03   4.5042920e+00   1.5018700e-01   3.7783000e-01  -2.8325000e-01   7.9589000e-02   7.9507000e-02  -7.9620000e-02
   1.1480000e+03   4.5082260e+00   2.3658200e-01   1.4842700e-01   4.3775000e-01   7.9865000e-02   7.9781000e-02  -7.9895000e-02
   1.1490000e+03   4.5121560e+00  -5.1361400e-01   1.8254000e-02  -8.5490000e-01   8.0141000e-02   8.0055000e-02  -8.0171000e-02
   1.1500000e+03   4.5160830e+00  -2.0520000e-03   1.3316000e-01   4.3775000e-01   8.0416000e-02   8.0329000e-02  -8.0446000e-02
   1.1510000e+03   4.5199940e+00  -2.8879700e-01  -3.2899000e-02  -6.4375000e-01   8.0692000e-02   8.0604000e-02  -8.0722000e-02
   1.1520000e+03   4.5239210e+00  -2.7584300e-01  -1.9918200e-01  -1.0300000e-02   8.0968000e-02   8.0878000e-02  -8.0998000e-02
   1.1530000e+03   4.5278720e+00   4.1723000e-02  -1.2232700e-01  -2.6265000e-01   8.1244000e-02   8.1152000e-02  -8.1274000e-02
   1.1540000e+03   4.5318010e+00   4.8488400e-01   1.8066000e-02   1.1845000e-01   8.1519000e-02   8.1427000e-02  -8.1550000e-02
   1.1550000e+03   4.5357280e+00   1.3013600e-01  -8.4334000e-02   6.9525000e-01   8.1795000e-02   8.1702000e-02  -8.1827000e-02
   1.1560000e+03   4.5396520e+00   3.5486600e-01  -4.0654200e-01  -5.3560000e-01   8.2070000e-02   8.1979000e-02  -8.2103000e-02
   1.1570000e+03   4.5435580e+00   4.2719300e-01  -2.2243600e-01   5.1500000e-01   8.2346000e-02   8.2255000e-02  -8.2379000e-02
   1.1580000e+03   4.5474990e+00  -5.5673200e-01  -2.8197000e-01  -4.0170000e-01   8.2621000e-02   8.2533000e-02  -8.2655000e-02
   1.1590000e+03   4.5514340e+00  -8.9474000e-02  -1.0753400e-01   1.8540000e-01   8.2897000e-02   8.2810000e-02  -8.2930000e-02
   1.1600000e+03   4.5553820e+00  -1.7330500e-01  -3.6763300e-01  -2.1115000e-01   8.3172000e-02   8.3088000e-02  -8.3206000e-02
   1.1610000e+03   4.5593130e+00   2.9338200e-01  -7.3991000e-02  -4.9440000e-01   8.3447000e-02   8.3367000e-02  -8.3481000e-02
   1.1620000e+03   4.5632440e+00   3.7153800e-01  -2.0043200e-01  -2.1115000e-01   8.3722000e-02   8.3645000e-02  -8.3756000e-02
   1.1630000e+03   4.5671740e+00   4.3127200e-01   1.0075300e-01  -5.1500000e-02   8.3997000e-02   8.3924000e-02  -8.4031000e-02
   1.1640000e+03   4.5711060e+00   5.4641700e-01   1.9286100e-01   5.8195000e-01   8.4272000e-02   8.4202000e-02  -8.4307000e-02
   1.1650000e+03   4.5750370e+00   8.6965000e-02   1.2226000e-01  -3.9140000e-01   8.4547000e-02   8.4480000e-02  -8.4583000e-02
   1.1660000e+03   4.5789630e+00  -2.6211600e-01  -1.5781000e-02   6.5405000e-01   8.4822000e-02   8.4757000e-02  -8.4859000e-02
   1.1670000e+03   4.5828940e+00   1.6798600e-01   2.4377400e-01  -6.1800000e-02   8.5098000e-02   8.5034000e-02  -8.5135000e-02
   1.1680000e+03   4.5868100e+00  -1.8274800e-01   4.0870000e-02   0.0000000e+00   8.5373000e-02   8.5311000e-02  -8.5411000e-02
   1.1690000e+03   4.5907260e+00   3.2956100e-01   2.2458900e-01   8.7035000e-01   8.5649000e-02   8.5587000e-02  -8.5687000e-02
   1.1700000e+03   4.5946690e+00  -2.6631400e-01   1.6129800e-01  -9.2185000e-01   8.5925000e-02   8.5862000e-02  -8.5962000e-02
   1.1710000e+03   4.5986150e+00  -2.3521500e-01   3.7380000e-02   1.5965000e-01   8.6201000e-02   8.6138000e-02  -8.6238000e-02
   1.1720000e+03   4.6025500e+00  -4.0992000e-02   2.6085900e-01  -3.0385000e-01   8.6477000e-02   8.6413000e-02  -8.6513000e-02
   1.1730000e+03   4.6064490e+00   1.5080400e-01   8.8114000e-02   3.7080000e-01   8.6753000e-02   8.6687000e-02  -8.6789000e-02
   1.1740000e+03   4.6103790e+00  -8.7481000e-02   2.9312000e-01  -7.6735000e-01   8.7028000e-02   8.6962000e-02  -8.7065000e-02
   1.1750000e+03   4.6143350e+00   5.4055600e-01  -1.8173400e-01   1.9570000e-01   8.7304000e-02   8.7237000e-02  -8.7341000e-02
   1.1760000e+03   4.6182670e+00   6.1486000e-01  -2.0437200e-01   4.8410000e-01   8.7580000e-02   8.7512000e-02  -8.7618000e-02
   1.1770000e+03   4.6221940e+00   2.4595300e-01   4.4117000e-02  -1.1330000e-01   8.7856000e-02   8.7787000e-02  -8.7894000e-02
   1.1780000e+03   4.6261250e+00  -3.9646900e-01  -2.0690200e-01  -3.6050000e-02   8.8132000e-02   8.8063000e-02  -8.8169000e-02
   1.1790000e+03   4.6300570e+00  -2.8990600e-01  -2.8411500e-01  -5.0985000e-01   8.8408000e-02   8.8339000e-02  -8.8445000e-02
   1.1800000e+03   4.6339860e+00   1.4619200e-01  -2.1426000e-01   2.3690000e-01   8.8684000e-02   8.8616000e-02  -8.8720000e-02
   1.1810000e+03   4.6379160e+00  -2.5689000e-02  -1.3291000e-01  -3.0900000e-01   8.8960000e-02   8.8893000e-02  -8.8994000e-02
   1.1820000e+03   4.6418470e+00   8.7790000e-03  -1.2736800e-01   2.6265000e-01   8.9235000e-02   8.9170000e-02  -8.9269000e-02
   1.1830000e+03   4.6457780e+00   3.9310600e-01  -6.5203000e-02  -3.9140000e-01   8.9511000e-02   8.9448000e-02  -8.9543000e-02
   1.1840000e+03   4.6496840e+00   3.0346600e-01  -1.2912200e-01   1.7510000e-01   8.9786000e-02   8.9726000e-02  -8.9818000e-02
   1.1850000e+03   4.6536020e+00  -1.3099000e-01  -2.4423900e-01  -2.5235000e-01   9.0062000e-02   9.0004000e-02  -9.0093000e-02
   1.1860000e+03   4.6575400e+00   3.7802300e-01   2.4494600e-01   5.3045000e-01   9.0337000e-02   9.0283000e-02  -9.0368000e-02
   1.1870000e+03   4.6614890e+00   3.2212000e-02   4.5120700e-01  -5.0985000e-01   9.0612000e-02   9.0561000e-02  -9.0644000e-02
   1.1880000e+03   4.6654070e+00   4.2072100e-01   1.9400000e-02   4.9955000e-01   9.0888000e-02   9.0839000e-02  -9.0920000e-02
   1.1890000e+03   4.6693350e+00   4.1503800e-01  -1.2508100e-01  -2.6780000e-01   9.1164000e-02   9.1117000e-02  -9.1196000e-02
   1.1900000e+03   4.6732490e+00  -1.3741700e-01   1.2057000e-02   7.5190000e-01   9.1440000e-02   9.1394000e-02  -9.1471000e-02
   1.1910000e+03   4.6771880e+00   3.8292400e-01   3.5564700e-01   3.4505000e-01   9.1716000e-02   9.1671000e-02  -9.1746000e-02
   1.1920000e+03   4.6811470e+00   1.6289200e-01   1.2097000e-02   6.2315000e-01   9.1992000e-02   9.1948000e-02  -9.2021000e-02
   1.1930000e+03   4.6850380e+00  -6.8824700e-01   2.0797400e-01   1.3390000e-01   9.2268000e-02   9.2224000e-02  -9.2296000e-02
   1.1940000e+03   4.6890050e+00   3.6908000e-02   2.5970000e-02   2.6780000e-01   9.2544000e-02   9.2500000e-02  -9.2570000e-02
   1.1950000e+03   4.6929350e+00   5.7448500e-01   2.9907700e-01   2.1115000e-01   9.2821000e-02   9.2776000e-02  -9.2845000e-02
   1.1960000e+03   4.6968600e+00   1.5051900e-01  -1.9454000e-02   1.5965000e-01   9.3097000e-02   9.3051000e-02  -9.3119000e-02
   1.1970000e+03   4.7007920e+00   2.8738300e-01   7.7918000e-02   2.6780000e-01   9.3373000e-02   9.3327000e-02  -9.3395000e-02
   1.1980000e+03   4.7047200e+00  -4.1983000e-01  -2.5909000e-02  -1.0094000e+00   9.3649000e-02   9.3603000e-02  -9.3671000e-02
   1.1990000e+03   4.7086270e+00   2.2326600e-01  -1.0124500e-01   4.0170000e-01   9.3925000e-02   9.3878000e-02  -9.3946000e-02
   1.2000000e+03   4.7125840e+00  -1.6376000e-01  -7.7165000e-02  -7.8280000e-01   9.4201000e-02   9.4154000e-02  -9.4222000e-02
   1.2010000e+03   4.7165070e+00   4.6797700e-01  -1.8861100e-01   5.2015000e-01   9.4477000e-02   9.4431000e-02  -9.4498000e-02
   1.2020000e+03   4.7204450e+00   1.5219600e-01  -9.8175000e-02   3.0900000e-01   9.4753000e-02   9.4707000e-02  -9.4774000e-02
   1.2030000e+03   4.7243760e+00   3.6748800e-01  -2.2023200e-01  -4.9955000e-01   9.5030000e-02   9.4984000e-02  -9.5049000e-02
   1.2040000e+03   4.7282780e+00   2.7499000e-01  -5.7290000e-02   2.9870000e-01   9.5306000e-02   9.5261000e-02  -9.5323000e-02
   1.2050000e+03   4.7322360e+00   5.0040500e-01  -3.7584400e-01  -6.1285000e-01   9.5582000e-02   9.5539000e-02  -9.5598000e-02
   1.2060000e+03   4.7361370e+00  -2.3276900e-01  -2.9289600e-01   5.6135000e-01   9.5858000e-02   9.5817000e-02  -9.5872000e-02
   1.2070000e+03   4.7400970e+00   4.3337500e-01  -2.5800900e-01  -3.9655000e-01   9.6133000e-02   9.6096000e-02  -9.6146000e-02
   1.2080000e+03   4.7440290e+00   3.1765000e-01  -6.4406000e-02  -6.6950000e-01   9.6409000e-02   9.6375000e-02  -9.6420000e-02
   1.2090000e+03   4.7479570e+00  -9.5859000e-02   4.3007000e-02   6.6950000e-02   9.6684000e-02   9.6654000e-02  -9.6694000e-02
   1.2100000e+03   4.7518870e+00   2.6451000e-01  -6.3427000e-02  -2.0600000e-02   9.6959000e-02   9.6932000e-02  -9.6969000e-02
   1.2110000e+03   4.7558160e+00   2.1360400e-01  -7.6350000e-03   3.3475000e-01   9.7234000e-02   9.7211000e-02  -9.7245000e-02
   1.2120000e+03   4.7597460e+00   2.0060400e-01  -2.3811800e-01  -1.6995000e-01   9.7509000e-02   9.7490000e-02  -9.7520000e-02
   1.2130000e+03   4.7636700e+00   3.2657800e-01   3.5967300e-01   9.6305000e-01   9.7784000e-02   9.7768000e-02  -9.7795000e-02
   1.2140000e+03   4.7675820e+00   1.0572700e-01   1.3759800e-01  -4.2745000e-01   9.8060000e-02   9.8046000e-02  -9.8070000e-02
   1.2150000e+03   4.7715010e+00   1.7417200e-01   1.8437700e-01   7.9825000e-01   9.8336000e-02   9.8323000e-02  -9.8344000e-02
   1.2160000e+03   4.7754670e+00   4.3807300e-01   3.9458400e-01  -7.7250000e-01   9.8610000e-02   9.8598000e-02  -9.8616000e-02
   1.2170000e+03   4.7793690e+00   1.0305000e-01   2.8623000e-01   3.6050000e-02   9.8876000e-02   9.8865000e-02  -9.8880000e-02
   1.2180000e+03   4.7833240e+00   6.6584500e-01   1.7194200e-01   1.1330000e-01   9.9129000e-02   9.9118000e-02  -9.9132000e-02
   1.2190000e+03   4.7872220e+00   8.5527000e-02   1.8392900e-01  -9.7335000e-01   9.9365000e-02   9.9354000e-02  -9.9368000e-02
   1.2200000e+03   4.7911480e+00  -1.9582500e-01   2.7325500e-01  -3.1930000e-01   9.9581000e-02   9.9570000e-02  -9.9583000e-02
   1.2210000e+03   4.7950780e+00   7.3665400e-01   2.0496200e-01   4.7895000e-01   9.9775000e-02   9.9763000e-02  -9.9777000e-02
   1.2220000e+03   4.7990090e+00   3.0251300e-01   2.5726800e-01  -4.7895000e-01   9.9945000e-02   9.9933000e-02  -9.9948000e-02
   1.2230000e+03   4.8029380e+00   9.8320500e-01   3.7819700e-01  -7.3130000e-01   1.0009200e-01   1.0007900e-01  -1.0009500e-01
   1.2240000e+03   4.8068680e+00   6.3100300e-01   2.0153100e-01   4.4290000e-01   1.0021400e-01   1.0020100e-01  -1.0021700e-01
   1.2250000e+03   4.8107970e+00   1.0693000e-02   3.0487200e-01   5.6135000e-01   1.0031300e-01   1.0030000e-01  -1.0031600e-01
   1.2260000e+03   4.8147270e+00   4.5622900e-01   2.5502000e-01  -8.1885000e-01   1.0039000e-01   1.0037800e-01  -1.0039200e-01
   1.2270000e+03   4.8186570e+00   5.0775400e-01   5.6223700e-01  -6.7980000e-01   1.0044600e-01   1.0043500e-01  -1.0044800e-01
   1.2280000e+03   4.8225880e+00   3.6753300e-01   1.8961200e-01  -1.4420000e-01   1.0048300e-01   1.0047400e-01  -1.0048300e-01
   1.2290000e+03   4.8265180e+00   2.6746200e-01   4.2014900e-01  -6.8495000e-01   1.0050300e-01   1.0049600e-01  -1.0050200e-01
   1.2300000e+03   4.8304490e+00   8.5533000e-02   1.4933900e-01  -1.4420000e-01   1.0050800e-01   1.0050400e-01  -1.0050600e-01
   1.2310000e+03   4.8343780e+00   3.0147400e-01   2.6229700e-01  -2.5235000e-01   1.0050100e-01   1.0049800e-01  -1.0049800e-01
   1.2320000e+03   4.8383080e+00   2.2795900e-01   1.4489600e-01  -1.3905000e-01   1.0048300e-01   1.0048300e-01  -1.0048000e-01
   1.2330000e+03   4.8422390e+00   1.5187000e-01   4.1939000e-02  -1.9570000e-01   1.0045700e-01   1.0045900e-01  -1.0045500e-01
   1.2340000e+03   4.8461680e+00   2.5656900e-01   1.4997200e-01   1.5450000e-02   1.0042400e-01   1.0042800e-01  -1.0042300e-01
   1.2350000e+03   4.8500990e+00   1.2755700e-01   1.2764000e-02   5.1500000e-03   1.0038700e-01   1.0039200e-01  -1.0038700e-01
   1.2360000e+03   4.8540290e+00   5.8091000e-02   1.0470200e-01  -4.1200000e-02   1.0034700e-01   1.0035300e-01  -1.0034900e-01
   1.2370000e+03   4.8579590e+00   1.4436700e-01  -1.4816600e-01   8.7550000e-02   1.0030700e-01   1.0031200e-01  -1.0030900e-01
   1.2380000e+03   4.8618900e+00  -2.3468000e-02  -3.3971000e-02   7.2100000e-02   1.0026600e-01   1.0027100e-01  -1.0026800e-01
   1.2390000e+03   4.8658380e+00  -8.3732000e-01  -4.0205700e-01  -6.6950000e-02   1.0022700e-01   1.0023000e-01  -1.0022800e-01
   1.2400000e+03   4.8697490e+00   6.1745000e-02  -4.8633000e-02  -2.5750000e-02   1.0018800e-01   1.0019100e-01  -1.0019000e-01
   1.2410000e+03   4.8736780e+00   1.7949000e-02  -1.0110900e-01  -7.2100000e-02   1.0015300e-01   1.0015400e-01  -1.0015500e-01
   1.2420000e+03   4.8776080e+00  -3.3943000e-02  -2.7421100e-01  -1.3905000e-01   1.0011900e-01   1.0011900e-01  -1.0012200e-01
   1.2430000e+03   4.8815380e+00   5.6795000e-02  -1.5381300e-01  -4.6350000e-02   1.0008900e-01   1.0008800e-01  -1.0009300e-01
   1.2440000e+03   4.8854690e+00  -1.3052000e-02  -2.2580100e-01  -1.2875000e-01   1.0006100e-01   1.0006000e-01  -1.0006600e-01
   1.2450000e+03   4.8894000e+00  -8.0986700e-01  -2.5785200e-01   4.1715000e-01   1.0003700e-01   1.0003500e-01  -1.0004200e-01
   1.2460000e+03   4.8933310e+00   6.1047000e-02  -1.7789400e-01  -5.6650000e-02   1.0001500e-01   1.0001400e-01  -1.0002100e-01
   1.2470000e+03   4.8972600e+00   9.5966000e-02  -1.4190600e-01   6.1800000e-02   9.9997000e-02   9.9995000e-02  -1.0000200e-01
   1.2480000e+03   4.9011880e+00   8.6574000e-02  -8.8945000e-02  -1.5450000e-02   9.9982000e-02   9.9980000e-02  -9.9987000e-02
   1.2490000e+03   4.9051190e+00   1.3600000e-03  -7.4252000e-02   5.1500000e-02   9.9969000e-02   9.9968000e-02  -9.9974000e-02
   1.2500000e+03   4.9090930e+00  -2.9205000e-02  -3.4973000e-02   7.7250000e-02   9.9959000e-02   9.9958000e-02  -9.9964000e-02
   1.2510000e+03   4.9129800e+00   1.6658000e-02   7.2479000e-02  -4.6350000e-02   9.9952000e-02   9.9951000e-02  -9.9956000e-02
   1.2520000e+03   4.9169090e+00  -4.7978000e-02   7.0956000e-02   3.0900000e-02   9.9947000e-02   9.9945000e-02  -9.9950000e-02
   1.2530000e+03   4.9208400e+00  -6.4035000e-02   2.8382000e-02   1.0300000e-02   9.9944000e-02   9.9942000e-02  -9.9946000e-02
   1.2540000e+03   4.9247680e+00  -1.1344000e-02   9.7313000e-02  -1.5450000e-02   9.9943000e-02   9.9940000e-02  -9.9945000e-02
   1.2550000e+03   4.9286990e+00   3.7584000e-02   1.2088200e-01  -7.7250000e-02   9.9943000e-02   9.9939000e-02  -9.9945000e-02
   1.2560000e+03   4.9326290e+00  -1.3051000e-02   1.0694300e-01  -9.7850000e-02   9.9945000e-02   9.9940000e-02  -9.9947000e-02
   1.2570000e+03   4.9365600e+00  -1.7065000e-02   9.6300000e-02  -5.1500000e-02   9.9948000e-02   9.9941000e-02  -9.9949000e-02
   1.2580000e+03   4.9404890e+00   9.5548000e-02   2.6864000e-02  -3.0900000e-02   9.9952000e-02   9.9943000e-02  -9.9953000e-02
   1.2590000e+03   4.9444190e+00   6.4384000e-02   3.6240000e-02  -6.1800000e-02   9.9956000e-02   9.9946000e-02  -9.9957000e-02
   1.2600000e+03   4.9483500e+00  -1.2295000e-02   2.7870000e-03  -6.6950000e-02   9.9961000e-02   9.9949000e-02  -9.9961000e-02
   1.2610000e+03   4.9522800e+00   3.9445000e-02  -2.2807000e-02  -3.6050000e-02   9.9966000e-02   9.9953000e-02  -9.9966000e-02
   1.2620000e+03   4.9562100e+00   3.2521000e-02  -8.3628000e-02  -8.2400000e-02   9.9971000e-02   9.9957000e-02  -9.9971000e-02
   1.2630000e+03   4.9601400e+00  -5.4418100e-01  -2.2555400e-01  -4.1200000e-02   9.9976000e-02   9.9961000e-02  -9.9975000e-02
   1.2640000e+03   4.9640850e+00  -2.0169000e-02  -1.5256000e-01  -3.6050000e-02   9.9980000e-02   9.9965000e-02  -9.9980000e-02
   1.2650000e+03   4.9680000e+00   1.4759000e-02  -1.1657300e-01  -1.2875000e-01   9.9985000e-02   9.9970000e-02  -9.9984000e-02
   1.2660000e+03   4.9719300e+00   2.7766600e-01  -3.5217000e-02  -7.7250000e-02   9.9989000e-02   9.9974000e-02  -9.9988000e-02
   1.2670000e+03   4.9758610e+00   4.0202000e-02  -1.2696300e-01  -1.0300000e-02   9.9992000e-02   9.9979000e-02  -9.9991000e-02
   1.2680000e+03   4.9797910e+00   4.1700000e-03  -1.2341600e-01  -1.0300000e-02   9.9995000e-02   9.9984000e-02  -9.9994000e-02
   1.2690000e+03   4.9837190e+00   5.3953000e-02  -1.0466000e-01  -4.1200000e-02   9.9998000e-02   9.9988000e-02  -9.9997000e-02
   1.2700000e+03   4.9876490e+00   6.8903000e-02  -2.2550000e-02  -4.1200000e-02   1.0000000e-01   9.9992000e-02  -1.0000000e-01
   1.2710000e+03   4.9915790e+00   2.2030000e-02   8.8710000e-03  -7.7250000e-02   1.0000200e-01   9.9996000e-02  -1.0000200e-01
   1.2720000e+03   4.9955090e+00   4.0140000e-03   1.0644000e-02  -8.2400000e-02   1.0000300e-01   1.0000000e-01  -1.0000500e-01
   1.2730000e+03   4.9994410e+00   4.3805000e-02   5.2462000e-02  -1.6480000e-01   1.0000500e-01   1.0000300e-01  -1.0000600e-01
   1.2740000e+03   5.0033710e+00  -2.4966300e-01   1.0369000e-02  -6.1800000e-02   1.0000600e-01   1.0000500e-01  -1.0000800e-01
   1.2750000e+03   5.0072990e+00  -2.6552000e-02   4.9922000e-02  -5.6650000e-02   1.0000700e-01   1.0000700e-01  -1.0000900e-01
   1.2760000e+03   5.0112320e+00   1.6997000e-02   1.3710200e-01  -9.7850000e-02   1.0000700e-01   1.0000700e-01  -1.0001000e-01
   1.2770000e+03   5.0151600e+00   3.2962000e-02   8.0338000e-02  -5.6650000e-02   1.0000800e-01   1.0000800e-01  -1.0001000e-01
   1.2780000e+03   5.0190890e+00   4.1498000e-02   3.2189000e-02  -2.0600000e-02   1.0000800e-01   1.0000700e-01  -1.0001000e-01
   1.2790000e+03   5.0230200e+00  -4.7474000e-02   1.5160000e-03   1.0300000e-02   1.0000700e-01   1.0000700e-01  -1.0001000e-01
   1.2800000e+03   5.0269500e+00   1.1442000e-02   2.0280000e-03   5.1500000e-03   1.0000700e-01   1.0000600e-01  -1.0001000e-01
   1.2810000e+03   5.0308800e+00   1.9620000e-03  -4.4348000e-02   2.5750000e-02   1.0000700e-01   1.0000500e-01  -1.0001000e-01
   1.2820000e+03   5.0348100e+00  -8.6260000e-03  -5.1192000e-02  -6.6950000e-02   1.0000700e-01   1.0000300e-01  -1.0000900e-01
   1.2830000e+03   5.0387390e+00   1.4257000e-02  -4.7135000e-02  -4.6350000e-02   1.0000700e-01   1.0000200e-01  -1.0000900e-01
   1.2840000e+03   5.0426800e+00   8.1454000e-02  -6.0053000e-02   1.0300000e-02   1.0000700e-01   1.0000200e-01  -1.0000900e-01
   1.2850000e+03   5.0465990e+00   4.9690000e-02  -8.0583000e-02  -8.7550000e-02   1.0000600e-01   1.0000100e-01  -1.0000800e-01
   1.2860000e+03   5.0505300e+00   2.0233000e-02  -8.0839000e-02  -8.2400000e-02   1.0000600e-01   1.0000100e-01  -1.0000800e-01
   1.2870000e+03   5.0544600e+00   9.0335000e-02  -4.3580000e-02  -1.1845000e-01   1.0000600e-01   1.0000100e-01  -1.0000800e-01
   1.2880000e+03   5.0583910e+00   4.6875000e-02  -3.1420000e-02  -1.0815000e-01   1.0000600e-01   1.0000100e-01  -1.0000800e-01
   1.2890000e+03   5.0623210e+00   5.5411000e-02  -7.9569000e-02  -9.2700000e-02   1.0000600e-01   1.0000100e-01  -1.0000800e-01
   1.2900000e+03   5.0663050e+00   3.0222000e-02  -1.0390000e-01  -4.1200000e-02   1.0000600e-01   1.0000100e-01  -1.0000800e-01
   1.2910000e+03   5.0701830e+00   4.4314000e-02  -1.6975000e-02  -1.5450000e-02   1.0000600e-01   1.0000100e-01  -1.0000800e-01
   1.2920000e+03   5.0741110e+00   2.4845000e-02  -4.0291000e-02   2.0600000e-02   1.0000500e-01   1.0000100e-01  -1.0000700e-01
   1.2930000e+03   5.0780410e+00   5.7210000e-03   1.0140000e-03   2.5750000e-02   1.0000500e-01   1.0000100e-01  -1.0000700e-01
   1.2940000e+03   5.0819710e+00   1.7761000e-02   3.2946000e-02  -3.0900000e-02   1.0000500e-01   1.0000100e-01  -1.0000700e-01
   1.2950000e+03   5.0859000e+00   5.9900000e-04   2.9904000e-02   3.6050000e-02   1.0000500e-01   1.0000100e-01  -1.0000700e-01
   1.2960000e+03   5.0898310e+00  -9.3900000e-03   5.2964000e-02  -5.6650000e-02   1.0000500e-01   1.0000100e-01  -1.0000600e-01
   1.2970000e+03   5.0937610e+00  -6.8290000e-03   3.8519000e-02  -4.1200000e-02   1.0000500e-01   1.0000100e-01  -1.0000600e-01
   1.2980000e+03   5.0976900e+00   6.3273000e-02   7.5779000e-02  -9.2700000e-02   1.0000500e-01   1.0000100e-01  -1.0000600e-01
   1.2990000e+03   5.1016200e+00   6.2929000e-02   1.1157000e-02  -1.1330000e-01   1.0000500e-01   1.0000000e-01  -1.0000600e-01
   1.3000000e+03   5.1055500e+00   3.4325000e-02   6.0850000e-03  -9.7850000e-02   1.0000500e-01   1.0000000e-01  -1.0000600e-01
   1.3010000e+03   5.1094800e+00  -3.4150000e-03   1.9260000e-02  -7.2100000e-02   1.0000500e-01   1.0000000e-01  -1.0000600e-01
   1.3020000e+03   5.1134110e+00   6.2929000e-02   1.1157000e-02  -1.5450000e-02   1.0000500e-01   9.9999000e-02  -1.0000600e-01
   1.3030000e+03   5.1173420e+00   1.8870000e-02  -6.5870000e-03  -3.0900000e-02   1.0000500e-01   9.9999000e-02  -1.0000700e-01
   1.3040000e+03   5.1212700e+00   8.5360000e-03  -4.8149000e-02   2.0600000e-02   1.0000500e-01   9.9999000e-02  -1.0000700e-01
   1.3050000e+03   5.1252010e+00   4.8582000e-02  -4.1049000e-02   5.1500000e-03   1.0000500e-01   9.9999000e-02  -1.0000600e-01
   1.3060000e+03   5.1291310e+00   1.3658000e-02  -7.7039000e-02   0.0000000e+00   1.0000500e-01   9.9998000e-02  -1.0000600e-01
   1.3070000e+03   5.1330610e+00   1.7073000e-02  -9.6298000e-02  -7.7250000e-02   1.0000400e-01   9.9998000e-02  -1.0000600e-01
   1.3080000e+03   5.1369910e+00   5.4812000e-02  -1.0947200e-01  -9.7850000e-02   1.0000400e-01   9.9999000e-02  -1.0000600e-01
   1.3090000e+03   5.1409220e+00   8.2907000e-02  -3.4964000e-02  -9.7850000e-02   1.0000400e-01   9.9999000e-02  -1.0000600e-01
   1.3100000e+03   5.1448520e+00   1.6219000e-02  -9.1483000e-02  -8.7550000e-02   1.0000400e-01   9.9999000e-02  -1.0000600e-01
   1.3110000e+03   5.1487810e+00   1.6219000e-02  -9.1483000e-02  -6.6950000e-02   1.0000400e-01   9.9999000e-02  -1.0000600e-01
   1.3120000e+03   5.1527110e+00   6.7197000e-02  -1.2918000e-02  -8.2400000e-02   1.0000400e-01   9.9999000e-02  -1.0000600e-01
   1.3130000e+03   5.1566400e+00   3.6032000e-02  -3.5440000e-03  -5.1500000e-02   1.0000400e-01   9.9999000e-02  -1.0000600e-01
   1.3140000e+03   5.1605710e+00   6.3528000e-02   4.1060000e-02  -1.5450000e-02   1.0000400e-01   1.0000000e-01  -1.0000600e-01
   1.3150000e+03   5.1645010e+00   1.4092000e-02   8.6925000e-02   1.0300000e-02   1.0000400e-01   1.0000000e-01  -1.0000600e-01
   1.3160000e+03   5.1684310e+00   5.3539000e-02   6.4121000e-02  -1.0300000e-02   1.0000400e-01   1.0000000e-01  -1.0000600e-01
   1.3170000e+03   5.1723620e+00  -2.8160000e-03   4.9163000e-02   2.0600000e-02   1.0000400e-01   1.0000000e-01  -1.0000600e-01
   1.3180000e+03   5.1762910e+00   3.4070000e-02   4.0804000e-02  -5.1500000e-03   1.0000400e-01   1.0000000e-01  -1.0000600e-01
   1.3190000e+03   5.1802220e+00  -1.0843000e-02   2.7875000e-02  -9.7850000e-02   1.0000400e-01   9.9999000e-02  -1.0000600e-01
   1.3200000e+03   5.1841520e+00   4.5766000e-02   8.1140000e-03  -3.6050000e-02   1.0000400e-01   9.9999000e-02  -1.0000500e-01
   1.3210000e+03   5.1880810e+00   2.8859000e-02  -2.9647000e-02  -7.2100000e-02   1.0000400e-01   9.9999000e-02  -1.0000500e-01
   1.3220000e+03   5.1920110e+00   5.8915000e-02   5.1300000e-04  -1.2360000e-01   1.0000400e-01   9.9998000e-02  -1.0000500e-01
   1.3230000e+03   5.1959420e+00  -5.4660000e-03  -3.5733000e-02  -9.2700000e-02   1.0000400e-01   9.9998000e-02  -1.0000500e-01
   1.3240000e+03   5.1998710e+00   6.8305000e-02  -5.2451000e-02  -3.0900000e-02   1.0000400e-01   9.9998000e-02  -1.0000500e-01
   1.3250000e+03   5.2038020e+00   6.9758000e-02  -2.7363000e-02  -5.1500000e-03   1.0000400e-01   9.9998000e-02  -1.0000600e-01
   1.3260000e+03   5.2077310e+00   6.2330000e-02  -1.8747000e-02  -3.6050000e-02   1.0000400e-01   9.9998000e-02  -1.0000600e-01
   1.3270000e+03   5.2116610e+00   4.7780000e-03  -9.3512000e-02   0.0000000e+00   1.0000400e-01   9.9998000e-02  -1.0000600e-01
   1.3280000e+03   5.2155900e+00   4.0555000e-02  -6.2338000e-02   2.0600000e-02   1.0000400e-01   9.9998000e-02  -1.0000600e-01
   1.3290000e+03   5.2195210e+00   6.2584000e-02  -5.3466000e-02  -6.1800000e-02   1.0000400e-01   9.9998000e-02  -1.0000600e-01
   1.3300000e+03   5.2234520e+00   7.4026000e-02  -5.1437000e-02  -1.0815000e-01   1.0000400e-01   9.9998000e-02  -1.0000500e-01
   1.3310000e+03   5.2273830e+00   5.9750000e-03  -3.3704000e-02  -6.1800000e-02   1.0000400e-01   9.9999000e-02  -1.0000500e-01
   1.3320000e+03   5.2313120e+00   6.7452000e-02  -4.7637000e-02  -7.2100000e-02   1.0000400e-01   9.9999000e-02  -1.0000500e-01
   1.3330000e+03   5.2352410e+00   5.1232000e-02   4.3847000e-02  -8.7550000e-02   1.0000400e-01   9.9999000e-02  -1.0000500e-01
   1.3340000e+03   5.2391720e+00   1.6309000e-02   7.8580000e-03  -3.6050000e-02   1.0000400e-01   9.9999000e-02  -1.0000500e-01
   1.3350000e+03   5.2431020e+00   2.6642000e-02   4.9420000e-02  -3.0900000e-02   1.0000300e-01   9.9999000e-02  -1.0000500e-01
   1.3360000e+03   5.2470320e+00   5.5246000e-02   5.4491000e-02  -3.0900000e-02   1.0000300e-01   9.9999000e-02  -1.0000500e-01
   1.3370000e+03   5.2509620e+00   7.2663000e-02   2.2815000e-02  -3.0900000e-02   1.0000300e-01   9.9999000e-02  -1.0000500e-01
   1.3380000e+03   5.2548930e+00   6.3200000e-03   3.0918000e-02   0.0000000e+00   1.0000400e-01   9.9999000e-02  -1.0000500e-01
   1.3390000e+03   5.2588220e+00   3.6886000e-02  -8.3590000e-03  -7.7250000e-02   1.0000400e-01   9.9999000e-02  -1.0000500e-01
   1.3400000e+03   5.2627520e+00   2.6043000e-02   1.9516000e-02  -6.6950000e-02   1.0000400e-01   9.9999000e-02  -1.0000500e-01
   1.3410000e+03   5.2666830e+00   7.5224000e-02   8.3700000e-03  -2.0600000e-02   1.0000400e-01   9.9999000e-02  -1.0000500e-01
   1.3420000e+03   5.2706300e+00   1.1442000e-02   2.0280000e-03  -8.2400000e-02   1.0000400e-01   9.9998000e-02  -1.0000500e-01
   1.3430000e+03   5.2745420e+00   6.5999000e-02  -7.2725000e-02  -7.2100000e-02   1.0000400e-01   9.9998000e-02  -1.0000500e-01
   1.3440000e+03   5.2784720e+00   3.5178000e-02   1.2710000e-03  -4.6350000e-02   1.0000400e-01   9.9998000e-02  -1.0000500e-01
   1.3450000e+03   5.2824020e+00   5.3449000e-02  -3.5220000e-02   0.0000000e+00   1.0000400e-01   9.9998000e-02  -1.0000500e-01
   1.3460000e+03   5.2863330e+00   3.6287000e-02  -3.8263000e-02  -9.7850000e-02   1.0000400e-01   9.9998000e-02  -1.0000500e-01
   1.3470000e+03   5.2902630e+00   9.2641000e-02  -2.3306000e-02  -4.6350000e-02   1.0000300e-01   9.9998000e-02  -1.0000500e-01
   1.3480000e+03   5.2942000e+00   2.4501000e-02  -1.0491400e-01  -3.0900000e-02   1.0000300e-01   9.9998000e-02  -1.0000500e-01
   1.3490000e+03   5.2981270e+00   4.6276000e-02  -6.1323000e-02   1.0300000e-02   1.0000300e-01   9.9998000e-02  -1.0000500e-01
   1.3500000e+03   5.3020540e+00   6.0278000e-02  -7.3740000e-02  -5.6650000e-02   1.0000300e-01   9.9998000e-02  -1.0000500e-01
   1.3510000e+03   5.3059840e+00   5.3449000e-02  -3.5220000e-02  -5.1500000e-02   1.0000400e-01   9.9998000e-02  -1.0000500e-01
   1.3520000e+03   5.3099140e+00   8.3760000e-02  -3.9779000e-02  -5.1500000e-02   1.0000400e-01   9.9999000e-02  -1.0000500e-01
   1.3530000e+03   5.3138460e+00   1.6563000e-02  -2.6861000e-02  -1.1330000e-01   1.0000400e-01   9.9999000e-02  -1.0000600e-01
   1.3540000e+03   5.3177750e+00   6.2674000e-02   4.5875000e-02  -3.6050000e-02   1.0000400e-01   9.9999000e-02  -1.0000600e-01
   1.3550000e+03   5.3217040e+00   1.8016000e-02  -1.7720000e-03  -2.5750000e-02   1.0000400e-01   9.9999000e-02  -1.0000600e-01
   1.3560000e+03   5.3256340e+00   1.4347000e-02   5.2206000e-02  -9.7850000e-02   1.0000400e-01   9.9999000e-02  -1.0000600e-01
   1.3570000e+03   5.3295640e+00   7.7720000e-03   5.6007000e-02  -6.1800000e-02   1.0000400e-01   9.9999000e-02  -1.0000700e-01
   1.3580000e+03   5.3334930e+00   5.6953000e-02   4.4861000e-02  -3.0900000e-02   1.0000400e-01   9.9999000e-02  -1.0000700e-01
   1.3590000e+03   5.3374690e+00   2.2284000e-02  -2.5847000e-02  -3.0900000e-02   1.0000500e-01   9.9999000e-02  -1.0000700e-01
   1.3600000e+03   5.3413550e+00   3.4924000e-02   3.5989000e-02  -5.1500000e-02   1.0000500e-01   9.9998000e-02  -1.0000800e-01
   1.3610000e+03   5.3452860e+00   1.7162000e-02   3.0430000e-03   1.0300000e-02   1.0000500e-01   9.9998000e-02  -1.0000800e-01
   1.3620000e+03   5.3492160e+00   4.0046000e-02   7.1000000e-03  -3.0900000e-02   1.0000600e-01   9.9997000e-02  -1.0000800e-01
   1.3630000e+03   5.3531460e+00   7.7186000e-02  -3.5978000e-02  -6.1800000e-02   1.0000600e-01   9.9997000e-02  -1.0000900e-01
   1.3640000e+03   5.3570760e+00   5.2595000e-02  -3.0405000e-02  -1.0815000e-01   1.0000600e-01   9.9996000e-02  -1.0000900e-01
   1.3650000e+03   5.3610150e+00   9.9890000e-03  -2.3060000e-02  -6.1800000e-02   1.0000700e-01   9.9996000e-02  -1.0001000e-01
   1.3660000e+03   5.3649340e+00   2.1685000e-02  -5.5750000e-02  -6.6950000e-02   1.0000700e-01   9.9995000e-02  -1.0001100e-01
   1.3670000e+03   5.3688760e+00   3.6287000e-02  -3.8263000e-02  -9.2700000e-02   1.0000800e-01   9.9995000e-02  -1.0001100e-01
   1.3680000e+03   5.3728320e+00   3.4150000e-03  -1.9260000e-02  -5.6650000e-02   1.0000800e-01   9.9994000e-02  -1.0001200e-01
   1.3690000e+03   5.3767600e+00   9.5457000e-02  -7.2469000e-02  -7.2100000e-02   1.0000900e-01   9.9994000e-02  -1.0001300e-01
   1.3700000e+03   5.3806680e+00   3.4834000e-02  -6.3352000e-02  -3.6050000e-02   1.0001000e-01   9.9994000e-02  -1.0001400e-01
   1.3710000e+03   5.3846230e+00   7.6587000e-02  -6.5882000e-02   5.1500000e-03   1.0001000e-01   9.9994000e-02  -1.0001400e-01
   1.3720000e+03   5.3885350e+00   2.1431000e-02  -2.1032000e-02   0.0000000e+00   1.0001100e-01   9.9993000e-02  -1.0001500e-01
   1.3730000e+03   5.3924450e+00   7.1465000e-02  -3.6992000e-02  -5.6650000e-02   1.0001100e-01   9.9993000e-02  -1.0001600e-01
   1.3740000e+03   5.3963760e+00   3.0311000e-02  -4.5590000e-03  -3.0900000e-02   1.0001100e-01   9.9993000e-02  -1.0001700e-01
   1.3750000e+03   5.4003060e+00   7.1809000e-02   2.7630000e-02  -5.1500000e-02   1.0001200e-01   9.9993000e-02  -1.0001800e-01
   1.3760000e+03   5.4042730e+00  -1.6563000e-02   2.6861000e-02  -1.2360000e-01   1.0001300e-01   9.9993000e-02  -1.0001800e-01
   1.3770000e+03   5.4081700e+00   3.2617000e-02   1.5715000e-02  -8.7550000e-02   1.0001300e-01   9.9993000e-02  -1.0001900e-01
   1.3780000e+03   5.4121420e+00   7.1555000e-02   6.2349000e-02  -2.5750000e-02   1.0001400e-01   9.9993000e-02  -1.0002000e-01
   1.3790000e+03   5.4160280e+00  -5.9750000e-03   3.3704000e-02  -4.1200000e-02   1.0001400e-01   9.9993000e-02  -1.0002100e-01
   1.3800000e+03   5.4199940e+00   5.3794000e-02   2.9401000e-02  -2.0600000e-02   1.0001500e-01   9.9993000e-02  -1.0002200e-01
   1.3810000e+03   5.4238920e+00   1.3149000e-02  -7.6020000e-03  -5.1500000e-03   1.0001500e-01   9.9992000e-02  -1.0002300e-01
   1.3820000e+03   5.4278510e+00   1.9723000e-02  -1.1402000e-02   2.5750000e-02   1.0001600e-01   9.9992000e-02  -1.0002400e-01
   1.3830000e+03   5.4317570e+00   1.2895000e-02   2.7117000e-02  -3.6050000e-02   1.0001700e-01   9.9991000e-02  -1.0002500e-01
   1.3840000e+03   5.4357140e+00   2.7405000e-02  -5.4737000e-02  -3.0900000e-02   1.0001800e-01   9.9990000e-02  -1.0002600e-01
   1.3850000e+03   5.4396370e+00   1.1696000e-02  -3.2690000e-02  -6.6950000e-02   1.0001800e-01   9.9990000e-02  -1.0002700e-01
   1.3860000e+03   5.4435730e+00   4.4313000e-02  -1.6975000e-02  -6.6950000e-02   1.0001900e-01   9.9989000e-02  -1.0002800e-01
   1.3870000e+03   5.4475030e+00   4.7760000e-03  -9.3512000e-02  -9.7850000e-02   1.0002000e-01   9.9988000e-02  -1.0002900e-01
   1.3880000e+03   5.4514240e+00  -2.8350000e-02  -3.9789000e-02  -6.6950000e-02   1.0002100e-01   9.9988000e-02  -1.0003000e-01
   1.3890000e+03   5.4553630e+00   5.8062000e-02   5.3270000e-03  -9.2700000e-02   1.0002200e-01   9.9987000e-02  -1.0003100e-01
   1.3900000e+03   5.4592680e+00   3.0820000e-02  -7.3996000e-02  -7.7250000e-02   1.0002200e-01   9.9987000e-02  -1.0003300e-01
   1.3910000e+03   5.4632030e+00   3.7140000e-02  -4.3078000e-02  -1.5450000e-02   1.0002300e-01   9.9986000e-02  -1.0003400e-01
   1.3920000e+03   5.4671530e+00   2.8150000e-03  -4.9163000e-02  -1.1845000e-01   1.0002400e-01   9.9986000e-02  -1.0003500e-01
   1.3930000e+03   5.4710970e+00   2.0577000e-02  -1.6217000e-02  -3.0900000e-02   1.0002500e-01   9.9986000e-02  -1.0003700e-01
   1.3940000e+03   5.4749880e+00  -1.1696000e-02   3.2690000e-02  -3.0900000e-02   1.0002600e-01   9.9986000e-02  -1.0003800e-01
   1.3950000e+03   5.4789430e+00   3.9446000e-02  -2.2805000e-02  -4.6350000e-02   1.0002700e-01   9.9986000e-02  -1.0004000e-01
   1.3960000e+03   5.4828740e+00   1.3149000e-02  -7.6020000e-03  -8.2400000e-02   1.0002700e-01   9.9986000e-02  -1.0004100e-01
   1.3970000e+03   5.4867780e+00   1.4856000e-02  -1.7231000e-02  -2.0600000e-02   1.0002800e-01   9.9986000e-02  -1.0004200e-01
   1.3980000e+03   5.4907110e+00  -9.7340000e-03  -1.1658000e-02  -4.6350000e-02   1.0002900e-01   9.9985000e-02  -1.0004300e-01
   1.3990000e+03   5.4946320e+00   5.9260000e-02   6.5134000e-02  -1.1330000e-01   1.0003000e-01   9.9985000e-02  -1.0004500e-01
   1.4000000e+03   5.4985920e+00   5.9769000e-02  -4.3030000e-03  -1.1330000e-01   1.0003100e-01   9.9985000e-02  -1.0004600e-01
   1.4010000e+03   5.5025010e+00   7.0956000e-02   3.2444000e-02  -5.1500000e-02   1.0003200e-01   9.9984000e-02  -1.0004700e-01
   1.4020000e+03   5.5064430e+00  -5.9900000e-04  -2.9904000e-02  -6.1800000e-02   1.0003300e-01   9.9984000e-02  -1.0004900e-01
   1.4030000e+03   5.5103850e+00  -4.6130000e-03  -4.0548000e-02  -3.6050000e-02   1.0003400e-01   9.9983000e-02  -1.0005000e-01
   1.4040000e+03   5.5143070e+00   4.6021000e-02  -2.6605000e-02  -1.5450000e-02   1.0003500e-01   9.9982000e-02  -1.0005200e-01
   1.4050000e+03   5.5182460e+00   3.3379000e-02  -8.8442000e-02  -5.6650000e-02   1.0003600e-01   9.9982000e-02  -1.0005400e-01
   1.4060000e+03   5.5221750e+00  -1.7990000e-03  -8.9711000e-02  -2.0600000e-02   1.0003700e-01   9.9981000e-02  -1.0005500e-01
   1.4070000e+03   5.5260680e+00  -3.4600000e-04  -6.4622000e-02   2.0600000e-02   1.0003800e-01   9.9980000e-02  -1.0005700e-01
   1.4080000e+03   5.5300340e+00   1.0242000e-02  -5.7779000e-02  -5.1500000e-02   1.0003900e-01   9.9979000e-02  -1.0005900e-01
   1.4090000e+03   5.5339340e+00   5.1210000e-03  -2.8890000e-02  -6.1800000e-02   1.0004000e-01   9.9979000e-02  -1.0006000e-01
   1.4100000e+03   5.5378940e+00   7.6931000e-02  -1.2630000e-03  -7.7250000e-02   1.0004100e-01   9.9978000e-02  -1.0006200e-01
   1.4110000e+03   5.5417980e+00   4.4313000e-02  -1.6977000e-02  -3.6050000e-02   1.0004200e-01   9.9978000e-02  -1.0006300e-01
   1.4120000e+03   5.5457550e+00   5.8062000e-02   5.3240000e-03  -6.6950000e-02   1.0004300e-01   9.9977000e-02  -1.0006500e-01
   1.4130000e+03   5.5496620e+00  -4.6150000e-03  -4.0548000e-02  -7.2100000e-02   1.0004500e-01   9.9977000e-02  -1.0006700e-01
   1.4140000e+03   5.5536120e+00   5.4048000e-02  -5.3190000e-03  -2.5750000e-02   1.0004600e-01   9.9977000e-02  -1.0006900e-01
   1.4150000e+03   5.5575400e+00   6.6343000e-02  -8.1070000e-03  -4.1200000e-02   1.0004700e-01   9.9977000e-02  -1.0007100e-01
   1.4160000e+03   5.5614540e+00   6.2329000e-02  -1.8750000e-02   0.0000000e+00   1.0004800e-01   9.9976000e-02  -1.0007300e-01
   1.4170000e+03   5.5654070e+00   4.3459000e-02  -1.2162000e-02  -2.0600000e-02   1.0004900e-01   9.9976000e-02  -1.0007500e-01
   1.4180000e+03   5.5693110e+00  -7.1750000e-03  -2.6103000e-02  -2.0600000e-02   1.0005100e-01   9.9976000e-02  -1.0007700e-01
   1.4190000e+03   5.5732620e+00   3.2871000e-02  -1.9005000e-02  -7.2100000e-02   1.0005200e-01   9.9975000e-02  -1.0007900e-01
   1.4200000e+03   5.5771590e+00   8.5300000e-04  -4.8150000e-03  -8.7550000e-02   1.0005300e-01   9.9974000e-02  -1.0008100e-01
   1.4210000e+03   5.5811240e+00   5.4648000e-02   2.4584000e-02  -1.2360000e-01   1.0005500e-01   9.9974000e-02  -1.0008200e-01
   1.4220000e+03   5.5850190e+00   1.8869000e-02  -6.5880000e-03  -4.1200000e-02   1.0005600e-01   9.9973000e-02  -1.0008400e-01
   1.4230000e+03   5.5889840e+00   1.7070000e-03  -9.6300000e-03  -2.0600000e-02   1.0005700e-01   9.9972000e-02  -1.0008600e-01
   1.4240000e+03   5.5928890e+00   1.4002000e-02  -1.2417000e-02  -6.6950000e-02   1.0005900e-01   9.9972000e-02  -1.0008800e-01
   1.4250000e+03   5.5968440e+00   4.4313000e-02  -1.6978000e-02   5.1500000e-03   1.0006000e-01   9.9971000e-02  -1.0009000e-01
   1.4260000e+03   5.6007500e+00   2.4842000e-02  -4.0293000e-02  -5.6650000e-02   1.0006100e-01   9.9970000e-02  -1.0009200e-01
   1.4270000e+03   5.6047070e+00   9.4346000e-02  -3.2942000e-02  -7.7250000e-02   1.0006300e-01   9.9969000e-02  -1.0009500e-01
   1.4280000e+03   5.6086260e+00   3.4830000e-02  -6.3354000e-02  -4.1200000e-02   1.0006400e-01   9.9969000e-02  -1.0009700e-01
   1.4290000e+03   5.6125420e+00   3.2270000e-02  -4.8909000e-02  -4.1200000e-02   1.0006500e-01   9.9968000e-02  -1.0009900e-01
   1.4300000e+03   5.6164940e+00  -1.1790000e-02  -6.6650000e-02   5.1500000e-03   1.0006700e-01   9.9967000e-02  -1.0010100e-01
   1.4310000e+03   5.6204240e+00   9.0933000e-02  -1.3682000e-02  -7.7250000e-02   1.0006800e-01   9.9967000e-02  -1.0010300e-01
   1.4320000e+03   5.6243490e+00   3.2871000e-02  -1.9006000e-02  -1.5450000e-02   1.0006900e-01   9.9966000e-02  -1.0010400e-01
   1.4330000e+03   5.6282900e+00  -6.3220000e-03  -3.0917000e-02  -3.0900000e-02   1.0007100e-01   9.9965000e-02  -1.0010400e-01
   1.4340000e+03   5.6321910e+00   4.0046000e-02   7.0970000e-03  -5.1500000e-02   1.0007200e-01   9.9965000e-02  -1.0010400e-01
   1.4350000e+03   5.6361470e+00   4.2606000e-02  -7.3480000e-03  -5.1500000e-03   1.0007300e-01   9.9964000e-02  -1.0010400e-01
   1.4360000e+03   5.6400800e+00   1.9722000e-02  -1.1404000e-02  -4.6350000e-02   1.0007400e-01   9.9964000e-02  -1.0010400e-01
   1.4370000e+03   5.6440020e+00  -2.3080000e-03  -2.0274000e-02  -5.6650000e-02   1.0007500e-01   9.9963000e-02  -1.0010400e-01
   1.4380000e+03   5.6479360e+00   6.8049000e-02  -1.7738000e-02  -8.2400000e-02   1.0007700e-01   9.9963000e-02  -1.0010300e-01
   1.4390000e+03   5.6518300e+00   3.9193000e-02   1.1911000e-02  -8.7550000e-02   1.0007800e-01   9.9962000e-02  -1.0010300e-01
   1.4400000e+03   5.6557950e+00  -3.5780000e-02  -3.1171000e-02  -8.7550000e-02   1.0007900e-01   9.9962000e-02  -1.0010300e-01
   1.4410000e+03   5.6597010e+00   3.3472000e-02   1.0898000e-02  -7.7250000e-02   1.0008000e-01   9.9961000e-02  -1.0010200e-01
   1.4420000e+03   5.6636340e+00   5.9768000e-02  -4.3070000e-03  -3.6050000e-02   1.0008100e-01   9.9961000e-02  -1.0010200e-01
   1.4430000e+03   5.6675850e+00   4.6019000e-02  -2.6608000e-02  -5.6650000e-02   1.0008200e-01   9.9960000e-02  -1.0010200e-01
   1.4440000e+03   5.6715150e+00   1.5107000e-02  -5.1951000e-02   3.0900000e-02   1.0008300e-01   9.9959000e-02  -1.0010200e-01
   1.4450000e+03   5.6754480e+00   5.3194000e-02  -5.0600000e-04  -2.5750000e-02   1.0008400e-01   9.9959000e-02  -1.0010200e-01
   1.4460000e+03   5.6793480e+00   3.5430000e-02  -3.3451000e-02  -3.6050000e-02   1.0008500e-01   9.9958000e-02  -1.0010200e-01
   1.4470000e+03   5.6833070e+00   4.0899000e-02   2.2810000e-03  -1.1330000e-01   1.0008600e-01   9.9958000e-02  -1.0010200e-01
   1.4480000e+03   5.6872000e+00   9.1340000e-03  -1.8246000e-02  -4.1200000e-02   1.0008700e-01   9.9957000e-02  -1.0010100e-01
   1.4490000e+03   5.6911290e+00   6.1726000e-02  -4.8657000e-02  -6.1800000e-02   1.0008800e-01   9.9957000e-02  -1.0010100e-01
   1.4500000e+03   5.6950700e+00   2.2030000e-02   8.8700000e-03  -9.7850000e-02   1.0008900e-01   9.9956000e-02  -1.0010100e-01
   1.4510000e+03   5.6990260e+00  -7.1760000e-03  -2.6102000e-02  -5.1500000e-02   1.0009000e-01   9.9956000e-02  -1.0010100e-01
   1.4520000e+03   5.7029310e+00   2.9458000e-02   2.5300000e-04  -9.7850000e-02   1.0009100e-01   9.9955000e-02  -1.0010100e-01
   1.4530000e+03   5.7068840e+00   4.1753000e-02  -2.5350000e-03  -8.7550000e-02   1.0009200e-01   9.9955000e-02  -1.0010200e-01
   1.4540000e+03   5.7108000e+00   1.9973000e-02  -4.6123000e-02  -1.0300000e-02   1.0009300e-01   9.9955000e-02  -1.0010200e-01
   1.4550000e+03   5.7147470e+00  -1.0940000e-02  -7.1465000e-02  -1.0300000e-02   1.0009300e-01   9.9954000e-02  -1.0010200e-01
   1.4560000e+03   5.7186590e+00   5.1739000e-02  -2.5596000e-02  -3.0900000e-02   1.0009400e-01   9.9954000e-02  -1.0010200e-01
   1.4570000e+03   5.7226040e+00   2.3988000e-02  -3.5479000e-02  -1.0300000e-02   1.0009500e-01   9.9954000e-02  -1.0010200e-01
   1.4580000e+03   5.7265180e+00   6.0872000e-02  -4.3842000e-02  -2.0600000e-02   1.0009600e-01   9.9953000e-02  -1.0010200e-01
   1.4590000e+03   5.7304490e+00   9.1330000e-03  -1.8246000e-02  -9.2700000e-02   1.0009600e-01   9.9953000e-02  -1.0010200e-01
   1.4600000e+03   5.7343950e+00   3.5179000e-02   1.2670000e-03  -4.6350000e-02   1.0009700e-01   9.9953000e-02  -1.0010200e-01
   1.4610000e+03   5.7383070e+00   1.4603000e-02   1.7486000e-02  -4.6350000e-02   1.0009800e-01   9.9952000e-02  -1.0010100e-01
   1.4620000e+03   5.7422560e+00  -2.3737000e-02   7.6000000e-04  -1.0300000e-01   1.0009800e-01   9.9952000e-02  -1.0010100e-01
   1.4630000e+03   5.7461500e+00  -3.4130000e-03   1.9260000e-02  -1.5450000e-02   1.0009900e-01   9.9952000e-02  -1.0010200e-01
   1.4640000e+03   5.7501150e+00   9.6402000e-02   2.2047000e-02  -8.2400000e-02   1.0010000e-01   9.9952000e-02  -1.0010200e-01
   1.4650000e+03   5.7540120e+00   2.8100000e-03  -4.9164000e-02  -4.1200000e-02   1.0010000e-01   9.9951000e-02  -1.0010200e-01
   1.4660000e+03   5.7579780e+00   2.0826000e-02  -5.0938000e-02  -5.1500000e-02   1.0010100e-01   9.9951000e-02  -1.0010200e-01
   1.4670000e+03   5.7618700e+00   4.4312000e-02  -1.6980000e-02  -1.5450000e-02   1.0010100e-01   9.9951000e-02  -1.0010200e-01
   1.4680000e+03   5.7658380e+00   5.2592000e-02  -3.0412000e-02  -1.0300000e-01   1.0010100e-01   9.9951000e-02  -1.0010200e-01
   1.4690000e+03   5.7697520e+00   6.0872000e-02  -4.3843000e-02  -1.0300000e-02   1.0010100e-01   9.9951000e-02  -1.0010200e-01
   1.4700000e+03   5.7736950e+00  -2.9207000e-02  -3.4971000e-02  -4.1200000e-02   1.0010100e-01   9.9951000e-02  -1.0010200e-01
   1.4710000e+03   5.7776270e+00   1.9722000e-02  -1.1404000e-02  -5.6650000e-02   1.0010100e-01   9.9950000e-02  -1.0010200e-01
   1.4720000e+03   5.7815540e+00  -8.8830000e-03  -1.6472000e-02  -5.6650000e-02   1.0010100e-01   9.9950000e-02  -1.0010200e-01
   1.4730000e+03   5.7854620e+00   3.5179000e-02   1.2660000e-03  -5.6650000e-02   1.0010100e-01   9.9950000e-02  -1.0010200e-01
   1.4740000e+03   5.7893980e+00   8.0300000e-03   2.1287000e-02  -7.7250000e-02   1.0010100e-01   9.9950000e-02  -1.0010200e-01
   1.4750000e+03   5.7933440e+00   1.0152100e-01  -6.8450000e-03  -5.1500000e-03   1.0010100e-01   9.9950000e-02  -1.0010200e-01
   1.4760000e+03   5.7972510e+00  -8.6320000e-03  -5.1191000e-02   1.0300000e-02   1.0010100e-01   9.9950000e-02  -1.0010200e-01
   1.4770000e+03   5.8012060e+00   3.2017000e-02  -1.4192000e-02  -6.1800000e-02   1.0010100e-01   9.9950000e-02  -1.0010200e-01
   1.4780000e+03   5.8051380e+00   2.1428000e-02  -2.1034000e-02  -3.6050000e-02   1.0010100e-01   9.9950000e-02  -1.0010200e-01
   1.4790000e+03   5.8090660e+00   5.6607000e-02  -1.9768000e-02  -1.0300000e-02   1.0010100e-01   9.9950000e-02  -1.0010200e-01
   1.4800000e+03   5.8129980e+00   4.2856000e-02  -4.2069000e-02  -7.2100000e-02   1.0010100e-01   9.9950000e-02  -1.0010200e-01
   1.4810000e+03   5.8169090e+00   2.8855000e-02  -2.9651000e-02  -4.1200000e-02   1.0010100e-01   9.9950000e-02  -1.0010200e-01
   1.4820000e+03   5.8208580e+00   4.2650000e-03  -2.4075000e-02  -6.1800000e-02   1.0010100e-01   9.9950000e-02  -1.0010200e-01
   1.4830000e+03   5.8247570e+00   8.5300000e-04  -4.8150000e-03  -1.5450000e-02   1.0010100e-01   9.9950000e-02  -1.0010200e-01
   1.4840000e+03   5.8287180e+00   6.5489000e-02  -3.2960000e-03  -9.7850000e-02   1.0010100e-01   9.9950000e-02  -1.0010200e-01
   1.4850000e+03   5.8326250e+00   1.9471000e-02   2.3314000e-02  -5.6650000e-02   1.0010100e-01   9.9950000e-02  -1.0010200e-01
   1.4860000e+03   5.8365760e+00   3.7135000e-02  -4.3082000e-02  -3.0900000e-02   1.0010100e-01   9.9950000e-02  -1.0010200e-01
   1.4870000e+03   5.8404840e+00  -2.9110000e-03  -5.0177000e-02  -4.6350000e-02   1.0010100e-01   9.9950000e-02  -1.0010200e-01
   1.4880000e+03   5.8444380e+00   5.4650000e-02   2.4581000e-02   0.0000000e+00   1.0010100e-01   9.9950000e-02  -1.0010200e-01
   1.4890000e+03   5.8483470e+00  -1.1191000e-02  -3.6746000e-02  -6.6950000e-02   1.0010100e-01   9.9949000e-02  -1.0010200e-01
   1.4900000e+03   5.8523000e+00   6.8048000e-02  -1.7741000e-02   1.0300000e-02   1.0010100e-01   9.9949000e-02  -1.0010200e-01
   1.4910000e+03   5.8562270e+00   4.5165000e-02  -2.1795000e-02  -8.2400000e-02   1.0010100e-01   9.9949000e-02  -1.0010200e-01
   1.4920000e+03   5.8601520e+00  -8.5300000e-04   4.8150000e-03  -8.2400000e-02   1.0010100e-01   9.9949000e-02  -1.0010200e-01
   1.4930000e+03   5.8640890e+00  -1.8618000e-02  -2.8129000e-02  -7.7250000e-02   1.0010100e-01   9.9949000e-02  -1.0010200e-01
   1.4940000e+03   5.8679970e+00   5.2592000e-02  -3.0412000e-02  -8.2400000e-02   1.0010100e-01   9.9949000e-02  -1.0010200e-01
   1.4950000e+03   5.8719470e+00   7.1210000e-02  -2.2820000e-03  -2.5750000e-02   1.0010100e-01   9.9949000e-02  -1.0010200e-01
   1.4960000e+03   5.8758980e+00   1.9370000e-02  -7.6027000e-02  -6.1800000e-02   1.0010100e-01   9.9949000e-02  -1.0010200e-01
   1.4970000e+03   5.8798120e+00   3.8239000e-02  -8.2616000e-02  -1.0300000e-02   1.0010100e-01   9.9949000e-02  -1.0010200e-01
   1.4980000e+03   5.8837140e+00   4.2606000e-02  -7.3500000e-03  -3.0900000e-02   1.0010100e-01   9.9949000e-02  -1.0010200e-01
   1.4990000e+03   5.8876690e+00   2.9458000e-02   2.5300000e-04  -2.5750000e-02   1.0010100e-01   9.9949000e-02  -1.0010200e-01
   1.5000000e+03   5.8915960e+00  -1.4560000e-03  -2.5089000e-02  -9.7850000e-02   1.0010100e-01   9.9949000e-02  -1.0010200e-01
   1.5010000e+03   5.8955090e+00   5.0886000e-02  -2.0782000e-02  -3.0900000e-02   1.0010100e-01   9.9949000e-02  -1.0010200e-01
   1.5020000e+03   5.8994670e+00   4.1752000e-02  -2.5350000e-03  -7.7250000e-02   1.0010100e-01   9.9949000e-02  -1.0010200e-01
   1.5030000e+03   5.9033900e+00   4.6620000e-02   3.2930000e-03  -8.2400000e-02   1.0010100e-01   9.9949000e-02  -1.0010200e-01
   1.5040000e+03   5.9073190e+00  -3.0060000e-02  -3.0156000e-02  -5.1500000e-03   1.0010100e-01   9.9949000e-02  -1.0010200e-01
   1.5050000e+03   5.9112510e+00   1.0237400e-01  -1.1660000e-02  -9.2700000e-02   1.0010100e-01   9.9949000e-02  -1.0010200e-01
   1.5060000e+03   5.9152120e+00   4.0899000e-02   2.2800000e-03  -7.7250000e-02   1.0010100e-01   9.9948000e-02  -1.0010200e-01
   1.5070000e+03   5.9190950e+00   2.0826000e-02  -5.0938000e-02  -5.1500000e-03   1.0010100e-01   9.9948000e-02  -1.0010200e-01
   1.5080000e+03   5.9230380e+00   5.0886000e-02  -2.0782000e-02   1.0300000e-02   1.0010100e-01   9.9948000e-02  -1.0010200e-01
   1.5090000e+03   5.9269530e+00   1.4854000e-02  -1.7233000e-02  -1.5450000e-02   1.0010100e-01   9.9948000e-02  -1.0010200e-01
   1.5100000e+03   5.9309020e+00   3.7487000e-02   2.1540000e-02  -2.5750000e-02   1.0010100e-01   9.9948000e-02  -1.0010200e-01
   1.5110000e+03   5.9348290e+00   8.7520000e-02   5.5730000e-03  -6.1800000e-02   1.0010100e-01   9.9948000e-02  -1.0010200e-01
   1.5120000e+03   5.9387590e+00   5.4900000e-02  -1.0138000e-02  -8.7550000e-02   1.0010100e-01   9.9948000e-02  -1.0010200e-01
   1.5130000e+03   5.9426660e+00   5.0033000e-02  -1.5967000e-02  -3.6050000e-02   1.0010100e-01   9.9948000e-02  -1.0010200e-01
   1.5140000e+03   5.9466210e+00   1.4854000e-02  -1.7233000e-02  -6.6950000e-02   1.0010100e-01   9.9948000e-02  -1.0010200e-01
   1.5150000e+03   5.9505490e+00  -8.8830000e-03  -1.6472000e-02  -1.1845000e-01   1.0010100e-01   9.9948000e-02  -1.0010200e-01
   1.5160000e+03   5.9544820e+00   4.6871000e-02  -3.1425000e-02  -2.5750000e-02   1.0010100e-01   9.9948000e-02  -1.0010200e-01
   1.5170000e+03   5.9584090e+00   2.3737000e-02  -7.6100000e-04  -1.5450000e-02   1.0010100e-01   9.9948000e-02  -1.0010200e-01
   1.5180000e+03   5.9623010e+00   2.4238000e-02  -7.0198000e-02  -4.1200000e-02   1.0010100e-01   9.9948000e-02  -1.0010200e-01
   1.5190000e+03   5.9662470e+00   7.9138000e-02  -8.0336000e-02  -4.6350000e-02   1.0010100e-01   9.9948000e-02  -1.0010200e-01
   1.5200000e+03   5.9701990e+00   4.2606000e-02  -7.3500000e-03  -1.5450000e-02   1.0010100e-01   9.9948000e-02  -1.0010200e-01
   1.5210000e+03   5.9741000e+00   1.8016000e-02  -1.7740000e-03  -8.2400000e-02   1.0010100e-01   9.9948000e-02  -1.0010200e-01
   1.5220000e+03   5.9780580e+00   6.8048000e-02  -1.7741000e-02  -3.0900000e-02   1.0010100e-01   9.9947000e-02  -1.0010200e-01
   1.5230000e+03   5.9819860e+00   1.1442000e-02   2.0270000e-03  -3.0900000e-02   1.0010100e-01   9.9947000e-02  -1.0010200e-01
   1.5240000e+03   5.9859190e+00  -3.2619000e-02  -1.5711000e-02  -1.0815000e-01   1.0010100e-01   9.9947000e-02  -1.0010200e-01
   1.5250000e+03   5.9898220e+00  -9.7360000e-03  -1.1657000e-02  -4.1200000e-02   1.0010100e-01   9.9947000e-02  -1.0010200e-01
   1.5260000e+03   5.9937760e+00   5.7209000e-02   1.0136000e-02  -5.6650000e-02   1.0010100e-01   9.9947000e-02  -1.0010200e-01
   1.5270000e+03   5.9976800e+00   4.9180000e-02  -1.1152000e-02  -7.7250000e-02   1.0010100e-01   9.9947000e-02  -1.0010200e-01
   1.5280000e+03   6.0016380e+00   8.6064000e-02  -1.9515000e-02  -4.6350000e-02   1.0010100e-01   9.9947000e-02  -1.0010200e-01
   1.5290000e+03   6.0055650e+00   3.3120000e-02  -5.3726000e-02  -1.0300000e-02   1.0010100e-01   9.9947000e-02  -1.0010200e-01
   1.5300000e+03   6.0094990e+00  -2.6296000e-02   1.5206000e-02  -5.6650000e-02   1.0010100e-01   9.9947000e-02  -1.0010200e-01
   1.5310000e+03   6.0134270e+00   4.0046000e-02   7.0950000e-03  -5.1500000e-03   1.0010100e-01   9.9947000e-02  -1.0010200e-01
   1.5320000e+03   6.0173580e+00   2.2884000e-02   4.0540000e-03  -1.5450000e-02   1.0010100e-01   9.9947000e-02  -1.0010200e-01
   1.5330000e+03   6.0212920e+00   1.6560000e-02  -2.6863000e-02  -6.6950000e-02   1.0010100e-01   9.9947000e-02  -1.0010200e-01
   1.5340000e+03   6.0251990e+00   7.9490000e-02  -1.5714000e-02  -2.5750000e-02   1.0010100e-01   9.9947000e-02  -1.0010200e-01
   1.5350000e+03   6.0291490e+00  -3.8340000e-02  -1.6725000e-02  -3.6050000e-02   1.0010100e-01   9.9947000e-02  -1.0010200e-01
   1.5360000e+03   6.0330430e+00   5.7210000e-03   1.0140000e-03  -3.0900000e-02   1.0010100e-01   9.9947000e-02  -1.0010200e-01
   1.5370000e+03   6.0370080e+00   1.6310000e-02   7.8560000e-03  -7.2100000e-02   1.0010100e-01   9.9946000e-02  -1.0010200e-01
   1.5380000e+03   6.0409360e+00   8.7520000e-02   5.5730000e-03  -4.1200000e-02   1.0010100e-01   9.9946000e-02  -1.0010200e-01
   1.5390000e+03   6.0448700e+00   3.9444000e-02  -2.2809000e-02  -1.5450000e-02   1.0010100e-01   9.9946000e-02  -1.0010200e-01
   1.5400000e+03   6.0487760e+00   3.0561000e-02  -3.9281000e-02  -6.1800000e-02   1.0010100e-01   9.9946000e-02  -1.0010200e-01
   1.5410000e+03   6.0527320e+00   8.3254000e-02   2.9648000e-02   0.0000000e+00   1.0010100e-01   9.9946000e-02  -1.0010200e-01
   1.5420000e+03   6.0566400e+00   2.3134000e-02  -3.0664000e-02  -5.6650000e-02   1.0010100e-01   9.9946000e-02  -1.0010200e-01
   1.5430000e+03   6.0605880e+00   2.2281000e-02  -2.5849000e-02  -5.1500000e-02   1.0010100e-01   9.9946000e-02  -1.0010200e-01
   1.5440000e+03   6.0644970e+00   2.7751000e-02   9.8830000e-03  -6.6950000e-02   1.0010100e-01   9.9946000e-02  -1.0010200e-01
   1.5450000e+03   6.0684500e+00   5.5753000e-02  -1.4953000e-02  -7.7250000e-02   1.0010100e-01   9.9946000e-02  -1.0010200e-01
   1.5460000e+03   6.0723610e+00  -2.1178000e-02  -1.3684000e-02  -7.2100000e-02   1.0010100e-01   9.9946000e-02  -1.0010200e-01
   1.5470000e+03   6.0763060e+00  -2.5192000e-02  -2.4328000e-02  -6.6950000e-02   1.0010100e-01   9.9946000e-02  -1.0010200e-01
   1.5480000e+03   6.0802150e+00   5.4047000e-02  -5.3230000e-03  -4.6350000e-02   1.0010100e-01   9.9946000e-02  -1.0010200e-01
   1.5490000e+03   6.0841330e+00   5.5151000e-02  -4.4857000e-02  -4.6350000e-02   1.0010100e-01   9.9946000e-02  -1.0010200e-01
   1.5500000e+03   6.0881010e+00   1.4854000e-02  -1.7233000e-02  -4.1200000e-02   1.0010100e-01   9.9946000e-02  -1.0010200e-01
   1.5510000e+03   6.0919930e+00   3.5179000e-02   1.2660000e-03  -4.6350000e-02   1.0010100e-01   9.9946000e-02  -1.0010200e-01
   1.5520000e+03   6.0959610e+00   1.7163000e-02   3.0410000e-03  -6.1800000e-02   1.0010100e-01   9.9946000e-02  -1.0010200e-01
   1.5530000e+03   6.0998550e+00   1.9722000e-02  -1.1404000e-02  -2.0600000e-02   1.0010100e-01   9.9946000e-02  -1.0010200e-01
   1.5540000e+03   6.1038200e+00   7.8387000e-02   2.3820000e-02  -4.6350000e-02   1.0010100e-01   9.9946000e-02  -1.0010200e-01
   1.5550000e+03   6.1077230e+00   4.6620000e-02   3.2930000e-03  -9.2700000e-02   1.0010100e-01   9.9946000e-02  -1.0010200e-01
   1.5560000e+03   6.1116840e+00   1.4854000e-02  -1.7233000e-02  -5.6650000e-02   1.0010100e-01   9.9945000e-02  -1.0010200e-01
   1.5570000e+03   6.1156010e+00  -3.4075000e-02  -4.0800000e-02   5.1500000e-03   1.0010100e-01   9.9945000e-02  -1.0010200e-01
   1.5580000e+03   6.1195430e+00   6.9755000e-02  -2.7371000e-02  -7.2100000e-02   1.0010100e-01   9.9945000e-02  -1.0010200e-01
   1.5590000e+03   6.1234710e+00   3.5429000e-02  -3.3452000e-02  -1.5450000e-02   1.0010100e-01   9.9945000e-02  -1.0010200e-01
   1.5600000e+03   6.1273990e+00   1.0177100e-01  -4.1563000e-02  -4.1200000e-02   1.0010100e-01   9.9945000e-02  -1.0010200e-01
   1.5610000e+03   6.1313330e+00   4.2856000e-02  -4.2069000e-02  -2.5750000e-02   1.0010100e-01   9.9945000e-02  -1.0010200e-01
   1.5620000e+03   6.1352590e+00   5.2341000e-02   4.3070000e-03  -2.0600000e-02   1.0010100e-01   9.9945000e-02  -1.0010200e-01
   1.5630000e+03   6.1391810e+00   2.0324000e-02   1.8499000e-02  -5.6650000e-02   1.0010100e-01   9.9945000e-02  -1.0010200e-01
   1.5640000e+03   6.1431230e+00   1.8618000e-02   2.8129000e-02  -5.6650000e-02   1.0010100e-01   9.9945000e-02  -1.0010200e-01
   1.5650000e+03   6.1470490e+00   7.8387000e-02   2.3820000e-02  -9.7850000e-02   1.0010100e-01   9.9945000e-02  -1.0010200e-01
   1.5660000e+03   6.1509820e+00   4.6871000e-02  -3.1425000e-02  -6.1800000e-02   1.0010100e-01   9.9945000e-02  -1.0010200e-01
   1.5670000e+03   6.1549130e+00   4.4312000e-02  -1.6980000e-02  -5.1500000e-02   1.0010100e-01   9.9945000e-02  -1.0010200e-01
   1.5680000e+03   6.1588350e+00  -4.8680000e-03  -5.8290000e-03  -8.7550000e-02   1.0010100e-01   9.9945000e-02  -1.0010200e-01
   1.5690000e+03   6.1627720e+00   7.6078000e-02   3.5460000e-03  -5.1500000e-03   1.0010100e-01   9.9945000e-02  -1.0010200e-01
   1.5700000e+03   6.1666730e+00   4.2606000e-02  -7.3500000e-03  -1.0300000e-01   1.0010100e-01   9.9945000e-02  -1.0010200e-01
   1.5710000e+03   6.1706320e+00   1.9972000e-02  -4.6123000e-02  -1.5450000e-02   1.0010100e-01   9.9945000e-02  -1.0010200e-01
   1.5720000e+03   6.1745370e+00   1.6560000e-02  -2.6863000e-02  -3.0900000e-02   1.0010100e-01   9.9945000e-02  -1.0010200e-01
   1.5730000e+03   6.1784690e+00   2.3737000e-02  -7.6100000e-04  -3.6050000e-02   1.0010100e-01   9.9945000e-02  -1.0010200e-01
   1.5740000e+03   6.1824180e+00  -3.3472000e-02  -1.0896000e-02  -1.0815000e-01   1.0010100e-01   9.9944000e-02  -1.0010200e-01
   1.5750000e+03   6.1863500e+00   2.7751000e-02   9.8830000e-03  -3.6050000e-02   1.0010100e-01   9.9944000e-02  -1.0010200e-01
   1.5760000e+03   6.1902810e+00   8.3254000e-02   2.9648000e-02  -7.2100000e-02   1.0010100e-01   9.9944000e-02  -1.0010200e-01
   1.5770000e+03   6.1941860e+00   5.2592000e-02  -3.0412000e-02  -6.1800000e-02   1.0010100e-01   9.9944000e-02  -1.0010200e-01
   1.5780000e+03   6.1981430e+00   2.3385000e-02  -6.5383000e-02  -2.0600000e-02   1.0010100e-01   9.9944000e-02  -1.0010200e-01
   1.5790000e+03   6.2020440e+00  -1.1442000e-02  -2.0270000e-03  -1.1330000e-01   1.0010100e-01   9.9944000e-02  -1.0010200e-01
   1.5800000e+03   6.2059990e+00   5.1739000e-02  -2.5597000e-02  -6.6950000e-02   1.0010100e-01   9.9944000e-02  -1.0010200e-01
   1.5810000e+03   6.2099070e+00   2.8002000e-02  -2.4836000e-02  -4.1200000e-02   1.0010100e-01   9.9944000e-02  -1.0010200e-01
   1.5820000e+03   6.2138510e+00   1.9972000e-02  -4.6123000e-02  -4.6350000e-02   1.0010100e-01   9.9944000e-02  -1.0010200e-01
   1.5830000e+03   6.2177950e+00   5.2341000e-02   4.3070000e-03  -1.5450000e-02   1.0010100e-01   9.9944000e-02  -1.0010200e-01
   1.5840000e+03   6.2217250e+00   1.8016000e-02  -1.7740000e-03  -2.5750000e-02   1.0010100e-01   9.9944000e-02  -1.0010200e-01
   1.5850000e+03   6.2256470e+00   2.2281000e-02  -2.5849000e-02  -4.1200000e-02   1.0010100e-01   9.9944000e-02  -1.0010200e-01
   1.5860000e+03   6.2295810e+00   3.7487000e-02   2.1540000e-02  -9.7850000e-02   1.0010100e-01   9.9944000e-02  -1.0010200e-01
   1.5870000e+03   6.2334960e+00   8.0695000e-02   4.4093000e-02  -3.0900000e-02   1.0010100e-01   9.9944000e-02  -1.0010200e-01
   1.5880000e+03   6.2374420e+00   2.1679000e-02  -5.5753000e-02  -2.0600000e-02   1.0010100e-01   9.9944000e-02  -1.0010200e-01
   1.5890000e+03   6.2413500e+00   1.9972000e-02  -4.6123000e-02  -3.0900000e-02   1.0010100e-01   9.9944000e-02  -1.0010200e-01
   1.5900000e+03   6.2452680e+00   4.6620000e-02   3.2930000e-03  -3.6050000e-02   1.0010100e-01   9.9944000e-02  -1.0010200e-01
   1.5910000e+03   6.2492340e+00   4.6018000e-02  -2.6610000e-02  -1.5450000e-02   1.0010100e-01   9.9944000e-02  -1.0010200e-01
   1.5920000e+03   6.2531250e+00   5.6607000e-02  -1.9768000e-02  -4.1200000e-02   1.0010100e-01   9.9944000e-02  -1.0010200e-01
   1.5930000e+03   6.2570930e+00   5.5151000e-02  -4.4857000e-02  -7.2100000e-02   1.0010100e-01   9.9944000e-02  -1.0010200e-01
   1.5940000e+03   6.2609990e+00   1.8016000e-02  -1.7740000e-03  -1.0300000e-02   1.0010100e-01   9.9943000e-02  -1.0010200e-01
   1.5950000e+03   6.2649520e+00  -7.1770000e-03  -2.6102000e-02  -8.2400000e-02   1.0010100e-01   9.9943000e-02  -1.0010200e-01
   1.5960000e+03   6.2688450e+00   9.1785000e-02  -1.8502000e-02  -4.6350000e-02   1.0010100e-01   9.9943000e-02  -1.0010200e-01
   1.5970000e+03   6.2728130e+00  -2.2884000e-02  -4.0540000e-03  -6.1800000e-02   1.0010100e-01   9.9943000e-02  -1.0010200e-01
   1.5980000e+03   6.2767170e+00   1.0749200e-01  -4.0550000e-02  -7.2100000e-02   1.0010100e-01   9.9943000e-02  -1.0010200e-01
   1.5990000e+03   6.2806920e+00   1.7664000e-02  -6.6397000e-02  -4.6350000e-02   1.0010100e-01   9.9943000e-02  -1.0010200e-01
   1.6000000e+03   6.2845810e+00   1.4854000e-02  -1.7233000e-02  -7.7250000e-02   1.0010100e-01   9.9943000e-02  -1.0010200e-01
   1.6010000e+03   6.2885310e+00  -2.7751000e-02  -9.8830000e-03  -3.6050000e-02   1.0010100e-01   9.9943000e-02  -1.0010200e-01
   1.6020000e+03   6.2924600e+00   6.3783000e-02   6.3340000e-03  -6.6950000e-02   1.0010100e-01   9.9943000e-02  -1.0010200e-01
   1.6030000e+03   6.2963730e+00   4.5767000e-02   8.1080000e-03   0.0000000e+00   1.0010100e-01   9.9943000e-02  -1.0010200e-01
   1.6040000e+03   6.3003240e+00   5.0886000e-02  -2.0782000e-02  -3.0900000e-02   1.0010100e-01   9.9943000e-02  -1.0010200e-01
   1.6050000e+03   6.3042320e+00  -3.0913000e-02  -2.5341000e-02  -3.0900000e-02   1.0010100e-01   9.9943000e-02  -1.0010200e-01
   1.6060000e+03   6.3081820e+00   6.0621000e-02  -9.1240000e-03  -8.7550000e-02   1.0010100e-01   9.9943000e-02  -1.0010200e-01
   1.6070000e+03   6.3120850e+00   5.0886000e-02  -2.0782000e-02  -1.0300000e-01   1.0010100e-01   9.9943000e-02  -1.0010200e-01
   1.6080000e+03   6.3160410e+00   3.7487000e-02   2.1540000e-02  -9.7850000e-02   1.0010100e-01   9.9943000e-02  -1.0010200e-01
   1.6090000e+03   6.3199350e+00   1.2795000e-02  -7.2225000e-02  -3.0900000e-02   1.0010100e-01   9.9943000e-02  -1.0010200e-01
   1.6100000e+03   6.3239040e+00   5.5150000e-02  -4.4857000e-02  -3.0900000e-02   1.0010100e-01   9.9943000e-02  -1.0010200e-01
   1.6110000e+03   6.3277960e+00   4.4311000e-02  -1.6981000e-02  -7.7250000e-02   1.0010100e-01   9.9942000e-02  -1.0010200e-01
   1.6120000e+03   6.3317630e+00   1.8016000e-02  -1.7750000e-03   5.1500000e-03   1.0010100e-01   9.9942000e-02  -1.0010200e-01
   1.6130000e+03   6.3356670e+00   4.5164000e-02  -2.1796000e-02  -6.1800000e-02   1.0010100e-01   9.9942000e-02  -1.0010200e-01
   1.6140000e+03   6.3395950e+00   4.1752000e-02  -2.5360000e-03  -6.1800000e-02   1.0010100e-01   9.9942000e-02  -1.0010200e-01
   1.6150000e+03   6.3435530e+00   4.0899000e-02   2.2790000e-03   0.0000000e+00   1.0010100e-01   9.9942000e-02  -1.0010200e-01
   1.6160000e+03   6.3474560e+00  -3.6634000e-02  -2.6354000e-02  -6.6950000e-02   1.0010100e-01   9.9942000e-02  -1.0010200e-01
   1.6170000e+03   6.3514120e+00   3.5429000e-02  -3.3453000e-02  -1.5450000e-02   1.0010100e-01   9.9942000e-02  -1.0010200e-01
   1.6180000e+03   6.3553370e+00   7.6078000e-02   3.5450000e-03  -8.2400000e-02   1.0010100e-01   9.9942000e-02  -1.0010200e-01
   1.6190000e+03   6.3592750e+00   1.4251000e-02  -4.7137000e-02  -7.2100000e-02   1.0010100e-01   9.9942000e-02  -1.0010200e-01
   1.6200000e+03   6.3632030e+00   2.0825000e-02  -5.0938000e-02  -7.2100000e-02   1.0010100e-01   9.9942000e-02  -1.0010200e-01
   1.6210000e+03   6.3671180e+00   4.3458000e-02  -1.2166000e-02  -5.6650000e-02   1.0010100e-01   9.9942000e-02  -1.0010200e-01
   1.6220000e+03   6.3710620e+00   5.5753000e-02  -1.4954000e-02  -3.6050000e-02   1.0010100e-01   9.9942000e-02  -1.0010200e-01
   1.6230000e+03   6.3749870e+00   4.4311000e-02  -1.6981000e-02  -7.2100000e-02   1.0010100e-01   9.9942000e-02  -1.0010200e-01
   1.6240000e+03   6.3789210e+00  -2.3090000e-03  -2.0274000e-02  -3.0900000e-02   1.0010100e-01   9.9942000e-02  -1.0010200e-01
   1.6250000e+03   6.3828330e+00   7.3519000e-02   1.7990000e-02  -7.2100000e-02   1.0010100e-01   9.9942000e-02  -1.0010200e-01
   1.6260000e+03   6.3867830e+00   2.9458000e-02   2.5200000e-04  -5.6650000e-02   1.0010100e-01   9.9942000e-02  -1.0010200e-01
   1.6270000e+03   6.3907110e+00   3.4120000e-03  -1.9260000e-02  -7.7250000e-02   1.0010100e-01   9.9941000e-02  -1.0010200e-01
   1.6280000e+03   6.3946170e+00   4.0899000e-02   2.2790000e-03  -6.1800000e-02   1.0010100e-01   9.9941000e-02  -1.0010200e-01
   1.6290000e+03   6.3985490e+00   1.1125700e-01   4.8110000e-03  -7.7250000e-02   1.0010100e-01   9.9941000e-02  -1.0010200e-01
   1.6300000e+03   6.4025060e+00   3.3723000e-02  -2.3823000e-02  -4.6350000e-02   1.0010100e-01   9.9941000e-02  -1.0010200e-01
   1.6310000e+03   6.4064350e+00   2.5090000e-02  -7.5013000e-02  -1.0300000e-02   1.0010100e-01   9.9941000e-02  -1.0010200e-01
   1.6320000e+03   6.4103650e+00   3.6885000e-02  -8.3640000e-03  -8.7550000e-02   1.0010100e-01   9.9941000e-02  -1.0010200e-01
   1.6330000e+03   6.4142910e+00   6.7195000e-02  -1.2927000e-02  -3.6050000e-02   1.0010100e-01   9.9941000e-02  -1.0010200e-01
   1.6340000e+03   6.4182100e+00   2.0575000e-02  -1.6220000e-02  -3.0900000e-02   1.0010100e-01   9.9941000e-02  -1.0010200e-01
   1.6350000e+03   6.4221550e+00   5.0885000e-02  -2.0782000e-02  -5.1500000e-02   1.0010100e-01   9.9941000e-02  -1.0010200e-01
   1.6360000e+03   6.4260720e+00   5.3444000e-02  -3.5227000e-02  -4.6350000e-02   1.0010100e-01   9.9941000e-02  -1.0010200e-01
   1.6370000e+03   6.4300140e+00   4.7473000e-02  -1.5220000e-03  -4.1200000e-02   1.0010100e-01   9.9941000e-02  -1.0010200e-01
   1.6380000e+03   6.4339350e+00   1.7413000e-02  -3.1678000e-02  -6.1800000e-02   1.0010100e-01   9.9941000e-02  -1.0010200e-01
   1.6390000e+03   6.4378730e+00   5.7459000e-02  -2.4584000e-02  -9.7850000e-02   1.0010100e-01   9.9941000e-02  -1.0010200e-01
   1.6400000e+03   6.4417960e+00   6.6342000e-02  -8.1120000e-03  -6.1800000e-02   1.0010100e-01   9.9941000e-02  -1.0010200e-01
   1.6410000e+03   6.4457350e+00   5.6606000e-02  -1.9769000e-02  -6.1800000e-02   1.0010100e-01   9.9941000e-02  -1.0010200e-01
   1.6420000e+03   6.4496380e+00   1.1942000e-02  -6.7410000e-02  -5.6650000e-02   1.0010100e-01   9.9941000e-02  -1.0010200e-01
   1.6430000e+03   6.4535950e+00  -2.9458000e-02  -2.5200000e-04  -3.6050000e-02   1.0010100e-01   9.9940000e-02  -1.0010200e-01
   1.6440000e+03   6.4575230e+00   6.5489000e-02  -3.2970000e-03  -5.1500000e-03   1.0010100e-01   9.9940000e-02  -1.0010200e-01
   1.6450000e+03   6.4614550e+00   5.2341000e-02   4.3060000e-03  -4.1200000e-02   1.0010100e-01   9.9940000e-02  -1.0010200e-01
   1.6460000e+03   6.4653840e+00   4.1752000e-02  -2.5360000e-03  -3.0900000e-02   1.0010100e-01   9.9940000e-02  -1.0010200e-01
   1.6470000e+03   6.4693090e+00  -1.2898000e-02  -2.7116000e-02  -3.6050000e-02   1.0010100e-01   9.9940000e-02  -1.0010200e-01
   1.6480000e+03   6.4732440e+00   1.5707000e-02  -2.2048000e-02  -9.7850000e-02   1.0010100e-01   9.9940000e-02  -1.0010200e-01
   1.6490000e+03   6.4771730e+00  -8.0300000e-03  -2.1287000e-02  -6.6950000e-02   1.0010100e-01   9.9940000e-02  -1.0010200e-01
   1.6500000e+03   6.4810670e+00   4.5164000e-02  -2.1796000e-02  -5.6650000e-02   1.0010100e-01   9.9940000e-02  -1.0010200e-01
   1.6510000e+03   6.4850390e+00   3.4826000e-02  -6.3356000e-02  -5.6650000e-02   1.0010100e-01   9.9940000e-02  -1.0010200e-01
   1.6520000e+03   6.4889650e+00   4.6870000e-02  -3.1426000e-02  -2.0600000e-02   1.0010100e-01   9.9940000e-02  -1.0010200e-01
   1.6530000e+03   6.4928940e+00  -2.2884000e-02  -4.0540000e-03  -9.2700000e-02   1.0010100e-01   9.9940000e-02  -1.0010200e-01
   1.6540000e+03   6.4968240e+00   5.7210000e-03   1.0130000e-03  -5.6650000e-02   1.0010100e-01   9.9940000e-02  -1.0010200e-01
   1.6550000e+03   6.5007510e+00   4.0046000e-02   7.0940000e-03  -2.5750000e-02   1.0010100e-01   9.9940000e-02  -1.0010200e-01
   1.6560000e+03   6.5046850e+00   7.9490000e-02  -1.5715000e-02  -3.0900000e-02   1.0010100e-01   9.9940000e-02  -1.0010200e-01
   1.6570000e+03   6.5085980e+00   2.0825000e-02  -5.0938000e-02  -1.5450000e-02   1.0010100e-01   9.9940000e-02  -1.0010200e-01
   1.6580000e+03   6.5125450e+00  -1.2898000e-02  -2.7116000e-02  -4.1200000e-02   1.0010100e-01   9.9940000e-02  -1.0010200e-01
   1.6590000e+03   6.5164750e+00   3.2870000e-02  -1.9008000e-02  -4.6350000e-02   1.0010100e-01   9.9939000e-02  -1.0010200e-01
   1.6600000e+03   6.5204060e+00   6.8048000e-02  -1.7742000e-02  -9.7850000e-02   1.0010100e-01   9.9939000e-02  -1.0010200e-01
   1.6610000e+03   6.5243120e+00   2.5443000e-02  -1.0391000e-02  -9.7850000e-02   1.0010100e-01   9.9939000e-02  -1.0010200e-01
   1.6620000e+03   6.5282610e+00   2.1678000e-02  -5.5753000e-02  -5.1500000e-02   1.0010100e-01   9.9939000e-02  -1.0010200e-01
   1.6630000e+03   6.5321940e+00   4.7723000e-02  -3.6241000e-02  -4.6350000e-02   1.0010100e-01   9.9939000e-02  -1.0010200e-01
   1.6640000e+03   6.5361210e+00   8.9829000e-02   2.5846000e-02  -3.6050000e-02   1.0010100e-01   9.9939000e-02  -1.0010200e-01
   1.6650000e+03   6.5400510e+00   2.6899000e-02   1.4697000e-02  -2.0600000e-02   1.0010100e-01   9.9939000e-02  -1.0010200e-01
   1.6660000e+03   6.5439500e+00   1.0589000e-02   6.8420000e-03  -6.1800000e-02   1.0010100e-01   9.9939000e-02  -1.0010200e-01
   1.6670000e+03   6.5479130e+00   8.1799000e-02   4.5590000e-03  -3.0900000e-02   1.0010100e-01   9.9939000e-02  -1.0010200e-01
   1.6680000e+03   6.5518190e+00   1.1442000e-02   2.0270000e-03  -4.1200000e-02   1.0010100e-01   9.9939000e-02  -1.0010200e-01
   1.6690000e+03   6.5557770e+00  -2.6649000e-02  -4.9416000e-02  -9.2700000e-02   1.0010100e-01   9.9939000e-02  -1.0010200e-01
   1.6700000e+03   6.5597060e+00  -6.3240000e-03  -3.0917000e-02  -6.1800000e-02   1.0010100e-01   9.9939000e-02  -1.0010200e-01
   1.6710000e+03   6.5636350e+00   8.0343000e-02  -2.0530000e-02  -1.5450000e-02   1.0010100e-01   9.9939000e-02  -1.0010200e-01
   1.6720000e+03   6.5675670e+00   2.6296000e-02  -1.5206000e-02  -1.1330000e-01   1.0010100e-01   9.9939000e-02  -1.0010200e-01
   1.6730000e+03   6.5714960e+00   1.7663000e-02  -6.6397000e-02  -4.1200000e-02   1.0010100e-01   9.9939000e-02  -1.0010200e-01
   1.6740000e+03   6.5754240e+00   1.9472000e-02   2.3314000e-02  -6.6950000e-02   1.0010100e-01   9.9939000e-02  -1.0010200e-01
   1.6750000e+03   6.5793530e+00   8.5814000e-02   1.5202000e-02  -3.0900000e-02   1.0010100e-01   9.9938000e-02  -1.0010200e-01
   1.6760000e+03   6.5832840e+00   1.5457000e-02   1.2670000e-02  -3.0900000e-02   1.0010100e-01   9.9938000e-02  -1.0010200e-01
   1.6770000e+03   6.5872160e+00   3.9444000e-02  -2.2809000e-02  -2.0600000e-02   1.0010100e-01   9.9938000e-02  -1.0010200e-01
   1.6780000e+03   6.5911450e+00   3.6032000e-02  -3.5490000e-03  -6.6950000e-02   1.0010100e-01   9.9938000e-02  -1.0010200e-01
   1.6790000e+03   6.5950590e+00   5.9768000e-02  -4.3100000e-03  -3.6050000e-02   1.0010100e-01   9.9938000e-02  -1.0010200e-01
   1.6800000e+03   6.5990020e+00   2.1428000e-02  -2.1035000e-02  -8.2400000e-02   1.0010100e-01   9.9938000e-02  -1.0010200e-01
   1.6810000e+03   6.6029210e+00   5.1738000e-02  -2.5597000e-02  -8.7550000e-02   1.0010100e-01   9.9938000e-02  -1.0010200e-01
   1.6820000e+03   6.6068630e+00   4.7723000e-02  -3.6241000e-02  -4.6350000e-02   1.0010100e-01   9.9938000e-02  -1.0010200e-01
   1.6830000e+03   6.6107970e+00   9.5800000e-02  -7.8590000e-03  -2.0600000e-02   1.0010100e-01   9.9938000e-02  -1.0010200e-01
   1.6840000e+03   6.6146930e+00   6.8240000e-03  -3.8520000e-02  -1.5450000e-02   1.0010100e-01   9.9938000e-02  -1.0010200e-01
   1.6850000e+03   6.6186570e+00   4.0150000e-03   1.0644000e-02  -7.2100000e-02   1.0010100e-01   9.9938000e-02  -1.0010200e-01
   1.6860000e+03   6.6225520e+00   3.8340000e-02   1.6724000e-02   5.1500000e-03   1.0010100e-01   9.9938000e-02  -1.0010200e-01
   1.6870000e+03   6.6264940e+00   3.3723000e-02  -2.3823000e-02  -6.1800000e-02   1.0010100e-01   9.9938000e-02  -1.0010200e-01
   1.6880000e+03   6.6304280e+00   2.5590000e-03  -1.4445000e-02  -6.1800000e-02   1.0010100e-01   9.9938000e-02  -1.0010200e-01
   1.6890000e+03   6.6343570e+00   9.9860000e-03  -2.3062000e-02  -5.1500000e-03   1.0010100e-01   9.9938000e-02  -1.0010200e-01
   1.6900000e+03   6.6382970e+00   3.8591000e-02  -1.7994000e-02  -6.6950000e-02   1.0010100e-01   9.9938000e-02  -1.0010200e-01
   1.6910000e+03   6.6422290e+00  -5.4710000e-03  -3.5732000e-02  -6.6950000e-02   1.0010100e-01   9.9938000e-02  -1.0010200e-01
   1.6920000e+03   6.6461640e+00   2.5443000e-02  -1.0391000e-02  -7.2100000e-02   1.0010100e-01   9.9938000e-02  -1.0010200e-01
   1.6930000e+03   6.6500710e+00   3.5429000e-02  -3.3453000e-02  -9.2700000e-02   1.0010100e-01   9.9937000e-02  -1.0010200e-01
   1.6940000e+03   6.6540270e+00   5.0032000e-02  -1.5967000e-02  -6.1800000e-02   1.0010100e-01   9.9937000e-02  -1.0010200e-01
   1.6950000e+03   6.6579250e+00   8.5300000e-03  -4.8150000e-02  -1.5450000e-02   1.0010100e-01   9.9937000e-02  -1.0010200e-01
   1.6960000e+03   6.6618850e+00   5.3194000e-02  -5.0900000e-04  -3.0900000e-02   1.0010100e-01   9.9937000e-02  -1.0010200e-01
   1.6970000e+03   6.6657780e+00   1.8016000e-02  -1.7750000e-03  -6.6950000e-02   1.0010100e-01   9.9937000e-02  -1.0010200e-01
   1.6980000e+03   6.6697470e+00   8.8623000e-02  -3.3962000e-02   1.5450000e-02   1.0010100e-01   9.9937000e-02  -1.0010200e-01
   1.6990000e+03   6.6736410e+00   1.7413000e-02  -3.1678000e-02  -4.6350000e-02   1.0010100e-01   9.9937000e-02  -1.0010200e-01
   1.7000000e+03   6.6776080e+00   3.2267000e-02  -4.8911000e-02  -3.6050000e-02   1.0010100e-01   9.9937000e-02  -1.0010200e-01
   1.7010000e+03   6.6815000e+00  -1.0589000e-02  -6.8420000e-03  -7.7250000e-02   1.0010100e-01   9.9937000e-02  -1.0010200e-01
   1.7020000e+03   6.6855020e+00   3.3473000e-02   1.0896000e-02  -9.7850000e-02   1.0010100e-01   9.9937000e-02  -1.0010200e-01
   1.7030000e+03   6.6893690e+00   3.3723000e-02  -2.3823000e-02  -1.1330000e-01   1.0010100e-01   9.9937000e-02  -1.0010200e-01
   1.7040000e+03   6.6933270e+00   5.4297000e-02  -4.0042000e-02  -5.1500000e-02   1.0010100e-01   9.9937000e-02  -1.0010200e-01
   1.7050000e+03   6.6972210e+00   2.4487000e-02  -1.0491700e-01  -1.5450000e-02   1.0010100e-01   9.9937000e-02  -1.0010200e-01
   1.7060000e+03   6.7011850e+00   6.6739000e-02  -1.7689000e-01  -9.7850000e-02   1.0010100e-01   9.9937000e-02  -1.0010200e-01
   1.7070000e+03   6.7051180e+00   5.2033000e-02  -2.9371700e-01  -7.2100000e-02   1.0010100e-01   9.9937000e-02  -1.0010200e-01
   1.7080000e+03   6.7090440e+00   8.1888000e-02  -4.6224300e-01  -1.0815000e-01   1.0010100e-01   9.9937000e-02  -1.0010200e-01
   1.7090000e+03   6.7129630e+00   3.7121000e-02  -6.0922500e-01  -8.7550000e-02   1.0010100e-01   9.9937000e-02  -1.0010200e-01
   1.7100000e+03   6.7169070e+00   3.7621000e-02  -6.7866300e-01  -1.1845000e-01   1.0010100e-01   9.9937000e-02  -1.0010200e-01
   1.7110000e+03   6.7208370e+00  -1.6882000e-02  -8.3730200e-01  -1.3905000e-01   1.0010100e-01   9.9936000e-02  -1.0010200e-01
   1.7120000e+03   6.7247300e+00  -1.8338000e-02  -8.6239100e-01  -1.7510000e-01   1.0010100e-01   9.9936000e-02  -1.0010200e-01
   1.7130000e+03   6.7286970e+00   4.3136000e-02  -8.7633100e-01  -1.4935000e-01   1.0010100e-01   9.9936000e-02  -1.0010200e-01
   1.7140000e+03   6.7326260e+00   5.9696000e-02  -9.0319400e-01  -1.1330000e-01   1.0010100e-01   9.9936000e-02  -1.0010200e-01
   1.7150000e+03   6.7365370e+00   1.9034000e-02  -9.4019300e-01  -1.0815000e-01   1.0010100e-01   9.9936000e-02  -1.0010200e-01
   1.7160000e+03   6.7404830e+00   1.3313000e-02  -9.4120600e-01  -1.0815000e-01   1.0010100e-01   9.9936000e-02  -1.0010200e-01
   1.7170000e+03   6.7444170e+00   8.6333000e-02  -8.5377900e-01  -1.1845000e-01   1.0010100e-01   9.9936000e-02  -1.0010200e-01
   1.7180000e+03   6.7483320e+00   7.1479000e-02  -8.3654600e-01  -9.7850000e-02   1.0010100e-01   9.9936000e-02  -1.0010200e-01
   1.7190000e+03   6.7522550e+00   1.8188300e-01  -8.2692100e-01  -9.7850000e-02   1.0010100e-01   9.9936000e-02  -1.0010200e-01
   1.7200000e+03   6.7562080e+00   5.0041000e-02  -8.1551200e-01  -1.4420000e-01   1.0010100e-01   9.9935000e-02  -1.0010200e-01
   1.7210000e+03   6.7601150e+00   1.1162000e-01  -7.3011300e-01  -2.0085000e-01   1.0010100e-01   9.9933000e-02  -1.0010200e-01
   1.7220000e+03   6.7640670e+00   3.2770000e-03  -6.8474400e-01  -2.5750000e-01   1.0010100e-01   9.9930000e-02  -1.0010200e-01
   1.7230000e+03   6.7679600e+00   1.9260000e-03  -6.1049100e-01  -2.2145000e-01   1.0010100e-01   9.9926000e-02  -1.0010200e-01
   1.7240000e+03   6.7719280e+00  -1.1310000e-03  -5.2660900e-01  -2.5235000e-01   1.0010100e-01   9.9919000e-02  -1.0010200e-01
   1.7250000e+03   6.7758200e+00   6.1295000e-02  -4.4602500e-01  -2.2145000e-01   1.0010100e-01   9.9911000e-02  -1.0010300e-01
   1.7260000e+03   6.7797870e+00  -7.8590000e-03  -3.8874700e-01  -1.8025000e-01   1.0010100e-01   9.9901000e-02  -1.0010300e-01
   1.7270000e+03   6.7836910e+00   1.8783000e-02  -3.3933300e-01  -2.4205000e-01   1.0010100e-01   9.9889000e-02  -1.0010400e-01
   1.7280000e+03   6.7876460e+00  -2.2259000e-02  -2.0754900e-01  -1.9570000e-01   1.0010100e-01   9.9874000e-02  -1.0010400e-01
   1.7290000e+03   6.7915440e+00   5.6124000e-02  -1.8374000e-01  -1.5450000e-01   1.0010100e-01   9.9857000e-02  -1.0010400e-01
   1.7300000e+03   6.7955060e+00   2.4349000e-02  -2.0426200e-01  -1.5965000e-01   1.0010100e-01   9.9838000e-02  -1.0010400e-01
   1.7310000e+03   6.7994280e+00   5.6963000e-02  -1.8855900e-01  -1.7510000e-01   1.0010100e-01   9.9817000e-02  -1.0010400e-01
   1.7320000e+03   6.8033700e+00   9.2745000e-02  -1.5740100e-01  -1.5965000e-01   1.0010200e-01   9.9794000e-02  -1.0010400e-01
   1.7330000e+03   6.8072980e+00   5.2927000e-02  -1.9920700e-01  -2.0085000e-01   1.0010200e-01   9.9769000e-02  -1.0010400e-01
   1.7340000e+03   6.8112180e+00   8.1288000e-02  -1.5943300e-01  -2.4205000e-01   1.0010200e-01   9.9742000e-02  -1.0010400e-01
   1.7350000e+03   6.8151350e+00   8.3832000e-02  -1.7388300e-01  -1.5965000e-01   1.0010200e-01   9.9714000e-02  -1.0010500e-01
   1.7360000e+03   6.8190660e+00   1.0585800e-01  -1.6502900e-01  -1.9055000e-01   1.0010200e-01   9.9684000e-02  -1.0010500e-01
   1.7370000e+03   6.8230160e+00   5.0568000e-02  -2.1949000e-01  -1.2875000e-01   1.0010200e-01   9.9652000e-02  -1.0010500e-01
   1.7380000e+03   6.8269470e+00   1.0459800e-01  -2.2484800e-01  -5.6650000e-02   1.0010200e-01   9.9620000e-02  -1.0010600e-01
   1.7390000e+03   6.8308790e+00   1.5205800e-01  -2.2640600e-01  -4.1200000e-02   1.0010200e-01   9.9587000e-02  -1.0010600e-01
   1.7400000e+03   6.8348070e+00   1.8852400e-01  -2.9942800e-01  -3.6050000e-02   1.0010200e-01   9.9552000e-02  -1.0010700e-01
   1.7410000e+03   6.8387080e+00   1.5332800e-01  -3.0067800e-01  -4.1200000e-02   1.0010100e-01   9.9517000e-02  -1.0010700e-01
   1.7420000e+03   6.8426680e+00   1.6283200e-01  -2.5432000e-01  -9.7850000e-02   1.0010100e-01   9.9482000e-02  -1.0010700e-01
   1.7430000e+03   6.8465950e+00   2.0456900e-01  -2.5690100e-01  -1.8025000e-01   1.0010100e-01   9.9446000e-02  -1.0010700e-01
   1.7440000e+03   6.8505280e+00   1.1108700e-01  -2.2869400e-01  -1.1330000e-01   1.0010100e-01   9.9410000e-02  -1.0010700e-01
   1.7450000e+03   6.8544560e+00   2.1809500e-01  -1.9991900e-01  -1.4935000e-01   1.0010100e-01   9.9374000e-02  -1.0010700e-01
   1.7460000e+03   6.8583870e+00   1.7294000e-01  -1.7809000e-01  -1.6995000e-01   1.0010100e-01   9.9337000e-02  -1.0010600e-01
   1.7470000e+03   6.8623190e+00   2.2167400e-01  -1.1986900e-01  -8.7550000e-02   1.0010200e-01   9.9301000e-02  -1.0010600e-01
   1.7480000e+03   6.8662510e+00   1.6444500e-01  -1.2995100e-01  -7.2100000e-02   1.0010200e-01   9.9263000e-02  -1.0010600e-01
   1.7490000e+03   6.8701580e+00   2.3925800e-01  -5.2257000e-02  -5.6650000e-02   1.0010200e-01   9.9226000e-02  -1.0010600e-01
   1.7500000e+03   6.8741070e+00   1.3076500e-01   2.7956000e-02  -5.1500000e-02   1.0010200e-01   9.9188000e-02  -1.0010600e-01
   1.7510000e+03   6.8780020e+00   1.0130900e-01   2.7735000e-02   8.2400000e-02   1.0010300e-01   9.9150000e-02  -1.0010600e-01
   1.7520000e+03   6.8819690e+00   1.9505000e-02   2.3286000e-02  -3.6050000e-02   1.0010300e-01   9.9111000e-02  -1.0010500e-01
   1.7530000e+03   6.8858650e+00   1.1247000e-02   3.6729000e-02  -3.6050000e-02   1.0010300e-01   9.9072000e-02  -1.0010500e-01
   1.7540000e+03   6.8898310e+00   2.2304000e-02   1.0817500e-01  -5.1500000e-02   1.0010400e-01   9.9032000e-02  -1.0010400e-01
   1.7550000e+03   6.8937560e+00  -1.4173000e-02   4.7160000e-02  -1.3390000e-01   1.0010400e-01   9.8992000e-02  -1.0010300e-01
   1.7560000e+03   6.8976530e+00   1.8105400e-01   1.1118900e-01  -1.1845000e-01   1.0010500e-01   9.8951000e-02  -1.0010300e-01
   1.7570000e+03   6.9016170e+00  -5.9110000e-03   3.3716000e-02  -8.2400000e-02   1.0010500e-01   9.8909000e-02  -1.0010300e-01
   1.7580000e+03   6.9055710e+00   4.2221000e-02   6.2008000e-02  -5.1500000e-02   1.0010600e-01   9.8868000e-02  -1.0010300e-01
   1.7590000e+03   6.9094530e+00   1.7351000e-02  -3.1712000e-02  -1.0300000e-02   1.0010600e-01   9.8826000e-02  -1.0010300e-01
   1.7600000e+03   6.9134060e+00   7.8615000e-02  -1.1059000e-02   5.1500000e-02   1.0010600e-01   9.8783000e-02  -1.0010300e-01
   1.7610000e+03   6.9173150e+00   9.8667000e-02  -9.1948000e-02  -3.6050000e-02   1.0010700e-01   9.8741000e-02  -1.0010300e-01
   1.7620000e+03   6.9212900e+00   9.3954000e-02  -1.3249300e-01   2.0600000e-02   1.0010700e-01   9.8698000e-02  -1.0010300e-01
   1.7630000e+03   6.9251960e+00   6.5157000e-02  -1.0278400e-01  -3.6050000e-02   1.0010700e-01   9.8655000e-02  -1.0010300e-01
   1.7640000e+03   6.9291120e+00   1.1114000e-02  -9.7340000e-02  -9.7850000e-02   1.0010700e-01   9.8613000e-02  -1.0010300e-01
   1.7650000e+03   6.9330570e+00   7.8946000e-02  -8.0525000e-02  -9.2700000e-02   1.0010700e-01   9.8571000e-02  -1.0010300e-01
   1.7660000e+03   6.9369680e+00   4.3759000e-02  -8.1710000e-02  -9.2700000e-02   1.0010600e-01   9.8529000e-02  -1.0010200e-01
   1.7670000e+03   6.9409230e+00   5.1836000e-02  -6.0447000e-02  -6.6950000e-02   1.0010500e-01   9.8487000e-02  -1.0010200e-01
   1.7680000e+03   6.9448420e+00   2.0788800e-01  -8.4030000e-03  -5.1500000e-02   1.0010300e-01   9.8445000e-02  -1.0010200e-01
   1.7690000e+03   6.9487780e+00   2.2369000e-02  -6.0628000e-02  -1.5450000e-02   1.0010200e-01   9.8404000e-02  -1.0010200e-01
   1.7700000e+03   6.9526820e+00   6.7999000e-02  -1.7928000e-02  -5.1500000e-03   1.0010100e-01   9.8363000e-02  -1.0010200e-01
   1.7710000e+03   6.9566190e+00   4.1745000e-02  -2.6530000e-03  -5.6650000e-02   1.0010100e-01   9.8323000e-02  -1.0010200e-01
   1.7720000e+03   6.9605710e+00   7.1353000e-02  -3.7207000e-02   1.0300000e-02   1.0010000e-01   9.8282000e-02  -1.0010200e-01
   1.7730000e+03   6.9644720e+00   3.4343000e-02   5.9800000e-03  -3.0900000e-02   1.0010000e-01   9.8242000e-02  -1.0010200e-01
   1.7740000e+03   6.9684310e+00   1.8703000e-02   2.8073000e-02  -4.6350000e-02   1.0010000e-01   9.8201000e-02  -1.0010200e-01
   1.7750000e+03   6.9723560e+00   2.5171300e-01   7.8538000e-02  -7.7250000e-02   1.0010000e-01   9.8161000e-02  -1.0010100e-01
   1.7760000e+03   6.9762880e+00   8.7940000e-03   5.1163000e-02  -9.7850000e-02   1.0010000e-01   9.8120000e-02  -1.0010100e-01
   1.7770000e+03   6.9802220e+00   1.8571000e-02   6.2788000e-02  -1.1330000e-01   1.0010000e-01   9.8079000e-02  -1.0010100e-01
   1.7780000e+03   6.9841480e+00  -9.2080000e-03   5.2996000e-02  -6.1800000e-02   1.0010000e-01   9.8038000e-02  -1.0010100e-01
   1.7790000e+03   6.9880560e+00  -2.0653000e-02   5.1008000e-02  -2.5750000e-02   1.0010000e-01   9.7997000e-02  -1.0010100e-01
   1.7800000e+03   6.9920070e+00   1.3958000e-02  -1.2466000e-02  -8.2400000e-02   1.0010000e-01   9.7956000e-02  -1.0010200e-01
   1.7810000e+03   6.9959030e+00   8.5159000e-02  -1.5001000e-02   0.0000000e+00   1.0010100e-01   9.7915000e-02  -1.0010200e-01
   1.7820000e+03   6.9998680e+00   4.8429000e-02  -4.1230000e-02  -6.1800000e-02   1.0010100e-01   9.7874000e-02  -1.0010200e-01
   1.7830000e+03   7.0037690e+00   2.9828000e-02  -1.0401300e-01  -3.0900000e-02   1.0010100e-01   9.7833000e-02  -1.0010200e-01
   1.7840000e+03   7.0077280e+00   5.6060000e-02  -1.1931900e-01  -8.2400000e-02   1.0010100e-01   9.7792000e-02  -1.0010200e-01
   1.7850000e+03   7.0116360e+00   8.8612000e-02  -6.9017000e-02  -8.2400000e-02   1.0010100e-01   9.7751000e-02  -1.0010200e-01
   1.7860000e+03   7.0155900e+00   2.1578000e-02  -9.0556000e-02  -8.7550000e-02   1.0010100e-01   9.7710000e-02  -1.0010200e-01
   1.7870000e+03   7.0194950e+00   2.6463000e-02  -8.4748000e-02  -7.2100000e-02   1.0010100e-01   9.7669000e-02  -1.0010200e-01
   1.7880000e+03   7.0234490e+00   3.7907000e-02  -8.2769000e-02  -2.5750000e-02   1.0010100e-01   9.7629000e-02  -1.0010200e-01
   1.7890000e+03   7.0273560e+00   9.2651000e-02  -5.8414000e-02  -7.2100000e-02   1.0010100e-01   9.7589000e-02  -1.0010200e-01
   1.7900000e+03   7.0313140e+00  -2.3520000e-02  -6.8580000e-02  -2.5750000e-02   1.0010100e-01   9.7549000e-02  -1.0010200e-01
   1.7910000e+03   7.0352360e+00   4.4344000e-02  -5.1886000e-02  -3.0900000e-02   1.0010100e-01   9.7510000e-02  -1.0010200e-01
   1.7920000e+03   7.0391630e+00   6.9637000e-02  -2.7669000e-02  -6.1800000e-02   1.0010100e-01   9.7471000e-02  -1.0010200e-01
   1.7930000e+03   7.0430990e+00   1.9672000e-02  -1.1490000e-02   1.0300000e-02   1.0010100e-01   9.7432000e-02  -1.0010200e-01
   1.7940000e+03   7.0469920e+00   1.6640000e-03  -9.6370000e-03  -3.0900000e-02   1.0010100e-01   9.7393000e-02  -1.0010200e-01
   1.7950000e+03   7.0509590e+00   2.1880000e-02   7.8209000e-02  -6.6950000e-02   1.0010100e-01   9.7354000e-02  -1.0010200e-01
   1.7960000e+03   7.0548720e+00   6.0394000e-02   6.0039000e-02  -8.7550000e-02   1.0010100e-01   9.7315000e-02  -1.0010200e-01
   1.7970000e+03   7.0588180e+00  -3.0470000e-02   7.4141000e-02  -7.7250000e-02   1.0010100e-01   9.7277000e-02  -1.0010100e-01
   1.7980000e+03   7.0627350e+00   4.7378000e-02   3.2976000e-02  -7.7250000e-02   1.0010100e-01   9.7238000e-02  -1.0010100e-01
   1.7990000e+03   7.0666790e+00   9.9827000e-02   2.3120000e-03  -8.2400000e-02   1.0010100e-01   9.7199000e-02  -1.0010100e-01
   1.8000000e+03   7.0705860e+00   2.1118900e-01  -2.8138000e-02  -6.1800000e-02   1.0010200e-01   9.7160000e-02  -1.0010200e-01
   1.8010000e+03   7.0745410e+00   1.5484000e-01  -7.7547000e-02  -7.7250000e-02   1.0010200e-01   9.7121000e-02  -1.0010200e-01
   1.8020000e+03   7.0784470e+00  -4.2912400e-01  -2.1277100e-01  -8.2400000e-02   1.0010200e-01   9.7082000e-02  -1.0010200e-01
   1.8030000e+03   7.0824000e+00   2.2195900e-01  -9.0830000e-02  -9.7850000e-02   1.0010200e-01   9.7043000e-02  -1.0010200e-01
   1.8040000e+03   7.0863160e+00   2.3671800e-01  -1.0815600e-01  -8.7550000e-02   1.0010200e-01   9.7003000e-02  -1.0010200e-01
   1.8050000e+03   7.0902530e+00   2.2533000e-01  -1.4485900e-01  -1.2875000e-01   1.0010200e-01   9.6964000e-02  -1.0010200e-01
   1.8060000e+03   7.0941920e+00   2.9976000e-01  -1.3208700e-01  -1.0815000e-01   1.0010100e-01   9.6925000e-02  -1.0010200e-01
   1.8070000e+03   7.0981170e+00   3.1782400e-01  -1.6869700e-01  -1.1845000e-01   1.0010100e-01   9.6886000e-02  -1.0010200e-01
   1.8080000e+03   7.1020320e+00   2.8110200e-01  -2.2959500e-01  -1.4420000e-01   1.0010100e-01   9.6848000e-02  -1.0010200e-01
   1.8090000e+03   7.1059830e+00   4.0801700e-01  -2.8225800e-01  -9.2700000e-02   1.0010100e-01   9.6809000e-02  -1.0010200e-01
   1.8100000e+03   7.1099000e+00   4.5482000e-01  -3.8340100e-01  -1.0815000e-01   1.0010100e-01   9.6771000e-02  -1.0010200e-01
   1.8110000e+03   7.1138440e+00   1.0086070e+00  -2.7855700e-01  -7.2100000e-02   1.0010100e-01   9.6733000e-02  -1.0010200e-01
   1.8120000e+03   7.1177520e+00   4.8747600e-01  -3.6793400e-01  -4.6350000e-02   1.0010100e-01   9.6695000e-02  -1.0010200e-01
   1.8130000e+03   7.1217020e+00   6.0280800e-01  -3.5316500e-01  -5.1500000e-02   1.0010100e-01   9.6657000e-02  -1.0010200e-01
   1.8140000e+03   7.1256070e+00   5.9705800e-01  -3.5418600e-01  -7.2100000e-02   1.0010100e-01   9.6620000e-02  -1.0010200e-01
   1.8150000e+03   7.1295610e+00   5.7655400e-01  -3.3788700e-01  -7.2100000e-02   1.0010200e-01   9.6582000e-02  -1.0010200e-01
   1.8160000e+03   7.1334660e+00   5.5197500e-01  -3.3220600e-01  -1.3905000e-01   1.0010300e-01   9.6544000e-02  -1.0010200e-01
   1.8170000e+03   7.1374210e+00   5.8869900e-01  -2.7138600e-01  -1.8025000e-01   1.0010400e-01   9.6506000e-02  -1.0010300e-01
   1.8180000e+03   7.1413530e+00   5.9028700e-01  -2.4634600e-01  -1.5450000e-01   1.0010500e-01   9.6468000e-02  -1.0010300e-01
   1.8190000e+03   7.1452430e+00   5.4120300e-01  -2.6964700e-01  -1.5450000e-01   1.0010500e-01   9.6429000e-02  -1.0010300e-01
   1.8200000e+03   7.1492110e+00   5.6817300e-01  -2.5515100e-01  -1.3905000e-01   1.0010600e-01   9.6391000e-02  -1.0010300e-01
   1.8210000e+03   7.1531400e+00   5.3132400e-01  -2.4659700e-01  -8.7550000e-02   1.0010700e-01   9.6351000e-02  -1.0010300e-01
   1.8220000e+03   7.1570720e+00   5.6241200e-01  -2.5620500e-01  -4.1200000e-02   1.0010800e-01   9.6312000e-02  -1.0010400e-01
   1.8230000e+03   7.1610010e+00   4.9528000e-01  -2.4289800e-01  -6.6950000e-02   1.0010900e-01   9.6271000e-02  -1.0010400e-01
   1.8240000e+03   7.1649240e+00   5.6727900e-01  -2.5049000e-01  -2.0600000e-02   1.0011000e-01   9.6230000e-02  -1.0010400e-01
   1.8250000e+03   7.1688610e+00   5.5660100e-01  -2.2258900e-01   1.0300000e-02   1.0011200e-01   9.6188000e-02  -1.0010400e-01
   1.8260000e+03   7.1727550e+00   4.6659000e-01  -2.4788300e-01  -5.1500000e-02   1.0011300e-01   9.6145000e-02  -1.0010300e-01
   1.8270000e+03   7.1767190e+00   2.3825100e-01  -2.2232300e-01   4.6350000e-02   1.0011500e-01   9.6102000e-02  -1.0010300e-01
   1.8280000e+03   7.1806140e+00   4.7224600e-01  -1.7753800e-01   5.1500000e-03   1.0011600e-01   9.6058000e-02  -1.0010300e-01
   1.8290000e+03   7.1845820e+00   5.2625700e-01  -2.1798500e-01  -1.0300000e-02   1.0011800e-01   9.6013000e-02  -1.0010300e-01
   1.8300000e+03   7.1884760e+00   3.9529800e-01  -1.7581600e-01   2.5750000e-02   1.0011900e-01   9.5967000e-02  -1.0010300e-01
   1.8310000e+03   7.1924400e+00   4.7631100e-01  -2.3647500e-01   4.6350000e-02   1.0011900e-01   9.5921000e-02  -1.0010300e-01
   1.8320000e+03   7.1963470e+00   4.2882400e-01  -1.9993800e-01   2.5750000e-02   1.0012000e-01   9.5874000e-02  -1.0010400e-01
   1.8330000e+03   7.2002980e+00   4.3698900e-01  -2.1346900e-01   6.6950000e-02   1.0012000e-01   9.5826000e-02  -1.0010400e-01
   1.8340000e+03   7.2042280e+00   3.8214600e-01  -2.0297000e-01   9.2700000e-02   1.0012000e-01   9.5779000e-02  -1.0010400e-01
   1.8350000e+03   7.2081270e+00   4.2877100e-01  -2.3476700e-01   8.2400000e-02   1.0012000e-01   9.5730000e-02  -1.0010400e-01
   1.8360000e+03   7.2120930e+00   3.7883300e-01  -2.5318600e-01   1.1330000e-01   1.0012000e-01   9.5681000e-02  -1.0010400e-01
   1.8370000e+03   7.2160010e+00   3.8126900e-01  -2.3296600e-01   1.0815000e-01   1.0012000e-01   9.5632000e-02  -1.0010400e-01
   1.8380000e+03   7.2199530e+00   4.0171400e-01  -2.1465100e-01   4.6350000e-02   1.0011900e-01   9.5582000e-02  -1.0010400e-01
   1.8390000e+03   7.2238500e+00   3.9186900e-01  -2.2627100e-01   1.1330000e-01   1.0011900e-01   9.5532000e-02  -1.0010300e-01
   1.8400000e+03   7.2278120e+00   4.7038100e-01  -2.7253300e-01   1.2875000e-01   1.0011800e-01   9.5481000e-02  -1.0010300e-01
   1.8410000e+03   7.2317310e+00   2.9768400e-01  -2.9681500e-01   1.5965000e-01   1.0011700e-01   9.5430000e-02  -1.0010200e-01
   1.8420000e+03   7.2356510e+00   2.8617500e-01  -3.3349900e-01   9.7850000e-02   1.0011700e-01   9.5378000e-02  -1.0010100e-01
   1.8430000e+03   7.2396080e+00   2.1414400e-01  -3.2585000e-01   1.2875000e-01   1.0011600e-01   9.5326000e-02  -1.0010100e-01
   1.8440000e+03   7.2435160e+00   1.7235300e-01  -3.5771700e-01   7.2100000e-02   1.0011600e-01   9.5274000e-02  -1.0010000e-01
   1.8450000e+03   7.2474640e+00   1.0031700e-01  -3.5004700e-01   7.7250000e-02   1.0011500e-01   9.5221000e-02  -1.0010000e-01
   1.8460000e+03   7.2513920e+00   6.8349000e-02  -3.7032000e-01   1.4935000e-01   1.0011500e-01   9.5168000e-02  -1.0009900e-01
   1.8470000e+03   7.2553210e+00   8.0546000e-02  -4.0793700e-01   7.2100000e-02   1.0011400e-01   9.5114000e-02  -1.0009800e-01
   1.8480000e+03   7.2592430e+00  -1.5222000e-02  -3.9927700e-01   1.2875000e-01   1.0011400e-01   9.5060000e-02  -1.0009700e-01
   1.8490000e+03   7.2631850e+00   3.0529000e-02  -4.2627800e-01   1.8540000e-01   1.0011300e-01   9.5006000e-02  -1.0009500e-01
   1.8500000e+03   7.2670930e+00   2.5522000e-02  -4.6678600e-01   1.1845000e-01   1.0011300e-01   9.4951000e-02  -1.0009400e-01
   1.8510000e+03   7.2710410e+00   3.6885000e-02  -4.9958100e-01   1.7510000e-01   1.0011300e-01   9.4895000e-02  -1.0009200e-01
   1.8520000e+03   7.2749340e+00  -6.0566000e-02  -5.1595600e-01   1.8025000e-01   1.0011200e-01   9.4839000e-02  -1.0009000e-01
   1.8530000e+03   7.2788990e+00  -1.0240900e-01  -5.4776100e-01   2.1115000e-01   1.0011200e-01   9.4782000e-02  -1.0008700e-01
   1.8540000e+03   7.2828020e+00  -7.2938000e-02  -5.1304500e-01   1.6995000e-01   1.0011200e-01   9.4725000e-02  -1.0008500e-01
   1.8550000e+03   7.2867610e+00  -3.2943000e-02  -5.4102900e-01   2.2145000e-01   1.0011100e-01   9.4667000e-02  -1.0008200e-01
   1.8560000e+03   7.2906640e+00  -1.1894400e-01  -5.5543800e-01   1.4935000e-01   1.0011100e-01   9.4609000e-02  -1.0007800e-01
   1.8570000e+03   7.2946220e+00  -1.0673500e-01  -5.5832700e-01   1.8025000e-01   1.0011000e-01   9.4550000e-02  -1.0007400e-01
   1.8580000e+03   7.2985520e+00  -6.9183000e-02  -5.7185000e-01   1.4420000e-01   1.0010900e-01   9.4490000e-02  -1.0007100e-01
   1.8590000e+03   7.3024760e+00  -3.5589000e-02  -5.2654600e-01   1.9055000e-01   1.0010800e-01   9.4429000e-02  -1.0006600e-01
   1.8600000e+03   7.3063820e+00  -1.4138000e-01  -5.9876300e-01   2.1630000e-01   1.0010700e-01   9.4367000e-02  -1.0006200e-01
   1.8610000e+03   7.3103420e+00  -1.1458000e-01  -6.5375200e-01   1.3905000e-01   1.0010500e-01   9.4304000e-02  -1.0005700e-01
   1.8620000e+03   7.3142700e+00   1.6534500e-01  -6.0201600e-01   1.7510000e-01   1.0010400e-01   9.4241000e-02  -1.0005200e-01
   1.8630000e+03   7.3182010e+00  -1.6137900e-01  -6.5655400e-01   1.3905000e-01   1.0010300e-01   9.4176000e-02  -1.0004700e-01
   1.8640000e+03   7.3221340e+00  -1.1812500e-01  -6.6913800e-01   1.8540000e-01   1.0010200e-01   9.4111000e-02  -1.0004100e-01
   1.8650000e+03   7.3260420e+00  -1.1256900e-01  -7.0288900e-01   1.7510000e-01   1.0010100e-01   9.4044000e-02  -1.0003500e-01
   1.8660000e+03   7.3299670e+00  -1.0933200e-01  -6.8745100e-01   1.9055000e-01   1.0010000e-01   9.3976000e-02  -1.0002800e-01
   1.8670000e+03   7.3338840e+00  -1.6260100e-01  -6.8637400e-01   1.5450000e-01   1.0009900e-01   9.3906000e-02  -1.0002100e-01
   1.8680000e+03   7.3378510e+00  -2.0211700e-01  -7.3256900e-01   1.5965000e-01   1.0009800e-01   9.3836000e-02  -1.0001400e-01
   1.8690000e+03   7.3417440e+00  -8.1044000e-02  -7.1736800e-01   1.7510000e-01   1.0009700e-01   9.3764000e-02  -1.0000500e-01
   1.8700000e+03   7.3457110e+00  -1.0807100e-01  -6.9704400e-01   1.4420000e-01   1.0009500e-01   9.3691000e-02  -9.9997000e-02
   1.8710000e+03   7.3496050e+00  -4.9366000e-02  -7.3188900e-01   1.5450000e-01   1.0009300e-01   9.3617000e-02  -9.9988000e-02
   1.8720000e+03   7.3535720e+00  -7.1726000e-02  -7.7522700e-01   7.2100000e-02   1.0009100e-01   9.3542000e-02  -9.9978000e-02
   1.8730000e+03   7.3574830e+00  -3.9840000e-03  -7.9372000e-01   7.7250000e-02   1.0008900e-01   9.3465000e-02  -9.9969000e-02
   1.8740000e+03   7.3614320e+00  -2.6220000e-02  -8.0233800e-01   7.2100000e-02   1.0008600e-01   9.3386000e-02  -9.9958000e-02
   1.8750000e+03   7.3653430e+00  -3.6196000e-02  -8.1387900e-01   6.6950000e-02   1.0008300e-01   9.3307000e-02  -9.9948000e-02
   1.8760000e+03   7.3692920e+00  -6.7674000e-02  -8.7357400e-01   5.6650000e-02   1.0008000e-01   9.3225000e-02  -9.9936000e-02
   1.8770000e+03   7.3732000e+00   4.9810000e-03  -8.8633300e-01   2.5750000e-02   1.0007700e-01   9.3143000e-02  -9.9925000e-02
   1.8780000e+03   7.3771530e+00  -9.4730000e-03  -7.9948700e-01   6.1800000e-02   1.0007300e-01   9.3058000e-02  -9.9913000e-02
   1.8790000e+03   7.3810660e+00  -1.2322000e-02  -8.5444900e-01   9.7850000e-02   1.0006900e-01   9.2972000e-02  -9.9901000e-02
   1.8800000e+03   7.3849930e+00   8.2455000e-02  -8.5864900e-01   8.8580000e-01   1.0006400e-01   9.2884000e-02  -9.9889000e-02
   1.8810000e+03   7.3889440e+00   5.6838000e-02  -8.8267600e-01   1.6480000e-01   1.0005900e-01   9.2795000e-02  -9.9881000e-02
   1.8820000e+03   7.3928400e+00   1.5379200e-01  -9.3611100e-01   9.2700000e-02   1.0005300e-01   9.2704000e-02  -9.9876000e-02
   1.8830000e+03   7.3967840e+00  -1.8357000e-02  -9.6436500e-01   7.7250000e-02   1.0004800e-01   9.2611000e-02  -9.9873000e-02
   1.8840000e+03   7.4007320e+00   1.2304700e-01  -9.6592800e-01   6.6950000e-02   1.0004200e-01   9.2517000e-02  -9.9873000e-02
   1.8850000e+03   7.4046630e+00   1.1378200e-01  -9.8230500e-01   9.7850000e-02   1.0003600e-01   9.2420000e-02  -9.9874000e-02
   1.8860000e+03   7.4085560e+00   1.0531600e-01  -1.0035030e+00   6.1800000e-02   1.0003000e-01   9.2322000e-02  -9.9877000e-02
   1.8870000e+03   7.4125220e+00   2.6296200e-01  -8.8854000e-01   1.5450000e-02   1.0002300e-01   9.2222000e-02  -9.9880000e-02
   1.8880000e+03   7.4164350e+00   1.6489000e-01  -9.7393800e-01   1.3390000e-01   1.0001700e-01   9.2120000e-02  -9.9884000e-02
   1.8890000e+03   7.4203820e+00   1.3548700e-01  -9.3909700e-01   1.5965000e-01   1.0001000e-01   9.2016000e-02  -9.9887000e-02
   1.8900000e+03   7.4243180e+00   1.3091800e-01  -9.8442800e-01   1.3905000e-01   1.0000300e-01   9.1910000e-02  -9.9891000e-02
   1.8910000e+03   7.4282220e+00   2.1910900e-01  -9.8493700e-01   1.6480000e-01   9.9996000e-02   9.1802000e-02  -9.9894000e-02
   1.8920000e+03   7.4321710e+00   1.1702300e-01  -1.0461250e+00   1.7510000e-01   9.9989000e-02   9.1692000e-02  -9.9897000e-02
   1.8930000e+03   7.4360840e+00   8.9705000e-02  -1.0604560e+00   1.5965000e-01   9.9983000e-02   9.1580000e-02  -9.9899000e-02
   1.8940000e+03   7.4400360e+00   1.3225800e-01  -1.0337270e+00   1.1845000e-01   9.9976000e-02   9.1465000e-02  -9.9900000e-02
   1.8950000e+03   7.4439500e+00   2.3006800e-01  -1.0575140e+00   1.1845000e-01   9.9970000e-02   9.1349000e-02  -9.9901000e-02
   1.8960000e+03   7.4478950e+00   1.4146700e-01  -1.0569910e+00   1.2875000e-01   9.9964000e-02   9.1230000e-02  -9.9902000e-02
   1.8970000e+03   7.4518220e+00   3.2429700e-01  -9.8783600e-01   1.1330000e-01   9.9957000e-02   9.1109000e-02  -9.9902000e-02
   1.8980000e+03   7.4557580e+00   9.0963000e-02  -1.0750290e+00   1.6480000e-01   9.9951000e-02   9.0986000e-02  -9.9903000e-02
   1.8990000e+03   7.4596610e+00   3.5905500e-01  -9.8726500e-01   1.0815000e-01   9.9945000e-02   9.0860000e-02  -9.9903000e-02
   1.9000000e+03   7.4635940e+00   9.9459000e-02  -9.8447600e-01   1.2875000e-01   9.9939000e-02   9.0732000e-02  -9.9903000e-02
   1.9010000e+03   7.4675460e+00   7.7544000e-02  -1.0325560e+00   1.7510000e-01   9.9934000e-02   9.0602000e-02  -9.9902000e-02
   1.9020000e+03   7.4714730e+00   2.3142700e-01  -1.0029090e+00   2.0600000e-01   9.9929000e-02   9.0470000e-02  -9.9902000e-02
   1.9030000e+03   7.4753800e+00   1.7458900e-01  -1.0169780e+00   1.2360000e-01   9.9924000e-02   9.0335000e-02  -9.9901000e-02
   1.9040000e+03   7.4793140e+00  -5.3860700e-01  -1.1210850e+00   1.6995000e-01   9.9919000e-02   9.0198000e-02  -9.9900000e-02
   1.9050000e+03   7.4832630e+00   4.4828200e-01  -9.2873700e-01   1.4935000e-01   9.9915000e-02   9.0058000e-02  -9.9898000e-02
   1.9060000e+03   7.4871740e+00   1.1877300e-01  -1.0407360e+00   7.2100000e-02   9.9911000e-02   8.9916000e-02  -9.9897000e-02
   1.9070000e+03   7.4911360e+00   5.5393000e-02  -1.0508070e+00   1.0815000e-01   9.9907000e-02   8.9771000e-02  -9.9896000e-02
   1.9080000e+03   7.4950450e+00   7.1573000e-02  -1.0432580e+00   1.1845000e-01   9.9904000e-02   8.9624000e-02  -9.9895000e-02
   1.9090000e+03   7.4989820e+00   6.3660000e-02  -1.0692440e+00   1.3905000e-01   9.9900000e-02   8.9474000e-02  -9.9895000e-02
   1.9100000e+03   7.5028760e+00   1.4027800e-01  -9.9767700e-01   1.2875000e-01   9.9898000e-02   8.9321000e-02  -9.9894000e-02
   1.9110000e+03   7.5068270e+00   5.8142000e-02  -1.0007500e+00   1.2360000e-01   9.9897000e-02   8.9166000e-02  -9.9894000e-02
   1.9120000e+03   7.5107770e+00  -1.3699000e-02  -1.0318560e+00   1.8025000e-01   9.9896000e-02   8.9009000e-02  -9.9894000e-02
   1.9130000e+03   7.5146840e+00   6.8643000e-02  -1.0336930e+00   1.9570000e-01   9.9897000e-02   8.8849000e-02  -9.9894000e-02
   1.9140000e+03   7.5186340e+00   4.7247000e-02  -1.0865290e+00   1.4935000e-01   9.9897000e-02   8.8687000e-02  -9.9894000e-02
   1.9150000e+03   7.5225360e+00   5.7776000e-02  -1.0056460e+00   1.6480000e-01   9.9898000e-02   8.8522000e-02  -9.9894000e-02
   1.9160000e+03   7.5264940e+00   1.1777200e-01  -1.0902650e+00   1.4420000e-01   9.9899000e-02   8.8355000e-02  -9.9894000e-02
   1.9170000e+03   7.5304070e+00   1.2817700e-01  -1.0836740e+00   1.1845000e-01   9.9900000e-02   8.8185000e-02  -9.9894000e-02
   1.9180000e+03   7.5343510e+00   1.6078100e-01  -1.0686790e+00   2.0600000e-01   9.9900000e-02   8.8013000e-02  -9.9895000e-02
   1.9190000e+03   7.5382890e+00   8.2827000e-02  -1.0610150e+00   1.1845000e-01   9.9901000e-02   8.7838000e-02  -9.9895000e-02
   1.9200000e+03   7.5422100e+00   1.0970500e-01  -1.0469170e+00   5.1500000e-02   9.9902000e-02   8.7660000e-02  -9.9895000e-02
   1.9210000e+03   7.5461440e+00   1.5980900e-01  -1.0688240e+00   1.0815000e-01   9.9903000e-02   8.7480000e-02  -9.9895000e-02
   1.9220000e+03   7.5500730e+00   1.2127800e-01  -1.0500420e+00   1.1330000e-01   9.9904000e-02   8.7298000e-02  -9.9895000e-02
   1.9230000e+03   7.5539880e+00   5.7779000e-02  -1.0598310e+00   1.3390000e-01   9.9905000e-02   8.7113000e-02  -9.9896000e-02
   1.9240000e+03   7.5579340e+00   1.5100300e-01  -1.0949140e+00   1.3905000e-01   9.9907000e-02   8.6926000e-02  -9.9896000e-02
   1.9250000e+03   7.5618620e+00   9.5054000e-02  -1.0391910e+00   1.4935000e-01   9.9909000e-02   8.6736000e-02  -9.9896000e-02
   1.9260000e+03   7.5657790e+00   1.1341800e-01  -1.0462470e+00   1.3390000e-01   9.9910000e-02   8.6543000e-02  -9.9896000e-02
   1.9270000e+03   7.5697230e+00   5.0792000e-02  -1.1003350e+00   1.3390000e-01   9.9912000e-02   8.6348000e-02  -9.9896000e-02
   1.9280000e+03   7.5736330e+00   2.2977400e-01  -1.0432950e+00   4.1200000e-02   9.9914000e-02   8.6151000e-02  -9.9895000e-02
   1.9290000e+03   7.5775860e+00   1.3677400e-01  -1.0525350e+00   1.1845000e-01   9.9916000e-02   8.5951000e-02  -9.9895000e-02
   1.9300000e+03   7.5814930e+00   8.6181000e-02  -1.0701060e+00   1.2875000e-01   9.9918000e-02   8.5748000e-02  -9.9895000e-02
   1.9310000e+03   7.5854410e+00   1.4628700e-01  -1.1203190e+00   1.0300000e-01   9.9920000e-02   8.5542000e-02  -9.9895000e-02
   1.9320000e+03   7.5893570e+00   1.7084800e-01  -1.0523050e+00   1.3390000e-01   9.9923000e-02   8.5335000e-02  -9.9895000e-02
   1.9330000e+03   7.5933020e+00   2.0711200e-01  -1.0616760e+00   1.0300000e-01   9.9926000e-02   8.5124000e-02  -9.9895000e-02
   1.9340000e+03   7.5972110e+00   2.0686200e-01  -1.1408510e+00   1.0815000e-01   9.9929000e-02   8.4911000e-02  -9.9895000e-02
   1.9350000e+03   7.6011640e+00   2.1200300e-01  -1.0214200e+00   1.0300000e-01   9.9933000e-02   8.4695000e-02  -9.9895000e-02
   1.9360000e+03   7.6050790e+00   2.3541700e-01  -1.1019940e+00   1.4935000e-01   9.9936000e-02   8.4477000e-02  -9.9895000e-02
   1.9370000e+03   7.6090150e+00   2.1197600e-01  -1.0659660e+00   9.2700000e-02   9.9940000e-02   8.4256000e-02  -9.9896000e-02
   1.9380000e+03   7.6129550e+00   1.5409400e-01  -1.1141540e+00   1.3390000e-01   9.9944000e-02   8.4033000e-02  -9.9896000e-02
   1.9390000e+03   7.6168700e+00   2.1041900e-01  -1.0217470e+00   1.3905000e-01   9.9948000e-02   8.3807000e-02  -9.9896000e-02
   1.9400000e+03   7.6208150e+00   1.7840800e-01  -1.0067370e+00   1.0815000e-01   9.9953000e-02   8.3578000e-02  -9.9896000e-02
   1.9410000e+03   7.6247230e+00   2.0306900e-01  -1.0970250e+00   9.2700000e-02   9.9958000e-02   8.3347000e-02  -9.9896000e-02
   1.9420000e+03   7.6286790e+00   1.8755700e-01  -1.0746120e+00   9.2700000e-02   9.9963000e-02   8.3113000e-02  -9.9896000e-02
   1.9430000e+03   7.6325840e+00   2.1443400e-01  -1.0607940e+00   1.3390000e-01   9.9968000e-02   8.2876000e-02  -9.9896000e-02
   1.9440000e+03   7.6365350e+00   2.9730900e-01  -1.0684570e+00   5.1500000e-02   9.9974000e-02   8.2637000e-02  -9.9896000e-02
   1.9450000e+03   7.6404400e+00   1.0440700e-01  -1.0373660e+00   9.7850000e-02   9.9980000e-02   8.2395000e-02  -9.9896000e-02
   1.9460000e+03   7.6443950e+00   2.8430900e-01  -1.0259960e+00   7.2100000e-02   9.9986000e-02   8.2151000e-02  -9.9896000e-02
   1.9470000e+03   7.6482990e+00   3.9226700e-01  -1.0449860e+00   1.0300000e-01   9.9993000e-02   8.1904000e-02  -9.9896000e-02
   1.9480000e+03   7.6522550e+00   1.6966100e-01  -1.0921010e+00   1.0300000e-01   1.0000000e-01   8.1655000e-02  -9.9896000e-02
   1.9490000e+03   7.6561860e+00   1.4182200e-01  -1.1060000e+00   1.0300000e-01   1.0000800e-01   8.1402000e-02  -9.9896000e-02
   1.9500000e+03   7.6600950e+00   2.2587100e-01  -1.0000510e+00   1.0300000e-01   1.0001700e-01   8.1148000e-02  -9.9896000e-02
   1.9510000e+03   7.6640300e+00   2.0497900e-01  -1.0623600e+00  -5.1500000e-03   1.0002600e-01   8.0890000e-02  -9.9896000e-02
   1.9520000e+03   7.6679740e+00   1.6886500e-01  -1.1416330e+00   9.2700000e-02   1.0003500e-01   8.0630000e-02  -9.9896000e-02
   1.9530000e+03   7.6718860e+00   1.9390100e-01  -1.0738630e+00   7.7250000e-02   1.0004500e-01   8.0368000e-02  -9.9896000e-02
   1.9540000e+03   7.6758370e+00   2.1203000e-01  -1.0811890e+00   4.1200000e-02   1.0005600e-01   8.0102000e-02  -9.9896000e-02
   1.9550000e+03   7.6797380e+00   2.1111700e-01  -1.0368980e+00   6.1800000e-02   1.0006800e-01   7.9834000e-02  -9.9897000e-02
   1.9560000e+03   7.6836960e+00   2.1061700e-01  -1.0369990e+00   1.1330000e-01   1.0008100e-01   7.9564000e-02  -9.9897000e-02
   1.9570000e+03   7.6876190e+00   1.6241500e-01  -1.0734250e+00   1.3390000e-01   1.0009400e-01   7.9291000e-02  -9.9897000e-02
   1.9580000e+03   7.6915560e+00   1.8795800e-01  -1.0501070e+00   4.6350000e-02   1.0010700e-01   7.9015000e-02  -9.9897000e-02
   1.9590000e+03   7.6954650e+00   2.0061800e-01  -1.1026730e+00   1.4420000e-01   1.0011700e-01   7.8737000e-02  -9.9897000e-02
   1.9600000e+03   7.6994140e+00   1.7712800e-01  -1.0220300e+00   1.1845000e-01   1.0012400e-01   7.8456000e-02  -9.9897000e-02
   1.9610000e+03   7.7033270e+00   3.9291500e-01  -1.0168720e+00   7.7250000e-02   1.0012900e-01   7.8173000e-02  -9.9897000e-02
   1.9620000e+03   7.7072400e+00   3.1867000e-01  -9.9267900e-01   2.5750000e-02   1.0013000e-01   7.7887000e-02  -9.9897000e-02
   1.9630000e+03   7.7111960e+00   3.0755200e-01  -1.0436580e+00   6.1800000e-02   1.0013000e-01   7.7598000e-02  -9.9897000e-02
   1.9640000e+03   7.7151330e+00   2.8333300e-01  -1.0421200e+00   5.6650000e-02   1.0012900e-01   7.7307000e-02  -9.9897000e-02
   1.9650000e+03   7.7190630e+00   3.0857100e-01  -9.3017600e-01  -5.1500000e-03   1.0012600e-01   7.7013000e-02  -9.9897000e-02
   1.9660000e+03   7.7229800e+00   4.3375600e-01  -9.9223100e-01   2.0600000e-02   1.0012200e-01   7.6717000e-02  -9.9897000e-02
   1.9670000e+03   7.7269270e+00   3.4701600e-01  -1.0485300e+00   3.0900000e-02   1.0011900e-01   7.6417000e-02  -9.9897000e-02
   1.9680000e+03   7.7308280e+00   2.5226500e-01  -1.0021920e+00   5.1500000e-02   1.0011500e-01   7.6116000e-02  -9.9898000e-02
   1.9690000e+03   7.7347870e+00   1.3397300e-01  -9.9839100e-01   4.6350000e-02   1.0011200e-01   7.5811000e-02  -9.9898000e-02
   1.9700000e+03   7.7386910e+00   2.5506600e-01  -1.0315460e+00   1.2360000e-01   1.0010900e-01   7.5504000e-02  -9.9898000e-02
   1.9710000e+03   7.7426490e+00   2.8192800e-01  -9.2937200e-01   5.6650000e-02   1.0010600e-01   7.5195000e-02  -9.9898000e-02
   1.9720000e+03   7.7465480e+00   3.3973700e-01  -1.0599130e+00   1.1845000e-01   1.0010400e-01   7.4883000e-02  -9.9897000e-02
   1.9730000e+03   7.7505050e+00   3.2186900e-01  -9.2920800e-01   1.1845000e-01   1.0010300e-01   7.4568000e-02  -9.9897000e-02
   1.9740000e+03   7.7544110e+00   2.2852800e-01  -9.8103900e-01   9.2700000e-02   1.0010300e-01   7.4251000e-02  -9.9897000e-02
   1.9750000e+03   7.7583670e+00   2.4832800e-01  -1.0919330e+00   5.1500000e-02   1.0010300e-01   7.3931000e-02  -9.9897000e-02
   1.9760000e+03   7.7622750e+00   5.9314600e-01  -8.2023700e-01   0.0000000e+00   1.0010300e-01   7.3609000e-02  -9.9897000e-02
   1.9770000e+03   7.7661990e+00   3.0104700e-01  -1.0112510e+00   5.1500000e-02   1.0010400e-01   7.3284000e-02  -9.9897000e-02
   1.9780000e+03   7.7701570e+00   3.7174400e-01  -9.2826200e-01  -2.5750000e-02   1.0010500e-01   7.2957000e-02  -9.9897000e-02
   1.9790000e+03   7.7740720e+00   4.0702000e-01  -9.3373800e-01   1.0300000e-02   1.0010600e-01   7.2628000e-02  -9.9897000e-02
   1.9800000e+03   7.7780120e+00   2.6879100e-01  -9.5651500e-01   3.6050000e-02   1.0010700e-01   7.2296000e-02  -9.9897000e-02
   1.9810000e+03   7.7819290e+00   3.3267000e-01  -1.0026900e+00   1.1330000e-01   1.0010800e-01   7.1961000e-02  -9.9898000e-02
   1.9820000e+03   7.7858760e+00  -2.4331000e-01  -1.1300300e+00   1.3905000e-01   1.0010900e-01   7.1624000e-02  -9.9898000e-02
   1.9830000e+03   7.7897850e+00   4.8223100e-01  -9.4463600e-01   1.1330000e-01   1.0010900e-01   7.1285000e-02  -9.9898000e-02
   1.9840000e+03   7.7937370e+00   3.5727400e-01  -9.8025400e-01   1.2360000e-01   1.0011000e-01   7.0943000e-02  -9.9898000e-02
   1.9850000e+03   7.7976340e+00  -6.9349700e-01  -1.0574360e+00   2.5750000e-02   1.0011000e-01   7.0599000e-02  -9.9898000e-02
   1.9860000e+03   7.8015990e+00  -7.5789300e-01  -1.1092920e+00   1.5450000e-01   1.0011000e-01   7.0253000e-02  -9.9898000e-02
   1.9870000e+03   7.8055040e+00   4.7140000e-01  -9.7149800e-01   5.1500000e-02   1.0011000e-01   6.9904000e-02  -9.9898000e-02
   1.9880000e+03   7.8094380e+00   2.8368000e-01  -9.2583600e-01   2.0600000e-02   1.0011000e-01   6.9553000e-02  -9.9898000e-02
   1.9890000e+03   7.8133870e+00   2.8192200e-01  -9.1630300e-01  -5.1500000e-03   1.0011000e-01   6.9199000e-02  -9.9898000e-02
   1.9900000e+03   7.8173120e+00   2.6700000e-01  -9.4285800e-01   2.0600000e-02   1.0011000e-01   6.8843000e-02  -9.9898000e-02
   1.9910000e+03   7.8212430e+00   2.7029700e-01  -8.7851900e-01   7.7250000e-02   1.0011000e-01   6.8485000e-02  -9.9898000e-02
   1.9920000e+03   7.8251770e+00  -7.1203000e-01  -9.8714900e-01   2.0600000e-02   1.0011000e-01   6.8124000e-02  -9.9898000e-02
   1.9930000e+03   7.8291010e+00   2.9749400e-01  -9.1979300e-01   1.0815000e-01   1.0011000e-01   6.7761000e-02  -9.9899000e-02
   1.9940000e+03   7.8330380e+00   2.9172500e-01  -9.2552300e-01   8.2400000e-02   1.0011000e-01   6.7395000e-02  -9.9899000e-02
   1.9950000e+03   7.8369570e+00   2.9806500e-01  -8.3625400e-01   6.6950000e-02   1.0011000e-01   6.7027000e-02  -9.9899000e-02
   1.9960000e+03   7.8409000e+00   5.9055500e-01  -8.9053300e-01  -2.0600000e-02   1.0011000e-01   6.6657000e-02  -9.9899000e-02
   1.9970000e+03   7.8448060e+00   2.9973900e-01  -9.1017200e-01   7.2100000e-02   1.0011000e-01   6.6285000e-02  -9.9898000e-02
   1.9980000e+03   7.8487200e+00   3.7767100e-01  -8.8152200e-01   3.6050000e-02   1.0010900e-01   6.5910000e-02  -9.9898000e-02
   1.9990000e+03   7.8526710e+00   2.9826600e-01  -8.0721900e-01  -2.5750000e-02   1.0010800e-01   6.5532000e-02  -9.9898000e-02
   2.0000000e+03   7.8566180e+00   3.3985700e-01  -9.6992100e-01   5.6650000e-02   1.0010800e-01   6.5152000e-02  -9.9897000e-02
   2.0010000e+03   7.8605470e+00  -3.1779300e-01  -7.9931300e-01   9.2700000e-02   1.0010800e-01   6.4770000e-02  -9.9897000e-02
   2.0020000e+03   7.8644530e+00   1.4914100e-01  -1.0017890e+00   7.2100000e-02   1.0010800e-01   6.4386000e-02  -9.9897000e-02
   2.0030000e+03   7.8684070e+00  -5.4678300e-01  -9.0341100e-01   1.5450000e-02   1.0010800e-01   6.3999000e-02  -9.9898000e-02
   2.0040000e+03   7.8723100e+00  -9.4310000e-03  -9.5570400e-01   1.2875000e-01   1.0010800e-01   6.3611000e-02  -9.9898000e-02
   2.0050000e+03   7.8762660e+00   3.4356100e-01  -8.7679800e-01   4.6350000e-02   1.0010800e-01   6.3220000e-02  -9.9898000e-02
   2.0060000e+03   7.8801950e+00   4.1080200e-01  -9.0885500e-01   3.6050000e-02   1.0010800e-01   6.2827000e-02  -9.9898000e-02
   2.0070000e+03   7.8841270e+00   3.4249300e-01  -9.3136800e-01   9.2700000e-02   1.0010800e-01   6.2431000e-02  -9.9898000e-02
   2.0080000e+03   7.8880590e+00   3.7674900e-01  -7.7036200e-01   6.1800000e-02   1.0010800e-01   6.2034000e-02  -9.9898000e-02
   2.0090000e+03   7.8919880e+00   2.9119500e-01  -8.4876100e-01   2.5750000e-02   1.0010900e-01   6.1634000e-02  -9.9898000e-02
   2.0100000e+03   7.8959060e+00   3.9193300e-01  -7.5929600e-01  -5.1500000e-02   1.0010900e-01   6.1233000e-02  -9.9898000e-02
   2.0110000e+03   7.8998570e+00   2.9839500e-01  -8.7285700e-01  -2.0600000e-02   1.0011000e-01   6.0829000e-02  -9.9898000e-02
   2.0120000e+03   7.9037450e+00   3.0991300e-01  -8.2259400e-01   2.0600000e-02   1.0011100e-01   6.0423000e-02  -9.9898000e-02
   2.0130000e+03   7.9077070e+00   3.1674700e-01  -7.8269000e-01   1.0300000e-02   1.0011200e-01   6.0015000e-02  -9.9898000e-02
   2.0140000e+03   7.9116120e+00   3.7191200e-01  -7.5737800e-01   7.2100000e-02   1.0011200e-01   5.9606000e-02  -9.9898000e-02
   2.0150000e+03   7.9155660e+00   3.9788400e-01  -6.7620800e-01   1.0300000e-02   1.0011200e-01   5.9193000e-02  -9.9898000e-02
   2.0160000e+03   7.9194650e+00   3.7990400e-01  -8.4546800e-01   1.0300000e-02   1.0011100e-01   5.8779000e-02  -9.9899000e-02
   2.0170000e+03   7.9234260e+00   4.5720100e-01  -6.9514700e-01  -1.0300000e-02   1.0011100e-01   5.8363000e-02  -9.9899000e-02
   2.0180000e+03   7.9273750e+00   5.6093300e-01  -7.4378800e-01   3.6050000e-02   1.0011000e-01   5.7944000e-02  -9.9899000e-02
   2.0190000e+03   7.9312890e+00   3.8829900e-01  -7.1746500e-01  -3.6050000e-02   1.0010900e-01   5.7523000e-02  -9.9899000e-02
   2.0200000e+03   7.9352190e+00   1.4967200e-01  -6.7297200e-01  -1.5450000e-02   1.0010900e-01   5.7101000e-02  -9.9898000e-02
   2.0210000e+03   7.9391500e+00   3.2942300e-01  -7.2383100e-01  -3.0900000e-02   1.0010900e-01   5.6676000e-02  -9.9898000e-02
   2.0220000e+03   7.9430820e+00   6.9260900e-01  -6.2403600e-01  -4.1200000e-02   1.0010900e-01   5.6249000e-02  -9.9898000e-02
   2.0230000e+03   7.9469950e+00  -5.9965100e-01  -7.8639200e-01  -4.1200000e-02   1.0010900e-01   5.5820000e-02  -9.9898000e-02
   2.0240000e+03   7.9509400e+00   3.5139300e-01  -7.2717600e-01  -1.0300000e-02   1.0011000e-01   5.5389000e-02  -9.9899000e-02
   2.0250000e+03   7.9548600e+00   8.5395000e-01  -6.7857300e-01   2.5750000e-02   1.0011000e-01   5.4956000e-02  -9.9899000e-02
   2.0260000e+03   7.9587940e+00   6.9477700e-01  -7.2890900e-01  -2.5750000e-02   1.0011000e-01   5.4522000e-02  -9.9899000e-02
   2.0270000e+03   7.9627200e+00  -5.0073100e-01  -7.4540300e-01   5.1500000e-02   1.0011000e-01   5.4085000e-02  -9.9899000e-02
   2.0280000e+03   7.9666580e+00   5.2037900e-01  -6.8745900e-01  -8.7550000e-02   1.0011100e-01   5.3646000e-02  -9.9899000e-02
   2.0290000e+03   7.9705820e+00   4.6366600e-01  -6.4894000e-01  -1.5450000e-02   1.0011100e-01   5.3206000e-02  -9.9900000e-02
   2.0300000e+03   7.9744900e+00   5.5991200e-01  -4.9785400e-01  -1.4935000e-01   1.0011200e-01   5.2764000e-02  -9.9900000e-02
   2.0310000e+03   7.9784500e+00   3.6114900e-01  -6.2467100e-01  -7.2100000e-02   1.0011200e-01   5.2321000e-02  -9.9900000e-02
   2.0320000e+03   7.9823470e+00   5.4268400e-01  -5.7389400e-01  -7.7250000e-02   1.0011300e-01   5.1875000e-02  -9.9900000e-02
   2.0330000e+03   7.9863100e+00   4.3545300e-01  -4.9073600e-01  -5.6650000e-02   1.0011300e-01   5.1428000e-02  -9.9900000e-02
   2.0340000e+03   7.9902060e+00   3.8613600e-01  -4.6603200e-01  -9.7850000e-02   1.0011400e-01   5.0979000e-02  -9.9900000e-02
   2.0350000e+03   7.9941720e+00   5.6084400e-01  -5.9799600e-01  -3.0900000e-02   1.0011300e-01   5.0529000e-02  -9.9900000e-02
   2.0360000e+03   7.9981010e+00   4.3982800e-01  -4.2255400e-01   1.5450000e-02   1.0011300e-01   5.0076000e-02  -9.9901000e-02
   2.0370000e+03   8.0020280e+00   4.9153000e-01  -5.5088200e-01  -5.6650000e-02   1.0011300e-01   4.9623000e-02  -9.9901000e-02
   2.0380000e+03   8.0059580e+00   4.3561000e-01  -5.1682600e-01   4.6350000e-02   1.0011300e-01   4.9167000e-02  -9.9901000e-02
   2.0390000e+03   8.0098610e+00   5.9467800e-01  -4.0530300e-01  -7.2100000e-02   1.0011200e-01   4.8710000e-02  -9.9902000e-02
   2.0400000e+03   8.0138030e+00   8.3835100e-01  -4.6350400e-01  -9.2700000e-02   1.0011200e-01   4.8251000e-02  -9.9902000e-02
   2.0410000e+03   8.0177470e+00   4.4970200e-01  -4.2334300e-01   5.6650000e-02   1.0011100e-01   4.7791000e-02  -9.9902000e-02
   2.0420000e+03   8.0216690e+00   5.1182300e-01  -4.0376900e-01  -6.6950000e-02   1.0011100e-01   4.7329000e-02  -9.9903000e-02
   2.0430000e+03   8.0256080e+00  -3.5770500e-01  -3.9759800e-01  -1.0815000e-01   1.0011100e-01   4.6866000e-02  -9.9903000e-02
   2.0440000e+03   8.0295410e+00   4.2449600e-01  -3.4302500e-01  -9.2700000e-02   1.0011100e-01   4.6401000e-02  -9.9903000e-02
   2.0450000e+03   8.0334680e+00   4.6831000e-01  -3.8395000e-01  -9.2700000e-02   1.0011100e-01   4.5935000e-02  -9.9904000e-02
   2.0460000e+03   8.0373970e+00   6.6756100e-01  -3.2907800e-01  -1.0300000e-01   1.0011100e-01   4.5467000e-02  -9.9905000e-02
   2.0470000e+03   8.0413300e+00   6.5338600e-01  -3.0129400e-01  -5.1500000e-02   1.0011100e-01   4.4999000e-02  -9.9906000e-02
   2.0480000e+03   8.0452600e+00   5.2690400e-01  -2.5289600e-01  -4.6350000e-02   1.0011200e-01   4.4529000e-02  -9.9908000e-02
   2.0490000e+03   8.0491830e+00   4.7315100e-01  -1.6430500e-01   5.1500000e-03   1.0011200e-01   4.4058000e-02  -9.9909000e-02
   2.0500000e+03   8.0530830e+00   5.8403700e-01  -2.4443700e-01  -4.6350000e-02   1.0011300e-01   4.3586000e-02  -9.9911000e-02
   2.0510000e+03   8.0570500e+00   9.9992100e-01  -4.6535000e-02  -8.2400000e-02   1.0011300e-01   4.3113000e-02  -9.9913000e-02
   2.0520000e+03   8.0609780e+00   5.3206600e-01  -1.0217800e-01  -4.1200000e-02   1.0011400e-01   4.2638000e-02  -9.9914000e-02
   2.0530000e+03   8.0648960e+00   4.3347200e-01  -3.1492000e-02  -8.7550000e-02   1.0011500e-01   4.2163000e-02  -9.9916000e-02
   2.0540000e+03   8.0688150e+00  -2.1916300e-01  -1.0928300e-01  -1.0300000e-02   1.0011600e-01   4.1687000e-02  -9.9918000e-02
   2.0550000e+03   8.0727590e+00   7.5556000e-01   1.0396800e-01  -1.0815000e-01   1.0011600e-01   4.1209000e-02  -9.9919000e-02
   2.0560000e+03   8.0766970e+00   3.9668100e-01  -8.9154000e-02  -5.1500000e-02   1.0011700e-01   4.0731000e-02  -9.9922000e-02
   2.0570000e+03   8.0806090e+00   2.3405400e-01   1.4898500e-01  -9.2700000e-02   1.0011700e-01   4.0252000e-02  -9.9924000e-02
   2.0580000e+03   8.0845580e+00   2.8707200e-01  -2.3973000e-02  -3.6050000e-02   1.0011700e-01   3.9772000e-02  -9.9926000e-02
   2.0590000e+03   8.0884870e+00   2.7043500e-01   1.3148500e-01  -1.0300000e-02   1.0011600e-01   3.9292000e-02  -9.9929000e-02
   2.0600000e+03   8.0924160e+00   2.8202100e-01   4.8718000e-02  -8.2400000e-02   1.0011600e-01   3.8810000e-02  -9.9932000e-02
   2.0610000e+03   8.0963270e+00   1.8219800e-01   6.1330000e-02  -1.5450000e-02   1.0011700e-01   3.8329000e-02  -9.9935000e-02
   2.0620000e+03   8.1002800e+00   2.2699900e-01   8.8665000e-02  -2.0600000e-02   1.0011700e-01   3.7847000e-02  -9.9938000e-02
   2.0630000e+03   8.1041860e+00   1.5463000e-02   3.0423000e-02  -8.2400000e-02   1.0011700e-01   3.7364000e-02  -9.9941000e-02
   2.0640000e+03   8.1081370e+00   3.3349800e-01   1.5400100e-01   2.0600000e-02   1.0011700e-01   3.6881000e-02  -9.9945000e-02
   2.0650000e+03   8.1120430e+00   6.8789000e-02  -7.3987000e-02  -3.0900000e-02   1.0011700e-01   3.6398000e-02  -9.9948000e-02
   2.0660000e+03   8.1159750e+00   6.0692000e-02   5.2841000e-02  -6.6950000e-02   1.0011700e-01   3.5915000e-02  -9.9952000e-02
   2.0670000e+03   8.1199090e+00   6.4389000e-02  -9.8868000e-02  -6.1800000e-02   1.0011600e-01   3.5432000e-02  -9.9955000e-02
   2.0680000e+03   8.1238530e+00   4.7895000e-02  -2.1546000e-02  -5.1500000e-02   1.0011500e-01   3.4949000e-02  -9.9959000e-02
   2.0690000e+03   8.1277890e+00   6.1551000e-02  -5.5049000e-02  -5.1500000e-02   1.0011400e-01   3.4466000e-02  -9.9963000e-02
   2.0700000e+03   8.1317140e+00   5.7460000e-02  -8.4736000e-02  -3.0900000e-02   1.0011300e-01   3.3983000e-02  -9.9967000e-02
   2.0710000e+03   8.1356240e+00   4.8705000e-02  -3.6312000e-02  -4.6350000e-02   1.0011200e-01   3.3501000e-02  -9.9972000e-02
   2.0720000e+03   8.1395630e+00   5.4925000e-02  -1.4375200e-01  -2.0600000e-02   1.0011100e-01   3.3019000e-02  -9.9976000e-02
   2.0730000e+03   8.1435130e+00   7.0165000e-02  -5.7740000e-03  -1.0300000e-01   1.0011000e-01   3.2537000e-02  -9.9981000e-02
   2.0740000e+03   8.1474370e+00  -1.8791000e-02  -7.9426000e-02  -6.6950000e-02   1.0010900e-01   3.2055000e-02  -9.9986000e-02
   2.0750000e+03   8.1513700e+00   1.4102800e-01  -1.2928700e-01  -4.1200000e-02   1.0010800e-01   3.1573000e-02  -9.9991000e-02
   2.0760000e+03   8.1552800e+00   6.1758000e-02  -6.5180000e-02  -7.2100000e-02   1.0010600e-01   3.1092000e-02  -9.9996000e-02
   2.0770000e+03   8.1592300e+00   1.3973000e-02  -4.3321000e-02  -6.1800000e-02   1.0010500e-01   3.0611000e-02  -1.0000100e-01
   2.0780000e+03   8.1631560e+00   2.0775000e-02  -6.2557000e-02   1.5450000e-02   1.0010200e-01   3.0130000e-02  -1.0000600e-01
   2.0790000e+03   8.1670920e+00  -1.3134000e-02   2.8694000e-02  -7.2100000e-02   1.0010000e-01   2.9650000e-02  -1.0001100e-01
   2.0800000e+03   8.1710210e+00   5.7305000e-02   1.3025100e-01  -3.0900000e-02   1.0009800e-01   2.9169000e-02  -1.0001600e-01
   2.0810000e+03   8.1749510e+00  -2.1803200e-01  -5.9976000e-02  -3.6050000e-02   1.0009600e-01   2.8689000e-02  -1.0002200e-01
   2.0820000e+03   8.1788610e+00  -8.7788000e-02   1.2783300e-01   0.0000000e+00   1.0009400e-01   2.8208000e-02  -1.0002700e-01
   2.0830000e+03   8.1828040e+00   1.2798000e-02  -2.3854000e-02  -5.1500000e-03   1.0009300e-01   2.7728000e-02  -1.0003300e-01
   2.0840000e+03   8.1867400e+00   1.2280700e-01  -1.3692000e-02  -2.0600000e-02   1.0009100e-01   2.7247000e-02  -1.0003900e-01
   2.0850000e+03   8.1906480e+00   2.6947000e-02   4.5328000e-02  -1.1845000e-01   1.0009000e-01   2.6767000e-02  -1.0004500e-01
   2.0860000e+03   8.1945620e+00   1.5676000e-02  -8.7389000e-02  -4.6350000e-02   1.0008900e-01   2.6286000e-02  -1.0005100e-01
   2.0870000e+03   8.1984930e+00  -1.9489700e-01  -6.2695000e-02  -4.1200000e-02   1.0008800e-01   2.5805000e-02  -1.0005800e-01
   2.0880000e+03   8.2024230e+00   1.0875700e-01   3.9111000e-02  -7.2100000e-02   1.0008700e-01   2.5324000e-02  -1.0006400e-01
   2.0890000e+03   8.2063530e+00   3.1371000e-02  -5.2470000e-02  -9.7850000e-02   1.0008700e-01   2.4843000e-02  -1.0007100e-01
   2.0900000e+03   8.2102990e+00   1.9861500e-01  -2.0856000e-02  -5.1500000e-03   1.0008600e-01   2.4363000e-02  -1.0007700e-01
   2.0910000e+03   8.2142120e+00   5.1423000e-02   2.1737000e-02  -1.1330000e-01   1.0008600e-01   2.3882000e-02  -1.0008400e-01
   2.0920000e+03   8.2181780e+00   3.2442000e-02  -8.1866000e-02  -2.5750000e-02   1.0008500e-01   2.3401000e-02  -1.0009100e-01
   2.0930000e+03   8.2220730e+00   2.4401900e-01   4.9380000e-03  -3.6050000e-02   1.0008400e-01   2.2921000e-02  -1.0009900e-01
   2.0940000e+03   8.2260040e+00   5.2225000e-02  -1.4475500e-01  -4.6350000e-02   1.0008300e-01   2.2440000e-02  -1.0010500e-01
   2.0950000e+03   8.2299340e+00   6.2542000e-02   3.6669000e-02  -8.2400000e-02   1.0008200e-01   2.1960000e-02  -1.0011000e-01
   2.0960000e+03   8.2338650e+00   5.7524400e-01  -1.4467200e-01  -8.7550000e-02   1.0008200e-01   2.1480000e-02  -1.0011300e-01
   2.0970000e+03   8.2377930e+00  -4.8660000e-03   1.3194000e-01  -5.1500000e-03   1.0008100e-01   2.1000000e-02  -1.0011400e-01
   2.0980000e+03   8.2417600e+00   3.8188000e-02  -2.5306900e-01  -1.9055000e-01   1.0008000e-01   2.0521000e-02  -1.0011400e-01
   2.0990000e+03   8.2457090e+00   6.4348000e-02   1.5394700e-01  -4.6350000e-02   1.0007800e-01   2.0041000e-02  -1.0011300e-01
   2.1000000e+03   8.2496240e+00   1.0257100e-01  -1.0901500e-01  -3.6050000e-02   1.0007700e-01   1.9562000e-02  -1.0011200e-01
   2.1010000e+03   8.2535500e+00  -1.6370000e-03   4.8873000e-02  -7.2100000e-02   1.0007600e-01   1.9082000e-02  -1.0011100e-01
   2.1020000e+03   8.2574810e+00   3.6596000e-02  -5.2624000e-02   5.1500000e-02   1.0007500e-01   1.8603000e-02  -1.0010900e-01
   2.1030000e+03   8.2613870e+00   1.7732000e-02  -9.2210000e-03   5.1500000e-03   1.0007400e-01   1.8124000e-02  -1.0010700e-01
   2.1040000e+03   8.2653220e+00  -3.2514000e-02   1.1151800e-01  -3.6050000e-02   1.0007300e-01   1.7645000e-02  -1.0010500e-01
   2.1050000e+03   8.2692660e+00   5.2046000e-02  -1.8433900e-01  -5.1500000e-02   1.0007200e-01   1.7166000e-02  -1.0010400e-01
   2.1060000e+03   8.2731700e+00   6.8353000e-02   2.4660300e-01  -8.7550000e-02   1.0007100e-01   1.6686000e-02  -1.0010300e-01
   2.1070000e+03   8.2771340e+00  -2.7494000e-02  -2.6005500e-01  -9.7850000e-02   1.0007000e-01   1.6207000e-02  -1.0010100e-01
   2.1080000e+03   8.2810630e+00   3.0811000e-02   1.4760400e-01  -8.7550000e-02   1.0007000e-01   1.5728000e-02  -1.0010100e-01
   2.1090000e+03   8.2849910e+00   1.2790000e-02  -4.3684000e-02  -6.6950000e-02   1.0006900e-01   1.5249000e-02  -1.0010000e-01
   2.1100000e+03   8.2888980e+00   6.4268000e-02  -1.3014000e-02  -6.6950000e-02   1.0006900e-01   1.4770000e-02  -1.0009900e-01
   2.1110000e+03   8.2928520e+00   2.6599000e-02   9.8495000e-02   1.5450000e-02   1.0006900e-01   1.4291000e-02  -1.0009900e-01
   2.1120000e+03   8.2967520e+00  -2.9425000e-02  -2.2571500e-01   1.0300000e-02   1.0006900e-01   1.3812000e-02  -1.0009900e-01
   2.1130000e+03   8.3007120e+00   5.8999000e-02   2.1170100e-01  -3.6050000e-02   1.0006900e-01   1.3333000e-02  -1.0009900e-01
   2.1140000e+03   8.3046210e+00   5.9184000e-02  -3.0682000e-01  -3.6050000e-02   1.0006900e-01   1.2854000e-02  -1.0010000e-01
   2.1150000e+03   8.3085350e+00   1.4259000e-02   1.4704200e-01  -6.6950000e-02   1.0006900e-01   1.2375000e-02  -1.0010000e-01
   2.1160000e+03   8.3125040e+00   4.7455000e-02  -3.2671600e-01  -6.6950000e-02   1.0006900e-01   1.1896000e-02  -1.0010000e-01
   2.1170000e+03   8.3164290e+00   8.5090000e-02   1.0440300e-01  -7.7250000e-02   1.0006900e-01   1.1417000e-02  -1.0010000e-01
   2.1180000e+03   8.3203600e+00   1.9756000e-02  -1.2189600e-01  -1.0300000e-02   1.0007000e-01   1.0939000e-02  -1.0010100e-01
   2.1190000e+03   8.3242900e+00  -3.2630000e-02  -1.2286400e-01  -3.6050000e-02   1.0007000e-01   1.0461000e-02  -1.0010100e-01
   2.1200000e+03   8.3282200e+00   2.9215000e-02  -9.2740000e-03  -1.0300000e-01   1.0007000e-01   9.9830000e-03  -1.0010100e-01
   2.1210000e+03   8.3321500e+00   5.3090000e-02  -4.8030000e-02  -6.1800000e-02   1.0007000e-01   9.5050000e-03  -1.0010100e-01
   2.1220000e+03   8.3360450e+00  -1.2078000e-02   2.9154000e-02   1.0300000e-02   1.0007100e-01   9.0270000e-03  -1.0010200e-01
   2.1230000e+03   8.3399750e+00  -4.4738000e-02  -1.1803500e-01  -9.2700000e-02   1.0007100e-01   8.5490000e-03  -1.0010200e-01
   2.1240000e+03   8.3439440e+00   6.8758000e-02   6.9426000e-02  -5.6650000e-02   1.0007200e-01   8.0720000e-03  -1.0010200e-01
   2.1250000e+03   8.3478740e+00   4.2525000e-02  -1.4126500e-01  -4.1200000e-02   1.0007300e-01   7.5940000e-03  -1.0010200e-01
   2.1260000e+03   8.3517640e+00   3.7909000e-02   2.2542200e-01  -7.7250000e-02   1.0007400e-01   7.1170000e-03  -1.0010200e-01
   2.1270000e+03   8.3557280e+00  -1.2596900e-01  -1.6281900e-01  -1.0300000e-02   1.0007500e-01   6.6400000e-03  -1.0010200e-01
   2.1280000e+03   8.3596240e+00   6.8630000e-02   1.0342200e-01  -7.7250000e-02   1.0007600e-01   6.1620000e-03  -1.0010200e-01
   2.1290000e+03   8.3635640e+00  -4.1001000e-02   3.3833000e-02  -9.7850000e-02   1.0007800e-01   5.6850000e-03  -1.0010200e-01
   2.1300000e+03   8.3674840e+00   1.7949000e-02  -5.8523000e-02  -5.6650000e-02   1.0007900e-01   5.2080000e-03  -1.0010200e-01
   2.1310000e+03   8.3714450e+00   1.5272000e-02   2.6908100e-01  -4.6350000e-02   1.0008100e-01   4.7300000e-03  -1.0010200e-01
   2.1320000e+03   8.3753440e+00   5.4360000e-02  -2.8812700e-01  -3.0900000e-02   1.0008200e-01   4.2530000e-03  -1.0010200e-01
   2.1330000e+03   8.3793120e+00  -4.7037000e-02   8.7724000e-02  -4.1200000e-02   1.0008400e-01   3.7750000e-03  -1.0010200e-01
   2.1340000e+03   8.3832410e+00  -1.0599000e-02  -1.8588100e-01  -4.6350000e-02   1.0008600e-01   3.2980000e-03  -1.0010200e-01
   2.1350000e+03   8.3871510e+00   5.2267000e-02   5.1330000e-03  -1.2360000e-01   1.0008800e-01   2.8210000e-03  -1.0010200e-01
   2.1360000e+03   8.3911010e+00  -5.8840000e-03   1.9538000e-02  -1.0300000e-02   1.0009000e-01   2.3440000e-03  -1.0010200e-01
   2.1370000e+03   8.3950050e+00   3.5467000e-02  -2.0527600e-01  -8.2400000e-02   1.0009300e-01   1.8670000e-03  -1.0010200e-01
   2.1380000e+03   8.3989640e+00  -5.2507000e-02   1.0257900e-01  -1.5450000e-02   1.0009500e-01   1.3900000e-03  -1.0010200e-01
   2.1390000e+03   8.4028850e+00   5.8479000e-02  -2.9821600e-01  -4.6350000e-02   1.0009700e-01   9.1300000e-04  -1.0010200e-01
   2.1400000e+03   8.4068110e+00  -9.8000000e-05   2.2983000e-01  -1.1845000e-01   1.0010000e-01   4.3600000e-04  -1.0010200e-01
   2.1410000e+03   8.4107500e+00   7.5439000e-02  -2.2008100e-01  -1.0300000e-02   1.0010200e-01  -4.0000000e-05  -1.0010200e-01
   2.1420000e+03   8.4146460e+00   4.0774000e-02   8.3079000e-02  -1.1330000e-01   1.0010300e-01  -5.1600000e-04  -1.0010200e-01
   2.1430000e+03   8.4185950e+00   6.9699000e-02  -9.9260000e-03   0.0000000e+00   1.0010500e-01  -9.9200000e-04  -1.0010200e-01
   2.1440000e+03   8.4225430e+00   2.8676000e-02  -1.2722500e-01  -9.7850000e-02   1.0010500e-01  -1.4680000e-03  -1.0010200e-01
   2.1450000e+03   8.4264750e+00   6.5130000e-03   1.8579700e-01  -5.1500000e-02   1.0010500e-01  -1.9440000e-03  -1.0010200e-01
   2.1460000e+03   8.4303970e+00   6.3524000e-02  -8.3426000e-02   5.1500000e-03   1.0010500e-01  -2.4200000e-03  -1.0010200e-01
   2.1470000e+03   8.4343320e+00   2.9879000e-02   1.5142900e-01  -1.6480000e-01   1.0010500e-01  -2.8960000e-03  -1.0010200e-01
   2.1480000e+03   8.4382460e+00   1.0972000e-02  -1.0276100e-01   1.5450000e-02   1.0010400e-01  -3.3710000e-03  -1.0010200e-01
   2.1490000e+03   8.4421910e+00   3.6223000e-02   1.9045600e-01  -9.7850000e-02   1.0010300e-01  -3.8470000e-03  -1.0010200e-01
   2.1500000e+03   8.4461230e+00   1.1268000e-02  -4.4101000e-02  -3.6050000e-02   1.0010300e-01  -4.3230000e-03  -1.0010200e-01
   2.1510000e+03   8.4500330e+00  -4.6824000e-02  -3.8708000e-02  -5.6650000e-02   1.0010200e-01  -4.7990000e-03  -1.0010200e-01
   2.1520000e+03   8.4539830e+00  -8.0815000e-02   5.4576000e-02  -6.1800000e-02   1.0010200e-01  -5.2750000e-03  -1.0010200e-01
   2.1530000e+03   8.4578830e+00   7.4186000e-02  -1.2792900e-01  -1.0300000e-02   1.0010100e-01  -5.7510000e-03  -1.0010200e-01
   2.1540000e+03   8.4618400e+00   5.9099000e-02   8.7352000e-02  -7.2100000e-02   1.0010100e-01  -6.2270000e-03  -1.0010200e-01
   2.1550000e+03   8.4657710e+00  -8.6780000e-03  -2.3463100e-01   1.5450000e-02   1.0010100e-01  -6.7030000e-03  -1.0010200e-01
   2.1560000e+03   8.4697050e+00  -5.0431000e-02   1.4248200e-01  -7.2100000e-02   1.0010000e-01  -7.1790000e-03  -1.0010200e-01
   2.1570000e+03   8.4736090e+00   1.0813600e-01  -1.6288900e-01  -1.5450000e-02   1.0010000e-01  -7.6540000e-03  -1.0010200e-01
   2.1580000e+03   8.4775640e+00   5.8455000e-02   2.3590000e-02   3.6050000e-02   1.0010000e-01  -8.1290000e-03  -1.0010200e-01
   2.1590000e+03   8.4814950e+00   3.9217000e-02  -9.3533000e-02  -2.0600000e-02   1.0010100e-01  -8.6050000e-03  -1.0010200e-01
   2.1600000e+03   8.4854250e+00   2.9448000e-02   2.3969000e-02  -3.6050000e-02   1.0010100e-01  -9.0800000e-03  -1.0010200e-01
   2.1610000e+03   8.4893550e+00   3.5277000e-02   2.3844000e-02  -6.6950000e-02   1.0010100e-01  -9.5540000e-03  -1.0010200e-01
   2.1620000e+03   8.4932830e+00  -1.3301000e-02  -9.2684000e-02  -7.2100000e-02   1.0010100e-01  -1.0029000e-02  -1.0010200e-01
   2.1630000e+03   8.4972140e+00   6.6430000e-03   4.3892000e-02  -1.2360000e-01   1.0010100e-01  -1.0504000e-02  -1.0010200e-01
   2.1640000e+03   8.5011440e+00   6.9222000e-02  -2.5826000e-02  -5.1500000e-02   1.0010100e-01  -1.0978000e-02  -1.0010200e-01
   2.1650000e+03   8.5050680e+00   6.1676000e-02  -1.0887600e-01  -2.0600000e-02   1.0010100e-01  -1.1452000e-02  -1.0010200e-01
   2.1660000e+03   8.5089790e+00  -2.1340000e-03   1.7123500e-01  -2.5750000e-02   1.0010100e-01  -1.1927000e-02  -1.0010200e-01
   2.1670000e+03   8.5129160e+00   5.1513000e-02  -3.5388000e-02  -5.1500000e-03   1.0010100e-01  -1.2401000e-02  -1.0010200e-01
   2.1680000e+03   8.5168460e+00   1.8784000e-02   5.8261000e-02  -2.5750000e-02   1.0010100e-01  -1.2875000e-02  -1.0010200e-01
   2.1690000e+03   8.5207950e+00   3.5085000e-02   8.9410000e-03   5.1500000e-03   1.0010100e-01  -1.3349000e-02  -1.0010200e-01
   2.1700000e+03   8.5247180e+00   1.0037000e-02  -6.3839000e-02  -3.6050000e-02   1.0010100e-01  -1.3824000e-02  -1.0010200e-01
   2.1710000e+03   8.5286340e+00  -3.3969000e-02   3.5114000e-02  -8.2400000e-02   1.0010100e-01  -1.4298000e-02  -1.0010200e-01
   2.1720000e+03   8.5325840e+00  -5.7431000e-02   2.5982000e-02  -9.7850000e-02   1.0010100e-01  -1.4772000e-02  -1.0010100e-01
   2.1730000e+03   8.5365160e+00   4.0253000e-02  -1.5777000e-02  -9.7850000e-02   1.0010100e-01  -1.5247000e-02  -1.0010100e-01
   2.1740000e+03   8.5404240e+00   4.0516000e-02  -6.0350000e-03  -2.5750000e-02   1.0010100e-01  -1.5721000e-02  -1.0010100e-01
   2.1750000e+03   8.5443740e+00  -3.7310400e-01  -3.8078000e-02  -6.1800000e-02   1.0010100e-01  -1.6195000e-02  -1.0010100e-01
   2.1760000e+03   8.5482970e+00  -2.3668000e-02  -1.3969000e-02   1.0300000e-02   1.0010100e-01  -1.6669000e-02  -1.0010100e-01
   2.1770000e+03   8.5522340e+00   9.8423000e-02  -1.2812000e-02  -1.0300000e-02   1.0010100e-01  -1.7143000e-02  -1.0010200e-01
   2.1780000e+03   8.5561630e+00   5.4117000e-02   5.6999000e-02  -5.6650000e-02   1.0010100e-01  -1.7617000e-02  -1.0010200e-01
   2.1790000e+03   8.5600960e+00   4.4078000e-02  -7.4818000e-02  -1.5450000e-02   1.0010000e-01  -1.8091000e-02  -1.0010200e-01
   2.1800000e+03   8.5640240e+00  -3.0097800e-01   3.9368000e-02  -5.1500000e-02   1.0010000e-01  -1.8565000e-02  -1.0010200e-01
   2.1810000e+03   8.5679340e+00   1.0002100e-01  -1.3551700e-01  -4.1200000e-02   1.0010000e-01  -1.9038000e-02  -1.0010200e-01
   2.1820000e+03   8.5718830e+00  -2.0665000e-02   7.4117000e-02  -5.6650000e-02   1.0010000e-01  -1.9512000e-02  -1.0010200e-01
   2.1830000e+03   8.5757870e+00  -1.4759000e-02  -8.7548000e-02  -1.3390000e-01   1.0010000e-01  -1.9985000e-02  -1.0010100e-01
   2.1840000e+03   8.5797420e+00   7.9497000e-02  -5.1843000e-02  -8.2400000e-02   1.0010100e-01  -2.0458000e-02  -1.0010100e-01
   2.1850000e+03   8.5836520e+00   7.7700000e-03  -1.0305300e-01  -2.5750000e-02   1.0010100e-01  -2.0931000e-02  -1.0010100e-01
   2.1860000e+03   8.5876080e+00   5.6100000e-04   1.4659000e-02  -5.1500000e-02   1.0010100e-01  -2.1404000e-02  -1.0010100e-01
   2.1870000e+03   8.5915370e+00   2.6543000e-02  -6.4657000e-02  -3.6050000e-02   1.0010100e-01  -2.1877000e-02  -1.0010200e-01
   2.1880000e+03   8.5954650e+00   6.0202000e-02   5.1427000e-02  -5.1500000e-03   1.0010100e-01  -2.2350000e-02  -1.0010200e-01
   2.1890000e+03   8.5993940e+00   9.3680000e-02   1.5754000e-02  -6.1800000e-02   1.0010100e-01  -2.2823000e-02  -1.0010200e-01
   2.1900000e+03   8.6033260e+00   4.9220200e-01  -4.9863000e-02  -1.0300000e-02   1.0010100e-01  -2.3295000e-02  -1.0010200e-01
   2.1910000e+03   8.6072410e+00   3.8564000e-02   8.6461000e-02  -1.1845000e-01   1.0010100e-01  -2.3768000e-02  -1.0010200e-01
   2.1920000e+03   8.6111840e+00   5.1700000e-03  -1.4908000e-02  -3.6050000e-02   1.0010100e-01  -2.4240000e-02  -1.0010200e-01
   2.1930000e+03   8.6151090e+00   6.2122000e-02  -4.1902000e-02  -6.1800000e-02   1.0010000e-01  -2.4713000e-02  -1.0010200e-01
   2.1940000e+03   8.6190410e+00   1.0271500e-01  -4.3783000e-02  -7.2100000e-02   1.0010000e-01  -2.5185000e-02  -1.0010200e-01
   2.1950000e+03   8.6229740e+00  -7.4916900e-01  -1.0272400e-01  -1.5450000e-02   1.0010000e-01  -2.5658000e-02  -1.0010200e-01
   2.1960000e+03   8.6269050e+00  -5.0627000e-01   2.4391600e-01  -2.5750000e-02   1.0010000e-01  -2.6130000e-02  -1.0010200e-01
   2.1970000e+03   8.6308340e+00   4.4342000e-02  -2.9094200e-01  -5.6650000e-02   1.0010000e-01  -2.6603000e-02  -1.0010200e-01
   2.1980000e+03   8.6347420e+00  -2.1833000e-02   2.7032000e-01   2.0600000e-02   1.0010000e-01  -2.7075000e-02  -1.0010200e-01
   2.1990000e+03   8.6386970e+00   5.0623000e-02  -2.7176400e-01  -7.2100000e-02   1.0010000e-01  -2.7548000e-02  -1.0010200e-01
   2.2000000e+03   8.6426000e+00   6.7250000e-02   6.5182000e-02  -1.0300000e-02   1.0010000e-01  -2.8020000e-02  -1.0010200e-01
   2.2010000e+03   8.6465560e+00  -1.5082000e-02  -6.7782000e-02  -3.0900000e-02   1.0010100e-01  -2.8493000e-02  -1.0010200e-01
   2.2020000e+03   8.6504670e+00  -2.4221000e-02  -1.3095400e-01  -1.6995000e-01   1.0010100e-01  -2.8965000e-02  -1.0010200e-01
   2.2030000e+03   8.6544040e+00  -7.4512400e-01   1.0279600e-01  -5.6650000e-02   1.0010100e-01  -2.9437000e-02  -1.0010100e-01
   2.2040000e+03   8.6583440e+00   1.0137500e-01  -1.7190600e-01  -1.1330000e-01   1.0010200e-01  -2.9909000e-02  -1.0010100e-01
   2.2050000e+03   8.6622760e+00   6.1455000e-02   6.0333000e-02   0.0000000e+00   1.0010200e-01  -3.0381000e-02  -1.0010200e-01
   2.2060000e+03   8.6662050e+00   1.4599500e-01  -9.6188000e-02  -4.1200000e-02   1.0010200e-01  -3.0852000e-02  -1.0010200e-01
   2.2070000e+03   8.6701180e+00   2.2585000e-02   9.1793000e-02  -5.6650000e-02   1.0010200e-01  -3.1324000e-02  -1.0010200e-01
   2.2080000e+03   8.6740670e+00   8.5626000e-02  -2.9344000e-02   5.1500000e-03   1.0010200e-01  -3.1795000e-02  -1.0010200e-01
   2.2090000e+03   8.6779960e+00   1.0834000e-01   6.2339000e-02  -1.0300000e-01   1.0010100e-01  -3.2266000e-02  -1.0010200e-01
   2.2100000e+03   8.6819150e+00  -7.6110000e-03   6.9021000e-02  -7.2100000e-02   1.0010100e-01  -3.2737000e-02  -1.0010200e-01
   2.2110000e+03   8.6858540e+00   2.9886000e-02  -8.5045000e-02  -2.0600000e-02   1.0010100e-01  -3.3209000e-02  -1.0010200e-01
   2.2120000e+03   8.6897790e+00   7.0535000e-02   1.0843800e-01  -5.1500000e-02   1.0010100e-01  -3.3680000e-02  -1.0010200e-01
   2.2130000e+03   8.6936980e+00   8.9673000e-02  -1.5243100e-01  -5.1500000e-03   1.0010100e-01  -3.4151000e-02  -1.0010100e-01
   2.2140000e+03   8.6976480e+00  -1.6645000e-02   2.0189900e-01  -2.5750000e-02   1.0010100e-01  -3.4622000e-02  -1.0010100e-01
   2.2150000e+03   8.7015600e+00   4.9744000e-02  -2.2849100e-01  -6.6950000e-02   1.0010100e-01  -3.5093000e-02  -1.0010100e-01
   2.2160000e+03   8.7054940e+00   2.4701200e-01   1.3133900e-01  -1.0300000e-02   1.0010100e-01  -3.5564000e-02  -1.0010200e-01
   2.2170000e+03   8.7093990e+00   1.6234500e-01  -1.9172900e-01  -2.5750000e-02   1.0010100e-01  -3.6035000e-02  -1.0010200e-01
   2.2180000e+03   8.7133650e+00   3.2397000e-02   1.4000200e-01  -1.1330000e-01   1.0010100e-01  -3.6507000e-02  -1.0010200e-01
   2.2190000e+03   8.7172960e+00   5.4438000e-02  -5.7493000e-02   1.5450000e-02   1.0010100e-01  -3.6978000e-02  -1.0010200e-01
   2.2200000e+03   8.7212260e+00  -1.7455000e-02  -8.7051000e-02  -6.6950000e-02   1.0010100e-01  -3.7449000e-02  -1.0010200e-01
   2.2210000e+03   8.7251540e+00   1.7390300e-01  -1.1750000e-02  -6.6950000e-02   1.0010100e-01  -3.7920000e-02  -1.0010200e-01
   2.2220000e+03   8.7290520e+00   6.3770000e-03  -1.6218300e-01  -1.0300000e-01   1.0010200e-01  -3.8391000e-02  -1.0010200e-01
   2.2230000e+03   8.7330150e+00   2.3314300e-01   8.6792000e-02  -1.1330000e-01   1.0010200e-01  -3.8861000e-02  -1.0010200e-01
   2.2240000e+03   8.7369490e+00   4.9396000e-02  -2.0934500e-01  -2.5750000e-02   1.0010200e-01  -3.9332000e-02  -1.0010200e-01
   2.2250000e+03   8.7408690e+00   9.7831000e-02  -1.6742000e-02  -2.0600000e-02   1.0010200e-01  -3.9802000e-02  -1.0010200e-01
   2.2260000e+03   8.7448050e+00  -8.0082000e-02   2.0453000e-02   6.1800000e-02   1.0010200e-01  -4.0272000e-02  -1.0010200e-01
   2.2270000e+03   8.7487170e+00  -3.2824000e-02  -2.9179000e-01  -9.2700000e-02   1.0010200e-01  -4.0742000e-02  -1.0010200e-01
   2.2280000e+03   8.7526340e+00   8.1994000e-02   2.4404300e-01  -4.6350000e-02   1.0010200e-01  -4.1212000e-02  -1.0010200e-01
   2.2290000e+03   8.7565980e+00  -5.2616500e-01  -2.6005200e-01  -3.6050000e-02   1.0010200e-01  -4.1682000e-02  -1.0010200e-01
   2.2300000e+03   8.7605060e+00   5.6721000e-02   2.8996800e-01  -8.7550000e-02   1.0010200e-01  -4.2152000e-02  -1.0010100e-01
   2.2310000e+03   8.7644370e+00   1.6959200e-01  -3.7577000e-01  -3.0900000e-02   1.0010100e-01  -4.2621000e-02  -1.0010100e-01
   2.2320000e+03   8.7683890e+00   1.0148500e-01   1.8348300e-01  -7.2100000e-02   1.0010000e-01  -4.3091000e-02  -1.0010100e-01
   2.2330000e+03   8.7723150e+00   4.2681000e-02  -1.2592700e-01  -2.0600000e-02   1.0009900e-01  -4.3560000e-02  -1.0010100e-01
   2.2340000e+03   8.7762130e+00  -7.9938800e-01   1.3623700e-01  -1.0815000e-01   1.0009800e-01  -4.4030000e-02  -1.0010100e-01
   2.2350000e+03   8.7801750e+00   8.4940000e-03  -3.9915000e-02   3.0900000e-02   1.0009700e-01  -4.4499000e-02  -1.0010200e-01
   2.2360000e+03   8.7841020e+00   4.7502000e-02   1.0914000e-02  -3.6050000e-02   1.0009600e-01  -4.4968000e-02  -1.0010200e-01
   2.2370000e+03   8.7880380e+00   7.0010000e-02   7.2832000e-02  -1.1845000e-01   1.0009500e-01  -4.5438000e-02  -1.0010200e-01
   2.2380000e+03   8.7919650e+00   2.2424400e-01  -3.7952000e-02   2.0600000e-02   1.0009500e-01  -4.5907000e-02  -1.0010200e-01
   2.2390000e+03   8.7958750e+00   1.9626000e-02   9.6513000e-02  -8.2400000e-02   1.0009400e-01  -4.6377000e-02  -1.0010200e-01
   2.2400000e+03   8.7998250e+00  -1.9513000e-01  -3.2800000e-02  -6.6950000e-02   1.0009400e-01  -4.6846000e-02  -1.0010200e-01
   2.2410000e+03   8.8037560e+00   2.1106000e-02  -2.6314000e-02   0.0000000e+00   1.0009300e-01  -4.7315000e-02  -1.0010200e-01
   2.2420000e+03   8.8076710e+00   2.1084000e-02  -2.6332000e-02  -5.1500000e-03   1.0009300e-01  -4.7784000e-02  -1.0010200e-01
   2.2430000e+03   8.8116100e+00   7.4835000e-02  -1.1335000e-02  -1.0300000e-02   1.0009300e-01  -4.8253000e-02  -1.0010100e-01
   2.2440000e+03   8.8155490e+00   3.5448000e-02  -6.1974000e-02  -4.6350000e-02   1.0009300e-01  -4.8722000e-02  -1.0010200e-01
   2.2450000e+03   8.8194760e+00   1.5840000e-02   4.7700000e-02   5.1500000e-03   1.0009300e-01  -4.9191000e-02  -1.0010200e-01
   2.2460000e+03   8.8234060e+00  -2.4737700e-01  -2.7228000e-02  -6.6950000e-02   1.0009300e-01  -4.9660000e-02  -1.0010200e-01
   2.2470000e+03   8.8273220e+00   2.9804000e-02   7.1600000e-03  -8.7550000e-02   1.0009300e-01  -5.0129000e-02  -1.0010200e-01
   2.2480000e+03   8.8312470e+00  -1.4422600e-01   1.7895000e-02  -4.6350000e-02   1.0009300e-01  -5.0598000e-02  -1.0010200e-01
   2.2490000e+03   8.8351970e+00   8.0598000e-02  -7.6065000e-02  -6.1800000e-02   1.0009300e-01  -5.1066000e-02  -1.0010200e-01
   2.2500000e+03   8.8391260e+00   9.3892000e-02  -5.7714000e-02  -3.0900000e-02   1.0009400e-01  -5.1535000e-02  -1.0010200e-01
   2.2510000e+03   8.8430460e+00   9.9630000e-02  -5.8328000e-02  -5.1500000e-02   1.0009400e-01  -5.2003000e-02  -1.0010200e-01
   2.2520000e+03   8.8469880e+00   8.3591000e-02  -4.2182000e-02  -2.5750000e-02   1.0009500e-01  -5.2471000e-02  -1.0010100e-01
   2.2530000e+03   8.8509130e+00   7.7240000e-03  -1.0387200e-01  -2.0600000e-02   1.0009600e-01  -5.2939000e-02  -1.0010200e-01
   2.2540000e+03   8.8548280e+00  -6.8574400e-01   3.0778000e-02  -3.0900000e-02   1.0009700e-01  -5.3407000e-02  -1.0010100e-01
   2.2550000e+03   8.8587770e+00  -7.3198600e-01   3.5772000e-02  -1.0300000e-02   1.0009800e-01  -5.3875000e-02  -1.0010100e-01
   2.2560000e+03   8.8627030e+00   7.0808000e-02   7.8910000e-03  -9.2700000e-02   1.0010000e-01  -5.4343000e-02  -1.0010100e-01
   2.2570000e+03   8.8666190e+00   1.9717000e-01  -7.3271000e-02  -7.2100000e-02   1.0010100e-01  -5.4810000e-02  -1.0010100e-01
   2.2580000e+03   8.8705300e+00   2.0377100e-01   5.3664000e-02  -4.1200000e-02   1.0010100e-01  -5.5278000e-02  -1.0010100e-01
   2.2590000e+03   8.8744960e+00   7.8540000e-02   2.6608000e-02  -4.6350000e-02   1.0010200e-01  -5.5745000e-02  -1.0010100e-01
   2.2600000e+03   8.8784060e+00   3.5308000e-01  -8.9368000e-02  -6.1800000e-02   1.0010200e-01  -5.6213000e-02  -1.0010100e-01
   2.2610000e+03   8.8823560e+00  -4.9060000e-03  -4.8653000e-02  -1.0300000e-02   1.0010200e-01  -5.6680000e-02  -1.0010100e-01
   2.2620000e+03   8.8862510e+00   6.8219000e-02  -7.5747000e-02  -6.6950000e-02   1.0010200e-01  -5.7148000e-02  -1.0010100e-01
   2.2630000e+03   8.8902200e+00   1.6053900e-01   2.7789000e-02  -9.7850000e-02   1.0010200e-01  -5.7615000e-02  -1.0010200e-01
   2.2640000e+03   8.8941450e+00   8.8952000e-02  -1.5666900e-01  -8.2400000e-02   1.0010200e-01  -5.8082000e-02  -1.0010200e-01
   2.2650000e+03   8.8980740e+00   1.0636000e-02   1.0213800e-01  -7.2100000e-02   1.0010200e-01  -5.8550000e-02  -1.0010200e-01
   2.2660000e+03   8.9020120e+00   8.1383000e-02  -1.7080000e-01  -8.7550000e-02   1.0010300e-01  -5.9017000e-02  -1.0010200e-01
   2.2670000e+03   8.9059160e+00   1.2161100e-01   1.0023100e-01   2.5750000e-02   1.0010300e-01  -5.9485000e-02  -1.0010200e-01
   2.2680000e+03   8.9098690e+00  -4.1848000e-02  -1.1848100e-01  -7.2100000e-02   1.0010200e-01  -5.9952000e-02  -1.0010200e-01
   2.2690000e+03   8.9138000e+00  -1.7957200e-01  -3.9723000e-02  -2.5750000e-02   1.0010200e-01  -6.0419000e-02  -1.0010200e-01
   2.2700000e+03   8.9177470e+00   4.2586300e-01  -6.0866000e-02  -7.7250000e-02   1.0010100e-01  -6.0887000e-02  -1.0010200e-01
   2.2710000e+03   8.9216210e+00  -5.5623500e-01  -1.1639900e-01  -5.1500000e-02   1.0010100e-01  -6.1354000e-02  -1.0010200e-01
   2.2720000e+03   8.9255690e+00   6.3939000e-02   2.0942700e-01  -1.0300000e-02   1.0010100e-01  -6.1821000e-02  -1.0010200e-01
   2.2730000e+03   8.9295190e+00   3.5527000e-02  -2.5977000e-01  -2.0600000e-02   1.0010100e-01  -6.2287000e-02  -1.0010200e-01
   2.2740000e+03   8.9334970e+00   2.5696600e-01   5.0051000e-02  -1.5450000e-01   1.0010100e-01  -6.2754000e-02  -1.0010200e-01
   2.2750000e+03   8.9373810e+00   4.8451000e-02  -8.9100000e-02  -5.1500000e-03   1.0010100e-01  -6.3221000e-02  -1.0010200e-01
   2.2760000e+03   8.9413110e+00   4.5635000e-02  -1.0088000e-02  -3.6050000e-02   1.0010100e-01  -6.3688000e-02  -1.0010100e-01
   2.2770000e+03   8.9452290e+00  -7.7699200e-01   2.1165200e-01   0.0000000e+00   1.0010100e-01  -6.4154000e-02  -1.0010200e-01
   2.2780000e+03   8.9491670e+00   2.7037900e-01  -2.4271100e-01  -6.6950000e-02   1.0010100e-01  -6.4621000e-02  -1.0010200e-01
   2.2790000e+03   8.9530990e+00   3.8930000e-03   2.3583600e-01   1.5450000e-02   1.0010100e-01  -6.5087000e-02  -1.0010200e-01
   2.2800000e+03   8.9570030e+00   1.4692000e-02  -3.7586700e-01  -5.1500000e-02   1.0010100e-01  -6.5554000e-02  -1.0010200e-01
   2.2810000e+03   8.9609580e+00   1.3001200e-01   2.6046200e-01  -3.6050000e-02   1.0010100e-01  -6.6020000e-02  -1.0010200e-01
   2.2820000e+03   8.9648880e+00  -7.5735800e-01  -2.6994400e-01   2.5750000e-02   1.0010000e-01  -6.6486000e-02  -1.0010200e-01
   2.2830000e+03   8.9688050e+00   3.6976000e-02   2.6152300e-01  -1.2360000e-01   1.0010000e-01  -6.6953000e-02  -1.0010200e-01
   2.2840000e+03   8.9727460e+00   2.3568200e-01  -2.7942300e-01   5.1500000e-02   1.0009900e-01  -6.7419000e-02  -1.0010200e-01
   2.2850000e+03   8.9766770e+00  -3.3459400e-01   3.3098300e-01  -8.7550000e-02   1.0009800e-01  -6.7885000e-02  -1.0010200e-01
   2.2860000e+03   8.9806080e+00  -6.8719300e-01  -1.9944000e-02  -4.1200000e-02   1.0009700e-01  -6.8351000e-02  -1.0010200e-01
   2.2870000e+03   8.9845200e+00   1.5268000e-02   7.6955000e-02  -7.2100000e-02   1.0009700e-01  -6.8817000e-02  -1.0010200e-01
   2.2880000e+03   8.9884680e+00   1.1511700e-01  -6.3448000e-02  -2.5750000e-02   1.0009700e-01  -6.9283000e-02  -1.0010200e-01
   2.2890000e+03   8.9924040e+00   1.3337000e-02   1.3129000e-02  -3.6050000e-02   1.0009600e-01  -6.9748000e-02  -1.0010200e-01
   2.2900000e+03   8.9963110e+00   2.4579800e-01  -9.4744000e-02  -9.2700000e-02   1.0009500e-01  -7.0214000e-02  -1.0010200e-01
   2.2910000e+03   9.0002520e+00   1.1198000e-02  -5.0692000e-02  -7.2100000e-02   1.0009500e-01  -7.0679000e-02  -1.0010200e-01
   2.2920000e+03   9.0041880e+00   1.1037400e-01  -5.3390000e-02  -8.2400000e-02   1.0009400e-01  -7.1145000e-02  -1.0010200e-01
   2.2930000e+03   9.0081180e+00  -7.9289200e-01   1.2064900e-01  -2.5750000e-02   1.0009300e-01  -7.1610000e-02  -1.0010200e-01
   2.2940000e+03   9.0120340e+00   6.2661000e-02  -1.5099600e-01   5.1500000e-03   1.0009200e-01  -7.2076000e-02  -1.0010100e-01
   2.2950000e+03   9.0159530e+00   2.2334500e-01   5.7150000e-03   4.1200000e-02   1.0009200e-01  -7.2541000e-02  -1.0010100e-01
   2.2960000e+03   9.0199100e+00   4.2729100e-01  -1.8364900e-01  -4.6350000e-02   1.0009100e-01  -7.3006000e-02  -1.0010100e-01
   2.2970000e+03   9.0238390e+00   5.1856000e-01  -1.1209900e-01  -8.7550000e-02   1.0009000e-01  -7.3471000e-02  -1.0010100e-01
   2.2980000e+03   9.0277650e+00   9.4770000e-02  -8.1501000e-02  -5.1500000e-03   1.0008900e-01  -7.3935000e-02  -1.0010100e-01
   2.2990000e+03   9.0316960e+00   3.7105000e-02  -7.3962000e-02  -1.0300000e-01   1.0008800e-01  -7.4400000e-02  -1.0010100e-01
   2.3000000e+03   9.0356080e+00   4.8608000e-02  -3.1133000e-02  -4.1200000e-02   1.0008800e-01  -7.4864000e-02  -1.0010100e-01
   2.3010000e+03   9.0395590e+00   3.3659600e-01  -2.5328000e-02  -3.6050000e-02   1.0008700e-01  -7.5329000e-02  -1.0010200e-01
   2.3020000e+03   9.0434920e+00   1.5208600e-01  -8.9563000e-02  -8.2400000e-02   1.0008600e-01  -7.5793000e-02  -1.0010200e-01
   2.3030000e+03   9.0473930e+00   1.4211700e-01   1.0348000e-02  -5.1500000e-03   1.0008600e-01  -7.6257000e-02  -1.0010200e-01
   2.3040000e+03   9.0513490e+00  -6.6363000e-01   1.6450800e-01  -8.7550000e-02   1.0008500e-01  -7.6721000e-02  -1.0010200e-01
   2.3050000e+03   9.0552650e+00   8.7895000e-02   4.2237000e-02  -7.7250000e-02   1.0008400e-01  -7.7185000e-02  -1.0010200e-01
   2.3060000e+03   9.0591750e+00   3.5294200e-01   5.0020000e-02  -6.1800000e-02   1.0008400e-01  -7.7648000e-02  -1.0010200e-01
   2.3070000e+03   9.0631360e+00   3.7099800e-01  -3.1754000e-02  -1.0300000e-02   1.0008400e-01  -7.8112000e-02  -1.0010200e-01
   2.3080000e+03   9.0670710e+00   2.2746200e-01  -5.1512000e-02  -9.7850000e-02   1.0008400e-01  -7.8576000e-02  -1.0010200e-01
   2.3090000e+03   9.0709910e+00  -7.3948400e-01   1.2361700e-01  -5.6650000e-02   1.0008400e-01  -7.9040000e-02  -1.0010200e-01
   2.3100000e+03   9.0749030e+00   3.5378500e-01   5.3725000e-02  -5.6650000e-02   1.0008400e-01  -7.9504000e-02  -1.0010200e-01
   2.3110000e+03   9.0788570e+00   3.1711700e-01  -1.6360300e-01  -7.2100000e-02   1.0008600e-01  -7.9968000e-02  -1.0010200e-01
   2.3120000e+03   9.0827890e+00   1.2467400e-01  -7.2157000e-02  -9.2700000e-02   1.0008700e-01  -8.0432000e-02  -1.0010100e-01
   2.3130000e+03   9.0867010e+00   1.9780200e-01  -5.3137000e-02   3.0900000e-02   1.0008800e-01  -8.0897000e-02  -1.0010100e-01
   2.3140000e+03   9.0906530e+00   1.3905000e-02  -6.6241000e-02  -4.6350000e-02   1.0008900e-01  -8.1361000e-02  -1.0010100e-01
   2.3150000e+03   9.0945800e+00   8.6705000e-02   7.1398000e-02  -6.6950000e-02   1.0009000e-01  -8.1825000e-02  -1.0010100e-01
   2.3160000e+03   9.0984850e+00  -1.6371000e-01  -3.5365000e-02  -4.6350000e-02   1.0009100e-01  -8.2289000e-02  -1.0010200e-01
   2.3170000e+03   9.1024390e+00   5.0940000e-03  -4.5232000e-02  -2.5750000e-02   1.0009200e-01  -8.2752000e-02  -1.0010200e-01
   2.3180000e+03   9.1063660e+00  -5.0356000e-01  -2.9340000e-02  -5.1500000e-02   1.0009300e-01  -8.3216000e-02  -1.0010200e-01
   2.3190000e+03   9.1102810e+00   5.7494000e-02   1.4965200e-01  -2.5750000e-02   1.0009500e-01  -8.3679000e-02  -1.0010200e-01
   2.3200000e+03   9.1142270e+00   9.4677000e-02  -1.5259700e-01  -7.7250000e-02   1.0009600e-01  -8.4143000e-02  -1.0010200e-01
   2.3210000e+03   9.1181580e+00   2.7861900e-01  -6.1664000e-02  -7.2100000e-02   1.0009800e-01  -8.4606000e-02  -1.0010100e-01
   2.3220000e+03   9.1220770e+00   3.2802000e-02  -9.3978000e-02  -3.0900000e-02   1.0010000e-01  -8.5069000e-02  -1.0010200e-01
   2.3230000e+03   9.1260190e+00   7.3938000e-02  -1.6182000e-02  -9.7850000e-02   1.0010100e-01  -8.5531000e-02  -1.0010200e-01
   2.3240000e+03   9.1299500e+00   5.5626000e-02  -9.7540000e-02  -3.6050000e-02   1.0010300e-01  -8.5994000e-02  -1.0010200e-01
   2.3250000e+03   9.1338540e+00   6.7821000e-02   5.8845000e-02  -2.0600000e-02   1.0010300e-01  -8.6456000e-02  -1.0010200e-01
   2.3260000e+03   9.1378130e+00  -6.4653900e-01   8.7700000e-04  -1.0300000e-02   1.0010400e-01  -8.6919000e-02  -1.0010200e-01
   2.3270000e+03   9.1417400e+00  -7.7866000e-02   6.6523000e-02  -8.2400000e-02   1.0010400e-01  -8.7381000e-02  -1.0010200e-01
   2.3280000e+03   9.1456530e+00  -6.8387500e-01   1.0177600e-01  -8.2400000e-02   1.0010300e-01  -8.7843000e-02  -1.0010200e-01
   2.3290000e+03   9.1496000e+00   9.1627000e-02  -1.2821900e-01  -5.1500000e-03   1.0010300e-01  -8.8306000e-02  -1.0010200e-01
   2.3300000e+03   9.1535310e+00   3.2971600e-01   7.6714000e-02  -7.2100000e-02   1.0010200e-01  -8.8768000e-02  -1.0010200e-01
   2.3310000e+03   9.1574350e+00   1.0213200e-01  -1.3501400e-01  -7.2100000e-02   1.0010200e-01  -8.9230000e-02  -1.0010100e-01
   2.3320000e+03   9.1613890e+00   1.5043200e-01   9.4871000e-02   3.6050000e-02   1.0010200e-01  -8.9692000e-02  -1.0010100e-01
   2.3330000e+03   9.1652960e+00   1.6547100e-01  -1.0573800e-01  -5.1500000e-03   1.0010100e-01  -9.0154000e-02  -1.0010100e-01
   2.3340000e+03   9.1692340e+00  -7.5698600e-01   1.9615400e-01  -6.6950000e-02   1.0010100e-01  -9.0616000e-02  -1.0010200e-01
   2.3350000e+03   9.1731790e+00   5.5792000e-02  -1.8934000e-02  -2.5750000e-02   1.0010100e-01  -9.1078000e-02  -1.0010200e-01
   2.3360000e+03   9.1771080e+00  -6.0545800e-01   2.2231100e-01  -3.6050000e-02   1.0010100e-01  -9.1540000e-02  -1.0010200e-01
   2.3370000e+03   9.1810150e+00   5.0390000e-02   5.6178000e-02  -8.7550000e-02   1.0010100e-01  -9.2002000e-02  -1.0010200e-01
   2.3380000e+03   9.1849430e+00   1.3577700e-01  -1.4123100e-01  -4.6350000e-02   1.0010000e-01  -9.2464000e-02  -1.0010200e-01
   2.3390000e+03   9.1888810e+00   3.9936200e-01  -6.4380000e-03  -4.6350000e-02   1.0010000e-01  -9.2903000e-02  -1.0010200e-01
   2.3400000e+03   9.1928400e+00   3.8510900e-01  -1.2823900e-01   1.0300000e-02   1.0010000e-01  -9.3218000e-02  -1.0010100e-01
   2.3410000e+03   9.1967400e+00   2.2828800e-01  -2.2130600e-01   2.5750000e-02   1.0010000e-01  -9.3415000e-02  -1.0010100e-01
   2.3420000e+03   9.2006600e+00   1.4411900e-01  -7.2783900e-01   3.0900000e-02   1.0010000e-01  -9.3511000e-02  -1.0010100e-01
   2.3430000e+03   9.2046000e+00  -1.7733000e-01  -1.4576440e+00   4.1200000e-02   1.0010000e-01  -9.3522000e-02  -1.0010100e-01
   2.3440000e+03   9.2085180e+00   7.1745000e-02  -1.2709600e+00   3.6050000e-02   1.0010000e-01  -9.3460000e-02  -1.0010100e-01
   2.3450000e+03   9.2124640e+00   3.1656000e-02  -2.2605560e+00  -2.2660000e-01   1.0010000e-01  -9.3336000e-02  -1.0010100e-01
   2.3460000e+03   9.2163960e+00  -8.3584000e-02  -2.1075300e+00  -1.1845000e-01   1.0010000e-01  -9.3160000e-02  -1.0010100e-01
   2.3470000e+03   9.2203270e+00  -8.9493000e-02  -2.2204290e+00  -3.7595000e-01   1.0010000e-01  -9.2938000e-02  -1.0010100e-01
   2.3480000e+03   9.2242500e+00   2.7929800e-01  -2.4196760e+00  -1.1845000e-01   1.0009800e-01  -9.2678000e-02  -1.0010100e-01
   2.3490000e+03   9.2282100e+00  -9.5920700e-01  -1.5424800e+00  -2.6780000e-01   1.0009600e-01  -9.2386000e-02  -1.0010100e-01
   2.3500000e+03   9.2321400e+00  -1.1713600e-01  -1.6555700e+00  -1.5450000e-01   1.0009400e-01  -9.2066000e-02  -1.0010100e-01
   2.3510000e+03   9.2360350e+00  -6.9962900e-01  -9.3657900e-01  -3.6050000e-02   1.0009200e-01  -9.1723000e-02  -1.0010100e-01
   2.3520000e+03   9.2399760e+00  -8.9226600e-01  -3.8566300e-01  -4.1200000e-02   1.0009200e-01  -9.1360000e-02  -1.0010100e-01
   2.3530000e+03   9.2439240e+00   6.2319000e-02  -1.4991000e-02   1.7510000e-01   1.0009100e-01  -9.0980000e-02  -1.0010100e-01
   2.3540000e+03   9.2478560e+00  -6.9185800e-01   3.0903800e-01   0.0000000e+00   1.0009200e-01  -9.0586000e-02  -1.0010100e-01
   2.3550000e+03   9.2517880e+00   2.7600300e-01   1.1394500e+00   1.6480000e-01   1.0009300e-01  -9.0180000e-02  -1.0010100e-01
   2.3560000e+03   9.2556920e+00   5.1401000e-02   3.2357300e-01   2.6780000e-01   1.0009400e-01  -8.9767000e-02  -1.0010000e-01
   2.3570000e+03   9.2596100e+00   2.1143400e-01   1.6349710e+00  -5.1500000e-02   1.0009400e-01  -8.9347000e-02  -1.0010000e-01
   2.3580000e+03   9.2635720e+00   2.9470200e-01   1.6861870e+00  -1.0300000e-02   1.0009500e-01  -8.8922000e-02  -1.0010000e-01
   2.3590000e+03   9.2675080e+00   4.6813600e-01   1.3373330e+00  -9.7850000e-02   1.0009500e-01  -8.8494000e-02  -1.0010000e-01
   2.3600000e+03   9.2714370e+00   7.3254100e-01   1.6823480e+00  -5.6650000e-02   1.0009500e-01  -8.8065000e-02  -1.0010100e-01
   2.3610000e+03   9.2753650e+00  -7.6220000e-03   1.3916930e+00  -2.7810000e-01   1.0009500e-01  -8.7633000e-02  -1.0010200e-01
   2.3620000e+03   9.2792750e+00   4.0558900e-01   8.3793200e-01  -2.1630000e-01   1.0009400e-01  -8.7199000e-02  -1.0010300e-01
   2.3630000e+03   9.2832010e+00   4.9010100e-01   4.7390600e-01  -1.5450000e-01   1.0009200e-01  -8.6763000e-02  -1.0010300e-01
   2.3640000e+03   9.2871520e+00   2.0438200e-01   2.6063500e-01  -7.2100000e-02   1.0009100e-01  -8.6324000e-02  -1.0010400e-01
   2.3650000e+03   9.2910910e+00  -1.2891000e-01  -3.0685400e-01  -1.2875000e-01   1.0008900e-01  -8.5882000e-02  -1.0010400e-01
   2.3660000e+03   9.2950170e+00   3.2212500e-01  -1.6245000e-01  -1.6480000e-01   1.0008700e-01  -8.5434000e-02  -1.0010300e-01
   2.3670000e+03   9.2989480e+00  -1.2004600e-01  -1.6187370e+00   1.2875000e-01   1.0008500e-01  -8.4982000e-02  -1.0010300e-01
   2.3680000e+03   9.3028790e+00  -1.9502400e-01  -1.0289310e+00  -3.0900000e-02   1.0008300e-01  -8.4525000e-02  -1.0010200e-01
   2.3690000e+03   9.3068090e+00  -1.1960100e-01  -1.5147890e+00   1.9055000e-01   1.0008200e-01  -8.4063000e-02  -1.0010100e-01
   2.3700000e+03   9.3107390e+00  -1.4479600e-01  -1.8125140e+00  -9.7850000e-02   1.0008100e-01  -8.3596000e-02  -1.0010000e-01
   2.3710000e+03   9.3146650e+00  -5.0402700e-01  -1.7496850e+00  -3.6050000e-02   1.0008100e-01  -8.3124000e-02  -1.0009900e-01
   2.3720000e+03   9.3185800e+00  -5.0281500e-01  -1.3102320e+00   1.4420000e-01   1.0008100e-01  -8.2646000e-02  -1.0009800e-01
   2.3730000e+03   9.3225010e+00  -6.0233000e-02  -1.6663780e+00  -1.3390000e-01   1.0008200e-01  -8.2166000e-02  -1.0009800e-01
   2.3740000e+03   9.3264300e+00  -9.5742000e-01  -4.4481000e-02  -1.3905000e-01   1.0008300e-01  -8.1682000e-02  -1.0009800e-01
   2.3750000e+03   9.3303690e+00   8.8375000e-02  -8.9697800e-01  -3.0900000e-02   1.0008500e-01  -8.1197000e-02  -1.0009900e-01
   2.3760000e+03   9.3342920e+00  -6.1077000e-01   5.3172800e-01  -2.8325000e-01   1.0008700e-01  -8.0711000e-02  -1.0010000e-01
   2.3770000e+03   9.3382300e+00  -8.9652300e-01   2.1605700e-01  -7.2100000e-02   1.0008900e-01  -8.0225000e-02  -1.0010100e-01
   2.3780000e+03   9.3421430e+00  -2.5740600e-01   1.0042100e+00   1.5965000e-01   1.0009000e-01  -7.9740000e-02  -1.0010200e-01
   2.3790000e+03   9.3461040e+00  -8.7440400e-01   6.2618200e-01  -1.4935000e-01   1.0009200e-01  -7.9257000e-02  -1.0010200e-01
   2.3800000e+03   9.3500390e+00  -5.7386400e-01   1.6499500e+00   8.7550000e-02   1.0009300e-01  -7.8776000e-02  -1.0010200e-01
   2.3810000e+03   9.3539680e+00   4.3465200e-01   1.2332300e+00  -7.7250000e-02   1.0009300e-01  -7.8299000e-02  -1.0010200e-01
   2.3820000e+03   9.3579000e+00   3.2360600e-01   1.7127170e+00  -3.0900000e-02   1.0009300e-01  -7.7824000e-02  -1.0010200e-01
   2.3830000e+03   9.3618240e+00  -6.0369600e-01   1.2029160e+00  -2.8325000e-01   1.0009300e-01  -7.7354000e-02  -1.0010100e-01
   2.3840000e+03   9.3657250e+00   2.3133200e-01   1.5724200e+00   1.5450000e-01   1.0009200e-01  -7.6886000e-02  -1.0010100e-01
   2.3850000e+03   9.3696580e+00  -3.6792400e-01   4.4447200e-01  -2.7295000e-01   1.0009100e-01  -7.6421000e-02  -1.0010000e-01
   2.3860000e+03   9.3736190e+00   7.2834900e-01   5.7812000e-01  -3.0900000e-02   1.0008900e-01  -7.5957000e-02  -1.0010000e-01
   2.3870000e+03   9.3775100e+00   1.1337800e-01   4.9793500e-01   1.0300000e-02   1.0008700e-01  -7.5494000e-02  -1.0010000e-01
   2.3880000e+03   9.3814510e+00  -1.4045900e-01  -4.4011700e-01  -1.1845000e-01   1.0008500e-01  -7.5030000e-02  -1.0010000e-01
   2.3890000e+03   9.3853690e+00   2.7199400e-01   6.2770000e-02  -1.3905000e-01   1.0008300e-01  -7.4564000e-02  -1.0010100e-01
   2.3900000e+03   9.3893200e+00  -8.8272500e-01  -1.1912420e+00   7.2100000e-02   1.0008100e-01  -7.4097000e-02  -1.0010100e-01
   2.3910000e+03   9.3932410e+00  -6.2650000e-03  -8.1284900e-01  -1.0300000e-01   1.0008000e-01  -7.3626000e-02  -1.0010100e-01
   2.3920000e+03   9.3971840e+00   2.4850000e-02  -1.7092660e+00   1.4420000e-01   1.0008000e-01  -7.3152000e-02  -1.0010100e-01
   2.3930000e+03   9.4011050e+00  -2.1182400e-01  -1.3285850e+00  -3.0900000e-02   1.0008000e-01  -7.2676000e-02  -1.0010100e-01
   2.3940000e+03   9.4050570e+00  -1.0912600e-01  -1.5882220e+00  -4.6350000e-02   1.0008100e-01  -7.2196000e-02  -1.0010100e-01
   2.3950000e+03   9.4089920e+00  -5.9421000e-02  -1.5303680e+00  -1.1330000e-01   1.0008100e-01  -7.1713000e-02  -1.0010100e-01
   2.3960000e+03   9.4129190e+00  -5.4606000e-02  -1.3632840e+00  -1.2360000e-01   1.0008300e-01  -7.1228000e-02  -1.0010100e-01
   2.3970000e+03   9.4168650e+00   7.0392000e-02  -1.8621600e-01   5.1500000e-03   1.0008400e-01  -7.0740000e-02  -1.0010100e-01
   2.3980000e+03   9.4207800e+00   1.4178100e-01  -7.9123400e-01  -1.5450000e-01   1.0008500e-01  -7.0252000e-02  -1.0010100e-01
   2.3990000e+03   9.4247090e+00  -4.0777700e-01   1.5867500e-01  -1.2875000e-01   1.0008700e-01  -6.9763000e-02  -1.0010100e-01
   2.4000000e+03   9.4286020e+00   5.9022300e-01   3.2679200e-01   1.0300000e-01   1.0008800e-01  -6.9275000e-02  -1.0010100e-01
   2.4010000e+03   9.4325410e+00   5.3370000e-02   5.3537200e-01   1.8025000e-01   1.0009000e-01  -6.8788000e-02  -1.0010100e-01
   2.4020000e+03   9.4364610e+00  -1.8222900e-01   6.7215600e-01  -1.5965000e-01   1.0009100e-01  -6.8303000e-02  -1.0010100e-01
   2.4030000e+03   9.4404080e+00  -7.5556000e-02   1.1762750e+00   1.2360000e-01   1.0009200e-01  -6.7820000e-02  -1.0010100e-01
   2.4040000e+03   9.4443600e+00   3.2330800e-01   1.3896360e+00  -1.6480000e-01   1.0009200e-01  -6.7341000e-02  -1.0010100e-01
   2.4050000e+03   9.4482920e+00   2.1843000e-01   1.2051970e+00  -1.9570000e-01   1.0009200e-01  -6.6864000e-02  -1.0010100e-01
   2.4060000e+03   9.4522170e+00   2.7039000e-01   9.0867600e-01  -1.2360000e-01   1.0009200e-01  -6.6390000e-02  -1.0010100e-01
   2.4070000e+03   9.4561500e+00   3.4387600e-01   1.7470160e+00  -1.8540000e-01   1.0009200e-01  -6.5920000e-02  -1.0010100e-01
   2.4080000e+03   9.4600830e+00  -5.8327000e-02   2.0365100e-01   2.0600000e-02   1.0009100e-01  -6.5452000e-02  -1.0010100e-01
   2.4090000e+03   9.4640080e+00   1.8588800e-01   8.5479300e-01  -6.1800000e-02   1.0009000e-01  -6.4986000e-02  -1.0010100e-01
   2.4100000e+03   9.4679430e+00   1.0006300e-01   3.1342100e-01   2.5750000e-02   1.0008900e-01  -6.4520000e-02  -1.0010100e-01
   2.4110000e+03   9.4718680e+00   2.8029000e-02  -1.6557500e-01   1.0300000e-02   1.0008800e-01  -6.4054000e-02  -1.0010100e-01
   2.4120000e+03   9.4758010e+00  -7.5291700e-01  -9.2508000e-02  -1.4935000e-01   1.0008800e-01  -6.3587000e-02  -1.0010200e-01
   2.4130000e+03   9.4797260e+00  -5.6592000e-02  -5.5952500e-01   2.5750000e-02   1.0008700e-01  -6.3119000e-02  -1.0010200e-01
   2.4140000e+03   9.4836390e+00  -1.8626600e-01  -1.1011070e+00  -2.4720000e-01   1.0008700e-01  -6.2647000e-02  -1.0010100e-01
   2.4150000e+03   9.4875650e+00   3.7825300e-01  -1.0254710e+00   2.4205000e-01   1.0008700e-01  -6.2173000e-02  -1.0010100e-01
   2.4160000e+03   9.4914930e+00  -1.6975100e-01  -1.6096740e+00  -2.1115000e-01   1.0008700e-01  -6.1697000e-02  -1.0010100e-01
   2.4170000e+03   9.4954340e+00   2.9098000e-02  -1.4049390e+00   5.6650000e-02   1.0008800e-01  -6.1218000e-02  -1.0010000e-01
   2.4180000e+03   9.4993800e+00  -5.6490000e-02  -1.1791980e+00  -1.2360000e-01   1.0008900e-01  -6.0736000e-02  -1.0010000e-01
   2.4190000e+03   9.5033120e+00   4.6548100e-01  -1.5543780e+00  -2.1630000e-01   1.0009000e-01  -6.0251000e-02  -1.0010100e-01
   2.4200000e+03   9.5072410e+00  -3.7749000e-02  -2.5516000e-02   1.0300000e-01   1.0009200e-01  -5.9765000e-02  -1.0010100e-01
   2.4210000e+03   9.5111710e+00   1.4709500e-01  -9.9384200e-01  -5.1500000e-03   1.0009300e-01  -5.9278000e-02  -1.0010200e-01
   2.4220000e+03   9.5150700e+00   3.8136700e-01   3.5369700e-01  -2.2660000e-01   1.0009500e-01  -5.8791000e-02  -1.0010200e-01
   2.4230000e+03   9.5190300e+00   4.2717700e-01  -4.8911000e-02   6.6950000e-02   1.0009700e-01  -5.8304000e-02  -1.0010200e-01
   2.4240000e+03   9.5229610e+00   8.6568000e-02   7.3339000e-01   2.4205000e-01   1.0009800e-01  -5.7817000e-02  -1.0010100e-01
   2.4250000e+03   9.5268890e+00   1.2562600e-01   3.7556500e-01  -2.8840000e-01   1.0009900e-01  -5.7333000e-02  -1.0010100e-01
   2.4260000e+03   9.5307970e+00   2.4946600e-01   9.7261500e-01   2.0600000e-02   1.0010000e-01  -5.6850000e-02  -1.0010100e-01
   2.4270000e+03   9.5347240e+00   2.6705400e-01   1.1577310e+00  -2.5750000e-02   1.0010100e-01  -5.6370000e-02  -1.0010100e-01
   2.4280000e+03   9.5386500e+00   1.0274200e-01   1.2183000e+00  -1.9055000e-01   1.0010100e-01  -5.5892000e-02  -1.0010100e-01
   2.4290000e+03   9.5425830e+00   1.2600400e-01   6.3131900e-01  -1.1845000e-01   1.0010100e-01  -5.5419000e-02  -1.0010100e-01
   2.4300000e+03   9.5465020e+00  -7.7200400e-01   1.5488020e+00   3.0900000e-02   1.0010100e-01  -5.4947000e-02  -1.0010100e-01
   2.4310000e+03   9.5504470e+00   1.6001400e-01   3.2848500e-01  -1.3905000e-01   1.0010000e-01  -5.4478000e-02  -1.0010100e-01
   2.4320000e+03   9.5543800e+00   3.5625000e-02   6.7939700e-01  -2.5750000e-02   1.0009900e-01  -5.4011000e-02  -1.0010100e-01
   2.4330000e+03   9.5583090e+00   1.0598000e-01   4.4186500e-01   9.2700000e-02   1.0009900e-01  -5.3544000e-02  -1.0010100e-01
   2.4340000e+03   9.5622350e+00  -9.0026100e-01  -1.4152100e-01  -7.7250000e-02   1.0009900e-01  -5.3076000e-02  -1.0010100e-01
   2.4350000e+03   9.5661690e+00   5.2971000e-02   4.8990000e-03  -1.8540000e-01   1.0009800e-01  -5.2608000e-02  -1.0010100e-01
   2.4360000e+03   9.5700920e+00   2.9580000e-03  -2.2125400e-01   1.0300000e-02   1.0009800e-01  -5.2139000e-02  -1.0010100e-01
   2.4370000e+03   9.5740460e+00  -3.3725000e-02  -9.4461600e-01  -8.2400000e-02   1.0009800e-01  -5.1667000e-02  -1.0010100e-01
   2.4380000e+03   9.5779790e+00  -3.9200000e-03  -5.5938100e-01  -7.2100000e-02   1.0009900e-01  -5.1193000e-02  -1.0010100e-01
   2.4390000e+03   9.5818950e+00   1.5623000e-02  -1.7786720e+00   1.0300000e-02   1.0009900e-01  -5.0717000e-02  -1.0010100e-01
   2.4400000e+03   9.5858110e+00   1.4072400e-01  -7.1451100e-01  -9.7850000e-02   1.0010000e-01  -5.0238000e-02  -1.0010100e-01
   2.4410000e+03   9.5897670e+00  -8.0213000e-02  -1.6423250e+00  -3.6050000e-02   1.0010000e-01  -4.9757000e-02  -1.0010100e-01
   2.4420000e+03   9.5936690e+00  -5.8807700e-01  -7.9307200e-01  -5.1500000e-02   1.0010100e-01  -4.9274000e-02  -1.0010100e-01
   2.4430000e+03   9.5976310e+00  -1.4983000e-02  -7.1529400e-01  -1.5450000e-02   1.0010100e-01  -4.8790000e-02  -1.0010100e-01
   2.4440000e+03   9.6015620e+00   7.5527000e-02  -3.4507700e-01  -4.1200000e-02   1.0010100e-01  -4.8303000e-02  -1.0010100e-01
   2.4450000e+03   9.6054740e+00   4.2797000e-02  -4.6000000e-01  -1.0815000e-01   1.0010100e-01  -4.7817000e-02  -1.0010200e-01
   2.4460000e+03   9.6093950e+00   7.1378000e-02   4.3567000e-01  -1.5450000e-02   1.0010100e-01  -4.7331000e-02  -1.0010100e-01
   2.4470000e+03   9.6133230e+00   8.5197000e-02   1.8431700e-01   7.2100000e-02   1.0010100e-01  -4.6846000e-02  -1.0010100e-01
   2.4480000e+03   9.6172550e+00   1.1932500e-01   6.0353000e-01  -5.1500000e-03   1.0010000e-01  -4.6362000e-02  -1.0010100e-01
   2.4490000e+03   9.6212250e+00   9.8426000e-02   4.2376000e-01   5.1500000e-02   1.0010000e-01  -4.5879000e-02  -1.0010100e-01
   2.4500000e+03   9.6251410e+00  -6.4252800e-01   8.5599300e-01  -1.1845000e-01   1.0010000e-01  -4.5398000e-02  -1.0010100e-01
   2.4510000e+03   9.6290720e+00   5.8359000e-02   1.0304000e+00  -1.9570000e-01   1.0009900e-01  -4.4920000e-02  -1.0010100e-01
   2.4520000e+03   9.6330020e+00  -6.1296900e-01   7.2986200e-01  -1.4420000e-01   1.0009900e-01  -4.4444000e-02  -1.0010100e-01
   2.4530000e+03   9.6369050e+00   2.0208900e-01   1.1025920e+00  -1.9055000e-01   1.0009800e-01  -4.3971000e-02  -1.0010100e-01
   2.4540000e+03   9.6408590e+00   1.8692800e-01   6.1341500e-01  -4.1200000e-02   1.0009700e-01  -4.3500000e-02  -1.0010100e-01
   2.4550000e+03   9.6447930e+00   1.3095600e-01   5.7364200e-01  -9.7850000e-02   1.0009700e-01  -4.3030000e-02  -1.0010100e-01
   2.4560000e+03   9.6487250e+00  -6.9051600e-01   5.0300900e-01   1.4935000e-01   1.0009600e-01  -4.2562000e-02  -1.0010100e-01
   2.4570000e+03   9.6526240e+00   3.5499000e-02   3.9944800e-01   1.0300000e-02   1.0009400e-01  -4.2093000e-02  -1.0010100e-01
   2.4580000e+03   9.6565530e+00  -6.9347000e-02  -2.3025800e-01  -3.6050000e-02   1.0009300e-01  -4.1625000e-02  -1.0010100e-01
   2.4590000e+03   9.6604780e+00   1.0536800e-01   7.0540000e-03  -3.0385000e-01   1.0009200e-01  -4.1155000e-02  -1.0010100e-01
   2.4600000e+03   9.6644030e+00   7.9761000e-02  -1.8712400e-01   5.1500000e-03   1.0009100e-01  -4.0683000e-02  -1.0010100e-01
   2.4610000e+03   9.6683530e+00  -4.0277400e-01  -7.5087700e-01   2.5750000e-02   1.0009100e-01  -4.0209000e-02  -1.0010100e-01
   2.4620000e+03   9.6722750e+00  -1.9923000e-02  -6.1625600e-01  -1.4935000e-01   1.0009000e-01  -3.9734000e-02  -1.0010000e-01
   2.4630000e+03   9.6762130e+00  -2.4479000e-02  -1.2776550e+00   1.6995000e-01   1.0008900e-01  -3.9257000e-02  -1.0010000e-01
   2.4640000e+03   9.6801610e+00  -4.4581000e-02  -9.9194100e-01  -9.7850000e-02   1.0008900e-01  -3.8778000e-02  -1.0010000e-01
   2.4650000e+03   9.6840940e+00  -5.2770000e-02  -1.2119200e+00  -9.7850000e-02   1.0008900e-01  -3.8296000e-02  -1.0010100e-01
   2.4660000e+03   9.6880240e+00   9.4866000e-02  -6.7284600e-01   4.6350000e-02   1.0008800e-01  -3.7814000e-02  -1.0010100e-01
   2.4670000e+03   9.6919550e+00  -5.3386000e-02  -4.5714000e-01   1.0300000e-02   1.0008800e-01  -3.7330000e-02  -1.0010200e-01
   2.4680000e+03   9.6958810e+00  -8.3921000e-02  -7.5409600e-01   7.7250000e-02   1.0008800e-01  -3.6845000e-02  -1.0010200e-01
   2.4690000e+03   9.6998140e+00   6.0870000e-03   1.8581100e-01  -1.4935000e-01   1.0008800e-01  -3.6360000e-02  -1.0010200e-01
   2.4700000e+03   9.7037430e+00   7.4145000e-02  -2.4286000e-02   5.1500000e-03   1.0008800e-01  -3.5875000e-02  -1.0010100e-01
   2.4710000e+03   9.7076530e+00   1.3118000e-01   3.2988400e-01  -7.7250000e-02   1.0008800e-01  -3.5392000e-02  -1.0010100e-01
   2.4720000e+03   9.7115720e+00  -1.7065000e-02   5.7426100e-01  -3.0900000e-02   1.0008900e-01  -3.4909000e-02  -1.0010100e-01
   2.4730000e+03   9.7154940e+00   8.0266000e-02   6.5159600e-01   6.1800000e-02   1.0008900e-01  -3.4427000e-02  -1.0010100e-01
   2.4740000e+03   9.7194340e+00   6.9531000e-02   5.7879200e-01  -2.2145000e-01   1.0008900e-01  -3.3947000e-02  -1.0010100e-01
   2.4750000e+03   9.7233760e+00   7.9413000e-02   7.5458400e-01  -7.7250000e-02   1.0008900e-01  -3.3469000e-02  -1.0010100e-01
   2.4760000e+03   9.7273230e+00   8.9307000e-02   1.1361020e+00  -7.7250000e-02   1.0008900e-01  -3.2993000e-02  -1.0010100e-01
   2.4770000e+03   9.7312230e+00   1.5278100e-01   4.3206900e-01  -1.8025000e-01   1.0008900e-01  -3.2519000e-02  -1.0010100e-01
   2.4780000e+03   9.7351620e+00   7.3655000e-02   7.8928300e-01  -4.1200000e-02   1.0008800e-01  -3.2048000e-02  -1.0010100e-01
   2.4790000e+03   9.7391160e+00   6.8650000e-03   3.3265200e-01   6.1800000e-02   1.0008800e-01  -3.1578000e-02  -1.0010100e-01
   2.4800000e+03   9.7430450e+00   2.4972000e-02   5.6182500e-01   1.5450000e-02   1.0008800e-01  -3.1108000e-02  -1.0010100e-01
   2.4810000e+03   9.7469740e+00   1.0231500e-01   1.7077300e-01  -1.2360000e-01   1.0008800e-01  -3.0639000e-02  -1.0010000e-01
   2.4820000e+03   9.7509010e+00   2.2532400e-01  -1.3929700e-01  -1.1330000e-01   1.0008700e-01  -3.0169000e-02  -1.0010000e-01
   2.4830000e+03   9.7548340e+00  -2.5583000e-02  -1.5535500e-01  -1.3390000e-01   1.0008600e-01  -2.9698000e-02  -1.0010000e-01
   2.4840000e+03   9.7587620e+00   5.1271000e-02  -3.6008300e-01  -4.6350000e-02   1.0008600e-01  -2.9225000e-02  -1.0010000e-01
   2.4850000e+03   9.7626710e+00  -7.8249000e-02  -9.7039400e-01   6.6950000e-02   1.0008500e-01  -2.8751000e-02  -1.0010000e-01
   2.4860000e+03   9.7666260e+00   2.1812000e-02  -6.1309500e-01  -1.1330000e-01   1.0008500e-01  -2.8275000e-02  -1.0010000e-01
   2.4870000e+03   9.7705470e+00  -9.0865000e-02  -1.0236800e+00   1.0300000e-02   1.0008500e-01  -2.7797000e-02  -1.0010000e-01
   2.4880000e+03   9.7744460e+00  -1.2653000e-02  -9.8831400e-01   8.2400000e-02   1.0008500e-01  -2.7318000e-02  -1.0010100e-01
   2.4890000e+03   9.7783860e+00   2.7849000e-02  -8.8739500e-01  -9.7850000e-02   1.0008500e-01  -2.6837000e-02  -1.0010100e-01
   2.4900000e+03   9.7823220e+00   3.2300000e-04  -4.9443600e-01   4.6350000e-02   1.0008600e-01  -2.6354000e-02  -1.0010100e-01
   2.4910000e+03   9.7862740e+00   3.2697000e-02  -6.8679900e-01  -5.1500000e-02   1.0008600e-01  -2.5871000e-02  -1.0010200e-01
   2.4920000e+03   9.7902060e+00  -9.2950000e-03  -7.7903000e-02  -8.2400000e-02   1.0008600e-01  -2.5387000e-02  -1.0010200e-01
   2.4930000e+03   9.7941320e+00   1.9026200e-01  -3.7702000e-02  -7.2100000e-02   1.0008700e-01  -2.4903000e-02  -1.0010200e-01
   2.4940000e+03   9.7980620e+00   2.0071000e-02   3.3196500e-01  -1.7510000e-01   1.0008700e-01  -2.4419000e-02  -1.0010100e-01
   2.4950000e+03   9.8019940e+00   1.2653700e-01   3.8132600e-01   4.6350000e-02   1.0008800e-01  -2.3935000e-02  -1.0010100e-01
   2.4960000e+03   9.8059230e+00  -2.6303000e-02   4.9049900e-01   4.1200000e-02   1.0008800e-01  -2.3453000e-02  -1.0010200e-01
   2.4970000e+03   9.8098510e+00   8.2200000e-03   6.3588600e-01  -8.2400000e-02   1.0008800e-01  -2.2973000e-02  -1.0010200e-01
   2.4980000e+03   9.8137600e+00   5.3740000e-03   4.3044300e-01  -1.3390000e-01   1.0008800e-01  -2.2494000e-02  -1.0010200e-01
   2.4990000e+03   9.8176980e+00   4.9958000e-02   9.9148000e-01  -2.2145000e-01   1.0008800e-01  -2.2017000e-02  -1.0010200e-01
   2.5000000e+03   9.8216200e+00   9.8300000e-04   6.4101100e-01  -5.1500000e-02   1.0008800e-01  -2.1542000e-02  -1.0010100e-01
   2.5010000e+03   9.8255360e+00  -3.6734000e-02   5.7877300e-01  -1.5450000e-01   1.0008800e-01  -2.1069000e-02  -1.0010100e-01
   2.5020000e+03   9.8295020e+00   4.6339000e-02   4.7785800e-01  -4.1200000e-02   1.0008700e-01  -2.0598000e-02  -1.0010100e-01
   2.5030000e+03   9.8334060e+00   7.2850000e-02   2.5186400e-01   7.2100000e-02   1.0008600e-01  -2.0127000e-02  -1.0010000e-01
   2.5040000e+03   9.8373580e+00   6.0931000e-02   8.1078000e-02  -7.2100000e-02   1.0008600e-01  -1.9657000e-02  -1.0010000e-01
   2.5050000e+03   9.8412930e+00  -3.4676000e-02   6.0610000e-03  -1.0300000e-01   1.0008600e-01  -1.9187000e-02  -1.0010000e-01
   2.5060000e+03   9.8452250e+00   7.3723000e-02  -5.6241000e-02  -9.2700000e-02   1.0008500e-01  -1.8715000e-02  -1.0010000e-01
   2.5070000e+03   9.8491520e+00   1.8114200e-01  -3.3360000e-01  -3.0900000e-02   1.0008500e-01  -1.8243000e-02  -1.0010000e-01
   2.5080000e+03   9.8530860e+00   1.3819600e-01  -6.0118000e-01   1.0300000e-01   1.0008500e-01  -1.7769000e-02  -1.0010000e-01
   2.5090000e+03   9.8570180e+00   2.6240000e-03  -8.7090100e-01  -4.1200000e-02   1.0008500e-01  -1.7293000e-02  -1.0010000e-01
   2.5100000e+03   9.8609420e+00  -6.0300000e-04  -6.1149800e-01   6.6950000e-02   1.0008500e-01  -1.6816000e-02  -1.0010000e-01
   2.5110000e+03   9.8648750e+00  -1.0722000e-02  -9.8298600e-01  -8.2400000e-02   1.0008500e-01  -1.6338000e-02  -1.0010000e-01
   2.5120000e+03   9.8688050e+00   2.1908000e-02  -6.7568900e-01   5.1500000e-02   1.0008400e-01  -1.5858000e-02  -1.0010100e-01
   2.5130000e+03   9.8727320e+00  -4.9700000e-04  -4.5003000e-01  -7.2100000e-02   1.0008400e-01  -1.5376000e-02  -1.0010100e-01
   2.5140000e+03   9.8766630e+00   1.0056000e-02  -7.2912000e-01  -2.0600000e-02   1.0008500e-01  -1.4893000e-02  -1.0010200e-01
   2.5150000e+03   9.8805930e+00  -1.0262000e-02   5.4066000e-02  -5.1500000e-03   1.0008500e-01  -1.4410000e-02  -1.0010200e-01
   2.5160000e+03   9.8845020e+00  -1.8632000e-02  -2.8814200e-01  -1.1845000e-01   1.0008500e-01  -1.3927000e-02  -1.0010200e-01
   2.5170000e+03   9.8884210e+00   8.2508000e-02   2.9643600e-01  -2.0085000e-01   1.0008500e-01  -1.3444000e-02  -1.0010200e-01
   2.5180000e+03   9.8923450e+00   8.0154000e-02   2.0362000e-01   5.1500000e-03   1.0008500e-01  -1.2962000e-02  -1.0010200e-01
   2.5190000e+03   9.8962920e+00   1.9914000e-02   3.8107700e-01   3.6050000e-02   1.0008500e-01  -1.2480000e-02  -1.0010200e-01
   2.5200000e+03   9.9002050e+00  -4.9090000e-02   4.3144100e-01  -6.6950000e-02   1.0008600e-01  -1.2000000e-02  -1.0010200e-01
   2.5210000e+03   9.9041560e+00   7.3703000e-02   4.8762000e-01  -5.1500000e-02   1.0008600e-01  -1.1521000e-02  -1.0010200e-01
   2.5220000e+03   9.9081020e+00   5.5214000e-02   7.5703000e-01  -9.2700000e-02   1.0008600e-01  -1.1044000e-02  -1.0010100e-01
   2.5230000e+03   9.9120370e+00   4.9736000e-02   4.9306000e-01  -1.1330000e-01   1.0008600e-01  -1.0568000e-02  -1.0010100e-01
   2.5240000e+03   9.9159640e+00   5.1806000e-02   6.3489000e-01  -1.5450000e-01   1.0008600e-01  -1.0094000e-02  -1.0010100e-01
   2.5250000e+03   9.9198920e+00   2.4042000e-02   3.9574400e-01  -4.1200000e-02   1.0008600e-01  -9.6220000e-03  -1.0010000e-01
   2.5260000e+03   9.9238120e+00   1.0914200e-01   2.8681500e-01  -4.6350000e-02   1.0008600e-01  -9.1500000e-03  -1.0010000e-01
   2.5270000e+03   9.9277500e+00   6.7430000e-02   2.3373300e-01   1.0300000e-02   1.0008600e-01  -8.6790000e-03  -1.0010000e-01
   2.5280000e+03   9.9316840e+00   4.2818000e-02   1.5099700e-01  -7.2100000e-02   1.0008600e-01  -8.2070000e-03  -1.0009900e-01
   2.5290000e+03   9.9355930e+00   9.3960000e-03  -1.6640000e-01  -1.9570000e-01   1.0008600e-01  -7.7350000e-03  -1.0009900e-01
   2.5300000e+03   9.9395440e+00   6.0720000e-02  -2.5506100e-01  -5.1500000e-03   1.0008500e-01  -7.2630000e-03  -1.0009900e-01
   2.5310000e+03   9.9434370e+00   3.6930000e-03  -1.8098600e-01   1.5450000e-02   1.0008500e-01  -6.7890000e-03  -1.0010000e-01
   2.5320000e+03   9.9473820e+00   2.3600000e-04  -5.1348300e-01   6.1800000e-02   1.0008500e-01  -6.3130000e-03  -1.0010000e-01
   2.5330000e+03   9.9513180e+00   9.2734000e-02  -6.0243000e-01  -3.0900000e-02   1.0008400e-01  -5.8370000e-03  -1.0010000e-01
   2.5340000e+03   9.9552650e+00   5.2491000e-02  -6.1175700e-01   5.1500000e-02   1.0008400e-01  -5.3590000e-03  -1.0010000e-01
   2.5350000e+03   9.9591660e+00   4.6550000e-03  -8.3625800e-01  -1.0300000e-02   1.0008400e-01  -4.8800000e-03  -1.0010000e-01
   2.5360000e+03   9.9630990e+00  -3.9281000e-02  -5.9141300e-01  -2.0600000e-02   1.0008400e-01  -4.3990000e-03  -1.0010100e-01
   2.5370000e+03   9.9670570e+00   7.8717000e-02  -3.9662000e-01  -3.0900000e-02   1.0008400e-01  -3.9180000e-03  -1.0010100e-01
   2.5380000e+03   9.9709840e+00   7.8464000e-02  -4.9924000e-01   4.6350000e-02   1.0008400e-01  -3.4360000e-03  -1.0010100e-01
   2.5390000e+03   9.9749140e+00  -6.1930000e-03  -7.8211000e-02  -6.1800000e-02   1.0008400e-01  -2.9540000e-03  -1.0010200e-01
   2.5400000e+03   9.9788450e+00  -9.8400000e-04  -2.4449800e-01  -6.6950000e-02   1.0008400e-01  -2.4720000e-03  -1.0010200e-01
   2.5410000e+03   9.9827760e+00   8.2114000e-02   2.4424100e-01  -1.5965000e-01   1.0008300e-01  -1.9900000e-03  -1.0010200e-01
   2.5420000e+03   9.9867040e+00   7.0251000e-02   2.2966800e-01  -1.5965000e-01   1.0008300e-01  -1.5080000e-03  -1.0010200e-01
   2.5430000e+03   9.9906330e+00   1.7793000e-02   2.4936400e-01  -2.5750000e-02   1.0008300e-01  -1.0280000e-03  -1.0010200e-01
   2.5440000e+03   9.9945440e+00   2.9244000e-02   3.2272200e-01   2.5750000e-02   1.0008300e-01  -5.4800000e-04  -1.0010200e-01
   2.5450000e+03   9.9984680e+00   5.2193000e-02   3.8143300e-01  -5.6650000e-02   1.0008300e-01  -6.9000000e-05  -1.0010100e-01
   2.5460000e+03   1.0002388e+01  -1.2112000e-02   4.5475700e-01   5.1500000e-03   1.0008300e-01   4.0800000e-04  -1.0010100e-01
   2.5470000e+03   1.0006374e+01  -8.2554000e-02   6.3065200e-01  -8.7550000e-02   1.0008300e-01   8.8300000e-04  -1.0010100e-01
   2.5480000e+03   1.0010265e+01   3.9579000e-02   3.9620100e-01  -1.4420000e-01   1.0008300e-01   1.3580000e-03  -1.0010000e-01
   2.5490000e+03   1.0014215e+01   6.2450000e-02   4.0609700e-01  -5.6650000e-02   1.0008300e-01   1.8310000e-03  -1.0010000e-01
   2.5500000e+03   1.0018144e+01   3.9674000e-02   2.2511800e-01  -5.6650000e-02   1.0008300e-01   2.3040000e-03  -1.0010000e-01
   2.5510000e+03   1.0022074e+01  -3.6350000e-02   2.8343300e-01  -4.1200000e-02   1.0008300e-01   2.7760000e-03  -1.0009900e-01
   2.5520000e+03   1.0025967e+01   5.6879000e-02   2.0084000e-01  -7.7250000e-02   1.0008300e-01   3.2480000e-03  -1.0009900e-01
   2.5530000e+03   1.0029935e+01   1.7159000e-02   3.9240000e-02  -1.9055000e-01   1.0008300e-01   3.7210000e-03  -1.0009900e-01
   2.5540000e+03   1.0033864e+01   7.6400000e-02  -1.1188100e-01  -1.3390000e-01   1.0008300e-01   4.1940000e-03  -1.0009900e-01
   2.5550000e+03   1.0037761e+01   4.1886000e-02  -1.4145600e-01   1.0300000e-02   1.0008300e-01   4.6690000e-03  -1.0009900e-01
   2.5560000e+03   1.0041696e+01   5.0119000e-02  -3.8585500e-01  -2.5750000e-02   1.0008300e-01   5.1440000e-03  -1.0010000e-01
   2.5570000e+03   1.0045616e+01   2.1998000e-02  -4.4478800e-01   1.7510000e-01   1.0008300e-01   5.6210000e-03  -1.0010000e-01
   2.5580000e+03   1.0049551e+01  -5.0380000e-03  -5.9178300e-01  -8.7550000e-02   1.0008300e-01   6.0980000e-03  -1.0010000e-01
   2.5590000e+03   1.0053478e+01   2.9858000e-02  -5.5225200e-01   1.1330000e-01   1.0008300e-01   6.5770000e-03  -1.0010000e-01
   2.5600000e+03   1.0057425e+01   5.9943000e-02  -5.9586000e-01  -4.1200000e-02   1.0008300e-01   7.0560000e-03  -1.0010000e-01
   2.5610000e+03   1.0061356e+01   5.7570000e-03  -4.2050100e-01  -3.6050000e-02   1.0008300e-01   7.5370000e-03  -1.0010100e-01
   2.5620000e+03   1.0065274e+01  -7.1395600e-01  -4.5054300e-01   2.0600000e-02   1.0008300e-01   8.0180000e-03  -1.0010100e-01
   2.5630000e+03   1.0069235e+01   4.5113000e-02  -2.8784900e-01  -1.2875000e-01   1.0008300e-01   8.4990000e-03  -1.0010100e-01
   2.5640000e+03   1.0073172e+01  -2.9364000e-02   1.9085000e-02  -3.6050000e-02   1.0008300e-01   8.9810000e-03  -1.0010100e-01
   2.5650000e+03   1.0077100e+01   8.4681000e-02  -1.9417700e-01  -1.4935000e-01   1.0008300e-01   9.4620000e-03  -1.0010100e-01
   2.5660000e+03   1.0081024e+01   2.2538000e-02   3.6232400e-01  -1.6480000e-01   1.0008300e-01   9.9430000e-03  -1.0010100e-01
   2.5670000e+03   1.0084958e+01   1.0327100e-01   7.0419000e-02  -5.1500000e-02   1.0008300e-01   1.0424000e-02  -1.0010200e-01
   2.5680000e+03   1.0088884e+01   2.5898000e-02   4.5536800e-01   2.0600000e-02   1.0008300e-01   1.0904000e-02  -1.0010200e-01
   2.5690000e+03   1.0092815e+01   2.2617000e-02   3.1349100e-01   1.1845000e-01   1.0008300e-01   1.1383000e-02  -1.0010200e-01
   2.5700000e+03   1.0096743e+01   6.6320000e-02   4.3183500e-01  -4.6350000e-02   1.0008300e-01   1.1860000e-02  -1.0010100e-01
   2.5710000e+03   1.0100678e+01   3.4082000e-02   5.5835500e-01  -3.6050000e-02   1.0008300e-01   1.2337000e-02  -1.0010100e-01
   2.5720000e+03   1.0104601e+01  -1.3698000e-02   3.4207500e-01  -1.5450000e-01   1.0008400e-01   1.2812000e-02  -1.0010000e-01
   2.5730000e+03   1.0108509e+01  -2.4701000e-02   5.4724600e-01  -2.2660000e-01   1.0008400e-01   1.3286000e-02  -1.0010000e-01
   2.5740000e+03   1.0112437e+01   3.8723000e-02   7.9222000e-02  -1.5965000e-01   1.0008400e-01   1.3760000e-02  -1.0010000e-01
   2.5750000e+03   1.0116398e+01  -1.9245000e-02   2.9789500e-01  -1.4420000e-01   1.0008400e-01   1.4233000e-02  -1.0009900e-01
   2.5760000e+03   1.0120322e+01  -1.0455000e-02  -4.4301000e-02  -1.6480000e-01   1.0008300e-01   1.4705000e-02  -1.0009900e-01
   2.5770000e+03   1.0124253e+01   8.4200000e-03   1.1763300e-01  -1.6995000e-01   1.0008300e-01   1.5178000e-02  -1.0009900e-01
   2.5780000e+03   1.0128185e+01   9.1644000e-02  -1.5886100e-01   1.4935000e-01   1.0008300e-01   1.5652000e-02  -1.0009900e-01
   2.5790000e+03   1.0132113e+01  -2.5222000e-02  -1.3281400e-01   4.6350000e-02   1.0008300e-01   1.6126000e-02  -1.0009900e-01
   2.5800000e+03   1.0136045e+01   1.2357100e-01  -4.4151100e-01   1.3390000e-01   1.0008300e-01   1.6601000e-02  -1.0009900e-01
   2.5810000e+03   1.0139977e+01   5.9919000e-02  -4.3847200e-01   1.2360000e-01   1.0008300e-01   1.7078000e-02  -1.0010000e-01
   2.5820000e+03   1.0143908e+01  -4.6243000e-02  -3.7816900e-01  -1.5450000e-02   1.0008300e-01   1.7555000e-02  -1.0010000e-01
   2.5830000e+03   1.0147835e+01   7.6406000e-02  -7.4609300e-01   7.7250000e-02   1.0008300e-01   1.8033000e-02  -1.0009900e-01
   2.5840000e+03   1.0151766e+01  -5.0241400e-01  -2.7596400e-01  -7.7250000e-02   1.0008300e-01   1.8513000e-02  -1.0009900e-01
   2.5850000e+03   1.0155677e+01   2.9019300e-01  -4.9898700e-01  -4.6350000e-02   1.0008300e-01   1.8993000e-02  -1.0009900e-01
   2.5860000e+03   1.0159595e+01   6.2138000e-02  -2.8162600e-01   1.0300000e-02   1.0008300e-01   1.9474000e-02  -1.0010000e-01
   2.5870000e+03   1.0163529e+01   4.3215000e-02  -2.3332600e-01  -1.0300000e-01   1.0008300e-01   1.9955000e-02  -1.0010100e-01
   2.5880000e+03   1.0167465e+01   7.5940000e-03  -4.8655000e-02  -2.0085000e-01   1.0008300e-01   2.0436000e-02  -1.0010100e-01
   2.5890000e+03   1.0171391e+01   1.6137000e-02   3.4858000e-02  -1.5965000e-01   1.0008300e-01   2.0917000e-02  -1.0010200e-01
   2.5900000e+03   1.0175334e+01   5.9746000e-02   1.0994700e-01  -2.3690000e-01   1.0008200e-01   2.1397000e-02  -1.0010200e-01
   2.5910000e+03   1.0179238e+01   8.6067000e-02   3.2635700e-01  -1.0815000e-01   1.0008200e-01   2.1877000e-02  -1.0010200e-01
   2.5920000e+03   1.0183175e+01  -6.5626000e-01   1.2545400e-01   4.1200000e-02   1.0008200e-01   2.2357000e-02  -1.0010200e-01
   2.5930000e+03   1.0187110e+01   1.8263000e-02   4.0695500e-01   3.6050000e-02   1.0008200e-01   2.2835000e-02  -1.0010200e-01
   2.5940000e+03   1.0191040e+01   3.1160000e-02   3.6836800e-01   2.5750000e-02   1.0008200e-01   2.3313000e-02  -1.0010100e-01
   2.5950000e+03   1.0194997e+01   6.3615000e-02   2.8168800e-01   9.7850000e-02   1.0008200e-01   2.3789000e-02  -1.0010000e-01
   2.5960000e+03   1.0198929e+01  -7.0252000e-02   4.1299400e-01  -5.1500000e-03   1.0008200e-01   2.4264000e-02  -1.0009900e-01
   2.5970000e+03   1.0202859e+01  -5.5075000e-02   1.9335600e-01  -9.2700000e-02   1.0008200e-01   2.4739000e-02  -1.0009900e-01
   2.5980000e+03   1.0206783e+01  -5.8000000e-05   2.5943000e-01  -2.4205000e-01   1.0008100e-01   2.5213000e-02  -1.0009800e-01
   2.5990000e+03   1.0210683e+01   1.6739000e-02   1.5454000e-02  -2.0085000e-01   1.0008100e-01   2.5686000e-02  -1.0009700e-01
   2.6000000e+03   1.0214621e+01  -3.7136000e-02   2.9688000e-01  -2.4205000e-01   1.0008100e-01   2.6160000e-02  -1.0009700e-01
   2.6010000e+03   1.0218543e+01   9.4252000e-02  -2.6966900e-01  -1.9570000e-01   1.0008100e-01   2.6634000e-02  -1.0009700e-01
   2.6020000e+03   1.0222481e+01   5.6611400e-01   8.1251000e-02  -9.2700000e-02   1.0008100e-01   2.7108000e-02  -1.0009700e-01
   2.6030000e+03   1.0226411e+01   9.2990000e-02  -3.5282500e-01   8.7550000e-02   1.0008200e-01   2.7583000e-02  -1.0009700e-01
   2.6040000e+03   1.0230342e+01  -1.4718000e-02  -5.4594000e-02   4.6350000e-02   1.0008200e-01   2.8059000e-02  -1.0009800e-01
   2.6050000e+03   1.0234282e+01   5.5205000e-02  -3.9868900e-01   8.2400000e-02   1.0008200e-01   2.8535000e-02  -1.0009900e-01
   2.6060000e+03   1.0238213e+01   1.2414500e-01  -2.6288400e-01   9.7850000e-02   1.0008200e-01   2.9013000e-02  -1.0009900e-01
   2.6070000e+03   1.0242159e+01  -1.8060600e-01  -5.4814700e-01   3.6050000e-02   1.0008200e-01   2.9491000e-02  -1.0009900e-01
   2.6080000e+03   1.0246089e+01   1.9319000e-02  -3.6134400e-01   1.0300000e-01   1.0008200e-01   2.9970000e-02  -1.0009900e-01
   2.6090000e+03   1.0250016e+01   3.0731300e-01  -3.0162500e-01   0.0000000e+00   1.0008100e-01   3.0450000e-02  -1.0009900e-01
   2.6100000e+03   1.0253908e+01   1.1397700e-01  -2.7286500e-01  -3.6050000e-02   1.0008100e-01   3.0930000e-02  -1.0009800e-01
   2.6110000e+03   1.0257873e+01   1.9028000e-01  -7.2597000e-02   2.0600000e-02   1.0008100e-01   3.1410000e-02  -1.0009800e-01
   2.6120000e+03   1.0261806e+01  -1.3480000e-02  -1.7219400e-01  -1.9570000e-01   1.0008000e-01   3.1891000e-02  -1.0009900e-01
   2.6130000e+03   1.0265737e+01   9.7359000e-02   1.2807500e-01  -2.4205000e-01   1.0008000e-01   3.2371000e-02  -1.0009900e-01
   2.6140000e+03   1.0269670e+01   7.5973000e-02  -5.3450000e-03  -1.9055000e-01   1.0007900e-01   3.2851000e-02  -1.0010000e-01
   2.6150000e+03   1.0273586e+01   3.4710000e-03   2.3534100e-01  -1.3905000e-01   1.0007900e-01   3.3330000e-02  -1.0010100e-01
   2.6160000e+03   1.0277504e+01  -3.6721900e-01   1.0523100e-01  -1.5450000e-02   1.0007900e-01   3.3809000e-02  -1.0010200e-01
   2.6170000e+03   1.0281419e+01   5.6162000e-02   2.2389400e-01   4.1200000e-02   1.0007900e-01   3.4287000e-02  -1.0010200e-01
   2.6180000e+03   1.0285362e+01   2.4648000e-01   3.4353600e-01   8.2400000e-02   1.0007900e-01   3.4765000e-02  -1.0010100e-01
   2.6190000e+03   1.0289300e+01  -1.1115670e+00   1.8004400e-01   3.6050000e-02   1.0007900e-01   3.5242000e-02  -1.0010100e-01
   2.6200000e+03   1.0293251e+01  -6.1202000e-02   4.1259500e-01   1.5450000e-02   1.0007800e-01   3.5717000e-02  -1.0010000e-01
   2.6210000e+03   1.0297178e+01   4.4627000e-02   1.2048300e-01  -1.0300000e-02   1.0007700e-01   3.6193000e-02  -1.0009900e-01
   2.6220000e+03   1.0301108e+01  -3.3768400e-01   2.6705700e-01  -1.4420000e-01   1.0007600e-01   3.6667000e-02  -1.0009800e-01
   2.6230000e+03   1.0305040e+01  -2.9940000e-02  -7.5492000e-02  -1.3905000e-01   1.0007600e-01   3.7142000e-02  -1.0009700e-01
   2.6240000e+03   1.0308968e+01  -1.3499000e-02   2.8825300e-01  -2.4720000e-01   1.0007500e-01   3.7616000e-02  -1.0009600e-01
   2.6250000e+03   1.0312902e+01   2.0370000e-02  -4.2729000e-02  -1.9055000e-01   1.0007500e-01   3.8091000e-02  -1.0009600e-01
   2.6260000e+03   1.0316827e+01   6.5771000e-02  -2.4891000e-02  -1.4935000e-01   1.0007400e-01   3.8565000e-02  -1.0009600e-01
   2.6270000e+03   1.0320762e+01   2.0995300e-01  -1.7167100e-01   6.1800000e-02   1.0007300e-01   3.9041000e-02  -1.0009600e-01
   2.6280000e+03   1.0324663e+01   9.5557000e-02  -1.9916300e-01   1.0815000e-01   1.0007300e-01   3.9517000e-02  -1.0009700e-01
   2.6290000e+03   1.0328591e+01   3.3333300e-01  -1.8216000e-01   8.7550000e-02   1.0007300e-01   3.9993000e-02  -1.0009700e-01
   2.6300000e+03   1.0332522e+01   4.5747000e-01  -2.8570500e-01   8.7550000e-02   1.0007300e-01   4.0470000e-02  -1.0009800e-01
   2.6310000e+03   1.0336452e+01   3.5895400e-01  -2.0916500e-01   3.6050000e-02   1.0007300e-01   4.0948000e-02  -1.0009800e-01
   2.6320000e+03   1.0340411e+01   8.6767000e-02  -3.0740800e-01  -5.1500000e-03   1.0007200e-01   4.1427000e-02  -1.0009800e-01
   2.6330000e+03   1.0344338e+01   1.7863200e-01  -2.8578900e-01   5.6650000e-02   1.0007200e-01   4.1906000e-02  -1.0009800e-01
   2.6340000e+03   1.0348269e+01   9.1783000e-02  -1.3528500e-01  -8.7550000e-02   1.0007200e-01   4.2385000e-02  -1.0009800e-01
   2.6350000e+03   1.0352197e+01   6.3254000e-02  -2.9432900e-01  -1.5450000e-01   1.0007100e-01   4.2865000e-02  -1.0009700e-01
   2.6360000e+03   1.0356132e+01   8.5762000e-02   2.1334000e-02  -2.4205000e-01   1.0007100e-01   4.3345000e-02  -1.0009700e-01
   2.6370000e+03   1.0360057e+01   9.9443000e-02  -1.5409900e-01  -1.6480000e-01   1.0007000e-01   4.3824000e-02  -1.0009800e-01
   2.6380000e+03   1.0363989e+01   3.9697800e-01   1.3923600e-01  -2.0085000e-01   1.0007000e-01   4.4304000e-02  -1.0009800e-01
   2.6390000e+03   1.0367924e+01   1.4133100e-01  -1.8162000e-02  -1.5965000e-01   1.0006900e-01   4.4783000e-02  -1.0009900e-01
   2.6400000e+03   1.0371852e+01  -4.5555500e-01   2.2820100e-01  -1.3905000e-01   1.0006900e-01   4.5262000e-02  -1.0010000e-01
   2.6410000e+03   1.0375777e+01   1.2121000e-01   1.4778000e-02   7.2100000e-02   1.0006800e-01   4.5740000e-02  -1.0010000e-01
   2.6420000e+03   1.0379707e+01  -5.7914200e-01   2.3692100e-01   1.4935000e-01   1.0006800e-01   4.6217000e-02  -1.0010000e-01
   2.6430000e+03   1.0383611e+01  -6.2792300e-01   1.1953600e-01   4.6350000e-02   1.0006700e-01   4.6694000e-02  -1.0010000e-01
   2.6440000e+03   1.0387539e+01   1.3930000e-02   3.2013800e-01   8.7550000e-02   1.0006800e-01   4.7171000e-02  -1.0009900e-01
   2.6450000e+03   1.0391469e+01  -5.7888000e-02   6.3796000e-02   2.0600000e-02   1.0006800e-01   4.7647000e-02  -1.0009800e-01
   2.6460000e+03   1.0395397e+01   1.8221500e-01   1.8738200e-01  -7.2100000e-02   1.0006800e-01   4.8122000e-02  -1.0009700e-01
   2.6470000e+03   1.0399333e+01   1.5080900e-01   7.6851000e-02  -8.2400000e-02   1.0006900e-01   4.8598000e-02  -1.0009700e-01
   2.6480000e+03   1.0403288e+01  -1.4554000e-02   3.3089000e-02  -1.5450000e-01   1.0006800e-01   4.9073000e-02  -1.0009600e-01
   2.6490000e+03   1.0407221e+01  -3.0860000e-02  -4.6902000e-02  -1.9570000e-01   1.0006800e-01   4.9548000e-02  -1.0009600e-01
   2.6500000e+03   1.0411147e+01   3.8492000e-02   9.1795000e-02  -1.6995000e-01   1.0006800e-01   5.0023000e-02  -1.0009600e-01
   2.6510000e+03   1.0415078e+01   3.6373000e-02  -8.0196000e-02  -1.3390000e-01   1.0006800e-01   5.0499000e-02  -1.0009700e-01
   2.6520000e+03   1.0419010e+01   1.0636100e-01  -1.4902000e-02  -1.3905000e-01   1.0006800e-01   5.0975000e-02  -1.0009700e-01
   2.6530000e+03   1.0422939e+01   2.3056900e-01  -1.6057900e-01   1.0300000e-02   1.0006800e-01   5.1451000e-02  -1.0009800e-01
   2.6540000e+03   1.0426868e+01   2.0615100e-01  -8.4078000e-02   8.2400000e-02   1.0006900e-01   5.1928000e-02  -1.0009900e-01
   2.6550000e+03   1.0430761e+01   1.2240800e-01  -2.4887900e-01   1.1330000e-01   1.0006800e-01   5.2406000e-02  -1.0009900e-01
   2.6560000e+03   1.0434729e+01  -8.1555000e-02  -1.2555300e-01   1.2360000e-01   1.0006800e-01   5.2883000e-02  -1.0009800e-01
   2.6570000e+03   1.0438623e+01   4.7217400e-01  -2.4006600e-01   7.2100000e-02   1.0006700e-01   5.3362000e-02  -1.0009800e-01
   2.6580000e+03   1.0442592e+01  -8.9570000e-03  -8.9281000e-02  -8.2400000e-02   1.0006700e-01   5.3840000e-02  -1.0009700e-01
   2.6590000e+03   1.0446521e+01  -2.3077000e-02  -1.8400300e-01  -1.1845000e-01   1.0006600e-01   5.4319000e-02  -1.0009600e-01
   2.6600000e+03   1.0450411e+01   3.1946600e-01   1.6406000e-02  -1.7510000e-01   1.0006500e-01   5.4798000e-02  -1.0009500e-01
   2.6610000e+03   1.0454352e+01  -3.4847900e-01  -1.9641900e-01  -1.5450000e-01   1.0006400e-01   5.5277000e-02  -1.0009500e-01
   2.6620000e+03   1.0458292e+01   3.8058000e-02   2.8345000e-02  -1.1845000e-01   1.0006300e-01   5.5756000e-02  -1.0009500e-01
   2.6630000e+03   1.0462237e+01   2.0477400e-01  -4.0850000e-03  -2.0600000e-02   1.0006200e-01   5.6234000e-02  -1.0009500e-01
   2.6640000e+03   1.0466169e+01   2.2741000e-02  -5.1769000e-02  -8.7550000e-02   1.0006100e-01   5.6713000e-02  -1.0009600e-01
   2.6650000e+03   1.0470101e+01   8.7375000e-02   1.1702400e-01  -1.5450000e-02   1.0006000e-01   5.7191000e-02  -1.0009600e-01
   2.6660000e+03   1.0474028e+01  -2.1413000e-02  -7.5932000e-02  -2.5750000e-02   1.0006000e-01   5.7669000e-02  -1.0009700e-01
   2.6670000e+03   1.0477961e+01   4.0688000e-02   1.7135500e-01   0.0000000e+00   1.0006000e-01   5.8146000e-02  -1.0009700e-01
   2.6680000e+03   1.0481891e+01   9.1290000e-03  -8.7545000e-02   0.0000000e+00   1.0006100e-01   5.8624000e-02  -1.0009700e-01
   2.6690000e+03   1.0485820e+01   6.9100000e-03   2.1215500e-01  -2.5750000e-02   1.0006200e-01   5.9101000e-02  -1.0009600e-01
   2.6700000e+03   1.0489747e+01   8.7180000e-02   4.3210000e-03  -3.0900000e-02   1.0006300e-01   5.9577000e-02  -1.0009500e-01
   2.6710000e+03   1.0493653e+01   1.9537000e-02   9.0608000e-02  -9.2700000e-02   1.0006300e-01   6.0054000e-02  -1.0009400e-01
   2.6720000e+03   1.0497575e+01   4.8630200e-01   9.6617000e-02  -8.2400000e-02   1.0006300e-01   6.0530000e-02  -1.0009300e-01
   2.6730000e+03   1.0501511e+01  -5.8020000e-03   5.3476000e-02  -1.0300000e-01   1.0006300e-01   6.1006000e-02  -1.0009300e-01
   2.6740000e+03   1.0505443e+01   1.0346000e-02   1.1919100e-01  -1.2360000e-01   1.0006300e-01   6.1482000e-02  -1.0009300e-01
   2.6750000e+03   1.0509360e+01   6.2151000e-02  -8.6624000e-02  -4.1200000e-02   1.0006400e-01   6.1958000e-02  -1.0009300e-01
   2.6760000e+03   1.0513307e+01   1.5542700e-01   1.7962000e-01  -1.0300000e-01   1.0006300e-01   6.2434000e-02  -1.0009300e-01
   2.6770000e+03   1.0517256e+01   2.6547100e-01  -7.3634000e-02  -6.1800000e-02   1.0006300e-01   6.2911000e-02  -1.0009200e-01
   2.6780000e+03   1.0521193e+01   5.2710000e-03   1.0885500e-01  -2.5750000e-02   1.0006300e-01   6.3387000e-02  -1.0009200e-01
   2.6790000e+03   1.0525097e+01   4.8199300e-01  -1.7656800e-01  -6.1800000e-02   1.0006300e-01   6.3864000e-02  -1.0009200e-01
   2.6800000e+03   1.0529032e+01   1.7949800e-01   1.5617000e-02  -2.0600000e-02   1.0006300e-01   6.4341000e-02  -1.0009200e-01
   2.6810000e+03   1.0532979e+01   7.0035000e-02  -1.0022100e-01  -3.6050000e-02   1.0006300e-01   6.4819000e-02  -1.0009100e-01
   2.6820000e+03   1.0536908e+01   2.6901000e-02  -8.0565000e-02  -5.6650000e-02   1.0006300e-01   6.5296000e-02  -1.0009100e-01
   2.6830000e+03   1.0540842e+01  -1.2200000e-02  -4.5737000e-02  -1.1845000e-01   1.0006300e-01   6.5774000e-02  -1.0009000e-01
   2.6840000e+03   1.0544771e+01   8.5881000e-02  -8.3436000e-02  -6.1800000e-02   1.0006300e-01   6.6252000e-02  -1.0009000e-01
   2.6850000e+03   1.0548703e+01  -2.0782000e-02  -7.1406000e-02  -1.0815000e-01   1.0006300e-01   6.6730000e-02  -1.0008900e-01
   2.6860000e+03   1.0552600e+01  -8.2370300e-01  -2.5601700e-01  -7.7250000e-02   1.0006200e-01   6.7208000e-02  -1.0008900e-01
   2.6870000e+03   1.0556533e+01   4.5928200e-01  -2.3533000e-02  -8.7550000e-02   1.0006200e-01   6.7686000e-02  -1.0008800e-01
   2.6880000e+03   1.0560466e+01  -7.0873400e-01  -1.4008200e-01  -3.6050000e-02   1.0006200e-01   6.8164000e-02  -1.0008800e-01
   2.6890000e+03   1.0564392e+01   1.4034700e-01  -4.6914000e-02  -1.5450000e-02   1.0006200e-01   6.8643000e-02  -1.0008800e-01
   2.6900000e+03   1.0568313e+01   2.5532000e-01  -7.7012000e-02  -3.6050000e-02   1.0006300e-01   6.9121000e-02  -1.0008800e-01
   2.6910000e+03   1.0572280e+01  -2.9671500e-01  -2.0424200e-01  -1.0300000e-02   1.0006300e-01   6.9599000e-02  -1.0008700e-01
   2.6920000e+03   1.0576215e+01   2.8827100e-01   3.5916000e-02  -5.6650000e-02   1.0006300e-01   7.0077000e-02  -1.0008700e-01
   2.6930000e+03   1.0580138e+01   2.8676900e-01  -9.2169000e-02   5.1500000e-03   1.0006300e-01   7.0555000e-02  -1.0008700e-01
   2.6940000e+03   1.0584070e+01   3.6364700e-01   1.3463900e-01  -3.6050000e-02   1.0006300e-01   7.1032000e-02  -1.0008600e-01
   2.6950000e+03   1.0587988e+01   2.0400000e-03  -1.0818600e-01  -3.6050000e-02   1.0006300e-01   7.1510000e-02  -1.0008600e-01
   2.6960000e+03   1.0591928e+01   9.4155000e-02   1.7966500e-01  -2.5750000e-02   1.0006300e-01   7.1987000e-02  -1.0008500e-01
   2.6970000e+03   1.0595861e+01   2.8173200e-01   4.1222000e-02  -3.6050000e-02   1.0006300e-01   7.2465000e-02  -1.0008400e-01
   2.6980000e+03   1.0599791e+01   2.1611200e-01   1.8581100e-01  -9.2700000e-02   1.0006300e-01   7.2942000e-02  -1.0008400e-01
   2.6990000e+03   1.0603720e+01   1.3421000e-02  -1.3043000e-02  -8.7550000e-02   1.0006300e-01   7.3419000e-02  -1.0008300e-01
   2.7000000e+03   1.0607623e+01   9.8595000e-02   5.2406000e-02  -1.1845000e-01   1.0006200e-01   7.3896000e-02  -1.0008300e-01
   2.7010000e+03   1.0611554e+01   2.9437000e-01   1.6716300e-01  -5.6650000e-02   1.0006100e-01   7.4372000e-02  -1.0008200e-01
   2.7020000e+03   1.0615485e+01   2.6862000e-02   1.8373000e-02  -1.2875000e-01   1.0006000e-01   7.4849000e-02  -1.0008200e-01
   2.7030000e+03   1.0619413e+01   5.0933000e-02   1.4496100e-01  -5.6650000e-02   1.0006000e-01   7.5326000e-02  -1.0008100e-01
   2.7040000e+03   1.0623335e+01   3.0541000e-01  -4.7666000e-02  -2.0600000e-02   1.0005900e-01   7.5802000e-02  -1.0008100e-01
   2.7050000e+03   1.0627273e+01   1.6186200e-01   1.7010000e-02  -7.7250000e-02   1.0005800e-01   7.6279000e-02  -1.0008000e-01
   2.7060000e+03   1.0631212e+01   5.1065000e-02  -1.1641600e-01  -8.7550000e-02   1.0005700e-01   7.6755000e-02  -1.0007900e-01
   2.7070000e+03   1.0635139e+01   5.5050000e-03   1.7351100e-01  -1.1845000e-01   1.0005700e-01   7.7232000e-02  -1.0007800e-01
   2.7080000e+03   1.0639071e+01  -5.3008000e-02  -1.2579500e-01  -1.2360000e-01   1.0005500e-01   7.7709000e-02  -1.0007700e-01
   2.7090000e+03   1.0642982e+01  -6.6667000e-02   1.5421000e-02  -2.0600000e-02   1.0005400e-01   7.8186000e-02  -1.0007600e-01
   2.7100000e+03   1.0646931e+01   2.7687300e-01  -5.0169000e-02  -5.1500000e-03   1.0005400e-01   7.8663000e-02  -1.0007500e-01
   2.7110000e+03   1.0650882e+01  -6.2301000e-02   2.5805000e-02  -6.1800000e-02   1.0005300e-01   7.9140000e-02  -1.0007500e-01
   2.7120000e+03   1.0654810e+01   1.0657100e-01  -1.7259200e-01   3.0900000e-02   1.0005200e-01   7.9618000e-02  -1.0007400e-01
   2.7130000e+03   1.0658740e+01   4.1164000e-02  -8.3048000e-02   2.5750000e-02   1.0005200e-01   8.0096000e-02  -1.0007300e-01
   2.7140000e+03   1.0662654e+01  -1.1688360e+00  -2.8097500e-01   5.1500000e-03   1.0005100e-01   8.0573000e-02  -1.0007200e-01
   2.7150000e+03   1.0666565e+01  -8.8525000e-02  -3.7452000e-02  -3.0900000e-02   1.0005100e-01   8.1052000e-02  -1.0007100e-01
   2.7160000e+03   1.0670493e+01   1.4641300e-01  -3.8079000e-02  -8.7550000e-02   1.0005100e-01   8.1530000e-02  -1.0007000e-01
   2.7170000e+03   1.0674435e+01   5.3245900e-01   5.2890000e-02  -1.0300000e-01   1.0005100e-01   8.2008000e-02  -1.0007000e-01
   2.7180000e+03   1.0678352e+01   4.4421000e-02  -6.2680000e-02  -1.2360000e-01   1.0005000e-01   8.2486000e-02  -1.0006900e-01
   2.7190000e+03   1.0682295e+01   4.4674000e-01  -8.2417000e-02  -7.2100000e-02   1.0005000e-01   8.2964000e-02  -1.0006800e-01
   2.7200000e+03   1.0686231e+01  -5.3159900e-01  -1.9509000e-02  -9.7850000e-02   1.0005000e-01   8.3442000e-02  -1.0006700e-01
   2.7210000e+03   1.0690179e+01  -1.5438500e-01  -1.0707400e-01  -8.7550000e-02   1.0005000e-01   8.3920000e-02  -1.0006700e-01
   2.7220000e+03   1.0694098e+01  -6.5881000e-01   4.4585000e-02   5.1500000e-02   1.0004900e-01   8.4398000e-02  -1.0006600e-01
   2.7230000e+03   1.0698042e+01  -4.9698900e-01  -5.5181000e-02   2.0600000e-02   1.0004800e-01   8.4875000e-02  -1.0006500e-01
   2.7240000e+03   1.0701975e+01  -5.2664200e-01   2.3983000e-02   5.1500000e-03   1.0004700e-01   8.5353000e-02  -1.0006400e-01
   2.7250000e+03   1.0705906e+01   6.8341000e-02  -2.4202000e-02  -1.0300000e-02   1.0004600e-01   8.5830000e-02  -1.0006300e-01
   2.7260000e+03   1.0709832e+01   3.2787000e-02   5.4500000e-02  -3.6050000e-02   1.0004500e-01   8.6307000e-02  -1.0006100e-01
   2.7270000e+03   1.0713759e+01  -1.5354700e-01  -3.3574000e-02  -9.7850000e-02   1.0004400e-01   8.6784000e-02  -1.0006000e-01
   2.7280000e+03   1.0717694e+01  -2.5718000e-02   9.0033000e-02  -7.2100000e-02   1.0004200e-01   8.7261000e-02  -1.0005800e-01
   2.7290000e+03   1.0721582e+01   2.6482400e-01   3.6336000e-02  -8.2400000e-02   1.0004100e-01   8.7737000e-02  -1.0005700e-01
   2.7300000e+03   1.0725526e+01   1.0845000e-02   8.0895000e-02  -1.0300000e-01   1.0004000e-01   8.8214000e-02  -1.0005500e-01
   2.7310000e+03   1.0729450e+01   1.6561400e-01  -4.3207000e-02  -1.1330000e-01   1.0003900e-01   8.8690000e-02  -1.0005400e-01
   2.7320000e+03   1.0733377e+01   3.5769600e-01   7.1550000e-03  -6.1800000e-02   1.0003700e-01   8.9167000e-02  -1.0005300e-01
   2.7330000e+03   1.0737303e+01   2.3187600e-01  -5.2199000e-02   5.1500000e-03   1.0003600e-01   8.9644000e-02  -1.0005200e-01
   2.7340000e+03   1.0741242e+01   1.3626300e-01  -4.2562000e-02  -4.1200000e-02   1.0003500e-01   9.0120000e-02  -1.0005000e-01
   2.7350000e+03   1.0745173e+01  -5.1325800e-01  -2.1139400e-01  -5.1500000e-03   1.0003400e-01   9.0597000e-02  -1.0004900e-01
   2.7360000e+03   1.0749132e+01   3.3995100e-01   4.5103000e-02   1.0300000e-02   1.0003300e-01   9.1074000e-02  -1.0004800e-01
   2.7370000e+03   1.0753062e+01   4.9017300e-01  -1.1844200e-01  -2.0600000e-02   1.0003200e-01   9.1552000e-02  -1.0004600e-01
   2.7380000e+03   1.0756993e+01   8.7164000e-02  -6.5028000e-02  -9.7850000e-02   1.0003100e-01   9.2029000e-02  -1.0004400e-01
   2.7390000e+03   1.0760938e+01   4.3734000e-02  -8.6969000e-02  -9.7850000e-02   1.0002900e-01   9.2507000e-02  -1.0004300e-01
   2.7400000e+03   1.0764852e+01   2.3901000e-01   1.4705000e-02  -9.7850000e-02   1.0002800e-01   9.2985000e-02  -1.0004100e-01
   2.7410000e+03   1.0768785e+01  -1.1074900e-01  -7.7875000e-02  -7.2100000e-02   1.0002700e-01   9.3462000e-02  -1.0003900e-01
   2.7420000e+03   1.0772713e+01   1.2517500e-01  -8.8540000e-03  -7.2100000e-02   1.0002500e-01   9.3940000e-02  -1.0003700e-01
   2.7430000e+03   1.0776644e+01  -6.8455800e-01  -2.3879300e-01  -1.5450000e-02   1.0002300e-01   9.4418000e-02  -1.0003600e-01
   2.7440000e+03   1.0780543e+01   9.9470000e-03   1.1573400e-01  -4.6350000e-02   1.0002200e-01   9.4896000e-02  -1.0003400e-01
   2.7450000e+03   1.0784473e+01  -3.0934100e-01  -8.7133000e-02  -1.0300000e-02   1.0002100e-01   9.5374000e-02  -1.0003200e-01
   2.7460000e+03   1.0788393e+01   2.5850400e-01   1.4323000e-01  -1.0300000e-02   1.0002000e-01   9.5852000e-02  -1.0003000e-01
   2.7470000e+03   1.0792334e+01  -4.6299400e-01  -1.1892300e-01  -5.6650000e-02   1.0002000e-01   9.6329000e-02  -1.0002800e-01
   2.7480000e+03   1.0796255e+01   1.6507300e-01   1.0281500e-01  -1.5450000e-02   1.0001900e-01   9.6807000e-02  -1.0002600e-01
   2.7490000e+03   1.0800220e+01  -7.0106800e-01  -7.1538000e-02  -2.0600000e-02   1.0001800e-01   9.7284000e-02  -1.0002300e-01
   2.7500000e+03   1.0804126e+01   3.1132000e-02  -9.4830000e-03  -4.6350000e-02   1.0001700e-01   9.7753000e-02  -1.0002100e-01
   2.7510000e+03   1.0808057e+01   5.3668900e-01   2.0285400e-01  -6.6950000e-02   1.0001700e-01   9.8206000e-02  -1.0001800e-01
   2.7520000e+03   1.0811993e+01   3.7648800e-01   1.4044800e-01  -1.5450000e-02   1.0001500e-01   9.8634000e-02  -1.0001600e-01
   2.7530000e+03   1.0815902e+01   1.4242500e-01   1.2932600e-01  -3.0900000e-02   1.0001400e-01   9.9030000e-02  -1.0001300e-01
   2.7540000e+03   1.0819834e+01   3.0820100e-01   2.9276600e-01  -1.5450000e-02   1.0001300e-01   9.9390000e-02  -1.0001100e-01
   2.7550000e+03   1.0823763e+01   9.7822000e-02   2.8053100e-01   6.1800000e-02   1.0001100e-01   9.9710000e-02  -1.0001000e-01
   2.7560000e+03   1.0827698e+01  -3.4440000e-03   4.5134100e-01   1.7510000e-01   1.0001000e-01   9.9990000e-02  -1.0000800e-01
   2.7570000e+03   1.0831622e+01   7.8210000e-03   4.5337600e-01   7.7250000e-02   1.0000800e-01   1.0022800e-01  -1.0000600e-01
   2.7580000e+03   1.0835554e+01   2.0098900e-01   7.2627000e-01  -2.0085000e-01   1.0000700e-01   1.0042500e-01  -1.0000500e-01
   2.7590000e+03   1.0839483e+01   5.6405000e-02   6.7569600e-01  -2.8840000e-01   1.0000600e-01   1.0058300e-01  -1.0000400e-01
   2.7600000e+03   1.0843412e+01  -1.0199300e-01   9.0075800e-01  -2.9870000e-01   1.0000400e-01   1.0070300e-01  -1.0000200e-01
   2.7610000e+03   1.0847342e+01  -1.1636000e-02   7.5796400e-01  -2.8840000e-01   1.0000300e-01   1.0078900e-01  -1.0000200e-01
   2.7620000e+03   1.0851274e+01  -8.7911000e-02   9.5296700e-01  -4.6350000e-02   1.0000200e-01   1.0084300e-01  -1.0000100e-01
   2.7630000e+03   1.0855204e+01  -9.2159000e-02   8.7769200e-01   8.7550000e-02   1.0000100e-01   1.0087000e-01  -1.0000000e-01
   2.7640000e+03   1.0859134e+01  -6.5452000e-02   7.2847300e-01   1.1330000e-01   1.0000100e-01   1.0087100e-01  -1.0000000e-01
   2.7650000e+03   1.0863064e+01  -1.5153100e-01   7.4784200e-01   1.3390000e-01   1.0000000e-01   1.0085300e-01  -1.0000000e-01
   2.7660000e+03   1.0866992e+01  -7.1838000e-02   5.3358800e-01   7.7250000e-02   1.0000000e-01   1.0081700e-01  -1.0000000e-01
   2.7670000e+03   1.0870922e+01  -7.4567000e-02   3.8407200e-01   1.0300000e-02   1.0000100e-01   1.0076700e-01  -1.0000000e-01
   2.7680000e+03   1.0874852e+01   3.6856000e-02   9.1030000e-02  -1.8025000e-01   1.0000100e-01   1.0070800e-01  -1.0000000e-01
   2.7690000e+03   1.0878782e+01  -9.6462700e-01  -1.1752400e-01  -2.5235000e-01   1.0000100e-01   1.0064100e-01  -1.0000000e-01
   2.7700000e+03   1.0882713e+01   1.5758800e-01  -5.6339000e-02  -2.3690000e-01   1.0000200e-01   1.0057100e-01  -9.9999000e-02
   2.7710000e+03   1.0886644e+01   1.5156200e-01  -3.2068600e-01  -4.1200000e-02   1.0000200e-01   1.0049900e-01  -9.9999000e-02
   2.7720000e+03   1.0890573e+01   1.4235300e-01  -4.0180900e-01   3.6050000e-02   1.0000200e-01   1.0042700e-01  -9.9999000e-02
   2.7730000e+03   1.0894504e+01   1.5395200e-01  -6.3319300e-01   7.7250000e-02   1.0000100e-01   1.0035800e-01  -1.0000000e-01
   2.7740000e+03   1.0898433e+01   1.5329100e-01  -6.6311600e-01  -5.1500000e-03   1.0000100e-01   1.0029300e-01  -1.0000200e-01
   2.7750000e+03   1.0902363e+01   1.8176900e-01  -7.5739200e-01   1.0300000e-02   1.0000100e-01   1.0023300e-01  -1.0000400e-01
   2.7760000e+03   1.0906293e+01   1.3257700e-01  -6.4693500e-01  -4.1200000e-02   1.0000000e-01   1.0017800e-01  -1.0000500e-01
   2.7770000e+03   1.0910225e+01   1.8250200e-01  -7.6223600e-01   1.0300000e-02   1.0000000e-01   1.0012900e-01  -1.0000600e-01
   2.7780000e+03   1.0914154e+01   1.7292000e-02  -5.6309800e-01   2.5750000e-02   9.9999000e-02   1.0008700e-01  -1.0000600e-01
   2.7790000e+03   1.0918084e+01   3.4507000e-02  -4.6071400e-01  -1.4420000e-01   9.9998000e-02   1.0005000e-01  -1.0000600e-01
   2.7800000e+03   1.0922012e+01   2.8088000e-02  -2.5823200e-01  -9.2700000e-02   9.9997000e-02   1.0001900e-01  -1.0000600e-01
   2.7810000e+03   1.0925942e+01   5.1210000e-03  -2.8890000e-02  -1.3905000e-01   9.9997000e-02   9.9993000e-02  -1.0000500e-01
   2.7820000e+03   1.0929875e+01   1.4540000e-03   2.5089000e-02  -1.8025000e-01   9.9996000e-02   9.9971000e-02  -1.0000600e-01
   2.7830000e+03   1.0933804e+01   1.5396000e-02   2.4607200e-01  -4.1200000e-02   9.9995000e-02   9.9953000e-02  -1.0000600e-01
   2.7840000e+03   1.0937734e+01   1.7510000e-03   3.2311200e-01   1.2360000e-01   9.9994000e-02   9.9939000e-02  -1.0000700e-01
   2.7850000e+03   1.0941664e+01  -6.2278000e-02   3.5149500e-01   1.7510000e-01   9.9994000e-02   9.9927000e-02  -1.0000700e-01
   2.7860000e+03   1.0945638e+01  -2.1523000e-02   4.8783600e-01   1.3390000e-01   9.9994000e-02   9.9918000e-02  -1.0000700e-01
   2.7870000e+03   1.0949525e+01  -4.1341000e-02   3.9990000e-01   6.1800000e-02   9.9995000e-02   9.9911000e-02  -1.0000700e-01
   2.7880000e+03   1.0953455e+01  -3.4408000e-02   4.6072100e-01  -1.7510000e-01   9.9997000e-02   9.9906000e-02  -1.0000700e-01
   2.7890000e+03   1.0957385e+01  -5.3980000e-02   3.3806700e-01  -3.3990000e-01   9.9999000e-02   9.9902000e-02  -1.0000600e-01
   2.7900000e+03   1.0961315e+01  -6.1157000e-02   3.1196500e-01  -3.2960000e-01   1.0000100e-01   9.9899000e-02  -1.0000600e-01
   2.7910000e+03   1.0965245e+01   9.3460000e-03   1.8043500e-01  -2.2145000e-01   1.0000200e-01   9.9898000e-02  -1.0000500e-01
   2.7920000e+03   1.0969173e+01   5.1595000e-02   1.0846000e-01  -8.7550000e-02   1.0000400e-01   9.9898000e-02  -1.0000500e-01
   2.7930000e+03   1.0973104e+01   6.1225000e-02   2.0775000e-02  -1.5450000e-01   1.0000500e-01   9.9899000e-02  -1.0000500e-01
   2.7940000e+03   1.0977035e+01   5.2233000e-02  -9.5037000e-02   1.2875000e-01   1.0000600e-01   9.9902000e-02  -1.0000500e-01
   2.7950000e+03   1.0980964e+01   8.8761000e-02  -1.6802600e-01   1.2875000e-01   1.0000700e-01   9.9907000e-02  -1.0000500e-01
   2.7960000e+03   1.0984894e+01   1.2639400e-01  -2.8054700e-01   1.2360000e-01   1.0000700e-01   9.9914000e-02  -1.0000500e-01
   2.7970000e+03   1.0988824e+01   1.4003800e-01  -3.5758800e-01   4.1200000e-02   1.0000700e-01   9.9922000e-02  -1.0000600e-01
   2.7980000e+03   1.0992754e+01   8.9047000e-02  -4.3614400e-01   1.0815000e-01   1.0000700e-01   9.9931000e-02  -1.0000500e-01
   2.7990000e+03   1.0996685e+01   5.2169000e-02  -4.2777800e-01  -3.0900000e-02   1.0000700e-01   9.9942000e-02  -1.0000500e-01
   2.8000000e+03   1.1000615e+01   7.1299000e-02  -4.6908500e-01   5.1500000e-02   1.0000600e-01   9.9953000e-02  -1.0000400e-01
   2.8010000e+03   1.1004544e+01   2.0020000e-02  -2.7952400e-01  -2.0600000e-02   1.0000600e-01   9.9965000e-02  -1.0000300e-01
   2.8020000e+03   1.1008475e+01   7.0320000e-03  -4.0598000e-01  -1.4420000e-01   1.0000500e-01   9.9976000e-02  -1.0000300e-01
   2.8030000e+03   1.1012404e+01   8.8685000e-02  -2.6735600e-01  -1.9570000e-01   1.0000400e-01   9.9987000e-02  -1.0000300e-01
   2.8040000e+03   1.1016334e+01   7.5984000e-02  -9.5789000e-02  -2.4205000e-01   1.0000300e-01   9.9998000e-02  -1.0000400e-01
   2.8050000e+03   1.1020265e+01   1.1201900e-01  -9.9332000e-02  -2.2145000e-01   1.0000200e-01   1.0000700e-01  -1.0000600e-01
   2.8060000e+03   1.1024196e+01   2.9040000e-03   5.0178000e-02  -1.8025000e-01   1.0000100e-01   1.0001400e-01  -1.0000700e-01
   2.8070000e+03   1.1028125e+01   7.8470000e-02   1.2317200e-01  -1.1845000e-01   1.0000000e-01   1.0002000e-01  -1.0000800e-01
   2.8080000e+03   1.1032055e+01   5.8062000e-02   3.3807200e-01   4.6350000e-02   1.0000000e-01   1.0002500e-01  -1.0000800e-01
   2.8090000e+03   1.1035984e+01   2.0490000e-02   2.1718500e-01   1.3390000e-01   1.0000000e-01   1.0002700e-01  -1.0000800e-01
   2.8100000e+03   1.1039916e+01  -3.3390000e-02   4.2118100e-01   1.4935000e-01   1.0000000e-01   1.0002700e-01  -1.0000700e-01
   2.8110000e+03   1.1043844e+01  -4.7991000e-02   4.0369200e-01   1.6480000e-01   1.0000100e-01   1.0002600e-01  -1.0000600e-01
   2.8120000e+03   1.1047775e+01  -1.1902900e-01   2.7190300e-01   6.6950000e-02   1.0000100e-01   1.0002400e-01  -1.0000500e-01
   2.8130000e+03   1.1051704e+01  -6.8737000e-02   2.2122600e-01  -1.1330000e-01   1.0000200e-01   1.0002000e-01  -1.0000400e-01
   2.8140000e+03   1.1055634e+01  -2.7581000e-02   1.8879400e-01  -2.1115000e-01   1.0000200e-01   1.0001600e-01  -1.0000400e-01
   2.8150000e+03   1.1059565e+01   1.5795000e-02   7.7296000e-02  -2.3690000e-01   1.0000300e-01   1.0001100e-01  -1.0000300e-01
   2.8160000e+03   1.1063495e+01  -5.3450000e-02   3.5218000e-02  -2.3690000e-01   1.0000300e-01   1.0000600e-01  -1.0000300e-01
   2.8170000e+03   1.1067427e+01   2.7494000e-02   4.4606000e-02  -2.0085000e-01   1.0000400e-01   1.0000100e-01  -1.0000300e-01
   2.8180000e+03   1.1071356e+01   6.7197000e-02  -1.2915000e-02  -1.5965000e-01   1.0000400e-01   9.9997000e-02  -1.0000400e-01
   2.8190000e+03   1.1075285e+01   1.0570400e-01  -1.3024500e-01   0.0000000e+00   1.0000500e-01   9.9993000e-02  -1.0000500e-01
   2.8200000e+03   1.1079218e+01   1.3516000e-01  -1.2999000e-01   1.0300000e-01   1.0000500e-01   9.9991000e-02  -1.0000600e-01
   2.8210000e+03   1.1083145e+01   1.3310600e-01  -1.8498400e-01   1.4935000e-01   1.0000600e-01   9.9990000e-02  -1.0000600e-01
   2.8220000e+03   1.1087076e+01   1.0441300e-01  -2.8939600e-01   1.9055000e-01   1.0000600e-01   9.9989000e-02  -1.0000700e-01
   2.8230000e+03   1.1091005e+01   4.7205000e-02  -2.9953900e-01   2.5750000e-02   1.0000600e-01   9.9990000e-02  -1.0000600e-01
   2.8240000e+03   1.1094934e+01   8.9560000e-03  -2.1692700e-01   5.1500000e-03   1.0000600e-01   9.9992000e-02  -1.0000600e-01
   2.8250000e+03   1.1098865e+01   4.6696000e-02  -2.3010200e-01   5.6650000e-02   1.0000500e-01   9.9994000e-02  -1.0000500e-01
   2.8260000e+03   1.1102795e+01   2.8425000e-02  -1.9361100e-01  -1.3390000e-01   1.0000500e-01   9.9997000e-02  -1.0000400e-01
   2.8270000e+03   1.1106725e+01   2.4501000e-02  -1.0491400e-01  -2.4205000e-01   1.0000400e-01   9.9999000e-02  -1.0000300e-01
   2.8280000e+03   1.1110656e+01   1.7926000e-02  -1.0111300e-01  -2.0085000e-01   1.0000300e-01   1.0000200e-01  -1.0000300e-01
   2.8290000e+03   1.1114586e+01   4.7474000e-02  -1.5160000e-03  -1.9570000e-01   1.0000200e-01   1.0000400e-01  -1.0000400e-01
   2.8300000e+03   1.1118515e+01   5.6698000e-02   7.9580000e-02  -1.4935000e-01   1.0000200e-01   1.0000600e-01  -1.0000500e-01
   2.8310000e+03   1.1122447e+01   1.1276000e-02   1.3608800e-01  -1.0815000e-01   1.0000100e-01   1.0000700e-01  -1.0000600e-01
   2.8320000e+03   1.1126375e+01   1.1851900e-01   1.3027000e-01   7.2100000e-02   1.0000100e-01   1.0000800e-01  -1.0000700e-01
   2.8330000e+03   1.1130308e+01   2.3572000e-02   1.3330200e-01   1.2360000e-01   1.0000100e-01   1.0000800e-01  -1.0000700e-01
   2.8340000e+03   1.1134235e+01   1.5634000e-02   2.1135500e-01   8.7550000e-02   1.0000100e-01   1.0000700e-01  -1.0000700e-01
   2.8350000e+03   1.1138166e+01   3.8772000e-02   1.8069300e-01   4.1200000e-02   1.0000200e-01   1.0000600e-01  -1.0000700e-01
   2.8360000e+03   1.1142096e+01  -1.1008000e-02   1.6193500e-01  -7.7250000e-02   1.0000200e-01   1.0000500e-01  -1.0000600e-01
   2.8370000e+03   1.1146026e+01  -3.6796000e-02   1.0770000e-01  -1.8540000e-01   1.0000300e-01   1.0000300e-01  -1.0000500e-01
   2.8380000e+03   1.1149955e+01  -4.0555000e-02   6.2338000e-02  -1.5450000e-01   1.0000300e-01   1.0000100e-01  -1.0000400e-01
   2.8390000e+03   1.1153885e+01   5.7210000e-03   1.0140000e-03  -1.2360000e-01   1.0000400e-01   9.9998000e-02  -1.0000300e-01
   2.8400000e+03   1.1157815e+01  -2.3060000e-03  -2.0274000e-02  -1.5965000e-01   1.0000400e-01   9.9996000e-02  -1.0000300e-01
   2.8410000e+03   1.1161747e+01   3.3382000e-02  -8.8441000e-02  -3.6050000e-02   1.0000400e-01   9.9994000e-02  -1.0000300e-01
   2.8420000e+03   1.1165676e+01   8.2562000e-02  -9.9586000e-02   6.1800000e-02   1.0000400e-01   9.9993000e-02  -1.0000400e-01
   2.8430000e+03   1.1169606e+01   8.5123000e-02  -1.1403100e-01   7.7250000e-02   1.0000400e-01   9.9992000e-02  -1.0000400e-01
   2.8440000e+03   1.1173536e+01   9.5367000e-02  -1.7181000e-01   5.6650000e-02   1.0000400e-01   9.9991000e-02  -1.0000500e-01
   2.8450000e+03   1.1177467e+01   4.3026000e-02  -1.7612300e-01   1.5450000e-02   1.0000400e-01   9.9991000e-02  -1.0000600e-01
   2.8460000e+03   1.1181397e+01   8.2218000e-02  -1.6420900e-01   0.0000000e+00   1.0000400e-01   9.9992000e-02  -1.0000600e-01
   2.8470000e+03   1.1185327e+01   3.0476000e-02  -1.3861800e-01  -1.4420000e-01   1.0000400e-01   9.9993000e-02  -1.0000500e-01
   2.8480000e+03   1.1189257e+01   2.3647000e-02  -1.0009900e-01  -1.8540000e-01   1.0000400e-01   9.9994000e-02  -1.0000500e-01
   2.8490000e+03   1.1193187e+01   4.5422000e-02  -5.6508000e-02  -1.5450000e-01   1.0000400e-01   9.9996000e-02  -1.0000400e-01
   2.8500000e+03   1.1197116e+01   3.6287000e-02  -3.8263000e-02  -1.3390000e-01   1.0000400e-01   9.9998000e-02  -1.0000400e-01
   2.8510000e+03   1.1201047e+01   1.4530000e-03   2.5089000e-02  -1.0300000e-01   1.0000300e-01   1.0000000e-01  -1.0000400e-01
   2.8520000e+03   1.1204976e+01   4.7818000e-02   6.3106000e-02  -2.5750000e-02   1.0000300e-01   1.0000200e-01  -1.0000400e-01
   2.8530000e+03   1.1208905e+01   3.6122000e-02   9.5797000e-02   7.7250000e-02   1.0000300e-01   1.0000300e-01  -1.0000500e-01
   2.8540000e+03   1.1212835e+01   1.7851000e-02   1.3228700e-01   4.1200000e-02   1.0000200e-01   1.0000300e-01  -1.0000500e-01
   2.8550000e+03   1.1216765e+01   2.8693000e-02   1.0441200e-01   1.0300000e-01   1.0000200e-01   1.0000400e-01  -1.0000500e-01
   2.8560000e+03   1.1220696e+01  -2.7915000e-02   1.2417400e-01   2.0600000e-02   1.0000200e-01   1.0000300e-01  -1.0000500e-01
   2.8570000e+03   1.1224627e+01  -8.1920000e-03   1.1277200e-01  -1.3905000e-01   1.0000200e-01   1.0000300e-01  -1.0000500e-01
   2.8580000e+03   1.1228558e+01  -3.7994000e-02   4.7893000e-02  -1.5965000e-01   1.0000300e-01   1.0000200e-01  -1.0000400e-01
   2.8590000e+03   1.1232486e+01   1.2041000e-02   3.1932000e-02  -1.4935000e-01   1.0000300e-01   1.0000100e-01  -1.0000400e-01
   2.8600000e+03   1.1236417e+01   4.5167000e-02  -2.1790000e-02  -1.2875000e-01   1.0000300e-01   1.0000000e-01  -1.0000400e-01
   2.8610000e+03   1.1240348e+01   8.3760000e-02  -3.9779000e-02  -9.2700000e-02   1.0000400e-01   9.9999000e-02  -1.0000400e-01
   2.8620000e+03   1.1244277e+01   6.1731000e-02  -4.8651000e-02   1.0300000e-02   1.0000400e-01   9.9998000e-02  -1.0000400e-01
   2.8630000e+03   1.1248208e+01   5.8826000e-02  -9.8828000e-02   1.0300000e-02   1.0000400e-01   9.9997000e-02  -1.0000500e-01
   2.8640000e+03   1.1252138e+01   1.1688700e-01  -9.3501000e-02   1.0300000e-02   1.0000400e-01   9.9996000e-02  -1.0000500e-01
   2.8650000e+03   1.1256066e+01   3.3382000e-02  -8.8441000e-02  -2.5750000e-02   1.0000400e-01   9.9996000e-02  -1.0000600e-01
   2.8660000e+03   1.1259996e+01   8.6232000e-02  -1.5356500e-01   1.5450000e-02   1.0000400e-01   9.9996000e-02  -1.0000600e-01
   2.8670000e+03   1.1263927e+01   4.5677000e-02  -9.1227000e-02  -6.1800000e-02   1.0000400e-01   9.9997000e-02  -1.0000600e-01
   2.8680000e+03   1.1267856e+01   3.2783000e-02  -1.1834400e-01  -1.5450000e-01   1.0000400e-01   9.9997000e-02  -1.0000500e-01
   2.8690000e+03   1.1271787e+01  -2.3227000e-02  -6.8679000e-02  -1.3390000e-01   1.0000400e-01   9.9998000e-02  -1.0000500e-01
   2.8700000e+03   1.1275717e+01   1.6818000e-02  -6.1580000e-02  -1.1845000e-01   1.0000300e-01   9.9999000e-02  -1.0000400e-01
   2.8710000e+03   1.1279647e+01   6.5490000e-02  -3.2880000e-03  -8.7550000e-02   1.0000300e-01   9.9999000e-02  -1.0000400e-01
   2.8720000e+03   1.1283578e+01   6.7541000e-02   5.1704000e-02  -2.5750000e-02   1.0000300e-01   1.0000000e-01  -1.0000400e-01
   2.8730000e+03   1.1287507e+01  -1.4257000e-02   4.7135000e-02   3.0900000e-02   1.0000300e-01   1.0000100e-01  -1.0000500e-01
   2.8740000e+03   1.1291437e+01   3.9281000e-02   1.1125600e-01   1.0300000e-02   1.0000300e-01   1.0000100e-01  -1.0000500e-01
   2.8750000e+03   1.1295367e+01  -7.6400000e-04   1.0415600e-01   5.1500000e-03   1.0000300e-01   1.0000100e-01  -1.0000500e-01
   2.8760000e+03   1.1299297e+01  -3.5688000e-02   6.8167000e-02   1.5450000e-02   1.0000300e-01   1.0000100e-01  -1.0000500e-01
   2.8770000e+03   1.1303227e+01   4.0390000e-02   7.1722000e-02  -7.2100000e-02   1.0000300e-01   1.0000000e-01  -1.0000500e-01
   2.8780000e+03   1.1307158e+01   3.8682000e-02   8.1352000e-02  -1.1330000e-01   1.0000300e-01   1.0000000e-01  -1.0000500e-01
   2.8790000e+03   1.1311087e+01  -4.0140000e-03  -1.0644000e-02  -6.6950000e-02   1.0000300e-01   9.9999000e-02  -1.0000500e-01
   2.8800000e+03   1.1315013e+01  -1.7761000e-02  -3.2946000e-02  -5.6650000e-02   1.0000300e-01   9.9999000e-02  -1.0000400e-01
   2.8810000e+03   1.1318942e+01   6.7197000e-02  -1.2918000e-02  -1.1845000e-01   1.0000300e-01   9.9999000e-02  -1.0000500e-01
   2.8820000e+03   1.1322871e+01   3.6287000e-02  -3.8263000e-02  -3.6050000e-02   1.0000400e-01   9.9998000e-02  -1.0000500e-01
   2.8830000e+03   1.1326801e+01   7.5988000e-02  -9.5786000e-02   1.0300000e-02   1.0000400e-01   9.9998000e-02  -1.0000600e-01
   2.8840000e+03   1.1330755e+01   1.5366000e-02  -8.6668000e-02   5.1500000e-03   1.0000400e-01   9.9997000e-02  -1.0000600e-01
   2.8850000e+03   1.1334702e+01   1.0945900e-01  -8.4885000e-02  -2.5750000e-02   1.0000500e-01   9.9996000e-02  -1.0000600e-01
   2.8860000e+03   1.1338629e+01   2.3902000e-02  -1.3481800e-01  -3.0900000e-02   1.0000600e-01   9.9995000e-02  -1.0000700e-01
   2.8870000e+03   1.1342537e+01   2.4246000e-02  -7.0195000e-02  -3.6050000e-02   1.0000700e-01   9.9994000e-02  -1.0000700e-01
   2.8880000e+03   1.1346490e+01   8.1454000e-02  -6.0053000e-02  -1.3905000e-01   1.0000800e-01   9.9992000e-02  -1.0000800e-01
   2.8890000e+03   1.1350398e+01   7.6587000e-02  -6.5882000e-02  -4.1200000e-02   1.0000900e-01   9.9990000e-02  -1.0000900e-01
   2.8900000e+03   1.1354330e+01   2.0832000e-02  -5.0936000e-02  -7.2100000e-02   1.0001000e-01   9.9989000e-02  -1.0001000e-01
   2.8910000e+03   1.1358281e+01   3.0311000e-02  -4.5590000e-03  -8.7550000e-02   1.0001100e-01   9.9987000e-02  -1.0001200e-01
   2.8920000e+03   1.1362185e+01   3.4325000e-02   6.0850000e-03  -7.7250000e-02   1.0001200e-01   9.9985000e-02  -1.0001400e-01
   2.8930000e+03   1.1366138e+01  -6.5740000e-03   3.8010000e-03  -6.1800000e-02   1.0001300e-01   9.9984000e-02  -1.0001600e-01
   2.8940000e+03   1.1370046e+01   3.8684000e-02   8.1351000e-02   5.1500000e-03   1.0001500e-01   9.9983000e-02  -1.0001800e-01
   2.8950000e+03   1.1373971e+01   1.5201000e-02   4.7391000e-02  -4.6350000e-02   1.0001600e-01   9.9983000e-02  -1.0001900e-01
   2.8960000e+03   1.1377893e+01   2.1775000e-02   4.3590000e-02  -3.0900000e-02   1.0001700e-01   9.9983000e-02  -1.0002100e-01
   2.8970000e+03   1.1381823e+01  -2.4590000e-02   5.5730000e-03  -5.6650000e-02   1.0001900e-01   9.9983000e-02  -1.0002300e-01
   2.8980000e+03   1.1385754e+01   2.4935000e-02   5.9049000e-02  -5.6650000e-02   1.0002000e-01   9.9983000e-02  -1.0002400e-01
   2.8990000e+03   1.1389695e+01   3.1600000e-03   1.5459000e-02  -1.2360000e-01   1.0002100e-01   9.9983000e-02  -1.0002600e-01
   2.9000000e+03   1.1393651e+01   9.0334000e-02  -4.3581000e-02  -5.1500000e-02   1.0002200e-01   9.9983000e-02  -1.0002800e-01
   2.9010000e+03   1.1397557e+01   3.9701000e-02  -5.7523000e-02  -5.1500000e-03   1.0002300e-01   9.9984000e-02  -1.0003000e-01
   2.9020000e+03   1.1401485e+01   3.7393000e-02  -7.7798000e-02  -5.6650000e-02   1.0002400e-01   9.9984000e-02  -1.0003200e-01
   2.9030000e+03   1.1405404e+01   4.8835000e-02  -7.5769000e-02  -5.1500000e-03   1.0002500e-01   9.9983000e-02  -1.0003400e-01
   2.9040000e+03   1.1409337e+01  -1.1990000e-03  -5.9807000e-02  -7.7250000e-02   1.0002700e-01   9.9983000e-02  -1.0003700e-01
   2.9050000e+03   1.1413299e+01   6.2583000e-02  -5.3467000e-02  -6.6950000e-02   1.0002800e-01   9.9982000e-02  -1.0003900e-01
   2.9060000e+03   1.1417231e+01   4.8581000e-02  -4.1051000e-02  -8.2400000e-02   1.0003000e-01   9.9981000e-02  -1.0004100e-01
   2.9070000e+03   1.1421158e+01   4.6274000e-02  -6.1325000e-02  -3.0900000e-02   1.0003200e-01   9.9980000e-02  -1.0004300e-01
   2.9080000e+03   1.1425090e+01   7.6820000e-03  -4.3334000e-02  -8.7550000e-02   1.0003400e-01   9.9979000e-02  -1.0004600e-01
   2.9090000e+03   1.1429021e+01   2.6551000e-02  -4.9922000e-02  -5.6650000e-02   1.0003600e-01   9.9977000e-02  -1.0004800e-01
   2.9100000e+03   1.1432949e+01  -2.3070000e-03  -2.0274000e-02  -3.0900000e-02   1.0003700e-01   9.9976000e-02  -1.0005100e-01
   2.9110000e+03   1.1436882e+01   8.1198000e-02  -2.5337000e-02  -5.6650000e-02   1.0003900e-01   9.9974000e-02  -1.0005400e-01
   2.9120000e+03   1.1440809e+01   2.4590000e-02  -5.5740000e-03  -3.0900000e-02   1.0004000e-01   9.9972000e-02  -1.0005700e-01
   2.9130000e+03   1.1444737e+01   1.3148000e-02  -7.6020000e-03   2.5750000e-02   1.0004200e-01   9.9971000e-02  -1.0006000e-01
   2.9140000e+03   1.1448674e+01   2.6897000e-02   1.4700000e-02   4.6350000e-02   1.0004400e-01   9.9970000e-02  -1.0006200e-01
   2.9150000e+03   1.1452575e+01   6.4383000e-02   3.6242000e-02  -7.2100000e-02   1.0004500e-01   9.9968000e-02  -1.0006500e-01
   2.9160000e+03   1.1456510e+01   1.6657000e-02   7.2479000e-02  -5.6650000e-02   1.0004700e-01   9.9967000e-02  -1.0006800e-01
   2.9170000e+03   1.1460464e+01   8.0280000e-03   2.1288000e-02  -5.1500000e-02   1.0004900e-01   9.9967000e-02  -1.0007100e-01
   2.9180000e+03   1.1464379e+01   3.0912000e-02   2.5343000e-02  -7.2100000e-02   1.0005000e-01   9.9966000e-02  -1.0007300e-01
   2.9190000e+03   1.1468322e+01   4.5767000e-02   8.1110000e-03  -3.6050000e-02   1.0005200e-01   9.9966000e-02  -1.0007600e-01
   2.9200000e+03   1.1472225e+01   2.4842000e-02  -4.0293000e-02  -5.6650000e-02   1.0005300e-01   9.9966000e-02  -1.0007900e-01
   2.9210000e+03   1.1476184e+01   2.2282000e-02  -2.5848000e-02  -7.2100000e-02   1.0005500e-01   9.9965000e-02  -1.0008200e-01
   2.9220000e+03   1.1480093e+01   1.0834800e-01  -4.5359000e-02  -7.7250000e-02   1.0005600e-01   9.9965000e-02  -1.0008500e-01
   2.9230000e+03   1.1484043e+01   7.8289000e-02  -7.5517000e-02  -3.0900000e-02   1.0005800e-01   9.9964000e-02  -1.0008900e-01
   2.9240000e+03   1.1487951e+01   3.3626000e-02  -1.2316200e-01  -5.1500000e-02   1.0006000e-01   9.9963000e-02  -1.0009200e-01
   2.9250000e+03   1.1491900e+01   2.8856000e-02  -2.9650000e-02  -4.6350000e-02   1.0006200e-01   9.9962000e-02  -1.0009500e-01
   2.9260000e+03   1.1495807e+01   6.4888000e-02  -3.3197000e-02  -3.6050000e-02   1.0006400e-01   9.9960000e-02  -1.0009800e-01
   2.9270000e+03   1.1499751e+01   3.0814000e-02  -7.3999000e-02  -9.2700000e-02   1.0006500e-01   9.9959000e-02  -1.0010100e-01
   2.9280000e+03   1.1503671e+01   4.6019000e-02  -2.6609000e-02  -4.6350000e-02   1.0006700e-01   9.9957000e-02  -1.0010400e-01
   2.9290000e+03   1.1507621e+01   5.0886000e-02  -2.0780000e-02  -5.6650000e-02   1.0006900e-01   9.9955000e-02  -1.0010500e-01
   2.9300000e+03   1.1511531e+01   1.5707000e-02  -2.2048000e-02  -7.7250000e-02   1.0007100e-01   9.9953000e-02  -1.0010500e-01
   2.9310000e+03   1.1515469e+01   9.9870000e-03  -2.3061000e-02  -7.7250000e-02   1.0007300e-01   9.9951000e-02  -1.0010500e-01
   2.9320000e+03   1.1519403e+01   2.8604000e-02   5.0680000e-03  -6.1800000e-02   1.0007500e-01   9.9950000e-02  -1.0010400e-01
   2.9330000e+03   1.1523321e+01   6.4385000e-02   3.6239000e-02  -4.6350000e-02   1.0007700e-01   9.9948000e-02  -1.0010400e-01
   2.9340000e+03   1.1527249e+01   4.4061000e-02   1.7739000e-02  -2.0600000e-02   1.0007900e-01   9.9947000e-02  -1.0010300e-01
   2.9350000e+03   1.1531202e+01   3.3723000e-02  -2.3822000e-02   1.0300000e-02   1.0008100e-01   9.9946000e-02  -1.0010200e-01
   2.9360000e+03   1.1535134e+01   1.2044000e-02   3.1931000e-02  -5.6650000e-02   1.0008300e-01   9.9946000e-02  -1.0010200e-01
   2.9370000e+03   1.1539062e+01   4.0046000e-02   7.0950000e-03  -4.6350000e-02   1.0008500e-01   9.9945000e-02  -1.0010200e-01
   2.9380000e+03   1.1543031e+01  -6.3230000e-03  -3.0917000e-02  -3.6050000e-02   1.0008700e-01   9.9944000e-02  -1.0010100e-01
   2.9390000e+03   1.1546898e+01   1.8869000e-02  -6.5890000e-03  -6.6950000e-02   1.0008800e-01   9.9944000e-02  -1.0010100e-01
   2.9400000e+03   1.1550852e+01   5.0283000e-02  -5.0685000e-02  -3.6050000e-02   1.0009000e-01   9.9943000e-02  -1.0010100e-01
   2.9410000e+03   1.1554779e+01   3.8591000e-02  -1.7994000e-02  -5.1500000e-02   1.0009100e-01   9.9942000e-02  -1.0010100e-01
   2.9420000e+03   1.1558681e+01   1.7413000e-02  -3.1678000e-02  -8.2400000e-02   1.0009300e-01   9.9942000e-02  -1.0010100e-01
   2.9430000e+03   1.1562631e+01   1.1692000e-02  -3.2692000e-02  -8.7550000e-02   1.0009400e-01   9.9941000e-02  -1.0010100e-01
   2.9440000e+03   1.1566571e+01   2.8002000e-02  -2.4836000e-02  -5.1500000e-02   1.0009600e-01   9.9941000e-02  -1.0010200e-01
   2.9450000e+03   1.1570481e+01   3.7738000e-02  -1.3179000e-02  -2.5750000e-02   1.0009700e-01   9.9940000e-02  -1.0010200e-01
   2.9460000e+03   1.1574415e+01   2.1678000e-02  -5.5753000e-02  -7.7250000e-02   1.0009800e-01   9.9939000e-02  -1.0010200e-01
   2.9470000e+03   1.1578357e+01   1.9722000e-02  -1.1405000e-02  -1.0300000e-02   1.0010000e-01   9.9938000e-02  -1.0010200e-01
   2.9480000e+03   1.1582282e+01   3.6885000e-02  -8.3640000e-03  -6.6950000e-02   1.0010100e-01   9.9937000e-02  -1.0010200e-01
   2.9490000e+03   1.1586224e+01   6.3180000e-02  -2.3570000e-02  -5.6650000e-02   1.0010200e-01   9.9936000e-02  -1.0010200e-01
   2.9500000e+03   1.1590131e+01   6.5489000e-02  -3.2970000e-03  -7.7250000e-02   1.0010200e-01   9.9935000e-02  -1.0010200e-01
   2.9510000e+03   1.1594081e+01   3.1413000e-02  -4.4097000e-02  -2.0600000e-02   1.0010200e-01   9.9935000e-02  -1.0010200e-01
   2.9520000e+03   1.1597978e+01   3.7134000e-02  -4.3083000e-02  -2.5750000e-02   1.0010200e-01   9.9934000e-02  -1.0010200e-01
   2.9530000e+03   1.1601942e+01   5.0635000e-02   1.3936000e-02   5.1500000e-03   1.0010200e-01   9.9934000e-02  -1.0010200e-01
   2.9540000e+03   1.1605845e+01   2.3090000e-03   2.0274000e-02  -5.6650000e-02   1.0010200e-01   9.9934000e-02  -1.0010200e-01
   2.9550000e+03   1.1609805e+01   3.6635000e-02   2.6354000e-02  -3.0900000e-02   1.0010200e-01   9.9934000e-02  -1.0010200e-01
   2.9560000e+03   1.1613716e+01   5.7813000e-02   4.0038000e-02  -6.6950000e-02   1.0010200e-01   9.9934000e-02  -1.0010200e-01
   2.9570000e+03   1.1617664e+01   2.6046000e-02   1.9512000e-02  -1.0300000e-02   1.0010200e-01   9.9934000e-02  -1.0010200e-01
   2.9580000e+03   1.1621576e+01  -2.5590000e-03   1.4445000e-02  -9.2700000e-02   1.0010200e-01   9.9934000e-02  -1.0010200e-01
   2.9590000e+03   1.1625519e+01   7.4372000e-02   1.3174000e-02  -5.1500000e-02   1.0010200e-01   9.9934000e-02  -1.0010200e-01
   2.9600000e+03   1.1629422e+01   2.7148000e-02  -2.0022000e-02  -3.0900000e-02   1.0010100e-01   9.9934000e-02  -1.0010200e-01
   2.9610000e+03   1.1633383e+01   4.8576000e-02  -4.1057000e-02  -7.7250000e-02   1.0010100e-01   9.9934000e-02  -1.0010200e-01
   2.9620000e+03   1.1637301e+01   6.6841000e-02  -7.7550000e-02  -3.6050000e-02   1.0010100e-01   9.9934000e-02  -1.0010200e-01
   2.9630000e+03   1.1641225e+01   1.5707000e-02  -2.2048000e-02  -7.7250000e-02   1.0010100e-01   9.9934000e-02  -1.0010200e-01
   2.9640000e+03   1.1645172e+01   4.3708000e-02  -4.6885000e-02  -5.6650000e-02   1.0010100e-01   9.9933000e-02  -1.0010200e-01
   2.9650000e+03   1.1649074e+01   2.4839000e-02  -4.0295000e-02  -6.6950000e-02   1.0010100e-01   9.9933000e-02  -1.0010200e-01
   2.9660000e+03   1.1652998e+01   3.6884000e-02  -8.3650000e-03  -3.6050000e-02   1.0010100e-01   9.9933000e-02  -1.0010200e-01
   2.9670000e+03   1.1656939e+01   2.6046000e-02   1.9512000e-02  -9.7850000e-02   1.0010100e-01   9.9933000e-02  -1.0010200e-01
   2.9680000e+03   1.1660892e+01   3.1163000e-02  -9.3780000e-03  -5.1500000e-03   1.0010100e-01   9.9933000e-02  -1.0010200e-01
   2.9690000e+03   1.1664787e+01   5.1488000e-02   9.1210000e-03  -5.1500000e-02   1.0010100e-01   9.9933000e-02  -1.0010200e-01
   2.9700000e+03   1.1668752e+01   1.6310000e-02   7.8550000e-03  -7.7250000e-02   1.0010100e-01   9.9933000e-02  -1.0010200e-01
   2.9710000e+03   1.1672653e+01   4.0047000e-02   7.0940000e-03  -6.6950000e-02   1.0010100e-01   9.9933000e-02  -1.0010200e-01
   2.9720000e+03   1.1676614e+01   4.3458000e-02  -1.2166000e-02  -6.1800000e-02   1.0010100e-01   9.9933000e-02  -1.0010200e-01
   2.9730000e+03   1.1680518e+01   5.6606000e-02  -1.9770000e-02  -2.0600000e-02   1.0010100e-01   9.9933000e-02  -1.0010200e-01
   2.9740000e+03   1.1684474e+01   6.5740000e-03  -3.8020000e-03  -4.6350000e-02   1.0010100e-01   9.9933000e-02  -1.0010200e-01
   2.9750000e+03   1.1688402e+01   3.8590000e-02  -1.7995000e-02   5.1500000e-03   1.0010100e-01   9.9933000e-02  -1.0010200e-01
   2.9760000e+03   1.1692332e+01   8.8830000e-03   1.6472000e-02  -6.6950000e-02   1.0010100e-01   9.9933000e-02  -1.0010200e-01
   2.9770000e+03   1.1696247e+01   1.8869000e-02  -6.5900000e-03  -6.6950000e-02   1.0010100e-01   9.9933000e-02  -1.0010200e-01
   2.9780000e+03   1.1700192e+01   4.8576000e-02  -4.1057000e-02  -2.0600000e-02   1.0010100e-01   9.9933000e-02  -1.0010200e-01
   2.9790000e+03   1.1704103e+01   1.4001000e-02  -1.2418000e-02  -9.7850000e-02   1.0010100e-01   9.9933000e-02  -1.0010200e-01
   2.9800000e+03   1.1708053e+01   5.0885000e-02  -2.0783000e-02  -3.6050000e-02   1.0010100e-01   9.9933000e-02  -1.0010200e-01
   2.9810000e+03   1.1711969e+01   2.1427000e-02  -2.1035000e-02  -2.0600000e-02   1.0010100e-01   9.9932000e-02  -1.0010200e-01
   2.9820000e+03   1.1715913e+01   4.4311000e-02  -1.6981000e-02  -6.6950000e-02   1.0010100e-01   9.9932000e-02  -1.0010200e-01
   2.9830000e+03   1.1719837e+01   4.5164000e-02  -2.1796000e-02  -2.0600000e-02   1.0010100e-01   9.9932000e-02  -1.0010200e-01
   2.9840000e+03   1.1723775e+01   7.3166000e-02  -4.6633000e-02  -4.1200000e-02   1.0010100e-01   9.9932000e-02  -1.0010200e-01
   2.9850000e+03   1.1727675e+01   4.8576000e-02  -4.1057000e-02  -4.6350000e-02   1.0010100e-01   9.9932000e-02  -1.0010200e-01
   2.9860000e+03   1.1731627e+01   1.5956000e-02  -5.6767000e-02  -9.2700000e-02   1.0010100e-01   9.9932000e-02  -1.0010200e-01
   2.9870000e+03   1.1735564e+01   2.6899000e-02   1.4697000e-02  -4.1200000e-02   1.0010100e-01   9.9932000e-02  -1.0010200e-01
   2.9880000e+03   1.1739477e+01   2.7752000e-02   9.8820000e-03  -8.7550000e-02   1.0010100e-01   9.9932000e-02  -1.0010200e-01
   2.9890000e+03   1.1743426e+01   4.5164000e-02  -2.1796000e-02  -8.2400000e-02   1.0010100e-01   9.9932000e-02  -1.0010200e-01
   2.9900000e+03   1.1747355e+01   0.0000000e+00   0.0000000e+00  -3.0900000e-02   1.0010100e-01   9.9932000e-02  -1.0010200e-01
   2.9910000e+03   1.1751284e+01   5.3444000e-02  -3.5228000e-02  -9.7850000e-02   1.0010100e-01   9.9932000e-02  -1.0010200e-01
   2.9920000e+03   1.1755211e+01   9.9860000e-03  -2.3062000e-02  -5.1500000e-02   1.0010100e-01   9.9932000e-02  -1.0010200e-01
   2.9930000e+03   1.1759119e+01   3.6884000e-02  -8.3650000e-03  -4.1200000e-02   1.0010100e-01   9.9932000e-02  -1.0010200e-01
   2.9940000e+03   1.1763073e+01   2.9458000e-02   2.5200000e-04  -2.5750000e-02   1.0010100e-01   9.9932000e-02  -1.0010200e-01
   2.9950000e+03   1.1766981e+01   1.0237400e-01  -1.1662000e-02  -1.0300000e-02   1.0010100e-01   9.9932000e-02  -1.0010200e-01
   2.9960000e+03   1.1770934e+01   2.5590000e-03  -1.4445000e-02  -3.0900000e-02   1.0010100e-01   9.9932000e-02  -1.0010200e-01
   2.9970000e+03   1.1774838e+01   3.1767000e-02   2.0526000e-02  -3.6050000e-02   1.0010100e-01   9.9932000e-02  -1.0010200e-01
   2.9980000e+03   1.1778792e+01   2.7752000e-02   9.8820000e-03  -8.2400000e-02   1.0010100e-01   9.9932000e-02  -1.0010200e-01
   2.9990000e+03   1.1782693e+01   5.9768000e-02  -4.3110000e-03  -7.7250000e-02   1.0010100e-01   9.9932000e-02  -1.0010200e-01
   3.0000000e+03   1.1786656e+01   1.2544000e-02  -3.7507000e-02  -9.2700000e-02   1.0010100e-01   9.9931000e-02  -1.0010200e-01
   3.0010000e+03   1.1790554e+01   4.6017000e-02  -2.6611000e-02  -5.6650000e-02   1.0010100e-01   9.9931000e-02  -1.0010200e-01
   3.0020000e+03   1.1794505e+01   2.0221000e-02  -8.0842000e-02  -4.1200000e-02   1.0010100e-01   9.9931000e-02  -1.0010200e-01
   3.0030000e+03   1.1798438e+01   5.1738000e-02  -2.5598000e-02  -5.1500000e-03   1.0010100e-01   9.9931000e-02  -1.0010200e-01
   3.0040000e+03   1.1802374e+01   2.0575000e-02  -1.6220000e-02  -6.1800000e-02   1.0010100e-01   9.9931000e-02  -1.0010200e-01
   3.0050000e+03   1.1806303e+01   4.2605000e-02  -7.3510000e-03  -2.5750000e-02   1.0010100e-01   9.9931000e-02  -1.0010200e-01
   3.0060000e+03   1.1810213e+01   4.0899000e-02   2.2790000e-03  -1.5450000e-02   1.0010100e-01   9.9931000e-02  -1.0010200e-01
   3.0070000e+03   1.1814165e+01   7.4372000e-02   1.3174000e-02  -9.2700000e-02   1.0010100e-01   9.9931000e-02  -1.0010200e-01
   3.0080000e+03   1.1818093e+01   2.3737000e-02  -7.6100000e-04  -4.6350000e-02   1.0010100e-01   9.9931000e-02  -1.0010200e-01
   3.0090000e+03   1.1821996e+01  -8.0300000e-03  -2.1287000e-02  -1.0300000e-02   1.0010100e-01   9.9931000e-02  -1.0010200e-01
   3.0100000e+03   1.1825954e+01   3.4120000e-03  -1.9260000e-02  -1.1845000e-01   1.0010100e-01   9.9931000e-02  -1.0010200e-01
   3.0110000e+03   1.1829886e+01   4.6620000e-02   3.2920000e-03  -6.1800000e-02   1.0010100e-01   9.9931000e-02  -1.0010200e-01
   3.0120000e+03   1.1833795e+01   3.7134000e-02  -4.3083000e-02  -6.6950000e-02   1.0010100e-01   9.9931000e-02  -1.0010200e-01
   3.0130000e+03   1.1837745e+01  -3.7238000e-02  -5.6258000e-02  -5.6650000e-02   1.0010100e-01   9.9931000e-02  -1.0010200e-01
   3.0140000e+03   1.1841640e+01   6.7798000e-02   1.6976000e-02   5.1500000e-03   1.0010100e-01   9.9931000e-02  -1.0010200e-01
   3.0150000e+03   1.1845605e+01   2.7148000e-02  -2.0022000e-02  -7.2100000e-02   1.0010100e-01   9.9930000e-02  -1.0010200e-01
   3.0160000e+03   1.1849521e+01   1.9722000e-02  -1.1405000e-02  -6.1800000e-02   1.0010100e-01   9.9930000e-02  -1.0010200e-01
   3.0170000e+03   1.1853466e+01   7.4270000e-03  -8.6170000e-03  -5.6650000e-02   1.0010100e-01   9.9930000e-02  -1.0010200e-01
   3.0180000e+03   1.1857374e+01   6.7798000e-02   1.6976000e-02  -4.6350000e-02   1.0010100e-01   9.9930000e-02  -1.0010200e-01
   3.0190000e+03   1.1861323e+01   1.3148000e-02  -7.6030000e-03  -7.7250000e-02   1.0010100e-01   9.9930000e-02  -1.0010200e-01
   3.0200000e+03   1.1865253e+01   1.5707000e-02  -2.2048000e-02  -3.0900000e-02   1.0010100e-01   9.9930000e-02  -1.0010200e-01
   3.0210000e+03   1.1869158e+01   4.6620000e-02   3.2920000e-03  -3.6050000e-02   1.0010100e-01   9.9930000e-02  -1.0010200e-01
   3.0220000e+03   1.1873115e+01   7.8637000e-02  -1.0901000e-02  -3.6050000e-02   1.0010100e-01   9.9930000e-02  -1.0010200e-01
   3.0230000e+03   1.1877026e+01   5.3444000e-02  -3.5228000e-02  -3.6050000e-02   1.0010100e-01   9.9930000e-02  -1.0010200e-01
   3.0240000e+03   1.1880977e+01   2.1677000e-02  -5.5754000e-02  -5.1500000e-02   1.0010100e-01   9.9930000e-02  -1.0010200e-01
   3.0250000e+03   1.1884904e+01   2.1427000e-02  -2.1035000e-02  -5.6650000e-02   1.0010100e-01   9.9930000e-02  -1.0010200e-01
   3.0260000e+03   1.1888809e+01   5.5753000e-02  -1.4955000e-02  -1.0300000e-01   1.0010100e-01   9.9930000e-02  -1.0010200e-01
   3.0270000e+03   1.1892768e+01  -4.8326000e-02   6.3380000e-03  -5.6650000e-02   1.0010100e-01   9.9930000e-02  -1.0010200e-01
   3.0280000e+03   1.1896683e+01   6.2930000e-02   1.1147000e-02  -8.2400000e-02   1.0010100e-01   9.9930000e-02  -1.0010200e-01
   3.0290000e+03   1.1900622e+01   4.5164000e-02  -2.1796000e-02  -5.1500000e-02   1.0010100e-01   9.9930000e-02  -1.0010200e-01
   3.0300000e+03   1.1904531e+01   5.8915000e-02   5.0400000e-04  -1.0300000e-02   1.0010100e-01   9.9929000e-02  -1.0010200e-01
   3.0310000e+03   1.1908482e+01  -1.2898000e-02  -2.7115000e-02  -1.0815000e-01   1.0010100e-01   9.9929000e-02  -1.0010200e-01
   3.0320000e+03   1.1912415e+01   5.3194000e-02  -5.0900000e-04  -5.6650000e-02   1.0010100e-01   9.9929000e-02  -1.0010200e-01
   3.0330000e+03   1.1916331e+01   4.6017000e-02  -2.6611000e-02  -5.1500000e-02   1.0010100e-01   9.9929000e-02  -1.0010200e-01
   3.0340000e+03   1.1920278e+01   8.9226000e-02  -4.0590000e-03  -4.6350000e-02   1.0010100e-01   9.9929000e-02  -1.0010200e-01
   3.0350000e+03   1.1924206e+01   9.3820000e-03  -5.2965000e-02   5.1500000e-03   1.0010100e-01   9.9929000e-02  -1.0010200e-01
   3.0360000e+03   1.1928110e+01   5.0032000e-02  -1.5968000e-02  -6.1800000e-02   1.0010100e-01   9.9929000e-02  -1.0010200e-01
   3.0370000e+03   1.1932066e+01   3.8590000e-02  -1.7995000e-02  -5.1500000e-02   1.0010100e-01   9.9929000e-02  -1.0010200e-01
   3.0380000e+03   1.1935996e+01   8.2402000e-02   3.4461000e-02  -9.2700000e-02   1.0010100e-01   9.9929000e-02  -1.0010200e-01
   3.0390000e+03   1.1939925e+01  -8.5300000e-04   4.8150000e-03  -5.1500000e-02   1.0010100e-01   9.9929000e-02  -1.0010200e-01
   3.0400000e+03   1.1943833e+01   4.2855000e-02  -4.2070000e-02  -6.1800000e-02   1.0010100e-01   9.9929000e-02  -1.0010200e-01
   3.0410000e+03   1.1947826e+01   5.8062000e-02   5.3190000e-03  -2.5750000e-02   1.0010100e-01   9.9929000e-02  -1.0010200e-01
   3.0420000e+03   1.1951713e+01   8.2049000e-02  -3.0161000e-02   2.5750000e-02   1.0010100e-01   9.9929000e-02  -1.0010200e-01
   3.0430000e+03   1.1955644e+01  -3.8091000e-02  -5.1443000e-02   4.1200000e-02   1.0010100e-01   9.9929000e-02  -1.0010200e-01
   3.0440000e+03   1.1959576e+01   5.0885000e-02  -2.0783000e-02  -7.2100000e-02   1.0010100e-01   9.9929000e-02  -1.0010200e-01
   3.0450000e+03   1.1963497e+01   9.6653000e-02  -1.2676000e-02  -3.6050000e-02   1.0010100e-01   9.9929000e-02  -1.0010200e-01
   3.0460000e+03   1.1967441e+01   2.2280000e-02  -2.5850000e-02  -3.0900000e-02   1.0010100e-01   9.9929000e-02  -1.0010200e-01
   3.0470000e+03   1.1971363e+01   1.1030000e-03  -3.9534000e-02  -1.0300000e-01   1.0010100e-01   9.9929000e-02  -1.0010200e-01
   3.0480000e+03   1.1975300e+01  -1.4001000e-02   1.2418000e-02  -4.6350000e-02   1.0010100e-01   9.9929000e-02  -1.0010200e-01
   3.0490000e+03   1.1979207e+01   5.2341000e-02   4.3060000e-03  -5.6650000e-02   1.0010100e-01   9.9928000e-02  -1.0010200e-01
   3.0500000e+03   1.1983149e+01   2.4839000e-02  -4.0295000e-02  -9.2700000e-02   1.0010100e-01   9.9928000e-02  -1.0010200e-01
   3.0510000e+03   1.1987083e+01   1.0839000e-02  -2.7877000e-02  -4.1200000e-02   1.0010100e-01   9.9928000e-02  -1.0010200e-01
   3.0520000e+03   1.1991003e+01   3.8341000e-02   1.6724000e-02  -4.1200000e-02   1.0010100e-01   9.9928000e-02  -1.0010200e-01
   3.0530000e+03   1.1994946e+01   4.2855000e-02  -4.2070000e-02  -4.1200000e-02   1.0010100e-01   9.9928000e-02  -1.0010200e-01
   3.0540000e+03   1.1998850e+01  -4.1503000e-02  -3.2182000e-02  -3.0900000e-02   1.0010100e-01   9.9928000e-02  -1.0010200e-01
   3.0550000e+03   1.2002810e+01   2.1427000e-02  -2.1035000e-02   5.1500000e-03   1.0010100e-01   9.9928000e-02  -1.0010200e-01
   3.0560000e+03   1.2006735e+01   4.3458000e-02  -1.2167000e-02  -7.2100000e-02   1.0010100e-01   9.9928000e-02  -1.0010200e-01
   3.0570000e+03   1.2010633e+01   6.2327000e-02  -1.8757000e-02  -6.1800000e-02   1.0010100e-01   9.9928000e-02  -1.0010200e-01
   3.0580000e+03   1.2014572e+01  -6.3250000e-03  -3.0917000e-02  -5.1500000e-02   1.0010100e-01   9.9928000e-02  -1.0010200e-01
   3.0590000e+03   1.2018532e+01  -1.9721000e-02   1.1405000e-02  -7.7250000e-02   1.0010100e-01   9.9928000e-02  -1.0010200e-01
   3.0600000e+03   1.2022456e+01   1.9721000e-02  -1.1405000e-02  -7.7250000e-02   1.0010100e-01   9.9928000e-02  -1.0010200e-01
   3.0610000e+03   1.2026387e+01  -2.9208000e-02  -3.4970000e-02  -4.1200000e-02   1.0010100e-01   9.9928000e-02  -1.0010200e-01
   3.0620000e+03   1.2030314e+01   1.2544000e-02  -3.7507000e-02  -5.6650000e-02   1.0010100e-01   9.9928000e-02  -1.0010200e-01
   3.0630000e+03   1.2034246e+01   7.6576000e-02  -6.5894000e-02  -4.1200000e-02   1.0010100e-01   9.9928000e-02  -1.0010200e-01
   3.0640000e+03   1.2038141e+01   2.6794000e-02  -8.4644000e-02  -5.1500000e-03   1.0010100e-01   9.9927000e-02  -1.0010200e-01
   3.0650000e+03   1.2042107e+01   1.0838000e-02  -2.7877000e-02  -4.6350000e-02   1.0010100e-01   9.9927000e-02  -1.0010200e-01
   3.0660000e+03   1.2046002e+01   1.8016000e-02  -1.7750000e-03  -4.6350000e-02   1.0010100e-01   9.9927000e-02  -1.0010200e-01
   3.0670000e+03   1.2049967e+01   6.5489000e-02  -3.2990000e-03  -1.5450000e-02   1.0010100e-01   9.9927000e-02  -1.0010200e-01
   3.0680000e+03   1.2053868e+01   4.4062000e-02   1.7737000e-02  -8.7550000e-02   1.0010100e-01   9.9927000e-02  -1.0010200e-01
   3.0690000e+03   1.2057827e+01   4.0150000e-03   1.0643000e-02  -6.1800000e-02   1.0010100e-01   9.9927000e-02  -1.0010200e-01
   3.0700000e+03   1.2061750e+01  -8.2800000e-03   1.3432000e-02  -4.1200000e-02   1.0010100e-01   9.9927000e-02  -1.0010200e-01
   3.0710000e+03   1.2065664e+01   1.3148000e-02  -7.6030000e-03   5.1500000e-03   1.0010100e-01   9.9927000e-02  -1.0010200e-01
   3.0720000e+03   1.2069621e+01   4.3209000e-02   2.2552000e-02  -7.7250000e-02   1.0010100e-01   9.9927000e-02  -1.0010200e-01
   3.0730000e+03   1.2073545e+01  -5.7210000e-03  -1.0130000e-03  -6.1800000e-02   1.0010100e-01   9.9927000e-02  -1.0010200e-01
   3.0740000e+03   1.2077479e+01   1.2544000e-02  -3.7507000e-02  -2.0600000e-02   1.0010100e-01   9.9927000e-02  -1.0010200e-01
   3.0750000e+03   1.2081404e+01   5.4296000e-02  -4.0044000e-02  -8.2400000e-02   1.0010100e-01   9.9927000e-02  -1.0010200e-01
   3.0760000e+03   1.2085346e+01   6.7195000e-02  -1.2929000e-02  -4.1200000e-02   1.0010100e-01   9.9927000e-02  -1.0010200e-01
   3.0770000e+03   1.2089270e+01  -4.3209000e-02  -2.2552000e-02  -3.6050000e-02   1.0010100e-01   9.9927000e-02  -1.0010200e-01
   3.0780000e+03   1.2093185e+01   6.8048000e-02  -1.7744000e-02  -8.7550000e-02   1.0010100e-01   9.9927000e-02  -1.0010200e-01
   3.0790000e+03   1.2097128e+01   5.8915000e-02   5.0300000e-04  -3.0900000e-02   1.0010100e-01   9.9927000e-02  -1.0010200e-01
   3.0800000e+03   1.2101049e+01   8.5290000e-03  -4.8151000e-02  -8.7550000e-02   1.0010100e-01   9.9926000e-02  -1.0010200e-01
   3.0810000e+03   1.2104990e+01  -6.1225000e-02  -2.0777000e-02  -5.6650000e-02   1.0010100e-01   9.9926000e-02  -1.0010200e-01
   3.0820000e+03   1.2108897e+01   6.2327000e-02  -1.8757000e-02  -6.1800000e-02   1.0010100e-01   9.9926000e-02  -1.0010200e-01
   3.0830000e+03   1.2112848e+01   7.3519000e-02   1.7988000e-02  -2.5750000e-02   1.0010100e-01   9.9926000e-02  -1.0010200e-01
   3.0840000e+03   1.2116746e+01   2.2280000e-02  -2.5850000e-02  -6.1800000e-02   1.0010100e-01   9.9926000e-02  -1.0010200e-01
   3.0850000e+03   1.2120707e+01   2.8080000e-03  -4.9164000e-02  -6.1800000e-02   1.0010100e-01   9.9926000e-02  -1.0010200e-01
   3.0860000e+03   1.2124621e+01   4.3209000e-02   2.2552000e-02  -1.5450000e-02   1.0010100e-01   9.9926000e-02  -1.0010200e-01
   3.0870000e+03   1.2128566e+01   4.2854000e-02  -4.2071000e-02  -7.2100000e-02   1.0010100e-01   9.9926000e-02  -1.0010200e-01
   3.0880000e+03   1.2132499e+01  -3.0914000e-02  -2.5340000e-02  -6.1800000e-02   1.0010100e-01   9.9926000e-02  -1.0010200e-01
   3.0890000e+03   1.2136430e+01   1.8016000e-02  -1.7750000e-03  -6.6950000e-02   1.0010100e-01   9.9926000e-02  -1.0010200e-01
   3.0900000e+03   1.2140356e+01   6.6093000e-02   2.6605000e-02  -5.6650000e-02   1.0010100e-01   9.9926000e-02  -1.0010200e-01
   3.0910000e+03   1.2144283e+01   6.3180000e-02  -2.3572000e-02  -4.1200000e-02   1.0010100e-01   9.9926000e-02  -1.0010200e-01
   3.0920000e+03   1.2148199e+01  -1.8869000e-02   6.5900000e-03  -1.0300000e-02   1.0010100e-01   9.9926000e-02  -1.0010200e-01
   3.0930000e+03   1.2152122e+01  -3.7660000e-03  -4.5362000e-02  -5.6650000e-02   1.0010100e-01   9.9926000e-02  -1.0010200e-01
   3.0940000e+03   1.2156043e+01   2.1427000e-02  -2.1035000e-02  -4.6350000e-02   1.0010100e-01   9.9926000e-02  -1.0010200e-01
   3.0950000e+03   1.2160010e+01   9.8962000e-02   7.5960000e-03  -4.1200000e-02   1.0010100e-01   9.9926000e-02  -1.0010200e-01
   3.0960000e+03   1.2163936e+01  -8.0300000e-03  -2.1287000e-02  -1.0300000e-01   1.0010100e-01   9.9926000e-02  -1.0010200e-01
   3.0970000e+03   1.2167869e+01   9.0931000e-02  -1.3690000e-02   1.0300000e-02   1.0010100e-01   9.9926000e-02  -1.0010200e-01
   3.0980000e+03   1.2171773e+01   1.0838000e-02  -2.7877000e-02  -4.6350000e-02   1.0010100e-01   9.9926000e-02  -1.0010200e-01
   3.0990000e+03   1.2175726e+01  -6.5740000e-03   3.8020000e-03  -1.2875000e-01   1.0010100e-01   9.9925000e-02  -1.0010200e-01
   3.1000000e+03   1.2179632e+01  -1.9721000e-02   1.1405000e-02  -8.7550000e-02   1.0010100e-01   9.9925000e-02  -1.0010200e-01
[truncated: 63,892,282 more chars]
