# Supplementary material for: Delays in Admittance-Controlled Haptic Devices Make Simulated Masses Feel Heavier
Source: PLoS One. 2015 Sep 11;10(9):e0138023. doi: 10.1371/journal.pone.0138023 (PMC4567313; doi:10.1371/journal.pone.0138023)
Supplement: S1 Appendix — (ZIP) [file pone.0138023.s001.zip › Data_subject1-7/Duw_pp2.txt]

{'ScanNr','Time','ForceX','ForceY','ForceZ','PosX','PosY','PosZ'}
   1.0000000e+00   2.4300000e-04  -1.1634000e-02   5.3787000e-02   2.5750000e-02  -2.0900000e-04   1.2900000e-04   1.9400000e-04
   2.0000000e+00   4.1230000e-03   2.9065000e-02  -5.8673000e-02   9.7850000e-02  -2.0500000e-04   1.2700000e-04   1.9000000e-04
   3.0000000e+00   8.0540000e-03   1.7482000e-02  -2.0537600e-01   9.2700000e-02  -2.0200000e-04   1.2500000e-04   1.8700000e-04
   4.0000000e+00   1.2007000e-02  -1.7383000e-02  -1.9560400e-01   5.1500000e-03  -1.9800000e-04   1.2300000e-04   1.8400000e-04
   5.0000000e+00   1.5916000e-02  -7.5476000e-02  -2.2495800e-01  -8.2400000e-02  -1.9500000e-04   1.2100000e-04   1.8100000e-04
   6.0000000e+00   1.9845000e-02  -5.8676500e-01  -1.8596100e-01  -1.1330000e-01  -1.9200000e-04   1.1900000e-04   1.7800000e-04
   7.0000000e+00   2.3776000e-02   2.9084000e-02  -1.4180300e-01  -9.7850000e-02  -1.8900000e-04   1.1700000e-04   1.7500000e-04
   8.0000000e+00   2.7706000e-02   2.9081000e-02  -1.2713300e-01  -7.7250000e-02  -1.8600000e-04   1.1500000e-04   1.7300000e-04
   9.0000000e+00   3.1635000e-02   2.9078000e-02  -1.1735300e-01   3.0900000e-02  -1.8300000e-04   1.1300000e-04   1.7000000e-04
   1.0000000e+01   3.5566000e-02   3.4888000e-02  -1.1735200e-01   5.6650000e-02  -1.8100000e-04   1.1200000e-04   1.6800000e-04
   1.1000000e+01   3.9497000e-02  -5.8090000e-03  -4.8910000e-03   9.2700000e-02  -1.7800000e-04   1.1000000e-04   1.6500000e-04
   1.2000000e+01   4.3427000e-02   2.3218000e-02   9.7805000e-02   1.4935000e-01  -1.7600000e-04   1.0900000e-04   1.6300000e-04
   1.3000000e+01   4.7357000e-02   1.7404000e-02   1.1247400e-01   4.1200000e-02  -1.7300000e-04   1.0700000e-04   1.6100000e-04
   1.4000000e+01   5.1287000e-02  -6.3952000e-02   1.8580500e-01  -1.0300000e-02  -1.7100000e-04   1.0600000e-04   1.5900000e-04
   1.5000000e+01   5.5217000e-02  -6.9760000e-02   1.7602400e-01  -1.0300000e-02  -1.6900000e-04   1.0400000e-04   1.5600000e-04
   1.6000000e+01   5.9148000e-02   1.7386000e-02   1.9560400e-01  -8.7550000e-02  -1.6700000e-04   1.0300000e-04   1.5500000e-04
   1.7000000e+01   6.3078000e-02  -2.3290000e-02   2.2004500e-01  -3.6050000e-02  -1.6500000e-04   1.0200000e-04   1.5300000e-04
   1.8000000e+01   6.7009000e-02   2.7882900e-01   2.3967000e-01  -1.5450000e-02  -1.6300000e-04   1.0100000e-04   1.5100000e-04
   1.9000000e+01   7.0956000e-02   5.7720000e-03   1.7604100e-01   5.1500000e-02  -1.6100000e-04   9.9000000e-05   1.4900000e-04
   2.0000000e+01   7.4871000e-02  -2.9071000e-02   9.7794000e-02   2.5750000e-02  -1.5900000e-04   9.8000000e-05   1.4700000e-04
   2.1000000e+01   7.8801000e-02   5.7980000e-03   5.8681000e-02   9.2700000e-02  -1.5700000e-04   9.7000000e-05   1.4600000e-04
   2.2000000e+01   8.2731000e-02  -1.7426000e-02  -1.9563000e-02   1.0300000e-02  -1.5600000e-04   9.6000000e-05   1.4400000e-04
   2.3000000e+01   8.6658000e-02   5.8160000e-03  -3.4229000e-02  -5.6650000e-02  -1.5400000e-04   9.5000000e-05   1.4300000e-04
   2.4000000e+01   9.0588000e-02  -4.6474000e-02  -3.4239000e-02  -5.6650000e-02  -1.5200000e-04   9.4000000e-05   1.4100000e-04
   2.5000000e+01   9.4519000e-02   1.7457000e-02  -1.4180700e-01  -9.2700000e-02  -1.5100000e-04   9.3000000e-05   1.4000000e-04
   2.6000000e+01   9.8449000e-02  -1.7400000e-02  -1.6137300e-01  -2.0600000e-02  -1.5000000e-04   9.2000000e-05   1.3900000e-04
   2.7000000e+01   1.0238000e-01  -2.9013000e-02  -2.1516500e-01  -5.1500000e-02  -1.4800000e-04   9.2000000e-05   1.3700000e-04
   2.8000000e+01   1.0631000e-01  -5.2251000e-02  -2.2494900e-01  -2.5750000e-02  -1.4700000e-04   9.1000000e-05   1.3600000e-04
   2.9000000e+01   1.1024100e-01  -2.3210000e-02  -1.7115400e-01   3.0900000e-02  -1.4600000e-04   9.0000000e-05   1.3500000e-04
   3.0000000e+01   1.1417100e-01   6.9737000e-02  -9.7788000e-02   5.6650000e-02  -1.4400000e-04   8.9000000e-05   1.3400000e-04
   3.1000000e+01   1.1810100e-01   6.0000000e-06  -3.4230000e-02  -1.5450000e-02  -1.4300000e-04   8.8000000e-05   1.3300000e-04
   3.2000000e+01   1.2203100e-01  -6.3908000e-02  -9.7910000e-03  -3.6050000e-02  -1.4200000e-04   8.8000000e-05   1.3200000e-04
   3.3000000e+01   1.2598100e-01  -5.8100000e-03  -1.0000000e-06   0.0000000e+00  -1.4100000e-04   8.7000000e-05   1.3100000e-04
   3.4000000e+01   1.2989200e-01  -2.3242000e-02   9.7760000e-03  -3.0900000e-02  -1.4000000e-04   8.6000000e-05   1.3000000e-04
   3.5000000e+01   1.3382100e-01  -2.9061000e-02   6.3565000e-02   5.1500000e-03  -1.3900000e-04   8.6000000e-05   1.2900000e-04
   3.6000000e+01   1.3775300e-01   4.0646000e-02   1.3692700e-01   3.6050000e-02  -1.3800000e-04   8.5000000e-05   1.2800000e-04
   3.7000000e+01   1.4168200e-01  -1.7461000e-02   1.7603700e-01   5.1500000e-02  -1.3700000e-04   8.5000000e-05   1.2700000e-04
   3.8000000e+01   1.4561200e-01  -5.2307000e-02   9.7791000e-02   5.6650000e-02  -1.3600000e-04   8.4000000e-05   1.2600000e-04
   3.9000000e+01   1.4954200e-01   1.1611000e-02   5.3792000e-02   1.5450000e-02  -1.3500000e-04   8.3000000e-05   1.2500000e-04
   4.0000000e+01   1.5347300e-01   1.1612000e-02   4.8902000e-02   5.1500000e-03  -1.3400000e-04   8.3000000e-05   1.2500000e-04
   4.1000000e+01   1.5740400e-01  -4.0682000e-02   6.8453000e-02  -5.6650000e-02  -1.3400000e-04   8.2000000e-05   1.2400000e-04
   4.2000000e+01   1.6133400e-01  -1.7000000e-05   9.7800000e-02  -4.6350000e-02  -1.3300000e-04   8.2000000e-05   1.2300000e-04
   4.3000000e+01   1.6526300e-01  -2.3254000e-02   8.3126000e-02  -3.6050000e-02  -1.3200000e-04   8.2000000e-05   1.2200000e-04
   4.4000000e+01   1.6919400e-01  -2.9052000e-02   9.7750000e-03   5.1500000e-03  -1.3100000e-04   8.1000000e-05   1.2200000e-04
   4.5000000e+01   1.7312400e-01   7.5529000e-02   4.9030000e-03  -3.6050000e-02  -1.3100000e-04   8.1000000e-05   1.2100000e-04
   4.6000000e+01   1.7705500e-01   5.8103000e-02  -1.4660000e-02   4.6350000e-02  -1.3000000e-04   8.0000000e-05   1.2100000e-04
   4.7000000e+01   1.8098500e-01  -1.7428000e-02  -9.7830000e-03   1.0300000e-02  -1.2900000e-04   8.0000000e-05   1.2000000e-04
   4.8000000e+01   1.8491500e-01   0.0000000e+00   0.0000000e+00   2.0600000e-02  -1.2900000e-04   8.0000000e-05   1.1900000e-04
   4.9000000e+01   1.8884500e-01   2.0000000e-06  -9.7800000e-03  -4.1200000e-02  -1.2800000e-04   7.9000000e-05   1.1900000e-04
   5.0000000e+01   1.9277600e-01  -2.9051000e-02   4.8850000e-03  -6.6950000e-02  -1.2800000e-04   7.9000000e-05   1.1800000e-04
   5.1000000e+01   1.9670600e-01  -1.7431000e-02   4.8870000e-03  -3.0900000e-02  -1.2700000e-04   7.8000000e-05   1.1800000e-04
   5.2000000e+01   2.0063500e-01  -5.8130000e-03   1.9559000e-02   1.5450000e-02  -1.2700000e-04   7.8000000e-05   1.1700000e-04
   5.3000000e+01   2.0456500e-01  -2.3228000e-02  -7.8243000e-02  -4.1200000e-02  -1.2600000e-04   7.8000000e-05   1.1700000e-04
   5.4000000e+01   2.0849600e-01   9.0000000e-06  -5.8680000e-02   1.0300000e-02  -1.2600000e-04   7.8000000e-05   1.1700000e-04
   5.5000000e+01   2.1243100e-01   5.8200000e-03  -6.8459000e-02   3.6050000e-02  -1.2500000e-04   7.7000000e-05   1.1600000e-04
   5.6000000e+01   2.1635700e-01   5.8220000e-03  -8.3129000e-02   6.6950000e-02  -1.2500000e-04   7.7000000e-05   1.1600000e-04
   5.7000000e+01   2.2028600e-01  -1.7427000e-02  -1.9563000e-02   2.0600000e-02  -1.2400000e-04   7.7000000e-05   1.1500000e-04
   5.8000000e+01   2.2421700e-01  -2.3234000e-02  -3.9123000e-02  -5.1500000e-03  -1.2400000e-04   7.6000000e-05   1.1500000e-04
   5.9000000e+01   2.2814700e-01   9.0000000e-06  -6.3570000e-02  -5.1500000e-03  -1.2400000e-04   7.6000000e-05   1.1500000e-04
   6.0000000e+01   2.3207800e-01   5.8130000e-03  -1.9559000e-02   3.6050000e-02  -1.2300000e-04   7.6000000e-05   1.1400000e-04
   6.1000000e+01   2.3600800e-01   5.8090000e-03   4.8910000e-03   0.0000000e+00  -1.2300000e-04   7.6000000e-05   1.1400000e-04
   6.2000000e+01   2.3993900e-01  -1.7433000e-02   1.9557000e-02   2.0600000e-02  -1.2300000e-04   7.6000000e-05   1.1400000e-04
   6.3000000e+01   2.4386900e-01  -2.3244000e-02   2.9337000e-02   3.6050000e-02  -1.2200000e-04   7.5000000e-05   1.1300000e-04
   6.4000000e+01   2.4779900e-01  -4.6484000e-02   2.9333000e-02   4.1200000e-02  -1.2200000e-04   7.5000000e-05   1.1300000e-04
   6.5000000e+01   2.5172900e-01  -1.1634000e-02   9.2908000e-02   6.6950000e-02  -1.2200000e-04   7.5000000e-05   1.1300000e-04
   6.6000000e+01   2.5565900e-01   1.7414000e-02   1.0758300e-01   1.0300000e-02  -1.2100000e-04   7.5000000e-05   1.1200000e-04
   6.7000000e+01   2.5958900e-01  -4.0687000e-02   1.1246400e-01  -2.0600000e-02  -1.2100000e-04   7.5000000e-05   1.1200000e-04
   6.8000000e+01   2.6352000e-01  -5.2304000e-02   9.7792000e-02  -5.6650000e-02  -1.2100000e-04   7.4000000e-05   1.1200000e-04
   6.9000000e+01   2.6745000e-01   3.4851000e-02   6.3575000e-02  -6.1800000e-02  -1.2000000e-04   7.4000000e-05   1.1200000e-04
   7.0000000e+01   2.7138100e-01   5.7970000e-03   8.8021000e-02  -3.6050000e-02  -1.2000000e-04   7.4000000e-05   1.1100000e-04
   7.1000000e+01   2.7531100e-01  -6.3918000e-02   5.3781000e-02  -3.6050000e-02  -1.2000000e-04   7.4000000e-05   1.1100000e-04
   7.2000000e+01   2.7924100e-01   5.8090000e-03   9.7810000e-03  -5.1500000e-03  -1.2000000e-04   7.4000000e-05   1.1100000e-04
   7.3000000e+01   2.8317100e-01  -6.9716000e-02  -2.9350000e-02   0.0000000e+00  -1.1900000e-04   7.4000000e-05   1.1100000e-04
   7.4000000e+01   2.8710100e-01  -2.3231000e-02  -6.3573000e-02   3.6050000e-02  -1.1900000e-04   7.4000000e-05   1.1100000e-04
   7.5000000e+01   2.9103100e-01   3.4879000e-02  -1.2713500e-01  -5.1500000e-03  -1.1900000e-04   7.3000000e-05   1.1000000e-04
   7.6000000e+01   2.9496200e-01  -5.8010000e-03  -6.3571000e-02  -7.7250000e-02  -1.1900000e-04   7.3000000e-05   1.1000000e-04
   7.7000000e+01   2.9889300e-01  -6.9713000e-02  -4.8910000e-02   0.0000000e+00  -1.1900000e-04   7.3000000e-05   1.1000000e-04
   7.8000000e+01   3.0282200e-01   1.9000000e-05  -1.3203000e-01  -6.6950000e-02  -1.1800000e-04   7.3000000e-05   1.1000000e-04
   7.9000000e+01   3.0675300e-01  -1.1603000e-02  -1.1247200e-01  -1.2360000e-01  -1.1800000e-04   7.3000000e-05   1.1000000e-04
   8.0000000e+01   3.1068200e-01  -2.3222000e-02  -1.2225300e-01   5.1500000e-03  -1.1800000e-04   7.3000000e-05   1.0900000e-04
   8.1000000e+01   3.1461300e-01   4.0682000e-02  -7.8234000e-02   4.1200000e-02  -1.1800000e-04   7.3000000e-05   1.0900000e-04
   8.2000000e+01   3.1854300e-01  -1.7430000e-02  -3.0000000e-06   5.1500000e-02  -1.1800000e-04   7.3000000e-05   1.0900000e-04
   8.3000000e+01   3.2249400e-01  -5.8100000e-03  -1.0000000e-06   2.5750000e-02  -1.1800000e-04   7.3000000e-05   1.0900000e-04
   8.4000000e+01   3.2640600e-01   2.3227000e-02   8.8023000e-02   5.1500000e-03  -1.1700000e-04   7.2000000e-05   1.0900000e-04
   8.5000000e+01   3.3033800e-01  -1.7447000e-02   1.1735700e-01  -1.5450000e-02  -1.1700000e-04   7.2000000e-05   1.0900000e-04
   8.6000000e+01   3.3426800e-01  -1.1635000e-02   1.0268800e-01  -6.6950000e-02  -1.1700000e-04   7.2000000e-05   1.0900000e-04
   8.7000000e+01   3.3819600e-01   2.9040000e-02   6.8464000e-02  -1.5450000e-02  -1.1700000e-04   7.2000000e-05   1.0800000e-04
   8.8000000e+01   3.4212600e-01   5.7960000e-03   9.2911000e-02  -2.0600000e-02  -1.1700000e-04   7.2000000e-05   1.0800000e-04
   8.9000000e+01   3.4605700e-01  -1.2000000e-05   7.8240000e-02   4.1200000e-02  -1.1700000e-04   7.2000000e-05   1.0800000e-04
   9.0000000e+01   3.5002800e-01  -5.2302000e-02   8.3122000e-02  -1.1330000e-01  -1.1700000e-04   7.2000000e-05   1.0800000e-04
   9.1000000e+01   3.5391900e-01  -1.1637000e-02   1.1246800e-01   1.5450000e-02  -1.1700000e-04   7.2000000e-05   1.0800000e-04
   9.2000000e+01   3.5785000e-01   1.1609000e-02   7.3352000e-02  -4.1200000e-02  -1.1600000e-04   7.2000000e-05   1.0800000e-04
   9.3000000e+01   3.6179500e-01  -2.3239000e-02  -4.8930000e-03  -5.6650000e-02  -1.1600000e-04   7.2000000e-05   1.0800000e-04
   9.4000000e+01   3.6571000e-01  -2.3236000e-02  -2.4453000e-02  -5.6650000e-02  -1.1600000e-04   7.2000000e-05   1.0800000e-04
   9.5000000e+01   3.6963900e-01   4.6484000e-02  -2.4443000e-02  -2.0600000e-02  -1.1600000e-04   7.2000000e-05   1.0800000e-04
   9.6000000e+01   3.7356900e-01  -1.7428000e-02  -1.4673000e-02  -3.0900000e-02  -1.1600000e-04   7.2000000e-05   1.0800000e-04
   9.7000000e+01   3.7750000e-01  -1.7423000e-02  -4.8903000e-02  -1.0300000e-02  -1.1600000e-04   7.2000000e-05   1.0700000e-04
   9.8000000e+01   3.8143000e-01   6.0000000e-06  -3.9120000e-02   1.0300000e-02  -1.1600000e-04   7.1000000e-05   1.0700000e-04
   9.9000000e+01   3.8536100e-01  -2.3230000e-02  -6.8463000e-02  -1.5450000e-02  -1.1600000e-04   7.1000000e-05   1.0700000e-04
   1.0000000e+02   3.8929100e-01  -5.8089000e-02  -7.3359000e-02   4.1200000e-02  -1.1600000e-04   7.1000000e-05   1.0700000e-04
   1.0100000e+02   3.9322000e-01   1.1626000e-02  -3.9118000e-02  -2.5750000e-02  -1.1600000e-04   7.1000000e-05   1.0700000e-04
   1.0200000e+02   3.9715100e-01  -2.3231000e-02  -5.8683000e-02  -1.0300000e-02  -1.1600000e-04   7.1000000e-05   1.0700000e-04
   1.0300000e+02   4.0108200e-01  -5.2285000e-02  -3.4238000e-02  -3.0900000e-02  -1.1600000e-04   7.1000000e-05   1.0700000e-04
   1.0400000e+02   4.0501200e-01  -2.3236000e-02  -2.4453000e-02   1.0300000e-02  -1.1500000e-04   7.1000000e-05   1.0700000e-04
   1.0500000e+02   4.0894200e-01   6.3904000e-02   3.9129000e-02  -1.5450000e-02  -1.1500000e-04   7.1000000e-05   1.0700000e-04
   1.0600000e+02   4.1287200e-01  -1.7431000e-02   9.7780000e-03   4.6350000e-02  -1.1500000e-04   7.1000000e-05   1.0700000e-04
   1.0700000e+02   4.1680200e-01  -1.7433000e-02   1.9558000e-02   2.0600000e-02  -1.1500000e-04   7.1000000e-05   1.0700000e-04
   1.0800000e+02   4.2073400e-01  -2.3233000e-02  -4.8903000e-02   4.1200000e-02  -1.1500000e-04   7.1000000e-05   1.0700000e-04
   1.0900000e+02   4.2466200e-01  -2.3239000e-02  -4.8930000e-03  -1.5450000e-02  -1.1500000e-04   7.1000000e-05   1.0700000e-04
   1.1000000e+02   4.2859200e-01  -5.8190000e-03   6.8459000e-02   4.1200000e-02  -1.1500000e-04   7.1000000e-05   1.0700000e-04
   1.1100000e+02   4.3252300e-01  -5.8150000e-03   3.9119000e-02  -4.6350000e-02  -1.1500000e-04   7.1000000e-05   1.0700000e-04
   1.1200000e+02   4.3645300e-01  -2.3247000e-02   4.8897000e-02  -1.0300000e-02  -1.1500000e-04   7.1000000e-05   1.0700000e-04
   1.1300000e+02   4.4038400e-01  -2.3245000e-02   3.4227000e-02  -4.1200000e-02  -1.1500000e-04   7.1000000e-05   1.0700000e-04
   1.1400000e+02   4.4431400e-01   1.1619000e-02   4.8920000e-03   5.1500000e-03  -1.1500000e-04   7.1000000e-05   1.0600000e-04
   1.1500000e+02   4.4824400e-01   5.8110000e-03  -4.8890000e-03  -1.5450000e-02  -1.1500000e-04   7.1000000e-05   1.0600000e-04
   1.1600000e+02   4.5217400e-01  -1.1628000e-02   5.8678000e-02  -3.0900000e-02  -1.1500000e-04   7.1000000e-05   1.0600000e-04
   1.1700000e+02   4.5610500e-01  -4.6488000e-02   5.8674000e-02   1.0300000e-02  -1.1500000e-04   7.1000000e-05   1.0600000e-04
   1.1800000e+02   4.6003500e-01  -4.6489000e-02   6.8454000e-02  -5.6650000e-02  -1.1500000e-04   7.1000000e-05   1.0600000e-04
   1.1900000e+02   4.6396600e-01   2.9043000e-02   4.8904000e-02  -4.6350000e-02  -1.1500000e-04   7.1000000e-05   1.0600000e-04
   1.2000000e+02   4.6789500e-01   1.0000000e-06  -9.7800000e-03  -1.0300000e-02  -1.1500000e-04   7.1000000e-05   1.0600000e-04
   1.2100000e+02   4.7182500e-01   5.8120000e-03  -1.4669000e-02  -3.0900000e-02  -1.1500000e-04   7.1000000e-05   1.0600000e-04
   1.2200000e+02   4.7575700e-01  -5.8090000e-03  -4.8910000e-03   2.0600000e-02  -1.1500000e-04   7.1000000e-05   1.0600000e-04
   1.2300000e+02   4.7968700e-01  -2.9039000e-02  -8.3134000e-02  -5.1500000e-03  -1.1500000e-04   7.1000000e-05   1.0600000e-04
   1.2400000e+02   4.8361600e-01   1.7441000e-02  -8.3128000e-02   3.0900000e-02  -1.1500000e-04   7.1000000e-05   1.0600000e-04
   1.2500000e+02   4.8754600e-01   5.2294000e-02  -2.9333000e-02   3.6050000e-02  -1.1500000e-04   7.1000000e-05   1.0600000e-04
   1.2600000e+02   4.9147700e-01  -2.9049000e-02  -4.8940000e-03   2.5750000e-02  -1.1500000e-04   7.1000000e-05   1.0600000e-04
   1.2700000e+02   4.9540700e-01  -5.2283000e-02  -4.8907000e-02  -4.1200000e-02  -1.1400000e-04   7.1000000e-05   1.0600000e-04
   1.2800000e+02   4.9933700e-01   3.4868000e-02  -5.8675000e-02  -1.0300000e-02  -1.1400000e-04   7.1000000e-05   1.0600000e-04
   1.2900000e+02   5.0326700e-01  -5.8030000e-03  -5.3791000e-02   1.5450000e-02  -1.1400000e-04   7.1000000e-05   1.0600000e-04
   1.3000000e+02   5.0719700e-01  -3.4857000e-02  -2.4455000e-02   3.6050000e-02  -1.1400000e-04   7.1000000e-05   1.0600000e-04
   1.3100000e+02   5.1112800e-01   5.2287000e-02   1.9567000e-02   5.1500000e-02  -1.1400000e-04   7.0000000e-05   1.0600000e-04
   1.3200000e+02   5.1510500e-01  -2.3243000e-02   2.4447000e-02   1.0300000e-02  -1.1400000e-04   7.0000000e-05   1.0600000e-04
   1.3300000e+02   5.1899000e-01  -4.6479000e-02  -4.8960000e-03   0.0000000e+00  -1.1400000e-04   7.0000000e-05   1.0600000e-04
   1.3400000e+02   5.2292000e-01   3.4857000e-02   1.9565000e-02  -5.1500000e-03  -1.1400000e-04   7.0000000e-05   1.0600000e-04
   1.3500000e+02   5.2685000e-01   5.7960000e-03   9.7801000e-02   1.0300000e-02  -1.1400000e-04   7.0000000e-05   1.0600000e-04
   1.3600000e+02   5.3078000e-01  -5.2302000e-02   7.8232000e-02  -4.1200000e-02  -1.1400000e-04   7.0000000e-05   1.0600000e-04
   1.3700000e+02   5.3471000e-01   1.7421000e-02   5.8683000e-02  -2.0600000e-02  -1.1400000e-04   7.0000000e-05   1.0600000e-04
   1.3800000e+02   5.3864000e-01  -1.2000000e-05   8.3130000e-02  -2.0600000e-02  -1.1400000e-04   7.0000000e-05   1.0600000e-04
   1.3900000e+02   5.4257000e-01  -2.3246000e-02   4.4007000e-02   5.1500000e-03  -1.1400000e-04   7.0000000e-05   1.0600000e-04
   1.4000000e+02   5.4650100e-01  -1.7434000e-02   2.9337000e-02   2.0600000e-02  -1.1400000e-04   7.0000000e-05   1.0600000e-04
   1.4100000e+02   5.5043100e-01  -5.8170000e-03   4.8899000e-02   1.5450000e-02  -1.1400000e-04   7.0000000e-05   1.0600000e-04
   1.4200000e+02   5.5436200e-01   1.7433000e-02  -1.9557000e-02  -5.1500000e-02  -1.1400000e-04   7.0000000e-05   1.0600000e-04
   1.4300000e+02   5.5829200e-01  -2.3231000e-02  -6.3573000e-02   1.0300000e-02  -1.1400000e-04   7.0000000e-05   1.0600000e-04
   1.4400000e+02   5.6222100e-01  -2.9050000e-02  -4.0000000e-06  -2.0600000e-02  -1.1400000e-04   7.0000000e-05   1.0600000e-04
   1.4500000e+02   5.6615200e-01   2.9050000e-02   4.0000000e-06  -2.0600000e-02  -1.1400000e-04   7.0000000e-05   1.0600000e-04
   1.4600000e+02   5.7008200e-01  -3.4857000e-02  -1.9565000e-02  -1.0300000e-02  -1.1400000e-04   7.0000000e-05   1.0600000e-04
   1.4700000e+02   5.7401200e-01  -5.8095000e-02  -3.9128000e-02   1.5450000e-02  -1.1400000e-04   7.0000000e-05   1.0600000e-04
   1.4800000e+02   5.7794400e-01   5.2304000e-02  -1.0757300e-01   1.5450000e-02  -1.1400000e-04   7.0000000e-05   1.0600000e-04
   1.4900000e+02   5.8187400e-01   1.1629000e-02  -6.8458000e-02   2.0600000e-02  -1.1400000e-04   7.0000000e-05   1.0600000e-04
   1.5000000e+02   5.8580300e-01  -1.7429000e-02  -9.7820000e-03  -1.0300000e-02  -1.1400000e-04   7.0000000e-05   1.0600000e-04
   1.5100000e+02   5.8973400e-01  -4.0669000e-02  -9.7850000e-03   1.5450000e-02  -1.1400000e-04   7.0000000e-05   1.0600000e-04
   1.5200000e+02   5.9366300e-01  -3.4859000e-02  -4.8950000e-03   5.1500000e-03  -1.1400000e-04   7.0000000e-05   1.0600000e-04
   1.5300000e+02   5.9759300e-01  -2.9056000e-02   4.4006000e-02  -5.1500000e-03  -1.1400000e-04   7.0000000e-05   1.0600000e-04
   1.5400000e+02   6.0152300e-01   5.2289000e-02   4.8980000e-03   5.1500000e-02  -1.1400000e-04   7.0000000e-05   1.0600000e-04
   1.5500000e+02   6.0545400e-01  -5.8140000e-03   2.9339000e-02   3.0900000e-02  -1.1400000e-04   7.0000000e-05   1.0600000e-04
   1.5600000e+02   6.0938400e-01  -6.9721000e-02   9.7700000e-03  -1.0300000e-02  -1.1400000e-04   7.0000000e-05   1.0600000e-04
   1.5700000e+02   6.1331500e-01  -3.0000000e-06   1.9560000e-02  -5.1500000e-03  -1.1400000e-04   7.0000000e-05   1.0600000e-04
   1.5800000e+02   6.1724400e-01   1.7429000e-02   9.7830000e-03  -3.6050000e-02  -1.1400000e-04   7.0000000e-05   1.0600000e-04
   1.5900000e+02   6.2117500e-01  -1.1630000e-02   6.8458000e-02  -6.1800000e-02  -1.1400000e-04   7.0000000e-05   1.0600000e-04
   1.6000000e+02   6.2510500e-01   1.1608000e-02   7.8242000e-02  -4.6350000e-02  -1.1400000e-04   7.0000000e-05   1.0600000e-04
   1.6100000e+02   6.2903500e-01  -3.0000000e-06   1.9560000e-02  -2.5750000e-02  -1.1400000e-04   7.0000000e-05   1.0600000e-04
   1.6200000e+02   6.3296700e-01  -3.4863000e-02   1.9555000e-02  -4.1200000e-02  -1.1400000e-04   7.0000000e-05   1.0600000e-04
   1.6300000e+02   6.3689700e-01   1.7426000e-02   2.9342000e-02  -1.5450000e-02  -1.1400000e-04   7.0000000e-05   1.0600000e-04
   1.6400000e+02   6.4082600e-01   4.0671000e-02  -4.8850000e-03   1.5450000e-02  -1.1400000e-04   7.0000000e-05   1.0600000e-04
   1.6500000e+02   6.4475700e-01  -1.7433000e-02   2.4448000e-02  -3.0900000e-02  -1.1400000e-04   7.0000000e-05   1.0600000e-04
   1.6600000e+02   6.4868700e-01  -4.6483000e-02   2.4444000e-02   5.1500000e-03  -1.1400000e-04   7.0000000e-05   1.0600000e-04
   1.6700000e+02   6.5261600e-01   4.0676000e-02  -4.4005000e-02  -3.6050000e-02  -1.1400000e-04   7.0000000e-05   1.0600000e-04
   1.6800000e+02   6.5654600e-01   1.1623000e-02  -2.4448000e-02  -1.5450000e-02  -1.1400000e-04   7.0000000e-05   1.0600000e-04
   1.6900000e+02   6.6047700e-01  -2.3240000e-02  -3.0000000e-06  -1.0300000e-02  -1.1400000e-04   7.0000000e-05   1.0600000e-04
   1.7000000e+02   6.6440800e-01  -6.9717000e-02  -1.9569000e-02   2.0600000e-02  -1.1400000e-04   7.0000000e-05   1.0600000e-04
   1.7100000e+02   6.6833900e-01  -2.9046000e-02  -2.4454000e-02   2.5750000e-02  -1.1400000e-04   7.0000000e-05   1.0600000e-04
   1.7200000e+02   6.7226900e-01  -2.9049000e-02  -9.7840000e-03   2.5750000e-02  -1.1400000e-04   7.0000000e-05   1.0600000e-04
   1.7300000e+02   6.7619800e-01   2.3244000e-02  -2.4447000e-02  -5.1500000e-03  -1.1400000e-04   7.0000000e-05   1.0600000e-04
   1.7400000e+02   6.8012800e-01  -5.8090000e-03  -9.7810000e-03   3.0900000e-02  -1.1400000e-04   7.0000000e-05   1.0600000e-04
   1.7500000e+02   6.8406000e-01  -1.7431000e-02   9.7770000e-03  -1.5450000e-02  -1.1400000e-04   7.0000000e-05   1.0600000e-04
   1.7600000e+02   6.8799000e-01  -4.0662000e-02  -5.3796000e-02   0.0000000e+00  -1.1400000e-04   7.0000000e-05   1.0600000e-04
   1.7700000e+02   6.9192000e-01   9.0000000e-06  -6.3570000e-02  -4.6350000e-02  -1.1400000e-04   7.0000000e-05   1.0600000e-04
   1.7800000e+02   6.9585100e-01   5.2288000e-02   1.4678000e-02   1.0300000e-02  -1.1400000e-04   7.0000000e-05   1.0600000e-04
   1.7900000e+02   6.9978100e-01  -2.9056000e-02   4.4006000e-02   5.1500000e-03  -1.1400000e-04   7.0000000e-05   1.0600000e-04
   1.8000000e+02   7.0371100e-01  -3.4866000e-02   3.9115000e-02   3.0900000e-02  -1.1400000e-04   7.0000000e-05   1.0600000e-04
   1.8100000e+02   7.0764000e-01   4.0662000e-02   5.3796000e-02  -2.0600000e-02  -1.1400000e-04   7.0000000e-05   1.0600000e-04
   1.8200000e+02   7.1157100e-01  -5.8110000e-03   4.8890000e-03  -4.1200000e-02  -1.1400000e-04   7.0000000e-05   1.0600000e-04
   1.8300000e+02   7.1550500e-01  -2.9054000e-02   2.9336000e-02   0.0000000e+00  -1.1400000e-04   7.0000000e-05   1.0600000e-04
   1.8400000e+02   7.1943200e-01   1.7423000e-02   5.3792000e-02  -5.1500000e-02  -1.1400000e-04   7.0000000e-05   1.0600000e-04
   1.8500000e+02   7.2336200e-01  -4.6485000e-02   3.9114000e-02  -3.0900000e-02  -1.1400000e-04   7.0000000e-05   1.0600000e-04
   1.8600000e+02   7.2729200e-01  -3.4870000e-02   7.3345000e-02  -2.0600000e-02  -1.1400000e-04   7.0000000e-05   1.0600000e-04
   1.8700000e+02   7.3122100e-01   4.0662000e-02   5.8685000e-02   0.0000000e+00  -1.1400000e-04   7.0000000e-05   1.0500000e-04
   1.8800000e+02   7.3515300e-01  -4.0000000e-06   2.9340000e-02  -1.0300000e-02  -1.1400000e-04   7.0000000e-05   1.0500000e-04
   1.8900000e+02   7.3908300e-01  -6.9723000e-02   1.9550000e-02   3.0900000e-02  -1.1400000e-04   7.0000000e-05   1.0500000e-04
   1.9000000e+02   7.4301300e-01   1.1624000e-02  -2.4448000e-02  -4.1200000e-02  -1.1400000e-04   7.0000000e-05   1.0500000e-04
   1.9100000e+02   7.4694400e-01  -5.8050000e-03  -3.4231000e-02   1.5450000e-02  -1.1400000e-04   7.0000000e-05   1.0500000e-04
   1.9200000e+02   7.5087300e-01  -4.0669000e-02  -9.7860000e-03   2.5750000e-02  -1.1400000e-04   7.0000000e-05   1.0500000e-04
   1.9300000e+02   7.5480400e-01  -1.7430000e-02  -3.0000000e-06   3.0900000e-02  -1.1400000e-04   7.0000000e-05   1.0500000e-04
   1.9400000e+02   7.5873500e-01  -5.8097000e-02  -1.9569000e-02  -2.0600000e-02  -1.1400000e-04   7.0000000e-05   1.0500000e-04
   1.9500000e+02   7.6266300e-01   9.0000000e-06  -6.3570000e-02   5.1500000e-03  -1.1400000e-04   7.0000000e-05   1.0500000e-04
   1.9600000e+02   7.6659400e-01   4.0680000e-02  -6.8454000e-02  -2.0600000e-02  -1.1400000e-04   7.0000000e-05   1.0500000e-04
   1.9700000e+02   7.7052400e-01   1.1626000e-02  -3.9118000e-02   6.1800000e-02  -1.1400000e-04   7.0000000e-05   1.0500000e-04
   1.9800000e+02   7.7445400e-01  -1.7431000e-02   4.8880000e-03  -5.1500000e-03  -1.1400000e-04   7.0000000e-05   1.0500000e-04
   1.9900000e+02   7.7838500e-01  -2.3243000e-02   1.9557000e-02   5.1500000e-03  -1.1400000e-04   7.0000000e-05   1.0500000e-04
   2.0000000e+02   7.8231500e-01  -5.8050000e-03  -3.4231000e-02  -6.6950000e-02  -1.1400000e-04   7.0000000e-05   1.0500000e-04
   2.0100000e+02   7.8624500e-01   7.5533000e-02  -1.9550000e-02   2.0600000e-02  -1.1400000e-04   7.0000000e-05   1.0500000e-04
   2.0200000e+02   7.9017600e-01  -1.0000000e-06   9.7800000e-03  -1.0300000e-02  -1.1400000e-04   7.0000000e-05   1.0500000e-04
   2.0300000e+02   7.9410600e-01   5.8070000e-03   1.9561000e-02   0.0000000e+00  -1.1400000e-04   7.0000000e-05   1.0500000e-04
   2.0400000e+02   7.9803700e-01   1.0000000e-06  -9.7800000e-03  -2.5750000e-02  -1.1400000e-04   7.0000000e-05   1.0500000e-04
   2.0500000e+02   8.0196700e-01  -2.9056000e-02   4.4006000e-02  -1.0300000e-02  -1.1400000e-04   7.0000000e-05   1.0500000e-04
   2.0600000e+02   8.0589800e-01  -1.7439000e-02   6.3567000e-02   5.1500000e-03  -1.1400000e-04   7.0000000e-05   1.0500000e-04
   2.0700000e+02   8.0982700e-01   1.1611000e-02   6.3572000e-02  -5.1500000e-02  -1.1400000e-04   7.0000000e-05   1.0500000e-04
   2.0800000e+02   8.1375800e-01  -5.2298000e-02   5.3782000e-02  -4.6350000e-02  -1.1400000e-04   7.0000000e-05   1.0500000e-04
   2.0900000e+02   8.1768800e-01  -3.4859000e-02  -4.8950000e-03  -4.6350000e-02  -1.1400000e-04   7.0000000e-05   1.0500000e-04
   2.1000000e+02   8.2161700e-01   6.3912000e-02  -1.4661000e-02  -1.0300000e-02  -1.1400000e-04   7.0000000e-05   1.0500000e-04
   2.1100000e+02   8.2554700e-01  -2.3235000e-02  -3.4233000e-02   2.0600000e-02  -1.1400000e-04   7.0000000e-05   1.0500000e-04
   2.1200000e+02   8.2947800e-01  -6.3916000e-02   4.4001000e-02   2.5750000e-02  -1.1400000e-04   7.0000000e-05   1.0500000e-04
   2.1300000e+02   8.3340900e-01   0.0000000e+00   0.0000000e+00   3.0900000e-02  -1.1400000e-04   7.0000000e-05   1.0500000e-04
   2.1400000e+02   8.3734000e-01   2.3241000e-02  -4.8870000e-03  -3.0900000e-02  -1.1400000e-04   7.0000000e-05   1.0500000e-04
   2.1500000e+02   8.4127000e-01  -4.0673000e-02   2.4445000e-02   2.5750000e-02  -1.1400000e-04   7.0000000e-05   1.0500000e-04
   2.1600000e+02   8.4519900e-01  -1.7430000e-02  -2.0000000e-06   1.5450000e-02  -1.1400000e-04   7.0000000e-05   1.0500000e-04
   2.1700000e+02   8.4913000e-01  -1.7425000e-02  -3.4232000e-02   5.1500000e-03  -1.1400000e-04   7.0000000e-05   1.0500000e-04
   2.1800000e+02   8.5306100e-01   1.7436000e-02  -3.9117000e-02  -5.1500000e-03  -1.1400000e-04   7.0000000e-05   1.0500000e-04
   2.1900000e+02   8.5699100e-01   6.0000000e-06  -4.4010000e-02  -5.1500000e-03  -1.1400000e-04   7.0000000e-05   1.0500000e-04
   2.2000000e+02   8.6092100e-01   4.0669000e-02   9.7860000e-03   5.1500000e-02  -1.1400000e-04   7.0000000e-05   1.0500000e-04
   2.2100000e+02   8.6485100e-01  -1.1622000e-02   1.4668000e-02   5.1500000e-03  -1.1400000e-04   7.0000000e-05   1.0500000e-04
   2.2200000e+02   8.6878100e-01  -1.7428000e-02  -1.4673000e-02  -2.0600000e-02  -1.1400000e-04   7.0000000e-05   1.0500000e-04
   2.2300000e+02   8.7271300e-01  -2.3240000e-02  -3.0000000e-06  -5.6650000e-02  -1.1400000e-04   7.0000000e-05   1.0500000e-04
   2.2400000e+02   8.7664100e-01  -5.8090000e-03  -4.8910000e-03   0.0000000e+00  -1.1400000e-04   7.0000000e-05   1.0500000e-04
   2.2500000e+02   8.8057100e-01   5.8080000e-03   1.4671000e-02   2.0600000e-02  -1.1400000e-04   7.0000000e-05   1.0500000e-04
   2.2600000e+02   8.8450100e-01   2.3236000e-02   2.9343000e-02   1.0300000e-02  -1.1400000e-04   7.0000000e-05   1.0500000e-04
   2.2700000e+02   8.8843200e-01  -2.3244000e-02   2.9337000e-02  -3.6050000e-02  -1.1400000e-04   7.0000000e-05   1.0500000e-04
   2.2800000e+02   8.9236200e-01  -2.9053000e-02   1.9556000e-02   0.0000000e+00  -1.1400000e-04   7.0000000e-05   1.0500000e-04
   2.2900000e+02   8.9629300e-01  -1.1621000e-02   9.7780000e-03   5.1500000e-03  -1.1400000e-04   7.0000000e-05   1.0500000e-04
   2.3000000e+02   9.0022200e-01   5.8080000e-03   1.4671000e-02   5.1500000e-02  -1.1400000e-04   7.0000000e-05   1.0500000e-04
   2.3100000e+02   9.0415300e-01   1.1616000e-02   2.9342000e-02  -4.6350000e-02  -1.1400000e-04   7.0000000e-05   1.0500000e-04
   2.3200000e+02   9.0808300e-01  -4.6481000e-02   9.7730000e-03  -5.1500000e-03  -1.1400000e-04   7.0000000e-05   1.0500000e-04
   2.3300000e+02   9.1201400e-01   1.1618000e-02   1.4672000e-02   5.1500000e-03  -1.1400000e-04   7.0000000e-05   1.0500000e-04
   2.3400000e+02   9.1594500e-01   4.6477000e-02   1.9567000e-02  -1.5450000e-02  -1.1400000e-04   7.0000000e-05   1.0500000e-04
   2.3500000e+02   9.1991200e-01   5.8070000e-03   1.9561000e-02   5.6650000e-02  -1.1400000e-04   7.0000000e-05   1.0500000e-04
   2.3600000e+02   9.2380400e-01  -1.7431000e-02   4.8880000e-03   1.0300000e-02  -1.1400000e-04   7.0000000e-05   1.0500000e-04
   2.3700000e+02   9.2773600e-01   1.7438000e-02  -6.3568000e-02  -5.1500000e-03  -1.1400000e-04   7.0000000e-05   1.0500000e-04
   2.3800000e+02   9.3166400e-01  -2.9044000e-02  -4.4014000e-02   4.6350000e-02  -1.1400000e-04   7.0000000e-05   1.0500000e-04
   2.3900000e+02   9.3559400e-01   2.9046000e-02   2.9344000e-02   1.5450000e-02  -1.1400000e-04   7.0000000e-05   1.0500000e-04
   2.4000000e+02   9.3952500e-01   2.9049000e-02   9.7840000e-03   1.5450000e-02  -1.1400000e-04   7.0000000e-05   1.0500000e-04
   2.4100000e+02   9.4345600e-01  -4.6477000e-02  -1.9566000e-02   1.0300000e-02  -1.1400000e-04   7.0000000e-05   1.0500000e-04
   2.4200000e+02   9.4738600e-01  -3.4859000e-02  -4.8950000e-03   1.5450000e-02  -1.1400000e-04   7.0000000e-05   1.0500000e-04
   2.4300000e+02   9.5131600e-01   4.0679000e-02  -5.8674000e-02   5.6650000e-02  -1.1400000e-04   7.0000000e-05   1.0500000e-04
   2.4400000e+02   9.5524500e-01  -1.7425000e-02  -3.4233000e-02   1.5450000e-02  -1.1400000e-04   7.0000000e-05   1.0500000e-04
   2.4500000e+02   9.5917600e-01  -4.6480000e-02  -7.0000000e-06  -3.0900000e-02  -1.1400000e-04   7.0000000e-05   1.0500000e-04
   2.4600000e+02   9.6310700e-01  -5.8080000e-03  -1.4671000e-02  -4.1200000e-02  -1.1400000e-04   7.0000000e-05   1.0500000e-04
   2.4700000e+02   9.6703800e-01  -2.3236000e-02  -2.4453000e-02  -4.6350000e-02  -1.1400000e-04   7.0000000e-05   1.0500000e-04
   2.4800000e+02   9.7096800e-01  -1.7435000e-02   3.4228000e-02  -1.0300000e-02  -1.1400000e-04   7.0000000e-05   1.0500000e-04
   2.4900000e+02   9.7489800e-01   1.7423000e-02   5.3792000e-02  -5.1500000e-02  -1.1400000e-04   7.0000000e-05   1.0500000e-04
   2.5000000e+02   9.7882700e-01  -2.3241000e-02   9.7770000e-03  -4.6350000e-02  -1.1400000e-04   7.0000000e-05   1.0500000e-04
   2.5100000e+02   9.8275800e-01  -4.6483000e-02   1.9554000e-02  -1.0300000e-02  -1.1400000e-04   7.0000000e-05   1.0500000e-04
   2.5200000e+02   9.8668900e-01  -2.9050000e-02  -4.0000000e-06  -5.1500000e-03  -1.1400000e-04   7.0000000e-05   1.0500000e-04
   2.5300000e+02   9.9061800e-01  -5.8120000e-03   1.4669000e-02   3.0900000e-02  -1.1400000e-04   7.0000000e-05   1.0500000e-04
   2.5400000e+02   9.9454800e-01   1.1614000e-02   4.4012000e-02  -5.1500000e-02  -1.1400000e-04   7.0000000e-05   1.0500000e-04
   2.5500000e+02   9.9847900e-01  -6.9724000e-02   2.9330000e-02  -1.0300000e-02  -1.1400000e-04   7.0000000e-05   1.0500000e-04
   2.5600000e+02   1.0024090e+00  -2.3239000e-02  -4.8930000e-03  -3.6050000e-02  -1.1400000e-04   7.0000000e-05   1.0500000e-04
   2.5700000e+02   1.0063400e+00   2.9053000e-02  -1.9556000e-02   2.5750000e-02  -1.1400000e-04   7.0000000e-05   1.0500000e-04
   2.5800000e+02   1.0102690e+00  -5.8130000e-03   1.9559000e-02   5.1500000e-03  -1.1400000e-04   7.0000000e-05   1.0500000e-04
   2.5900000e+02   1.0142000e+00  -6.9721000e-02   4.8800000e-03   1.0300000e-02  -1.1400000e-04   7.0000000e-05   1.0500000e-04
   2.6000000e+02   1.0181520e+00   1.7432000e-02  -1.4668000e-02  -1.5450000e-02  -1.1400000e-04   7.0000000e-05   1.0500000e-04
   2.6100000e+02   1.0220610e+00  -1.7425000e-02  -3.4232000e-02   2.5750000e-02  -1.1400000e-04   7.0000000e-05   1.0500000e-04
   2.6200000e+02   1.0259910e+00  -4.0667000e-02  -1.9565000e-02  -5.1500000e-03  -1.1400000e-04   7.0000000e-05   1.0500000e-04
   2.6300000e+02   1.0299220e+00  -1.1619000e-02  -4.8920000e-03   1.0300000e-02  -1.1400000e-04   7.0000000e-05   1.0500000e-04
   2.6400000e+02   1.0338520e+00  -4.6477000e-02  -1.9566000e-02  -4.6350000e-02  -1.1400000e-04   7.0000000e-05   1.0500000e-04
   2.6500000e+02   1.0377820e+00  -2.3235000e-02  -3.4233000e-02   5.1500000e-03  -1.1400000e-04   7.0000000e-05   1.0500000e-04
   2.6600000e+02   1.0417130e+00   2.9053000e-02  -2.4446000e-02  -3.6050000e-02  -1.1400000e-04   7.0000000e-05   1.0500000e-04
   2.6700000e+02   1.0456410e+00  -5.8160000e-03   4.4009000e-02   2.5750000e-02  -1.1400000e-04   7.0000000e-05   1.0500000e-04
   2.6800000e+02   1.0495720e+00  -8.1344000e-02   2.4438000e-02  -1.0300000e-02  -1.1400000e-04   7.0000000e-05   1.0500000e-04
   2.6900000e+02   1.0535020e+00   1.1629000e-02  -6.3568000e-02  -8.2400000e-02  -1.1400000e-04   7.0000000e-05   1.0500000e-04
   2.7000000e+02   1.0574320e+00   1.1619000e-02   9.7820000e-03  -1.0300000e-02  -1.1400000e-04   7.0000000e-05   1.0500000e-04
   2.7100000e+02   1.0613630e+00   5.8090000e-03   4.8910000e-03  -1.0300000e-02  -1.1400000e-04   7.0000000e-05   1.0500000e-04
   2.7200000e+02   1.0652930e+00   5.8100000e-03   1.0000000e-06  -5.1500000e-02  -1.1400000e-04   7.0000000e-05   1.0500000e-04
   2.7300000e+02   1.0692220e+00  -3.4863000e-02   1.9555000e-02  -4.1200000e-02  -1.1400000e-04   7.0000000e-05   1.0500000e-04
   2.7400000e+02   1.0731540e+00  -2.3242000e-02   1.4667000e-02   0.0000000e+00  -1.1400000e-04   7.0000000e-05   1.0500000e-04
   2.7500000e+02   1.0770840e+00  -8.7150700e-01   5.3673000e-02   2.0600000e-02  -1.1400000e-04   7.0000000e-05   1.0500000e-04
   2.7600000e+02   1.0810140e+00  -2.9058000e-02   5.8676000e-02   3.6050000e-02  -1.1400000e-04   7.0000000e-05   1.0500000e-04
   2.7700000e+02   1.0849460e+00  -4.0669000e-02  -9.7850000e-03  -4.1200000e-02  -1.1400000e-04   7.0000000e-05   1.0500000e-04
   2.7800000e+02   1.0888740e+00  -1.1619000e-02  -4.8920000e-03  -1.0300000e-02  -1.1400000e-04   7.0000000e-05   1.0500000e-04
   2.7900000e+02   1.0928050e+00  -1.0000000e-06   9.7800000e-03  -3.0900000e-02  -1.1400000e-04   7.0000000e-05   1.0500000e-04
   2.8000000e+02   1.0967360e+00   2.3241000e-02  -4.8870000e-03   1.0300000e-02  -1.1400000e-04   7.0000000e-05   1.0500000e-04
   2.8100000e+02   1.1006660e+00  -5.8130000e-03   1.9559000e-02   0.0000000e+00  -1.1400000e-04   7.0000000e-05   1.0500000e-04
   2.8200000e+02   1.1045940e+00  -5.8106000e-02   3.9111000e-02   0.0000000e+00  -1.1400000e-04   7.0000000e-05   1.0500000e-04
   2.8300000e+02   1.1085250e+00   5.8110000e-03  -4.8890000e-03  -1.0300000e-02  -1.1400000e-04   7.0000000e-05   1.0500000e-04
   2.8400000e+02   1.1124560e+00   5.8120000e-03  -1.4669000e-02   5.1500000e-02  -1.1400000e-04   7.0000000e-05   1.0500000e-04
   2.8500000e+02   1.1163860e+00  -5.8110000e-03   4.8890000e-03   1.0300000e-02  -1.1400000e-04   7.0000000e-05   1.0500000e-04
   2.8600000e+02   1.1203160e+00  -2.3241000e-02   4.8870000e-03   5.1500000e-03  -1.1400000e-04   7.0000000e-05   1.0500000e-04
   2.8700000e+02   1.1242640e+00  -2.3237000e-02  -1.9563000e-02  -6.6950000e-02  -1.1400000e-04   7.0000000e-05   1.0500000e-04
   2.8800000e+02   1.1281770e+00  -5.8080000e-03  -1.4671000e-02  -5.1500000e-03  -1.1400000e-04   7.0000000e-05   1.0500000e-04
   2.8900000e+02   1.1321070e+00   3.4859000e-02   4.8950000e-03  -1.0300000e-02  -1.1400000e-04   7.0000000e-05   1.0500000e-04
   2.9000000e+02   1.1360380e+00  -1.7429000e-02  -9.7820000e-03   3.0900000e-02  -1.1400000e-04   7.0000000e-05   1.0500000e-04
   2.9100000e+02   1.1399690e+00  -7.5529000e-02  -4.9000000e-03  -1.0300000e-02  -1.1400000e-04   7.0000000e-05   1.0500000e-04
   2.9200000e+02   1.1438990e+00   1.0000000e-06  -9.7800000e-03  -4.6350000e-02  -1.1400000e-04   7.0000000e-05   1.0500000e-04
   2.9300000e+02   1.1478290e+00   4.6481000e-02  -4.8830000e-03   0.0000000e+00  -1.1400000e-04   7.0000000e-05   1.0500000e-04
   2.9400000e+02   1.1517580e+00  -1.7434000e-02   2.9337000e-02  -2.5750000e-02  -1.1400000e-04   7.0000000e-05   1.0500000e-04
   2.9500000e+02   1.1556890e+00  -1.7439000e-02   5.8677000e-02  -4.6350000e-02  -1.1400000e-04   7.0000000e-05   1.0500000e-04
   2.9600000e+02   1.1596180e+00   1.1622000e-02  -1.4668000e-02  -3.0900000e-02  -1.1400000e-04   7.0000000e-05   1.0500000e-04
   2.9700000e+02   1.1635490e+00  -2.3239000e-02  -9.7830000e-03  -2.0600000e-02  -1.1400000e-04   7.0000000e-05   1.0500000e-04
   2.9800000e+02   1.1674800e+00   5.8090000e-03   4.8910000e-03   3.6050000e-02  -1.1400000e-04   7.0000000e-05   1.0500000e-04
   2.9900000e+02   1.1714100e+00  -1.7433000e-02   1.9558000e-02   5.1500000e-02  -1.1400000e-04   7.0000000e-05   1.0500000e-04
   3.0000000e+02   1.1753410e+00  -2.9050000e-02  -4.0000000e-06   3.6050000e-02  -1.1400000e-04   7.0000000e-05   1.0500000e-04
   3.0100000e+02   1.1792710e+00  -2.0000000e-06   1.4670000e-02  -3.0900000e-02  -1.1400000e-04   7.0000000e-05   1.0500000e-04
   3.0200000e+02   1.1832000e+00   1.1618000e-02   1.4672000e-02   3.6050000e-02  -1.1400000e-04   7.0000000e-05   1.0500000e-04
   3.0300000e+02   1.1871320e+00  -1.1628000e-02   5.8678000e-02   1.5450000e-02  -1.1400000e-04   7.0000000e-05   1.0500000e-04
   3.0400000e+02   1.1910620e+00  -4.6488000e-02   5.8674000e-02   5.1500000e-03  -1.1400000e-04   7.0000000e-05   1.0500000e-04
   3.0500000e+02   1.1949910e+00  -4.0664000e-02  -4.4016000e-02   3.6050000e-02  -1.1400000e-04   7.0000000e-05   1.0500000e-04
   3.0600000e+02   1.1989220e+00  -5.8040000e-03  -4.4011000e-02   5.1500000e-03  -1.1400000e-04   7.0000000e-05   1.0500000e-04
   3.0700000e+02   1.2028520e+00   5.2290000e-02   8.0000000e-06   4.1200000e-02  -1.1400000e-04   7.0000000e-05   1.0500000e-04
   3.0800000e+02   1.2067820e+00  -1.7431000e-02   4.8870000e-03   1.0300000e-02  -1.1400000e-04   7.0000000e-05   1.0500000e-04
   3.0900000e+02   1.2107140e+00  -4.6481000e-02   9.7730000e-03   0.0000000e+00  -1.1400000e-04   7.0000000e-05   1.0500000e-04
   3.1000000e+02   1.2146420e+00   1.1621000e-02  -4.8880000e-03  -6.1800000e-02  -1.1400000e-04   7.0000000e-05   1.0500000e-04
   3.1100000e+02   1.2185800e+00  -2.3237000e-02  -2.4453000e-02   5.1500000e-03  -1.1400000e-04   7.0000000e-05   1.0500000e-04
   3.1200000e+02   1.2225030e+00   3.0000000e-06  -1.9560000e-02  -4.1200000e-02  -1.1400000e-04   7.0000000e-05   1.0500000e-04
   3.1300000e+02   1.2264330e+00   2.9055000e-02  -3.9116000e-02   1.0300000e-02  -1.1400000e-04   7.0000000e-05   1.0500000e-04
   3.1400000e+02   1.2303640e+00  -4.0668000e-02  -1.4675000e-02  -4.1200000e-02  -1.1400000e-04   7.0000000e-05   1.0500000e-04
   3.1500000e+02   1.2342940e+00  -3.0000000e-06   2.4450000e-02  -3.6050000e-02  -1.1400000e-04   7.0000000e-05   1.0500000e-04
   3.1600000e+02   1.2382230e+00   7.5531000e-02  -4.8800000e-03   0.0000000e+00  -1.1400000e-04   7.0000000e-05   1.0500000e-04
   3.1700000e+02   1.2421540e+00  -2.9054000e-02   2.9336000e-02   5.1500000e-02  -1.1400000e-04   7.0000000e-05   1.0500000e-04
   3.1800000e+02   1.2460850e+00  -3.4863000e-02   1.9555000e-02  -3.0900000e-02  -1.1400000e-04   7.0000000e-05   1.0500000e-04
   3.1900000e+02   1.2500150e+00   2.3244000e-02  -2.4447000e-02  -2.5750000e-02  -1.1400000e-04   7.0000000e-05   1.0500000e-04
   3.2000000e+02   1.2539460e+00   5.8110000e-03  -9.7790000e-03  -3.0900000e-02  -1.1400000e-04   7.0000000e-05   1.0500000e-04
   3.2100000e+02   1.2578760e+00  -1.7431000e-02   4.8870000e-03   3.0900000e-02  -1.1400000e-04   7.0000000e-05   1.0500000e-04
   3.2200000e+02   1.2618050e+00   1.1615000e-02   3.4232000e-02   1.0300000e-02  -1.1400000e-04   7.0000000e-05   1.0500000e-04
   3.2300000e+02   1.2657360e+00  -5.2293000e-02   1.9553000e-02   1.5450000e-02  -1.1400000e-04   7.0000000e-05   1.0500000e-04
   3.2400000e+02   1.2696670e+00  -5.8080000e-03  -1.4671000e-02   5.1500000e-03  -1.1400000e-04   7.0000000e-05   1.0500000e-04
   3.2500000e+02   1.2735950e+00   3.4859000e-02   4.8950000e-03   3.6050000e-02  -1.1400000e-04   7.0000000e-05   1.0500000e-04
   3.2600000e+02   1.2775260e+00  -2.9052000e-02   1.4666000e-02   5.1500000e-03  -1.1400000e-04   7.0000000e-05   1.0500000e-04
   3.2700000e+02   1.2814570e+00  -3.4860000e-02  -5.0000000e-06   3.0900000e-02  -1.1400000e-04   7.0000000e-05   1.0500000e-04
   3.2800000e+02   1.2853870e+00   3.4861000e-02  -4.8850000e-03   1.5450000e-02  -1.1400000e-04   7.0000000e-05   1.0500000e-04
   3.2900000e+02   1.2893170e+00   5.8090000e-03   9.7810000e-03   5.1500000e-03  -1.1400000e-04   7.0000000e-05   1.0500000e-04
   3.3000000e+02   1.2932470e+00  -6.3910000e-02  -9.0000000e-06   2.5750000e-02  -1.1400000e-04   7.0000000e-05   1.0500000e-04
   3.3100000e+02   1.2971770e+00  -5.8100000e-02  -9.0000000e-06   3.0900000e-02  -1.1400000e-04   7.0000000e-05   1.0500000e-04
   3.3200000e+02   1.3011080e+00  -2.3234000e-02  -3.9123000e-02   0.0000000e+00  -1.1400000e-04   7.0000000e-05   1.0500000e-04
   3.3300000e+02   1.3050390e+00   2.9054000e-02  -2.9336000e-02  -3.6050000e-02  -1.1400000e-04   7.0000000e-05   1.0500000e-04
   3.3400000e+02   1.3089690e+00   1.1625000e-02  -3.4228000e-02  -2.0600000e-02  -1.1400000e-04   7.0000000e-05   1.0500000e-04
   3.3500000e+02   1.3128990e+00  -6.3916000e-02   4.4001000e-02  -2.5750000e-02  -1.1400000e-04   7.0000000e-05   1.0500000e-04
   3.3600000e+02   1.3168310e+00  -2.3243000e-02   1.9557000e-02  -5.1500000e-02  -1.1400000e-04   7.0000000e-05   1.0500000e-04
   3.3700000e+02   1.3207600e+00  -2.9049000e-02  -4.8940000e-03   5.1500000e-03  -1.1400000e-04   7.0000000e-05   1.0500000e-04
   3.3800000e+02   1.3247260e+00  -5.8170000e-03   5.3789000e-02  -3.6050000e-02  -1.1400000e-04   7.0000000e-05   1.0500000e-04
   3.3900000e+02   1.3286200e+00   2.9050000e-02   4.0000000e-06   1.0300000e-02  -1.1400000e-04   7.0000000e-05   1.0500000e-04
   3.4000000e+02   1.3325500e+00  -4.6477000e-02  -1.9566000e-02   1.0300000e-02  -1.1400000e-04   7.0000000e-05   1.0500000e-04
   3.4100000e+02   1.3364800e+00  -4.6474000e-02  -4.4016000e-02  -4.1200000e-02  -1.1400000e-04   7.0000000e-05   1.0500000e-04
   3.4200000e+02   1.3404110e+00   5.8100000e-03   1.0000000e-06  -1.5450000e-02  -1.1400000e-04   7.0000000e-05   1.0500000e-04
   3.4300000e+02   1.3443410e+00   5.8030000e-03   4.8901000e-02  -3.0900000e-02  -1.1400000e-04   7.0000000e-05   1.0500000e-04
   3.4400000e+02   1.3482710e+00  -6.3919000e-02   5.8671000e-02   5.1500000e-03  -1.1400000e-04   7.0000000e-05   1.0500000e-04
   3.4500000e+02   1.3522010e+00  -1.1618000e-02  -1.4672000e-02   1.5450000e-02  -1.1400000e-04   7.0000000e-05   1.0500000e-04
   3.4600000e+02   1.3561320e+00   1.1624000e-02  -2.4448000e-02   2.5750000e-02  -1.1400000e-04   7.0000000e-05   1.0500000e-04
   3.4700000e+02   1.3600620e+00  -2.3242000e-02   1.4667000e-02   1.5450000e-02  -1.1400000e-04   7.0000000e-05   1.0500000e-04
   3.4800000e+02   1.3639920e+00   2.9051000e-02  -9.7760000e-03   3.6050000e-02  -1.1400000e-04   7.0000000e-05   1.0500000e-04
   3.4900000e+02   1.3679220e+00  -4.6481000e-02   9.7740000e-03  -2.5750000e-02  -1.1400000e-04   7.0000000e-05   1.0500000e-04
   3.5000000e+02   1.3718530e+00  -2.9049000e-02  -4.8940000e-03   1.5450000e-02  -1.1400000e-04   7.0000000e-05   1.0500000e-04
   3.5100000e+02   1.3757830e+00   2.3241000e-02  -4.8870000e-03   4.1200000e-02  -1.1400000e-04   7.0000000e-05   1.0500000e-04
   3.5200000e+02   1.3797140e+00   1.1620000e-02   2.0000000e-06   0.0000000e+00  -1.1400000e-04   7.0000000e-05   1.0500000e-04
   3.5300000e+02   1.3836420e+00  -4.0669000e-02  -4.8950000e-03  -5.1500000e-02  -1.1400000e-04   7.0000000e-05   1.0500000e-04
   3.5400000e+02   1.3875730e+00   5.8100000e-02   8.0000000e-06   5.1500000e-03  -1.1400000e-04   7.0000000e-05   1.0500000e-04
   3.5500000e+02   1.3915030e+00   2.3243000e-02  -2.4447000e-02  -1.5450000e-02  -1.1400000e-04   7.0000000e-05   1.0500000e-04
   3.5600000e+02   1.3954340e+00   1.7431000e-02  -4.8870000e-03  -4.1200000e-02  -1.1400000e-04   7.0000000e-05   1.0500000e-04
   3.5700000e+02   1.3993640e+00  -1.1620000e-02  -2.0000000e-06  -1.5450000e-02  -1.1400000e-04   7.0000000e-05   1.0500000e-04
   3.5800000e+02   1.4032950e+00  -3.4859000e-02  -9.7850000e-03  -5.1500000e-02  -1.1400000e-04   7.0000000e-05   1.0500000e-04
   3.5900000e+02   1.4072240e+00  -5.8060000e-03  -2.4451000e-02  -5.1500000e-02  -1.1400000e-04   7.0000000e-05   1.0500000e-04
   3.6000000e+02   1.4111550e+00   5.8140000e-03  -2.9339000e-02  -1.0300000e-02  -1.1400000e-04   7.0000000e-05   1.0500000e-04
   3.6100000e+02   1.4150850e+00  -5.8090000e-03  -9.7810000e-03   0.0000000e+00  -1.1400000e-04   7.0000000e-05   1.0500000e-04
   3.6200000e+02   1.4190150e+00   5.8040000e-03   4.4011000e-02  -2.0600000e-02  -1.1400000e-04   7.0000000e-05   1.0500000e-04
   3.6300000e+02   1.4229470e+00  -2.9053000e-02   1.9556000e-02   1.5450000e-02  -1.1400000e-04   7.0000000e-05   1.0500000e-04
   3.6400000e+02   1.4268770e+00  -1.1622000e-02   1.4668000e-02  -1.5450000e-02  -1.1400000e-04   7.0000000e-05   1.0500000e-04
   3.6500000e+02   1.4308060e+00   5.8050000e-03   3.4231000e-02   5.1500000e-03  -1.1400000e-04   7.0000000e-05   1.0500000e-04
   3.6600000e+02   1.4347370e+00  -1.7430000e-02  -2.0000000e-06  -4.1200000e-02  -1.1400000e-04   7.0000000e-05   1.0500000e-04
   3.6700000e+02   1.4386670e+00  -4.6479000e-02  -4.8960000e-03   5.1500000e-03  -1.1400000e-04   7.0000000e-05   1.0500000e-04
   3.6800000e+02   1.4425960e+00  -2.3241000e-02   4.8870000e-03   0.0000000e+00  -1.1400000e-04   7.0000000e-05   1.0500000e-04
   3.6900000e+02   1.4465260e+00   4.0669000e-02   4.8960000e-03   4.1200000e-02  -1.1400000e-04   7.0000000e-05   1.0500000e-04
   3.7000000e+02   1.4504570e+00  -5.8110000e-03   9.7790000e-03   1.5450000e-02  -1.1400000e-04   7.0000000e-05   1.0500000e-04
   3.7100000e+02   1.4543880e+00  -2.3244000e-02   2.4447000e-02   1.5450000e-02  -1.1400000e-04   7.0000000e-05   1.0500000e-04
   3.7200000e+02   1.4583180e+00   1.7427000e-02   1.9563000e-02  -1.5450000e-02  -1.1400000e-04   7.0000000e-05   1.0500000e-04
   3.7300000e+02   1.4622470e+00  -5.8050000e-03  -3.4231000e-02   1.5450000e-02  -1.1400000e-04   7.0000000e-05   1.0500000e-04
   3.7400000e+02   1.4661780e+00   4.0000000e-06  -2.4450000e-02  -2.0600000e-02  -1.1400000e-04   7.0000000e-05   1.0500000e-04
   3.7500000e+02   1.4701090e+00   1.1624000e-02  -2.9338000e-02   2.0600000e-02  -1.1400000e-04   7.0000000e-05   1.0500000e-04
   3.7600000e+02   1.4740400e+00  -2.3238000e-02  -1.4673000e-02  -7.7250000e-02  -1.1400000e-04   7.0000000e-05   1.0500000e-04
   3.7700000e+02   1.4779700e+00  -2.0000000e-06   1.4670000e-02   5.1500000e-03  -1.1400000e-04   7.0000000e-05   1.0500000e-04
   3.7800000e+02   1.4819000e+00   7.5531000e-02  -9.7700000e-03   5.1500000e-03  -1.1400000e-04   7.0000000e-05   1.0500000e-04
   3.7900000e+02   1.4858310e+00  -1.1620000e-02  -2.0000000e-06   1.0300000e-02  -1.1400000e-04   7.0000000e-05   1.0500000e-04
   3.8000000e+02   1.4897600e+00  -4.6480000e-02  -6.0000000e-06  -2.5750000e-02  -1.1400000e-04   7.0000000e-05   1.0500000e-04
   3.8100000e+02   1.4936920e+00   5.8140000e-03  -2.9339000e-02  -6.6950000e-02  -1.1400000e-04   7.0000000e-05   1.0500000e-04
   3.8200000e+02   1.4976200e+00  -5.8070000e-03  -1.9561000e-02  -4.6350000e-02  -1.1400000e-04   7.0000000e-05   1.0500000e-04
   3.8300000e+02   1.5015500e+00  -2.3244000e-02   2.9337000e-02   5.1500000e-03  -1.1400000e-04   7.0000000e-05   1.0500000e-04
   3.8400000e+02   1.5054810e+00  -1.1626000e-02   3.9118000e-02  -5.1500000e-03  -1.1400000e-04   7.0000000e-05   1.0500000e-04
   3.8500000e+02   1.5094110e+00  -5.8096000e-02  -2.4459000e-02  -5.1500000e-03  -1.1400000e-04   7.0000000e-05   1.0500000e-04
   3.8600000e+02   1.5133420e+00  -2.9048000e-02  -1.4674000e-02   5.1500000e-03  -1.1400000e-04   7.0000000e-05   1.0500000e-04
   3.8700000e+02   1.5172720e+00   5.2290000e-02   8.0000000e-06   4.1200000e-02  -1.1400000e-04   7.0000000e-05   1.0500000e-04
   3.8800000e+02   1.5212010e+00  -1.7433000e-02   1.9557000e-02   2.0600000e-02  -1.1400000e-04   7.0000000e-05   1.0500000e-04
   3.8900000e+02   1.5251320e+00  -6.9721000e-02   4.8810000e-03  -5.1500000e-03  -1.1400000e-04   7.0000000e-05   1.0500000e-04
   3.9000000e+02   1.5290630e+00  -5.8150000e-03   3.4229000e-02  -1.5450000e-02  -1.1400000e-04   7.0000000e-05   1.0500000e-04
   3.9100000e+02   1.5329930e+00   1.7425000e-02   3.4232000e-02   0.0000000e+00  -1.1400000e-04   7.0000000e-05   1.0500000e-04
   3.9200000e+02   1.5369240e+00   1.7429000e-02   9.7820000e-03   2.0600000e-02  -1.1400000e-04   7.0000000e-05   1.0500000e-04
   3.9300000e+02   1.5408540e+00  -3.4863000e-02   1.9555000e-02   5.1500000e-03  -1.1400000e-04   7.0000000e-05   1.0500000e-04
   3.9400000e+02   1.5447830e+00  -4.0669000e-02  -4.8950000e-03   2.5750000e-02  -1.1400000e-04   7.0000000e-05   1.0500000e-04
   3.9500000e+02   1.5487150e+00   3.4867000e-02  -5.3785000e-02  -2.5750000e-02  -1.1400000e-04   7.0000000e-05   1.0500000e-04
   3.9600000e+02   1.5526450e+00   2.9044000e-02   3.9124000e-02   0.0000000e+00  -1.1400000e-04   7.0000000e-05   1.0500000e-04
   3.9700000e+02   1.5565730e+00  -6.3916000e-02   3.9111000e-02  -3.0900000e-02  -1.1400000e-04   7.0000000e-05   1.0500000e-04
   3.9800000e+02   1.5605040e+00  -1.1619000e-02  -4.8920000e-03   0.0000000e+00  -1.1400000e-04   7.0000000e-05   1.0500000e-04
   3.9900000e+02   1.5644350e+00  -2.3241000e-02   9.7770000e-03  -3.6050000e-02  -1.1400000e-04   7.0000000e-05   1.0500000e-04
   4.0000000e+02   1.5683650e+00   5.8150000e-03  -3.4229000e-02   0.0000000e+00  -1.1400000e-04   7.0000000e-05   1.0500000e-04
   4.0100000e+02   1.5722950e+00  -5.8100000e-03  -1.0000000e-06   0.0000000e+00  -1.1400000e-04   7.0000000e-05   1.0500000e-04
   4.0200000e+02   1.5762240e+00  -3.4857000e-02  -1.9565000e-02  -2.5750000e-02  -1.1400000e-04   7.0000000e-05   1.0500000e-04
   4.0300000e+02   1.5801550e+00  -5.8096000e-02  -2.9348000e-02  -2.5750000e-02  -1.1400000e-04   7.0000000e-05   1.0500000e-04
   4.0400000e+02   1.5840860e+00   1.1616000e-02   2.9342000e-02  -4.6350000e-02  -1.1400000e-04   7.0000000e-05   1.0500000e-04
   4.0500000e+02   1.5880170e+00   1.7425000e-02   3.4232000e-02  -3.0900000e-02  -1.1400000e-04   7.0000000e-05   1.0500000e-04
   4.0600000e+02   1.5919470e+00  -8.1343000e-02   2.4439000e-02   1.0300000e-02  -1.1400000e-04   7.0000000e-05   1.0500000e-04
   4.0700000e+02   1.5958770e+00   2.3242000e-02  -1.4667000e-02  -1.5450000e-02  -1.1400000e-04   7.0000000e-05   1.0500000e-04
   4.0800000e+02   1.5998060e+00   2.3238000e-02   1.4673000e-02  -1.0300000e-02  -1.1400000e-04   7.0000000e-05   1.0500000e-04
   4.0900000e+02   1.6037380e+00  -5.8100000e-03  -1.0000000e-06   1.5450000e-02  -1.1400000e-04   7.0000000e-05   1.0500000e-04
   4.1000000e+02   1.6076680e+00   5.8080000e-03   1.4671000e-02   3.6050000e-02  -1.1400000e-04   7.0000000e-05   1.0500000e-04
   4.1100000e+02   1.6115960e+00   2.3241000e-02  -9.7770000e-03   5.1500000e-03  -1.1400000e-04   7.0000000e-05   1.0500000e-04
   4.1200000e+02   1.6155280e+00  -2.3242000e-02   1.4667000e-02   5.1500000e-02  -1.1400000e-04   7.0000000e-05   1.0500000e-04
   4.1300000e+02   1.6194580e+00   1.1619000e-02   4.8920000e-03  -1.0300000e-02  -1.1400000e-04   7.0000000e-05   1.0500000e-04
   4.1400000e+02   1.6233880e+00   2.9050000e-02   4.0000000e-06  -2.0600000e-02  -1.1400000e-04   7.0000000e-05   1.0500000e-04
   4.1500000e+02   1.6273190e+00  -5.8097000e-02  -1.9568000e-02   5.1500000e-03  -1.1400000e-04   7.0000000e-05   1.0500000e-04
   4.1600000e+02   1.6312490e+00  -2.3239000e-02  -4.8930000e-03   5.1500000e-03  -1.1400000e-04   7.0000000e-05   1.0500000e-04
   4.1700000e+02   1.6351790e+00   2.9048000e-02   1.4674000e-02   5.1500000e-02  -1.1400000e-04   7.0000000e-05   1.0500000e-04
   4.1800000e+02   1.6391100e+00  -5.8150000e-03   3.9119000e-02   2.0600000e-02  -1.1400000e-04   7.0000000e-05   1.0500000e-04
   4.1900000e+02   1.6430400e+00  -1.7430000e-02  -2.0000000e-06  -1.0300000e-02  -1.1400000e-04   7.0000000e-05   1.0500000e-04
   4.2000000e+02   1.6469700e+00  -4.0667000e-02  -2.4455000e-02  -4.1200000e-02  -1.1400000e-04   7.0000000e-05   1.0500000e-04
   4.2100000e+02   1.6509010e+00  -2.3237000e-02  -1.9563000e-02   1.0300000e-02  -1.1400000e-04   7.0000000e-05   1.0500000e-04
   4.2200000e+02   1.6548300e+00  -1.1619000e-02  -9.7820000e-03  -2.0600000e-02  -1.1400000e-04   7.0000000e-05   1.0500000e-04
   4.2300000e+02   1.6587610e+00  -1.7429000e-02  -9.7830000e-03  -4.1200000e-02  -1.1400000e-04   7.0000000e-05   1.0500000e-04
   4.2400000e+02   1.6626920e+00  -2.3243000e-02   1.9557000e-02  -5.6650000e-02  -1.1400000e-04   7.0000000e-05   1.0500000e-04
   4.2500000e+02   1.6666200e+00  -2.3239000e-02  -4.8930000e-03  -2.5750000e-02  -1.1400000e-04   7.0000000e-05   1.0500000e-04
   4.2600000e+02   1.6705510e+00  -5.2291000e-02   9.7720000e-03   1.5450000e-02  -1.1400000e-04   7.0000000e-05   1.0500000e-04
   4.2700000e+02   1.6744810e+00  -1.7434000e-02   2.4447000e-02   3.6050000e-02  -1.1400000e-04   7.0000000e-05   1.0500000e-04
   4.2800000e+02   1.6784110e+00   1.1625000e-02  -3.9118000e-02  -4.6350000e-02  -1.1400000e-04   7.0000000e-05   1.0500000e-04
   4.2900000e+02   1.6823420e+00  -4.0661000e-02  -6.3575000e-02  -2.5750000e-02  -1.1400000e-04   7.0000000e-05   1.0500000e-04
   4.3000000e+02   1.6862720e+00  -5.8150000e-03   3.4229000e-02  -1.0300000e-02  -1.1400000e-04   7.0000000e-05   1.0500000e-04
   4.3100000e+02   1.6902020e+00   1.1617000e-02   1.9562000e-02   1.0300000e-02  -1.1400000e-04   7.0000000e-05   1.0500000e-04
   4.3200000e+02   1.6941330e+00  -6.3915000e-02   3.9111000e-02   2.0600000e-02  -1.1400000e-04   7.0000000e-05   1.0500000e-04
   4.3300000e+02   1.6980630e+00  -2.3246000e-02   4.4007000e-02   1.5450000e-02  -1.1400000e-04   7.0000000e-05   1.0500000e-04
   4.3400000e+02   1.7019930e+00   4.6484000e-02  -2.9334000e-02   1.0300000e-02  -1.1400000e-04   7.0000000e-05   1.0500000e-04
   4.3500000e+02   1.7059250e+00  -2.9050000e-02  -4.0000000e-06   6.1800000e-02  -1.1400000e-04   7.0000000e-05   1.0500000e-04
   4.3600000e+02   1.7098540e+00  -1.7430000e-02  -3.0000000e-06  -2.5750000e-02  -1.1400000e-04   7.0000000e-05   1.0500000e-04
   4.3700000e+02   1.7137840e+00  -2.3240000e-02  -3.0000000e-06   0.0000000e+00  -1.1400000e-04   7.0000000e-05   1.0500000e-04
   4.3800000e+02   1.7177150e+00  -2.3242000e-02   1.4667000e-02   2.5750000e-02  -1.1400000e-04   7.0000000e-05   1.0500000e-04
   4.3900000e+02   1.7216510e+00  -1.1622000e-02   1.4668000e-02   4.1200000e-02  -1.1400000e-04   7.0000000e-05   1.0500000e-04
   4.4000000e+02   1.7255740e+00   1.7421000e-02   5.8683000e-02  -2.0600000e-02  -1.1400000e-04   7.0000000e-05   1.0500000e-04
   4.4100000e+02   1.7295400e+00  -3.0000000e-06   1.9560000e-02   2.5750000e-02  -1.1400000e-04   7.0000000e-05   1.0500000e-04
   4.4200000e+02   1.7334350e+00  -2.3234000e-02  -4.4013000e-02  -2.0600000e-02  -1.1400000e-04   7.0000000e-05   1.0500000e-04
   4.4300000e+02   1.7373650e+00   1.1623000e-02  -2.4448000e-02  -3.0900000e-02  -1.1400000e-04   7.0000000e-05   1.0500000e-04
   4.4400000e+02   1.7412960e+00  -1.1621000e-02   4.8880000e-03  -3.0900000e-02  -1.1400000e-04   7.0000000e-05   1.0500000e-04
   4.4500000e+02   1.7452250e+00   2.3241000e-02  -9.7770000e-03  -4.6350000e-02  -1.1400000e-04   7.0000000e-05   1.0500000e-04
   4.4600000e+02   1.7491560e+00  -5.8090000e-03  -4.8910000e-03  -4.6350000e-02  -1.1400000e-04   7.0000000e-05   1.0500000e-04
   4.4700000e+02   1.7530860e+00   1.1622000e-02  -1.4668000e-02  -1.5450000e-02  -1.1400000e-04   7.0000000e-05   1.0500000e-04
   4.4800000e+02   1.7570180e+00   5.8110000e-03  -9.7790000e-03   5.1500000e-03  -1.1400000e-04   7.0000000e-05   1.0500000e-04
   4.4900000e+02   1.7609480e+00  -4.6483000e-02   1.9553000e-02  -2.5750000e-02  -1.1400000e-04   7.0000000e-05   1.0500000e-04
   4.5000000e+02   1.7648780e+00  -3.4857000e-02  -1.9565000e-02   2.0600000e-02  -1.1400000e-04   7.0000000e-05   1.0500000e-04
   4.5100000e+02   1.7688070e+00  -1.0000000e-06   9.7800000e-03  -1.5450000e-02  -1.1400000e-04   7.0000000e-05   1.0500000e-04
   4.5200000e+02   1.7727380e+00  -1.7434000e-02   2.9337000e-02   1.0300000e-02  -1.1400000e-04   7.0000000e-05   1.0500000e-04
   4.5300000e+02   1.7766680e+00  -5.8100000e-03  -1.0000000e-06  -4.1200000e-02  -1.1400000e-04   7.0000000e-05   1.0500000e-04
   4.5400000e+02   1.7805970e+00   3.4863000e-02  -1.9555000e-02   0.0000000e+00  -1.1400000e-04   7.0000000e-05   1.0500000e-04
   4.5500000e+02   1.7845280e+00  -2.9047000e-02  -1.9564000e-02   2.5750000e-02  -1.1400000e-04   7.0000000e-05   1.0500000e-04
   4.5600000e+02   1.7884590e+00  -4.0669000e-02  -4.8950000e-03   6.1800000e-02  -1.1400000e-04   7.0000000e-05   1.0500000e-04
   4.5700000e+02   1.7923890e+00   4.0662000e-02   5.8685000e-02   5.1500000e-03  -1.1400000e-04   7.0000000e-05   1.0500000e-04
   4.5800000e+02   1.7963190e+00  -2.9054000e-02   2.9336000e-02   4.1200000e-02  -1.1400000e-04   7.0000000e-05   1.0500000e-04
   4.5900000e+02   1.8002490e+00  -4.6483000e-02   2.4444000e-02  -5.1500000e-03  -1.1400000e-04   7.0000000e-05   1.0500000e-04
   4.6000000e+02   1.8041790e+00   4.0663000e-02   4.8905000e-02  -2.0600000e-02  -1.1400000e-04   7.0000000e-05   1.0500000e-04
   4.6100000e+02   1.8081100e+00  -4.6483000e-02   2.4444000e-02  -4.6350000e-02  -1.1400000e-04   7.0000000e-05   1.0500000e-04
   4.6200000e+02   1.8120410e+00  -5.8095000e-02  -3.4239000e-02  -5.1500000e-03  -1.1400000e-04   7.0000000e-05   1.0500000e-04
   4.6300000e+02   1.8159710e+00   2.3243000e-02  -1.9557000e-02  -3.0900000e-02  -1.1400000e-04   7.0000000e-05   1.0500000e-04
   4.6400000e+02   1.8199010e+00   1.1621000e-02  -4.8880000e-03   1.5450000e-02  -1.1400000e-04   7.0000000e-05   1.0500000e-04
   4.6500000e+02   1.8238310e+00  -5.2289000e-02  -9.7880000e-03   2.5750000e-02  -1.1400000e-04   7.0000000e-05   1.0500000e-04
   4.6600000e+02   1.8277620e+00  -2.3249000e-02   6.3567000e-02  -3.6050000e-02  -1.1400000e-04   7.0000000e-05   1.0500000e-04
   4.6700000e+02   1.8316930e+00  -1.1623000e-02   1.9558000e-02  -1.0300000e-02  -1.1400000e-04   7.0000000e-05   1.0500000e-04
   4.6800000e+02   1.8356210e+00  -6.9717000e-02  -1.9569000e-02  -4.6350000e-02  -1.1400000e-04   7.0000000e-05   1.0500000e-04
   4.6900000e+02   1.8395510e+00   1.1619000e-02   9.7820000e-03  -3.0900000e-02  -1.1400000e-04   7.0000000e-05   1.0500000e-04
   4.7000000e+02   1.8434820e+00   1.7429000e-02   4.8920000e-03   1.0300000e-02  -1.1400000e-04   7.0000000e-05   1.0500000e-04
   4.7100000e+02   1.8474120e+00  -2.3240000e-02  -3.0000000e-06  -1.5450000e-02  -1.1400000e-04   7.0000000e-05   1.0500000e-04
   4.7200000e+02   1.8513430e+00  -1.1621000e-02   4.8880000e-03  -1.5450000e-02  -1.1400000e-04   7.0000000e-05   1.0500000e-04
   4.7300000e+02   1.8552730e+00  -3.4861000e-02   4.8850000e-03   2.5750000e-02  -1.1400000e-04   7.0000000e-05   1.0500000e-04
   4.7400000e+02   1.8592020e+00  -1.7431000e-02   4.8880000e-03  -4.1200000e-02  -1.1400000e-04   7.0000000e-05   1.0500000e-04
   4.7500000e+02   1.8631330e+00  -4.6480000e-02  -7.0000000e-06   5.1500000e-03  -1.1400000e-04   7.0000000e-05   1.0500000e-04
   4.7600000e+02   1.8670640e+00  -2.9049000e-02  -4.8940000e-03  -1.5450000e-02  -1.1400000e-04   7.0000000e-05   1.0500000e-04
   4.7700000e+02   1.8709940e+00   2.9049000e-02   4.8940000e-03  -1.0300000e-02  -1.1400000e-04   7.0000000e-05   1.0500000e-04
   4.7800000e+02   1.8749250e+00   5.8090000e-03   9.7810000e-03   1.0300000e-02  -1.1400000e-04   7.0000000e-05   1.0500000e-04
   4.7900000e+02   1.8788540e+00  -5.2293000e-02   1.9552000e-02   3.0900000e-02  -1.1400000e-04   7.0000000e-05   1.0500000e-04
   4.8000000e+02   1.8827840e+00  -2.9049000e-02  -4.8940000e-03  -1.5450000e-02  -1.1400000e-04   7.0000000e-05   1.0500000e-04
   4.8100000e+02   1.8867160e+00   5.8090000e-03   4.8910000e-03   4.6350000e-02  -1.1400000e-04   7.0000000e-05   1.0500000e-04
   4.8200000e+02   1.8906460e+00  -1.1620000e-02  -2.0000000e-06   0.0000000e+00  -1.1400000e-04   7.0000000e-05   1.0500000e-04
   4.8300000e+02   1.8945740e+00  -2.9050000e-02  -4.0000000e-06   0.0000000e+00  -1.1400000e-04   7.0000000e-05   1.0500000e-04
   4.8400000e+02   1.8985050e+00  -2.9047000e-02  -1.9564000e-02  -5.1500000e-02  -1.1400000e-04   7.0000000e-05   1.0500000e-04
   4.8500000e+02   1.9024360e+00  -4.0000000e-06   2.9340000e-02   5.1500000e-03  -1.1400000e-04   7.0000000e-05   1.0500000e-04
   4.8600000e+02   1.9063670e+00   2.9044000e-02   4.4014000e-02  -2.5750000e-02  -1.1400000e-04   7.0000000e-05   1.0500000e-04
   4.8700000e+02   1.9102960e+00  -1.7429000e-02  -4.8920000e-03  -1.0300000e-02  -1.1400000e-04   7.0000000e-05   1.0500000e-04
   4.8800000e+02   1.9142260e+00  -6.9723000e-02   1.9550000e-02  -3.6050000e-02  -1.1400000e-04   7.0000000e-05   1.0500000e-04
   4.8900000e+02   1.9181570e+00  -1.1614000e-02  -3.9122000e-02  -2.5750000e-02  -1.1400000e-04   7.0000000e-05   1.0500000e-04
   4.9000000e+02   1.9220870e+00   3.4864000e-02  -2.4445000e-02   0.0000000e+00  -1.1400000e-04   7.0000000e-05   1.0500000e-04
   4.9100000e+02   1.9260180e+00  -4.0674000e-02   2.9334000e-02  -6.1800000e-02  -1.1400000e-04   7.0000000e-05   1.0500000e-04
   4.9200000e+02   1.9299480e+00  -4.0670000e-02  -6.0000000e-06  -5.1500000e-02  -1.1400000e-04   7.0000000e-05   1.0500000e-04
   4.9300000e+02   1.9338960e+00   2.3245000e-02  -3.4227000e-02   5.1500000e-03  -1.1400000e-04   7.0000000e-05   1.0500000e-04
   4.9400000e+02   1.9378080e+00  -5.8140000e-03   2.9339000e-02   1.5450000e-02  -1.1400000e-04   7.0000000e-05   1.0500000e-04
   4.9500000e+02   1.9417390e+00  -4.0680000e-02   7.3345000e-02   1.5450000e-02  -1.1400000e-04   7.0000000e-05   1.0500000e-04
   4.9600000e+02   1.9456690e+00   3.4863000e-02  -1.9555000e-02   1.0300000e-02  -1.1400000e-04   7.0000000e-05   1.0500000e-04
   4.9700000e+02   1.9495980e+00  -2.3235000e-02  -3.4233000e-02   3.6050000e-02  -1.1400000e-04   7.0000000e-05   1.0500000e-04
   4.9800000e+02   1.9535290e+00  -5.8090000e-03  -4.8910000e-03   3.0900000e-02  -1.1400000e-04   7.0000000e-05   1.0500000e-04
   4.9900000e+02   1.9574590e+00   1.7430000e-02   2.0000000e-06   5.1500000e-02  -1.1400000e-04   7.0000000e-05   1.0500000e-04
   5.0000000e+02   1.9613890e+00  -3.4866000e-02   4.4005000e-02  -5.1500000e-03  -1.1400000e-04   7.0000000e-05   1.0500000e-04
   5.0100000e+02   1.9653200e+00  -2.3239000e-02  -4.8930000e-03  -1.0300000e-02  -1.1400000e-04   7.0000000e-05   1.0500000e-04
   5.0200000e+02   1.9692510e+00   5.8110000e-03  -4.8890000e-03   3.0900000e-02  -1.1400000e-04   7.0000000e-05   1.0500000e-04
   5.0300000e+02   1.9731800e+00  -1.7434000e-02   2.4447000e-02   3.0900000e-02  -1.1400000e-04   7.0000000e-05   1.0500000e-04
   5.0400000e+02   1.9771110e+00  -6.3910000e-02  -9.0000000e-06   1.5450000e-02  -1.1400000e-04   7.0000000e-05   1.0500000e-04
   5.0500000e+02   1.9810410e+00  -1.7425000e-02  -3.4233000e-02   0.0000000e+00  -1.1400000e-04   7.0000000e-05   1.0500000e-04
   5.0600000e+02   1.9849720e+00   2.3238000e-02   1.4673000e-02  -1.5450000e-02  -1.1400000e-04   7.0000000e-05   1.0500000e-04
   5.0700000e+02   1.9889020e+00   1.7428000e-02   1.4672000e-02  -3.0900000e-02  -1.1400000e-04   7.0000000e-05   1.0500000e-04
   5.0800000e+02   1.9928330e+00   5.8110000e-03  -4.8890000e-03  -5.1500000e-03  -1.1400000e-04   7.0000000e-05   1.0500000e-04
   5.0900000e+02   1.9967620e+00   2.0000000e-06  -1.4670000e-02  -4.1200000e-02  -1.1400000e-04   7.0000000e-05   1.0500000e-04
   5.1000000e+02   2.0006930e+00   0.0000000e+00   0.0000000e+00   3.6050000e-02  -1.1400000e-04   7.0000000e-05   1.0500000e-04
   5.1100000e+02   2.0046220e+00  -2.3241000e-02   9.7770000e-03  -5.1500000e-03  -1.1400000e-04   7.0000000e-05   1.0500000e-04
   5.1200000e+02   2.0085520e+00  -1.7429000e-02  -4.8920000e-03   3.0900000e-02  -1.1400000e-04   7.0000000e-05   1.0500000e-04
   5.1300000e+02   2.0124820e+00   3.4863000e-02  -1.9555000e-02  -2.0600000e-02  -1.1400000e-04   7.0000000e-05   1.0500000e-04
   5.1400000e+02   2.0164120e+00  -4.6482000e-02   1.4663000e-02   1.5450000e-02  -1.1400000e-04   7.0000000e-05   1.0500000e-04
   5.1500000e+02   2.0203430e+00  -1.7431000e-02   9.7770000e-03  -2.5750000e-02  -1.1400000e-04   7.0000000e-05   1.0500000e-04
   5.1600000e+02   2.0242930e+00   5.8090000e-03   4.8910000e-03  -1.0300000e-02  -1.1400000e-04   7.0000000e-05   1.0500000e-04
   5.1700000e+02   2.0282030e+00  -2.9044000e-02  -3.9124000e-02  -2.5750000e-02  -1.1400000e-04   7.0000000e-05   1.0500000e-04
   5.1800000e+02   2.0321340e+00  -4.6476000e-02  -2.9347000e-02   5.1500000e-03  -1.1400000e-04   7.0000000e-05   1.0500000e-04
   5.1900000e+02   2.0360640e+00   3.4854000e-02   4.4015000e-02   6.6950000e-02  -1.1400000e-04   7.0000000e-05   1.0500000e-04
   5.2000000e+02   2.0399950e+00  -2.9055000e-02   3.4226000e-02   2.5750000e-02  -1.1400000e-04   7.0000000e-05   1.0500000e-04
   5.2100000e+02   2.0439260e+00  -6.9723000e-02   1.9551000e-02  -1.5450000e-02  -1.1400000e-04   7.0000000e-05   1.0500000e-04
   5.2200000e+02   2.0478560e+00   3.4858000e-02   1.4675000e-02   5.1500000e-03  -1.1400000e-04   7.0000000e-05   1.0500000e-04
   5.2300000e+02   2.0517850e+00  -2.3239000e-02  -4.8930000e-03   1.5450000e-02  -1.1400000e-04   7.0000000e-05   1.0500000e-04
   5.2400000e+02   2.0557160e+00  -4.0673000e-02   1.9555000e-02   2.5750000e-02  -1.1400000e-04   7.0000000e-05   1.0500000e-04
   5.2500000e+02   2.0596470e+00   1.1617000e-02   1.9562000e-02   5.1500000e-03  -1.1400000e-04   7.0000000e-05   1.0500000e-04
   5.2600000e+02   2.0635750e+00  -5.8060000e-03  -2.4451000e-02  -2.5750000e-02  -1.1400000e-04   7.0000000e-05   1.0500000e-04
   5.2700000e+02   2.0675050e+00  -5.8106000e-02   4.4001000e-02   2.5750000e-02  -1.1400000e-04   7.0000000e-05   1.0500000e-04
   5.2800000e+02   2.0714370e+00  -1.2000000e-05   7.8240000e-02   2.5750000e-02  -1.1400000e-04   7.0000000e-05   1.0500000e-04
   5.2900000e+02   2.0753670e+00  -6.0000000e-06   4.4010000e-02   0.0000000e+00  -1.1400000e-04   7.0000000e-05   1.0500000e-04
   5.3000000e+02   2.0792970e+00   4.0000000e-06  -2.4450000e-02  -4.1200000e-02  -1.1400000e-04   7.0000000e-05   1.0500000e-04
   5.3100000e+02   2.0832260e+00  -5.8110000e-03   4.8890000e-03  -4.6350000e-02  -1.1400000e-04   7.0000000e-05   1.0500000e-04
   5.3200000e+02   2.0871570e+00  -2.3240000e-02  -3.0000000e-06  -4.1200000e-02  -1.1400000e-04   7.0000000e-05   1.0500000e-04
   5.3300000e+02   2.0910890e+00  -1.7430000e-02  -2.0000000e-06  -1.0300000e-02  -1.1400000e-04   7.0000000e-05   1.0500000e-04
   5.3400000e+02   2.0950190e+00  -2.3243000e-02   2.4447000e-02  -1.5450000e-02  -1.1400000e-04   7.0000000e-05   1.0500000e-04
   5.3500000e+02   2.0989490e+00  -5.8090000e-03  -4.8910000e-03  -1.5450000e-02  -1.1400000e-04   7.0000000e-05   1.0500000e-04
   5.3600000e+02   2.1028790e+00   4.0671000e-02  -4.8850000e-03   0.0000000e+00  -1.1400000e-04   7.0000000e-05   1.0500000e-04
   5.3700000e+02   2.1068090e+00  -4.6480000e-02  -6.0000000e-06   3.0900000e-02  -1.1400000e-04   7.0000000e-05   1.0500000e-04
   5.3800000e+02   2.1107390e+00   2.3243000e-02  -2.4447000e-02  -5.1500000e-02  -1.1400000e-04   7.0000000e-05   1.0500000e-04
   5.3900000e+02   2.1146700e+00   5.8090000e-03   9.7810000e-03  -1.5450000e-02  -1.1400000e-04   7.0000000e-05   1.0500000e-04
   5.4000000e+02   2.1185990e+00   2.3233000e-02   4.8903000e-02   0.0000000e+00  -1.1400000e-04   7.0000000e-05   1.0500000e-04
   5.4100000e+02   2.1225300e+00  -1.7434000e-02   2.9337000e-02   3.6050000e-02  -1.1400000e-04   7.0000000e-05   1.0500000e-04
   5.4200000e+02   2.1264610e+00  -4.0664000e-02  -3.9126000e-02  -1.0300000e-02  -1.1400000e-04   7.0000000e-05   1.0500000e-04
   5.4300000e+02   2.1303900e+00   1.0000000e-06  -9.7800000e-03   6.1800000e-02  -1.1400000e-04   7.0000000e-05   1.0500000e-04
   5.4400000e+02   2.1343620e+00  -1.1620000e-02  -2.0000000e-06   1.0300000e-02  -1.1400000e-04   7.0000000e-05   1.0500000e-04
   5.4500000e+02   2.1382520e+00  -1.7429000e-02  -4.8930000e-03   5.1500000e-03  -1.1400000e-04   7.0000000e-05   1.0500000e-04
   5.4600000e+02   2.1421800e+00  -2.9049000e-02  -4.8940000e-03  -4.1200000e-02  -1.1400000e-04   7.0000000e-05   1.0500000e-04
   5.4700000e+02   2.1461110e+00  -2.3242000e-02   1.4667000e-02  -5.1500000e-03  -1.1400000e-04   7.0000000e-05   1.0500000e-04
   5.4800000e+02   2.1500420e+00   3.4857000e-02   2.4455000e-02  -4.6350000e-02  -1.1400000e-04   7.0000000e-05   1.0500000e-04
   5.4900000e+02   2.1539720e+00  -3.0000000e-06   2.4450000e-02   1.5450000e-02  -1.1400000e-04   7.0000000e-05   1.0500000e-04
   5.5000000e+02   2.1579020e+00  -6.9724000e-02   2.9331000e-02  -2.5750000e-02  -1.1400000e-04   7.0000000e-05   1.0500000e-04
   5.5100000e+02   2.1618340e+00  -5.8050000e-03  -3.4231000e-02  -3.0900000e-02  -1.1400000e-04   7.0000000e-05   1.0500000e-04
   5.5200000e+02   2.1657620e+00   5.8105000e-02  -3.4222000e-02   1.5450000e-02  -1.1400000e-04   7.0000000e-05   1.0500000e-04
   5.5300000e+02   2.1696940e+00  -5.2294000e-02   2.9333000e-02  -2.0600000e-02  -1.1400000e-04   7.0000000e-05   1.0500000e-04
   5.5400000e+02   2.1736220e+00  -3.4861000e-02   4.8850000e-03  -4.1200000e-02  -1.1400000e-04   7.0000000e-05   1.0500000e-04
   5.5500000e+02   2.1775520e+00   4.0666000e-02   2.4456000e-02  -3.6050000e-02  -1.1400000e-04   7.0000000e-05   1.0500000e-04
   5.5600000e+02   2.1814830e+00  -1.7436000e-02   4.4007000e-02  -2.5750000e-02  -1.1400000e-04   7.0000000e-05   1.0500000e-04
   5.5700000e+02   2.1854130e+00  -4.0669000e-02  -4.8960000e-03  -2.0600000e-02  -1.1400000e-04   7.0000000e-05   1.0500000e-04
   5.5800000e+02   2.1893440e+00   1.0000000e-06  -4.8900000e-03   0.0000000e+00  -1.1400000e-04   7.0000000e-05   1.0500000e-04
   5.5900000e+02   2.1932740e+00  -4.0667000e-02  -2.4455000e-02  -1.5450000e-02  -1.1400000e-04   7.0000000e-05   1.0500000e-04
   5.6000000e+02   2.1972030e+00  -2.3235000e-02  -3.9123000e-02   2.5750000e-02  -1.1400000e-04   7.0000000e-05   1.0500000e-04
   5.6100000e+02   2.2011340e+00   2.3237000e-02   1.9563000e-02  -6.6950000e-02  -1.1400000e-04   7.0000000e-05   1.0500000e-04
   5.6200000e+02   2.2050650e+00  -2.3245000e-02   3.9117000e-02  -5.1500000e-03  -1.1400000e-04   7.0000000e-05   1.0500000e-04
   5.6300000e+02   2.2089950e+00  -2.9049000e-02  -9.7840000e-03   0.0000000e+00  -1.1400000e-04   7.0000000e-05   1.0500000e-04
   5.6400000e+02   2.2129260e+00   2.9050000e-02   4.0000000e-06   2.5750000e-02  -1.1400000e-04   7.0000000e-05   1.0500000e-04
   5.6500000e+02   2.2168560e+00  -1.0000000e-06   9.7800000e-03   0.0000000e+00  -1.1400000e-04   7.0000000e-05   1.0500000e-04
   5.6600000e+02   2.2207860e+00   2.3240000e-02   3.0000000e-06   3.0900000e-02  -1.1400000e-04   7.0000000e-05   1.0500000e-04
   5.6700000e+02   2.2247200e+00   1.7432000e-02  -1.4667000e-02   0.0000000e+00  -1.1400000e-04   7.0000000e-05   1.0500000e-04
   5.6800000e+02   2.2286470e+00   1.1620000e-02   2.0000000e-06   2.5750000e-02  -1.1400000e-04   7.0000000e-05   1.0500000e-04
   5.6900000e+02   2.2325760e+00   1.1616000e-02   2.9342000e-02   0.0000000e+00  -1.1400000e-04   7.0000000e-05   1.0500000e-04
   5.7000000e+02   2.2365060e+00  -2.9051000e-02   4.8860000e-03  -1.0300000e-02  -1.1400000e-04   7.0000000e-05   1.0500000e-04
   5.7100000e+02   2.2404370e+00  -2.3234000e-02  -4.4013000e-02  -5.1500000e-02  -1.1400000e-04   7.0000000e-05   1.0500000e-04
   5.7200000e+02   2.2443680e+00   5.2293000e-02  -1.9552000e-02   1.0300000e-02  -1.1400000e-04   7.0000000e-05   1.0500000e-04
   5.7300000e+02   2.2482970e+00  -5.0000000e-06   3.9120000e-02  -1.0300000e-02  -1.1400000e-04   7.0000000e-05   1.0500000e-04
   5.7400000e+02   2.2522270e+00  -1.1623000e-02   2.4448000e-02  -1.5450000e-02  -1.1400000e-04   7.0000000e-05   1.0500000e-04
   5.7500000e+02   2.2561580e+00   1.1619000e-02   4.8920000e-03  -1.0300000e-02  -1.1400000e-04   7.0000000e-05   1.0500000e-04
   5.7600000e+02   2.2600880e+00  -2.3241000e-02   4.8870000e-03  -3.6050000e-02  -1.1400000e-04   7.0000000e-05   1.0500000e-04
   5.7700000e+02   2.2640190e+00  -2.3242000e-02   1.4667000e-02  -2.5750000e-02  -1.1400000e-04   7.0000000e-05   1.0500000e-04
   5.7800000e+02   2.2679490e+00   2.9054000e-02  -2.9336000e-02  -4.6350000e-02  -1.1400000e-04   7.0000000e-05   1.0500000e-04
   5.7900000e+02   2.2718800e+00  -2.9044000e-02  -4.4014000e-02  -2.5750000e-02  -1.1400000e-04   7.0000000e-05   1.0500000e-04
   5.8000000e+02   2.2758110e+00  -2.9052000e-02   1.4666000e-02   5.1500000e-03  -1.1400000e-04   7.0000000e-05   1.0500000e-04
   5.8100000e+02   2.2797400e+00   1.7428000e-02   1.4673000e-02   2.5750000e-02  -1.1400000e-04   7.0000000e-05   1.0500000e-04
   5.8200000e+02   2.2836710e+00  -1.7434000e-02   2.9337000e-02   2.0600000e-02  -1.1400000e-04   7.0000000e-05   1.0500000e-04
   5.8300000e+02   2.2876000e+00  -6.3914000e-02   2.4441000e-02   1.0300000e-02  -1.1400000e-04   7.0000000e-05   1.0500000e-04
   5.8400000e+02   2.2915300e+00   1.7428000e-02   1.4673000e-02   3.0900000e-02  -1.1400000e-04   7.0000000e-05   1.0500000e-04
   5.8500000e+02   2.2954610e+00   2.9051000e-02  -9.7760000e-03  -5.1500000e-03  -1.1400000e-04   7.0000000e-05   1.0500000e-04
   5.8600000e+02   2.2993910e+00  -6.3911000e-02   9.7710000e-03  -1.0300000e-02  -1.1400000e-04   7.0000000e-05   1.0500000e-04
   5.8700000e+02   2.3033220e+00  -5.8070000e-03  -2.4451000e-02   1.5450000e-02  -1.1400000e-04   7.0000000e-05   1.0500000e-04
   5.8800000e+02   2.3072520e+00   2.9053000e-02  -1.9556000e-02   2.5750000e-02  -1.1400000e-04   7.0000000e-05   1.0500000e-04
   5.8900000e+02   2.3111810e+00   5.8050000e-03   3.9121000e-02   5.1500000e-02  -1.1400000e-04   7.0000000e-05   1.0500000e-04
   5.9000000e+02   2.3151120e+00  -1.7438000e-02   5.8678000e-02   0.0000000e+00  -1.1400000e-04   7.0000000e-05   1.0500000e-04
   5.9100000e+02   2.3190420e+00   5.8150000e-03  -3.4229000e-02   0.0000000e+00  -1.1400000e-04   7.0000000e-05   1.0500000e-04
   5.9200000e+02   2.3229730e+00  -2.3237000e-02  -2.4453000e-02  -1.5450000e-02  -1.1400000e-04   7.0000000e-05   1.0500000e-04
   5.9300000e+02   2.3269040e+00   1.1621000e-02  -4.8880000e-03   3.6050000e-02  -1.1400000e-04   7.0000000e-05   1.0500000e-04
   5.9400000e+02   2.3308340e+00   2.0000000e-06  -1.4670000e-02  -3.6050000e-02  -1.1400000e-04   7.0000000e-05   1.0500000e-04
   5.9500000e+02   2.3347630e+00  -4.6479000e-02  -4.8970000e-03   1.5450000e-02  -1.1400000e-04   7.0000000e-05   1.0500000e-04
   5.9600000e+02   2.3386950e+00   1.7429000e-02   4.8930000e-03  -3.6050000e-02  -1.1400000e-04   7.0000000e-05   1.0500000e-04
   5.9700000e+02   2.3426240e+00   3.4857000e-02   1.9565000e-02  -5.1500000e-03  -1.1400000e-04   7.0000000e-05   1.0500000e-04
   5.9800000e+02   2.3465530e+00  -1.7429000e-02  -4.8930000e-03   0.0000000e+00  -1.1400000e-04   7.0000000e-05   1.0500000e-04
   5.9900000e+02   2.3504840e+00  -4.6478000e-02  -1.4676000e-02   5.1500000e-03  -1.1400000e-04   7.0000000e-05   1.0500000e-04
   6.0000000e+02   2.3544150e+00  -1.1622000e-02   1.4668000e-02  -4.6350000e-02  -1.1400000e-04   7.0000000e-05   1.0500000e-04
   6.0100000e+02   2.3583450e+00  -1.7431000e-02   4.8880000e-03  -5.1500000e-03  -1.1400000e-04   7.0000000e-05   1.0500000e-04
   6.0200000e+02   2.3622750e+00  -5.8101000e-02   9.7720000e-03  -3.0900000e-02  -1.1400000e-04   7.0000000e-05   1.0500000e-04
   6.0300000e+02   2.3662040e+00  -2.9051000e-02   9.7760000e-03  -5.1500000e-03  -1.1400000e-04   7.0000000e-05   1.0500000e-04
   6.0400000e+02   2.3701350e+00   3.0000000e-06  -2.4450000e-02   2.5750000e-02  -1.1400000e-04   7.0000000e-05   1.0500000e-04
   6.0500000e+02   2.3740650e+00  -5.8090000e-03  -4.8910000e-03   2.5750000e-02  -1.1400000e-04   7.0000000e-05   1.0500000e-04
   6.0600000e+02   2.3779970e+00  -6.9722000e-02   1.4660000e-02   1.0300000e-02  -1.1400000e-04   7.0000000e-05   1.0500000e-04
   6.0700000e+02   2.3819270e+00  -2.3237000e-02  -1.9563000e-02   1.5450000e-02  -1.1400000e-04   7.0000000e-05   1.0500000e-04
   6.0800000e+02   2.3858570e+00   4.6480000e-02   7.0000000e-06   5.1500000e-03  -1.1400000e-04   7.0000000e-05   1.0500000e-04
   6.0900000e+02   2.3897860e+00  -4.6485000e-02   3.4223000e-02   5.6650000e-02  -1.1400000e-04   7.0000000e-05   1.0500000e-04
   6.1000000e+02   2.3937180e+00  -1.7430000e-02  -3.0000000e-06   1.5450000e-02  -1.1400000e-04   7.0000000e-05   1.0500000e-04
   6.1100000e+02   2.3976480e+00   1.7430000e-02   3.0000000e-06  -5.1500000e-03  -1.1400000e-04   7.0000000e-05   1.0500000e-04
   6.1200000e+02   2.4015770e+00  -2.3235000e-02  -3.4233000e-02   3.0900000e-02  -1.1400000e-04   7.0000000e-05   1.0500000e-04
   6.1300000e+02   2.4055070e+00  -1.1617000e-02  -2.4452000e-02   2.5750000e-02  -1.1400000e-04   7.0000000e-05   1.0500000e-04
   6.1400000e+02   2.4094440e+00   2.9047000e-02   1.9564000e-02   5.1500000e-03  -1.1400000e-04   7.0000000e-05   1.0500000e-04
   6.1500000e+02   2.4133680e+00  -2.9053000e-02   1.9556000e-02  -5.6650000e-02  -1.1400000e-04   7.0000000e-05   1.0500000e-04
   6.1600000e+02   2.4172980e+00  -2.9055000e-02   3.4226000e-02   0.0000000e+00  -1.1400000e-04   7.0000000e-05   1.0500000e-04
   6.1700000e+02   2.4212290e+00   4.0663000e-02   5.3795000e-02  -4.6350000e-02  -1.1400000e-04   7.0000000e-05   1.0500000e-04
   6.1800000e+02   2.4251590e+00  -1.7435000e-02   3.9118000e-02  -1.0300000e-02  -1.1400000e-04   7.0000000e-05   1.0500000e-04
   6.1900000e+02   2.4290900e+00  -2.3234000e-02  -4.4013000e-02   0.0000000e+00  -1.1400000e-04   7.0000000e-05   1.0500000e-04
   6.2000000e+02   2.4330200e+00   2.3244000e-02  -2.4447000e-02  -1.5450000e-02  -1.1400000e-04   7.0000000e-05   1.0500000e-04
   6.2100000e+02   2.4369500e+00  -1.1621000e-02   9.7780000e-03  -2.5750000e-02  -1.1400000e-04   7.0000000e-05   1.0500000e-04
   6.2200000e+02   2.4408800e+00  -6.3908000e-02  -1.4679000e-02   1.0300000e-02  -1.1400000e-04   7.0000000e-05   1.0500000e-04
   6.2300000e+02   2.4448100e+00   5.8070000e-03   1.9561000e-02  -4.6350000e-02  -1.1400000e-04   7.0000000e-05   1.0500000e-04
   6.2400000e+02   2.4487410e+00   2.3239000e-02   9.7830000e-03  -2.0600000e-02  -1.1400000e-04   7.0000000e-05   1.0500000e-04
   6.2500000e+02   2.4526710e+00   2.3238000e-02   1.4673000e-02   5.1500000e-03  -1.1400000e-04   7.0000000e-05   1.0500000e-04
   6.2600000e+02   2.4566000e+00  -1.1619000e-02  -9.7820000e-03   1.0300000e-02  -1.1400000e-04   7.0000000e-05   1.0500000e-04
   6.2700000e+02   2.4605310e+00  -3.4856000e-02  -2.9345000e-02   0.0000000e+00  -1.1400000e-04   7.0000000e-05   1.0500000e-04
   6.2800000e+02   2.4644610e+00  -5.8080000e-03  -1.4671000e-02   4.6350000e-02  -1.1400000e-04   7.0000000e-05   1.0500000e-04
   6.2900000e+02   2.4683910e+00   2.3238000e-02   1.4673000e-02   3.0900000e-02  -1.1400000e-04   7.0000000e-05   1.0500000e-04
   6.3000000e+02   2.4723220e+00  -1.7430000e-02  -2.0000000e-06   2.0600000e-02  -1.1400000e-04   7.0000000e-05   1.0500000e-04
   6.3100000e+02   2.4762510e+00  -2.3233000e-02  -5.3793000e-02  -3.6050000e-02  -1.1400000e-04   7.0000000e-05   1.0500000e-04
   6.3200000e+02   2.4801820e+00  -2.3237000e-02  -2.4453000e-02  -2.0600000e-02  -1.1400000e-04   7.0000000e-05   1.0500000e-04
   6.3300000e+02   2.4841130e+00   1.7423000e-02   4.8903000e-02   4.6350000e-02  -1.1400000e-04   7.0000000e-05   1.0500000e-04
   6.3400000e+02   2.4880430e+00   2.9050000e-02   4.0000000e-06   3.0900000e-02  -1.1400000e-04   7.0000000e-05   1.0500000e-04
   6.3500000e+02   2.4919730e+00  -2.3244000e-02   2.4447000e-02  -5.1500000e-02  -1.1400000e-04   7.0000000e-05   1.0500000e-04
   6.3600000e+02   2.4959040e+00  -2.9052000e-02   1.4666000e-02   5.1500000e-03  -1.1400000e-04   7.0000000e-05   1.0500000e-04
   6.3700000e+02   2.4998330e+00   5.2288000e-02   1.4678000e-02   0.0000000e+00  -1.1400000e-04   7.0000000e-05   1.0500000e-04
   6.3800000e+02   2.5037640e+00  -4.6479000e-02  -9.7870000e-03  -4.1200000e-02  -1.1400000e-04   7.0000000e-05   1.0500000e-04
   6.3900000e+02   2.5076950e+00  -5.8101000e-02   9.7720000e-03  -5.1500000e-02  -1.1400000e-04   7.0000000e-05   1.0500000e-04
   6.4000000e+02   2.5116230e+00   2.9053000e-02  -2.4446000e-02  -3.6050000e-02  -1.1400000e-04   7.0000000e-05   1.0500000e-04
   6.4100000e+02   2.5155530e+00  -2.9047000e-02  -2.4454000e-02  -4.6350000e-02  -1.1400000e-04   7.0000000e-05   1.0500000e-04
   6.4200000e+02   2.5194840e+00  -4.6486000e-02   4.4004000e-02  -2.0600000e-02  -1.1400000e-04   7.0000000e-05   1.0500000e-04
   6.4300000e+02   2.5234150e+00  -3.0000000e-06   1.9560000e-02  -1.5450000e-02  -1.1400000e-04   7.0000000e-05   1.0500000e-04
   6.4400000e+02   2.5273460e+00  -1.1622000e-02   1.4668000e-02  -1.5450000e-02  -1.1400000e-04   7.0000000e-05   1.0500000e-04
   6.4500000e+02   2.5312760e+00  -5.8106000e-02   4.4002000e-02   3.6050000e-02  -1.1400000e-04   7.0000000e-05   1.0500000e-04
   6.4600000e+02   2.5352050e+00   1.7433000e-02  -1.9557000e-02  -3.0900000e-02  -1.1400000e-04   7.0000000e-05   1.0500000e-04
   6.4700000e+02   2.5391660e+00  -1.1614000e-02  -4.4012000e-02  -1.5450000e-02  -1.1400000e-04   7.0000000e-05   1.0500000e-04
   6.4800000e+02   2.5430650e+00  -2.9048000e-02  -1.4674000e-02  -3.0900000e-02  -1.1400000e-04   7.0000000e-05   1.0500000e-04
   6.4900000e+02   2.5469990e+00  -2.0000000e-06   1.4670000e-02   3.0900000e-02  -1.1400000e-04   7.0000000e-05   1.0500000e-04
   6.5000000e+02   2.5509280e+00  -5.8170000e-03   4.8899000e-02   1.0300000e-02  -1.1400000e-04   7.0000000e-05   1.0500000e-04
   6.5100000e+02   2.5548580e+00  -1.1623000e-02   1.9558000e-02   2.5750000e-02  -1.1400000e-04   7.0000000e-05   1.0500000e-04
   6.5200000e+02   2.5587870e+00   5.8120000e-03  -1.4669000e-02   5.1500000e-03  -1.1400000e-04   7.0000000e-05   1.0500000e-04
   6.5300000e+02   2.5627170e+00  -5.8090000e-03  -4.8910000e-03   4.1200000e-02  -1.1400000e-04   7.0000000e-05   1.0500000e-04
   6.5400000e+02   2.5666480e+00  -1.7433000e-02   1.9558000e-02   0.0000000e+00  -1.1400000e-04   7.0000000e-05   1.0500000e-04
   6.5500000e+02   2.5705770e+00  -2.3237000e-02  -2.4453000e-02  -1.5450000e-02  -1.1400000e-04   7.0000000e-05   1.0500000e-04
   6.5600000e+02   2.5745080e+00  -5.8080000e-03  -1.4671000e-02  -5.6650000e-02  -1.1400000e-04   7.0000000e-05   1.0500000e-04
   6.5700000e+02   2.5784380e+00   3.4856000e-02   2.9345000e-02   1.0300000e-02  -1.1400000e-04   7.0000000e-05   1.0500000e-04
   6.5800000e+02   2.5823690e+00  -5.2295000e-02   3.9113000e-02  -1.0300000e-02  -1.1400000e-04   7.0000000e-05   1.0500000e-04
   6.5900000e+02   2.5863000e+00  -3.4856000e-02  -2.4455000e-02  -1.5450000e-02  -1.1400000e-04   7.0000000e-05   1.0500000e-04
   6.6000000e+02   2.5902300e+00  -2.3238000e-02  -1.4673000e-02  -3.6050000e-02  -1.1400000e-04   7.0000000e-05   1.0500000e-04
   6.6100000e+02   2.5941590e+00   1.7426000e-02   2.9343000e-02  -2.5750000e-02  -1.1400000e-04   7.0000000e-05   1.0500000e-04
   6.6200000e+02   2.5980900e+00  -7.5533000e-02   1.9549000e-02  -4.6350000e-02  -1.1400000e-04   7.0000000e-05   1.0500000e-04
   6.6300000e+02   2.6020210e+00  -5.8090000e-03  -4.8910000e-03  -5.6650000e-02  -1.1400000e-04   7.0000000e-05   1.0500000e-04
   6.6400000e+02   2.6059510e+00   5.8099000e-02   4.8990000e-03  -2.0600000e-02  -1.1400000e-04   7.0000000e-05   1.0500000e-04
   6.6500000e+02   2.6098810e+00  -1.1623000e-02   1.9558000e-02   0.0000000e+00  -1.1400000e-04   7.0000000e-05   1.0500000e-04
   6.6600000e+02   2.6138120e+00  -2.3240000e-02  -3.0000000e-06   0.0000000e+00  -1.1400000e-04   7.0000000e-05   1.0500000e-04
   6.6700000e+02   2.6177410e+00   2.9051000e-02  -9.7760000e-03  -3.0900000e-02  -1.1400000e-04   7.0000000e-05   1.0500000e-04
   6.6800000e+02   2.6216720e+00  -1.7427000e-02  -1.9562000e-02   2.5750000e-02  -1.1400000e-04   7.0000000e-05   1.0500000e-04
   6.6900000e+02   2.6256010e+00   1.1615000e-02   3.9122000e-02  -5.1500000e-02  -1.1400000e-04   7.0000000e-05   1.0500000e-04
   6.7000000e+02   2.6295310e+00   2.3240000e-02   3.0000000e-06  -1.0300000e-02  -1.1400000e-04   7.0000000e-05   1.0500000e-04
   6.7100000e+02   2.6334620e+00  -5.8103000e-02   1.9552000e-02  -1.5450000e-02  -1.1400000e-04   7.0000000e-05   1.0500000e-04
   6.7200000e+02   2.6373920e+00   5.8080000e-03   1.4671000e-02   2.5750000e-02  -1.1400000e-04   7.0000000e-05   1.0500000e-04
   6.7300000e+02   2.6413230e+00   5.2289000e-02   4.8980000e-03   1.0300000e-02  -1.1400000e-04   7.0000000e-05   1.0500000e-04
   6.7400000e+02   2.6452530e+00  -2.9047000e-02  -1.9564000e-02   5.1500000e-02  -1.1400000e-04   7.0000000e-05   1.0500000e-04
   6.7500000e+02   2.6491820e+00  -5.8094000e-02  -4.4019000e-02   5.6650000e-02  -1.1400000e-04   7.0000000e-05   1.0500000e-04
   6.7600000e+02   2.6531130e+00  -5.8120000e-03   1.4669000e-02   5.1500000e-02  -1.1400000e-04   7.0000000e-05   1.0500000e-04
   6.7700000e+02   2.6570430e+00  -1.7435000e-02   3.4227000e-02  -2.5750000e-02  -1.1400000e-04   7.0000000e-05   1.0500000e-04
   6.7800000e+02   2.6609750e+00  -5.8180000e-03   5.8679000e-02  -1.5450000e-02  -1.1400000e-04   7.0000000e-05   1.0500000e-04
   6.7900000e+02   2.6649050e+00  -2.0000000e-06   1.4670000e-02  -4.6350000e-02  -1.1400000e-04   7.0000000e-05   1.0500000e-04
   6.8000000e+02   2.6688340e+00  -2.9049000e-02  -4.8940000e-03   2.0600000e-02  -1.1400000e-04   7.0000000e-05   1.0500000e-04
   6.8100000e+02   2.6727640e+00  -1.7431000e-02   4.8880000e-03  -2.5750000e-02  -1.1400000e-04   7.0000000e-05   1.0500000e-04
   6.8200000e+02   2.6766960e+00   3.0000000e-06  -1.9560000e-02   5.1500000e-03  -1.1400000e-04   7.0000000e-05   1.0500000e-04
   6.8300000e+02   2.6806260e+00  -5.8070000e-03  -2.4451000e-02  -1.5450000e-02  -1.1400000e-04   7.0000000e-05   1.0500000e-04
   6.8400000e+02   2.6845540e+00  -3.4865000e-02   3.4225000e-02  -4.1200000e-02  -1.1400000e-04   7.0000000e-05   1.0500000e-04
   6.8500000e+02   2.6884850e+00   5.8050000e-03   3.9121000e-02  -1.0300000e-02  -1.1400000e-04   7.0000000e-05   1.0500000e-04
   6.8600000e+02   2.6924160e+00  -2.3239000e-02  -9.7830000e-03  -3.0900000e-02  -1.1400000e-04   7.0000000e-05   1.0500000e-04
   6.8700000e+02   2.6963460e+00   1.1619000e-02   4.8920000e-03  -3.6050000e-02  -1.1400000e-04   7.0000000e-05   1.0500000e-04
   6.8800000e+02   2.7002760e+00   4.6481000e-02  -4.8830000e-03  -1.5450000e-02  -1.1400000e-04   7.0000000e-05   1.0500000e-04
   6.8900000e+02   2.7042060e+00  -1.7432000e-02   1.4667000e-02   3.0900000e-02  -1.1400000e-04   7.0000000e-05   1.0500000e-04
   6.9000000e+02   2.7081360e+00  -2.3240000e-02  -3.0000000e-06   3.0900000e-02  -1.1400000e-04   7.0000000e-05   1.0500000e-04
   6.9100000e+02   2.7120670e+00  -1.0000000e-06   4.8900000e-03   2.5750000e-02  -1.1400000e-04   7.0000000e-05   1.0500000e-04
   6.9200000e+02   2.7159980e+00   5.8120000e-03  -1.4669000e-02   3.6050000e-02  -1.1400000e-04   7.0000000e-05   1.0500000e-04
   6.9300000e+02   2.7199280e+00   1.1620000e-02   2.0000000e-06  -1.0300000e-02  -1.1400000e-04   7.0000000e-05   1.0500000e-04
   6.9400000e+02   2.7238580e+00  -3.4857000e-02  -1.9565000e-02  -2.0600000e-02  -1.1400000e-04   7.0000000e-05   1.0500000e-04
   6.9500000e+02   2.7277900e+00  -2.3241000e-02   4.8870000e-03   2.0600000e-02  -1.1400000e-04   7.0000000e-05   1.0500000e-04
   6.9600000e+02   2.7317190e+00   4.6481000e-02  -4.8840000e-03   3.6050000e-02  -1.1400000e-04   7.0000000e-05   1.0500000e-04
   6.9700000e+02   2.7356490e+00  -5.8130000e-03   1.9559000e-02   4.1200000e-02  -1.1400000e-04   7.0000000e-05   1.0500000e-04
   6.9800000e+02   2.7395780e+00  -3.4863000e-02   2.4445000e-02  -5.1500000e-03  -1.1400000e-04   7.0000000e-05   1.0500000e-04
   6.9900000e+02   2.7435180e+00   1.0000000e-06  -4.8900000e-03   5.1500000e-03  -1.1400000e-04   7.0000000e-05   1.0500000e-04
   7.0000000e+02   2.7474390e+00  -2.9051000e-02   9.7760000e-03   0.0000000e+00  -1.1400000e-04   7.0000000e-05   1.0500000e-04
   7.0100000e+02   2.7513690e+00  -5.8097000e-02  -1.9569000e-02   0.0000000e+00  -1.1400000e-04   7.0000000e-05   1.0500000e-04
   7.0200000e+02   2.7553010e+00   2.3246000e-02  -4.4007000e-02  -6.6950000e-02  -1.1400000e-04   7.0000000e-05   1.0500000e-04
   7.0300000e+02   2.7592310e+00  -5.8150000e-03   3.4229000e-02   1.0300000e-02  -1.1400000e-04   7.0000000e-05   1.0500000e-04
   7.0400000e+02   2.7631600e+00  -6.3919000e-02   5.8671000e-02  -4.1200000e-02  -1.1400000e-04   7.0000000e-05   1.0500000e-04
   7.0500000e+02   2.7670910e+00  -1.1623000e-02   1.9558000e-02  -1.0300000e-02  -1.1400000e-04   7.0000000e-05   1.0500000e-04
   7.0600000e+02   2.7710210e+00   2.0000000e-06  -1.4670000e-02  -1.0300000e-02  -1.1400000e-04   7.0000000e-05   1.0500000e-04
   7.0700000e+02   2.7749510e+00  -8.9474500e-01   3.4110000e-02   4.1200000e-02  -1.1400000e-04   7.0000000e-05   1.0500000e-04
   7.0800000e+02   2.7788830e+00   1.7431000e-02  -4.8880000e-03  -3.6050000e-02  -1.1400000e-04   7.0000000e-05   1.0500000e-04
   7.0900000e+02   2.7828120e+00   2.0000000e-06  -1.4670000e-02  -1.0300000e-02  -1.1400000e-04   7.0000000e-05   1.0500000e-04
   7.1000000e+02   2.7867420e+00  -5.8080000e-03  -1.4671000e-02  -3.0900000e-02  -1.1400000e-04   7.0000000e-05   1.0500000e-04
   7.1100000e+02   2.7906730e+00   3.4864000e-02  -2.9335000e-02   1.5450000e-02  -1.1400000e-04   7.0000000e-05   1.0500000e-04
   7.1200000e+02   2.7946010e+00  -6.0000000e-06   3.9120000e-02   2.0600000e-02  -1.1400000e-04   7.0000000e-05   1.0500000e-04
   7.1300000e+02   2.7985320e+00  -4.6486000e-02   3.9113000e-02   4.1200000e-02  -1.1400000e-04   7.0000000e-05   1.0500000e-04
   7.1400000e+02   2.8024620e+00  -2.3239000e-02  -9.7830000e-03   1.5450000e-02  -1.1400000e-04   7.0000000e-05   1.0500000e-04
   7.1500000e+02   2.8063920e+00   4.0674000e-02  -2.9334000e-02   5.1500000e-02  -1.1400000e-04   7.0000000e-05   1.0500000e-04
   7.1600000e+02   2.8103230e+00  -2.9045000e-02  -3.4234000e-02  -1.0300000e-02  -1.1400000e-04   7.0000000e-05   1.0500000e-04
   7.1700000e+02   2.8142530e+00  -5.2289000e-02  -9.7880000e-03  -1.5450000e-02  -1.1400000e-04   7.0000000e-05   1.0500000e-04
   7.1800000e+02   2.8181830e+00   3.4858000e-02   1.4675000e-02   2.5750000e-02  -1.1400000e-04   7.0000000e-05   1.0500000e-04
   7.1900000e+02   2.8221140e+00  -5.8110000e-03   4.8890000e-03   1.0300000e-02  -1.1400000e-04   7.0000000e-05   1.0500000e-04
   7.2000000e+02   2.8260440e+00  -1.7429000e-02  -4.8920000e-03   3.0900000e-02  -1.1400000e-04   7.0000000e-05   1.0500000e-04
   7.2100000e+02   2.8299740e+00  -2.9053000e-02   1.9556000e-02   1.0300000e-02  -1.1400000e-04   7.0000000e-05   1.0500000e-04
   7.2200000e+02   2.8339060e+00  -2.3241000e-02   9.7770000e-03   2.0600000e-02  -1.1400000e-04   7.0000000e-05   1.0500000e-04
   7.2300000e+02   2.8378360e+00  -5.8110000e-03   9.7790000e-03  -2.5750000e-02  -1.1400000e-04   7.0000000e-05   1.0500000e-04
   7.2400000e+02   2.8417650e+00   5.8070000e-03   1.9561000e-02  -3.0900000e-02  -1.1400000e-04   7.0000000e-05   1.0500000e-04
   7.2500000e+02   2.8456960e+00  -1.1623000e-02   1.9558000e-02  -1.1330000e-01  -1.1400000e-04   7.0000000e-05   1.0500000e-04
   7.2600000e+02   2.8496260e+00  -2.3236000e-02  -2.4453000e-02  -5.1500000e-02  -1.1400000e-04   7.0000000e-05   1.0500000e-04
   7.2700000e+02   2.8535550e+00  -2.9052000e-02   1.4666000e-02   0.0000000e+00  -1.1400000e-04   7.0000000e-05   1.0500000e-04
   7.2800000e+02   2.8574860e+00  -5.8101000e-02   9.7710000e-03  -5.1500000e-03  -1.1400000e-04   7.0000000e-05   1.0500000e-04
   7.2900000e+02   2.8614160e+00   5.8101000e-02  -4.8810000e-03  -1.0300000e-02  -1.1400000e-04   7.0000000e-05   1.0500000e-04
   7.3000000e+02   2.8653460e+00  -2.3236000e-02  -2.4453000e-02   2.5750000e-02  -1.1400000e-04   7.0000000e-05   1.0500000e-04
   7.3100000e+02   2.8692770e+00  -5.8180000e-03   5.8679000e-02  -3.0900000e-02  -1.1400000e-04   7.0000000e-05   1.0500000e-04
   7.3200000e+02   2.8732060e+00  -1.1625000e-02   3.4228000e-02  -5.1500000e-03  -1.1400000e-04   7.0000000e-05   1.0500000e-04
   7.3300000e+02   2.8771370e+00  -4.0669000e-02  -9.7850000e-03  -1.0300000e-02  -1.1400000e-04   7.0000000e-05   1.0500000e-04
   7.3400000e+02   2.8810670e+00  -2.9052000e-02   1.4666000e-02   2.0600000e-02  -1.1400000e-04   7.0000000e-05   1.0500000e-04
   7.3500000e+02   2.8849990e+00   1.7431000e-02  -4.8880000e-03   1.0300000e-02  -1.1400000e-04   7.0000000e-05   1.0500000e-04
   7.3600000e+02   2.8889290e+00  -5.8095000e-02  -3.9128000e-02   2.0600000e-02  -1.1400000e-04   7.0000000e-05   1.0500000e-04
   7.3700000e+02   2.8928590e+00  -4.0669000e-02  -4.8950000e-03   5.1500000e-03  -1.1400000e-04   7.0000000e-05   1.0500000e-04
   7.3800000e+02   2.8967890e+00   4.0669000e-02   4.8950000e-03   5.1500000e-02  -1.1400000e-04   7.0000000e-05   1.0500000e-04
   7.3900000e+02   2.9007190e+00  -2.9057000e-02   4.8896000e-02  -1.5450000e-02  -1.1400000e-04   7.0000000e-05   1.0500000e-04
   7.4000000e+02   2.9046490e+00  -3.4864000e-02   2.9335000e-02  -2.0600000e-02  -1.1400000e-04   7.0000000e-05   1.0500000e-04
   7.4100000e+02   2.9085780e+00   2.3239000e-02   9.7830000e-03  -7.2100000e-02  -1.1400000e-04   7.0000000e-05   1.0500000e-04
   7.4200000e+02   2.9125090e+00   1.1621000e-02  -4.8880000e-03   1.5450000e-02  -1.1400000e-04   7.0000000e-05   1.0500000e-04
   7.4300000e+02   2.9164400e+00  -4.0676000e-02   4.4004000e-02  -2.0600000e-02  -1.1400000e-04   7.0000000e-05   1.0500000e-04
   7.4400000e+02   2.9203700e+00  -2.3237000e-02  -1.9563000e-02  -1.5450000e-02  -1.1400000e-04   7.0000000e-05   1.0500000e-04
   7.4500000e+02   2.9243010e+00   5.8140000e-03  -2.9339000e-02  -1.5450000e-02  -1.1400000e-04   7.0000000e-05   1.0500000e-04
   7.4600000e+02   2.9282310e+00   1.7428000e-02   1.4672000e-02  -4.1200000e-02  -1.1400000e-04   7.0000000e-05   1.0500000e-04
   7.4700000e+02   2.9321600e+00  -1.7433000e-02   1.9558000e-02  -2.5750000e-02  -1.1400000e-04   7.0000000e-05   1.0500000e-04
   7.4800000e+02   2.9360910e+00  -2.3237000e-02  -2.4453000e-02  -5.6650000e-02  -1.1400000e-04   7.0000000e-05   1.0500000e-04
   7.4900000e+02   2.9400220e+00   1.0000000e-06  -4.8900000e-03  -3.6050000e-02  -1.1400000e-04   7.0000000e-05   1.0500000e-04
   7.5000000e+02   2.9439700e+00   5.2284000e-02   4.4017000e-02   5.1500000e-03  -1.1400000e-04   7.0000000e-05   1.0500000e-04
   7.5100000e+02   2.9478820e+00  -1.1621000e-02   4.8880000e-03  -2.0600000e-02  -1.1400000e-04   7.0000000e-05   1.0500000e-04
   7.5200000e+02   2.9518130e+00  -2.3236000e-02  -2.4453000e-02  -2.5750000e-02  -1.1400000e-04   7.0000000e-05   1.0500000e-04
   7.5300000e+02   2.9557420e+00   5.8090000e-03   9.7810000e-03   2.5750000e-02  -1.1400000e-04   7.0000000e-05   1.0500000e-04
   7.5400000e+02   2.9596740e+00   2.9046000e-02   2.9344000e-02  -4.1200000e-02  -1.1400000e-04   7.0000000e-05   1.0500000e-04
   7.5500000e+02   2.9636020e+00   1.7431000e-02  -9.7770000e-03  -1.0300000e-02  -1.1400000e-04   7.0000000e-05   1.0500000e-04
   7.5600000e+02   2.9675320e+00  -2.9050000e-02  -4.0000000e-06  -1.5450000e-02  -1.1400000e-04   7.0000000e-05   1.0500000e-04
   7.5700000e+02   2.9714630e+00  -4.0671000e-02   9.7740000e-03   3.0900000e-02  -1.1400000e-04   7.0000000e-05   1.0500000e-04
   7.5800000e+02   2.9753930e+00  -5.8130000e-03   1.9559000e-02   1.5450000e-02  -1.1400000e-04   7.0000000e-05   1.0500000e-04
   7.5900000e+02   2.9793240e+00  -3.4861000e-02   9.7750000e-03   7.2100000e-02  -1.1400000e-04   7.0000000e-05   1.0500000e-04
   7.6000000e+02   2.9832540e+00  -3.4861000e-02   4.8850000e-03   0.0000000e+00  -1.1400000e-04   7.0000000e-05   1.0500000e-04
   7.6100000e+02   2.9871830e+00   1.7429000e-02   9.7820000e-03   3.6050000e-02  -1.1400000e-04   7.0000000e-05   1.0500000e-04
   7.6200000e+02   2.9911140e+00  -1.7432000e-02   1.4668000e-02  -5.1500000e-03  -1.1400000e-04   7.0000000e-05   1.0500000e-04
   7.6300000e+02   2.9950450e+00  -5.8097000e-02  -1.9568000e-02  -1.0300000e-02  -1.1400000e-04   7.0000000e-05   1.0500000e-04
   7.6400000e+02   2.9989750e+00   1.7435000e-02  -3.9118000e-02  -3.0900000e-02  -1.1400000e-04   7.0000000e-05   1.0500000e-04
   7.6500000e+02   3.0029060e+00   5.8080000e-03   1.4671000e-02   6.6950000e-02  -1.1400000e-04   7.0000000e-05   1.0500000e-04
   7.6600000e+02   3.0068360e+00  -6.3919000e-02   5.8671000e-02  -4.6350000e-02  -1.1400000e-04   7.0000000e-05   1.0500000e-04
   7.6700000e+02   3.0107660e+00   5.8090000e-03   4.8910000e-03  -1.5450000e-02  -1.1400000e-04   7.0000000e-05   1.0500000e-04
   7.6800000e+02   3.0146970e+00   2.9046000e-02   2.4454000e-02  -4.1200000e-02  -1.1400000e-04   7.0000000e-05   1.0500000e-04
   7.6900000e+02   3.0186270e+00  -4.6480000e-02  -7.0000000e-06  -3.0900000e-02  -1.1400000e-04   7.0000000e-05   1.0500000e-04
   7.7000000e+02   3.0225550e+00  -4.6479000e-02  -9.7870000e-03  -5.1500000e-02  -1.1400000e-04   7.0000000e-05   1.0500000e-04
   7.7100000e+02   3.0264860e+00   5.8090000e-03   4.8910000e-03  -3.0900000e-02  -1.1400000e-04   7.0000000e-05   1.0500000e-04
   7.7200000e+02   3.0304460e+00  -2.9049000e-02  -4.8940000e-03  -1.5450000e-02  -1.1400000e-04   7.0000000e-05   1.0500000e-04
   7.7300000e+02   3.0343470e+00  -1.7437000e-02   4.8898000e-02  -2.5750000e-02  -1.1400000e-04   7.0000000e-05   1.0500000e-04
   7.7400000e+02   3.0382780e+00  -4.6484000e-02   2.9334000e-02   0.0000000e+00  -1.1400000e-04   7.0000000e-05   1.0500000e-04
   7.7500000e+02   3.0422080e+00  -2.3237000e-02  -2.4453000e-02  -1.5450000e-02  -1.1400000e-04   7.0000000e-05   1.0500000e-04
   7.7600000e+02   3.0461380e+00  -5.8090000e-03  -4.8910000e-03   4.6350000e-02  -1.1400000e-04   7.0000000e-05   1.0500000e-04
   7.7700000e+02   3.0500680e+00   1.7425000e-02   3.4232000e-02   4.1200000e-02  -1.1400000e-04   7.0000000e-05   1.0500000e-04
   7.7800000e+02   3.0539990e+00   5.8100000e-03   1.0000000e-06  -4.6350000e-02  -1.1400000e-04   7.0000000e-05   1.0500000e-04
   7.7900000e+02   3.0579290e+00   6.0000000e-06  -3.9120000e-02   5.1500000e-03  -1.1400000e-04   7.0000000e-05   1.0500000e-04
   7.8000000e+02   3.0618590e+00  -1.7430000e-02  -3.0000000e-06   2.0600000e-02  -1.1400000e-04   7.0000000e-05   1.0500000e-04
   7.8100000e+02   3.0657910e+00  -1.7437000e-02   4.8897000e-02   2.0600000e-02  -1.1400000e-04   7.0000000e-05   1.0500000e-04
   7.8200000e+02   3.0697200e+00  -1.1616000e-02  -2.4452000e-02   1.5450000e-02  -1.1400000e-04   7.0000000e-05   1.0500000e-04
   7.8300000e+02   3.0736510e+00  -2.9045000e-02  -3.4234000e-02   5.1500000e-03  -1.1400000e-04   7.0000000e-05   1.0500000e-04
   7.8400000e+02   3.0775790e+00   1.7429000e-02   9.7820000e-03   2.5750000e-02  -1.1400000e-04   7.0000000e-05   1.0500000e-04
   7.8500000e+02   3.0815100e+00  -1.1623000e-02   1.9558000e-02  -2.0600000e-02  -1.1400000e-04   7.0000000e-05   1.0500000e-04
   7.8600000e+02   3.0854400e+00  -4.6479000e-02  -4.8960000e-03  -1.0300000e-02  -1.1400000e-04   7.0000000e-05   1.0500000e-04
   7.8700000e+02   3.0893700e+00   2.3239000e-02   4.8930000e-03  -5.6650000e-02  -1.1400000e-04   7.0000000e-05   1.0500000e-04
   7.8800000e+02   3.0933020e+00   2.9052000e-02  -1.4666000e-02   1.5450000e-02  -1.1400000e-04   7.0000000e-05   1.0500000e-04
   7.8900000e+02   3.0972330e+00  -4.6479000e-02  -4.8960000e-03  -2.5750000e-02  -1.1400000e-04   7.0000000e-05   1.0500000e-04
   7.9000000e+02   3.1011610e+00  -2.3239000e-02  -4.8930000e-03  -2.0600000e-02  -1.1400000e-04   7.0000000e-05   1.0500000e-04
   7.9100000e+02   3.1050920e+00   5.8105000e-02  -3.4222000e-02   5.1500000e-03  -1.1400000e-04   7.0000000e-05   1.0500000e-04
   7.9200000e+02   3.1090220e+00  -2.9054000e-02   2.9336000e-02  -1.0300000e-02  -1.1400000e-04   7.0000000e-05   1.0500000e-04
   7.9300000e+02   3.1129520e+00  -2.3246000e-02   3.9117000e-02  -4.1200000e-02  -1.1400000e-04   7.0000000e-05   1.0500000e-04
   7.9400000e+02   3.1168840e+00   3.4861000e-02  -4.8850000e-03  -1.0300000e-02  -1.1400000e-04   7.0000000e-05   1.0500000e-04
   7.9500000e+02   3.1208140e+00  -1.1622000e-02   1.4668000e-02  -2.0600000e-02  -1.1400000e-04   7.0000000e-05   1.0500000e-04
   7.9600000e+02   3.1247430e+00  -4.0677000e-02   4.8894000e-02   5.1500000e-03  -1.1400000e-04   7.0000000e-05   1.0500000e-04
   7.9700000e+02   3.1286740e+00  -2.3234000e-02  -4.4013000e-02  -1.0300000e-02  -1.1400000e-04   7.0000000e-05   1.0500000e-04
   7.9800000e+02   3.1326030e+00  -2.3237000e-02  -2.4453000e-02   2.5750000e-02  -1.1400000e-04   7.0000000e-05   1.0500000e-04
   7.9900000e+02   3.1365330e+00  -1.7431000e-02   9.7780000e-03   3.6050000e-02  -1.1400000e-04   7.0000000e-05   1.0500000e-04
   8.0000000e+02   3.1404640e+00  -1.7432000e-02   1.4668000e-02   3.0900000e-02  -1.1400000e-04   7.0000000e-05   1.0500000e-04
   8.0100000e+02   3.1443940e+00  -2.3245000e-02   3.4227000e-02  -2.5750000e-02  -1.1400000e-04   7.0000000e-05   1.0500000e-04
   8.0200000e+02   3.1483390e+00   1.1618000e-02   1.4672000e-02   4.1200000e-02  -1.1400000e-04   7.0000000e-05   1.0500000e-04
   8.0300000e+02   3.1522550e+00   3.4859000e-02   9.7850000e-03   4.6350000e-02  -1.1400000e-04   7.0000000e-05   1.0500000e-04
   8.0400000e+02   3.1561840e+00  -2.3240000e-02  -3.0000000e-06  -2.0600000e-02  -1.1400000e-04   7.0000000e-05   1.0500000e-04
   8.0500000e+02   3.1601150e+00  -4.6477000e-02  -2.4456000e-02   1.5450000e-02  -1.1400000e-04   7.0000000e-05   1.0500000e-04
   8.0600000e+02   3.1640460e+00  -1.7425000e-02  -3.4233000e-02   1.5450000e-02  -1.1400000e-04   7.0000000e-05   1.0500000e-04
   8.0700000e+02   3.1679770e+00   5.8060000e-03   2.9341000e-02   1.0300000e-02  -1.1400000e-04   7.0000000e-05   1.0500000e-04
   8.0800000e+02   3.1719070e+00  -1.0000000e-06   9.7800000e-03  -2.5750000e-02  -1.1400000e-04   7.0000000e-05   1.0500000e-04
   8.0900000e+02   3.1758370e+00   5.8110000e-03  -9.7790000e-03   5.1500000e-03  -1.1400000e-04   7.0000000e-05   1.0500000e-04
   8.1000000e+02   3.1797660e+00  -1.7432000e-02   1.4667000e-02  -5.1500000e-02  -1.1400000e-04   7.0000000e-05   1.0500000e-04
   8.1100000e+02   3.1836970e+00   5.8070000e-03   1.9561000e-02   0.0000000e+00  -1.1400000e-04   7.0000000e-05   1.0500000e-04
   8.1200000e+02   3.1876270e+00  -5.2288000e-02  -1.4677000e-02  -2.0600000e-02  -1.1400000e-04   7.0000000e-05   1.0500000e-04
   8.1300000e+02   3.1915560e+00  -2.3240000e-02  -3.0000000e-06   1.0300000e-02  -1.1400000e-04   7.0000000e-05   1.0500000e-04
   8.1400000e+02   3.1954870e+00   3.4856000e-02   2.9345000e-02   1.5450000e-02  -1.1400000e-04   7.0000000e-05   1.0500000e-04
   8.1500000e+02   3.1994180e+00  -5.2292000e-02   1.4663000e-02   1.0300000e-02  -1.1400000e-04   7.0000000e-05   1.0500000e-04
   8.1600000e+02   3.2033480e+00  -3.4856000e-02  -2.9345000e-02  -5.6650000e-02  -1.1400000e-04   7.0000000e-05   1.0500000e-04
   8.1700000e+02   3.2072790e+00   4.0673000e-02  -2.4445000e-02   0.0000000e+00  -1.1400000e-04   7.0000000e-05   1.0500000e-04
   8.1800000e+02   3.2112090e+00   2.8468700e-01   1.9598000e-02  -1.0300000e-02  -1.1400000e-04   7.0000000e-05   1.0500000e-04
   8.1900000e+02   3.2151380e+00  -5.8101000e-02   4.8810000e-03   5.1500000e-03  -1.1400000e-04   7.0000000e-05   1.0500000e-04
   8.2000000e+02   3.2190690e+00   5.2288000e-02   1.4678000e-02   2.0600000e-02  -1.1400000e-04   7.0000000e-05   1.0500000e-04
   8.2100000e+02   3.2230000e+00  -1.7434000e-02   2.4447000e-02   6.1800000e-02  -1.1400000e-04   7.0000000e-05   1.0500000e-04
   8.2200000e+02   3.2269300e+00  -3.4862000e-02   1.4665000e-02   0.0000000e+00  -1.1400000e-04   7.0000000e-05   1.0500000e-04
   8.2300000e+02   3.2308700e+00  -5.8110000e-03   9.7790000e-03   2.0600000e-02  -1.1400000e-04   7.0000000e-05   1.0500000e-04
   8.2400000e+02   3.2347900e+00  -2.3237000e-02  -1.9563000e-02   2.0600000e-02  -1.1400000e-04   7.0000000e-05   1.0500000e-04
   8.2500000e+02   3.2387210e+00  -4.0670000e-02  -5.0000000e-06   2.5750000e-02  -1.1400000e-04   7.0000000e-05   1.0500000e-04
   8.2600000e+02   3.2426520e+00   5.8060000e-03   2.9341000e-02   0.0000000e+00  -1.1400000e-04   7.0000000e-05   1.0500000e-04
   8.2700000e+02   3.2465800e+00   5.8110000e-03  -4.8890000e-03  -1.0300000e-02  -1.1400000e-04   7.0000000e-05   1.0500000e-04
   8.2800000e+02   3.2505100e+00  -4.0673000e-02   2.4445000e-02   2.5750000e-02  -1.1400000e-04   7.0000000e-05   1.0500000e-04
   8.2900000e+02   3.2544410e+00   5.8020000e-03   5.8681000e-02   1.0300000e-02  -1.1400000e-04   7.0000000e-05   1.0500000e-04
   8.3000000e+02   3.2583710e+00  -1.1628000e-02   5.8678000e-02  -2.0600000e-02  -1.1400000e-04   7.0000000e-05   1.0500000e-04
   8.3100000e+02   3.2623020e+00  -1.1617000e-02  -2.4452000e-02  -6.1800000e-02  -1.1400000e-04   7.0000000e-05   1.0500000e-04
   8.3200000e+02   3.2662310e+00   1.1621000e-02  -9.7780000e-03  -3.6050000e-02  -1.1400000e-04   7.0000000e-05   1.0500000e-04
   8.3300000e+02   3.2701620e+00  -4.0673000e-02   1.9554000e-02  -3.0900000e-02  -1.1400000e-04   7.0000000e-05   1.0500000e-04
   8.3400000e+02   3.2740920e+00  -4.6479000e-02  -9.7870000e-03  -3.0900000e-02  -1.1400000e-04   7.0000000e-05   1.0500000e-04
   8.3500000e+02   3.2780230e+00   5.8080000e-03   1.4671000e-02  -5.1500000e-03  -1.1400000e-04   7.0000000e-05   1.0500000e-04
   8.3600000e+02   3.2819530e+00   5.8080000e-03   1.4671000e-02   5.1500000e-03  -1.1400000e-04   7.0000000e-05   1.0500000e-04
   8.3700000e+02   3.2858840e+00  -1.7434000e-02   2.9338000e-02  -1.0300000e-02  -1.1400000e-04   7.0000000e-05   1.0500000e-04
   8.3800000e+02   3.2898130e+00  -5.8100000e-03  -1.0000000e-06  -1.5450000e-02  -1.1400000e-04   7.0000000e-05   1.0500000e-04
   8.3900000e+02   3.2937430e+00  -1.1615000e-02  -3.9122000e-02  -4.6350000e-02  -1.1400000e-04   7.0000000e-05   1.0500000e-04
   8.4000000e+02   3.2976750e+00  -1.7431000e-02   9.7780000e-03   2.0600000e-02  -1.1400000e-04   7.0000000e-05   1.0500000e-04
   8.4100000e+02   3.3016050e+00  -1.7431000e-02   4.8880000e-03  -3.0900000e-02  -1.1400000e-04   7.0000000e-05   1.0500000e-04
   8.4200000e+02   3.3055330e+00  -2.9047000e-02  -2.4454000e-02  -5.1500000e-03  -1.1400000e-04   7.0000000e-05   1.0500000e-04
   8.4300000e+02   3.3094640e+00   2.0000000e-06  -1.4670000e-02   5.1500000e-03  -1.1400000e-04   7.0000000e-05   1.0500000e-04
   8.4400000e+02   3.3133950e+00   1.7430000e-02   2.0000000e-06   4.6350000e-02  -1.1400000e-04   7.0000000e-05   1.0500000e-04
   8.4500000e+02   3.3173250e+00  -5.2289000e-02  -4.8980000e-03   1.0300000e-02  -1.1400000e-04   7.0000000e-05   1.0500000e-04
   8.4600000e+02   3.3212550e+00  -5.8090000e-03  -4.8910000e-03   2.0600000e-02  -1.1400000e-04   7.0000000e-05   1.0500000e-04
   8.4700000e+02   3.3251850e+00   7.5529000e-02   9.7910000e-03  -2.5750000e-02  -1.1400000e-04   7.0000000e-05   1.0500000e-04
   8.4800000e+02   3.3291160e+00  -4.6482000e-02   1.4663000e-02  -2.0600000e-02  -1.1400000e-04   7.0000000e-05   1.0500000e-04
   8.4900000e+02   3.3330460e+00  -4.6483000e-02   1.9553000e-02  -4.1200000e-02  -1.1400000e-04   7.0000000e-05   1.0500000e-04
   8.5000000e+02   3.3369770e+00   7.5533000e-02  -1.9549000e-02   2.5750000e-02  -1.1400000e-04   7.0000000e-05   1.0500000e-04
   8.5100000e+02   3.3409080e+00  -1.7431000e-02   9.7780000e-03  -1.5450000e-02  -1.1400000e-04   7.0000000e-05   1.0500000e-04
   8.5200000e+02   3.3448380e+00  -6.9720000e-02  -9.0000000e-06   5.1500000e-03  -1.1400000e-04   7.0000000e-05   1.0500000e-04
   8.5300000e+02   3.3488060e+00   3.0000000e-06  -1.9560000e-02  -2.5750000e-02  -1.1400000e-04   7.0000000e-05   1.0500000e-04
   8.5400000e+02   3.3526980e+00  -5.8130000e-03   2.4449000e-02  -3.6050000e-02  -1.1400000e-04   7.0000000e-05   1.0500000e-04
   8.5500000e+02   3.3566280e+00  -2.9054000e-02   2.9336000e-02  -2.5750000e-02  -1.1400000e-04   7.0000000e-05   1.0500000e-04
   8.5600000e+02   3.3605570e+00  -1.1623000e-02   1.9558000e-02  -4.1200000e-02  -1.1400000e-04   7.0000000e-05   1.0500000e-04
   8.5700000e+02   3.3644870e+00  -3.4862000e-02   1.4665000e-02  -3.0900000e-02  -1.1400000e-04   7.0000000e-05   1.0500000e-04
   8.5800000e+02   3.3684180e+00  -5.8060000e-03  -2.4451000e-02   5.1500000e-03  -1.1400000e-04   7.0000000e-05   1.0500000e-04
   8.5900000e+02   3.3723490e+00  -1.7431000e-02   9.7770000e-03   5.1500000e-03  -1.1400000e-04   7.0000000e-05   1.0500000e-04
   8.6000000e+02   3.3762800e+00  -3.4859000e-02  -4.8950000e-03  -5.1500000e-02  -1.1400000e-04   7.0000000e-05   1.0500000e-04
   8.6100000e+02   3.3802080e+00  -2.9046000e-02  -2.4454000e-02   1.5450000e-02  -1.1400000e-04   7.0000000e-05   1.0500000e-04
   8.6200000e+02   3.3841390e+00   2.9041000e-02   5.8684000e-02  -4.6350000e-02  -1.1400000e-04   7.0000000e-05   1.0500000e-04
   8.6300000e+02   3.3880700e+00  -1.7438000e-02   5.3787000e-02   1.5450000e-02  -1.1400000e-04   7.0000000e-05   1.0500000e-04
   8.6400000e+02   3.3920000e+00  -4.6477000e-02  -2.4456000e-02   0.0000000e+00  -1.1400000e-04   7.0000000e-05   1.0500000e-04
   8.6500000e+02   3.3959310e+00   2.9052000e-02  -1.4666000e-02   3.6050000e-02  -1.1400000e-04   7.0000000e-05   1.0500000e-04
   8.6600000e+02   3.3998610e+00  -1.1621000e-02   9.7780000e-03   3.0900000e-02  -1.1400000e-04   7.0000000e-05   1.0500000e-04
   8.6700000e+02   3.4037920e+00  -3.4859000e-02  -9.7850000e-03   7.2100000e-02  -1.1400000e-04   7.0000000e-05   1.0500000e-04
   8.6800000e+02   3.4077210e+00   5.8130000e-03  -2.4449000e-02   0.0000000e+00  -1.1400000e-04   7.0000000e-05   1.0500000e-04
   8.6900000e+02   3.4116520e+00   5.8110000e-03  -4.8890000e-03   4.1200000e-02  -1.1400000e-04   7.0000000e-05   1.0500000e-04
   8.7000000e+02   3.4155800e+00   5.8050000e-03   3.9121000e-02  -3.6050000e-02  -1.1400000e-04   7.0000000e-05   1.0500000e-04
   8.7100000e+02   3.4195110e+00  -1.7429000e-02  -4.8930000e-03  -3.6050000e-02  -1.1400000e-04   7.0000000e-05   1.0500000e-04
   8.7200000e+02   3.4234410e+00  -5.8060000e-03  -2.4451000e-02  -3.0900000e-02  -1.1400000e-04   7.0000000e-05   1.0500000e-04
   8.7300000e+02   3.4273720e+00   2.9047000e-02   1.9564000e-02   4.1200000e-02  -1.1400000e-04   7.0000000e-05   1.0500000e-04
   8.7400000e+02   3.4313030e+00  -6.9723000e-02   1.9550000e-02  -1.5450000e-02  -1.1400000e-04   7.0000000e-05   1.0500000e-04
   8.7500000e+02   3.4352330e+00   5.8110000e-03  -4.8890000e-03  -1.5450000e-02  -1.1400000e-04   7.0000000e-05   1.0500000e-04
   8.7600000e+02   3.4391620e+00   1.1620000e-02   2.0000000e-06  -3.0900000e-02  -1.1400000e-04   7.0000000e-05   1.0500000e-04
   8.7700000e+02   3.4430930e+00  -1.7430000e-02  -2.0000000e-06  -4.1200000e-02  -1.1400000e-04   7.0000000e-05   1.0500000e-04
   8.7800000e+02   3.4470230e+00  -3.4859000e-02  -9.7850000e-03  -3.6050000e-02  -1.1400000e-04   7.0000000e-05   1.0500000e-04
   8.7900000e+02   3.4509530e+00  -1.7430000e-02  -2.0000000e-06  -3.0900000e-02  -1.1400000e-04   7.0000000e-05   1.0500000e-04
   8.8000000e+02   3.4548850e+00   5.8110000e-03  -4.8890000e-03  -2.5750000e-02  -1.1400000e-04   7.0000000e-05   1.0500000e-04
   8.8100000e+02   3.4588150e+00  -1.7435000e-02   3.4228000e-02  -1.0300000e-02  -1.1400000e-04   7.0000000e-05   1.0500000e-04
   8.8200000e+02   3.4627440e+00  -5.0000000e-06   3.4230000e-02   2.0600000e-02  -1.1400000e-04   7.0000000e-05   1.0500000e-04
   8.8300000e+02   3.4666760e+00  -5.8120000e-03   1.4669000e-02   3.6050000e-02  -1.1400000e-04   7.0000000e-05   1.0500000e-04
   8.8400000e+02   3.4706050e+00  -1.7432000e-02   1.4668000e-02   2.0600000e-02  -1.1400000e-04   7.0000000e-05   1.0500000e-04
   8.8500000e+02   3.4745340e+00  -1.7437000e-02   4.8897000e-02   3.6050000e-02  -1.1400000e-04   7.0000000e-05   1.0500000e-04
   8.8600000e+02   3.4784640e+00   4.6487000e-02  -4.8893000e-02  -2.5750000e-02  -1.1400000e-04   7.0000000e-05   1.0500000e-04
   8.8700000e+02   3.4823990e+00   5.8160000e-03  -4.4009000e-02   0.0000000e+00  -1.1400000e-04   7.0000000e-05   1.0500000e-04
   8.8800000e+02   3.4863260e+00  -1.7433000e-02   1.9557000e-02   3.0900000e-02  -1.1400000e-04   7.0000000e-05   1.0500000e-04
   8.8900000e+02   3.4902560e+00  -2.3243000e-02   1.9557000e-02   1.0300000e-02  -1.1400000e-04   7.0000000e-05   1.0500000e-04
   8.9000000e+02   3.4941850e+00  -2.3246000e-02   4.4007000e-02   4.1200000e-02  -1.1400000e-04   7.0000000e-05   1.0500000e-04
   8.9100000e+02   3.4981160e+00   1.7425000e-02   3.4232000e-02   1.0300000e-02  -1.1400000e-04   7.0000000e-05   1.0500000e-04
   8.9200000e+02   3.5020460e+00   2.9053000e-02  -1.9556000e-02   1.5450000e-02  -1.1400000e-04   7.0000000e-05   1.0500000e-04
   8.9300000e+02   3.5059780e+00  -6.3910000e-02  -9.0000000e-06  -3.0900000e-02  -1.1400000e-04   7.0000000e-05   1.0500000e-04
   8.9400000e+02   3.5099080e+00   1.0000000e-06  -4.8900000e-03   0.0000000e+00  -1.1400000e-04   7.0000000e-05   1.0500000e-04
   8.9500000e+02   3.5138380e+00   2.3241000e-02  -9.7770000e-03  -3.0900000e-02  -1.1400000e-04   7.0000000e-05   1.0500000e-04
   8.9600000e+02   3.5177670e+00  -1.7433000e-02   1.9558000e-02   5.1500000e-02  -1.1400000e-04   7.0000000e-05   1.0500000e-04
   8.9700000e+02   3.5216980e+00  -2.0000000e-06   1.4670000e-02  -3.6050000e-02  -1.1400000e-04   7.0000000e-05   1.0500000e-04
   8.9800000e+02   3.5256290e+00   7.5531000e-02  -4.8790000e-03  -1.0300000e-02  -1.1400000e-04   7.0000000e-05   1.0500000e-04
   8.9900000e+02   3.5295570e+00  -1.7434000e-02   2.4447000e-02  -3.0900000e-02  -1.1400000e-04   7.0000000e-05   1.0500000e-04
   9.0000000e+02   3.5334880e+00  -3.4859000e-02  -4.8950000e-03   0.0000000e+00  -1.1400000e-04   7.0000000e-05   1.0500000e-04
   9.0100000e+02   3.5374190e+00   4.0000000e-06  -2.9340000e-02  -4.1200000e-02  -1.1400000e-04   7.0000000e-05   1.0500000e-04
   9.0200000e+02   3.5413490e+00  -1.1621000e-02   4.8880000e-03  -1.5450000e-02  -1.1400000e-04   7.0000000e-05   1.0500000e-04
   9.0300000e+02   3.5452800e+00  -4.6483000e-02   1.9553000e-02  -3.0900000e-02  -1.1400000e-04   7.0000000e-05   1.0500000e-04
   9.0400000e+02   3.5492100e+00   3.4861000e-02  -4.8850000e-03  -1.5450000e-02  -1.1400000e-04   7.0000000e-05   1.0500000e-04
   9.0500000e+02   3.5531390e+00   4.0670000e-02   5.0000000e-06   2.5750000e-02  -1.1400000e-04   7.0000000e-05   1.0500000e-04
   9.0600000e+02   3.5570700e+00  -2.3240000e-02  -3.0000000e-06   5.1500000e-02  -1.1400000e-04   7.0000000e-05   1.0500000e-04
   9.0700000e+02   3.5610010e+00   0.0000000e+00   0.0000000e+00   3.0900000e-02  -1.1400000e-04   7.0000000e-05   1.0500000e-04
   9.0800000e+02   3.5649310e+00   2.0000000e-06  -1.4670000e-02   1.5450000e-02  -1.1400000e-04   7.0000000e-05   1.0500000e-04
   9.0900000e+02   3.5688610e+00  -1.7434000e-02   2.9338000e-02  -2.0600000e-02  -1.1400000e-04   7.0000000e-05   1.0500000e-04
   9.1000000e+02   3.5727930e+00  -1.7434000e-02   2.9338000e-02   1.0300000e-02  -1.1400000e-04   7.0000000e-05   1.0500000e-04
   9.1100000e+02   3.5767220e+00  -2.3236000e-02  -2.4453000e-02   1.5450000e-02  -1.1400000e-04   7.0000000e-05   1.0500000e-04
   9.1200000e+02   3.5806530e+00   3.4860000e-02   5.0000000e-06   3.0900000e-02  -1.1400000e-04   7.0000000e-05   1.0500000e-04
   9.1300000e+02   3.5845810e+00   2.9046000e-02   2.9344000e-02   4.1200000e-02  -1.1400000e-04   7.0000000e-05   1.0500000e-04
   9.1400000e+02   3.5885110e+00  -4.6476000e-02  -2.9347000e-02   0.0000000e+00  -1.1400000e-04   7.0000000e-05   1.0500000e-04
   9.1500000e+02   3.5924420e+00  -1.1620000e-02  -2.0000000e-06   5.1500000e-03  -1.1400000e-04   7.0000000e-05   1.0500000e-04
   9.1600000e+02   3.5963720e+00  -1.1621000e-02   9.7780000e-03  -1.5450000e-02  -1.1400000e-04   7.0000000e-05   1.0500000e-04
   9.1700000e+02   3.6003030e+00   2.9045000e-02   3.4234000e-02   1.0300000e-02  -1.1400000e-04   7.0000000e-05   1.0500000e-04
   9.1800000e+02   3.6042330e+00   2.9047000e-02   1.9564000e-02  -1.0300000e-02  -1.1400000e-04   7.0000000e-05   1.0500000e-04
   9.1900000e+02   3.6081620e+00  -1.1625000e-02   3.4228000e-02  -4.6350000e-02  -1.1400000e-04   7.0000000e-05   1.0500000e-04
   9.2000000e+02   3.6120930e+00  -4.6477000e-02  -2.4456000e-02  -5.1500000e-03  -1.1400000e-04   7.0000000e-05   1.0500000e-04
   9.2100000e+02   3.6160240e+00   2.9053000e-02  -1.9556000e-02   0.0000000e+00  -1.1400000e-04   7.0000000e-05   1.0500000e-04
   9.2200000e+02   3.6199540e+00  -2.9042000e-02  -6.3574000e-02  -2.5750000e-02  -1.1400000e-04   7.0000000e-05   1.0500000e-04
   9.2300000e+02   3.6238850e+00  -4.6479000e-02  -4.8960000e-03   2.0600000e-02  -1.1400000e-04   7.0000000e-05   1.0500000e-04
   9.2400000e+02   3.6278150e+00   5.8010000e-03   5.8681000e-02  -2.0600000e-02  -1.1400000e-04   7.0000000e-05   1.0500000e-04
   9.2500000e+02   3.6317450e+00  -4.6484000e-02   2.9333000e-02  -1.0300000e-02  -1.1400000e-04   7.0000000e-05   1.0500000e-04
   9.2600000e+02   3.6356760e+00  -3.4859000e-02  -4.8950000e-03  -1.5450000e-02  -1.1400000e-04   7.0000000e-05   1.0500000e-04
   9.2700000e+02   3.6396060e+00   4.0671000e-02  -4.8840000e-03   3.0900000e-02  -1.1400000e-04   7.0000000e-05   1.0500000e-04
   9.2800000e+02   3.6435350e+00  -1.7425000e-02  -3.4233000e-02  -1.0300000e-02  -1.1400000e-04   7.0000000e-05   1.0500000e-04
   9.2900000e+02   3.6474650e+00  -6.9720000e-02  -9.0000000e-06   3.0900000e-02  -1.1400000e-04   7.0000000e-05   1.0500000e-04
   9.3000000e+02   3.6513960e+00  -5.8110000e-03   4.8890000e-03   2.5750000e-02  -1.1400000e-04   7.0000000e-05   1.0500000e-04
   9.3100000e+02   3.6553260e+00  -1.7431000e-02   4.8880000e-03   1.5450000e-02  -1.1400000e-04   7.0000000e-05   1.0500000e-04
   9.3200000e+02   3.6592560e+00  -1.7431000e-02   9.7780000e-03  -3.6050000e-02  -1.1400000e-04   7.0000000e-05   1.0500000e-04
   9.3300000e+02   3.6631860e+00  -2.3236000e-02  -2.9343000e-02  -5.1500000e-03  -1.1400000e-04   7.0000000e-05   1.0500000e-04
   9.3400000e+02   3.6671170e+00  -2.3238000e-02  -1.4673000e-02   3.6050000e-02  -1.1400000e-04   7.0000000e-05   1.0500000e-04
   9.3500000e+02   3.6710470e+00  -6.3914000e-02   2.9331000e-02   1.5450000e-02  -1.1400000e-04   7.0000000e-05   1.0500000e-04
   9.3600000e+02   3.6749780e+00  -4.6481000e-02   9.7740000e-03  -2.0600000e-02  -1.1400000e-04   7.0000000e-05   1.0500000e-04
   9.3700000e+02   3.6789090e+00   4.6481000e-02  -4.8830000e-03  -1.5450000e-02  -1.1400000e-04   7.0000000e-05   1.0500000e-04
   9.3800000e+02   3.6828390e+00  -2.9049000e-02  -4.8940000e-03  -1.0300000e-02  -1.1400000e-04   7.0000000e-05   1.0500000e-04
   9.3900000e+02   3.6867680e+00  -6.9721000e-02   4.8800000e-03  -4.1200000e-02  -1.1400000e-04   7.0000000e-05   1.0500000e-04
   9.4000000e+02   3.6906990e+00   1.1621000e-02  -9.7780000e-03  -5.6650000e-02  -1.1400000e-04   7.0000000e-05   1.0500000e-04
   9.4100000e+02   3.6946290e+00  -1.7429000e-02  -9.7830000e-03  -2.0600000e-02  -1.1400000e-04   7.0000000e-05   1.0500000e-04
   9.4200000e+02   3.6985590e+00  -4.0671000e-02   9.7740000e-03  -2.5750000e-02  -1.1400000e-04   7.0000000e-05   1.0500000e-04
   9.4300000e+02   3.7024890e+00   5.8050000e-03   3.9121000e-02  -5.1500000e-02  -1.1400000e-04   7.0000000e-05   1.0500000e-04
   9.4400000e+02   3.7064190e+00  -2.3242000e-02   1.4667000e-02   1.5450000e-02  -1.1400000e-04   7.0000000e-05   1.0500000e-04
   9.4500000e+02   3.7103500e+00  -1.7432000e-02   1.4668000e-02  -5.1500000e-03  -1.1400000e-04   7.0000000e-05   1.0500000e-04
   9.4600000e+02   3.7142810e+00  -1.7434000e-02   2.9338000e-02   3.0900000e-02  -1.1400000e-04   7.0000000e-05   1.0500000e-04
   9.4700000e+02   3.7182110e+00  -3.4851000e-02  -6.3575000e-02  -5.6650000e-02  -1.1400000e-04   7.0000000e-05   1.0500000e-04
   9.4800000e+02   3.7221400e+00  -1.1615000e-02  -3.9122000e-02  -5.1500000e-03  -1.1400000e-04   7.0000000e-05   1.0500000e-04
   9.4900000e+02   3.7260710e+00   2.9047000e-02   2.4454000e-02   0.0000000e+00  -1.1400000e-04   7.0000000e-05   1.0500000e-04
   9.5000000e+02   3.7300010e+00  -2.9053000e-02   1.9556000e-02   2.0600000e-02  -1.1400000e-04   7.0000000e-05   1.0500000e-04
   9.5100000e+02   3.7339370e+00  -3.4864000e-02   2.4445000e-02   1.5450000e-02  -1.1400000e-04   7.0000000e-05   1.0500000e-04
   9.5200000e+02   3.7378620e+00   1.7424000e-02   4.4013000e-02   6.6950000e-02  -1.1400000e-04   7.0000000e-05   1.0500000e-04
   9.5300000e+02   3.7417920e+00  -1.7439000e-02   6.3567000e-02   0.0000000e+00  -1.1400000e-04   7.0000000e-05   1.0500000e-04
   9.5400000e+02   3.7457220e+00   2.3241000e-02  -9.7770000e-03  -3.0900000e-02  -1.1400000e-04   7.0000000e-05   1.0500000e-04
   9.5500000e+02   3.7496540e+00   1.1626000e-02  -4.4008000e-02  -4.6350000e-02  -1.1400000e-04   7.0000000e-05   1.0500000e-04
   9.5600000e+02   3.7536230e+00   1.7432000e-02  -1.4668000e-02   4.6350000e-02  -1.1400000e-04   7.0000000e-05   1.0500000e-04
   9.5700000e+02   3.7575120e+00  -3.4861000e-02   9.7750000e-03  -5.1500000e-02  -1.1400000e-04   7.0000000e-05   1.0500000e-04
   9.5800000e+02   3.7614430e+00  -5.8120000e-03   1.4669000e-02   2.0600000e-02  -1.1400000e-04   7.0000000e-05   1.0500000e-04
   9.5900000e+02   3.7653730e+00   2.3242000e-02  -1.4667000e-02  -2.5750000e-02  -1.1400000e-04   7.0000000e-05   1.0500000e-04
   9.6000000e+02   3.7693040e+00   3.4859000e-02   9.7850000e-03  -2.5750000e-02  -1.1400000e-04   7.0000000e-05   1.0500000e-04
   9.6100000e+02   3.7732340e+00  -2.3240000e-02  -3.0000000e-06  -2.0600000e-02  -1.1400000e-04   7.0000000e-05   1.0500000e-04
   9.6200000e+02   3.7771630e+00   1.7429000e-02   4.8920000e-03  -3.6050000e-02  -1.1400000e-04   7.0000000e-05   1.0500000e-04
   9.6300000e+02   3.7810940e+00   1.7429000e-02   4.8920000e-03  -2.5750000e-02  -1.1400000e-04   7.0000000e-05   1.0500000e-04
   9.6400000e+02   3.7850250e+00  -1.7433000e-02   1.9557000e-02  -3.6050000e-02  -1.1400000e-04   7.0000000e-05   1.0500000e-04
   9.6500000e+02   3.7889550e+00  -4.6481000e-02   4.8830000e-03  -4.6350000e-02  -1.1400000e-04   7.0000000e-05   1.0500000e-04
   9.6600000e+02   3.7928860e+00   2.9051000e-02  -4.8860000e-03  -2.0600000e-02  -1.1400000e-04   7.0000000e-05   1.0500000e-04
   9.6700000e+02   3.7968160e+00  -2.9053000e-02   1.9556000e-02   2.0600000e-02  -1.1400000e-04   7.0000000e-05   1.0500000e-04
   9.6800000e+02   3.8007450e+00  -4.6478000e-02  -1.4677000e-02  -3.0900000e-02  -1.1400000e-04   7.0000000e-05   1.0500000e-04
   9.6900000e+02   3.8046770e+00   1.7434000e-02  -2.4447000e-02   3.0900000e-02  -1.1400000e-04   7.0000000e-05   1.0500000e-04
   9.7000000e+02   3.8086070e+00  -5.8140000e-03   2.9339000e-02  -1.5450000e-02  -1.1400000e-04   7.0000000e-05   1.0500000e-04
   9.7100000e+02   3.8125360e+00  -6.9723000e-02   2.4441000e-02  -2.0600000e-02  -1.1400000e-04   7.0000000e-05   1.0500000e-04
   9.7200000e+02   3.8164660e+00   1.1617000e-02   1.9562000e-02  -3.6050000e-02  -1.1400000e-04   7.0000000e-05   1.0500000e-04
   9.7300000e+02   3.8203970e+00   3.4861000e-02  -4.8850000e-03   2.5750000e-02  -1.1400000e-04   7.0000000e-05   1.0500000e-04
   9.7400000e+02   3.8243270e+00  -3.4862000e-02   1.4665000e-02   4.1200000e-02  -1.1400000e-04   7.0000000e-05   1.0500000e-04
   9.7500000e+02   3.8282570e+00   1.1621000e-02  -9.7780000e-03   2.5750000e-02  -1.1400000e-04   7.0000000e-05   1.0500000e-04
   9.7600000e+02   3.8321870e+00   2.3245000e-02  -3.4227000e-02  -1.5450000e-02  -1.1400000e-04   7.0000000e-05   1.0500000e-04
   9.7700000e+02   3.8361170e+00  -5.8150000e-03   3.9119000e-02   0.0000000e+00  -1.1400000e-04   7.0000000e-05   1.0500000e-04
   9.7800000e+02   3.8400480e+00   5.8070000e-03   1.9561000e-02  -4.1200000e-02  -1.1400000e-04   7.0000000e-05   1.0500000e-04
   9.7900000e+02   3.8439790e+00   1.1625000e-02  -3.4228000e-02  -1.0300000e-02  -1.1400000e-04   7.0000000e-05   1.0500000e-04
   9.8000000e+02   3.8479090e+00  -6.0000000e-06   4.4010000e-02   5.1500000e-03  -1.1400000e-04   7.0000000e-05   1.0500000e-04
   9.8100000e+02   3.8518400e+00   1.1621000e-02  -4.8880000e-03   2.5750000e-02  -1.1400000e-04   7.0000000e-05   1.0500000e-04
   9.8200000e+02   3.8557710e+00  -2.3235000e-02  -3.4233000e-02  -3.0900000e-02  -1.1400000e-04   7.0000000e-05   1.0500000e-04
   9.8300000e+02   3.8597000e+00  -5.8040000e-03  -3.9121000e-02  -2.0600000e-02  -1.1400000e-04   7.0000000e-05   1.0500000e-04
   9.8400000e+02   3.8636300e+00  -5.8080000e-03  -1.4671000e-02  -5.1500000e-03  -1.1400000e-04   7.0000000e-05   1.0500000e-04
   9.8500000e+02   3.8675590e+00   2.9045000e-02   3.4234000e-02  -6.1800000e-02  -1.1400000e-04   7.0000000e-05   1.0500000e-04
   9.8600000e+02   3.8714900e+00  -3.4863000e-02   2.4445000e-02  -1.0300000e-02  -1.1400000e-04   7.0000000e-05   1.0500000e-04
   9.8700000e+02   3.8754200e+00  -2.3242000e-02   1.4667000e-02  -1.5450000e-02  -1.1400000e-04   7.0000000e-05   1.0500000e-04
   9.8800000e+02   3.8793500e+00   5.8090000e-03   9.7810000e-03  -2.0600000e-02  -1.1400000e-04   7.0000000e-05   1.0500000e-04
   9.8900000e+02   3.8832810e+00  -5.8102000e-02   1.4662000e-02   2.0600000e-02  -1.1400000e-04   7.0000000e-05   1.0500000e-04
   9.9000000e+02   3.8872110e+00   1.7433000e-02  -2.4448000e-02   0.0000000e+00  -1.1400000e-04   7.0000000e-05   1.0500000e-04
   9.9100000e+02   3.8911410e+00   2.9051000e-02  -9.7760000e-03   6.1800000e-02  -1.1400000e-04   7.0000000e-05   1.0500000e-04
   9.9200000e+02   3.8950720e+00  -1.7434000e-02   2.9337000e-02   1.0300000e-02  -1.1400000e-04   7.0000000e-05   1.0500000e-04
   9.9300000e+02   3.8990020e+00  -3.4863000e-02   1.9555000e-02  -5.1500000e-03  -1.1400000e-04   7.0000000e-05   1.0500000e-04
   9.9400000e+02   3.9029310e+00   5.8140000e-03  -2.4449000e-02  -2.5750000e-02  -1.1400000e-04   7.0000000e-05   1.0500000e-04
   9.9500000e+02   3.9068630e+00  -1.1619000e-02  -4.8920000e-03   1.0300000e-02  -1.1400000e-04   7.0000000e-05   1.0500000e-04
   9.9600000e+02   3.9107930e+00   1.1619000e-02   9.7820000e-03   2.0600000e-02  -1.1400000e-04   7.0000000e-05   1.0500000e-04
   9.9700000e+02   3.9147230e+00  -2.3239000e-02  -4.8930000e-03   1.0300000e-02  -1.1400000e-04   7.0000000e-05   1.0500000e-04
   9.9800000e+02   3.9186540e+00   5.8080000e-03   1.4671000e-02   5.1500000e-02  -1.1400000e-04   7.0000000e-05   1.0500000e-04
   9.9900000e+02   3.9225820e+00   2.9043000e-02   4.8904000e-02  -5.1500000e-03  -1.1400000e-04   7.0000000e-05   1.0500000e-04
   1.0000000e+03   3.9265130e+00  -5.8070000e-03  -2.4451000e-02  -2.0600000e-02  -1.1400000e-04   7.0000000e-05   1.0500000e-04
   1.0010000e+03   3.9304430e+00  -2.3235000e-02  -3.4233000e-02  -5.1500000e-02  -1.1400000e-04   7.0000000e-05   1.0500000e-04
   1.0020000e+03   3.9343740e+00  -5.8100000e-03  -1.0000000e-06   1.5450000e-02  -1.1400000e-04   7.0000000e-05   1.0500000e-04
   1.0030000e+03   3.9383040e+00  -5.2289000e-02  -4.8970000e-03  -1.0300000e-02  -1.1400000e-04   7.0000000e-05   1.0500000e-04
   1.0040000e+03   3.9422350e+00  -5.8140000e-03   2.4449000e-02   1.0300000e-02  -1.1400000e-04   7.0000000e-05   1.0500000e-04
   1.0050000e+03   3.9461640e+00   5.8098000e-02   1.4679000e-02  -1.5450000e-02  -1.1400000e-04   7.0000000e-05   1.0500000e-04
   1.0060000e+03   3.9500950e+00  -3.4864000e-02   2.9335000e-02   1.0300000e-02  -1.1400000e-04   7.0000000e-05   1.0500000e-04
   1.0070000e+03   3.9540250e+00   1.6267700e-01   1.9584000e-02  -1.5450000e-02  -1.1400000e-04   7.0000000e-05   1.0500000e-04
   1.0080000e+03   3.9579680e+00   4.0671000e-02  -9.7740000e-03   1.5450000e-02  -1.1400000e-04   7.0000000e-05   1.0500000e-04
   1.0090000e+03   3.9618870e+00  -1.1620000e-02  -2.0000000e-06  -3.0900000e-02  -1.1400000e-04   7.0000000e-05   1.0500000e-04
   1.0100000e+03   3.9658170e+00  -6.9720000e-02  -9.0000000e-06   0.0000000e+00  -1.1400000e-04   7.0000000e-05   1.0500000e-04
   1.0110000e+03   3.9697460e+00   2.3241000e-02  -4.8870000e-03  -1.5450000e-02  -1.1400000e-04   7.0000000e-05   1.0500000e-04
   1.0120000e+03   3.9736770e+00  -1.1615000e-02  -3.4232000e-02   5.1500000e-03  -1.1400000e-04   7.0000000e-05   1.0500000e-04
   1.0130000e+03   3.9776070e+00  -6.9729000e-02   6.3561000e-02   3.6050000e-02  -1.1400000e-04   7.0000000e-05   1.0500000e-04
   1.0140000e+03   3.9815360e+00  -5.0000000e-06   3.9120000e-02   3.0900000e-02  -1.1400000e-04   7.0000000e-05   1.0500000e-04
   1.0150000e+03   3.9854700e+00  -4.6477000e-02  -2.4456000e-02  -1.5450000e-02  -1.1400000e-04   7.0000000e-05   1.0500000e-04
   1.0160000e+03   3.9893970e+00  -5.2290000e-02  -7.0000000e-06   1.5450000e-02  -1.1400000e-04   7.0000000e-05   1.0500000e-04
   1.0170000e+03   3.9933280e+00   2.9050000e-02   4.0000000e-06   1.5450000e-02  -1.1400000e-04   7.0000000e-05   1.0500000e-04
   1.0180000e+03   3.9972590e+00   4.0000000e-06  -2.4450000e-02  -2.5750000e-02  -1.1400000e-04   7.0000000e-05   1.0500000e-04
   1.0190000e+03   4.0011890e+00  -1.1622000e-02   1.4668000e-02   5.1500000e-02  -1.1400000e-04   7.0000000e-05   1.0500000e-04
   1.0200000e+03   4.0051180e+00  -4.6484000e-02   2.9333000e-02   3.0900000e-02  -1.1400000e-04   7.0000000e-05   1.0500000e-04
   1.0210000e+03   4.0090490e+00  -2.9045000e-02  -3.4234000e-02   3.0900000e-02  -1.1400000e-04   7.0000000e-05   1.0500000e-04
   1.0220000e+03   4.0129800e+00   1.7433000e-02  -1.9557000e-02   5.1500000e-03  -1.1400000e-04   7.0000000e-05   1.0500000e-04
   1.0230000e+03   4.0169100e+00   5.8080000e-03   1.4671000e-02  -1.0300000e-02  -1.1400000e-04   7.0000000e-05   1.0500000e-04
   1.0240000e+03   4.0208400e+00  -4.6481000e-02   4.8840000e-03  -7.7250000e-02  -1.1400000e-04   7.0000000e-05   1.0500000e-04
   1.0250000e+03   4.0247710e+00   3.0000000e-06  -2.4450000e-02  -4.6350000e-02  -1.1400000e-04   7.0000000e-05   1.0500000e-04
   1.0260000e+03   4.0287000e+00  -1.7429000e-02  -4.8920000e-03  -1.0300000e-02  -1.1400000e-04   7.0000000e-05   1.0500000e-04
   1.0270000e+03   4.0326310e+00  -1.7437000e-02   5.3788000e-02  -2.0600000e-02  -1.1400000e-04   7.0000000e-05   1.0500000e-04
   1.0280000e+03   4.0365820e+00  -1.7429000e-02  -4.8920000e-03   2.5750000e-02  -1.1400000e-04   7.0000000e-05   1.0500000e-04
   1.0290000e+03   4.0404900e+00   5.8130000e-03  -2.4449000e-02   2.5750000e-02  -1.1400000e-04   7.0000000e-05   1.0500000e-04
   1.0300000e+03   4.0444210e+00  -4.0672000e-02   1.4665000e-02  -5.1500000e-02  -1.1400000e-04   7.0000000e-05   1.0500000e-04
   1.0310000e+03   4.0483520e+00  -2.3239000e-02  -9.7830000e-03  -5.1500000e-03  -1.1400000e-04   7.0000000e-05   1.0500000e-04
   1.0320000e+03   4.0522820e+00   5.8080000e-03   1.4671000e-02  -2.5750000e-02  -1.1400000e-04   7.0000000e-05   1.0500000e-04
   1.0330000e+03   4.0562120e+00  -5.8150000e-03   3.4229000e-02   1.5450000e-02  -1.1400000e-04   7.0000000e-05   1.0500000e-04
   1.0340000e+03   4.0601420e+00   5.8090000e-03   9.7810000e-03  -1.0300000e-02  -1.1400000e-04   7.0000000e-05   1.0500000e-04
   1.0350000e+03   4.0640720e+00   5.8110000e-03  -9.7790000e-03  -2.0600000e-02  -1.1400000e-04   7.0000000e-05   1.0500000e-04
   1.0360000e+03   4.0680030e+00  -2.3236000e-02  -2.9343000e-02   3.6050000e-02  -1.1400000e-04   7.0000000e-05   1.0500000e-04
   1.0370000e+03   4.0719330e+00   2.9054000e-02  -2.9336000e-02   5.1500000e-02  -1.1400000e-04   7.0000000e-05   1.0500000e-04
   1.0380000e+03   4.0758640e+00  -1.1620000e-02  -2.0000000e-06  -1.0300000e-02  -1.1400000e-04   7.0000000e-05   1.0500000e-04
   1.0390000e+03   4.0797930e+00  -2.3241000e-02   4.8870000e-03   2.0600000e-02  -1.1400000e-04   7.0000000e-05   1.0500000e-04
   1.0400000e+03   4.0837240e+00   1.1612000e-02   6.3572000e-02   1.0300000e-02  -1.1400000e-04   7.0000000e-05   1.0500000e-04
   1.0410000e+03   4.0876550e+00  -1.7435000e-02   3.9118000e-02   1.0300000e-02  -1.1400000e-04   7.0000000e-05   1.0500000e-04
   1.0420000e+03   4.0915830e+00  -4.6485000e-02   3.9114000e-02  -4.1200000e-02  -1.1400000e-04   7.0000000e-05   1.0500000e-04
   1.0430000e+03   4.0955130e+00   1.1625000e-02  -3.4228000e-02   3.0900000e-02  -1.1400000e-04   7.0000000e-05   1.0500000e-04
   1.0440000e+03   4.0994440e+00   3.4863000e-02  -1.9555000e-02   1.5450000e-02  -1.1400000e-04   7.0000000e-05   1.0500000e-04
   1.0450000e+03   4.1033770e+00  -1.1617000e-02  -1.9562000e-02  -2.5750000e-02  -1.1400000e-04   7.0000000e-05   1.0500000e-04
   1.0460000e+03   4.1073050e+00  -2.3238000e-02  -1.4673000e-02  -3.0900000e-02  -1.1400000e-04   7.0000000e-05   1.0500000e-04
   1.0470000e+03   4.1112350e+00   3.4858000e-02   1.4675000e-02  -4.1200000e-02  -1.1400000e-04   7.0000000e-05   1.0500000e-04
   1.0480000e+03   4.1151650e+00  -1.7434000e-02   2.4447000e-02  -2.0600000e-02  -1.1400000e-04   7.0000000e-05   1.0500000e-04
   1.0490000e+03   4.1190950e+00   1.0000000e-06  -9.7800000e-03  -1.5450000e-02  -1.1400000e-04   7.0000000e-05   1.0500000e-04
   1.0500000e+03   4.1230260e+00   2.3240000e-02   3.0000000e-06  -1.5450000e-02  -1.1400000e-04   7.0000000e-05   1.0500000e-04
   1.0510000e+03   4.1269560e+00  -1.7429000e-02  -4.8920000e-03  -2.5750000e-02  -1.1400000e-04   7.0000000e-05   1.0500000e-04
   1.0520000e+03   4.1308870e+00  -4.0670000e-02  -5.0000000e-06   1.0300000e-02  -1.1400000e-04   7.0000000e-05   1.0500000e-04
   1.0530000e+03   4.1348180e+00  -2.0000000e-06   1.4670000e-02  -3.6050000e-02  -1.1400000e-04   7.0000000e-05   1.0500000e-04
   1.0540000e+03   4.1387460e+00  -5.8100000e-03  -1.0000000e-06   1.0300000e-02  -1.1400000e-04   7.0000000e-05   1.0500000e-04
   1.0550000e+03   4.1426780e+00  -1.7429000e-02  -4.8920000e-03  -3.0900000e-02  -1.1400000e-04   7.0000000e-05   1.0500000e-04
   1.0560000e+03   4.1466080e+00  -4.6475000e-02  -3.9126000e-02   1.0300000e-02  -1.1400000e-04   7.0000000e-05   1.0500000e-04
   1.0570000e+03   4.1505370e+00   2.9046000e-02   2.9344000e-02   2.5750000e-02  -1.1400000e-04   7.0000000e-05   1.0500000e-04
   1.0580000e+03   4.1544670e+00   2.9046000e-02   2.4454000e-02   1.5450000e-02  -1.1400000e-04   7.0000000e-05   1.0500000e-04
   1.0590000e+03   4.1584430e+00  -8.1340000e-02  -1.2000000e-05   0.0000000e+00  -1.1400000e-04   7.0000000e-05   1.0500000e-04
   1.0600000e+03   4.1623280e+00  -1.1626000e-02   4.4008000e-02   4.6350000e-02  -1.1400000e-04   7.0000000e-05   1.0500000e-04
   1.0610000e+03   4.1662580e+00   5.2285000e-02   3.4238000e-02   2.0600000e-02  -1.1400000e-04   7.0000000e-05   1.0500000e-04
   1.0620000e+03   4.1701960e+00  -2.3237000e-02  -1.9563000e-02   3.6050000e-02  -1.1400000e-04   7.0000000e-05   1.0500000e-04
   1.0630000e+03   4.1741190e+00  -4.6478000e-02  -1.4676000e-02  -7.2100000e-02  -1.1400000e-04   7.0000000e-05   1.0500000e-04
   1.0640000e+03   4.1780500e+00   1.1623000e-02  -2.4448000e-02   0.0000000e+00  -1.1400000e-04   7.0000000e-05   1.0500000e-04
   1.0650000e+03   4.1819800e+00  -2.9049000e-02  -4.8940000e-03  -3.6050000e-02  -1.1400000e-04   7.0000000e-05   1.0500000e-04
   1.0660000e+03   4.1859100e+00  -5.8110000e-03   4.8890000e-03  -1.0300000e-02  -1.1400000e-04   7.0000000e-05   1.0500000e-04
   1.0670000e+03   4.1898400e+00   2.9049000e-02   9.7840000e-03   5.1500000e-03  -1.1400000e-04   7.0000000e-05   1.0500000e-04
   1.0680000e+03   4.1937700e+00   5.8030000e-03   4.8901000e-02  -1.5450000e-02  -1.1400000e-04   7.0000000e-05   1.0500000e-04
   1.0690000e+03   4.1977010e+00  -3.4864000e-02   2.9335000e-02  -4.6350000e-02  -1.1400000e-04   7.0000000e-05   1.0500000e-04
   1.0700000e+03   4.2016320e+00   1.7435000e-02  -3.9118000e-02  -5.6650000e-02  -1.1400000e-04   7.0000000e-05   1.0500000e-04
   1.0710000e+03   4.2055600e+00   1.7434000e-02  -2.4447000e-02  -4.6350000e-02  -1.1400000e-04   7.0000000e-05   1.0500000e-04
   1.0720000e+03   4.2094910e+00  -2.9051000e-02   4.8860000e-03  -1.0300000e-02  -1.1400000e-04   7.0000000e-05   1.0500000e-04
   1.0730000e+03   4.2134220e+00  -5.8050000e-03  -3.4231000e-02  -5.1500000e-03  -1.1400000e-04   7.0000000e-05   1.0500000e-04
   1.0740000e+03   4.2173510e+00  -2.3244000e-02   2.4447000e-02  -1.5450000e-02  -1.1400000e-04   7.0000000e-05   1.0500000e-04
   1.0750000e+03   4.2212820e+00  -5.2298000e-02   5.3782000e-02   2.0600000e-02  -1.1400000e-04   7.0000000e-05   1.0500000e-04
   1.0760000e+03   4.2252110e+00   4.0000000e-06  -2.9340000e-02  -6.6950000e-02  -1.1400000e-04   7.0000000e-05   1.0500000e-04
   1.0770000e+03   4.2291420e+00   1.7433000e-02  -2.4448000e-02  -2.5750000e-02  -1.1400000e-04   7.0000000e-05   1.0500000e-04
   1.0780000e+03   4.2330730e+00  -2.9049000e-02  -4.8940000e-03   3.0900000e-02  -1.1400000e-04   7.0000000e-05   1.0500000e-04
   1.0790000e+03   4.2370100e+00  -3.4861000e-02   4.8850000e-03   1.5450000e-02  -1.1400000e-04   7.0000000e-05   1.0500000e-04
   1.0800000e+03   4.2409330e+00  -5.8070000e-03  -1.9561000e-02  -5.1500000e-03  -1.1400000e-04   7.0000000e-05   1.0500000e-04
   1.0810000e+03   4.2448640e+00   2.9049000e-02   4.8940000e-03   4.1200000e-02  -1.1400000e-04   7.0000000e-05   1.0500000e-04
   1.0820000e+03   4.2487940e+00  -5.8180000e-03   5.8679000e-02   4.1200000e-02  -1.1400000e-04   7.0000000e-05   1.0500000e-04
   1.0830000e+03   4.2527240e+00  -4.0669000e-02  -9.7850000e-03   5.1500000e-03  -1.1400000e-04   7.0000000e-05   1.0500000e-04
   1.0840000e+03   4.2566550e+00   2.3244000e-02  -2.4447000e-02   0.0000000e+00  -1.1400000e-04   7.0000000e-05   1.0500000e-04
   1.0850000e+03   4.2605850e+00  -1.7436000e-02   3.9117000e-02   2.0600000e-02  -1.1400000e-04   7.0000000e-05   1.0500000e-04
   1.0860000e+03   4.2645140e+00  -6.9724000e-02   2.9330000e-02  -7.2100000e-02  -1.1400000e-04   7.0000000e-05   1.0500000e-04
   1.0870000e+03   4.2684450e+00  -1.1621000e-02   4.8880000e-03   2.0600000e-02  -1.1400000e-04   7.0000000e-05   1.0500000e-04
   1.0880000e+03   4.2723760e+00   5.8080000e-03   1.4671000e-02  -1.5450000e-02  -1.1400000e-04   7.0000000e-05   1.0500000e-04
   1.0890000e+03   4.2763050e+00  -1.7429000e-02  -9.7830000e-03  -1.0300000e-02  -1.1400000e-04   7.0000000e-05   1.0500000e-04
   1.0900000e+03   4.2802350e+00   3.0000000e-06  -1.9560000e-02  -2.5750000e-02  -1.1400000e-04   7.0000000e-05   1.0500000e-04
   1.0910000e+03   4.2841650e+00   5.8090000e-03   9.7810000e-03  -2.0600000e-02  -1.1400000e-04   7.0000000e-05   1.0500000e-04
   1.0920000e+03   4.2880960e+00  -7.5529000e-02  -4.9000000e-03  -5.1500000e-03  -1.1400000e-04   7.0000000e-05   1.0500000e-04
   1.0930000e+03   4.2920270e+00  -2.3243000e-02   1.9557000e-02  -4.6350000e-02  -1.1400000e-04   7.0000000e-05   1.0500000e-04
   1.0940000e+03   4.2959580e+00   2.3238000e-02   1.4673000e-02  -4.6350000e-02  -1.1400000e-04   7.0000000e-05   1.0500000e-04
   1.0950000e+03   4.2998880e+00  -1.7429000e-02  -9.7820000e-03   5.1500000e-03  -1.1400000e-04   7.0000000e-05   1.0500000e-04
   1.0960000e+03   4.3038180e+00   0.0000000e+00   0.0000000e+00   0.0000000e+00  -1.1400000e-04   7.0000000e-05   1.0500000e-04
   1.0970000e+03   4.3077470e+00   1.1616000e-02   2.4452000e-02   1.5450000e-02  -1.1400000e-04   7.0000000e-05   1.0500000e-04
   1.0980000e+03   4.3116770e+00  -1.7425000e-02  -3.4233000e-02   4.6350000e-02  -1.1400000e-04   7.0000000e-05   1.0500000e-04
   1.0990000e+03   4.3156090e+00   1.7431000e-02  -4.8870000e-03   2.5750000e-02  -1.1400000e-04   7.0000000e-05   1.0500000e-04
   1.1000000e+03   4.3195370e+00   2.3243000e-02  -1.9557000e-02  -3.6050000e-02  -1.1400000e-04   7.0000000e-05   1.0500000e-04
   1.1010000e+03   4.3234680e+00  -2.3239000e-02  -9.7830000e-03   1.0300000e-02  -1.1400000e-04   7.0000000e-05   1.0500000e-04
   1.1020000e+03   4.3273990e+00  -5.8190000e-03   6.3569000e-02   4.1200000e-02  -1.1400000e-04   7.0000000e-05   1.0500000e-04
   1.1030000e+03   4.3313290e+00  -2.3243000e-02   2.4447000e-02   5.1500000e-02  -1.1400000e-04   7.0000000e-05   1.0500000e-04
   1.1040000e+03   4.3352600e+00  -2.9046000e-02  -2.9344000e-02   4.6350000e-02  -1.1400000e-04   7.0000000e-05   1.0500000e-04
   1.1050000e+03   4.3391900e+00   2.3242000e-02  -1.4667000e-02   0.0000000e+00  -1.1400000e-04   7.0000000e-05   1.0500000e-04
   1.1060000e+03   4.3431190e+00   6.3911000e-02  -4.8810000e-03  -5.1500000e-03  -1.1400000e-04   7.0000000e-05   1.0500000e-04
   1.1070000e+03   4.3470510e+00  -2.3237000e-02  -1.9563000e-02  -6.1800000e-02  -1.1400000e-04   7.0000000e-05   1.0500000e-04
   1.1080000e+03   4.3509810e+00  -2.3243000e-02   2.4447000e-02   1.0300000e-02  -1.1400000e-04   7.0000000e-05   1.0500000e-04
   1.1090000e+03   4.3549110e+00  -2.3245000e-02   3.9117000e-02  -4.1200000e-02  -1.1400000e-04   7.0000000e-05   1.0500000e-04
   1.1100000e+03   4.3588410e+00  -5.8100000e-02  -9.0000000e-06   1.0300000e-02  -1.1400000e-04   7.0000000e-05   1.0500000e-04
   1.1110000e+03   4.3627870e+00   5.8120000e-03  -1.4669000e-02  -1.5450000e-02  -1.1400000e-04   7.0000000e-05   1.0500000e-04
   1.1120000e+03   4.3667010e+00   1.7427000e-02   1.9563000e-02  -1.5450000e-02  -1.1400000e-04   7.0000000e-05   1.0500000e-04
   1.1130000e+03   4.3706330e+00  -1.7434000e-02   2.4447000e-02   0.0000000e+00  -1.1400000e-04   7.0000000e-05   1.0500000e-04
   1.1140000e+03   4.3745610e+00  -2.9049000e-02  -4.8940000e-03   2.0600000e-02  -1.1400000e-04   7.0000000e-05   1.0500000e-04
   1.1150000e+03   4.3784910e+00  -1.7431000e-02   4.8870000e-03   1.5450000e-02  -1.1400000e-04   7.0000000e-05   1.0500000e-04
   1.1160000e+03   4.3824220e+00  -2.9056000e-02   4.4006000e-02   5.1500000e-03  -1.1400000e-04   7.0000000e-05   1.0500000e-04
   1.1170000e+03   4.3863520e+00   1.7432000e-02  -1.4668000e-02  -5.1500000e-02  -1.1400000e-04   7.0000000e-05   1.0500000e-04
   1.1180000e+03   4.3902830e+00  -5.8050000e-03  -3.4231000e-02  -1.5450000e-02  -1.1400000e-04   7.0000000e-05   1.0500000e-04
   1.1190000e+03   4.3942130e+00  -2.3245000e-02   3.4227000e-02   1.0300000e-02  -1.1400000e-04   7.0000000e-05   1.0500000e-04
   1.1200000e+03   4.3981420e+00   1.0000000e-06  -9.7800000e-03   4.1200000e-02  -1.1400000e-04   7.0000000e-05   1.0500000e-04
   1.1210000e+03   4.4020730e+00  -2.3241000e-02   9.7770000e-03   1.5450000e-02  -1.1400000e-04   7.0000000e-05   1.0500000e-04
   1.1220000e+03   4.4060030e+00  -1.1626000e-02   4.4008000e-02   3.0900000e-02  -1.1400000e-04   7.0000000e-05   1.0500000e-04
   1.1230000e+03   4.4099340e+00   2.9047000e-02   1.9564000e-02  -3.0900000e-02  -1.1400000e-04   7.0000000e-05   1.0500000e-04
   1.1240000e+03   4.4138650e+00  -2.3238000e-02  -1.4673000e-02  -4.6350000e-02  -1.1400000e-04   7.0000000e-05   1.0500000e-04
   1.1250000e+03   4.4177960e+00  -2.9045000e-02  -3.4234000e-02   2.0600000e-02  -1.1400000e-04   7.0000000e-05   1.0500000e-04
   1.1260000e+03   4.4217250e+00   1.7431000e-02  -9.7770000e-03   3.0900000e-02  -1.1400000e-04   7.0000000e-05   1.0500000e-04
   1.1270000e+03   4.4256560e+00  -4.6485000e-02   3.4223000e-02   4.1200000e-02  -1.1400000e-04   7.0000000e-05   1.0500000e-04
   1.1280000e+03   4.4295860e+00  -2.3242000e-02   1.4667000e-02  -5.1500000e-03  -1.1400000e-04   7.0000000e-05   1.0500000e-04
   1.1290000e+03   4.4335150e+00   3.4857000e-02   1.9565000e-02   2.0600000e-02  -1.1400000e-04   7.0000000e-05   1.0500000e-04
   1.1300000e+03   4.4374450e+00  -4.6483000e-02   1.9554000e-02  -5.1500000e-02  -1.1400000e-04   7.0000000e-05   1.0500000e-04
   1.1310000e+03   4.4413760e+00  -2.9053000e-02   1.9556000e-02  -2.5750000e-02  -1.1400000e-04   7.0000000e-05   1.0500000e-04
   1.1320000e+03   4.4453060e+00   3.4863000e-02  -2.4445000e-02  -2.5750000e-02  -1.1400000e-04   7.0000000e-05   1.0500000e-04
   1.1330000e+03   4.4492360e+00  -4.0670000e-02  -5.0000000e-06  -4.6350000e-02  -1.1400000e-04   7.0000000e-05   1.0500000e-04
   1.1340000e+03   4.4531660e+00  -2.9049000e-02  -4.8940000e-03  -1.5450000e-02  -1.1400000e-04   7.0000000e-05   1.0500000e-04
   1.1350000e+03   4.4570970e+00   5.2293000e-02  -1.9553000e-02  -1.5450000e-02  -1.1400000e-04   7.0000000e-05   1.0500000e-04
   1.1360000e+03   4.4610270e+00  -1.7437000e-02   4.8898000e-02  -1.5450000e-02  -1.1400000e-04   7.0000000e-05   1.0500000e-04
   1.1370000e+03   4.4649580e+00  -7.5534000e-02   2.4439000e-02   2.5750000e-02  -1.1400000e-04   7.0000000e-05   1.0500000e-04
   1.1380000e+03   4.4688880e+00   5.8100000e-03   1.0000000e-06  -2.5750000e-02  -1.1400000e-04   7.0000000e-05   1.0500000e-04
   1.1390000e+03   4.4728190e+00   5.8090000e-03   9.7810000e-03   1.0300000e-02  -1.1400000e-04   7.0000000e-05   1.0500000e-04
   1.1400000e+03   4.4767490e+00  -5.8098000e-02  -1.4679000e-02  -5.1500000e-03  -1.1400000e-04   7.0000000e-05   1.0500000e-04
   1.1410000e+03   4.4806790e+00  -1.7426000e-02  -2.4453000e-02  -1.5450000e-02  -1.1400000e-04   7.0000000e-05   1.0500000e-04
   1.1420000e+03   4.4846090e+00   2.9048000e-02   1.4674000e-02   1.0300000e-02  -1.1400000e-04   7.0000000e-05   1.0500000e-04
   1.1430000e+03   4.4885450e+00  -1.7435000e-02   3.4228000e-02   5.1500000e-02  -1.1400000e-04   7.0000000e-05   1.0500000e-04
   1.1440000e+03   4.4924690e+00  -3.4854000e-02  -4.4015000e-02   5.1500000e-03  -1.1400000e-04   7.0000000e-05   1.0500000e-04
   1.1450000e+03   4.4963990e+00  -2.9049000e-02  -9.7840000e-03   4.6350000e-02  -1.1400000e-04   7.0000000e-05   1.0500000e-04
   1.1460000e+03   4.5003290e+00   5.8070000e-03   2.4451000e-02   2.5750000e-02  -1.1400000e-04   7.0000000e-05   1.0500000e-04
   1.1470000e+03   4.5042610e+00  -2.9051000e-02   9.7760000e-03  -4.1200000e-02  -1.1400000e-04   7.0000000e-05   1.0500000e-04
   1.1480000e+03   4.5081910e+00  -2.3238000e-02  -1.4673000e-02  -6.1800000e-02  -1.1400000e-04   7.0000000e-05   1.0500000e-04
   1.1490000e+03   4.5121200e+00   1.1618000e-02   1.4672000e-02   4.1200000e-02  -1.1400000e-04   7.0000000e-05   1.0500000e-04
   1.1500000e+03   4.5160510e+00  -4.6486000e-02   4.4003000e-02  -1.0300000e-02  -1.1400000e-04   7.0000000e-05   1.0500000e-04
   1.1510000e+03   4.5199810e+00  -3.4854000e-02  -4.4015000e-02   0.0000000e+00  -1.1400000e-04   7.0000000e-05   1.0500000e-04
   1.1520000e+03   4.5239110e+00   4.6480000e-02   7.0000000e-06  -2.0600000e-02  -1.1400000e-04   7.0000000e-05   1.0500000e-04
   1.1530000e+03   4.5278420e+00  -5.8100000e-03  -1.0000000e-06  -3.6050000e-02  -1.1400000e-04   7.0000000e-05   1.0500000e-04
   1.1540000e+03   4.5317720e+00  -6.9714000e-02  -3.9130000e-02  -4.6350000e-02  -1.1400000e-04   7.0000000e-05   1.0500000e-04
   1.1550000e+03   4.5357020e+00   4.6479000e-02   4.8970000e-03  -1.5450000e-02  -1.1400000e-04   7.0000000e-05   1.0500000e-04
   1.1560000e+03   4.5396330e+00   1.1616000e-02   2.9342000e-02  -2.0600000e-02  -1.1400000e-04   7.0000000e-05   1.0500000e-04
   1.1570000e+03   4.5435610e+00  -4.6483000e-02   1.9554000e-02  -2.5750000e-02  -1.1400000e-04   7.0000000e-05   1.0500000e-04
   1.1580000e+03   4.5474920e+00  -2.0000000e-06   1.4670000e-02   5.1500000e-03  -1.1400000e-04   7.0000000e-05   1.0500000e-04
   1.1590000e+03   4.5514230e+00  -5.8060000e-03  -2.9341000e-02  -1.5450000e-02  -1.1400000e-04   7.0000000e-05   1.0500000e-04
   1.1600000e+03   4.5553530e+00  -6.9720000e-02  -9.0000000e-06   0.0000000e+00  -1.1400000e-04   7.0000000e-05   1.0500000e-04
   1.1610000e+03   4.5592840e+00  -4.0669000e-02  -4.8950000e-03  -8.7550000e-02  -1.1400000e-04   7.0000000e-05   1.0500000e-04
   1.1620000e+03   4.5632490e+00   4.0673000e-02  -2.4445000e-02   1.0300000e-02  -1.1400000e-04   7.0000000e-05   1.0500000e-04
   1.1630000e+03   4.5671420e+00  -4.0678000e-02   5.8675000e-02  -1.0300000e-02  -1.1400000e-04   7.0000000e-05   1.0500000e-04
   1.1640000e+03   4.5710740e+00  -2.3246000e-02   3.9117000e-02   1.5450000e-02  -1.1400000e-04   7.0000000e-05   1.0500000e-04
   1.1650000e+03   4.5750040e+00   5.8102000e-02  -1.4661000e-02  -1.5450000e-02  -1.1400000e-04   7.0000000e-05   1.0500000e-04
   1.1660000e+03   4.5789340e+00  -1.7430000e-02  -3.0000000e-06   3.6050000e-02  -1.1400000e-04   7.0000000e-05   1.0500000e-04
   1.1670000e+03   4.5828660e+00  -1.7431000e-02   4.8870000e-03   1.0300000e-02  -1.1400000e-04   7.0000000e-05   1.0500000e-04
   1.1680000e+03   4.5867950e+00   5.8150000e-03  -3.4229000e-02   5.1500000e-03  -1.1400000e-04   7.0000000e-05   1.0500000e-04
   1.1690000e+03   4.5907250e+00  -2.3238000e-02  -1.4673000e-02   1.0300000e-02  -1.1400000e-04   7.0000000e-05   1.0500000e-04
   1.1700000e+03   4.5946550e+00  -3.4864000e-02   2.9335000e-02   0.0000000e+00  -1.1400000e-04   7.0000000e-05   1.0500000e-04
   1.1710000e+03   4.5985870e+00  -5.8090000e-03  -4.8910000e-03  -6.6950000e-02  -1.1400000e-04   7.0000000e-05   1.0500000e-04
   1.1720000e+03   4.6025150e+00   4.0668000e-02   1.4675000e-02   2.5750000e-02  -1.1400000e-04   7.0000000e-05   1.0500000e-04
   1.1730000e+03   4.6064460e+00  -5.8110000e-03   9.7790000e-03  -3.6050000e-02  -1.1400000e-04   7.0000000e-05   1.0500000e-04
   1.1740000e+03   4.6103760e+00  -2.3239000e-02  -9.7830000e-03   0.0000000e+00  -1.1400000e-04   7.0000000e-05   1.0500000e-04
   1.1750000e+03   4.6143060e+00  -2.3239000e-02  -4.8930000e-03   0.0000000e+00  -1.1400000e-04   7.0000000e-05   1.0500000e-04
   1.1760000e+03   4.6182370e+00  -1.1624000e-02   2.9338000e-02  -3.0900000e-02  -1.1400000e-04   7.0000000e-05   1.0500000e-04
   1.1770000e+03   4.6221660e+00  -3.4859000e-02  -4.8950000e-03  -5.1500000e-02  -1.1400000e-04   7.0000000e-05   1.0500000e-04
   1.1780000e+03   4.6260970e+00  -1.1618000e-02  -1.4672000e-02  -2.0600000e-02  -1.1400000e-04   7.0000000e-05   1.0500000e-04
   1.1790000e+03   4.6300270e+00   2.9049000e-02   9.7840000e-03   0.0000000e+00  -1.1400000e-04   7.0000000e-05   1.0500000e-04
   1.1800000e+03   4.6339590e+00  -1.7433000e-02   1.9557000e-02  -1.0300000e-02  -1.1400000e-04   7.0000000e-05   1.0500000e-04
   1.1810000e+03   4.6378890e+00  -2.3235000e-02  -3.4233000e-02   2.0600000e-02  -1.1400000e-04   7.0000000e-05   1.0500000e-04
   1.1820000e+03   4.6418190e+00   4.0667000e-02   1.9566000e-02  -1.0300000e-02  -1.1400000e-04   7.0000000e-05   1.0500000e-04
   1.1830000e+03   4.6457490e+00  -4.6485000e-02   3.9114000e-02   5.1500000e-03  -1.1400000e-04   7.0000000e-05   1.0500000e-04
   1.1840000e+03   4.6496800e+00  -2.3240000e-02  -3.0000000e-06  -5.1500000e-03  -1.1400000e-04   7.0000000e-05   1.0500000e-04
   1.1850000e+03   4.6536090e+00   8.1341000e-02  -4.8790000e-03  -2.0600000e-02  -1.1400000e-04   7.0000000e-05   1.0500000e-04
   1.1860000e+03   4.6575390e+00  -1.7431000e-02   4.8880000e-03   1.0300000e-02  -1.1400000e-04   7.0000000e-05   1.0500000e-04
   1.1870000e+03   4.6614690e+00  -4.6477000e-02  -1.9566000e-02   2.0600000e-02  -1.1400000e-04   7.0000000e-05   1.0500000e-04
   1.1880000e+03   4.6654010e+00   2.3245000e-02  -3.4227000e-02  -1.5450000e-02  -1.1400000e-04   7.0000000e-05   1.0500000e-04
   1.1890000e+03   4.6693300e+00  -1.1622000e-02   1.4668000e-02   6.1800000e-02  -1.1400000e-04   7.0000000e-05   1.0500000e-04
   1.1900000e+03   4.6732600e+00  -4.6483000e-02   1.9553000e-02  -1.0300000e-02  -1.1400000e-04   7.0000000e-05   1.0500000e-04
   1.1910000e+03   4.6771910e+00   4.0668000e-02   1.4676000e-02  -1.5450000e-02  -1.1400000e-04   7.0000000e-05   1.0500000e-04
   1.1920000e+03   4.6811200e+00   1.1616000e-02   2.4452000e-02  -3.6050000e-02  -1.1400000e-04   7.0000000e-05   1.0500000e-04
   1.1930000e+03   4.6850510e+00  -2.3237000e-02  -1.9563000e-02   1.0300000e-02  -1.1400000e-04   7.0000000e-05   1.0500000e-04
   1.1940000e+03   4.6889820e+00   5.8130000e-03  -1.9559000e-02  -4.6350000e-02  -1.1400000e-04   7.0000000e-05   1.0500000e-04
   1.1950000e+03   4.6929120e+00  -5.8110000e-03   4.8890000e-03   4.1200000e-02  -1.1400000e-04   7.0000000e-05   1.0500000e-04
   1.1960000e+03   4.6968430e+00  -4.0674000e-02   2.9335000e-02  -5.1500000e-03  -1.1400000e-04   7.0000000e-05   1.0500000e-04
   1.1970000e+03   4.7007720e+00  -3.0000000e-06   1.9560000e-02  -4.1200000e-02  -1.1400000e-04   7.0000000e-05   1.0500000e-04
   1.1980000e+03   4.7047020e+00   2.9049000e-02   4.8940000e-03  -4.6350000e-02  -1.1400000e-04   7.0000000e-05   1.0500000e-04
   1.1990000e+03   4.7086340e+00  -3.4863000e-02   1.9555000e-02  -4.6350000e-02  -1.1400000e-04   7.0000000e-05   1.0500000e-04
   1.2000000e+03   4.7125620e+00  -2.3239000e-02  -4.8930000e-03  -5.1500000e-02  -1.1400000e-04   7.0000000e-05   1.0500000e-04
   1.2010000e+03   4.7164920e+00   1.0000000e-06  -4.8900000e-03  -4.6350000e-02  -1.1400000e-04   7.0000000e-05   1.0500000e-04
   1.2020000e+03   4.7204230e+00  -2.0000000e-06   1.4670000e-02   1.0300000e-02  -1.1400000e-04   7.0000000e-05   1.0500000e-04
   1.2030000e+03   4.7243530e+00   2.9050000e-02   4.0000000e-06   0.0000000e+00  -1.1400000e-04   7.0000000e-05   1.0500000e-04
   1.2040000e+03   4.7282840e+00   6.0000000e-06  -4.4010000e-02   1.0300000e-02  -1.1400000e-04   7.0000000e-05   1.0500000e-04
   1.2050000e+03   4.7322140e+00  -5.8110000e-03   4.8890000e-03   4.6350000e-02  -1.1400000e-04   7.0000000e-05   1.0500000e-04
   1.2060000e+03   4.7361440e+00  -1.7433000e-02   1.9557000e-02   1.0300000e-02  -1.1400000e-04   7.0000000e-05   1.0500000e-04
   1.2070000e+03   4.7400800e+00   3.0000000e-06  -1.9560000e-02   2.5750000e-02  -1.1400000e-04   7.0000000e-05   1.0500000e-04
   1.2080000e+03   4.7440050e+00   3.4861000e-02  -9.7750000e-03   5.1500000e-03  -1.1400000e-04   7.0000000e-05   1.0500000e-04
   1.2090000e+03   4.7479350e+00   1.0000000e-06  -9.7800000e-03  -1.0300000e-02  -1.1400000e-04   7.0000000e-05   1.0500000e-04
   1.2100000e+03   4.7518660e+00   2.3237000e-02   1.9563000e-02   1.5450000e-02  -1.1400000e-04   7.0000000e-05   1.0500000e-04
   1.2110000e+03   4.7557960e+00  -2.3239000e-02  -4.8930000e-03   1.5450000e-02  -1.1400000e-04   7.0000000e-05   1.0500000e-04
   1.2120000e+03   4.7597260e+00  -1.7430000e-02  -2.0000000e-06   5.6650000e-02  -1.1400000e-04   7.0000000e-05   1.0500000e-04
   1.2130000e+03   4.7636570e+00  -6.9721000e-02   9.7710000e-03   1.0300000e-02  -1.1400000e-04   7.0000000e-05   1.0500000e-04
   1.2140000e+03   4.7675960e+00  -2.3236000e-02  -2.9343000e-02   1.0300000e-02  -1.1400000e-04   7.0000000e-05   1.0500000e-04
   1.2150000e+03   4.7715160e+00  -1.7427000e-02  -2.4452000e-02  -2.5750000e-02  -1.1400000e-04   7.0000000e-05   1.0500000e-04
   1.2160000e+03   4.7754470e+00  -1.1625000e-02   3.9118000e-02  -2.0600000e-02  -1.1400000e-04   7.0000000e-05   1.0500000e-04
   1.2170000e+03   4.7793770e+00  -5.8130000e-03   1.9559000e-02  -3.0900000e-02  -1.1400000e-04   7.0000000e-05   1.0500000e-04
   1.2180000e+03   4.7833080e+00  -2.3242000e-02   1.4667000e-02  -1.0300000e-02  -1.1400000e-04   7.0000000e-05   1.0500000e-04
   1.2190000e+03   4.7872370e+00  -2.9057000e-02   4.8896000e-02  -1.0300000e-02  -1.1400000e-04   7.0000000e-05   1.0500000e-04
   1.2200000e+03   4.7911690e+00  -4.6484000e-02   2.9333000e-02   0.0000000e+00  -1.1400000e-04   7.0000000e-05   1.0500000e-04
   1.2210000e+03   4.7950980e+00   5.2294000e-02  -2.4442000e-02  -2.5750000e-02  -1.1400000e-04   7.0000000e-05   1.0500000e-04
   1.2220000e+03   4.7990290e+00   5.8140000e-03  -2.9339000e-02   5.1500000e-03  -1.1400000e-04   7.0000000e-05   1.0500000e-04
   1.2230000e+03   4.8029590e+00  -2.3239000e-02  -4.8930000e-03  -6.1800000e-02  -1.1400000e-04   7.0000000e-05   1.0500000e-04
   1.2240000e+03   4.8068900e+00   3.0000000e-06  -2.4450000e-02  -2.5750000e-02  -1.1400000e-04   7.0000000e-05   1.0500000e-04
   1.2250000e+03   4.8108200e+00  -1.1627000e-02   4.8898000e-02   2.0600000e-02  -1.1400000e-04   7.0000000e-05   1.0500000e-04
   1.2260000e+03   4.8147510e+00  -1.7437000e-02   4.8898000e-02   4.6350000e-02  -1.1400000e-04   7.0000000e-05   1.0500000e-04
   1.2270000e+03   4.8186800e+00   4.6483000e-02  -2.4444000e-02  -1.5450000e-02  -1.1400000e-04   7.0000000e-05   1.0500000e-04
   1.2280000e+03   4.8226100e+00  -1.1621000e-02   4.8880000e-03   2.5750000e-02  -1.1400000e-04   7.0000000e-05   1.0500000e-04
   1.2290000e+03   4.8265400e+00   5.8070000e-03   1.9561000e-02  -2.0600000e-02  -1.1400000e-04   7.0000000e-05   1.0500000e-04
   1.2300000e+03   4.8304700e+00   2.3243000e-02  -1.9557000e-02   1.5450000e-02  -1.1400000e-04   7.0000000e-05   1.0500000e-04
   1.2310000e+03   4.8344010e+00  -5.8120000e-03   1.4669000e-02   1.5450000e-02  -1.1400000e-04   7.0000000e-05   1.0500000e-04
   1.2320000e+03   4.8383310e+00  -1.7436000e-02   3.9117000e-02   1.0300000e-02  -1.1400000e-04   7.0000000e-05   1.0500000e-04
   1.2330000e+03   4.8422620e+00   2.0000000e-06  -1.4670000e-02   5.1500000e-03  -1.1400000e-04   7.0000000e-05   1.0500000e-04
   1.2340000e+03   4.8461920e+00  -2.3236000e-02  -2.4453000e-02  -5.1500000e-03  -1.1400000e-04   7.0000000e-05   1.0500000e-04
   1.2350000e+03   4.8501210e+00  -1.7434000e-02   2.9337000e-02   0.0000000e+00  -1.1400000e-04   7.0000000e-05   1.0500000e-04
   1.2360000e+03   4.8540520e+00   1.0000000e-06  -9.7800000e-03  -2.0600000e-02  -1.1400000e-04   7.0000000e-05   1.0500000e-04
   1.2370000e+03   4.8579830e+00  -4.6479000e-02  -4.8960000e-03  -2.0600000e-02  -1.1400000e-04   7.0000000e-05   1.0500000e-04
   1.2380000e+03   4.8619130e+00  -2.0000000e-06   1.4670000e-02  -1.0300000e-02  -1.1400000e-04   7.0000000e-05   1.0500000e-04
   1.2390000e+03   4.8658440e+00   5.8030000e-03   4.8901000e-02  -4.1200000e-02  -1.1400000e-04   7.0000000e-05   1.0500000e-04
   1.2400000e+03   4.8697730e+00   5.8150000e-03  -3.4229000e-02  -5.6650000e-02  -1.1400000e-04   7.0000000e-05   1.0500000e-04
   1.2410000e+03   4.8737030e+00  -2.9050000e-02  -4.0000000e-06  -1.0300000e-02  -1.1400000e-04   7.0000000e-05   1.0500000e-04
   1.2420000e+03   4.8776350e+00  -4.6481000e-02   4.8840000e-03  -2.0600000e-02  -1.1400000e-04   7.0000000e-05   1.0500000e-04
   1.2430000e+03   4.8815630e+00  -2.3237000e-02  -1.9563000e-02  -5.1500000e-03  -1.1400000e-04   7.0000000e-05   1.0500000e-04
   1.2440000e+03   4.8854930e+00   4.0667000e-02   1.9566000e-02  -2.0600000e-02  -1.1400000e-04   7.0000000e-05   1.0500000e-04
   1.2450000e+03   4.8894240e+00  -1.1629000e-02   6.3568000e-02   5.1500000e-03  -1.1400000e-04   7.0000000e-05   1.0500000e-04
   1.2460000e+03   4.8933550e+00  -1.7430000e-02  -3.0000000e-06  -3.6050000e-02  -1.1400000e-04   7.0000000e-05   1.0500000e-04
   1.2470000e+03   4.8972850e+00   5.8080000e-03   1.4671000e-02  -1.5450000e-02  -1.1400000e-04   7.0000000e-05   1.0500000e-04
   1.2480000e+03   4.9012150e+00   4.6479000e-02   4.8970000e-03   2.0600000e-02  -1.1400000e-04   7.0000000e-05   1.0500000e-04
   1.2490000e+03   4.9051440e+00  -2.3234000e-02  -4.4013000e-02   3.0900000e-02  -1.1400000e-04   7.0000000e-05   1.0500000e-04
   1.2500000e+03   4.9090750e+00  -3.4857000e-02  -2.4455000e-02   2.5750000e-02  -1.1400000e-04   7.0000000e-05   1.0500000e-04
   1.2510000e+03   4.9130050e+00  -5.8110000e-03   4.8890000e-03   5.6650000e-02  -1.1400000e-04   7.0000000e-05   1.0500000e-04
   1.2520000e+03   4.9169370e+00   2.9045000e-02   3.4234000e-02   0.0000000e+00  -1.1400000e-04   7.0000000e-05   1.0500000e-04
   1.2530000e+03   4.9208670e+00   2.3239000e-02   4.8930000e-03  -1.0300000e-02  -1.1400000e-04   7.0000000e-05   1.0500000e-04
   1.2540000e+03   4.9247970e+00   2.9044000e-02   4.4014000e-02  -4.1200000e-02  -1.1400000e-04   7.0000000e-05   1.0500000e-04
   1.2550000e+03   4.9287260e+00  -4.0671000e-02   9.7750000e-03   2.0600000e-02  -1.1400000e-04   7.0000000e-05   1.0500000e-04
   1.2560000e+03   4.9326580e+00  -2.3239000e-02  -9.7830000e-03  -3.0900000e-02  -1.1400000e-04   7.0000000e-05   1.0500000e-04
   1.2570000e+03   4.9365870e+00   5.8150000e-03  -3.4229000e-02   3.6050000e-02  -1.1400000e-04   7.0000000e-05   1.0500000e-04
   1.2580000e+03   4.9405160e+00  -1.7431000e-02   4.8870000e-03   5.1500000e-03  -1.1400000e-04   7.0000000e-05   1.0500000e-04
   1.2590000e+03   4.9444470e+00  -1.1626000e-02   3.9118000e-02  -4.1200000e-02  -1.1400000e-04   7.0000000e-05   1.0500000e-04
   1.2600000e+03   4.9483780e+00  -2.9049000e-02  -4.8940000e-03  -5.6650000e-02  -1.1400000e-04   7.0000000e-05   1.0500000e-04
   1.2610000e+03   4.9523080e+00  -3.4866000e-02   3.9115000e-02  -2.5750000e-02  -1.1400000e-04   7.0000000e-05   1.0500000e-04
   1.2620000e+03   4.9562380e+00  -1.1620000e-02  -2.0000000e-06  -3.6050000e-02  -1.1400000e-04   7.0000000e-05   1.0500000e-04
   1.2630000e+03   4.9601680e+00  -2.3236000e-02  -2.9343000e-02   0.0000000e+00  -1.1400000e-04   7.0000000e-05   1.0500000e-04
   1.2640000e+03   4.9640980e+00  -4.0673000e-02   2.4445000e-02   2.5750000e-02  -1.1400000e-04   7.0000000e-05   1.0500000e-04
   1.2650000e+03   4.9680620e+00   2.9046000e-02   2.9344000e-02  -3.0900000e-02  -1.1400000e-04   7.0000000e-05   1.0500000e-04
   1.2660000e+03   4.9719600e+00   1.1623000e-02  -2.4448000e-02   5.1500000e-03  -1.1400000e-04   7.0000000e-05   1.0500000e-04
   1.2670000e+03   4.9758900e+00  -2.9047000e-02  -2.4454000e-02  -4.6350000e-02  -1.1400000e-04   7.0000000e-05   1.0500000e-04
   1.2680000e+03   4.9798200e+00  -1.7431000e-02   9.7780000e-03   0.0000000e+00  -1.1400000e-04   7.0000000e-05   1.0500000e-04
   1.2690000e+03   4.9837500e+00   5.0000000e-06  -3.4230000e-02  -3.0900000e-02  -1.1400000e-04   7.0000000e-05   1.0500000e-04
   1.2700000e+03   4.9876800e+00  -5.8100000e-03  -1.0000000e-06   4.1200000e-02  -1.1400000e-04   7.0000000e-05   1.0500000e-04
   1.2710000e+03   4.9916140e+00  -2.3243000e-02   1.9557000e-02   2.0600000e-02  -1.1400000e-04   7.0000000e-05   1.0500000e-04
   1.2720000e+03   4.9955400e+00  -2.9053000e-02   1.9556000e-02   2.5750000e-02  -1.1400000e-04   7.0000000e-05   1.0500000e-04
   1.2730000e+03   4.9994700e+00  -4.6479000e-02  -4.8970000e-03   5.1500000e-03  -1.1400000e-04   7.0000000e-05   1.0500000e-04
   1.2740000e+03   5.0034010e+00  -1.7435000e-02   3.4227000e-02   1.0300000e-02  -1.1400000e-04   7.0000000e-05   1.0500000e-04
   1.2750000e+03   5.0073310e+00   3.4859000e-02   9.7850000e-03   1.0300000e-02  -1.1400000e-04   7.0000000e-05   1.0500000e-04
   1.2760000e+03   5.0112620e+00   5.8170000e-03  -4.8899000e-02   1.0300000e-02  -1.1400000e-04   7.0000000e-05   1.0500000e-04
   1.2770000e+03   5.0151920e+00  -1.7427000e-02  -2.4452000e-02  -4.6350000e-02  -1.1400000e-04   7.0000000e-05   1.0500000e-04
   1.2780000e+03   5.0191220e+00  -5.0000000e-06   3.9120000e-02  -5.1500000e-03  -1.1400000e-04   7.0000000e-05   1.0500000e-04
   1.2790000e+03   5.0230530e+00  -2.3239000e-02  -4.8930000e-03  -4.1200000e-02  -1.1400000e-04   7.0000000e-05   1.0500000e-04
   1.2800000e+03   5.0269830e+00   1.7428000e-02   1.4672000e-02   3.0900000e-02  -1.1400000e-04   7.0000000e-05   1.0500000e-04
   1.2810000e+03   5.0309130e+00  -1.7437000e-02   4.8898000e-02  -1.0300000e-02  -1.1400000e-04   7.0000000e-05   1.0500000e-04
   1.2820000e+03   5.0348440e+00  -4.6475000e-02  -3.4237000e-02  -4.6350000e-02  -1.1400000e-04   7.0000000e-05   1.0500000e-04
   1.2830000e+03   5.0387750e+00  -5.8090000e-03  -9.7810000e-03  -1.5450000e-02  -1.1400000e-04   7.0000000e-05   1.0500000e-04
   1.2840000e+03   5.0427260e+00   2.9049000e-02   4.8940000e-03  -2.5750000e-02  -1.1400000e-04   7.0000000e-05   1.0500000e-04
   1.2850000e+03   5.0466350e+00  -3.4857000e-02  -1.9565000e-02  -5.6650000e-02  -1.1400000e-04   7.0000000e-05   1.0500000e-04
   1.2860000e+03   5.0505650e+00  -2.3247000e-02   4.8897000e-02  -1.5450000e-02  -1.1400000e-04   7.0000000e-05   1.0500000e-04
   1.2870000e+03   5.0544930e+00  -2.9057000e-02   4.8896000e-02   4.1200000e-02  -1.1400000e-04   7.0000000e-05   1.0500000e-04
   1.2880000e+03   5.0584240e+00  -3.4858000e-02  -1.4675000e-02  -2.5750000e-02  -1.1400000e-04   7.0000000e-05   1.0500000e-04
   1.2890000e+03   5.0623550e+00   6.3911000e-02  -9.7710000e-03   1.5450000e-02  -1.1400000e-04   7.0000000e-05   1.0500000e-04
   1.2900000e+03   5.0662860e+00  -1.1622000e-02   1.4668000e-02   3.6050000e-02  -1.1400000e-04   7.0000000e-05   1.0500000e-04
   1.2910000e+03   5.0702160e+00  -4.6480000e-02  -6.0000000e-06  -2.0600000e-02  -1.1400000e-04   7.0000000e-05   1.0500000e-04
   1.2920000e+03   5.0741450e+00   4.0676000e-02  -4.4005000e-02   5.1500000e-03  -1.1400000e-04   7.0000000e-05   1.0500000e-04
   1.2930000e+03   5.0780760e+00  -2.9052000e-02   1.4666000e-02   2.0600000e-02  -1.1400000e-04   7.0000000e-05   1.0500000e-04
   1.2940000e+03   5.0820060e+00  -4.6485000e-02   3.4224000e-02   1.5450000e-02  -1.1400000e-04   7.0000000e-05   1.0500000e-04
   1.2950000e+03   5.0859380e+00   2.3241000e-02  -9.7770000e-03   4.1200000e-02  -1.1400000e-04   7.0000000e-05   1.0500000e-04
   1.2960000e+03   5.0898680e+00  -1.1616000e-02  -2.4452000e-02   5.1500000e-03  -1.1400000e-04   7.0000000e-05   1.0500000e-04
   1.2970000e+03   5.0937980e+00  -7.5531000e-02   9.7690000e-03   1.5450000e-02  -1.1400000e-04   7.0000000e-05   1.0500000e-04
   1.2980000e+03   5.0977270e+00   2.9051000e-02  -4.8860000e-03  -6.1800000e-02  -1.1400000e-04   7.0000000e-05   1.0500000e-04
   1.2990000e+03   5.1016580e+00   5.8080000e-03   1.4671000e-02   5.1500000e-03  -1.1400000e-04   7.0000000e-05   1.0500000e-04
   1.3000000e+03   5.1055880e+00  -2.9056000e-02   3.9116000e-02  -6.6950000e-02  -1.1400000e-04   7.0000000e-05   1.0500000e-04
   1.3010000e+03   5.1095210e+00   4.0000000e-06  -2.9340000e-02   1.0300000e-02  -1.1400000e-04   7.0000000e-05   1.0500000e-04
   1.3020000e+03   5.1134480e+00   1.7431000e-02  -4.8880000e-03   1.0300000e-02  -1.1400000e-04   7.0000000e-05   1.0500000e-04
   1.3030000e+03   5.1173790e+00  -2.9051000e-02   4.8860000e-03  -1.5450000e-02  -1.1400000e-04   7.0000000e-05   1.0500000e-04
   1.3040000e+03   5.1213090e+00  -5.8070000e-03  -1.9561000e-02  -2.0600000e-02  -1.1400000e-04   7.0000000e-05   1.0500000e-04
   1.3050000e+03   5.1252400e+00  -2.3242000e-02   1.4667000e-02  -4.1200000e-02  -1.1400000e-04   7.0000000e-05   1.0500000e-04
   1.3060000e+03   5.1291700e+00  -6.3918000e-02   5.8671000e-02  -3.0900000e-02  -1.1400000e-04   7.0000000e-05   1.0500000e-04
   1.3070000e+03   5.1330990e+00  -1.7435000e-02   3.4228000e-02  -1.0300000e-02  -1.1400000e-04   7.0000000e-05   1.0500000e-04
   1.3080000e+03   5.1370300e+00   1.1618000e-02   1.4672000e-02  -1.0300000e-02  -1.1400000e-04   7.0000000e-05   1.0500000e-04
   1.3090000e+03   5.1409600e+00  -5.2295000e-02   3.4222000e-02   3.0900000e-02  -1.1400000e-04   7.0000000e-05   1.0500000e-04
   1.3100000e+03   5.1448910e+00  -5.8100000e-03  -1.0000000e-06   2.0600000e-02  -1.1400000e-04   7.0000000e-05   1.0500000e-04
   1.3110000e+03   5.1488210e+00   1.1626000e-02  -4.4008000e-02  -5.1500000e-03  -1.1400000e-04   7.0000000e-05   1.0500000e-04
   1.3120000e+03   5.1527510e+00   1.0000000e-06  -4.8900000e-03   5.1500000e-02  -1.1400000e-04   7.0000000e-05   1.0500000e-04
   1.3130000e+03   5.1566810e+00  -4.0674000e-02   2.4444000e-02   4.1200000e-02  -1.1400000e-04   7.0000000e-05   1.0500000e-04
   1.3140000e+03   5.1606130e+00  -2.3241000e-02   4.8870000e-03  -2.0600000e-02  -1.1400000e-04   7.0000000e-05   1.0500000e-04
   1.3150000e+03   5.1645410e+00   5.8080000e-03   1.4671000e-02   1.0300000e-02  -1.1400000e-04   7.0000000e-05   1.0500000e-04
   1.3160000e+03   5.1684710e+00   5.8100000e-03   1.0000000e-06   3.6050000e-02  -1.1400000e-04   7.0000000e-05   1.0500000e-04
   1.3170000e+03   5.1724010e+00  -3.4860000e-02  -5.0000000e-06  -2.0600000e-02  -1.1400000e-04   7.0000000e-05   1.0500000e-04
   1.3180000e+03   5.1763330e+00  -2.3240000e-02  -3.0000000e-06   2.5750000e-02  -1.1400000e-04   7.0000000e-05   1.0500000e-04
   1.3190000e+03   5.1802630e+00  -1.7430000e-02  -2.0000000e-06   1.0300000e-02  -1.1400000e-04   7.0000000e-05   1.0500000e-04
   1.3200000e+03   5.1841930e+00   3.0000000e-06  -1.9560000e-02  -5.1500000e-03  -1.1400000e-04   7.0000000e-05   1.0500000e-04
   1.3210000e+03   5.1881220e+00   5.8110000e-03  -9.7790000e-03  -3.0900000e-02  -1.1400000e-04   7.0000000e-05   1.0500000e-04
   1.3220000e+03   5.1920530e+00  -5.0000000e-06   3.9120000e-02   1.0300000e-02  -1.1400000e-04   7.0000000e-05   1.0500000e-04
   1.3230000e+03   5.1959830e+00  -5.8101000e-02   4.8810000e-03  -3.6050000e-02  -1.1400000e-04   7.0000000e-05   1.0500000e-04
   1.3240000e+03   5.1999140e+00  -2.3236000e-02  -2.4453000e-02  -7.2100000e-02  -1.1400000e-04   7.0000000e-05   1.0500000e-04
   1.3250000e+03   5.2038450e+00   2.9048000e-02   1.4674000e-02   5.1500000e-03  -1.1400000e-04   7.0000000e-05   1.0500000e-04
   1.3260000e+03   5.2077740e+00  -5.8100000e-02  -9.0000000e-06   1.0300000e-02  -1.1400000e-04   7.0000000e-05   1.0500000e-04
   1.3270000e+03   5.2117040e+00   1.1621000e-02  -4.8880000e-03  -3.0900000e-02  -1.1400000e-04   7.0000000e-05   1.0500000e-04
   1.3280000e+03   5.2156360e+00   2.3239000e-02   9.7830000e-03   4.6350000e-02  -1.1400000e-04   7.0000000e-05   1.0500000e-04
   1.3290000e+03   5.2195650e+00  -8.1342000e-02   1.4659000e-02  -4.6350000e-02  -1.1400000e-04   7.0000000e-05   1.0500000e-04
   1.3300000e+03   5.2234940e+00  -3.4857000e-02  -1.9565000e-02  -3.6050000e-02  -1.1400000e-04   7.0000000e-05   1.0500000e-04
   1.3310000e+03   5.2274250e+00   4.6482000e-02  -1.4664000e-02  -1.5450000e-02  -1.1400000e-04   7.0000000e-05   1.0500000e-04
   1.3320000e+03   5.2313560e+00  -6.3911000e-02   9.7710000e-03   1.0300000e-02  -1.1400000e-04   7.0000000e-05   1.0500000e-04
   1.3330000e+03   5.2352860e+00  -3.4863000e-02   2.4445000e-02   1.5450000e-02  -1.1400000e-04   7.0000000e-05   1.0500000e-04
   1.3340000e+03   5.2392160e+00   5.2289000e-02   9.7870000e-03   6.6950000e-02  -1.1400000e-04   7.0000000e-05   1.0500000e-04
   1.3350000e+03   5.2431600e+00  -1.7433000e-02   1.9558000e-02   1.5450000e-02  -1.1400000e-04   7.0000000e-05   1.0500000e-04
   1.3360000e+03   5.2470770e+00  -4.6483000e-02   1.9553000e-02   1.5450000e-02  -1.1400000e-04   7.0000000e-05   1.0500000e-04
   1.3370000e+03   5.2510070e+00   4.0674000e-02  -2.9334000e-02   0.0000000e+00  -1.1400000e-04   7.0000000e-05   1.0500000e-04
   1.3380000e+03   5.2549380e+00  -4.0669000e-02  -4.8960000e-03   1.0300000e-02  -1.1400000e-04   7.0000000e-05   1.0500000e-04
   1.3390000e+03   5.2588680e+00  -5.8099000e-02  -9.7890000e-03   1.5450000e-02  -1.1400000e-04   7.0000000e-05   1.0500000e-04
   1.3400000e+03   5.2627980e+00   1.7429000e-02   9.7830000e-03   2.0600000e-02  -1.1400000e-04   7.0000000e-05   1.0500000e-04
   1.3410000e+03   5.2667270e+00  -1.7438000e-02   5.8678000e-02   5.1500000e-02  -1.1400000e-04   7.0000000e-05   1.0500000e-04
   1.3420000e+03   5.2706580e+00  -4.6485000e-02   3.9114000e-02  -5.1500000e-03  -1.1400000e-04   7.0000000e-05   1.0500000e-04
   1.3430000e+03   5.2745890e+00   1.7431000e-02  -4.8880000e-03  -2.5750000e-02  -1.1400000e-04   7.0000000e-05   1.0500000e-04
   1.3440000e+03   5.2785180e+00  -5.8090000e-03  -4.8910000e-03  -5.1500000e-02  -1.1400000e-04   7.0000000e-05   1.0500000e-04
   1.3450000e+03   5.2824490e+00  -7.5531000e-02   9.7700000e-03  -3.0900000e-02  -1.1400000e-04   7.0000000e-05   1.0500000e-04
   1.3460000e+03   5.2863800e+00  -2.3237000e-02  -2.4453000e-02  -3.6050000e-02  -1.1400000e-04   7.0000000e-05   1.0500000e-04
   1.3470000e+03   5.2903090e+00  -5.8070000e-03  -1.9561000e-02  -2.0600000e-02  -1.1400000e-04   7.0000000e-05   1.0500000e-04
   1.3480000e+03   5.2942400e+00   2.3237000e-02   1.9563000e-02  -1.5450000e-02  -1.1400000e-04   7.0000000e-05   1.0500000e-04
   1.3490000e+03   5.2981700e+00  -2.3243000e-02   1.9557000e-02   5.1500000e-03  -1.1400000e-04   7.0000000e-05   1.0500000e-04
   1.3500000e+03   5.3021000e+00  -2.3242000e-02   1.4667000e-02  -1.5450000e-02  -1.1400000e-04   7.0000000e-05   1.0500000e-04
   1.3510000e+03   5.3060310e+00   2.9047000e-02   1.9564000e-02   0.0000000e+00  -1.1400000e-04   7.0000000e-05   1.0500000e-04
   1.3520000e+03   5.3099610e+00  -2.3236000e-02  -2.4453000e-02  -5.1500000e-02  -1.1400000e-04   7.0000000e-05   1.0500000e-04
   1.3530000e+03   5.3138910e+00  -1.1621000e-02   9.7780000e-03   1.0300000e-02  -1.1400000e-04   7.0000000e-05   1.0500000e-04
   1.3540000e+03   5.3178220e+00   1.7427000e-02   2.4452000e-02  -1.0300000e-02  -1.1400000e-04   7.0000000e-05   1.0500000e-04
   1.3550000e+03   5.3217530e+00  -5.2290000e-02  -7.0000000e-06   1.5450000e-02  -1.1400000e-04   7.0000000e-05   1.0500000e-04
   1.3560000e+03   5.3256820e+00  -2.3239000e-02  -9.7830000e-03   2.5750000e-02  -1.1400000e-04   7.0000000e-05   1.0500000e-04
   1.3570000e+03   5.3296130e+00   2.9051000e-02  -9.7760000e-03   4.1200000e-02  -1.1400000e-04   7.0000000e-05   1.0500000e-04
   1.3580000e+03   5.3335410e+00  -2.3237000e-02  -2.4453000e-02  -4.6350000e-02  -1.1400000e-04   7.0000000e-05   1.0500000e-04
   1.3590000e+03   5.3374710e+00  -3.4857000e-02  -2.4455000e-02   0.0000000e+00  -1.1400000e-04   7.0000000e-05   1.0500000e-04
   1.3600000e+03   5.3414020e+00   5.8100000e-03   1.0000000e-06   0.0000000e+00  -1.1400000e-04   7.0000000e-05   1.0500000e-04
   1.3610000e+03   5.3453330e+00  -4.6485000e-02   3.9114000e-02   0.0000000e+00  -1.1400000e-04   7.0000000e-05   1.0500000e-04
   1.3620000e+03   5.3492630e+00  -1.1622000e-02   1.4668000e-02  -6.6950000e-02  -1.1400000e-04   7.0000000e-05   1.0500000e-04
   1.3630000e+03   5.3531930e+00   3.4859000e-02   9.7850000e-03   1.5450000e-02  -1.1400000e-04   7.0000000e-05   1.0500000e-04
   1.3640000e+03   5.3571230e+00  -5.8103000e-02   1.9551000e-02  -2.5750000e-02  -1.1400000e-04   7.0000000e-05   1.0500000e-04
   1.3650000e+03   5.3610540e+00  -4.0665000e-02  -3.4236000e-02  -2.5750000e-02  -1.1400000e-04   7.0000000e-05   1.0500000e-04
   1.3660000e+03   5.3649840e+00   4.0672000e-02  -1.4664000e-02  -1.0300000e-02  -1.1400000e-04   7.0000000e-05   1.0500000e-04
   1.3670000e+03   5.3689140e+00  -2.3243000e-02   1.9557000e-02  -5.1500000e-02  -1.1400000e-04   7.0000000e-05   1.0500000e-04
   1.3680000e+03   5.3728810e+00  -9.2959000e-02  -4.9020000e-03  -3.6050000e-02  -1.1400000e-04   7.0000000e-05   1.0500000e-04
   1.3690000e+03   5.3767750e+00   1.7423000e-02   5.3792000e-02  -1.0300000e-02  -1.1400000e-04   7.0000000e-05   1.0500000e-04
   1.3700000e+03   5.3807050e+00  -5.8170000e-03   4.8899000e-02  -2.5750000e-02  -1.1400000e-04   7.0000000e-05   1.0500000e-04
   1.3710000e+03   5.3846360e+00  -7.5526000e-02  -2.9350000e-02  -2.5750000e-02  -1.1400000e-04   7.0000000e-05   1.0500000e-04
   1.3720000e+03   5.3885660e+00   1.1623000e-02  -2.4448000e-02   2.5750000e-02  -1.1400000e-04   7.0000000e-05   1.0500000e-04
   1.3730000e+03   5.3924950e+00   2.3239000e-02   4.8930000e-03  -5.1500000e-02  -1.1400000e-04   7.0000000e-05   1.0500000e-04
   1.3740000e+03   5.3964250e+00  -2.3237000e-02  -1.9563000e-02  -1.5450000e-02  -1.1400000e-04   7.0000000e-05   1.0500000e-04
   1.3750000e+03   5.4003560e+00   9.8762000e-02   5.3805000e-02  -1.5450000e-02  -1.1400000e-04   7.0000000e-05   1.0500000e-04
   1.3760000e+03   5.4042870e+00  -1.7439000e-02   5.8677000e-02  -1.0300000e-02  -1.1400000e-04   7.0000000e-05   1.0500000e-04
   1.3770000e+03   5.4082160e+00  -5.8099000e-02  -4.8990000e-03  -1.5450000e-02  -1.1400000e-04   7.0000000e-05   1.0500000e-04
   1.3780000e+03   5.4121460e+00   1.7430000e-02   3.0000000e-06   3.6050000e-02  -1.1400000e-04   7.0000000e-05   1.0500000e-04
   1.3790000e+03   5.4160770e+00  -1.1622000e-02   1.4668000e-02   3.0900000e-02  -1.1400000e-04   7.0000000e-05   1.0500000e-04
   1.3800000e+03   5.4200070e+00  -2.3240000e-02  -3.0000000e-06   3.0900000e-02  -1.1400000e-04   7.0000000e-05   1.0500000e-04
   1.3810000e+03   5.4239380e+00   5.8110000e-03  -4.8890000e-03   5.1500000e-03  -1.1400000e-04   7.0000000e-05   1.0500000e-04
   1.3820000e+03   5.4278690e+00  -1.7435000e-02   3.9118000e-02   2.5750000e-02  -1.1400000e-04   7.0000000e-05   1.0500000e-04
   1.3830000e+03   5.4317990e+00  -2.9051000e-02   9.7760000e-03  -6.6950000e-02  -1.1400000e-04   7.0000000e-05   1.0500000e-04
   1.3840000e+03   5.4357290e+00   5.2291000e-02  -4.8830000e-03   5.1500000e-03  -1.1400000e-04   7.0000000e-05   1.0500000e-04
   1.3850000e+03   5.4396590e+00   5.8090000e-03   4.8910000e-03  -1.5450000e-02  -1.1400000e-04   7.0000000e-05   1.0500000e-04
   1.3860000e+03   5.4435890e+00  -2.3240000e-02  -3.0000000e-06   1.5450000e-02  -1.1400000e-04   7.0000000e-05   1.0500000e-04
   1.3870000e+03   5.4475190e+00  -2.3239000e-02  -4.8930000e-03  -3.6050000e-02  -1.1400000e-04   7.0000000e-05   1.0500000e-04
   1.3880000e+03   5.4514490e+00   4.0663000e-02   4.8906000e-02  -1.0300000e-02  -1.1400000e-04   7.0000000e-05   1.0500000e-04
   1.3890000e+03   5.4553790e+00  -4.6484000e-02   2.4443000e-02  -3.0900000e-02  -1.1400000e-04   7.0000000e-05   1.0500000e-04
   1.3900000e+03   5.4593100e+00  -2.3235000e-02  -3.4233000e-02  -7.7250000e-02  -1.1400000e-04   7.0000000e-05   1.0500000e-04
   1.3910000e+03   5.4632410e+00  -3.4862000e-02   1.4665000e-02  -4.1200000e-02  -1.1400000e-04   7.0000000e-05   1.0500000e-04
   1.3920000e+03   5.4671710e+00  -4.0671000e-02   4.8840000e-03  -3.0900000e-02  -1.1400000e-04   7.0000000e-05   1.0500000e-04
   1.3930000e+03   5.4711000e+00   4.6484000e-02  -2.4443000e-02   0.0000000e+00  -1.1400000e-04   7.0000000e-05   1.0500000e-04
   1.3940000e+03   5.4750310e+00  -1.7435000e-02   3.4228000e-02  -2.0600000e-02  -1.1400000e-04   7.0000000e-05   1.0500000e-04
   1.3950000e+03   5.4789610e+00  -5.2296000e-02   4.4003000e-02   1.5450000e-02  -1.1400000e-04   7.0000000e-05   1.0500000e-04
   1.3960000e+03   5.4828920e+00   2.3237000e-02   1.9563000e-02   0.0000000e+00  -1.1400000e-04   7.0000000e-05   1.0500000e-04
   1.3970000e+03   5.4868220e+00  -5.8120000e-03   1.4669000e-02  -1.0300000e-02  -1.1400000e-04   7.0000000e-05   1.0500000e-04
   1.3980000e+03   5.4907520e+00  -4.0676000e-02   4.4005000e-02   5.1500000e-03  -1.1400000e-04   7.0000000e-05   1.0500000e-04
   1.3990000e+03   5.4946870e+00   2.3246000e-02  -4.4007000e-02   5.1500000e-03  -1.1400000e-04   7.0000000e-05   1.0500000e-04
   1.4000000e+03   5.4986140e+00  -5.8060000e-03  -2.9341000e-02   2.5750000e-02  -1.1400000e-04   7.0000000e-05   1.0500000e-04
   1.4010000e+03   5.5025420e+00  -6.3909000e-02  -9.7890000e-03   4.1200000e-02  -1.1400000e-04   7.0000000e-05   1.0500000e-04
   1.4020000e+03   5.5064720e+00   1.1620000e-02   2.0000000e-06  -1.5450000e-02  -1.1400000e-04   7.0000000e-05   1.0500000e-04
   1.4030000e+03   5.5104040e+00   2.9044000e-02   3.9124000e-02   2.5750000e-02  -1.1400000e-04   7.0000000e-05   1.0500000e-04
   1.4040000e+03   5.5143330e+00  -4.0682000e-02   7.8234000e-02  -2.0600000e-02  -1.1400000e-04   7.0000000e-05   1.0500000e-04
   1.4050000e+03   5.5182640e+00   5.0000000e-06  -3.4230000e-02  -2.0600000e-02  -1.1400000e-04   7.0000000e-05   1.0500000e-04
   1.4060000e+03   5.5221940e+00   4.0673000e-02  -1.9554000e-02  -3.6050000e-02  -1.1400000e-04   7.0000000e-05   1.0500000e-04
   1.4070000e+03   5.5261230e+00  -3.4861000e-02   4.8850000e-03   2.5750000e-02  -1.1400000e-04   7.0000000e-05   1.0500000e-04
   1.4080000e+03   5.5300540e+00  -2.3239000e-02  -9.7830000e-03  -2.0600000e-02  -1.1400000e-04   7.0000000e-05   1.0500000e-04
   1.4090000e+03   5.5339850e+00  -1.0000000e-06   9.7800000e-03   1.5450000e-02  -1.1400000e-04   7.0000000e-05   1.0500000e-04
   1.4100000e+03   5.5379150e+00  -5.8150000e-03   3.9119000e-02  -1.0300000e-02  -1.1400000e-04   7.0000000e-05   1.0500000e-04
   1.4110000e+03   5.5418460e+00  -5.8080000e-03  -1.4671000e-02  -8.2400000e-02  -1.1400000e-04   7.0000000e-05   1.0500000e-04
   1.4120000e+03   5.5457760e+00   4.0000000e-06  -2.9340000e-02  -3.6050000e-02  -1.1400000e-04   7.0000000e-05   1.0500000e-04
   1.4130000e+03   5.5497060e+00   5.8110000e-03  -4.8890000e-03   3.0900000e-02  -1.1400000e-04   7.0000000e-05   1.0500000e-04
   1.4140000e+03   5.5536370e+00  -2.9054000e-02   2.9336000e-02  -3.0900000e-02  -1.1400000e-04   7.0000000e-05   1.0500000e-04
   1.4150000e+03   5.5575670e+00   1.0000000e-06  -4.8900000e-03  -5.1500000e-03  -1.1400000e-04   7.0000000e-05   1.0500000e-04
   1.4160000e+03   5.5614950e+00   1.1619000e-02   4.8920000e-03   4.1200000e-02  -1.1400000e-04   7.0000000e-05   1.0500000e-04
   1.4170000e+03   5.5654260e+00  -6.9724000e-02   2.9330000e-02   2.5750000e-02  -1.1400000e-04   7.0000000e-05   1.0500000e-04
   1.4180000e+03   5.5693570e+00   5.8120000e-03  -1.4669000e-02   0.0000000e+00  -1.1400000e-04   7.0000000e-05   1.0500000e-04
   1.4190000e+03   5.5732870e+00   1.1624000e-02  -2.4448000e-02   5.1500000e-02  -1.1400000e-04   7.0000000e-05   1.0500000e-04
   1.4200000e+03   5.5772280e+00  -2.3238000e-02  -1.4673000e-02  -1.0300000e-02  -1.1400000e-04   7.0000000e-05   1.0500000e-04
   1.4210000e+03   5.5811490e+00  -2.9047000e-02  -2.4454000e-02   2.0600000e-02  -1.1400000e-04   7.0000000e-05   1.0500000e-04
   1.4220000e+03   5.5850770e+00   1.1616000e-02   2.9342000e-02   4.6350000e-02  -1.1400000e-04   7.0000000e-05   1.0500000e-04
   1.4230000e+03   5.5890090e+00  -1.7435000e-02   3.9118000e-02   2.0600000e-02  -1.1400000e-04   7.0000000e-05   1.0500000e-04
   1.4240000e+03   5.5929390e+00  -2.3237000e-02  -2.4453000e-02   3.6050000e-02  -1.1400000e-04   7.0000000e-05   1.0500000e-04
   1.4250000e+03   5.5968690e+00   1.1619000e-02   9.7820000e-03   2.0600000e-02  -1.1400000e-04   7.0000000e-05   1.0500000e-04
   1.4260000e+03   5.6008000e+00  -1.7426000e-02  -2.9342000e-02   5.1500000e-03  -1.1400000e-04   7.0000000e-05   1.0500000e-04
   1.4270000e+03   5.6047310e+00  -4.0667000e-02  -2.4455000e-02  -2.0600000e-02  -1.1400000e-04   7.0000000e-05   1.0500000e-04
   1.4280000e+03   5.6086600e+00   5.8080000e-03   1.4671000e-02   3.6050000e-02  -1.1400000e-04   7.0000000e-05   1.0500000e-04
   1.4290000e+03   5.6125910e+00  -1.7435000e-02   3.4227000e-02  -1.5450000e-02  -1.1400000e-04   7.0000000e-05   1.0500000e-04
   1.4300000e+03   5.6165190e+00  -2.9054000e-02   2.9336000e-02   0.0000000e+00  -1.1400000e-04   7.0000000e-05   1.0500000e-04
   1.4310000e+03   5.6204500e+00   2.9045000e-02   3.4234000e-02  -4.1200000e-02  -1.1400000e-04   7.0000000e-05   1.0500000e-04
   1.4320000e+03   5.6243800e+00   1.7421000e-02   5.8683000e-02   1.0300000e-02  -1.1400000e-04   7.0000000e-05   1.0500000e-04
   1.4330000e+03   5.6283110e+00  -2.3235000e-02  -3.4233000e-02  -1.5450000e-02  -1.1400000e-04   7.0000000e-05   1.0500000e-04
   1.4340000e+03   5.6322410e+00   5.0000000e-06  -3.4230000e-02   2.5750000e-02  -1.1400000e-04   7.0000000e-05   1.0500000e-04
   1.4350000e+03   5.6361710e+00   3.4860000e-02   5.0000000e-06  -2.0600000e-02  -1.1400000e-04   7.0000000e-05   1.0500000e-04
   1.4360000e+03   5.6401010e+00  -4.6483000e-02   1.9554000e-02  -1.0300000e-02  -1.1400000e-04   7.0000000e-05   1.0500000e-04
   1.4370000e+03   5.6440320e+00  -5.8140000e-03   2.9339000e-02  -1.5450000e-02  -1.1400000e-04   7.0000000e-05   1.0500000e-04
   1.4380000e+03   5.6479620e+00   3.4856000e-02   2.9345000e-02   0.0000000e+00  -1.1400000e-04   7.0000000e-05   1.0500000e-04
   1.4390000e+03   5.6518920e+00  -3.4859000e-02  -4.8950000e-03   2.0600000e-02  -1.1400000e-04   7.0000000e-05   1.0500000e-04
   1.4400000e+03   5.6558230e+00  -2.3241000e-02   9.7770000e-03   5.6650000e-02  -1.1400000e-04   7.0000000e-05   1.0500000e-04
   1.4410000e+03   5.6597530e+00   4.0670000e-02   5.0000000e-06   2.0600000e-02  -1.1400000e-04   7.0000000e-05   1.0500000e-04
   1.4420000e+03   5.6636830e+00  -5.2291000e-02   9.7720000e-03   1.5450000e-02  -1.1400000e-04   7.0000000e-05   1.0500000e-04
   1.4430000e+03   5.6676140e+00  -2.3239000e-02  -9.7830000e-03  -1.5450000e-02  -1.1400000e-04   7.0000000e-05   1.0500000e-04
   1.4440000e+03   5.6715430e+00   4.0665000e-02   3.4236000e-02   5.1500000e-03  -1.1400000e-04   7.0000000e-05   1.0500000e-04
   1.4450000e+03   5.6754730e+00  -2.3237000e-02  -1.9563000e-02   5.1500000e-03  -1.1400000e-04   7.0000000e-05   1.0500000e-04
   1.4460000e+03   5.6794040e+00  -3.4858000e-02  -1.4675000e-02   1.5450000e-02  -1.1400000e-04   7.0000000e-05   1.0500000e-04
   1.4470000e+03   5.6833330e+00   4.6478000e-02   1.4677000e-02   2.0600000e-02  -1.1400000e-04   7.0000000e-05   1.0500000e-04
   1.4480000e+03   5.6872640e+00  -3.4861000e-02   9.7750000e-03  -1.5450000e-02  -1.1400000e-04   7.0000000e-05   1.0500000e-04
   1.4490000e+03   5.6911950e+00  -2.9051000e-02   4.8860000e-03  -1.5450000e-02  -1.1400000e-04   7.0000000e-05   1.0500000e-04
   1.4500000e+03   5.6951240e+00   1.1613000e-02   4.8902000e-02  -2.5750000e-02  -1.1400000e-04   7.0000000e-05   1.0500000e-04
   1.4510000e+03   5.6990550e+00  -5.8105000e-02   3.4222000e-02  -4.6350000e-02  -1.1400000e-04   7.0000000e-05   1.0500000e-04
   1.4520000e+03   5.7029850e+00  -2.9049000e-02  -9.7840000e-03  -5.1500000e-02  -1.1400000e-04   7.0000000e-05   1.0500000e-04
   1.4530000e+03   5.7069160e+00   2.9048000e-02   1.4674000e-02  -5.1500000e-03  -1.1400000e-04   7.0000000e-05   1.0500000e-04
   1.4540000e+03   5.7108470e+00  -2.3235000e-02  -3.9123000e-02  -3.0900000e-02  -1.1400000e-04   7.0000000e-05   1.0500000e-04
   1.4550000e+03   5.7147770e+00  -9.2954000e-02  -4.4024000e-02   1.5450000e-02  -1.1400000e-04   7.0000000e-05   1.0500000e-04
   1.4560000e+03   5.7187060e+00  -1.1626000e-02   3.9118000e-02   5.1500000e-03  -1.1400000e-04   7.0000000e-05   1.0500000e-04
   1.4570000e+03   5.7226370e+00  -1.1624000e-02   2.4448000e-02  -5.1500000e-03  -1.1400000e-04   7.0000000e-05   1.0500000e-04
   1.4580000e+03   5.7265670e+00  -5.2291000e-02   9.7720000e-03  -5.6650000e-02  -1.1400000e-04   7.0000000e-05   1.0500000e-04
   1.4590000e+03   5.7304960e+00   2.3233000e-02   4.8903000e-02   0.0000000e+00  -1.1400000e-04   7.0000000e-05   1.0500000e-04
   1.4600000e+03   5.7344260e+00  -1.1619000e-02  -9.7820000e-03  -5.1500000e-03  -1.1400000e-04   7.0000000e-05   1.0500000e-04
   1.4610000e+03   5.7383580e+00  -1.1614000e-02  -4.4012000e-02   3.6050000e-02  -1.1400000e-04   7.0000000e-05   1.0500000e-04
   1.4620000e+03   5.7422880e+00   1.7429000e-02   4.8920000e-03   3.0900000e-02  -1.1400000e-04   7.0000000e-05   1.0500000e-04
   1.4630000e+03   5.7462250e+00  -3.4863000e-02   1.9555000e-02   3.6050000e-02  -1.1400000e-04   7.0000000e-05   1.0500000e-04
   1.4640000e+03   5.7501490e+00  -2.3244000e-02   2.9337000e-02  -1.5450000e-02  -1.1400000e-04   7.0000000e-05   1.0500000e-04
   1.4650000e+03   5.7540780e+00  -5.8120000e-03   1.4669000e-02   2.0600000e-02  -1.1400000e-04   7.0000000e-05   1.0500000e-04
   1.4660000e+03   5.7580090e+00  -1.7434000e-02   2.9338000e-02  -1.0300000e-02  -1.1400000e-04   7.0000000e-05   1.0500000e-04
   1.4670000e+03   5.7619400e+00   2.3243000e-02  -2.4447000e-02   1.0300000e-02  -1.1400000e-04   7.0000000e-05   1.0500000e-04
   1.4680000e+03   5.7658700e+00  -1.1620000e-02  -2.0000000e-06  -2.0600000e-02  -1.1400000e-04   7.0000000e-05   1.0500000e-04
   1.4690000e+03   5.7698000e+00  -4.6479000e-02  -4.8970000e-03   1.0300000e-02  -1.1400000e-04   7.0000000e-05   1.0500000e-04
   1.4700000e+03   5.7737300e+00   5.8110000e-03  -4.8890000e-03  -1.5450000e-02  -1.1400000e-04   7.0000000e-05   1.0500000e-04
   1.4710000e+03   5.7776940e+00   4.0666000e-02   2.9346000e-02   0.0000000e+00  -1.1400000e-04   7.0000000e-05   1.0500000e-04
   1.4720000e+03   5.7815900e+00  -5.8100000e-02  -9.0000000e-06  -2.5750000e-02  -1.1400000e-04   7.0000000e-05   1.0500000e-04
   1.4730000e+03   5.7855200e+00   2.3244000e-02  -2.4447000e-02  -6.6950000e-02  -1.1400000e-04   7.0000000e-05   1.0500000e-04
   1.4740000e+03   5.7894500e+00   2.9049000e-02   9.7840000e-03  -4.1200000e-02  -1.1400000e-04   7.0000000e-05   1.0500000e-04
   1.4750000e+03   5.7933810e+00  -1.7434000e-02   2.9338000e-02  -5.1500000e-03  -1.1400000e-04   7.0000000e-05   1.0500000e-04
   1.4760000e+03   5.7973120e+00   1.0000000e-06  -4.8900000e-03  -2.5750000e-02  -1.1400000e-04   7.0000000e-05   1.0500000e-04
   1.4770000e+03   5.8012410e+00   8.1338000e-02   1.4681000e-02   1.5450000e-02  -1.1400000e-04   7.0000000e-05   1.0500000e-04
   1.4780000e+03   5.8051720e+00  -6.3916000e-02   4.4001000e-02   2.0600000e-02  -1.1400000e-04   7.0000000e-05   1.0500000e-04
   1.4790000e+03   5.8091010e+00  -5.8070000e-03  -2.4451000e-02  -5.6650000e-02  -1.1400000e-04   7.0000000e-05   1.0500000e-04
   1.4800000e+03   5.8130330e+00   7.5534000e-02  -2.9330000e-02   1.0300000e-02  -1.1400000e-04   7.0000000e-05   1.0500000e-04
   1.4810000e+03   5.8169630e+00  -2.9048000e-02  -1.4674000e-02  -5.1500000e-02  -1.1400000e-04   7.0000000e-05   1.0500000e-04
   1.4820000e+03   5.8208930e+00  -2.3237000e-02  -1.9563000e-02  -1.0300000e-02  -1.1400000e-04   7.0000000e-05   1.0500000e-04
   1.4830000e+03   5.8248240e+00   7.5523000e-02   4.8911000e-02   0.0000000e+00  -1.1400000e-04   7.0000000e-05   1.0500000e-04
   1.4840000e+03   5.8287530e+00  -1.7436000e-02   3.9117000e-02   4.1200000e-02  -1.1400000e-04   7.0000000e-05   1.0500000e-04
   1.4850000e+03   5.8326840e+00  -2.3244000e-02   2.9337000e-02  -2.5750000e-02  -1.1400000e-04   7.0000000e-05   1.0500000e-04
   1.4860000e+03   5.8366150e+00   5.8080000e-03   1.4671000e-02   2.5750000e-02  -1.1400000e-04   7.0000000e-05   1.0500000e-04
   1.4870000e+03   5.8405450e+00  -2.9055000e-02   3.9116000e-02   1.5450000e-02  -1.1400000e-04   7.0000000e-05   1.0500000e-04
   1.4880000e+03   5.8444730e+00  -1.1613000e-02  -5.3792000e-02   5.1500000e-03  -1.1400000e-04   7.0000000e-05   1.0500000e-04
   1.4890000e+03   5.8484040e+00   1.7435000e-02  -3.4228000e-02  -3.6050000e-02  -1.1400000e-04   7.0000000e-05   1.0500000e-04
   1.4900000e+03   5.8523350e+00  -1.7435000e-02   3.9118000e-02   3.0900000e-02  -1.1400000e-04   7.0000000e-05   1.0500000e-04
   1.4910000e+03   5.8562650e+00  -5.8101000e-02   9.7720000e-03  -5.1500000e-02  -1.1400000e-04   7.0000000e-05   1.0500000e-04
   1.4920000e+03   5.8601950e+00  -1.7438000e-02   5.8678000e-02   5.1500000e-03  -1.1400000e-04   7.0000000e-05   1.0500000e-04
   1.4930000e+03   5.8641250e+00   5.8010000e-03   6.8461000e-02  -1.0300000e-02  -1.1400000e-04   7.0000000e-05   1.0500000e-04
   1.4940000e+03   5.8680560e+00  -3.4859000e-02  -9.7850000e-03  -4.6350000e-02  -1.1400000e-04   7.0000000e-05   1.0500000e-04
   1.4950000e+03   5.8719860e+00  -1.7431000e-02   4.8870000e-03  -1.5450000e-02  -1.1400000e-04   7.0000000e-05   1.0500000e-04
   1.4960000e+03   5.8759170e+00  -1.1621000e-02   9.7780000e-03  -5.1500000e-02  -1.1400000e-04   7.0000000e-05   1.0500000e-04
   1.4970000e+03   5.8798480e+00   5.8160000e-03  -3.9119000e-02  -4.1200000e-02  -1.1400000e-04   7.0000000e-05   1.0500000e-04
   1.4980000e+03   5.8837780e+00  -1.1622000e-02   1.4668000e-02  -2.5750000e-02  -1.1400000e-04   7.0000000e-05   1.0500000e-04
   1.4990000e+03   5.8877070e+00  -1.7439000e-02   6.3567000e-02   5.1500000e-03  -1.1400000e-04   7.0000000e-05   1.0500000e-04
   1.5000000e+03   5.8916380e+00   1.1623000e-02  -2.4448000e-02  -2.5750000e-02  -1.1400000e-04   7.0000000e-05   1.0500000e-04
   1.5010000e+03   5.8955680e+00   2.9053000e-02  -2.4446000e-02   2.0600000e-02  -1.1400000e-04   7.0000000e-05   1.0500000e-04
   1.5020000e+03   5.8994970e+00  -4.0670000e-02  -5.0000000e-06   7.2100000e-02  -1.1400000e-04   7.0000000e-05   1.0500000e-04
   1.5030000e+03   5.9034270e+00   3.0000000e-06  -1.9560000e-02   0.0000000e+00  -1.1400000e-04   7.0000000e-05   1.0500000e-04
   1.5040000e+03   5.9073580e+00  -2.3239000e-02  -4.8930000e-03  -5.1500000e-03  -1.1400000e-04   7.0000000e-05   1.0500000e-04
   1.5050000e+03   5.9112880e+00  -1.7434000e-02   2.9338000e-02   1.0300000e-02  -1.1400000e-04   7.0000000e-05   1.0500000e-04
   1.5060000e+03   5.9152190e+00  -3.0000000e-06   2.4450000e-02  -2.5750000e-02  -1.1400000e-04   7.0000000e-05   1.0500000e-04
   1.5070000e+03   5.9191500e+00   2.9053000e-02  -1.9556000e-02   2.0600000e-02  -1.1400000e-04   7.0000000e-05   1.0500000e-04
   1.5080000e+03   5.9230790e+00  -1.7432000e-02   1.4667000e-02   1.5450000e-02  -1.1400000e-04   7.0000000e-05   1.0500000e-04
   1.5090000e+03   5.9270100e+00   3.0000000e-06  -1.9560000e-02   0.0000000e+00  -1.1400000e-04   7.0000000e-05   1.0500000e-04
   1.5100000e+03   5.9309410e+00  -2.3236000e-02  -2.9343000e-02  -5.1500000e-03  -1.1400000e-04   7.0000000e-05   1.0500000e-04
   1.5110000e+03   5.9348700e+00  -3.4866000e-02   3.9115000e-02  -1.5450000e-02  -1.1400000e-04   7.0000000e-05   1.0500000e-04
   1.5120000e+03   5.9388000e+00  -2.3243000e-02   1.9557000e-02  -4.6350000e-02  -1.1400000e-04   7.0000000e-05   1.0500000e-04
   1.5130000e+03   5.9427310e+00   1.7430000e-02   2.0000000e-06   0.0000000e+00  -1.1400000e-04   7.0000000e-05   1.0500000e-04
   1.5140000e+03   5.9466610e+00   5.8050000e-03   3.9121000e-02  -3.6050000e-02  -1.1400000e-04   7.0000000e-05   1.0500000e-04
   1.5150000e+03   5.9505920e+00  -2.3234000e-02  -4.4013000e-02  -5.1500000e-03  -1.1400000e-04   7.0000000e-05   1.0500000e-04
   1.5160000e+03   5.9545210e+00   5.8170000e-03  -4.8899000e-02   5.1500000e-03  -1.1400000e-04   7.0000000e-05   1.0500000e-04
   1.5170000e+03   5.9584510e+00  -3.4863000e-02   2.4445000e-02  -4.1200000e-02  -1.1400000e-04   7.0000000e-05   1.0500000e-04
   1.5180000e+03   5.9623810e+00  -5.2293000e-02   1.9553000e-02  -3.0900000e-02  -1.1400000e-04   7.0000000e-05   1.0500000e-04
   1.5190000e+03   5.9663110e+00   1.1623000e-02  -2.4448000e-02  -1.5450000e-02  -1.1400000e-04   7.0000000e-05   1.0500000e-04
   1.5200000e+03   5.9702420e+00   5.2281000e-02   5.8688000e-02  -4.1200000e-02  -1.1400000e-04   7.0000000e-05   1.0500000e-04
   1.5210000e+03   5.9741730e+00  -3.4864000e-02   2.9335000e-02  -3.0900000e-02  -1.1400000e-04   7.0000000e-05   1.0500000e-04
   1.5220000e+03   5.9781020e+00  -1.7428000e-02  -1.4673000e-02  -5.1500000e-03  -1.1400000e-04   7.0000000e-05   1.0500000e-04
   1.5230000e+03   5.9820450e+00   1.7431000e-02  -9.7770000e-03   4.6350000e-02  -1.1400000e-04   7.0000000e-05   1.0500000e-04
   1.5240000e+03   5.9859640e+00  -5.8090000e-03  -9.7810000e-03   0.0000000e+00  -1.1400000e-04   7.0000000e-05   1.0500000e-04
   1.5250000e+03   5.9898930e+00  -2.9046000e-02  -2.4454000e-02   2.5750000e-02  -1.1400000e-04   7.0000000e-05   1.0500000e-04
   1.5260000e+03   5.9938240e+00   5.8040000e-03   4.4011000e-02   5.1500000e-03  -1.1400000e-04   7.0000000e-05   1.0500000e-04
   1.5270000e+03   5.9977590e+00  -2.3241000e-02   9.7770000e-03  -1.5450000e-02  -1.1400000e-04   7.0000000e-05   1.0500000e-04
   1.5280000e+03   6.0016840e+00  -1.1618000e-02  -1.4672000e-02   2.0600000e-02  -1.1400000e-04   7.0000000e-05   1.0500000e-04
   1.5290000e+03   6.0056150e+00  -1.1622000e-02   1.4668000e-02   2.0600000e-02  -1.1400000e-04   7.0000000e-05   1.0500000e-04
   1.5300000e+03   6.0095450e+00  -4.6478000e-02  -1.4676000e-02   2.5750000e-02  -1.1400000e-04   7.0000000e-05   1.0500000e-04
   1.5310000e+03   6.0134740e+00  -5.8080000e-03  -1.4671000e-02   1.5450000e-02  -1.1400000e-04   7.0000000e-05   1.0500000e-04
   1.5320000e+03   6.0174040e+00  -5.8130000e-03   1.9559000e-02   5.1500000e-03  -1.1400000e-04   7.0000000e-05   1.0500000e-04
   1.5330000e+03   6.0213360e+00  -2.3241000e-02   9.7770000e-03  -3.0900000e-02  -1.1400000e-04   7.0000000e-05   1.0500000e-04
   1.5340000e+03   6.0252660e+00  -1.0000000e-06   4.8900000e-03   1.5450000e-02  -1.1400000e-04   7.0000000e-05   1.0500000e-04
   1.5350000e+03   6.0291960e+00   1.7426000e-02   2.9343000e-02  -6.1800000e-02  -1.1400000e-04   7.0000000e-05   1.0500000e-04
   1.5360000e+03   6.0331270e+00  -2.3239000e-02  -4.8930000e-03  -1.5450000e-02  -1.1400000e-04   7.0000000e-05   1.0500000e-04
   1.5370000e+03   6.0370560e+00  -2.9051000e-02   4.8860000e-03   1.5450000e-02  -1.1400000e-04   7.0000000e-05   1.0500000e-04
   1.5380000e+03   6.0409870e+00  -1.7431000e-02   4.8870000e-03   1.5450000e-02  -1.1400000e-04   7.0000000e-05   1.0500000e-04
   1.5390000e+03   6.0449180e+00  -3.0000000e-06   1.9560000e-02   1.5450000e-02  -1.1400000e-04   7.0000000e-05   1.0500000e-04
   1.5400000e+03   6.0488740e+00  -7.5532000e-02   1.4660000e-02   1.5450000e-02  -1.1400000e-04   7.0000000e-05   1.0500000e-04
   1.5410000e+03   6.0527780e+00  -1.7436000e-02   4.4008000e-02  -2.0600000e-02  -1.1400000e-04   7.0000000e-05   1.0500000e-04
   1.5420000e+03   6.0567070e+00   1.1620000e-02   2.0000000e-06   5.1500000e-03  -1.1400000e-04   7.0000000e-05   1.0500000e-04
   1.5430000e+03   6.0606380e+00   5.8150000e-03  -3.9119000e-02  -2.5750000e-02  -1.1400000e-04   7.0000000e-05   1.0500000e-04
   1.5440000e+03   6.0645690e+00  -2.9051000e-02   4.8860000e-03   1.5450000e-02  -1.1400000e-04   7.0000000e-05   1.0500000e-04
   1.5450000e+03   6.0684980e+00   5.8070000e-03   1.9561000e-02   1.0300000e-02  -1.1400000e-04   7.0000000e-05   1.0500000e-04
   1.5460000e+03   6.0724280e+00  -5.8110000e-03   9.7790000e-03   5.6650000e-02  -1.1400000e-04   7.0000000e-05   1.0500000e-04
   1.5470000e+03   6.0763590e+00  -1.7434000e-02   2.4447000e-02   5.1500000e-03  -1.1400000e-04   7.0000000e-05   1.0500000e-04
   1.5480000e+03   6.0802890e+00  -6.0000000e-06   3.9120000e-02  -5.1500000e-03  -1.1400000e-04   7.0000000e-05   1.0500000e-04
   1.5490000e+03   6.0842200e+00  -2.3238000e-02  -1.4673000e-02   0.0000000e+00  -1.1400000e-04   7.0000000e-05   1.0500000e-04
   1.5500000e+03   6.0881500e+00  -1.7427000e-02  -1.9563000e-02   0.0000000e+00  -1.1400000e-04   7.0000000e-05   1.0500000e-04
   1.5510000e+03   6.0920800e+00   5.8160000e-03  -4.4009000e-02  -5.1500000e-03  -1.1400000e-04   7.0000000e-05   1.0500000e-04
   1.5520000e+03   6.0960110e+00   1.7431000e-02  -9.7780000e-03   4.6350000e-02  -1.1400000e-04   7.0000000e-05   1.0500000e-04
   1.5530000e+03   6.0999410e+00  -5.2297000e-02   4.8893000e-02   3.0900000e-02  -1.1400000e-04   7.0000000e-05   1.0500000e-04
   1.5540000e+03   6.1038710e+00  -2.9053000e-02   1.9556000e-02   5.1500000e-03  -1.1400000e-04   7.0000000e-05   1.0500000e-04
   1.5550000e+03   6.1078010e+00   5.8080000e-03   1.4671000e-02  -1.5450000e-02  -1.1400000e-04   7.0000000e-05   1.0500000e-04
   1.5560000e+03   6.1117320e+00  -5.2293000e-02   1.9553000e-02  -5.1500000e-02  -1.1400000e-04   7.0000000e-05   1.0500000e-04
   1.5570000e+03   6.1156650e+00  -2.3240000e-02  -3.0000000e-06  -4.6350000e-02  -1.1400000e-04   7.0000000e-05   1.0500000e-04
   1.5580000e+03   6.1195930e+00   5.8120000e-03  -1.4669000e-02  -3.0900000e-02  -1.1400000e-04   7.0000000e-05   1.0500000e-04
   1.5590000e+03   6.1235210e+00  -6.3915000e-02   3.4221000e-02  -2.0600000e-02  -1.1400000e-04   7.0000000e-05   1.0500000e-04
   1.5600000e+03   6.1274510e+00  -2.9053000e-02   1.9556000e-02  -5.1500000e-03  -1.1400000e-04   7.0000000e-05   1.0500000e-04
   1.5610000e+03   6.1313820e+00   2.9049000e-02   4.8940000e-03   1.5450000e-02  -1.1400000e-04   7.0000000e-05   1.0500000e-04
   1.5620000e+03   6.1353120e+00   2.3239000e-02   9.7830000e-03  -3.0900000e-02  -1.1400000e-04   7.0000000e-05   1.0500000e-04
   1.5630000e+03   6.1392430e+00  -1.1619000e-02  -4.8920000e-03  -5.1500000e-03  -1.1400000e-04   7.0000000e-05   1.0500000e-04
   1.5640000e+03   6.1431730e+00   2.9048000e-02   1.4674000e-02  -5.1500000e-02  -1.1400000e-04   7.0000000e-05   1.0500000e-04
   1.5650000e+03   6.1471020e+00   5.8070000e-03   1.9561000e-02  -1.0300000e-02  -1.1400000e-04   7.0000000e-05   1.0500000e-04
   1.5660000e+03   6.1510330e+00  -3.4858000e-02  -1.4675000e-02  -1.0300000e-02  -1.1400000e-04   7.0000000e-05   1.0500000e-04
   1.5670000e+03   6.1549640e+00  -1.1623000e-02   1.9558000e-02   3.6050000e-02  -1.1400000e-04   7.0000000e-05   1.0500000e-04
   1.5680000e+03   6.1588940e+00   5.8110000e-03  -9.7790000e-03   2.0600000e-02  -1.1400000e-04   7.0000000e-05   1.0500000e-04
   1.5690000e+03   6.1628260e+00  -1.1619000e-02  -4.8920000e-03   3.6050000e-02  -1.1400000e-04   7.0000000e-05   1.0500000e-04
   1.5700000e+03   6.1667560e+00  -2.3237000e-02  -2.4453000e-02   0.0000000e+00  -1.1400000e-04   7.0000000e-05   1.0500000e-04
   1.5710000e+03   6.1706850e+00   2.9050000e-02   4.0000000e-06   5.1500000e-03  -1.1400000e-04   7.0000000e-05   1.0500000e-04
   1.5720000e+03   6.1746160e+00  -4.6477000e-02  -1.9567000e-02  -2.5750000e-02  -1.1400000e-04   7.0000000e-05   1.0500000e-04
   1.5730000e+03   6.1785460e+00  -2.9055000e-02   3.4226000e-02   2.0600000e-02  -1.1400000e-04   7.0000000e-05   1.0500000e-04
   1.5740000e+03   6.1824800e+00  -1.7437000e-02   4.8897000e-02  -4.1200000e-02  -1.1400000e-04   7.0000000e-05   1.0500000e-04
   1.5750000e+03   6.1864060e+00   2.3237000e-02   1.9563000e-02   4.6350000e-02  -1.1400000e-04   7.0000000e-05   1.0500000e-04
   1.5760000e+03   6.1903360e+00  -2.9054000e-02   2.9336000e-02  -1.5450000e-02  -1.1400000e-04   7.0000000e-05   1.0500000e-04
   1.5770000e+03   6.1942660e+00  -5.8040000e-03  -3.9121000e-02  -1.0300000e-02  -1.1400000e-04   7.0000000e-05   1.0500000e-04
   1.5780000e+03   6.1981960e+00  -1.1616000e-02  -2.4452000e-02  -5.6650000e-02  -1.1400000e-04   7.0000000e-05   1.0500000e-04
   1.5790000e+03   6.2021270e+00  -2.0000000e-06   1.4670000e-02  -5.6650000e-02  -1.1400000e-04   7.0000000e-05   1.0500000e-04
   1.5800000e+03   6.2060570e+00  -5.8090000e-03  -9.7810000e-03  -3.6050000e-02  -1.1400000e-04   7.0000000e-05   1.0500000e-04
   1.5810000e+03   6.2099870e+00   4.0669000e-02   4.8950000e-03  -2.5750000e-02  -1.1400000e-04   7.0000000e-05   1.0500000e-04
   1.5820000e+03   6.2139180e+00  -6.0000000e-06   4.4010000e-02   2.5750000e-02  -1.1400000e-04   7.0000000e-05   1.0500000e-04
   1.5830000e+03   6.2178480e+00  -1.7431000e-02   4.8880000e-03   0.0000000e+00  -1.1400000e-04   7.0000000e-05   1.0500000e-04
   1.5840000e+03   6.2217790e+00   4.6481000e-02  -4.8840000e-03  -1.5450000e-02  -1.1400000e-04   7.0000000e-05   1.0500000e-04
   1.5850000e+03   6.2257100e+00  -3.4860000e-02  -5.0000000e-06  -4.1200000e-02  -1.1400000e-04   7.0000000e-05   1.0500000e-04
   1.5860000e+03   6.2296390e+00  -6.9722000e-02   1.4660000e-02  -5.1500000e-03  -1.1400000e-04   7.0000000e-05   1.0500000e-04
   1.5870000e+03   6.2335700e+00   1.1618000e-02   1.4672000e-02  -4.6350000e-02  -1.1400000e-04   7.0000000e-05   1.0500000e-04
   1.5880000e+03   6.2374980e+00  -1.7429000e-02  -4.8930000e-03   2.0600000e-02  -1.1400000e-04   7.0000000e-05   1.0500000e-04
   1.5890000e+03   6.2414290e+00  -5.8097000e-02  -1.9569000e-02   5.1500000e-03  -1.1400000e-04   7.0000000e-05   1.0500000e-04
   1.5900000e+03   6.2453590e+00   1.7434000e-02  -2.4447000e-02   4.6350000e-02  -1.1400000e-04   7.0000000e-05   1.0500000e-04
   1.5910000e+03   6.2492980e+00  -1.7428000e-02  -1.4673000e-02  -5.1500000e-03  -1.1400000e-04   7.0000000e-05   1.0500000e-04
   1.5920000e+03   6.2532210e+00   1.1621000e-02  -4.8880000e-03   2.0600000e-02  -1.1400000e-04   7.0000000e-05   1.0500000e-04
   1.5930000e+03   6.2571510e+00   1.0000000e-06  -4.8900000e-03  -1.0300000e-02  -1.1400000e-04   7.0000000e-05   1.0500000e-04
   1.5940000e+03   6.2610800e+00   1.1619000e-02   9.7820000e-03  -1.0300000e-02  -1.1400000e-04   7.0000000e-05   1.0500000e-04
   1.5950000e+03   6.2650110e+00  -5.8103000e-02   2.4442000e-02  -3.0900000e-02  -1.1400000e-04   7.0000000e-05   1.0500000e-04
   1.5960000e+03   6.2689410e+00  -2.3237000e-02  -2.4453000e-02   3.0900000e-02  -1.1400000e-04   7.0000000e-05   1.0500000e-04
   1.5970000e+03   6.2728710e+00  -1.0000000e-06   9.7800000e-03  -1.5450000e-02  -1.1400000e-04   7.0000000e-05   1.0500000e-04
   1.5980000e+03   6.2768020e+00   2.3240000e-02   3.0000000e-06   5.1500000e-03  -1.1400000e-04   7.0000000e-05   1.0500000e-04
   1.5990000e+03   6.2807320e+00  -2.3235000e-02  -3.4233000e-02  -1.5450000e-02  -1.1400000e-04   7.0000000e-05   1.0500000e-04
   1.6000000e+03   6.2846620e+00   5.8030000e-03   4.8901000e-02  -4.6350000e-02  -1.1400000e-04   7.0000000e-05   1.0500000e-04
   1.6010000e+03   6.2885930e+00   1.1614000e-02   3.9122000e-02  -4.1200000e-02  -1.1400000e-04   7.0000000e-05   1.0500000e-04
   1.6020000e+03   6.2925220e+00  -1.1622000e-02   1.4668000e-02  -4.6350000e-02  -1.1400000e-04   7.0000000e-05   1.0500000e-04
   1.6030000e+03   6.2964520e+00  -5.8120000e-03   1.4669000e-02  -1.0300000e-02  -1.1400000e-04   7.0000000e-05   1.0500000e-04
   1.6040000e+03   6.3003830e+00  -1.7424000e-02  -3.9123000e-02  -5.1500000e-03  -1.1400000e-04   7.0000000e-05   1.0500000e-04
   1.6050000e+03   6.3043130e+00  -2.9048000e-02  -1.4674000e-02   0.0000000e+00  -1.1400000e-04   7.0000000e-05   1.0500000e-04
   1.6060000e+03   6.3082440e+00   1.7423000e-02   4.8902000e-02  -5.1500000e-03  -1.1400000e-04   7.0000000e-05   1.0500000e-04
   1.6070000e+03   6.3121740e+00   1.0000000e-06  -9.7800000e-03   0.0000000e+00  -1.1400000e-04   7.0000000e-05   1.0500000e-04
   1.6080000e+03   6.3161030e+00  -5.8090000e-03  -9.7810000e-03   1.5450000e-02  -1.1400000e-04   7.0000000e-05   1.0500000e-04
   1.6090000e+03   6.3200340e+00  -4.0679000e-02   6.8455000e-02   5.1500000e-03  -1.1400000e-04   7.0000000e-05   1.0500000e-04
   1.6100000e+03   6.3239650e+00   2.3237000e-02   1.9563000e-02   5.1500000e-03  -1.1400000e-04   7.0000000e-05   1.0500000e-04
   1.6110000e+03   6.3278950e+00  -3.4858000e-02  -1.4675000e-02   4.1200000e-02  -1.1400000e-04   7.0000000e-05   1.0500000e-04
   1.6120000e+03   6.3318260e+00  -5.2296000e-02   3.9112000e-02   0.0000000e+00  -1.1400000e-04   7.0000000e-05   1.0500000e-04
   1.6130000e+03   6.3357560e+00   2.9053000e-02  -1.9556000e-02   1.0300000e-02  -1.1400000e-04   7.0000000e-05   1.0500000e-04
   1.6140000e+03   6.3396850e+00   5.8120000e-03  -1.4669000e-02   1.5450000e-02  -1.1400000e-04   7.0000000e-05   1.0500000e-04
   1.6150000e+03   6.3436160e+00  -4.6487000e-02   4.8893000e-02   1.0300000e-02  -1.1400000e-04   7.0000000e-05   1.0500000e-04
   1.6160000e+03   6.3475470e+00   1.1617000e-02   1.9562000e-02  -3.6050000e-02  -1.1400000e-04   7.0000000e-05   1.0500000e-04
   1.6170000e+03   6.3514750e+00  -2.3239000e-02  -4.8930000e-03   1.5450000e-02  -1.1400000e-04   7.0000000e-05   1.0500000e-04
   1.6180000e+03   6.3554050e+00  -6.3915000e-02   3.9111000e-02  -1.0300000e-02  -1.1400000e-04   7.0000000e-05   1.0500000e-04
   1.6190000e+03   6.3593370e+00   1.0000000e-06  -4.8900000e-03   1.0300000e-02  -1.1400000e-04   7.0000000e-05   1.0500000e-04
   1.6200000e+03   6.3632670e+00   1.1618000e-02   1.4672000e-02  -1.5450000e-02  -1.1400000e-04   7.0000000e-05   1.0500000e-04
   1.6210000e+03   6.3671980e+00  -4.0673000e-02   1.9555000e-02  -5.1500000e-03  -1.1400000e-04   7.0000000e-05   1.0500000e-04
   1.6220000e+03   6.3711270e+00  -2.9053000e-02   1.9556000e-02  -1.5450000e-02  -1.1400000e-04   7.0000000e-05   1.0500000e-04
   1.6230000e+03   6.3750570e+00   1.1621000e-02  -4.8880000e-03  -3.6050000e-02  -1.1400000e-04   7.0000000e-05   1.0500000e-04
   1.6240000e+03   6.3789890e+00  -1.0000000e-06   4.8900000e-03  -5.1500000e-02  -1.1400000e-04   7.0000000e-05   1.0500000e-04
   1.6250000e+03   6.3829190e+00  -2.3237000e-02  -1.9563000e-02  -1.5450000e-02  -1.1400000e-04   7.0000000e-05   1.0500000e-04
   1.6260000e+03   6.3868650e+00  -1.7434000e-02   2.4447000e-02  -2.5750000e-02  -1.1400000e-04   7.0000000e-05   1.0500000e-04
   1.6270000e+03   6.3907790e+00  -1.7429000e-02  -9.7830000e-03   0.0000000e+00  -1.1400000e-04   7.0000000e-05   1.0500000e-04
   1.6280000e+03   6.3947100e+00  -2.3241000e-02   9.7770000e-03  -1.5450000e-02  -1.1400000e-04   7.0000000e-05   1.0500000e-04
   1.6290000e+03   6.3986400e+00  -1.7434000e-02   2.9337000e-02   1.5450000e-02  -1.1400000e-04   7.0000000e-05   1.0500000e-04
   1.6300000e+03   6.4025710e+00   1.1619000e-02   4.8920000e-03  -2.5750000e-02  -1.1400000e-04   7.0000000e-05   1.0500000e-04
   1.6310000e+03   6.4064990e+00  -2.3234000e-02  -4.4013000e-02   2.0600000e-02  -1.1400000e-04   7.0000000e-05   1.0500000e-04
   1.6320000e+03   6.4104290e+00  -1.7427000e-02  -1.9562000e-02   1.0300000e-02  -1.1400000e-04   7.0000000e-05   1.0500000e-04
   1.6330000e+03   6.4143600e+00  -1.7428000e-02  -1.4672000e-02   3.0900000e-02  -1.1400000e-04   7.0000000e-05   1.0500000e-04
   1.6340000e+03   6.4182900e+00   5.8090000e-03   9.7810000e-03   2.0600000e-02  -1.1400000e-04   7.0000000e-05   1.0500000e-04
   1.6350000e+03   6.4222210e+00  -1.7432000e-02   1.4668000e-02   1.0300000e-02  -1.1400000e-04   7.0000000e-05   1.0500000e-04
   1.6360000e+03   6.4261510e+00  -1.7431000e-02   9.7780000e-03   3.0900000e-02  -1.1400000e-04   7.0000000e-05   1.0500000e-04
   1.6370000e+03   6.4300800e+00   1.7428000e-02   1.4672000e-02   5.1500000e-03  -1.1400000e-04   7.0000000e-05   1.0500000e-04
   1.6380000e+03   6.4340110e+00  -4.0000000e-06   2.4450000e-02   0.0000000e+00  -1.1400000e-04   7.0000000e-05   1.0500000e-04
   1.6390000e+03   6.4379420e+00   2.3241000e-02  -9.7770000e-03  -3.0900000e-02  -1.1400000e-04   7.0000000e-05   1.0500000e-04
   1.6400000e+03   6.4418720e+00   1.0000000e-06  -4.8900000e-03  -1.0300000e-02  -1.1400000e-04   7.0000000e-05   1.0500000e-04
   1.6410000e+03   6.4458040e+00  -5.8104000e-02   2.9331000e-02  -4.1200000e-02  -1.1400000e-04   7.0000000e-05   1.0500000e-04
   1.6420000e+03   6.4497330e+00  -2.3244000e-02   2.4447000e-02   1.5450000e-02  -1.1400000e-04   7.0000000e-05   1.0500000e-04
   1.6430000e+03   6.4536630e+00   4.6478000e-02   1.4677000e-02  -1.5450000e-02  -1.1400000e-04   7.0000000e-05   1.0500000e-04
   1.6440000e+03   6.4575940e+00  -4.0675000e-02   3.9115000e-02   4.1200000e-02  -1.1400000e-04   7.0000000e-05   1.0500000e-04
   1.6450000e+03   6.4615220e+00  -1.1620000e-02  -2.0000000e-06  -3.0900000e-02  -1.1400000e-04   7.0000000e-05   1.0500000e-04
   1.6460000e+03   6.4654530e+00   2.3243000e-02  -2.4447000e-02   2.0600000e-02  -1.1400000e-04   7.0000000e-05   1.0500000e-04
   1.6470000e+03   6.4693830e+00  -1.7433000e-02   2.4448000e-02  -4.6350000e-02  -1.1400000e-04   7.0000000e-05   1.0500000e-04
   1.6480000e+03   6.4733140e+00  -3.4861000e-02   4.8850000e-03  -3.6050000e-02  -1.1400000e-04   7.0000000e-05   1.0500000e-04
   1.6490000e+03   6.4772440e+00   2.9047000e-02   2.4454000e-02   1.0300000e-02  -1.1400000e-04   7.0000000e-05   1.0500000e-04
   1.6500000e+03   6.4811740e+00  -5.8140000e-03   2.9339000e-02   1.5450000e-02  -1.1400000e-04   7.0000000e-05   1.0500000e-04
   1.6510000e+03   6.4851040e+00  -3.4859000e-02  -4.8950000e-03   0.0000000e+00  -1.1400000e-04   7.0000000e-05   1.0500000e-04
   1.6520000e+03   6.4890350e+00   2.9054000e-02  -2.4446000e-02   4.6350000e-02  -1.1400000e-04   7.0000000e-05   1.0500000e-04
   1.6530000e+03   6.4929650e+00  -2.9053000e-02   1.9556000e-02   1.0300000e-02  -1.1400000e-04   7.0000000e-05   1.0500000e-04
   1.6540000e+03   6.4968950e+00  -3.4858000e-02  -1.4675000e-02  -5.1500000e-03  -1.1400000e-04   7.0000000e-05   1.0500000e-04
   1.6550000e+03   6.5008300e+00   4.0668000e-02   1.4676000e-02   2.0600000e-02  -1.1400000e-04   7.0000000e-05   1.0500000e-04
   1.6560000e+03   6.5047570e+00  -1.7434000e-02   2.9337000e-02   2.0600000e-02  -1.1400000e-04   7.0000000e-05   1.0500000e-04
   1.6570000e+03   6.5086860e+00  -5.2288000e-02  -1.4678000e-02   2.5750000e-02  -1.1400000e-04   7.0000000e-05   1.0500000e-04
   1.6580000e+03   6.5126170e+00   5.8130000e-03  -2.4449000e-02   2.0600000e-02  -1.1400000e-04   7.0000000e-05   1.0500000e-04
   1.6590000e+03   6.5165470e+00  -4.0667000e-02  -2.4455000e-02   2.0600000e-02  -1.1400000e-04   7.0000000e-05   1.0500000e-04
   1.6600000e+03   6.5204760e+00   3.4865000e-02  -3.4225000e-02  -3.6050000e-02  -1.1400000e-04   7.0000000e-05   1.0500000e-04
   1.6610000e+03   6.5244060e+00   5.8130000e-03  -1.9559000e-02  -5.1500000e-03  -1.1400000e-04   7.0000000e-05   1.0500000e-04
   1.6620000e+03   6.5283370e+00  -2.3243000e-02   2.4447000e-02  -4.1200000e-02  -1.1400000e-04   7.0000000e-05   1.0500000e-04
   1.6630000e+03   6.5322670e+00   2.3237000e-02   1.9563000e-02  -5.6650000e-02  -1.1400000e-04   7.0000000e-05   1.0500000e-04
   1.6640000e+03   6.5361990e+00  -2.9057000e-02   4.8896000e-02   5.1500000e-03  -1.1400000e-04   7.0000000e-05   1.0500000e-04
   1.6650000e+03   6.5401270e+00  -1.7438000e-02   5.3787000e-02  -4.6350000e-02  -1.1400000e-04   7.0000000e-05   1.0500000e-04
   1.6660000e+03   6.5440580e+00   4.0676000e-02  -3.9114000e-02  -2.5750000e-02  -1.1400000e-04   7.0000000e-05   1.0500000e-04
   1.6670000e+03   6.5479890e+00  -1.1618000e-02  -1.4672000e-02   5.1500000e-03  -1.1400000e-04   7.0000000e-05   1.0500000e-04
   1.6680000e+03   6.5519200e+00  -2.3241000e-02   9.7770000e-03  -5.1500000e-02  -1.1400000e-04   7.0000000e-05   1.0500000e-04
   1.6690000e+03   6.5558500e+00   2.3246000e-02  -4.4007000e-02   1.5450000e-02  -1.1400000e-04   7.0000000e-05   1.0500000e-04
   1.6700000e+03   6.5597800e+00   1.1614000e-02   4.4012000e-02  -2.0600000e-02  -1.1400000e-04   7.0000000e-05   1.0500000e-04
   1.6710000e+03   6.5637100e+00  -7.5535000e-02   3.9110000e-02  -1.5450000e-02  -1.1400000e-04   7.0000000e-05   1.0500000e-04
   1.6720000e+03   6.5676400e+00   1.0000000e-06  -9.7800000e-03   4.6350000e-02  -1.1400000e-04   7.0000000e-05   1.0500000e-04
   1.6730000e+03   6.5715710e+00  -5.8140000e-03   2.9339000e-02   2.5750000e-02  -1.1400000e-04   7.0000000e-05   1.0500000e-04
   1.6740000e+03   6.5755000e+00  -4.6478000e-02  -1.4676000e-02  -3.6050000e-02  -1.1400000e-04   7.0000000e-05   1.0500000e-04
   1.6750000e+03   6.5794300e+00   4.6483000e-02  -2.4444000e-02   3.0900000e-02  -1.1400000e-04   7.0000000e-05   1.0500000e-04
   1.6760000e+03   6.5833610e+00  -1.1621000e-02   9.7780000e-03  -1.0300000e-02  -1.1400000e-04   7.0000000e-05   1.0500000e-04
   1.6770000e+03   6.5873300e+00  -3.4863000e-02   1.9555000e-02   1.5450000e-02  -1.1400000e-04   7.0000000e-05   1.0500000e-04
   1.6780000e+03   6.5912210e+00   1.0000000e-06  -4.8900000e-03  -5.6650000e-02  -1.1400000e-04   7.0000000e-05   1.0500000e-04
   1.6790000e+03   6.5951520e+00  -1.7433000e-02   1.9557000e-02   5.1500000e-03  -1.1400000e-04   7.0000000e-05   1.0500000e-04
   1.6800000e+03   6.5990810e+00  -4.6480000e-02  -7.0000000e-06  -4.1200000e-02  -1.1400000e-04   7.0000000e-05   1.0500000e-04
   1.6810000e+03   6.6030120e+00   4.6478000e-02   1.4677000e-02   5.1500000e-03  -1.1400000e-04   7.0000000e-05   1.0500000e-04
   1.6820000e+03   6.6069430e+00  -1.7435000e-02   3.4227000e-02  -5.1500000e-03  -1.1400000e-04   7.0000000e-05   1.0500000e-04
   1.6830000e+03   6.6108730e+00  -1.1619000e-02  -4.8920000e-03  -2.0600000e-02  -1.1400000e-04   7.0000000e-05   1.0500000e-04
   1.6840000e+03   6.6148040e+00   1.7429000e-02   4.8920000e-03  -1.0300000e-02  -1.1400000e-04   7.0000000e-05   1.0500000e-04
   1.6850000e+03   6.6187340e+00  -2.3239000e-02  -9.7830000e-03  -3.0900000e-02  -1.1400000e-04   7.0000000e-05   1.0500000e-04
   1.6860000e+03   6.6226630e+00  -2.3237000e-02  -2.4453000e-02  -5.6650000e-02  -1.1400000e-04   7.0000000e-05   1.0500000e-04
   1.6870000e+03   6.6265950e+00  -5.8110000e-03   9.7790000e-03   0.0000000e+00  -1.1400000e-04   7.0000000e-05   1.0500000e-04
   1.6880000e+03   6.6305230e+00  -1.7429000e-02  -9.7820000e-03  -1.0300000e-02  -1.1400000e-04   7.0000000e-05   1.0500000e-04
   1.6890000e+03   6.6344530e+00  -5.8100000e-03  -1.0000000e-06  -2.5750000e-02  -1.1400000e-04   7.0000000e-05   1.0500000e-04
   1.6900000e+03   6.6383840e+00   1.7425000e-02   3.4232000e-02   5.1500000e-03  -1.1400000e-04   7.0000000e-05   1.0500000e-04
   1.6910000e+03   6.6423150e+00  -1.1621000e-02   9.7780000e-03  -5.1500000e-02  -1.1400000e-04   7.0000000e-05   1.0500000e-04
   1.6920000e+03   6.6462450e+00   1.1624000e-02  -2.4448000e-02   1.0300000e-02  -1.1400000e-04   7.0000000e-05   1.0500000e-04
   1.6930000e+03   6.6501750e+00   1.1619000e-02   4.8920000e-03  -1.0300000e-02  -1.1400000e-04   7.0000000e-05   1.0500000e-04
   1.6940000e+03   6.6541040e+00  -4.6479000e-02  -9.7870000e-03   1.0300000e-02  -1.1400000e-04   7.0000000e-05   1.0500000e-04
   1.6950000e+03   6.6580350e+00  -2.3242000e-02   1.4667000e-02   4.1200000e-02  -1.1400000e-04   7.0000000e-05   1.0500000e-04
   1.6960000e+03   6.6619650e+00   5.8040000e-03   4.4011000e-02   2.0600000e-02  -1.1400000e-04   7.0000000e-05   1.0500000e-04
   1.6970000e+03   6.6658970e+00   2.3240000e-02   3.0000000e-06   1.0300000e-02  -1.1400000e-04   7.0000000e-05   1.0500000e-04
   1.6980000e+03   6.6698270e+00   1.1616000e-02   2.9342000e-02   5.1500000e-03  -1.1400000e-04   7.0000000e-05   1.0500000e-04
   1.6990000e+03   6.6737570e+00  -4.0683000e-02   9.7795000e-02  -1.0300000e-02  -1.1400000e-04   7.0000000e-05   1.0500000e-04
   1.7000000e+03   6.6776860e+00  -5.8040000e-03  -4.4011000e-02   5.1500000e-03  -1.1400000e-04   7.0000000e-05   1.0500000e-04
   1.7010000e+03   6.6816180e+00   0.0000000e+00   0.0000000e+00  -1.5450000e-02  -1.1400000e-04   7.0000000e-05   1.0500000e-04
   1.7020000e+03   6.6855470e+00  -1.1619000e-02  -4.8920000e-03   1.5450000e-02  -1.1400000e-04   7.0000000e-05   1.0500000e-04
   1.7030000e+03   6.6894760e+00   1.1620000e-02   2.0000000e-06  -3.6050000e-02  -1.1400000e-04   7.0000000e-05   1.0500000e-04
   1.7040000e+03   6.6934070e+00   2.9046000e-02   2.4454000e-02   5.1500000e-03  -1.1400000e-04   7.0000000e-05   1.0500000e-04
   1.7050000e+03   6.6973380e+00  -4.0674000e-02   2.9334000e-02   0.0000000e+00  -1.1400000e-04   7.0000000e-05   1.0500000e-04
   1.7060000e+03   6.7012690e+00   1.1624000e-02  -2.4448000e-02  -6.1800000e-02  -1.1400000e-04   7.0000000e-05   1.0500000e-04
   1.7070000e+03   6.7051990e+00   5.8110000e-03  -4.8890000e-03  -1.0300000e-02  -1.1400000e-04   7.0000000e-05   1.0500000e-04
   1.7080000e+03   6.7091270e+00  -4.0671000e-02   9.7740000e-03  -3.0900000e-02  -1.1400000e-04   7.0000000e-05   1.0500000e-04
   1.7090000e+03   6.7130580e+00  -2.3239000e-02  -4.8930000e-03  -3.0900000e-02  -1.1400000e-04   7.0000000e-05   1.0500000e-04
   1.7100000e+03   6.7169900e+00   2.9045000e-02   3.9124000e-02  -3.6050000e-02  -1.1400000e-04   7.0000000e-05   1.0500000e-04
   1.7110000e+03   6.7209200e+00   1.7427000e-02   1.9562000e-02   0.0000000e+00  -1.1400000e-04   7.0000000e-05   1.0500000e-04
   1.7120000e+03   6.7248500e+00  -2.9048000e-02  -1.4674000e-02  -2.5750000e-02  -1.1400000e-04   7.0000000e-05   1.0500000e-04
   1.7130000e+03   6.7287800e+00  -2.9051000e-02   4.8860000e-03   3.0900000e-02  -1.1400000e-04   7.0000000e-05   1.0500000e-04
   1.7140000e+03   6.7327110e+00   1.0000000e-06  -4.8900000e-03   1.0300000e-02  -1.1400000e-04   7.0000000e-05   1.0500000e-04
   1.7150000e+03   6.7366410e+00  -2.3239000e-02  -4.8930000e-03  -5.1500000e-03  -1.1400000e-04   7.0000000e-05   1.0500000e-04
   1.7160000e+03   6.7405720e+00  -2.9051000e-02   4.8860000e-03   1.0300000e-02  -1.1400000e-04   7.0000000e-05   1.0500000e-04
   1.7170000e+03   6.7445000e+00   4.0667000e-02   1.9566000e-02   2.0600000e-02  -1.1400000e-04   7.0000000e-05   1.0500000e-04
   1.7180000e+03   6.7484310e+00  -5.8120000e-03   1.4669000e-02   0.0000000e+00  -1.1400000e-04   7.0000000e-05   1.0500000e-04
   1.7190000e+03   6.7523690e+00  -6.3913000e-02   1.9551000e-02   4.6350000e-02  -1.1400000e-04   7.0000000e-05   1.0500000e-04
   1.7200000e+03   6.7562920e+00  -2.3240000e-02  -3.0000000e-06  -2.5750000e-02  -1.1400000e-04   7.0000000e-05   1.0500000e-04
   1.7210000e+03   6.7602220e+00   5.8140000e-03  -2.4449000e-02   2.0600000e-02  -1.1400000e-04   7.0000000e-05   1.0500000e-04
   1.7220000e+03   6.7641520e+00  -6.3907000e-02  -1.9569000e-02  -3.0900000e-02  -1.1400000e-04   7.0000000e-05   1.0500000e-04
   1.7230000e+03   6.7680820e+00   1.0000000e-06  -4.8900000e-03   1.5450000e-02  -1.1400000e-04   7.0000000e-05   1.0500000e-04
   1.7240000e+03   6.7720130e+00   3.4858000e-02   1.4675000e-02   1.0300000e-02  -1.1400000e-04   7.0000000e-05   1.0500000e-04
   1.7250000e+03   6.7759430e+00  -4.0675000e-02   3.9115000e-02   3.0900000e-02  -1.1400000e-04   7.0000000e-05   1.0500000e-04
   1.7260000e+03   6.7798730e+00   5.8070000e-03   1.9561000e-02  -3.6050000e-02  -1.1400000e-04   7.0000000e-05   1.0500000e-04
   1.7270000e+03   6.7838040e+00  -5.8070000e-03  -1.9561000e-02  -1.5450000e-02  -1.1400000e-04   7.0000000e-05   1.0500000e-04
   1.7280000e+03   6.7877350e+00  -9.2959000e-02  -4.9020000e-03  -4.1200000e-02  -1.1400000e-04   7.0000000e-05   1.0500000e-04
   1.7290000e+03   6.7916640e+00   1.1622000e-02  -1.4668000e-02  -5.6650000e-02  -1.1400000e-04   7.0000000e-05   1.0500000e-04
   1.7300000e+03   6.7955950e+00   2.3243000e-02  -2.4447000e-02  -3.0900000e-02  -1.1400000e-04   7.0000000e-05   1.0500000e-04
   1.7310000e+03   6.7995250e+00  -6.9723000e-02   1.9550000e-02  -1.0300000e-02  -1.1400000e-04   7.0000000e-05   1.0500000e-04
   1.7320000e+03   6.8034550e+00  -6.0000000e-06   4.4010000e-02  -5.1500000e-03  -1.1400000e-04   7.0000000e-05   1.0500000e-04
   1.7330000e+03   6.8073840e+00   5.8040000e-03   3.9121000e-02   1.5450000e-02  -1.1400000e-04   7.0000000e-05   1.0500000e-04
   1.7340000e+03   6.8113150e+00  -2.9050000e-02  -4.0000000e-06   1.0300000e-02  -1.1400000e-04   7.0000000e-05   1.0500000e-04
   1.7350000e+03   6.8152450e+00   5.8140000e-03  -2.9339000e-02   2.5750000e-02  -1.1400000e-04   7.0000000e-05   1.0500000e-04
   1.7360000e+03   6.8191760e+00  -4.0673000e-02   1.9554000e-02   5.1500000e-03  -1.1400000e-04   7.0000000e-05   1.0500000e-04
   1.7370000e+03   6.8231060e+00  -4.6477000e-02  -1.9566000e-02   1.5450000e-02  -1.1400000e-04   7.0000000e-05   1.0500000e-04
   1.7380000e+03   6.8270360e+00   5.8100000e-03   1.0000000e-06   2.0600000e-02  -1.1400000e-04   7.0000000e-05   1.0500000e-04
   1.7390000e+03   6.8309660e+00  -2.9054000e-02   2.9336000e-02   3.0900000e-02  -1.1400000e-04   7.0000000e-05   1.0500000e-04
   1.7400000e+03   6.8348980e+00   5.8140000e-03  -2.9339000e-02   1.0300000e-02  -1.1400000e-04   7.0000000e-05   1.0500000e-04
   1.7410000e+03   6.8388280e+00   5.8110000e-03  -4.8890000e-03   3.6050000e-02  -1.1400000e-04   7.0000000e-05   1.0500000e-04
   1.7420000e+03   6.8427580e+00  -1.1623000e-02   2.4448000e-02   1.0300000e-02  -1.1400000e-04   7.0000000e-05   1.0500000e-04
   1.7430000e+03   6.8466870e+00  -5.8090000e-03  -4.8910000e-03  -2.5750000e-02  -1.1400000e-04   7.0000000e-05   1.0500000e-04
   1.7440000e+03   6.8506180e+00   1.1618000e-02   1.4672000e-02  -2.0600000e-02  -1.1400000e-04   7.0000000e-05   1.0500000e-04
   1.7450000e+03   6.8545480e+00  -4.6483000e-02   1.9553000e-02  -4.1200000e-02  -1.1400000e-04   7.0000000e-05   1.0500000e-04
   1.7460000e+03   6.8584770e+00  -1.1615000e-02  -3.4232000e-02  -5.1500000e-03  -1.1400000e-04   7.0000000e-05   1.0500000e-04
   1.7470000e+03   6.8624080e+00   1.7429000e-02   4.8930000e-03  -1.0300000e-02  -1.1400000e-04   7.0000000e-05   1.0500000e-04
   1.7480000e+03   6.8663390e+00  -5.2290000e-02  -8.0000000e-06   0.0000000e+00  -1.1400000e-04   7.0000000e-05   1.0500000e-04
   1.7490000e+03   6.8702700e+00   1.1626000e-02  -4.4008000e-02  -2.0600000e-02  -1.1400000e-04   7.0000000e-05   1.0500000e-04
   1.7500000e+03   6.8742000e+00   3.4865000e-02  -3.4225000e-02   1.0300000e-02  -1.1400000e-04   7.0000000e-05   1.0500000e-04
   1.7510000e+03   6.8781300e+00  -3.4864000e-02   2.9335000e-02  -6.1800000e-02  -1.1400000e-04   7.0000000e-05   1.0500000e-04
   1.7520000e+03   6.8820590e+00   1.1619000e-02   9.7820000e-03  -5.1500000e-03  -1.1400000e-04   7.0000000e-05   1.0500000e-04
   1.7530000e+03   6.8859900e+00   2.9047000e-02   1.9564000e-02  -3.6050000e-02  -1.1400000e-04   7.0000000e-05   1.0500000e-04
   1.7540000e+03   6.8899210e+00  -6.3914000e-02   2.9331000e-02  -2.5750000e-02  -1.1400000e-04   7.0000000e-05   1.0500000e-04
   1.7550000e+03   6.8938510e+00   1.1621000e-02  -4.8880000e-03   4.1200000e-02  -1.1400000e-04   7.0000000e-05   1.0500000e-04
   1.7560000e+03   6.8977810e+00   1.7430000e-02   2.0000000e-06   4.1200000e-02  -1.1400000e-04   7.0000000e-05   1.0500000e-04
   1.7570000e+03   6.9017120e+00  -2.3234000e-02  -4.4013000e-02   1.0300000e-02  -1.1400000e-04   7.0000000e-05   1.0500000e-04
   1.7580000e+03   6.9056420e+00  -1.1619000e-02  -4.8920000e-03   2.5750000e-02  -1.1400000e-04   7.0000000e-05   1.0500000e-04
   1.7590000e+03   6.9095730e+00   2.9043000e-02   4.8904000e-02  -3.0900000e-02  -1.1400000e-04   7.0000000e-05   1.0500000e-04
   1.7600000e+03   6.9135010e+00  -2.3241000e-02   4.8870000e-03  -3.0900000e-02  -1.1400000e-04   7.0000000e-05   1.0500000e-04
   1.7610000e+03   6.9174310e+00  -1.7428000e-02  -1.4673000e-02   0.0000000e+00  -1.1400000e-04   7.0000000e-05   1.0500000e-04
   1.7620000e+03   6.9213610e+00  -1.1623000e-02   1.9558000e-02   1.0300000e-02  -1.1400000e-04   7.0000000e-05   1.0500000e-04
   1.7630000e+03   6.9252920e+00  -5.8100000e-02  -9.0000000e-06   5.6650000e-02  -1.1400000e-04   7.0000000e-05   1.0500000e-04
   1.7640000e+03   6.9292230e+00  -5.8080000e-03  -1.4671000e-02   2.5750000e-02  -1.1400000e-04   7.0000000e-05   1.0500000e-04
   1.7650000e+03   6.9331530e+00  -1.1620000e-02  -2.0000000e-06   1.5450000e-02  -1.1400000e-04   7.0000000e-05   1.0500000e-04
   1.7660000e+03   6.9370820e+00   5.8080000e-03   1.4671000e-02  -4.6350000e-02  -1.1400000e-04   7.0000000e-05   1.0500000e-04
   1.7670000e+03   6.9410130e+00  -3.4860000e-02  -5.0000000e-06  -1.0300000e-02  -1.1400000e-04   7.0000000e-05   1.0500000e-04
   1.7680000e+03   6.9449440e+00  -2.3237000e-02  -1.9563000e-02  -6.6950000e-02  -1.1400000e-04   7.0000000e-05   1.0500000e-04
   1.7690000e+03   6.9488740e+00   5.8130000e-03  -2.4449000e-02  -4.6350000e-02  -1.1400000e-04   7.0000000e-05   1.0500000e-04
   1.7700000e+03   6.9528050e+00   5.8070000e-03   1.9561000e-02  -1.0300000e-02  -1.1400000e-04   7.0000000e-05   1.0500000e-04
   1.7710000e+03   6.9567340e+00   1.0000000e-06  -9.7800000e-03   0.0000000e+00  -1.1400000e-04   7.0000000e-05   1.0500000e-04
   1.7720000e+03   6.9606650e+00   5.8090000e-03   4.8910000e-03   5.1500000e-03  -1.1400000e-04   7.0000000e-05   1.0500000e-04
   1.7730000e+03   6.9645960e+00   5.8030000e-03   4.8901000e-02   3.0900000e-02  -1.1400000e-04   7.0000000e-05   1.0500000e-04
   1.7740000e+03   6.9685260e+00  -2.3236000e-02  -2.4453000e-02  -5.6650000e-02  -1.1400000e-04   7.0000000e-05   1.0500000e-04
   1.7750000e+03   6.9724550e+00  -1.1616000e-02  -2.4452000e-02  -5.1500000e-03  -1.1400000e-04   7.0000000e-05   1.0500000e-04
   1.7760000e+03   6.9763850e+00  -1.7427000e-02  -1.9563000e-02  -3.6050000e-02  -1.1400000e-04   7.0000000e-05   1.0500000e-04
   1.7770000e+03   6.9803160e+00  -2.3234000e-02  -4.4013000e-02  -5.1500000e-03  -1.1400000e-04   7.0000000e-05   1.0500000e-04
   1.7780000e+03   6.9842460e+00   2.9043000e-02   4.8904000e-02   3.0900000e-02  -1.1400000e-04   7.0000000e-05   1.0500000e-04
   1.7790000e+03   6.9881760e+00   1.1617000e-02   2.4452000e-02   3.0900000e-02  -1.1400000e-04   7.0000000e-05   1.0500000e-04
   1.7800000e+03   6.9921240e+00  -2.3239000e-02  -4.8930000e-03   3.0900000e-02  -1.1400000e-04   7.0000000e-05   1.0500000e-04
   1.7810000e+03   6.9960370e+00  -4.0675000e-02   3.4225000e-02   3.6050000e-02  -1.1400000e-04   7.0000000e-05   1.0500000e-04
   1.7820000e+03   6.9999670e+00  -2.3237000e-02  -1.9563000e-02  -3.6050000e-02  -1.1400000e-04   7.0000000e-05   1.0500000e-04
   1.7830000e+03   7.0039030e+00   2.9055000e-02  -3.4226000e-02  -2.0600000e-02  -1.1400000e-04   7.0000000e-05   1.0500000e-04
   1.7840000e+03   7.0078280e+00   4.0664000e-02   3.9126000e-02  -3.0900000e-02  -1.1400000e-04   7.0000000e-05   1.0500000e-04
   1.7850000e+03   7.0117580e+00   2.0000000e-06  -1.4670000e-02   0.0000000e+00  -1.1400000e-04   7.0000000e-05   1.0500000e-04
   1.7860000e+03   7.0156890e+00  -1.0000000e-06   9.7800000e-03  -1.0300000e-02  -1.1400000e-04   7.0000000e-05   1.0500000e-04
   1.7870000e+03   7.0196190e+00  -4.6488000e-02   5.3783000e-02   5.1500000e-03  -1.1400000e-04   7.0000000e-05   1.0500000e-04
   1.7880000e+03   7.0235490e+00  -1.1625000e-02   3.4228000e-02  -1.5450000e-02  -1.1400000e-04   7.0000000e-05   1.0500000e-04
   1.7890000e+03   7.0274780e+00   5.8110000e-03  -9.7790000e-03  -5.1500000e-03  -1.1400000e-04   7.0000000e-05   1.0500000e-04
   1.7900000e+03   7.0314090e+00  -1.7431000e-02   9.7780000e-03  -3.6050000e-02  -1.1400000e-04   7.0000000e-05   1.0500000e-04
   1.7910000e+03   7.0353390e+00   1.7433000e-02  -2.4448000e-02  -4.1200000e-02  -1.1400000e-04   7.0000000e-05   1.0500000e-04
   1.7920000e+03   7.0392690e+00  -1.7429000e-02  -4.8920000e-03  -2.5750000e-02  -1.1400000e-04   7.0000000e-05   1.0500000e-04
   1.7930000e+03   7.0432000e+00  -6.9723000e-02   1.9551000e-02  -2.0600000e-02  -1.1400000e-04   7.0000000e-05   1.0500000e-04
   1.7940000e+03   7.0471310e+00  -5.8110000e-03   9.7790000e-03   0.0000000e+00  -1.1400000e-04   7.0000000e-05   1.0500000e-04
   1.7950000e+03   7.0510600e+00  -1.1619000e-02  -9.7820000e-03  -2.0600000e-02  -1.1400000e-04   7.0000000e-05   1.0500000e-04
   1.7960000e+03   7.0550170e+00  -1.3363000e-01  -1.8000000e-05  -1.0300000e-02  -1.1400000e-04   7.0000000e-05   1.0500000e-04
   1.7970000e+03   7.0589210e+00  -2.3240000e-02  -3.0000000e-06  -4.6350000e-02  -1.1400000e-04   7.0000000e-05   1.0500000e-04
   1.7980000e+03   7.0628510e+00   4.0666000e-02   2.4456000e-02  -5.1500000e-03  -1.1400000e-04   7.0000000e-05   1.0500000e-04
   1.7990000e+03   7.0667820e+00  -4.6476000e-02  -2.4457000e-02  -2.5750000e-02  -1.1400000e-04   7.0000000e-05   1.0500000e-04
   1.8000000e+03   7.0707130e+00   5.8090000e-03   9.7810000e-03   1.0300000e-02  -1.1400000e-04   7.0000000e-05   1.0500000e-04
   1.8010000e+03   7.0746420e+00   5.8100000e-03   1.0000000e-06   1.0300000e-02  -1.1400000e-04   7.0000000e-05   1.0500000e-04
   1.8020000e+03   7.0785730e+00  -3.4851000e-02  -6.3575000e-02   3.0900000e-02  -1.1400000e-04   7.0000000e-05   1.0500000e-04
   1.8030000e+03   7.0825020e+00  -2.3241000e-02   9.7770000e-03   5.1500000e-03  -1.1400000e-04   7.0000000e-05   1.0500000e-04
   1.8040000e+03   7.0864320e+00  -1.1623000e-02   2.4448000e-02   5.1500000e-03  -1.1400000e-04   7.0000000e-05   1.0500000e-04
   1.8050000e+03   7.0903620e+00  -3.4857000e-02  -2.4455000e-02  -5.6650000e-02  -1.1400000e-04   7.0000000e-05   1.0500000e-04
   1.8060000e+03   7.0942930e+00  -1.1624000e-02   2.9338000e-02   1.0300000e-02  -1.1400000e-04   7.0000000e-05   1.0500000e-04
   1.8070000e+03   7.0982240e+00  -1.1627000e-02   4.8898000e-02  -4.6350000e-02  -1.1400000e-04   7.0000000e-05   1.0500000e-04
   1.8080000e+03   7.1021540e+00   1.7429000e-02   4.8920000e-03  -5.1500000e-03  -1.1400000e-04   7.0000000e-05   1.0500000e-04
   1.8090000e+03   7.1060830e+00  -5.8110000e-03   9.7790000e-03   1.5450000e-02  -1.1400000e-04   7.0000000e-05   1.0500000e-04
   1.8100000e+03   7.1100140e+00  -5.8010000e-03  -5.8681000e-02  -1.5450000e-02  -1.1400000e-04   7.0000000e-05   1.0500000e-04
   1.8110000e+03   7.1139440e+00   1.7436000e-02  -4.4007000e-02  -1.5450000e-02  -1.1400000e-04   7.0000000e-05   1.0500000e-04
   1.8120000e+03   7.1178750e+00  -3.4865000e-02   3.4225000e-02  -4.1200000e-02  -1.1400000e-04   7.0000000e-05   1.0500000e-04
   1.8130000e+03   7.1218100e+00   2.0000000e-06  -1.4670000e-02  -5.6650000e-02  -1.1400000e-04   7.0000000e-05   1.0500000e-04
   1.8140000e+03   7.1257360e+00   1.1616000e-02   2.9342000e-02  -1.5450000e-02  -1.1400000e-04   7.0000000e-05   1.0500000e-04
   1.8150000e+03   7.1296650e+00  -5.8160000e-03   4.4009000e-02   0.0000000e+00  -1.1400000e-04   7.0000000e-05   1.0500000e-04
   1.8160000e+03   7.1335960e+00  -5.8080000e-03  -1.4671000e-02  -5.1500000e-03  -1.1400000e-04   7.0000000e-05   1.0500000e-04
   1.8170000e+03   7.1375270e+00   1.1626000e-02  -4.4008000e-02   3.0900000e-02  -1.1400000e-04   7.0000000e-05   1.0500000e-04
   1.8180000e+03   7.1414550e+00  -1.7425000e-02  -3.9122000e-02  -4.6350000e-02  -1.1400000e-04   7.0000000e-05   1.0500000e-04
   1.8190000e+03   7.1453860e+00  -3.4857000e-02  -2.4455000e-02   5.1500000e-03  -1.1400000e-04   7.0000000e-05   1.0500000e-04
   1.8200000e+03   7.1493160e+00  -1.7427000e-02  -2.4452000e-02   3.6050000e-02  -1.1400000e-04   7.0000000e-05   1.0500000e-04
   1.8210000e+03   7.1532470e+00   2.3240000e-02   3.0000000e-06  -1.5450000e-02  -1.1400000e-04   7.0000000e-05   1.0500000e-04
   1.8220000e+03   7.1571770e+00  -2.0000000e-06   1.4670000e-02  -3.6050000e-02  -1.1400000e-04   7.0000000e-05   1.0500000e-04
   1.8230000e+03   7.1611070e+00  -2.9054000e-02   2.4446000e-02   1.5450000e-02  -1.1400000e-04   7.0000000e-05   1.0500000e-04
   1.8240000e+03   7.1650370e+00   1.1621000e-02  -9.7780000e-03   5.1500000e-03  -1.1400000e-04   7.0000000e-05   1.0500000e-04
   1.8250000e+03   7.1689670e+00   1.1624000e-02  -2.4448000e-02   4.6350000e-02  -1.1400000e-04   7.0000000e-05   1.0500000e-04
   1.8260000e+03   7.1728990e+00  -4.0674000e-02   2.4444000e-02  -1.0300000e-02  -1.1400000e-04   7.0000000e-05   1.0500000e-04
   1.8270000e+03   7.1768290e+00   2.3241000e-02  -4.8870000e-03  -5.1500000e-03  -1.1400000e-04   7.0000000e-05   1.0500000e-04
   1.8280000e+03   7.1807590e+00   5.8080000e-03   1.4671000e-02  -3.0900000e-02  -1.1400000e-04   7.0000000e-05   1.0500000e-04
   1.8290000e+03   7.1846900e+00  -4.0667000e-02  -1.9565000e-02   1.0300000e-02  -1.1400000e-04   7.0000000e-05   1.0500000e-04
   1.8300000e+03   7.1886190e+00   1.1624000e-02  -2.9338000e-02  -5.6650000e-02  -1.1400000e-04   7.0000000e-05   1.0500000e-04
   1.8310000e+03   7.1925500e+00  -5.0000000e-06   3.9120000e-02   0.0000000e+00  -1.1400000e-04   7.0000000e-05   1.0500000e-04
   1.8320000e+03   7.1964870e+00  -7.5531000e-02   4.8800000e-03  -1.0300000e-02  -1.1400000e-04   7.0000000e-05   1.0500000e-04
   1.8330000e+03   7.2004090e+00   3.4859000e-02   4.8950000e-03  -3.6050000e-02  -1.1400000e-04   7.0000000e-05   1.0500000e-04
   1.8340000e+03   7.2043400e+00   1.1615000e-02   3.9122000e-02  -3.0900000e-02  -1.1400000e-04   7.0000000e-05   1.0500000e-04
   1.8350000e+03   7.2082700e+00  -8.1337000e-02  -2.4461000e-02  -5.6650000e-02  -1.1400000e-04   7.0000000e-05   1.0500000e-04
   1.8360000e+03   7.2122010e+00   1.7429000e-02   4.8930000e-03  -3.6050000e-02  -1.1400000e-04   7.0000000e-05   1.0500000e-04
   1.8370000e+03   7.2161310e+00   5.8090000e-03   4.8910000e-03  -1.0300000e-02  -1.1400000e-04   7.0000000e-05   1.0500000e-04
   1.8380000e+03   7.2200600e+00   1.7439000e-02  -5.8677000e-02  -1.5450000e-02  -1.1400000e-04   7.0000000e-05   1.0500000e-04
   1.8390000e+03   7.2239910e+00   4.0676000e-02  -4.4004000e-02   1.0300000e-02  -1.1400000e-04   7.0000000e-05   1.0500000e-04
   1.8400000e+03   7.2279210e+00  -5.8130000e-03   1.9559000e-02   2.5750000e-02  -1.1400000e-04   7.0000000e-05   1.0500000e-04
   1.8410000e+03   7.2318520e+00  -4.6479000e-02  -4.8970000e-03   2.5750000e-02  -1.1400000e-04   7.0000000e-05   1.0500000e-04
   1.8420000e+03   7.2357830e+00  -1.1625000e-02   3.4228000e-02  -5.1500000e-03  -1.1400000e-04   7.0000000e-05   1.0500000e-04
   1.8430000e+03   7.2397130e+00   1.1616000e-02   2.9342000e-02   5.1500000e-02  -1.1400000e-04   7.0000000e-05   1.0500000e-04
   1.8440000e+03   7.2436420e+00   4.6485000e-02  -3.4224000e-02  -1.5450000e-02  -1.1400000e-04   7.0000000e-05   1.0500000e-04
   1.8450000e+03   7.2475740e+00  -5.8100000e-03  -1.0000000e-06   2.5750000e-02  -1.1400000e-04   7.0000000e-05   1.0500000e-04
   1.8460000e+03   7.2515020e+00  -2.3243000e-02   1.9557000e-02   2.0600000e-02  -1.1400000e-04   7.0000000e-05   1.0500000e-04
   1.8470000e+03   7.2554450e+00   5.8130000e-03  -2.4449000e-02  -5.1500000e-03  -1.1400000e-04   7.0000000e-05   1.0500000e-04
   1.8480000e+03   7.2593630e+00  -2.3243000e-02   2.4447000e-02   1.0300000e-02  -1.1400000e-04   7.0000000e-05   1.0500000e-04
   1.8490000e+03   7.2632940e+00  -2.9053000e-02   1.9556000e-02  -2.5750000e-02  -1.1400000e-04   7.0000000e-05   1.0500000e-04
   1.8500000e+03   7.2672240e+00  -2.0000000e-06   1.4670000e-02   0.0000000e+00  -1.1400000e-04   7.0000000e-05   1.0500000e-04
   1.8510000e+03   7.2711540e+00  -4.6483000e-02   1.9553000e-02  -2.0600000e-02  -1.1400000e-04   7.0000000e-05   1.0500000e-04
   1.8520000e+03   7.2750840e+00  -2.3238000e-02  -1.4673000e-02   3.0900000e-02  -1.1400000e-04   7.0000000e-05   1.0500000e-04
   1.8530000e+03   7.2790150e+00   5.8080000e-03   1.4671000e-02  -5.1500000e-03  -1.1400000e-04   7.0000000e-05   1.0500000e-04
   1.8540000e+03   7.2829450e+00  -6.9723000e-02   1.9551000e-02  -2.5750000e-02  -1.1400000e-04   7.0000000e-05   1.0500000e-04
   1.8550000e+03   7.2868750e+00  -4.0669000e-02  -9.7850000e-03  -1.5450000e-02  -1.1400000e-04   7.0000000e-05   1.0500000e-04
   1.8560000e+03   7.2908060e+00  -1.1622000e-02   1.4668000e-02   1.5450000e-02  -1.1400000e-04   7.0000000e-05   1.0500000e-04
   1.8570000e+03   7.2947360e+00   2.3243000e-02  -1.9557000e-02  -6.1800000e-02  -1.1400000e-04   7.0000000e-05   1.0500000e-04
   1.8580000e+03   7.2986660e+00  -3.4857000e-02  -2.4455000e-02   0.0000000e+00  -1.1400000e-04   7.0000000e-05   1.0500000e-04
   1.8590000e+03   7.3025970e+00  -4.0676000e-02   4.4005000e-02  -2.0600000e-02  -1.1400000e-04   7.0000000e-05   1.0500000e-04
   1.8600000e+03   7.3065270e+00   1.7430000e-02   2.0000000e-06   1.0300000e-02  -1.1400000e-04   7.0000000e-05   1.0500000e-04
   1.8610000e+03   7.3104560e+00  -1.7431000e-02   4.8880000e-03   4.6350000e-02  -1.1400000e-04   7.0000000e-05   1.0500000e-04
   1.8620000e+03   7.3143860e+00  -4.0677000e-02   4.8894000e-02   3.6050000e-02  -1.1400000e-04   7.0000000e-05   1.0500000e-04
   1.8630000e+03   7.3183170e+00   2.3241000e-02  -9.7770000e-03  -1.0300000e-02  -1.1400000e-04   7.0000000e-05   1.0500000e-04
   1.8640000e+03   7.3222480e+00   4.0000000e-06  -2.4450000e-02   2.0600000e-02  -1.1400000e-04   7.0000000e-05   1.0500000e-04
   1.8650000e+03   7.3261790e+00  -4.6474000e-02  -3.9127000e-02  -5.1500000e-03  -1.1400000e-04   7.0000000e-05   1.0500000e-04
   1.8660000e+03   7.3301090e+00   1.7435000e-02  -3.4227000e-02   5.1500000e-03  -1.1400000e-04   7.0000000e-05   1.0500000e-04
   1.8670000e+03   7.3340380e+00  -2.9057000e-02   4.8896000e-02   2.0600000e-02  -1.1400000e-04   7.0000000e-05   1.0500000e-04
   1.8680000e+03   7.3379690e+00  -5.2295000e-02   3.9113000e-02   3.0900000e-02  -1.1400000e-04   7.0000000e-05   1.0500000e-04
   1.8690000e+03   7.3418990e+00   4.0669000e-02   9.7850000e-03   5.1500000e-02  -1.1400000e-04   7.0000000e-05   1.0500000e-04
   1.8700000e+03   7.3458290e+00  -4.0676000e-02   4.4005000e-02  -5.1500000e-03  -1.1400000e-04   7.0000000e-05   1.0500000e-04
   1.8710000e+03   7.3497600e+00  -4.0667000e-02  -2.4455000e-02  -1.5450000e-02  -1.1400000e-04   7.0000000e-05   1.0500000e-04
   1.8720000e+03   7.3536900e+00   5.2293000e-02  -2.4443000e-02  -3.0900000e-02  -1.1400000e-04   7.0000000e-05   1.0500000e-04
   1.8730000e+03   7.3576200e+00  -1.7427000e-02  -1.9562000e-02  -4.6350000e-02  -1.1400000e-04   7.0000000e-05   1.0500000e-04
   1.8740000e+03   7.3615510e+00  -3.4857000e-02  -2.4455000e-02  -4.6350000e-02  -1.1400000e-04   7.0000000e-05   1.0500000e-04
   1.8750000e+03   7.3654790e+00   5.2291000e-02  -4.8820000e-03  -1.0300000e-02  -1.1400000e-04   7.0000000e-05   1.0500000e-04
   1.8760000e+03   7.3694100e+00  -2.3246000e-02   4.4007000e-02  -1.0300000e-02  -1.1400000e-04   7.0000000e-05   1.0500000e-04
   1.8770000e+03   7.3733450e+00  -4.6482000e-02   1.4663000e-02   1.5450000e-02  -1.1400000e-04   7.0000000e-05   1.0500000e-04
   1.8780000e+03   7.3772710e+00  -1.7433000e-02   1.9557000e-02  -2.5750000e-02  -1.1400000e-04   7.0000000e-05   1.0500000e-04
   1.8790000e+03   7.3812010e+00  -2.9047000e-02  -1.9564000e-02  -1.0300000e-02  -1.1400000e-04   7.0000000e-05   1.0500000e-04
   1.8800000e+03   7.3851320e+00   6.3913000e-02  -1.9551000e-02  -4.6350000e-02  -1.1400000e-04   7.0000000e-05   1.0500000e-04
   1.8810000e+03   7.3890610e+00  -4.0673000e-02   1.9555000e-02  -5.1500000e-03  -1.1400000e-04   7.0000000e-05   1.0500000e-04
   1.8820000e+03   7.3929920e+00  -2.3242000e-02   1.4667000e-02  -2.0600000e-02  -1.1400000e-04   7.0000000e-05   1.0500000e-04
   1.8830000e+03   7.3969240e+00   2.9048000e-02   1.4674000e-02   2.5750000e-02  -1.1400000e-04   7.0000000e-05   1.0500000e-04
   1.8840000e+03   7.4008670e+00  -1.7429000e-02  -9.7820000e-03   3.0900000e-02  -1.1400000e-04   7.0000000e-05   1.0500000e-04
   1.8850000e+03   7.4047840e+00  -4.6476000e-02  -2.9346000e-02   3.0900000e-02  -1.1400000e-04   7.0000000e-05   1.0500000e-04
   1.8860000e+03   7.4087130e+00   5.8090000e-03   9.7810000e-03   2.0600000e-02  -1.1400000e-04   7.0000000e-05   1.0500000e-04
   1.8870000e+03   7.4126430e+00  -3.4861000e-02   9.7750000e-03   5.1500000e-03  -1.1400000e-04   7.0000000e-05   1.0500000e-04
   1.8880000e+03   7.4165740e+00  -2.9051000e-02   9.7760000e-03   1.5450000e-02  -1.1400000e-04   7.0000000e-05   1.0500000e-04
   1.8890000e+03   7.4205030e+00   4.0665000e-02   3.4236000e-02   2.0600000e-02  -1.1400000e-04   7.0000000e-05   1.0500000e-04
   1.8900000e+03   7.4244330e+00  -3.4854000e-02  -4.4015000e-02  -1.5450000e-02  -1.1400000e-04   7.0000000e-05   1.0500000e-04
   1.8910000e+03   7.4283630e+00  -1.7426000e-02  -2.4453000e-02   3.0900000e-02  -1.1400000e-04   7.0000000e-05   1.0500000e-04
   1.8920000e+03   7.4322940e+00   5.8060000e-03   2.9341000e-02  -1.0300000e-02  -1.1400000e-04   7.0000000e-05   1.0500000e-04
   1.8930000e+03   7.4362240e+00   1.1625000e-02  -3.4228000e-02  -1.0300000e-02  -1.1400000e-04   7.0000000e-05   1.0500000e-04
   1.8940000e+03   7.4401560e+00  -2.9045000e-02  -3.9124000e-02   2.0600000e-02  -1.1400000e-04   7.0000000e-05   1.0500000e-04
   1.8950000e+03   7.4440840e+00  -5.0000000e-06   3.9120000e-02  -5.1500000e-02  -1.1400000e-04   7.0000000e-05   1.0500000e-04
   1.8960000e+03   7.4480150e+00  -2.3241000e-02   4.8870000e-03  -7.7250000e-02  -1.1400000e-04   7.0000000e-05   1.0500000e-04
   1.8970000e+03   7.4519450e+00  -2.9054000e-02   2.9336000e-02  -2.5750000e-02  -1.1400000e-04   7.0000000e-05   1.0500000e-04
   1.8980000e+03   7.4558770e+00  -2.3244000e-02   2.9337000e-02  -3.0900000e-02  -1.1400000e-04   7.0000000e-05   1.0500000e-04
   1.8990000e+03   7.4598070e+00   6.3916000e-02  -4.4001000e-02   0.0000000e+00  -1.1400000e-04   7.0000000e-05   1.0500000e-04
   1.9000000e+03   7.4637370e+00  -1.7427000e-02  -1.9562000e-02   1.0300000e-02  -1.1400000e-04   7.0000000e-05   1.0500000e-04
   1.9010000e+03   7.4676660e+00  -3.4859000e-02  -4.8950000e-03  -2.5750000e-02  -1.1400000e-04   7.0000000e-05   1.0500000e-04
   1.9020000e+03   7.4715970e+00   2.9049000e-02   9.7840000e-03   5.1500000e-03  -1.1400000e-04   7.0000000e-05   1.0500000e-04
   1.9030000e+03   7.4755280e+00  -2.9056000e-02   4.4006000e-02  -1.5450000e-02  -1.1400000e-04   7.0000000e-05   1.0500000e-04
   1.9040000e+03   7.4794560e+00  -5.8140000e-03   2.9339000e-02  -2.0600000e-02  -1.1400000e-04   7.0000000e-05   1.0500000e-04
   1.9050000e+03   7.4833870e+00   8.7156000e-02  -3.9107000e-02   5.1500000e-03  -1.1400000e-04   7.0000000e-05   1.0500000e-04
   1.9060000e+03   7.4873180e+00  -4.0669000e-02  -9.7860000e-03   3.6050000e-02  -1.1400000e-04   7.0000000e-05   1.0500000e-04
   1.9070000e+03   7.4912490e+00   2.0000000e-06  -1.4670000e-02   0.0000000e+00  -1.1400000e-04   7.0000000e-05   1.0500000e-04
   1.9080000e+03   7.4951790e+00   5.2293000e-02  -1.9553000e-02   6.1800000e-02  -1.1400000e-04   7.0000000e-05   1.0500000e-04
   1.9090000e+03   7.4991090e+00  -5.8100000e-02  -8.0000000e-06  -1.0300000e-02  -1.1400000e-04   7.0000000e-05   1.0500000e-04
   1.9100000e+03   7.5030380e+00   5.8070000e-03   1.9561000e-02   2.5750000e-02  -1.1400000e-04   7.0000000e-05   1.0500000e-04
   1.9110000e+03   7.5069720e+00   4.0667000e-02   1.9565000e-02  -3.0900000e-02  -1.1400000e-04   7.0000000e-05   1.0500000e-04
   1.9120000e+03   7.5109000e+00  -4.6477000e-02  -2.4456000e-02   1.0300000e-02  -1.1400000e-04   7.0000000e-05   1.0500000e-04
   1.9130000e+03   7.5148300e+00  -1.7431000e-02   4.8880000e-03  -4.1200000e-02  -1.1400000e-04   7.0000000e-05   1.0500000e-04
   1.9140000e+03   7.5187600e+00  -2.3241000e-02   4.8870000e-03  -1.0300000e-02  -1.1400000e-04   7.0000000e-05   1.0500000e-04
   1.9150000e+03   7.5226900e+00  -3.4859000e-02  -4.8950000e-03  -1.0300000e-02  -1.1400000e-04   7.0000000e-05   1.0500000e-04
   1.9160000e+03   7.5266200e+00  -2.9055000e-02   3.4226000e-02  -2.0600000e-02  -1.1400000e-04   7.0000000e-05   1.0500000e-04
   1.9170000e+03   7.5305520e+00  -2.3241000e-02   9.7770000e-03  -3.0900000e-02  -1.1400000e-04   7.0000000e-05   1.0500000e-04
   1.9180000e+03   7.5344800e+00  -2.3238000e-02  -1.4673000e-02  -2.0600000e-02  -1.1400000e-04   7.0000000e-05   1.0500000e-04
   1.9190000e+03   7.5384100e+00  -2.9054000e-02   2.9336000e-02  -2.5750000e-02  -1.1400000e-04   7.0000000e-05   1.0500000e-04
   1.9200000e+03   7.5423410e+00   1.1621000e-02  -4.8880000e-03  -3.6050000e-02  -1.1400000e-04   7.0000000e-05   1.0500000e-04
   1.9210000e+03   7.5462710e+00   1.7431000e-02  -4.8880000e-03   5.1500000e-03  -1.1400000e-04   7.0000000e-05   1.0500000e-04
   1.9220000e+03   7.5502010e+00  -4.0672000e-02   1.4665000e-02  -2.0600000e-02  -1.1400000e-04   7.0000000e-05   1.0500000e-04
   1.9230000e+03   7.5541310e+00   2.3243000e-02  -2.4447000e-02   2.5750000e-02  -1.1400000e-04   7.0000000e-05   1.0500000e-04
   1.9240000e+03   7.5580620e+00  -5.8140000e-03   2.9339000e-02  -6.1800000e-02  -1.1400000e-04   7.0000000e-05   1.0500000e-04
   1.9250000e+03   7.5619930e+00  -8.1341000e-02   9.7690000e-03  -1.0300000e-02  -1.1400000e-04   7.0000000e-05   1.0500000e-04
   1.9260000e+03   7.5659230e+00   1.1621000e-02  -4.8880000e-03  -1.0300000e-02  -1.1400000e-04   7.0000000e-05   1.0500000e-04
   1.9270000e+03   7.5698530e+00  -1.7427000e-02  -1.9563000e-02   3.6050000e-02  -1.1400000e-04   7.0000000e-05   1.0500000e-04
   1.9280000e+03   7.5737840e+00  -6.9719000e-02  -9.7900000e-03  -5.1500000e-03  -1.1400000e-04   7.0000000e-05   1.0500000e-04
   1.9290000e+03   7.5777150e+00   2.3238000e-02   1.4673000e-02   5.6650000e-02  -1.1400000e-04   7.0000000e-05   1.0500000e-04
   1.9300000e+03   7.5816440e+00  -5.8140000e-03   2.9339000e-02   0.0000000e+00  -1.1400000e-04   7.0000000e-05   1.0500000e-04
   1.9310000e+03   7.5855750e+00   1.1618000e-02   1.4672000e-02  -1.5450000e-02  -1.1400000e-04   7.0000000e-05   1.0500000e-04
   1.9320000e+03   7.5895050e+00   5.8020000e-03   5.3791000e-02   0.0000000e+00  -1.1400000e-04   7.0000000e-05   1.0500000e-04
   1.9330000e+03   7.5934330e+00  -4.0669000e-02  -4.8950000e-03  -1.0300000e-02  -1.1400000e-04   7.0000000e-05   1.0500000e-04
   1.9340000e+03   7.5973640e+00  -2.3237000e-02  -2.4453000e-02  -4.6350000e-02  -1.1400000e-04   7.0000000e-05   1.0500000e-04
   1.9350000e+03   7.6013120e+00   1.7427000e-02   2.4452000e-02   3.0900000e-02  -1.1400000e-04   7.0000000e-05   1.0500000e-04
   1.9360000e+03   7.6052250e+00  -3.4863000e-02   1.9555000e-02  -3.6050000e-02  -1.1400000e-04   7.0000000e-05   1.0500000e-04
   1.9370000e+03   7.6091550e+00  -5.0000000e-06   3.9120000e-02   5.1500000e-03  -1.1400000e-04   7.0000000e-05   1.0500000e-04
   1.9380000e+03   7.6130850e+00  -1.7435000e-02   3.9118000e-02  -5.1500000e-03  -1.1400000e-04   7.0000000e-05   1.0500000e-04
   1.9390000e+03   7.6170160e+00  -2.9047000e-02  -2.4454000e-02  -7.7250000e-02  -1.1400000e-04   7.0000000e-05   1.0500000e-04
   1.9400000e+03   7.6209460e+00   3.4861000e-02  -9.7750000e-03  -3.0900000e-02  -1.1400000e-04   7.0000000e-05   1.0500000e-04
   1.9410000e+03   7.6248770e+00  -1.7430000e-02  -3.0000000e-06  -4.1200000e-02  -1.1400000e-04   7.0000000e-05   1.0500000e-04
   1.9420000e+03   7.6288080e+00  -2.3235000e-02  -3.4233000e-02  -3.0900000e-02  -1.1400000e-04   7.0000000e-05   1.0500000e-04
   1.9430000e+03   7.6327380e+00  -1.7435000e-02   3.4227000e-02   4.1200000e-02  -1.1400000e-04   7.0000000e-05   1.0500000e-04
   1.9440000e+03   7.6366670e+00  -5.8130000e-03   1.9559000e-02   1.0300000e-02  -1.1400000e-04   7.0000000e-05   1.0500000e-04
   1.9450000e+03   7.6405980e+00  -2.3239000e-02  -9.7830000e-03   2.5750000e-02  -1.1400000e-04   7.0000000e-05   1.0500000e-04
   1.9460000e+03   7.6445280e+00   5.8110000e-03  -9.7790000e-03   5.1500000e-03  -1.1400000e-04   7.0000000e-05   1.0500000e-04
   1.9470000e+03   7.6484570e+00   1.1620000e-02   2.0000000e-06   5.1500000e-03  -1.1400000e-04   7.0000000e-05   1.0500000e-04
   1.9480000e+03   7.6523880e+00  -1.0000000e-06   4.8900000e-03  -1.0300000e-02  -1.1400000e-04   7.0000000e-05   1.0500000e-04
   1.9490000e+03   7.6563180e+00  -4.6481000e-02   4.8840000e-03  -2.0600000e-02  -1.1400000e-04   7.0000000e-05   1.0500000e-04
   1.9500000e+03   7.6602490e+00   4.0671000e-02  -4.8850000e-03   2.0600000e-02  -1.1400000e-04   7.0000000e-05   1.0500000e-04
   1.9510000e+03   7.6641790e+00  -3.4862000e-02   1.4665000e-02   3.0900000e-02  -1.1400000e-04   7.0000000e-05   1.0500000e-04
   1.9520000e+03   7.6681090e+00   0.0000000e+00   0.0000000e+00   4.1200000e-02  -1.1400000e-04   7.0000000e-05   1.0500000e-04
   1.9530000e+03   7.6720390e+00   1.1619000e-02   4.8920000e-03  -1.5450000e-02  -1.1400000e-04   7.0000000e-05   1.0500000e-04
   1.9540000e+03   7.6759700e+00   5.8090000e-03   4.8910000e-03   1.0300000e-02  -1.1400000e-04   7.0000000e-05   1.0500000e-04
   1.9550000e+03   7.6799010e+00  -2.3237000e-02  -1.9563000e-02  -6.1800000e-02  -1.1400000e-04   7.0000000e-05   1.0500000e-04
   1.9560000e+03   7.6838310e+00   2.9048000e-02   1.4674000e-02   1.5450000e-02  -1.1400000e-04   7.0000000e-05   1.0500000e-04
   1.9570000e+03   7.6877610e+00  -1.7434000e-02   2.9337000e-02  -6.1800000e-02  -1.1400000e-04   7.0000000e-05   1.0500000e-04
   1.9580000e+03   7.6916900e+00  -1.1622000e-02   1.4668000e-02  -2.0600000e-02  -1.1400000e-04   7.0000000e-05   1.0500000e-04
   1.9590000e+03   7.6956210e+00   4.6478000e-02   1.4676000e-02  -1.5450000e-02  -1.1400000e-04   7.0000000e-05   1.0500000e-04
   1.9600000e+03   7.6995530e+00  -4.6476000e-02  -2.9346000e-02  -4.6350000e-02  -1.1400000e-04   7.0000000e-05   1.0500000e-04
   1.9610000e+03   7.7034810e+00  -2.9044000e-02  -4.4014000e-02  -1.0300000e-02  -1.1400000e-04   7.0000000e-05   1.0500000e-04
   1.9620000e+03   7.7074110e+00   5.2292000e-02  -1.4663000e-02   1.0300000e-02  -1.1400000e-04   7.0000000e-05   1.0500000e-04
   1.9630000e+03   7.7113410e+00  -3.4860000e-02  -5.0000000e-06  -6.1800000e-02  -1.1400000e-04   7.0000000e-05   1.0500000e-04
   1.9640000e+03   7.7152710e+00  -2.3237000e-02  -2.4453000e-02  -2.5750000e-02  -1.1400000e-04   7.0000000e-05   1.0500000e-04
   1.9650000e+03   7.7192030e+00   1.7421000e-02   5.8683000e-02   0.0000000e+00  -1.1400000e-04   7.0000000e-05   1.0500000e-04
   1.9660000e+03   7.7231330e+00  -3.4863000e-02   1.9555000e-02  -5.1500000e-03  -1.1400000e-04   7.0000000e-05   1.0500000e-04
   1.9670000e+03   7.7270620e+00  -1.1619000e-02  -4.8920000e-03   3.6050000e-02  -1.1400000e-04   7.0000000e-05   1.0500000e-04
   1.9680000e+03   7.7309930e+00  -5.8110000e-03   9.7790000e-03   5.1500000e-02  -1.1400000e-04   7.0000000e-05   1.0500000e-04
   1.9690000e+03   7.7349230e+00   4.0000000e-06  -2.4450000e-02   1.5450000e-02  -1.1400000e-04   7.0000000e-05   1.0500000e-04
   1.9700000e+03   7.7388540e+00  -5.8101000e-02   4.8810000e-03   2.5750000e-02  -1.1400000e-04   7.0000000e-05   1.0500000e-04
   1.9710000e+03   7.7427850e+00  -5.8130000e-03   1.9559000e-02  -1.5450000e-02  -1.1400000e-04   7.0000000e-05   1.0500000e-04
   1.9720000e+03   7.7467150e+00   2.9051000e-02  -4.8860000e-03   5.1500000e-03  -1.1400000e-04   7.0000000e-05   1.0500000e-04
   1.9730000e+03   7.7506440e+00  -5.2293000e-02   1.9553000e-02   4.1200000e-02  -1.1400000e-04   7.0000000e-05   1.0500000e-04
   1.9740000e+03   7.7545750e+00  -1.7427000e-02  -2.4452000e-02  -1.5450000e-02  -1.1400000e-04   7.0000000e-05   1.0500000e-04
   1.9750000e+03   7.7585130e+00   2.9048000e-02   1.4674000e-02   1.0300000e-02  -1.1400000e-04   7.0000000e-05   1.0500000e-04
   1.9760000e+03   7.7624340e+00  -5.8110000e-03   4.8890000e-03  -1.0300000e-02  -1.1400000e-04   7.0000000e-05   1.0500000e-04
   1.9770000e+03   7.7663650e+00   1.1621000e-02  -9.7780000e-03  -5.1500000e-03  -1.1400000e-04   7.0000000e-05   1.0500000e-04
   1.9780000e+03   7.7702960e+00  -4.0675000e-02   3.9115000e-02  -1.0300000e-02  -1.1400000e-04   7.0000000e-05   1.0500000e-04
   1.9790000e+03   7.7742260e+00  -2.3243000e-02   1.9557000e-02  -4.6350000e-02  -1.1400000e-04   7.0000000e-05   1.0500000e-04
   1.9800000e+03   7.7781560e+00  -5.8060000e-03  -2.4451000e-02  -1.5450000e-02  -1.1400000e-04   7.0000000e-05   1.0500000e-04
   1.9810000e+03   7.7820850e+00   1.7431000e-02  -4.8870000e-03  -1.0300000e-02  -1.1400000e-04   7.0000000e-05   1.0500000e-04
   1.9820000e+03   7.7860160e+00  -1.7425000e-02  -3.4233000e-02  -2.5750000e-02  -1.1400000e-04   7.0000000e-05   1.0500000e-04
   1.9830000e+03   7.7899470e+00  -1.7426000e-02  -2.4453000e-02   2.0600000e-02  -1.1400000e-04   7.0000000e-05   1.0500000e-04
   1.9840000e+03   7.7938780e+00  -2.3244000e-02   2.9337000e-02  -4.1200000e-02  -1.1400000e-04   7.0000000e-05   1.0500000e-04
   1.9850000e+03   7.7978080e+00  -2.3239000e-02  -4.8930000e-03   5.1500000e-03  -1.1400000e-04   7.0000000e-05   1.0500000e-04
   1.9860000e+03   7.8017730e+00   3.4854000e-02   4.4015000e-02  -1.5450000e-02  -1.1400000e-04   7.0000000e-05   1.0500000e-04
   1.9870000e+03   7.8056670e+00  -3.4865000e-02   3.4225000e-02   0.0000000e+00  -1.1400000e-04   7.0000000e-05   1.0500000e-04
   1.9880000e+03   7.8095980e+00  -1.7427000e-02  -1.9562000e-02   4.1200000e-02  -1.1400000e-04   7.0000000e-05   1.0500000e-04
   1.9890000e+03   7.8135290e+00  -4.0669000e-02  -9.7850000e-03   4.1200000e-02  -1.1400000e-04   7.0000000e-05   1.0500000e-04
   1.9900000e+03   7.8174580e+00   3.0000000e-06  -2.4450000e-02   1.0300000e-02  -1.1400000e-04   7.0000000e-05   1.0500000e-04
   1.9910000e+03   7.8213890e+00   1.1621000e-02  -4.8880000e-03   2.0600000e-02  -1.1400000e-04   7.0000000e-05   1.0500000e-04
   1.9920000e+03   7.8253200e+00  -1.7436000e-02   3.9117000e-02  -3.0900000e-02  -1.1400000e-04   7.0000000e-05   1.0500000e-04
   1.9930000e+03   7.8292490e+00  -2.3241000e-02   9.7770000e-03   5.1500000e-03  -1.1400000e-04   7.0000000e-05   1.0500000e-04
   1.9940000e+03   7.8331800e+00   0.0000000e+00   0.0000000e+00   1.0300000e-02  -1.1400000e-04   7.0000000e-05   1.0500000e-04
   1.9950000e+03   7.8371110e+00   5.8110000e-03  -9.7790000e-03   5.1500000e-03  -1.1400000e-04   7.0000000e-05   1.0500000e-04
   1.9960000e+03   7.8410400e+00  -2.3238000e-02  -1.4673000e-02   5.6650000e-02  -1.1400000e-04   7.0000000e-05   1.0500000e-04
   1.9970000e+03   7.8449710e+00  -1.7431000e-02   9.7780000e-03   1.5450000e-02  -1.1400000e-04   7.0000000e-05   1.0500000e-04
   1.9980000e+03   7.8489010e+00   1.1622000e-02  -1.4668000e-02  -1.5450000e-02  -1.1400000e-04   7.0000000e-05   1.0500000e-04
   1.9990000e+03   7.8528310e+00  -1.7434000e-02   2.9338000e-02  -4.1200000e-02  -1.1400000e-04   7.0000000e-05   1.0500000e-04
   2.0000000e+03   7.8567610e+00  -4.0672000e-02   1.4665000e-02  -5.1500000e-02  -1.1400000e-04   7.0000000e-05   1.0500000e-04
   2.0010000e+03   7.8606920e+00   6.9725000e-02  -3.4221000e-02  -5.6650000e-02  -1.1400000e-04   7.0000000e-05   1.0500000e-04
   2.0020000e+03   7.8646220e+00  -1.7431000e-02   4.8880000e-03  -2.0600000e-02  -1.1400000e-04   7.0000000e-05   1.0500000e-04
   2.0030000e+03   7.8685530e+00  -2.3243000e-02   1.9557000e-02  -2.0600000e-02  -1.1400000e-04   7.0000000e-05   1.0500000e-04
   2.0040000e+03   7.8724810e+00   7.5532000e-02  -1.4659000e-02   1.5450000e-02  -1.1400000e-04   7.0000000e-05   1.0500000e-04
   2.0050000e+03   7.8764110e+00  -4.6483000e-02   1.9553000e-02  -1.0300000e-02  -1.1400000e-04   7.0000000e-05   1.0500000e-04
   2.0060000e+03   7.8803420e+00  -3.4864000e-02   2.4445000e-02   5.1500000e-03  -1.1400000e-04   7.0000000e-05   1.0500000e-04
   2.0070000e+03   7.8842730e+00   5.2291000e-02  -4.8820000e-03  -2.5750000e-02  -1.1400000e-04   7.0000000e-05   1.0500000e-04
   2.0080000e+03   7.8882040e+00  -3.4863000e-02   1.9555000e-02  -3.6050000e-02  -1.1400000e-04   7.0000000e-05   1.0500000e-04
   2.0090000e+03   7.8921330e+00  -2.3239000e-02  -4.8930000e-03   0.0000000e+00  -1.1400000e-04   7.0000000e-05   1.0500000e-04
   2.0100000e+03   7.8960630e+00   5.8090000e-03   9.7810000e-03   1.5450000e-02  -1.1400000e-04   7.0000000e-05   1.0500000e-04
   2.0110000e+03   7.8999940e+00  -2.9053000e-02   1.9556000e-02   1.5450000e-02  -1.1400000e-04   7.0000000e-05   1.0500000e-04
   2.0120000e+03   7.9039240e+00  -5.8110000e-03   4.8890000e-03   4.6350000e-02  -1.1400000e-04   7.0000000e-05   1.0500000e-04
   2.0130000e+03   7.9078540e+00   1.7429000e-02   4.8920000e-03  -1.0300000e-02  -1.1400000e-04   7.0000000e-05   1.0500000e-04
   2.0140000e+03   7.9117860e+00  -2.3238000e-02  -1.4673000e-02   1.0300000e-02  -1.1400000e-04   7.0000000e-05   1.0500000e-04
   2.0150000e+03   7.9157160e+00  -2.9052000e-02   1.4666000e-02   0.0000000e+00  -1.1400000e-04   7.0000000e-05   1.0500000e-04
   2.0160000e+03   7.9196450e+00   5.8150000e-03  -3.4229000e-02  -1.0300000e-02  -1.1400000e-04   7.0000000e-05   1.0500000e-04
   2.0170000e+03   7.9235750e+00   2.3244000e-02  -2.4447000e-02  -9.7850000e-02  -1.1400000e-04   7.0000000e-05   1.0500000e-04
   2.0180000e+03   7.9275050e+00  -1.7436000e-02   3.9117000e-02   0.0000000e+00  -1.1400000e-04   7.0000000e-05   1.0500000e-04
   2.0190000e+03   7.9314350e+00   1.7430000e-02   3.0000000e-06  -2.5750000e-02  -1.1400000e-04   7.0000000e-05   1.0500000e-04
   2.0200000e+03   7.9353650e+00   1.7426000e-02   2.4453000e-02   1.0300000e-02  -1.1400000e-04   7.0000000e-05   1.0500000e-04
   2.0210000e+03   7.9392960e+00  -1.7439000e-02   6.3567000e-02  -5.1500000e-03  -1.1400000e-04   7.0000000e-05   1.0500000e-04
   2.0220000e+03   7.9432270e+00  -5.8070000e-03  -2.4451000e-02  -2.5750000e-02  -1.1400000e-04   7.0000000e-05   1.0500000e-04
   2.0230000e+03   7.9471560e+00   1.1624000e-02  -2.9338000e-02  -2.0600000e-02  -1.1400000e-04   7.0000000e-05   1.0500000e-04
   2.0240000e+03   7.9510860e+00  -1.7427000e-02  -1.9562000e-02  -4.1200000e-02  -1.1400000e-04   7.0000000e-05   1.0500000e-04
   2.0250000e+03   7.9550170e+00  -5.8090000e-03  -4.8910000e-03  -3.6050000e-02  -1.1400000e-04   7.0000000e-05   1.0500000e-04
   2.0260000e+03   7.9589470e+00   2.9041000e-02   6.8464000e-02   3.0900000e-02  -1.1400000e-04   7.0000000e-05   1.0500000e-04
   2.0270000e+03   7.9628790e+00  -2.3239000e-02  -9.7830000e-03  -5.1500000e-03  -1.1400000e-04   7.0000000e-05   1.0500000e-04
   2.0280000e+03   7.9668080e+00   2.3241000e-02  -4.8870000e-03  -6.1800000e-02  -1.1400000e-04   7.0000000e-05   1.0500000e-04
   2.0290000e+03   7.9707390e+00  -4.6483000e-02   1.9554000e-02   1.0300000e-02  -1.1400000e-04   7.0000000e-05   1.0500000e-04
   2.0300000e+03   7.9746700e+00  -2.3238000e-02  -1.4673000e-02  -3.6050000e-02  -1.1400000e-04   7.0000000e-05   1.0500000e-04
   2.0310000e+03   7.9786000e+00  -1.7432000e-02   1.4667000e-02   1.5450000e-02  -1.1400000e-04   7.0000000e-05   1.0500000e-04
   2.0320000e+03   7.9825290e+00  -3.4863000e-02   1.9555000e-02  -3.6050000e-02  -1.1400000e-04   7.0000000e-05   1.0500000e-04
   2.0330000e+03   7.9864590e+00   3.4859000e-02   4.8950000e-03   4.6350000e-02  -1.1400000e-04   7.0000000e-05   1.0500000e-04
   2.0340000e+03   7.9903890e+00   5.8060000e-03   2.9341000e-02   1.0300000e-02  -1.1400000e-04   7.0000000e-05   1.0500000e-04
   2.0350000e+03   7.9943190e+00  -6.3905000e-02  -3.9129000e-02   4.1200000e-02  -1.1400000e-04   7.0000000e-05   1.0500000e-04
   2.0360000e+03   7.9982500e+00   2.3241000e-02  -4.8870000e-03  -1.5450000e-02  -1.1400000e-04   7.0000000e-05   1.0500000e-04
   2.0370000e+03   8.0021810e+00   0.0000000e+00   0.0000000e+00  -3.0900000e-02  -1.1400000e-04   7.0000000e-05   1.0500000e-04
   2.0380000e+03   8.0061210e+00  -4.6476000e-02  -2.9346000e-02  -3.6050000e-02  -1.1400000e-04   7.0000000e-05   1.0500000e-04
   2.0390000e+03   8.0100460e+00  -5.8150000e-03   3.4229000e-02   5.1500000e-03  -1.1400000e-04   7.0000000e-05   1.0500000e-04
   2.0400000e+03   8.0139710e+00  -2.3245000e-02   3.9117000e-02  -1.0300000e-02  -1.1400000e-04   7.0000000e-05   1.0500000e-04
   2.0410000e+03   8.0179010e+00  -5.8090000e-03  -4.8910000e-03   2.0600000e-02  -1.1400000e-04   7.0000000e-05   1.0500000e-04
   2.0420000e+03   8.0218320e+00  -1.7434000e-02   2.4447000e-02   5.1500000e-03  -1.1400000e-04   7.0000000e-05   1.0500000e-04
   2.0430000e+03   8.0257630e+00   1.1625000e-02  -3.4228000e-02  -2.0600000e-02  -1.1400000e-04   7.0000000e-05   1.0500000e-04
   2.0440000e+03   8.0296940e+00  -1.7429000e-02  -9.7830000e-03  -2.5750000e-02  -1.1400000e-04   7.0000000e-05   1.0500000e-04
   2.0450000e+03   8.0336220e+00  -1.7434000e-02   2.9337000e-02  -7.7250000e-02  -1.1400000e-04   7.0000000e-05   1.0500000e-04
   2.0460000e+03   8.0375540e+00   5.8103000e-02  -1.9551000e-02  -4.6350000e-02  -1.1400000e-04   7.0000000e-05   1.0500000e-04
   2.0470000e+03   8.0414820e+00  -1.1627000e-02   4.8898000e-02  -1.0300000e-02  -1.1400000e-04   7.0000000e-05   1.0500000e-04
   2.0480000e+03   8.0454120e+00  -5.8130000e-03   1.9559000e-02  -1.0300000e-02  -1.1400000e-04   7.0000000e-05   1.0500000e-04
   2.0490000e+03   8.0493420e+00   7.5534000e-02  -2.9330000e-02   0.0000000e+00  -1.1400000e-04   7.0000000e-05   1.0500000e-04
   2.0500000e+03   8.0532730e+00  -5.2287000e-02  -1.9567000e-02   3.6050000e-02  -1.1400000e-04   7.0000000e-05   1.0500000e-04
   2.0510000e+03   8.0572030e+00  -4.6471000e-02  -6.3576000e-02   3.6050000e-02  -1.1400000e-04   7.0000000e-05   1.0500000e-04
   2.0520000e+03   8.0611590e+00   5.8070000e-03   1.9561000e-02   5.6650000e-02  -1.1400000e-04   7.0000000e-05   1.0500000e-04
   2.0530000e+03   8.0650630e+00  -4.6478000e-02  -1.4676000e-02   0.0000000e+00  -1.1400000e-04   7.0000000e-05   1.0500000e-04
   2.0540000e+03   8.0689950e+00   5.8080000e-03   1.4671000e-02   5.1500000e-03  -1.1400000e-04   7.0000000e-05   1.0500000e-04
   2.0550000e+03   8.0729250e+00  -5.8190000e-03   5.8679000e-02   0.0000000e+00  -1.1400000e-04   7.0000000e-05   1.0500000e-04
   2.0560000e+03   8.0768550e+00  -1.1616000e-02  -2.4452000e-02   1.0300000e-02  -1.1400000e-04   7.0000000e-05   1.0500000e-04
   2.0570000e+03   8.0807860e+00  -1.7429000e-02  -4.8930000e-03   4.1200000e-02  -1.1400000e-04   7.0000000e-05   1.0500000e-04
   2.0580000e+03   8.0847170e+00  -4.6480000e-02  -7.0000000e-06   2.0600000e-02  -1.1400000e-04   7.0000000e-05   1.0500000e-04
   2.0590000e+03   8.0886450e+00  -2.3236000e-02  -2.9343000e-02  -2.5750000e-02  -1.1400000e-04   7.0000000e-05   1.0500000e-04
   2.0600000e+03   8.0925770e+00  -2.9053000e-02   1.9556000e-02   1.5450000e-02  -1.1400000e-04   7.0000000e-05   1.0500000e-04
   2.0610000e+03   8.0965070e+00  -4.6485000e-02   3.9114000e-02  -5.1500000e-02  -1.1400000e-04   7.0000000e-05   1.0500000e-04
   2.0620000e+03   8.1004350e+00   1.1618000e-02   1.4672000e-02   3.0900000e-02  -1.1400000e-04   7.0000000e-05   1.0500000e-04
   2.0630000e+03   8.1043660e+00  -1.0000000e-06   4.8900000e-03  -3.6050000e-02  -1.1400000e-04   7.0000000e-05   1.0500000e-04
   2.0640000e+03   8.1082970e+00  -3.4859000e-02  -9.7850000e-03  -1.5450000e-02  -1.1400000e-04   7.0000000e-05   1.0500000e-04
   2.0650000e+03   8.1122270e+00  -4.0675000e-02   3.9115000e-02  -1.0300000e-02  -1.1400000e-04   7.0000000e-05   1.0500000e-04
   2.0660000e+03   8.1161580e+00  -3.0000000e-06   1.9560000e-02  -5.1500000e-02  -1.1400000e-04   7.0000000e-05   1.0500000e-04
   2.0670000e+03   8.1200870e+00  -2.3241000e-02   4.8870000e-03  -3.6050000e-02  -1.1400000e-04   7.0000000e-05   1.0500000e-04
   2.0680000e+03   8.1240180e+00   5.8010000e-03   5.8681000e-02   4.1200000e-02  -1.1400000e-04   7.0000000e-05   1.0500000e-04
   2.0690000e+03   8.1279530e+00   3.4861000e-02  -9.7750000e-03  -1.0300000e-02  -1.1400000e-04   7.0000000e-05   1.0500000e-04
   2.0700000e+03   8.1318790e+00  -5.8120000e-03   1.4669000e-02   2.5750000e-02  -1.1400000e-04   7.0000000e-05   1.0500000e-04
   2.0710000e+03   8.1358090e+00  -5.2287000e-02  -1.9568000e-02   5.1500000e-03  -1.1400000e-04   7.0000000e-05   1.0500000e-04
   2.0720000e+03   8.1397400e+00   2.3249000e-02  -6.3567000e-02   0.0000000e+00  -1.1400000e-04   7.0000000e-05   1.0500000e-04
   2.0730000e+03   8.1436700e+00  -4.0678000e-02   5.3784000e-02   1.5450000e-02  -1.1400000e-04   7.0000000e-05   1.0500000e-04
   2.0740000e+03   8.1476000e+00  -4.6483000e-02   1.9554000e-02   2.0600000e-02  -1.1400000e-04   7.0000000e-05   1.0500000e-04
   2.0750000e+03   8.1515310e+00   5.2288000e-02   1.4677000e-02  -5.1500000e-03  -1.1400000e-04   7.0000000e-05   1.0500000e-04
   2.0760000e+03   8.1554590e+00  -4.0675000e-02   3.9115000e-02   0.0000000e+00  -1.1400000e-04   7.0000000e-05   1.0500000e-04
   2.0770000e+03   8.1593890e+00  -5.2284000e-02  -4.4017000e-02   2.5750000e-02  -1.1400000e-04   7.0000000e-05   1.0500000e-04
   2.0780000e+03   8.1633210e+00   2.9053000e-02  -2.4446000e-02   4.1200000e-02  -1.1400000e-04   7.0000000e-05   1.0500000e-04
   2.0790000e+03   8.1672510e+00  -1.7429000e-02  -9.7820000e-03   4.6350000e-02  -1.1400000e-04   7.0000000e-05   1.0500000e-04
   2.0800000e+03   8.1711820e+00  -4.0669000e-02  -4.8950000e-03   1.5450000e-02  -1.1400000e-04   7.0000000e-05   1.0500000e-04
   2.0810000e+03   8.1751120e+00   2.9040000e-02   6.8464000e-02   0.0000000e+00  -1.1400000e-04   7.0000000e-05   1.0500000e-04
   2.0820000e+03   8.1790410e+00   5.8070000e-03   1.9561000e-02  -7.2100000e-02  -1.1400000e-04   7.0000000e-05   1.0500000e-04
   2.0830000e+03   8.1829720e+00  -3.4858000e-02  -1.4675000e-02  -2.5750000e-02  -1.1400000e-04   7.0000000e-05   1.0500000e-04
   2.0840000e+03   8.1869020e+00  -1.7431000e-02   9.7770000e-03  -4.1200000e-02  -1.1400000e-04   7.0000000e-05   1.0500000e-04
   2.0850000e+03   8.1908320e+00   1.1624000e-02  -2.4448000e-02  -5.1500000e-02  -1.1400000e-04   7.0000000e-05   1.0500000e-04
   2.0860000e+03   8.1947630e+00  -1.1624000e-02   2.9338000e-02   1.0300000e-02  -1.1400000e-04   7.0000000e-05   1.0500000e-04
   2.0870000e+03   8.1986920e+00  -4.6481000e-02   4.8840000e-03   0.0000000e+00  -1.1400000e-04   7.0000000e-05   1.0500000e-04
   2.0880000e+03   8.2026230e+00  -5.8100000e-03  -1.0000000e-06   0.0000000e+00  -1.1400000e-04   7.0000000e-05   1.0500000e-04
   2.0890000e+03   8.2065570e+00  -1.7435000e-02   3.4228000e-02   1.5450000e-02  -1.1400000e-04   7.0000000e-05   1.0500000e-04
   2.0900000e+03   8.2104850e+00  -1.1619000e-02  -9.7820000e-03  -5.6650000e-02  -1.1400000e-04   7.0000000e-05   1.0500000e-04
   2.0910000e+03   8.2144130e+00   1.1618000e-02   1.4672000e-02  -2.0600000e-02  -1.1400000e-04   7.0000000e-05   1.0500000e-04
   2.0920000e+03   8.2183430e+00  -2.3241000e-02   9.7770000e-03  -1.5450000e-02  -1.1400000e-04   7.0000000e-05   1.0500000e-04
   2.0930000e+03   8.2222740e+00  -2.3239000e-02  -9.7830000e-03   2.0600000e-02  -1.1400000e-04   7.0000000e-05   1.0500000e-04
   2.0940000e+03   8.2262040e+00  -6.3913000e-02   1.9551000e-02   1.0300000e-02  -1.1400000e-04   7.0000000e-05   1.0500000e-04
   2.0950000e+03   8.2301340e+00  -1.1623000e-02   1.9558000e-02   1.5450000e-02  -1.1400000e-04   7.0000000e-05   1.0500000e-04
   2.0960000e+03   8.2340640e+00   5.8110000e-03  -4.8890000e-03   0.0000000e+00  -1.1400000e-04   7.0000000e-05   1.0500000e-04
   2.0970000e+03   8.2379950e+00  -4.6481000e-02   4.8830000e-03   1.0300000e-02  -1.1400000e-04   7.0000000e-05   1.0500000e-04
   2.0980000e+03   8.2419250e+00  -2.9048000e-02  -1.4674000e-02   1.5450000e-02  -1.1400000e-04   7.0000000e-05   1.0500000e-04
   2.0990000e+03   8.2458550e+00   5.8090000e-03   4.8910000e-03   3.6050000e-02  -1.1400000e-04   7.0000000e-05   1.0500000e-04
   2.1000000e+03   8.2497860e+00  -5.8130000e-03   1.9559000e-02   2.5750000e-02  -1.1400000e-04   7.0000000e-05   1.0500000e-04
   2.1010000e+03   8.2537160e+00   5.8080000e-03   1.4671000e-02   5.1500000e-03  -1.1400000e-04   7.0000000e-05   1.0500000e-04
   2.1020000e+03   8.2576460e+00  -1.7430000e-02  -2.0000000e-06  -5.1500000e-03  -1.1400000e-04   7.0000000e-05   1.0500000e-04
   2.1030000e+03   8.2615850e+00  -4.6479000e-02  -4.8960000e-03  -5.1500000e-03  -1.1400000e-04   7.0000000e-05   1.0500000e-04
   2.1040000e+03   8.2655080e+00  -5.0000000e-06   3.4230000e-02   2.0600000e-02  -1.1400000e-04   7.0000000e-05   1.0500000e-04
   2.1050000e+03   8.2694360e+00   1.1623000e-02  -1.9558000e-02  -6.1800000e-02  -1.1400000e-04   7.0000000e-05   1.0500000e-04
   2.1060000e+03   8.2733670e+00  -2.9045000e-02  -3.9124000e-02  -5.6650000e-02  -1.1400000e-04   7.0000000e-05   1.0500000e-04
   2.1070000e+03   8.2772980e+00  -4.0674000e-02   2.9334000e-02  -2.0600000e-02  -1.1400000e-04   7.0000000e-05   1.0500000e-04
   2.1080000e+03   8.2812290e+00   2.9047000e-02   1.9564000e-02  -2.5750000e-02  -1.1400000e-04   7.0000000e-05   1.0500000e-04
   2.1090000e+03   8.2851580e+00   5.8020000e-03   5.3791000e-02   2.0600000e-02  -1.1400000e-04   7.0000000e-05   1.0500000e-04
   2.1100000e+03   8.2890890e+00  -4.6488000e-02   5.3783000e-02  -1.0300000e-02  -1.1400000e-04   7.0000000e-05   1.0500000e-04
   2.1110000e+03   8.2930180e+00   2.9054000e-02  -2.4446000e-02  -3.6050000e-02  -1.1400000e-04   7.0000000e-05   1.0500000e-04
   2.1120000e+03   8.2969490e+00  -4.6479000e-02  -4.8970000e-03   0.0000000e+00  -1.1400000e-04   7.0000000e-05   1.0500000e-04
   2.1130000e+03   8.3008790e+00  -5.8098000e-02  -1.4678000e-02  -3.6050000e-02  -1.1400000e-04   7.0000000e-05   1.0500000e-04
   2.1140000e+03   8.3048100e+00   3.4861000e-02  -9.7750000e-03   0.0000000e+00  -1.1400000e-04   7.0000000e-05   1.0500000e-04
   2.1150000e+03   8.3087400e+00  -1.7435000e-02   3.9118000e-02   2.0600000e-02  -1.1400000e-04   7.0000000e-05   1.0500000e-04
   2.1160000e+03   8.3126720e+00  -5.8099000e-02  -4.8980000e-03   2.5750000e-02  -1.1400000e-04   7.0000000e-05   1.0500000e-04
   2.1170000e+03   8.3166010e+00   5.2287000e-02   2.4457000e-02   2.0600000e-02  -1.1400000e-04   7.0000000e-05   1.0500000e-04
   2.1180000e+03   8.3205320e+00  -3.4863000e-02   2.4445000e-02   2.5750000e-02  -1.1400000e-04   7.0000000e-05   1.0500000e-04
   2.1190000e+03   8.3244600e+00  -2.3240000e-02  -3.0000000e-06  -1.5450000e-02  -1.1400000e-04   7.0000000e-05   1.0500000e-04
   2.1200000e+03   8.3283900e+00   5.8090000e-03   9.7810000e-03  -1.5450000e-02  -1.1400000e-04   7.0000000e-05   1.0500000e-04
   2.1210000e+03   8.3323210e+00   5.8120000e-03  -1.4669000e-02  -5.6650000e-02  -1.1400000e-04   7.0000000e-05   1.0500000e-04
   2.1220000e+03   8.3362510e+00   1.7428000e-02   1.4673000e-02   2.5750000e-02  -1.1400000e-04   7.0000000e-05   1.0500000e-04
   2.1230000e+03   8.3401820e+00  -1.1623000e-02   1.9558000e-02  -1.0300000e-02  -1.1400000e-04   7.0000000e-05   1.0500000e-04
   2.1240000e+03   8.3441120e+00   1.7432000e-02  -1.4667000e-02   1.0300000e-02  -1.1400000e-04   7.0000000e-05   1.0500000e-04
   2.1250000e+03   8.3480420e+00  -6.3912000e-02   1.4661000e-02   3.0900000e-02  -1.1400000e-04   7.0000000e-05   1.0500000e-04
   2.1260000e+03   8.3519730e+00   1.0000000e-06  -4.8900000e-03  -2.0600000e-02  -1.1400000e-04   7.0000000e-05   1.0500000e-04
   2.1270000e+03   8.3559030e+00  -5.8080000e-03  -1.4671000e-02  -3.0900000e-02  -1.1400000e-04   7.0000000e-05   1.0500000e-04
   2.1280000e+03   8.3598330e+00  -5.0000000e-06   3.9120000e-02  -5.1500000e-02  -1.1400000e-04   7.0000000e-05   1.0500000e-04
   2.1290000e+03   8.3637640e+00  -2.0000000e-06   1.4670000e-02  -5.6650000e-02  -1.1400000e-04   7.0000000e-05   1.0500000e-04
   2.1300000e+03   8.3676930e+00   2.9045000e-02   3.9124000e-02  -2.5750000e-02  -1.1400000e-04   7.0000000e-05   1.0500000e-04
   2.1310000e+03   8.3716230e+00  -2.3243000e-02   1.9557000e-02  -1.5450000e-02  -1.1400000e-04   7.0000000e-05   1.0500000e-04
   2.1320000e+03   8.3755550e+00   5.8140000e-03  -2.9339000e-02  -5.1500000e-03  -1.1400000e-04   7.0000000e-05   1.0500000e-04
   2.1330000e+03   8.3794850e+00  -5.8098000e-02  -1.4679000e-02   3.0900000e-02  -1.1400000e-04   7.0000000e-05   1.0500000e-04
   2.1340000e+03   8.3834130e+00  -4.6482000e-02   1.4663000e-02  -5.6650000e-02  -1.1400000e-04   7.0000000e-05   1.0500000e-04
   2.1350000e+03   8.3873440e+00  -1.1621000e-02   9.7780000e-03   5.1500000e-03  -1.1400000e-04   7.0000000e-05   1.0500000e-04
   2.1360000e+03   8.3912740e+00  -1.7436000e-02   3.9117000e-02  -1.5450000e-02  -1.1400000e-04   7.0000000e-05   1.0500000e-04
   2.1370000e+03   8.3952050e+00   3.4855000e-02   3.4235000e-02   5.1500000e-03  -1.1400000e-04   7.0000000e-05   1.0500000e-04
   2.1380000e+03   8.3991350e+00  -1.1619000e-02  -9.7820000e-03   1.0300000e-02  -1.1400000e-04   7.0000000e-05   1.0500000e-04
   2.1390000e+03   8.4030650e+00  -4.0664000e-02  -4.4015000e-02   5.1500000e-03  -1.1400000e-04   7.0000000e-05   1.0500000e-04
   2.1400000e+03   8.4069960e+00   4.0671000e-02  -9.7750000e-03   1.5450000e-02  -1.1400000e-04   7.0000000e-05   1.0500000e-04
   2.1410000e+03   8.4109410e+00   2.0000000e-06  -1.4670000e-02  -1.0300000e-02  -1.1400000e-04   7.0000000e-05   1.0500000e-04
   2.1420000e+03   8.4148570e+00  -2.3235000e-02  -3.4233000e-02  -4.6350000e-02  -1.1400000e-04   7.0000000e-05   1.0500000e-04
   2.1430000e+03   8.4187870e+00   1.7425000e-02   3.9122000e-02   3.6050000e-02  -1.1400000e-04   7.0000000e-05   1.0500000e-04
   2.1440000e+03   8.4227170e+00  -2.3244000e-02   2.9337000e-02  -6.1800000e-02  -1.1400000e-04   7.0000000e-05   1.0500000e-04
   2.1450000e+03   8.4266470e+00  -5.8110000e-03   4.8890000e-03   5.1500000e-02  -1.1400000e-04   7.0000000e-05   1.0500000e-04
   2.1460000e+03   8.4305780e+00  -1.1623000e-02   1.9558000e-02  -2.5750000e-02  -1.1400000e-04   7.0000000e-05   1.0500000e-04
   2.1470000e+03   8.4345080e+00   4.0674000e-02  -2.4444000e-02  -1.5450000e-02  -1.1400000e-04   7.0000000e-05   1.0500000e-04
   2.1480000e+03   8.4384370e+00  -1.7431000e-02   9.7770000e-03  -5.1500000e-03  -1.1400000e-04   7.0000000e-05   1.0500000e-04
   2.1490000e+03   8.4423670e+00  -2.3243000e-02   1.9557000e-02  -5.6650000e-02  -1.1400000e-04   7.0000000e-05   1.0500000e-04
   2.1500000e+03   8.4462980e+00   5.2289000e-02   4.8980000e-03  -5.1500000e-02  -1.1400000e-04   7.0000000e-05   1.0500000e-04
   2.1510000e+03   8.4502290e+00  -5.2289000e-02  -9.7870000e-03  -3.0900000e-02  -1.1400000e-04   7.0000000e-05   1.0500000e-04
   2.1520000e+03   8.4541600e+00  -3.4857000e-02  -2.4455000e-02  -5.1500000e-03  -1.1400000e-04   7.0000000e-05   1.0500000e-04
   2.1530000e+03   8.4580900e+00   4.0663000e-02   4.8905000e-02   0.0000000e+00  -1.1400000e-04   7.0000000e-05   1.0500000e-04
   2.1540000e+03   8.4620190e+00  -5.8100000e-02  -8.0000000e-06   2.0600000e-02  -1.1400000e-04   7.0000000e-05   1.0500000e-04
   2.1550000e+03   8.4659500e+00  -2.3242000e-02   1.4667000e-02  -1.5450000e-02  -1.1400000e-04   7.0000000e-05   1.0500000e-04
   2.1560000e+03   8.4698800e+00  -1.1627000e-02   5.3788000e-02   0.0000000e+00  -1.1400000e-04   7.0000000e-05   1.0500000e-04
   2.1570000e+03   8.4738100e+00  -4.0673000e-02   2.4445000e-02  -1.0300000e-02  -1.1400000e-04   7.0000000e-05   1.0500000e-04
   2.1580000e+03   8.4777400e+00  -2.0000000e-06   1.4670000e-02   5.1500000e-03  -1.1400000e-04   7.0000000e-05   1.0500000e-04
   2.1590000e+03   8.4816700e+00  -4.0000000e-06   2.9340000e-02   1.0300000e-02  -1.1400000e-04   7.0000000e-05   1.0500000e-04
   2.1600000e+03   8.4856010e+00   6.0000000e-06  -4.4010000e-02   2.5750000e-02  -1.1400000e-04   7.0000000e-05   1.0500000e-04
   2.1610000e+03   8.4895320e+00  -4.0668000e-02  -1.4676000e-02   3.0900000e-02  -1.1400000e-04   7.0000000e-05   1.0500000e-04
   2.1620000e+03   8.4934610e+00  -2.3238000e-02  -1.4673000e-02   3.0900000e-02  -1.1400000e-04   7.0000000e-05   1.0500000e-04
   2.1630000e+03   8.4973910e+00   1.1618000e-02   1.4672000e-02   1.5450000e-02  -1.1400000e-04   7.0000000e-05   1.0500000e-04
   2.1640000e+03   8.5013210e+00   1.1616000e-02   2.9342000e-02  -5.1500000e-03  -1.1400000e-04   7.0000000e-05   1.0500000e-04
   2.1650000e+03   8.5052520e+00  -1.0000000e-06   4.8900000e-03  -5.1500000e-02  -1.1400000e-04   7.0000000e-05   1.0500000e-04
   2.1660000e+03   8.5091830e+00   5.8110000e-03  -9.7790000e-03   0.0000000e+00  -1.1400000e-04   7.0000000e-05   1.0500000e-04
   2.1670000e+03   8.5131210e+00   1.1625000e-02  -3.9118000e-02  -4.6350000e-02  -1.1400000e-04   7.0000000e-05   1.0500000e-04
   2.1680000e+03   8.5170420e+00   3.4861000e-02  -4.8850000e-03  -1.5450000e-02  -1.1400000e-04   7.0000000e-05   1.0500000e-04
   2.1690000e+03   8.5209730e+00  -1.1618000e-02  -1.4672000e-02  -2.0600000e-02  -1.1400000e-04   7.0000000e-05   1.0500000e-04
   2.1700000e+03   8.5249030e+00  -1.1621000e-02   4.8880000e-03  -4.6350000e-02  -1.1400000e-04   7.0000000e-05   1.0500000e-04
   2.1710000e+03   8.5288330e+00  -2.9056000e-02   3.9116000e-02  -1.0300000e-02  -1.1400000e-04   7.0000000e-05   1.0500000e-04
   2.1720000e+03   8.5327640e+00  -3.4863000e-02   1.9555000e-02  -4.6350000e-02  -1.1400000e-04   7.0000000e-05   1.0500000e-04
   2.1730000e+03   8.5366940e+00   7.5531000e-02  -9.7690000e-03   2.5750000e-02  -1.1400000e-04   7.0000000e-05   1.0500000e-04
   2.1740000e+03   8.5406240e+00  -5.8160000e-03   3.9119000e-02   1.5450000e-02  -1.1400000e-04   7.0000000e-05   1.0500000e-04
   2.1750000e+03   8.5445540e+00  -3.4859000e-02  -4.8950000e-03   0.0000000e+00  -1.1400000e-04   7.0000000e-05   1.0500000e-04
   2.1760000e+03   8.5484860e+00   4.6484000e-02  -2.4443000e-02   1.5450000e-02  -1.1400000e-04   7.0000000e-05   1.0500000e-04
   2.1770000e+03   8.5524140e+00  -5.2291000e-02   9.7730000e-03  -2.5750000e-02  -1.1400000e-04   7.0000000e-05   1.0500000e-04
   2.1780000e+03   8.5563440e+00  -4.0670000e-02  -5.0000000e-06   1.5450000e-02  -1.1400000e-04   7.0000000e-05   1.0500000e-04
   2.1790000e+03   8.5602750e+00   2.9049000e-02   4.8940000e-03  -5.1500000e-03  -1.1400000e-04   7.0000000e-05   1.0500000e-04
   2.1800000e+03   8.5642060e+00  -2.3237000e-02  -1.9563000e-02   0.0000000e+00  -1.1400000e-04   7.0000000e-05   1.0500000e-04
   2.1810000e+03   8.5681350e+00  -4.0672000e-02   1.4665000e-02   4.1200000e-02  -1.1400000e-04   7.0000000e-05   1.0500000e-04
   2.1820000e+03   8.5720650e+00  -2.3243000e-02   1.9557000e-02   1.0300000e-02  -1.1400000e-04   7.0000000e-05   1.0500000e-04
   2.1830000e+03   8.5759960e+00   1.0000000e-06  -4.8900000e-03   6.1800000e-02  -1.1400000e-04   7.0000000e-05   1.0500000e-04
   2.1840000e+03   8.5799260e+00  -2.9054000e-02   2.4446000e-02   3.6050000e-02  -1.1400000e-04   7.0000000e-05   1.0500000e-04
   2.1850000e+03   8.5838580e+00  -2.3236000e-02  -2.4453000e-02   0.0000000e+00  -1.1400000e-04   7.0000000e-05   1.0500000e-04
   2.1860000e+03   8.5877880e+00   2.9051000e-02  -4.8860000e-03  -2.5750000e-02  -1.1400000e-04   7.0000000e-05   1.0500000e-04
   2.1870000e+03   8.5917180e+00  -5.2289000e-02  -9.7880000e-03   0.0000000e+00  -1.1400000e-04   7.0000000e-05   1.0500000e-04
   2.1880000e+03   8.5956470e+00   4.0675000e-02  -3.4224000e-02  -5.6650000e-02  -1.1400000e-04   7.0000000e-05   1.0500000e-04
   2.1890000e+03   8.5995790e+00   1.1615000e-02   3.9122000e-02   0.0000000e+00  -1.1400000e-04   7.0000000e-05   1.0500000e-04
   2.1900000e+03   8.6035080e+00  -3.4863000e-02   2.4445000e-02  -2.0600000e-02  -1.1400000e-04   7.0000000e-05   1.0500000e-04
   2.1910000e+03   8.6074370e+00   2.3236000e-02   2.9343000e-02   2.0600000e-02  -1.1400000e-04   7.0000000e-05   1.0500000e-04
   2.1920000e+03   8.6114030e+00   2.3237000e-02   1.9563000e-02   2.0600000e-02  -1.1400000e-04   7.0000000e-05   1.0500000e-04
   2.1930000e+03   8.6152980e+00  -3.4864000e-02   2.9335000e-02   2.5750000e-02  -1.1400000e-04   7.0000000e-05   1.0500000e-04
   2.1940000e+03   8.6192290e+00   5.8110000e-03  -4.8890000e-03  -2.5750000e-02  -1.1400000e-04   7.0000000e-05   1.0500000e-04
   2.1950000e+03   8.6231600e+00   5.0000000e-06  -3.9120000e-02  -3.0900000e-02  -1.1400000e-04   7.0000000e-05   1.0500000e-04
   2.1960000e+03   8.6270900e+00   4.0671000e-02  -4.8840000e-03  -1.5450000e-02  -1.1400000e-04   7.0000000e-05   1.0500000e-04
   2.1970000e+03   8.6310190e+00  -1.7431000e-02   9.7770000e-03  -1.0300000e-02  -1.1400000e-04   7.0000000e-05   1.0500000e-04
   2.1980000e+03   8.6349510e+00  -2.3242000e-02   1.4667000e-02   5.1500000e-03  -1.1400000e-04   7.0000000e-05   1.0500000e-04
   2.1990000e+03   8.6388810e+00  -5.8120000e-03   1.4669000e-02   6.1800000e-02  -1.1400000e-04   7.0000000e-05   1.0500000e-04
   2.2000000e+03   8.6428110e+00  -3.4858000e-02  -1.4675000e-02  -1.5450000e-02  -1.1400000e-04   7.0000000e-05   1.0500000e-04
   2.2010000e+03   8.6467410e+00   5.8120000e-03  -1.4669000e-02   2.5750000e-02  -1.1400000e-04   7.0000000e-05   1.0500000e-04
   2.2020000e+03   8.6506730e+00  -5.8100000e-03  -1.0000000e-06   0.0000000e+00  -1.1400000e-04   7.0000000e-05   1.0500000e-04
   2.2030000e+03   8.6546010e+00  -3.4857000e-02  -2.4455000e-02  -2.0600000e-02  -1.1400000e-04   7.0000000e-05   1.0500000e-04
   2.2040000e+03   8.6585330e+00  -5.8140000e-03   2.9339000e-02   5.6650000e-02  -1.1400000e-04   7.0000000e-05   1.0500000e-04
   2.2050000e+03   8.6624610e+00  -2.3243000e-02   1.9557000e-02   1.5450000e-02  -1.1400000e-04   7.0000000e-05   1.0500000e-04
   2.2060000e+03   8.6663910e+00  -2.3238000e-02  -1.4673000e-02   5.1500000e-02  -1.1400000e-04   7.0000000e-05   1.0500000e-04
   2.2070000e+03   8.6703220e+00  -6.3913000e-02   2.4441000e-02  -1.0300000e-02  -1.1400000e-04   7.0000000e-05   1.0500000e-04
   2.2080000e+03   8.6742530e+00  -2.3239000e-02  -4.8930000e-03  -1.5450000e-02  -1.1400000e-04   7.0000000e-05   1.0500000e-04
   2.2090000e+03   8.6781840e+00   2.9051000e-02  -9.7760000e-03  -3.0900000e-02  -1.1400000e-04   7.0000000e-05   1.0500000e-04
   2.2100000e+03   8.6821140e+00   2.3820700e-01   1.9595000e-02  -1.0300000e-02  -1.1400000e-04   7.0000000e-05   1.0500000e-04
   2.2110000e+03   8.6860430e+00   1.0000000e-06  -9.7800000e-03  -1.0300000e-02  -1.1400000e-04   7.0000000e-05   1.0500000e-04
   2.2120000e+03   8.6899740e+00  -5.2296000e-02   4.4002000e-02   0.0000000e+00  -1.1400000e-04   7.0000000e-05   1.0500000e-04
   2.2130000e+03   8.6939040e+00  -1.1616000e-02  -2.4452000e-02  -2.5750000e-02  -1.1400000e-04   7.0000000e-05   1.0500000e-04
   2.2140000e+03   8.6978350e+00  -1.1619000e-02  -4.8920000e-03   2.5750000e-02  -1.1400000e-04   7.0000000e-05   1.0500000e-04
   2.2150000e+03   8.7017660e+00   2.3241000e-02  -9.7770000e-03  -5.1500000e-02  -1.1400000e-04   7.0000000e-05   1.0500000e-04
   2.2160000e+03   8.7056950e+00  -2.9048000e-02  -1.4674000e-02  -5.1500000e-03  -1.1400000e-04   7.0000000e-05   1.0500000e-04
   2.2170000e+03   8.7096250e+00  -5.8107000e-02   5.3782000e-02  -4.1200000e-02  -1.1400000e-04   7.0000000e-05   1.0500000e-04
   2.2180000e+03   8.7135560e+00   2.3237000e-02   1.9563000e-02  -3.6050000e-02  -1.1400000e-04   7.0000000e-05   1.0500000e-04
   2.2190000e+03   8.7174860e+00   1.7429000e-02   9.7820000e-03   1.0300000e-02  -1.1400000e-04   7.0000000e-05   1.0500000e-04
   2.2200000e+03   8.7214150e+00  -6.9724000e-02   2.9331000e-02   1.5450000e-02  -1.1400000e-04   7.0000000e-05   1.0500000e-04
   2.2210000e+03   8.7253460e+00   1.7436000e-02  -3.9117000e-02   3.6050000e-02  -1.1400000e-04   7.0000000e-05   1.0500000e-04
   2.2220000e+03   8.7292770e+00  -2.9049000e-02  -9.7840000e-03   4.1200000e-02  -1.1400000e-04   7.0000000e-05   1.0500000e-04
   2.2230000e+03   8.7332060e+00  -4.6476000e-02  -2.4457000e-02  -2.0600000e-02  -1.1400000e-04   7.0000000e-05   1.0500000e-04
   2.2240000e+03   8.7371360e+00   4.0668000e-02   1.4676000e-02   2.0600000e-02  -1.1400000e-04   7.0000000e-05   1.0500000e-04
   2.2250000e+03   8.7410660e+00  -1.7433000e-02   1.9557000e-02  -1.5450000e-02  -1.1400000e-04   7.0000000e-05   1.0500000e-04
   2.2260000e+03   8.7449970e+00  -4.0672000e-02   1.4664000e-02   5.1500000e-03  -1.1400000e-04   7.0000000e-05   1.0500000e-04
   2.2270000e+03   8.7489270e+00   2.9042000e-02   5.8684000e-02  -4.1200000e-02  -1.1400000e-04   7.0000000e-05   1.0500000e-04
   2.2280000e+03   8.7528580e+00  -5.8070000e-03  -2.4451000e-02  -5.1500000e-03  -1.1400000e-04   7.0000000e-05   1.0500000e-04
   2.2290000e+03   8.7567880e+00  -1.1617000e-02  -1.9562000e-02   5.1500000e-03  -1.1400000e-04   7.0000000e-05   1.0500000e-04
   2.2300000e+03   8.7607180e+00  -2.3238000e-02  -1.4673000e-02  -5.1500000e-03  -1.1400000e-04   7.0000000e-05   1.0500000e-04
   2.2310000e+03   8.7646540e+00   2.0000000e-06  -1.4670000e-02  -2.0600000e-02  -1.1400000e-04   7.0000000e-05   1.0500000e-04
   2.2320000e+03   8.7685790e+00  -1.7435000e-02   3.9118000e-02  -1.0300000e-02  -1.1400000e-04   7.0000000e-05   1.0500000e-04
   2.2330000e+03   8.7725090e+00   1.1620000e-02   2.0000000e-06  -5.6650000e-02  -1.1400000e-04   7.0000000e-05   1.0500000e-04
   2.2340000e+03   8.7764380e+00   5.8120000e-03  -1.4669000e-02   5.1500000e-03  -1.1400000e-04   7.0000000e-05   1.0500000e-04
   2.2350000e+03   8.7803690e+00  -5.8105000e-02   3.4221000e-02  -1.0300000e-02  -1.1400000e-04   7.0000000e-05   1.0500000e-04
   2.2360000e+03   8.7843000e+00   3.4860000e-02   5.0000000e-06   5.1500000e-03  -1.1400000e-04   7.0000000e-05   1.0500000e-04
   2.2370000e+03   8.7882300e+00   1.7429000e-02   9.7830000e-03  -5.1500000e-03  -1.1400000e-04   7.0000000e-05   1.0500000e-04
   2.2380000e+03   8.7921610e+00  -6.9716000e-02  -2.4460000e-02  -8.2400000e-02  -1.1400000e-04   7.0000000e-05   1.0500000e-04
   2.2390000e+03   8.7960900e+00   2.9051000e-02  -4.8860000e-03   1.0300000e-02  -1.1400000e-04   7.0000000e-05   1.0500000e-04
   2.2400000e+03   8.8000200e+00  -5.8097000e-02  -1.9568000e-02  -3.0900000e-02  -1.1400000e-04   7.0000000e-05   1.0500000e-04
   2.2410000e+03   8.8039510e+00  -4.0667000e-02  -2.4455000e-02   1.5450000e-02  -1.1400000e-04   7.0000000e-05   1.0500000e-04
   2.2420000e+03   8.8078810e+00  -1.7434000e-02   2.9338000e-02   2.0600000e-02  -1.1400000e-04   7.0000000e-05   1.0500000e-04
   2.2430000e+03   8.8118110e+00   3.4862000e-02  -1.4665000e-02   4.1200000e-02  -1.1400000e-04   7.0000000e-05   1.0500000e-04
   2.2440000e+03   8.8157430e+00  -1.1622000e-02   1.4668000e-02   1.0300000e-02  -1.1400000e-04   7.0000000e-05   1.0500000e-04
   2.2450000e+03   8.8196730e+00  -5.8107000e-02   5.3782000e-02   1.0300000e-02  -1.1400000e-04   7.0000000e-05   1.0500000e-04
   2.2460000e+03   8.8236020e+00   3.4858000e-02   1.4675000e-02  -4.6350000e-02  -1.1400000e-04   7.0000000e-05   1.0500000e-04
   2.2470000e+03   8.8275340e+00  -5.2293000e-02   1.9552000e-02  -1.0300000e-02  -1.1400000e-04   7.0000000e-05   1.0500000e-04
   2.2480000e+03   8.8314620e+00  -4.0673000e-02   1.9554000e-02  -6.6950000e-02  -1.1400000e-04   7.0000000e-05   1.0500000e-04
   2.2490000e+03   8.8353920e+00   5.2294000e-02  -2.4442000e-02   1.0300000e-02  -1.1400000e-04   7.0000000e-05   1.0500000e-04
   2.2500000e+03   8.8393220e+00  -6.9718000e-02  -1.4680000e-02  -3.0900000e-02  -1.1400000e-04   7.0000000e-05   1.0500000e-04
   2.2510000e+03   8.8432530e+00  -1.1621000e-02   4.8880000e-03   5.1500000e-03  -1.1400000e-04   7.0000000e-05   1.0500000e-04
   2.2520000e+03   8.8471830e+00   1.7425000e-02   3.9122000e-02   0.0000000e+00  -1.1400000e-04   7.0000000e-05   1.0500000e-04
   2.2530000e+03   8.8511130e+00  -6.0000000e-06   4.4010000e-02  -4.6350000e-02  -1.1400000e-04   7.0000000e-05   1.0500000e-04
   2.2540000e+03   8.8550430e+00  -1.1625000e-02   3.9118000e-02  -1.5450000e-02  -1.1400000e-04   7.0000000e-05   1.0500000e-04
   2.2550000e+03   8.8589740e+00   2.9055000e-02  -3.4226000e-02  -2.5750000e-02  -1.1400000e-04   7.0000000e-05   1.0500000e-04
   2.2560000e+03   8.8629050e+00  -2.3235000e-02  -3.4233000e-02  -4.6350000e-02  -1.1400000e-04   7.0000000e-05   1.0500000e-04
   2.2570000e+03   8.8668350e+00  -2.9053000e-02   1.9556000e-02  -1.0300000e-02  -1.1400000e-04   7.0000000e-05   1.0500000e-04
   2.2580000e+03   8.8707670e+00   5.8130000e-03  -1.9559000e-02  -5.1500000e-03  -1.1400000e-04   7.0000000e-05   1.0500000e-04
   2.2590000e+03   8.8746970e+00   2.9044000e-02   3.9124000e-02  -5.1500000e-02  -1.1400000e-04   7.0000000e-05   1.0500000e-04
   2.2600000e+03   8.8786260e+00  -1.7433000e-02   1.9557000e-02   1.0300000e-02  -1.1400000e-04   7.0000000e-05   1.0500000e-04
   2.2610000e+03   8.8825570e+00  -1.0000000e-06   9.7800000e-03  -4.1200000e-02  -1.1400000e-04   7.0000000e-05   1.0500000e-04
   2.2620000e+03   8.8864870e+00  -5.8090000e-03  -4.8910000e-03  -5.1500000e-03  -1.1400000e-04   7.0000000e-05   1.0500000e-04
   2.2630000e+03   8.8904150e+00  -2.3241000e-02   9.7770000e-03  -1.5450000e-02  -1.1400000e-04   7.0000000e-05   1.0500000e-04
   2.2640000e+03   8.8943450e+00   1.7432000e-02  -1.4668000e-02   2.5750000e-02  -1.1400000e-04   7.0000000e-05   1.0500000e-04
   2.2650000e+03   8.8982760e+00  -3.4862000e-02   1.4665000e-02   1.0300000e-02  -1.1400000e-04   7.0000000e-05   1.0500000e-04
   2.2660000e+03   8.9022060e+00   2.9050000e-02   4.0000000e-06   3.6050000e-02  -1.1400000e-04   7.0000000e-05   1.0500000e-04
   2.2670000e+03   8.9061370e+00   5.8060000e-03   2.9341000e-02   1.0300000e-02  -1.1400000e-04   7.0000000e-05   1.0500000e-04
   2.2680000e+03   8.9100670e+00  -2.3235000e-02  -3.4233000e-02  -2.0600000e-02  -1.1400000e-04   7.0000000e-05   1.0500000e-04
   2.2690000e+03   8.9139970e+00   1.1623000e-02  -2.4448000e-02  -2.5750000e-02  -1.1400000e-04   7.0000000e-05   1.0500000e-04
   2.2700000e+03   8.9179290e+00  -2.3238000e-02  -1.4673000e-02  -5.1500000e-03  -1.1400000e-04   7.0000000e-05   1.0500000e-04
   2.2710000e+03   8.9218590e+00  -2.3241000e-02   4.8870000e-03  -4.6350000e-02  -1.1400000e-04   7.0000000e-05   1.0500000e-04
   2.2720000e+03   8.9257890e+00  -2.9056000e-02   3.9116000e-02   3.0900000e-02  -1.1400000e-04   7.0000000e-05   1.0500000e-04
   2.2730000e+03   8.9297190e+00  -4.6486000e-02   3.9113000e-02  -1.0300000e-02  -1.1400000e-04   7.0000000e-05   1.0500000e-04
   2.2740000e+03   8.9336490e+00  -5.8090000e-03  -9.7810000e-03   0.0000000e+00  -1.1400000e-04   7.0000000e-05   1.0500000e-04
   2.2750000e+03   8.9375790e+00  -1.7433000e-02   1.9557000e-02  -5.1500000e-02  -1.1400000e-04   7.0000000e-05   1.0500000e-04
   2.2760000e+03   8.9415100e+00   3.0000000e-06  -1.9560000e-02  -2.5750000e-02  -1.1400000e-04   7.0000000e-05   1.0500000e-04
   2.2770000e+03   8.9454390e+00  -4.0670000e-02  -6.0000000e-06  -4.1200000e-02  -1.1400000e-04   7.0000000e-05   1.0500000e-04
   2.2780000e+03   8.9493690e+00  -2.9055000e-02   3.4226000e-02  -3.6050000e-02  -1.1400000e-04   7.0000000e-05   1.0500000e-04
   2.2790000e+03   8.9533000e+00   5.2287000e-02   2.4457000e-02   1.5450000e-02  -1.1400000e-04   7.0000000e-05   1.0500000e-04
   2.2800000e+03   8.9572310e+00  -5.8103000e-02   2.4442000e-02   2.0600000e-02  -1.1400000e-04   7.0000000e-05   1.0500000e-04
   2.2810000e+03   8.9611610e+00   1.7429000e-02   4.8920000e-03   2.0600000e-02  -1.1400000e-04   7.0000000e-05   1.0500000e-04
   2.2820000e+03   8.9650910e+00   2.9042000e-02   5.8684000e-02   5.1500000e-02  -1.1400000e-04   7.0000000e-05   1.0500000e-04
   2.2830000e+03   8.9690210e+00  -3.4857000e-02  -2.4455000e-02  -5.1500000e-03  -1.1400000e-04   7.0000000e-05   1.0500000e-04
   2.2840000e+03   8.9729520e+00   4.0674000e-02  -2.9335000e-02   5.1500000e-03  -1.1400000e-04   7.0000000e-05   1.0500000e-04
   2.2850000e+03   8.9768820e+00   3.0000000e-06  -1.9560000e-02   5.1500000e-03  -1.1400000e-04   7.0000000e-05   1.0500000e-04
   2.2860000e+03   8.9808120e+00  -2.3239000e-02  -9.7830000e-03  -1.5450000e-02  -1.1400000e-04   7.0000000e-05   1.0500000e-04
   2.2870000e+03   8.9847430e+00   5.8010000e-03   5.8681000e-02   3.6050000e-02  -1.1400000e-04   7.0000000e-05   1.0500000e-04
   2.2880000e+03   8.9886720e+00   2.3240000e-02   3.0000000e-06  -2.5750000e-02  -1.1400000e-04   7.0000000e-05   1.0500000e-04
   2.2890000e+03   8.9926020e+00  -2.9049000e-02  -4.8940000e-03   0.0000000e+00  -1.1400000e-04   7.0000000e-05   1.0500000e-04
   2.2900000e+03   8.9965340e+00  -3.4863000e-02   1.9555000e-02  -1.0300000e-02  -1.1400000e-04   7.0000000e-05   1.0500000e-04
   2.2910000e+03   9.0004630e+00   4.6481000e-02  -9.7740000e-03  -5.1500000e-03  -1.1400000e-04   7.0000000e-05   1.0500000e-04
   2.2920000e+03   9.0043930e+00  -1.7433000e-02   1.9558000e-02  -3.0900000e-02  -1.1400000e-04   7.0000000e-05   1.0500000e-04
   2.2930000e+03   9.0083230e+00  -4.0667000e-02  -2.4455000e-02   1.5450000e-02  -1.1400000e-04   7.0000000e-05   1.0500000e-04
   2.2940000e+03   9.0122540e+00  -5.8130000e-03   2.4449000e-02   2.5750000e-02  -1.1400000e-04   7.0000000e-05   1.0500000e-04
   2.2950000e+03   9.0162310e+00  -3.4863000e-02   1.9555000e-02   0.0000000e+00  -1.1400000e-04   7.0000000e-05   1.0500000e-04
   2.2960000e+03   9.0201140e+00  -5.2289000e-02  -4.8970000e-03   5.1500000e-03  -1.1400000e-04   7.0000000e-05   1.0500000e-04
   2.2970000e+03   9.0240440e+00   5.2289000e-02   9.7870000e-03   2.0600000e-02  -1.1400000e-04   7.0000000e-05   1.0500000e-04
   2.2980000e+03   9.0279750e+00  -4.0665000e-02  -3.4236000e-02  -5.6650000e-02  -1.1400000e-04   7.0000000e-05   1.0500000e-04
   2.2990000e+03   9.0319050e+00   5.8110000e-03  -4.8890000e-03  -5.1500000e-03  -1.1400000e-04   7.0000000e-05   1.0500000e-04
   2.3000000e+03   9.0358350e+00  -2.3242000e-02   1.4667000e-02  -2.5750000e-02  -1.1400000e-04   7.0000000e-05   1.0500000e-04
   2.3010000e+03   9.0397660e+00  -5.8110000e-03   4.8890000e-03  -1.0300000e-02  -1.1400000e-04   7.0000000e-05   1.0500000e-04
   2.3020000e+03   9.0436960e+00  -5.8100000e-02  -9.0000000e-06   1.0300000e-02  -1.1400000e-04   7.0000000e-05   1.0500000e-04
   2.3030000e+03   9.0476260e+00   1.7432000e-02  -1.4667000e-02   4.1200000e-02  -1.1400000e-04   7.0000000e-05   1.0500000e-04
   2.3040000e+03   9.0515580e+00   5.8110000e-03  -4.8890000e-03   3.0900000e-02  -1.1400000e-04   7.0000000e-05   1.0500000e-04
   2.3050000e+03   9.0554870e+00  -6.9715000e-02  -3.4239000e-02   5.6650000e-02  -1.1400000e-04   7.0000000e-05   1.0500000e-04
   2.3060000e+03   9.0594160e+00  -5.8170000e-03   4.8899000e-02   2.5750000e-02  -1.1400000e-04   7.0000000e-05   1.0500000e-04
   2.3070000e+03   9.0633470e+00  -1.7437000e-02   4.8898000e-02  -5.1500000e-03  -1.1400000e-04   7.0000000e-05   1.0500000e-04
   2.3080000e+03   9.0673030e+00  -6.3912000e-02   1.4661000e-02   1.5450000e-02  -1.1400000e-04   7.0000000e-05   1.0500000e-04
   2.3090000e+03   9.0712080e+00   5.8050000e-03   3.9121000e-02   1.5450000e-02  -1.1400000e-04   7.0000000e-05   1.0500000e-04
   2.3100000e+03   9.0751390e+00  -3.4854000e-02  -4.4015000e-02   5.1500000e-03  -1.1400000e-04   7.0000000e-05   1.0500000e-04
   2.3110000e+03   9.0790690e+00   4.0675000e-02  -3.4225000e-02   5.1500000e-03  -1.1400000e-04   7.0000000e-05   1.0500000e-04
   2.3120000e+03   9.0829980e+00  -5.8100000e-03  -1.0000000e-06  -1.0300000e-02  -1.1400000e-04   7.0000000e-05   1.0500000e-04
   2.3130000e+03   9.0869290e+00  -3.4858000e-02  -1.4675000e-02  -3.0900000e-02  -1.1400000e-04   7.0000000e-05   1.0500000e-04
   2.3140000e+03   9.0908590e+00   1.7424000e-02   4.4013000e-02   1.0300000e-02  -1.1400000e-04   7.0000000e-05   1.0500000e-04
   2.3150000e+03   9.0947900e+00  -4.0673000e-02   1.9554000e-02  -4.6350000e-02  -1.1400000e-04   7.0000000e-05   1.0500000e-04
   2.3160000e+03   9.0987200e+00  -2.3245000e-02   3.4227000e-02  -2.5750000e-02  -1.1400000e-04   7.0000000e-05   1.0500000e-04
   2.3170000e+03   9.1026500e+00  -1.1623000e-02   1.9558000e-02   0.0000000e+00  -1.1400000e-04   7.0000000e-05   1.0500000e-04
   2.3180000e+03   9.1065800e+00  -2.3238000e-02  -1.4673000e-02   0.0000000e+00  -1.1400000e-04   7.0000000e-05   1.0500000e-04
   2.3190000e+03   9.1105120e+00  -4.0673000e-02   1.9555000e-02  -1.0300000e-02  -1.1400000e-04   7.0000000e-05   1.0500000e-04
   2.3200000e+03   9.1144400e+00  -2.3241000e-02   9.7770000e-03  -2.0600000e-02  -1.1400000e-04   7.0000000e-05   1.0500000e-04
   2.3210000e+03   9.1183700e+00   3.4857000e-02   2.4455000e-02  -6.1800000e-02  -1.1400000e-04   7.0000000e-05   1.0500000e-04
   2.3220000e+03   9.1223010e+00  -5.2291000e-02   9.7730000e-03  -1.0300000e-02  -1.1400000e-04   7.0000000e-05   1.0500000e-04
   2.3230000e+03   9.1262320e+00   3.4865000e-02  -3.4225000e-02  -1.5450000e-02  -1.1400000e-04   7.0000000e-05   1.0500000e-04
   2.3240000e+03   9.1301620e+00  -1.1622000e-02   1.4668000e-02   2.5750000e-02  -1.1400000e-04   7.0000000e-05   1.0500000e-04
   2.3250000e+03   9.1341090e+00  -4.0666000e-02  -2.4456000e-02  -1.0300000e-02  -1.1400000e-04   7.0000000e-05   1.0500000e-04
   2.3260000e+03   9.1380210e+00   1.7429000e-02   4.8930000e-03   9.2700000e-02  -1.1400000e-04   7.0000000e-05   1.0500000e-04
   2.3270000e+03   9.1419530e+00  -4.6480000e-02  -7.0000000e-06   1.0300000e-02  -1.1400000e-04   7.0000000e-05   1.0500000e-04
   2.3280000e+03   9.1458830e+00  -5.2292000e-02   1.4662000e-02   3.0900000e-02  -1.1400000e-04   7.0000000e-05   1.0500000e-04
   2.3290000e+03   9.1498130e+00  -1.1623000e-02   1.9558000e-02  -2.0600000e-02  -1.1400000e-04   7.0000000e-05   1.0500000e-04
   2.3300000e+03   9.1537440e+00   2.3243000e-02  -2.4447000e-02  -2.0600000e-02  -1.1400000e-04   7.0000000e-05   1.0500000e-04
   2.3310000e+03   9.1576740e+00  -1.7431000e-02   4.8880000e-03   3.6050000e-02  -1.1400000e-04   7.0000000e-05   1.0500000e-04
   2.3320000e+03   9.1616030e+00  -2.3239000e-02  -4.8930000e-03   5.1500000e-03  -1.1400000e-04   7.0000000e-05   1.0500000e-04
   2.3330000e+03   9.1655340e+00   3.4863000e-02  -2.4445000e-02  -5.1500000e-03  -1.1400000e-04   7.0000000e-05   1.0500000e-04
   2.3340000e+03   9.1694630e+00  -4.0677000e-02   4.8895000e-02  -1.5450000e-02  -1.1400000e-04   7.0000000e-05   1.0500000e-04
   2.3350000e+03   9.1733930e+00  -2.3243000e-02   2.4447000e-02  -4.1200000e-02  -1.1400000e-04   7.0000000e-05   1.0500000e-04
   2.3360000e+03   9.1773240e+00  -3.0000000e-06   2.4450000e-02  -2.5750000e-02  -1.1400000e-04   7.0000000e-05   1.0500000e-04
   2.3370000e+03   9.1812550e+00  -5.8104000e-02   2.9331000e-02  -3.0900000e-02  -1.1400000e-04   7.0000000e-05   1.0500000e-04
   2.3380000e+03   9.1851850e+00  -5.8080000e-03  -1.4671000e-02  -1.5450000e-02  -1.1400000e-04   7.0000000e-05   1.0500000e-04
   2.3390000e+03   9.1891160e+00  -1.7429000e-02  -4.8930000e-03   0.0000000e+00  -1.1400000e-04   7.0000000e-05   1.0500000e-04
   2.3400000e+03   9.1930450e+00   1.7429000e-02   4.8930000e-03  -4.1200000e-02  -1.1400000e-04   7.0000000e-05   1.0500000e-04
   2.3410000e+03   9.1969760e+00   5.8100000e-03   1.0000000e-06   1.0300000e-02  -1.1400000e-04   7.0000000e-05   1.0500000e-04
   2.3420000e+03   9.2009060e+00  -1.1623000e-02   1.9558000e-02  -5.1500000e-02  -1.1400000e-04   7.0000000e-05   1.0500000e-04
   2.3430000e+03   9.2048370e+00  -1.7436000e-02   4.4008000e-02   1.0300000e-02  -1.1400000e-04   7.0000000e-05   1.0500000e-04
   2.3440000e+03   9.2087670e+00  -1.7432000e-02   1.4668000e-02  -4.1200000e-02  -1.1400000e-04   7.0000000e-05   1.0500000e-04
   2.3450000e+03   9.2126970e+00  -2.3233000e-02  -5.3793000e-02   0.0000000e+00  -1.1400000e-04   7.0000000e-05   1.0500000e-04
   2.3460000e+03   9.2166260e+00  -1.1620000e-02  -2.0000000e-06   1.0300000e-02  -1.1400000e-04   7.0000000e-05   1.0500000e-04
   2.3470000e+03   9.2205580e+00   2.3243000e-02  -1.9557000e-02   3.0900000e-02  -1.1400000e-04   7.0000000e-05   1.0500000e-04
   2.3480000e+03   9.2244880e+00   4.6476000e-02   2.9346000e-02   1.0300000e-02  -1.1400000e-04   7.0000000e-05   1.0500000e-04
   2.3490000e+03   9.2284160e+00  -3.4863000e-02   1.9555000e-02   1.5450000e-02  -1.1400000e-04   7.0000000e-05   1.0500000e-04
   2.3500000e+03   9.2323470e+00   3.4864000e-02  -2.4445000e-02  -3.6050000e-02  -1.1400000e-04   7.0000000e-05   1.0500000e-04
   2.3510000e+03   9.2362790e+00  -1.7435000e-02   3.4227000e-02   5.1500000e-03  -1.1400000e-04   7.0000000e-05   1.0500000e-04
   2.3520000e+03   9.2402090e+00  -2.3237000e-02  -1.9563000e-02  -9.7850000e-02  -1.1400000e-04   7.0000000e-05   1.0500000e-04
   2.3530000e+03   9.2441390e+00   4.0671000e-02  -9.7740000e-03   2.5750000e-02  -1.1400000e-04   7.0000000e-05   1.0500000e-04
   2.3540000e+03   9.2480690e+00  -1.1623000e-02   1.9558000e-02  -1.0300000e-02  -1.1400000e-04   7.0000000e-05   1.0500000e-04
   2.3550000e+03   9.2519980e+00   1.1624000e-02  -2.4448000e-02  -1.0300000e-02  -1.1400000e-04   7.0000000e-05   1.0500000e-04
   2.3560000e+03   9.2559300e+00   5.8050000e-03   3.4231000e-02  -1.0300000e-02  -1.1400000e-04   7.0000000e-05   1.0500000e-04
   2.3570000e+03   9.2598600e+00  -3.4856000e-02  -2.9345000e-02  -3.6050000e-02  -1.1400000e-04   7.0000000e-05   1.0500000e-04
   2.3580000e+03   9.2637900e+00   1.7433000e-02  -2.4448000e-02  -2.5750000e-02  -1.1400000e-04   7.0000000e-05   1.0500000e-04
   2.3590000e+03   9.2677290e+00   4.0671000e-02  -9.7750000e-03  -3.0900000e-02  -1.1400000e-04   7.0000000e-05   1.0500000e-04
   2.3600000e+03   9.2716520e+00   1.1621000e-02  -4.8880000e-03  -1.5450000e-02  -1.1400000e-04   7.0000000e-05   1.0500000e-04
   2.3610000e+03   9.2755800e+00   1.1612000e-02   5.8682000e-02  -5.1500000e-03  -1.1400000e-04   7.0000000e-05   1.0500000e-04
   2.3620000e+03   9.2795120e+00   2.3241000e-02  -9.7770000e-03  -1.5450000e-02  -1.1400000e-04   7.0000000e-05   1.0500000e-04
   2.3630000e+03   9.2834410e+00   1.1615000e-02   3.4232000e-02  -2.0600000e-02  -1.1400000e-04   7.0000000e-05   1.0500000e-04
   2.3640000e+03   9.2873710e+00  -4.6483000e-02   1.9553000e-02   1.0300000e-02  -1.1400000e-04   7.0000000e-05   1.0500000e-04
   2.3650000e+03   9.2913020e+00   2.9055000e-02  -3.4226000e-02  -5.1500000e-02  -1.1400000e-04   7.0000000e-05   1.0500000e-04
   2.3660000e+03   9.2952320e+00  -1.7426000e-02  -2.9343000e-02  -1.0300000e-02  -1.1400000e-04   7.0000000e-05   1.0500000e-04
   2.3670000e+03   9.2991630e+00  -4.6482000e-02   1.4663000e-02  -2.0600000e-02  -1.1400000e-04   7.0000000e-05   1.0500000e-04
   2.3680000e+03   9.3030930e+00   1.1617000e-02   1.9562000e-02   3.6050000e-02  -1.1400000e-04   7.0000000e-05   1.0500000e-04
   2.3690000e+03   9.3070220e+00  -3.4861000e-02   4.8850000e-03  -1.5450000e-02  -1.1400000e-04   7.0000000e-05   1.0500000e-04
   2.3700000e+03   9.3109530e+00  -4.0673000e-02   2.4445000e-02   9.2700000e-02  -1.1400000e-04   7.0000000e-05   1.0500000e-04
   2.3710000e+03   9.3148830e+00  -1.1629000e-02   6.8458000e-02  -5.1500000e-03  -1.1400000e-04   7.0000000e-05   1.0500000e-04
   2.3720000e+03   9.3188130e+00   2.9053000e-02  -2.4446000e-02   0.0000000e+00  -1.1400000e-04   7.0000000e-05   1.0500000e-04
   2.3730000e+03   9.3227440e+00  -8.1339000e-02  -4.9010000e-03  -3.0900000e-02  -1.1400000e-04   7.0000000e-05   1.0500000e-04
   2.3740000e+03   9.3266740e+00  -1.1617000e-02  -2.4452000e-02  -3.6050000e-02  -1.1400000e-04   7.0000000e-05   1.0500000e-04
   2.3750000e+03   9.3306040e+00   4.6481000e-02  -9.7740000e-03  -1.0300000e-02  -1.1400000e-04   7.0000000e-05   1.0500000e-04
   2.3760000e+03   9.3345360e+00   5.8070000e-03   1.9561000e-02  -3.6050000e-02  -1.1400000e-04   7.0000000e-05   1.0500000e-04
   2.3770000e+03   9.3384660e+00  -2.3242000e-02   1.4667000e-02  -1.5450000e-02  -1.1400000e-04   7.0000000e-05   1.0500000e-04
   2.3780000e+03   9.3423940e+00   2.9049000e-02   9.7840000e-03  -1.0300000e-02  -1.1400000e-04   7.0000000e-05   1.0500000e-04
   2.3790000e+03   9.3463250e+00  -3.4855000e-02  -3.4235000e-02  -3.0900000e-02  -1.1400000e-04   7.0000000e-05   1.0500000e-04
   2.3800000e+03   9.3502560e+00   3.4857000e-02   1.9565000e-02  -4.1200000e-02  -1.1400000e-04   7.0000000e-05   1.0500000e-04
   2.3810000e+03   9.3541860e+00   1.7431000e-02  -9.7780000e-03  -6.1800000e-02  -1.1400000e-04   7.0000000e-05   1.0500000e-04
   2.3820000e+03   9.3581160e+00  -4.0672000e-02   1.4665000e-02  -5.1500000e-03  -1.1400000e-04   7.0000000e-05   1.0500000e-04
   2.3830000e+03   9.3620450e+00  -4.6485000e-02   3.9114000e-02  -1.0300000e-02  -1.1400000e-04   7.0000000e-05   1.0500000e-04
   2.3840000e+03   9.3659760e+00   2.3241000e-02  -4.8870000e-03  -3.6050000e-02  -1.1400000e-04   7.0000000e-05   1.0500000e-04
   2.3850000e+03   9.3699060e+00  -4.6482000e-02   1.4664000e-02   5.1500000e-03  -1.1400000e-04   7.0000000e-05   1.0500000e-04
   2.3860000e+03   9.3738370e+00  -5.8099000e-02  -4.8980000e-03   1.5450000e-02  -1.1400000e-04   7.0000000e-05   1.0500000e-04
   2.3870000e+03   9.3777680e+00   4.0669000e-02   4.8950000e-03   1.0300000e-02  -1.1400000e-04   7.0000000e-05   1.0500000e-04
   2.3880000e+03   9.3816980e+00  -5.2290000e-02  -7.0000000e-06   2.0600000e-02  -1.1400000e-04   7.0000000e-05   1.0500000e-04
   2.3890000e+03   9.3856290e+00  -2.3241000e-02   4.8870000e-03   0.0000000e+00  -1.1400000e-04   7.0000000e-05   1.0500000e-04
   2.3900000e+03   9.3895580e+00   2.9046000e-02   2.9344000e-02   3.0900000e-02  -1.1400000e-04   7.0000000e-05   1.0500000e-04
   2.3910000e+03   9.3934880e+00  -2.3236000e-02  -2.4453000e-02   3.0900000e-02  -1.1400000e-04   7.0000000e-05   1.0500000e-04
   2.3920000e+03   9.3974180e+00  -1.1619000e-02  -4.8920000e-03   2.5750000e-02  -1.1400000e-04   7.0000000e-05   1.0500000e-04
   2.3930000e+03   9.4013480e+00  -2.3236000e-02  -2.4453000e-02   2.0600000e-02  -1.1400000e-04   7.0000000e-05   1.0500000e-04
   2.3940000e+03   9.4052790e+00  -5.8060000e-03  -2.9341000e-02  -5.1500000e-03  -1.1400000e-04   7.0000000e-05   1.0500000e-04
   2.3950000e+03   9.4092090e+00  -1.7435000e-02   3.9118000e-02   0.0000000e+00  -1.1400000e-04   7.0000000e-05   1.0500000e-04
   2.3960000e+03   9.4131400e+00   1.7431000e-02  -9.7780000e-03  -7.7250000e-02  -1.1400000e-04   7.0000000e-05   1.0500000e-04
   2.3970000e+03   9.4170690e+00   2.3234000e-02   4.4013000e-02   0.0000000e+00  -1.1400000e-04   7.0000000e-05   1.0500000e-04
   2.3980000e+03   9.4210440e+00   5.8040000e-03   4.4011000e-02  -3.6050000e-02  -1.1400000e-04   7.0000000e-05   1.0500000e-04
   2.3990000e+03   9.4249310e+00   1.7435000e-02  -3.9118000e-02   0.0000000e+00  -1.1400000e-04   7.0000000e-05   1.0500000e-04
   2.4000000e+03   9.4288610e+00  -4.6477000e-02  -1.9566000e-02  -5.1500000e-03  -1.1400000e-04   7.0000000e-05   1.0500000e-04
   2.4010000e+03   9.4327910e+00  -2.3234000e-02  -4.4013000e-02  -2.5750000e-02  -1.1400000e-04   7.0000000e-05   1.0500000e-04
   2.4020000e+03   9.4367210e+00  -1.7431000e-02   4.8870000e-03  -1.0300000e-02  -1.1400000e-04   7.0000000e-05   1.0500000e-04
   2.4030000e+03   9.4406520e+00  -2.3244000e-02   2.9337000e-02   1.0300000e-02  -1.1400000e-04   7.0000000e-05   1.0500000e-04
   2.4040000e+03   9.4445810e+00   4.6478000e-02   1.4677000e-02  -1.5450000e-02  -1.1400000e-04   7.0000000e-05   1.0500000e-04
   2.4050000e+03   9.4485120e+00  -5.8106000e-02   3.9111000e-02  -1.5450000e-02  -1.1400000e-04   7.0000000e-05   1.0500000e-04
   2.4060000e+03   9.4524410e+00  -1.1619000e-02  -4.8920000e-03   5.1500000e-03  -1.1400000e-04   7.0000000e-05   1.0500000e-04
   2.4070000e+03   9.4563710e+00   3.4856000e-02   2.9345000e-02   2.0600000e-02  -1.1400000e-04   7.0000000e-05   1.0500000e-04
   2.4080000e+03   9.4603010e+00  -5.8090000e-03  -4.8910000e-03   0.0000000e+00  -1.1400000e-04   7.0000000e-05   1.0500000e-04
   2.4090000e+03   9.4642310e+00  -1.1618000e-02  -1.4672000e-02   4.1200000e-02  -1.1400000e-04   7.0000000e-05   1.0500000e-04
   2.4100000e+03   9.4681630e+00   1.1617000e-02   1.9562000e-02  -2.5750000e-02  -1.1400000e-04   7.0000000e-05   1.0500000e-04
   2.4110000e+03   9.4720930e+00  -2.3241000e-02   9.7770000e-03  -5.1500000e-03  -1.1400000e-04   7.0000000e-05   1.0500000e-04
   2.4120000e+03   9.4760220e+00  -6.9720000e-02  -9.0000000e-06   2.0600000e-02  -1.1400000e-04   7.0000000e-05   1.0500000e-04
   2.4130000e+03   9.4799540e+00   3.4859000e-02   4.8950000e-03   0.0000000e+00  -1.1400000e-04   7.0000000e-05   1.0500000e-04
   2.4140000e+03   9.4838840e+00  -1.7433000e-02   1.9557000e-02   5.1500000e-02  -1.1400000e-04   7.0000000e-05   1.0500000e-04
   2.4150000e+03   9.4878140e+00  -6.9720000e-02  -1.0000000e-05   1.0300000e-02  -1.1400000e-04   7.0000000e-05   1.0500000e-04
   2.4160000e+03   9.4917450e+00   2.9046000e-02   2.9344000e-02   3.0900000e-02  -1.1400000e-04   7.0000000e-05   1.0500000e-04
   2.4170000e+03   9.4956760e+00  -1.7434000e-02   2.9337000e-02  -2.0600000e-02  -1.1400000e-04   7.0000000e-05   1.0500000e-04
   2.4180000e+03   9.4996040e+00  -4.6479000e-02  -4.8970000e-03   5.1500000e-03  -1.1400000e-04   7.0000000e-05   1.0500000e-04
   2.4190000e+03   9.5035360e+00   5.8050000e-03   3.4231000e-02  -3.6050000e-02  -1.1400000e-04   7.0000000e-05   1.0500000e-04
   2.4200000e+03   9.5074660e+00   6.0000000e-06  -4.4010000e-02  -1.5450000e-02  -1.1400000e-04   7.0000000e-05   1.0500000e-04
   2.4210000e+03   9.5113950e+00   5.8130000e-03  -2.4449000e-02  -1.0300000e-02  -1.1400000e-04   7.0000000e-05   1.0500000e-04
   2.4220000e+03   9.5153250e+00  -4.6477000e-02  -1.9566000e-02  -1.0300000e-02  -1.1400000e-04   7.0000000e-05   1.0500000e-04
   2.4230000e+03   9.5192600e+00  -2.3244000e-02   2.9337000e-02  -2.5750000e-02  -1.1400000e-04   7.0000000e-05   1.0500000e-04
   2.4240000e+03   9.5231860e+00   5.8030000e-03   4.8901000e-02   2.0600000e-02  -1.1400000e-04   7.0000000e-05   1.0500000e-04
   2.4250000e+03   9.5271160e+00  -1.1622000e-02   1.4668000e-02  -5.1500000e-02  -1.1400000e-04   7.0000000e-05   1.0500000e-04
   2.4260000e+03   9.5310460e+00   5.8050000e-03   3.4231000e-02  -1.5450000e-02  -1.1400000e-04   7.0000000e-05   1.0500000e-04
   2.4270000e+03   9.5349770e+00  -2.3237000e-02  -1.9563000e-02  -1.5450000e-02  -1.1400000e-04   7.0000000e-05   1.0500000e-04
   2.4280000e+03   9.5389070e+00   1.1624000e-02  -2.9338000e-02   2.5750000e-02  -1.1400000e-04   7.0000000e-05   1.0500000e-04
   2.4290000e+03   9.5428380e+00  -6.9721000e-02   4.8800000e-03   5.1500000e-03  -1.1400000e-04   7.0000000e-05   1.0500000e-04
   2.4300000e+03   9.5467680e+00   4.0000000e-06  -2.4450000e-02   1.0300000e-02  -1.1400000e-04   7.0000000e-05   1.0500000e-04
   2.4310000e+03   9.5506980e+00   5.8050000e-03   3.4231000e-02  -5.1500000e-03  -1.1400000e-04   7.0000000e-05   1.0500000e-04
   2.4320000e+03   9.5546280e+00  -2.9053000e-02   1.9556000e-02   5.1500000e-03  -1.1400000e-04   7.0000000e-05   1.0500000e-04
   2.4330000e+03   9.5585580e+00   1.7432000e-02  -1.4667000e-02  -5.1500000e-02  -1.1400000e-04   7.0000000e-05   1.0500000e-04
   2.4340000e+03   9.5624890e+00  -2.3239000e-02  -9.7830000e-03   5.1500000e-03  -1.1400000e-04   7.0000000e-05   1.0500000e-04
   2.4350000e+03   9.5664190e+00  -2.3237000e-02  -1.9563000e-02   4.1200000e-02  -1.1400000e-04   7.0000000e-05   1.0500000e-04
   2.4360000e+03   9.5703490e+00   5.8120000e-03  -1.4669000e-02   3.0900000e-02  -1.1400000e-04   7.0000000e-05   1.0500000e-04
   2.4370000e+03   9.5742790e+00   2.3245000e-02  -3.4227000e-02   2.0600000e-02  -1.1400000e-04   7.0000000e-05   1.0500000e-04
   2.4380000e+03   9.5782100e+00  -4.0672000e-02   1.4665000e-02   3.0900000e-02  -1.1400000e-04   7.0000000e-05   1.0500000e-04
   2.4390000e+03   9.5821410e+00  -3.4864000e-02   2.9335000e-02  -3.6050000e-02  -1.1400000e-04   7.0000000e-05   1.0500000e-04
   2.4400000e+03   9.5860700e+00   4.6481000e-02  -9.7730000e-03  -4.1200000e-02  -1.1400000e-04   7.0000000e-05   1.0500000e-04
   2.4410000e+03   9.5900000e+00  -5.8101000e-02   9.7710000e-03  -4.1200000e-02  -1.1400000e-04   7.0000000e-05   1.0500000e-04
   2.4420000e+03   9.5939310e+00   5.8090000e-03   4.8910000e-03  -3.0900000e-02  -1.1400000e-04   7.0000000e-05   1.0500000e-04
   2.4430000e+03   9.5978610e+00   5.2291000e-02  -4.8820000e-03  -1.0300000e-02  -1.1400000e-04   7.0000000e-05   1.0500000e-04
   2.4440000e+03   9.6017910e+00  -4.0670000e-02  -6.0000000e-06  -2.5750000e-02  -1.1400000e-04   7.0000000e-05   1.0500000e-04
   2.4450000e+03   9.6057210e+00  -2.0000000e-06   1.4670000e-02   1.5450000e-02  -1.1400000e-04   7.0000000e-05   1.0500000e-04
   2.4460000e+03   9.6096530e+00  -2.3241000e-02   4.8870000e-03  -3.6050000e-02  -1.1400000e-04   7.0000000e-05   1.0500000e-04
   2.4470000e+03   9.6135820e+00  -2.3239000e-02  -4.8930000e-03   3.0900000e-02  -1.1400000e-04   7.0000000e-05   1.0500000e-04
   2.4480000e+03   9.6175140e+00  -4.0667000e-02  -1.9565000e-02  -3.0900000e-02  -1.1400000e-04   7.0000000e-05   1.0500000e-04
   2.4490000e+03   9.6214420e+00  -2.3238000e-02  -1.4673000e-02  -3.0900000e-02  -1.1400000e-04   7.0000000e-05   1.0500000e-04
   2.4500000e+03   9.6253770e+00  -8.0000000e-06   5.8680000e-02  -1.5450000e-02  -1.1400000e-04   7.0000000e-05   1.0500000e-04
   2.4510000e+03   9.6293030e+00  -5.2293000e-02   1.9553000e-02   1.5450000e-02  -1.1400000e-04   7.0000000e-05   1.0500000e-04
   2.4520000e+03   9.6332320e+00   4.6479000e-02   4.8960000e-03   2.0600000e-02  -1.1400000e-04   7.0000000e-05   1.0500000e-04
   2.4530000e+03   9.6371630e+00  -1.7432000e-02   1.4667000e-02   3.6050000e-02  -1.1400000e-04   7.0000000e-05   1.0500000e-04
   2.4540000e+03   9.6410930e+00  -4.0664000e-02  -4.4016000e-02  -2.5750000e-02  -1.1400000e-04   7.0000000e-05   1.0500000e-04
   2.4550000e+03   9.6450230e+00  -5.8040000e-03  -3.9121000e-02  -3.0900000e-02  -1.1400000e-04   7.0000000e-05   1.0500000e-04
   2.4560000e+03   9.6489540e+00  -3.4856000e-02  -2.4455000e-02   0.0000000e+00  -1.1400000e-04   7.0000000e-05   1.0500000e-04
   2.4570000e+03   9.6528840e+00   2.9049000e-02   4.8940000e-03   5.1500000e-03  -1.1400000e-04   7.0000000e-05   1.0500000e-04
   2.4580000e+03   9.6568160e+00  -3.4859000e-02  -9.7850000e-03  -3.0900000e-02  -1.1400000e-04   7.0000000e-05   1.0500000e-04
   2.4590000e+03   9.6607460e+00   1.7428000e-02   1.4672000e-02   2.5750000e-02  -1.1400000e-04   7.0000000e-05   1.0500000e-04
   2.4600000e+03   9.6646770e+00   5.7980000e-03   8.8021000e-02  -1.5450000e-02  -1.1400000e-04   7.0000000e-05   1.0500000e-04
   2.4610000e+03   9.6686050e+00  -2.3236000e-02  -2.9343000e-02  -3.0900000e-02  -1.1400000e-04   7.0000000e-05   1.0500000e-04
   2.4620000e+03   9.6725370e+00   1.7430000e-02   2.0000000e-06  -2.0600000e-02  -1.1400000e-04   7.0000000e-05   1.0500000e-04
   2.4630000e+03   9.6764660e+00   2.9053000e-02  -1.9556000e-02  -4.6350000e-02  -1.1400000e-04   7.0000000e-05   1.0500000e-04
   2.4640000e+03   9.6803950e+00  -1.7429000e-02  -9.7820000e-03  -3.6050000e-02  -1.1400000e-04   7.0000000e-05   1.0500000e-04
   2.4650000e+03   9.6843250e+00  -2.3246000e-02   4.4007000e-02  -4.1200000e-02  -1.1400000e-04   7.0000000e-05   1.0500000e-04
   2.4660000e+03   9.6882560e+00   1.7432000e-02  -1.4667000e-02  -4.1200000e-02  -1.1400000e-04   7.0000000e-05   1.0500000e-04
   2.4670000e+03   9.6921860e+00   4.0666000e-02   2.9346000e-02  -2.0600000e-02  -1.1400000e-04   7.0000000e-05   1.0500000e-04
   2.4680000e+03   9.6961160e+00  -2.3237000e-02  -1.9563000e-02  -1.0300000e-02  -1.1400000e-04   7.0000000e-05   1.0500000e-04
   2.4690000e+03   9.7000470e+00  -1.7429000e-02  -9.7830000e-03  -5.1500000e-02  -1.1400000e-04   7.0000000e-05   1.0500000e-04
   2.4700000e+03   9.7039780e+00  -2.3243000e-02   1.9557000e-02   5.1500000e-03  -1.1400000e-04   7.0000000e-05   1.0500000e-04
   2.4710000e+03   9.7079090e+00   5.2290000e-02   7.0000000e-06  -5.1500000e-03  -1.1400000e-04   7.0000000e-05   1.0500000e-04
   2.4720000e+03   9.7118390e+00  -1.1624000e-02   2.9338000e-02   4.1200000e-02  -1.1400000e-04   7.0000000e-05   1.0500000e-04
   2.4730000e+03   9.7157690e+00  -4.0666000e-02  -2.9345000e-02   1.0300000e-02  -1.1400000e-04   7.0000000e-05   1.0500000e-04
   2.4740000e+03   9.7196990e+00  -1.1622000e-02   1.4668000e-02   4.6350000e-02  -1.1400000e-04   7.0000000e-05   1.0500000e-04
   2.4750000e+03   9.7236290e+00  -2.3241000e-02   9.7770000e-03   5.1500000e-03  -1.1400000e-04   7.0000000e-05   1.0500000e-04
   2.4760000e+03   9.7275590e+00  -1.7431000e-02   4.8880000e-03   2.5750000e-02  -1.1400000e-04   7.0000000e-05   1.0500000e-04
   2.4770000e+03   9.7314910e+00  -6.9720000e-02  -9.0000000e-06  -3.0900000e-02  -1.1400000e-04   7.0000000e-05   1.0500000e-04
   2.4780000e+03   9.7354190e+00   3.4858000e-02   1.4675000e-02   0.0000000e+00  -1.1400000e-04   7.0000000e-05   1.0500000e-04
   2.4790000e+03   9.7393490e+00   5.8060000e-03   2.9341000e-02  -3.0900000e-02  -1.1400000e-04   7.0000000e-05   1.0500000e-04
   2.4800000e+03   9.7432790e+00  -4.6476000e-02  -2.4457000e-02   0.0000000e+00  -1.1400000e-04   7.0000000e-05   1.0500000e-04
   2.4810000e+03   9.7472100e+00   1.7425000e-02   3.4233000e-02  -2.0600000e-02  -1.1400000e-04   7.0000000e-05   1.0500000e-04
   2.4820000e+03   9.7511410e+00   2.3246000e-02  -3.9117000e-02  -1.5450000e-02  -1.1400000e-04   7.0000000e-05   1.0500000e-04
   2.4830000e+03   9.7550710e+00  -6.3904000e-02  -3.9129000e-02   5.1500000e-03  -1.1400000e-04   7.0000000e-05   1.0500000e-04
   2.4840000e+03   9.7590000e+00  -1.7434000e-02   2.4447000e-02  -5.1500000e-02  -1.1400000e-04   7.0000000e-05   1.0500000e-04
   2.4850000e+03   9.7629320e+00   4.6481000e-02  -9.7740000e-03  -5.6650000e-02  -1.1400000e-04   7.0000000e-05   1.0500000e-04
   2.4860000e+03   9.7668620e+00  -1.7437000e-02   4.8898000e-02   0.0000000e+00  -1.1400000e-04   7.0000000e-05   1.0500000e-04
   2.4870000e+03   9.7707990e+00  -2.3248000e-02   5.8677000e-02  -2.5750000e-02  -1.1400000e-04   7.0000000e-05   1.0500000e-04
   2.4880000e+03   9.7747220e+00   4.6478000e-02   1.4676000e-02   1.0300000e-02  -1.1400000e-04   7.0000000e-05   1.0500000e-04
   2.4890000e+03   9.7786520e+00  -4.0669000e-02  -4.8950000e-03  -5.1500000e-03  -1.1400000e-04   7.0000000e-05   1.0500000e-04
   2.4900000e+03   9.7825820e+00  -2.3239000e-02  -9.7830000e-03  -4.6350000e-02  -1.1400000e-04   7.0000000e-05   1.0500000e-04
   2.4910000e+03   9.7865130e+00  -1.7429000e-02  -4.8920000e-03   1.0300000e-02  -1.1400000e-04   7.0000000e-05   1.0500000e-04
   2.4920000e+03   9.7904420e+00  -5.2286000e-02  -2.4458000e-02  -1.5450000e-02  -1.1400000e-04   7.0000000e-05   1.0500000e-04
   2.4930000e+03   9.7943730e+00  -1.1622000e-02   1.4668000e-02  -1.0300000e-02  -1.1400000e-04   7.0000000e-05   1.0500000e-04
   2.4940000e+03   9.7983030e+00  -2.3243000e-02   1.9557000e-02  -1.0300000e-02  -1.1400000e-04   7.0000000e-05   1.0500000e-04
   2.4950000e+03   9.8022330e+00  -1.1621000e-02   4.8880000e-03   5.1500000e-02  -1.1400000e-04   7.0000000e-05   1.0500000e-04
   2.4960000e+03   9.8061640e+00  -6.9721000e-02   9.7700000e-03   3.0900000e-02  -1.1400000e-04   7.0000000e-05   1.0500000e-04
   2.4970000e+03   9.8100940e+00   5.8150000e-03  -3.4229000e-02   8.2400000e-02  -1.1400000e-04   7.0000000e-05   1.0500000e-04
   2.4980000e+03   9.8140230e+00  -1.7438000e-02   5.8678000e-02   5.1500000e-03  -1.1400000e-04   7.0000000e-05   1.0500000e-04
   2.4990000e+03   9.8179550e+00   1.0000000e-06  -4.8900000e-03  -3.0900000e-02  -1.1400000e-04   7.0000000e-05   1.0500000e-04
   2.5000000e+03   9.8218860e+00   2.3238000e-02   1.4673000e-02  -4.1200000e-02  -1.1400000e-04   7.0000000e-05   1.0500000e-04
   2.5010000e+03   9.8258440e+00  -6.9723000e-02   1.9551000e-02  -3.6050000e-02  -1.1400000e-04   7.0000000e-05   1.0500000e-04
   2.5020000e+03   9.8297450e+00  -1.7428000e-02  -1.4672000e-02  -2.5750000e-02  -1.1400000e-04   7.0000000e-05   1.0500000e-04
   2.5030000e+03   9.8336760e+00   2.9049000e-02   4.8940000e-03   0.0000000e+00  -1.1400000e-04   7.0000000e-05   1.0500000e-04
   2.5040000e+03   9.8376050e+00  -2.3239000e-02  -9.7830000e-03  -1.0300000e-02  -1.1400000e-04   7.0000000e-05   1.0500000e-04
   2.5050000e+03   9.8415370e+00  -3.4866000e-02   3.9115000e-02  -2.0600000e-02  -1.1400000e-04   7.0000000e-05   1.0500000e-04
   2.5060000e+03   9.8454670e+00  -3.4863000e-02   1.9555000e-02  -2.5750000e-02  -1.1400000e-04   7.0000000e-05   1.0500000e-04
   2.5070000e+03   9.8493960e+00   5.8080000e-03   1.4671000e-02  -5.1500000e-02  -1.1400000e-04   7.0000000e-05   1.0500000e-04
   2.5080000e+03   9.8533260e+00  -1.0000000e-06   9.7800000e-03  -3.6050000e-02  -1.1400000e-04   7.0000000e-05   1.0500000e-04
   2.5090000e+03   9.8572570e+00   5.8150000e-03  -3.4229000e-02   0.0000000e+00  -1.1400000e-04   7.0000000e-05   1.0500000e-04
   2.5100000e+03   9.8611880e+00  -5.8098000e-02  -1.4679000e-02   5.1500000e-03  -1.1400000e-04   7.0000000e-05   1.0500000e-04
   2.5110000e+03   9.8651170e+00   2.3245000e-02  -3.4227000e-02   1.5450000e-02  -1.1400000e-04   7.0000000e-05   1.0500000e-04
   2.5120000e+03   9.8690470e+00  -5.2298000e-02   5.8673000e-02   2.0600000e-02  -1.1400000e-04   7.0000000e-05   1.0500000e-04
   2.5130000e+03   9.8729780e+00  -6.9723000e-02   1.9551000e-02   0.0000000e+00  -1.1400000e-04   7.0000000e-05   1.0500000e-04
   2.5140000e+03   9.8769090e+00   4.6473000e-02   5.3796000e-02   5.1500000e-03  -1.1400000e-04   7.0000000e-05   1.0500000e-04
   2.5150000e+03   9.8808390e+00  -5.8105000e-02   3.9112000e-02   1.0300000e-02  -1.1400000e-04   7.0000000e-05   1.0500000e-04
   2.5160000e+03   9.8847690e+00  -2.3234000e-02  -4.4013000e-02   5.1500000e-03  -1.1400000e-04   7.0000000e-05   1.0500000e-04
   2.5170000e+03   9.8887000e+00   1.7429000e-02   9.7820000e-03   2.0600000e-02  -1.1400000e-04   7.0000000e-05   1.0500000e-04
   2.5180000e+03   9.8926300e+00   5.0000000e-06  -3.4230000e-02   2.0600000e-02  -1.1400000e-04   7.0000000e-05   1.0500000e-04
   2.5190000e+03   9.8965600e+00  -1.7430000e-02  -3.0000000e-06   3.0900000e-02  -1.1400000e-04   7.0000000e-05   1.0500000e-04
   2.5200000e+03   9.9004920e+00   1.1621000e-02  -4.8880000e-03   1.5450000e-02  -1.1400000e-04   7.0000000e-05   1.0500000e-04
   2.5210000e+03   9.9044200e+00   1.1616000e-02   2.9342000e-02   5.1500000e-03  -1.1400000e-04   7.0000000e-05   1.0500000e-04
   2.5220000e+03   9.9083500e+00  -6.3910000e-02  -9.0000000e-06   3.0900000e-02  -1.1400000e-04   7.0000000e-05   1.0500000e-04
   2.5230000e+03   9.9122800e+00   2.9049000e-02   4.8940000e-03  -3.6050000e-02  -1.1400000e-04   7.0000000e-05   1.0500000e-04
   2.5240000e+03   9.9162100e+00  -1.1623000e-02   1.9558000e-02   5.1500000e-03  -1.1400000e-04   7.0000000e-05   1.0500000e-04
   2.5250000e+03   9.9201420e+00  -4.0664000e-02  -4.4015000e-02  -5.1500000e-02  -1.1400000e-04   7.0000000e-05   1.0500000e-04
   2.5260000e+03   9.9240710e+00  -5.0000000e-06   3.9120000e-02   1.0300000e-02  -1.1400000e-04   7.0000000e-05   1.0500000e-04
   2.5270000e+03   9.9280000e+00   0.0000000e+00   0.0000000e+00  -6.1800000e-02  -1.1400000e-04   7.0000000e-05   1.0500000e-04
   2.5280000e+03   9.9319310e+00  -5.8090000e-03  -9.7810000e-03   2.5750000e-02  -1.1400000e-04   7.0000000e-05   1.0500000e-04
   2.5290000e+03   9.9358630e+00  -5.8090000e-03  -9.7810000e-03  -5.1500000e-02  -1.1400000e-04   7.0000000e-05   1.0500000e-04
   2.5300000e+03   9.9397920e+00   2.3243000e-02  -2.4447000e-02   0.0000000e+00  -1.1400000e-04   7.0000000e-05   1.0500000e-04
   2.5310000e+03   9.9437240e+00  -4.0673000e-02   1.9554000e-02  -2.0600000e-02  -1.1400000e-04   7.0000000e-05   1.0500000e-04
   2.5320000e+03   9.9476530e+00  -1.1619000e-02  -9.7820000e-03  -1.0300000e-02  -1.1400000e-04   7.0000000e-05   1.0500000e-04
   2.5330000e+03   9.9515830e+00   2.3240000e-02   3.0000000e-06   5.6650000e-02  -1.1400000e-04   7.0000000e-05   1.0500000e-04
   2.5340000e+03   9.9555130e+00  -4.6486000e-02   3.9113000e-02   3.6050000e-02  -1.1400000e-04   7.0000000e-05   1.0500000e-04
   2.5350000e+03   9.9594420e+00   1.7431000e-02  -4.8870000e-03   2.0600000e-02  -1.1400000e-04   7.0000000e-05   1.0500000e-04
   2.5360000e+03   9.9633730e+00   2.9049000e-02   9.7840000e-03   2.5750000e-02  -1.1400000e-04   7.0000000e-05   1.0500000e-04
   2.5370000e+03   9.9673030e+00  -4.6477000e-02  -2.4456000e-02  -1.5450000e-02  -1.1400000e-04   7.0000000e-05   1.0500000e-04
   2.5380000e+03   9.9712340e+00  -2.3241000e-02   4.8870000e-03  -2.0600000e-02  -1.1400000e-04   7.0000000e-05   1.0500000e-04
   2.5390000e+03   9.9751640e+00   2.3238000e-02   1.4673000e-02  -5.1500000e-03  -1.1400000e-04   7.0000000e-05   1.0500000e-04
   2.5400000e+03   9.9790950e+00   1.1618000e-02   1.4672000e-02   3.0900000e-02  -1.1400000e-04   7.0000000e-05   1.0500000e-04
   2.5410000e+03   9.9830240e+00  -5.8103000e-02   1.9552000e-02   3.0900000e-02  -1.1400000e-04   7.0000000e-05   1.0500000e-04
   2.5420000e+03   9.9869560e+00   3.4857000e-02   2.4455000e-02   0.0000000e+00  -1.1400000e-04   7.0000000e-05   1.0500000e-04
   2.5430000e+03   9.9908860e+00  -4.0665000e-02  -3.4236000e-02  -5.1500000e-03  -1.1400000e-04   7.0000000e-05   1.0500000e-04
   2.5440000e+03   9.9948160e+00  -2.3235000e-02  -3.4233000e-02  -4.6350000e-02  -1.1400000e-04   7.0000000e-05   1.0500000e-04
   2.5450000e+03   9.9987470e+00   5.8100000e-03   1.0000000e-06  -2.0600000e-02  -1.1400000e-04   7.0000000e-05   1.0500000e-04
   2.5460000e+03   1.0002677e+01  -2.3243000e-02   1.9557000e-02  -2.0600000e-02  -1.1400000e-04   7.0000000e-05   1.0500000e-04
   2.5470000e+03   1.0006606e+01   0.0000000e+00   0.0000000e+00  -2.5750000e-02  -1.1400000e-04   7.0000000e-05   1.0500000e-04
   2.5480000e+03   1.0010537e+01  -4.6489000e-02   5.8673000e-02  -2.5750000e-02  -1.1400000e-04   7.0000000e-05   1.0500000e-04
   2.5490000e+03   1.0014467e+01  -1.0000000e-06   9.7800000e-03   1.5450000e-02  -1.1400000e-04   7.0000000e-05   1.0500000e-04
   2.5500000e+03   1.0018396e+01   2.3240000e-02   3.0000000e-06  -1.0300000e-02  -1.1400000e-04   7.0000000e-05   1.0500000e-04
   2.5510000e+03   1.0022330e+01  -2.3239000e-02  -4.8930000e-03   5.1500000e-03  -1.1400000e-04   7.0000000e-05   1.0500000e-04
   2.5520000e+03   1.0026258e+01   1.7427000e-02   1.9562000e-02  -5.6650000e-02  -1.1400000e-04   7.0000000e-05   1.0500000e-04
   2.5530000e+03   1.0030199e+01  -4.0670000e-02  -5.0000000e-06  -2.0600000e-02  -1.1400000e-04   7.0000000e-05   1.0500000e-04
   2.5540000e+03   1.0034119e+01  -5.8120000e-03   1.4669000e-02   1.0300000e-02  -1.1400000e-04   7.0000000e-05   1.0500000e-04
   2.5550000e+03   1.0038049e+01  -3.4859000e-02  -4.8950000e-03   2.0600000e-02  -1.1400000e-04   7.0000000e-05   1.0500000e-04
   2.5560000e+03   1.0041978e+01  -6.9714000e-02  -3.9130000e-02   2.0600000e-02  -1.1400000e-04   7.0000000e-05   1.0500000e-04
   2.5570000e+03   1.0045910e+01  -4.6484000e-02   2.4443000e-02   6.6950000e-02  -1.1400000e-04   7.0000000e-05   1.0500000e-04
   2.5580000e+03   1.0049840e+01  -1.1621000e-02   4.8880000e-03   0.0000000e+00  -1.1400000e-04   7.0000000e-05   1.0500000e-04
   2.5590000e+03   1.0053770e+01   1.7428000e-02   1.4673000e-02   5.1500000e-03  -1.1400000e-04   7.0000000e-05   1.0500000e-04
   2.5600000e+03   1.0057701e+01  -2.3235000e-02  -3.4233000e-02  -1.5450000e-02  -1.1400000e-04   7.0000000e-05   1.0500000e-04
   2.5610000e+03   1.0061631e+01  -5.8130000e-03   2.4449000e-02   4.6350000e-02  -1.1400000e-04   7.0000000e-05   1.0500000e-04
   2.5620000e+03   1.0065560e+01  -1.7430000e-02  -2.0000000e-06   3.6050000e-02  -1.1400000e-04   7.0000000e-05   1.0500000e-04
   2.5630000e+03   1.0069491e+01  -2.3239000e-02  -9.7830000e-03   3.6050000e-02  -1.1400000e-04   7.0000000e-05   1.0500000e-04
   2.5640000e+03   1.0073446e+01  -4.0671000e-02   9.7750000e-03  -1.0300000e-02  -1.1400000e-04   7.0000000e-05   1.0500000e-04
   2.5650000e+03   1.0077351e+01   4.6483000e-02  -2.4444000e-02  -2.0600000e-02  -1.1400000e-04   7.0000000e-05   1.0500000e-04
   2.5660000e+03   1.0081281e+01  -1.1617000e-02  -2.4452000e-02  -1.0300000e-02  -1.1400000e-04   7.0000000e-05   1.0500000e-04
   2.5670000e+03   1.0085212e+01  -4.6483000e-02   2.4444000e-02  -4.6350000e-02  -1.1400000e-04   7.0000000e-05   1.0500000e-04
   2.5680000e+03   1.0089142e+01   2.9047000e-02   1.9564000e-02  -2.0600000e-02  -1.1400000e-04   7.0000000e-05   1.0500000e-04
   2.5690000e+03   1.0093072e+01  -1.1624000e-02   2.4448000e-02  -1.0300000e-02  -1.1400000e-04   7.0000000e-05   1.0500000e-04
   2.5700000e+03   1.0097002e+01  -2.3241000e-02   4.8870000e-03   1.0300000e-02  -1.1400000e-04   7.0000000e-05   1.0500000e-04
   2.5710000e+03   1.0100933e+01   2.0000000e-06  -1.4670000e-02   1.0300000e-02  -1.1400000e-04   7.0000000e-05   1.0500000e-04
   2.5720000e+03   1.0104863e+01  -1.1613000e-02  -4.8902000e-02   5.1500000e-03  -1.1400000e-04   7.0000000e-05   1.0500000e-04
   2.5730000e+03   1.0108793e+01  -5.8130000e-03   1.9559000e-02  -3.6050000e-02  -1.1400000e-04   7.0000000e-05   1.0500000e-04
   2.5740000e+03   1.0112724e+01  -5.8070000e-03  -1.9561000e-02  -3.0900000e-02  -1.1400000e-04   7.0000000e-05   1.0500000e-04
   2.5750000e+03   1.0116653e+01   5.8095000e-02   3.9128000e-02  -5.1500000e-03  -1.1400000e-04   7.0000000e-05   1.0500000e-04
   2.5760000e+03   1.0120584e+01  -4.6486000e-02   4.4004000e-02  -1.0300000e-02  -1.1400000e-04   7.0000000e-05   1.0500000e-04
   2.5770000e+03   1.0124515e+01   1.1622000e-02  -1.4668000e-02   2.5750000e-02  -1.1400000e-04   7.0000000e-05   1.0500000e-04
   2.5780000e+03   1.0128445e+01   1.0000000e-06  -9.7800000e-03   4.1200000e-02  -1.1400000e-04   7.0000000e-05   1.0500000e-04
   2.5790000e+03   1.0132374e+01  -4.0667000e-02  -2.4455000e-02   5.1500000e-03  -1.1400000e-04   7.0000000e-05   1.0500000e-04
   2.5800000e+03   1.0136304e+01   5.8090000e-03   4.8910000e-03   3.6050000e-02  -1.1400000e-04   7.0000000e-05   1.0500000e-04
   2.5810000e+03   1.0140238e+01   0.0000000e+00   0.0000000e+00  -1.5450000e-02  -1.1400000e-04   7.0000000e-05   1.0500000e-04
   2.5820000e+03   1.0144165e+01  -1.7431000e-02   9.7770000e-03   2.0600000e-02  -1.1400000e-04   7.0000000e-05   1.0500000e-04
   2.5830000e+03   1.0148095e+01  -4.6483000e-02   1.9553000e-02  -4.1200000e-02  -1.1400000e-04   7.0000000e-05   1.0500000e-04
   2.5840000e+03   1.0152025e+01   7.5533000e-02  -1.9549000e-02   2.5750000e-02  -1.1400000e-04   7.0000000e-05   1.0500000e-04
   2.5850000e+03   1.0155955e+01  -4.0676000e-02   3.9114000e-02  -2.0600000e-02  -1.1400000e-04   7.0000000e-05   1.0500000e-04
   2.5860000e+03   1.0159886e+01  -2.3241000e-02   4.8870000e-03  -5.1500000e-03  -1.1400000e-04   7.0000000e-05   1.0500000e-04
   2.5870000e+03   1.0163817e+01   2.9050000e-02   4.0000000e-06  -1.0300000e-02  -1.1400000e-04   7.0000000e-05   1.0500000e-04
   2.5880000e+03   1.0167747e+01  -5.8070000e-03  -2.4451000e-02  -6.1800000e-02  -1.1400000e-04   7.0000000e-05   1.0500000e-04
   2.5890000e+03   1.0171678e+01  -1.7436000e-02   4.4008000e-02  -4.1200000e-02  -1.1400000e-04   7.0000000e-05   1.0500000e-04
   2.5900000e+03   1.0175607e+01   2.3240000e-02   3.0000000e-06  -6.1800000e-02  -1.1400000e-04   7.0000000e-05   1.0500000e-04
   2.5910000e+03   1.0179538e+01  -5.8060000e-03  -2.9341000e-02  -3.6050000e-02  -1.1400000e-04   7.0000000e-05   1.0500000e-04
   2.5920000e+03   1.0183468e+01  -5.2290000e-02  -7.0000000e-06  -1.0300000e-02  -1.1400000e-04   7.0000000e-05   1.0500000e-04
   2.5930000e+03   1.0187397e+01   6.0000000e-06  -4.4010000e-02  -1.0300000e-02  -1.1400000e-04   7.0000000e-05   1.0500000e-04
   2.5940000e+03   1.0191328e+01  -1.7436000e-02   3.9117000e-02  -4.1200000e-02  -1.1400000e-04   7.0000000e-05   1.0500000e-04
   2.5950000e+03   1.0195258e+01  -5.2293000e-02   1.9552000e-02   5.1500000e-03  -1.1400000e-04   7.0000000e-05   1.0500000e-04
   2.5960000e+03   1.0199188e+01   2.9046000e-02   2.4454000e-02  -1.0300000e-02  -1.1400000e-04   7.0000000e-05   1.0500000e-04
   2.5970000e+03   1.0203119e+01  -2.9053000e-02   1.9556000e-02  -1.5450000e-02  -1.1400000e-04   7.0000000e-05   1.0500000e-04
   2.5980000e+03   1.0207053e+01  -4.0672000e-02   1.4664000e-02   5.1500000e-03  -1.1400000e-04   7.0000000e-05   1.0500000e-04
   2.5990000e+03   1.0210979e+01  -3.4859000e-02  -9.7850000e-03   4.1200000e-02  -1.1400000e-04   7.0000000e-05   1.0500000e-04
   2.6000000e+03   1.0214911e+01   3.0000000e-06  -2.4450000e-02  -5.1500000e-03  -1.1400000e-04   7.0000000e-05   1.0500000e-04
   2.6010000e+03   1.0218842e+01   4.0665000e-02   3.9125000e-02   3.0900000e-02  -1.1400000e-04   7.0000000e-05   1.0500000e-04
   2.6020000e+03   1.0222771e+01  -5.8100000e-03  -1.0000000e-06   0.0000000e+00  -1.1400000e-04   7.0000000e-05   1.0500000e-04
   2.6030000e+03   1.0226701e+01  -1.7437000e-02   4.8898000e-02   1.0300000e-02  -1.1400000e-04   7.0000000e-05   1.0500000e-04
   2.6040000e+03   1.0230678e+01  -5.0000000e-06   3.9120000e-02  -3.0900000e-02  -1.1400000e-04   7.0000000e-05   1.0500000e-04
   2.6050000e+03   1.0234560e+01   1.7434000e-02  -2.9338000e-02   2.0600000e-02  -1.1400000e-04   7.0000000e-05   1.0500000e-04
   2.6060000e+03   1.0238492e+01  -5.8104000e-02   2.9332000e-02  -3.0900000e-02  -1.1400000e-04   7.0000000e-05   1.0500000e-04
   2.6070000e+03   1.0242421e+01   4.6484000e-02  -2.9333000e-02   2.5750000e-02  -1.1400000e-04   7.0000000e-05   1.0500000e-04
   2.6080000e+03   1.0246351e+01  -1.7433000e-02   1.9557000e-02   5.1500000e-03  -1.1400000e-04   7.0000000e-05   1.0500000e-04
   2.6090000e+03   1.0250281e+01  -5.8099000e-02  -4.8990000e-03  -1.0300000e-02  -1.1400000e-04   7.0000000e-05   1.0500000e-04
   2.6100000e+03   1.0254211e+01   1.1618000e-02   1.4672000e-02  -1.5450000e-02  -1.1400000e-04   7.0000000e-05   1.0500000e-04
   2.6110000e+03   1.0258142e+01  -3.4859000e-02  -9.7850000e-03  -5.6650000e-02  -1.1400000e-04   7.0000000e-05   1.0500000e-04
   2.6120000e+03   1.0262073e+01  -1.7432000e-02   1.4667000e-02  -5.1500000e-02  -1.1400000e-04   7.0000000e-05   1.0500000e-04
   2.6130000e+03   1.0266002e+01  -1.7433000e-02   1.9558000e-02  -5.1500000e-03  -1.1400000e-04   7.0000000e-05   1.0500000e-04
   2.6140000e+03   1.0269933e+01  -1.0000000e-06   4.8900000e-03  -1.5450000e-02  -1.1400000e-04   7.0000000e-05   1.0500000e-04
   2.6150000e+03   1.0273872e+01  -2.9056000e-02   4.4006000e-02  -2.0600000e-02  -1.1400000e-04   7.0000000e-05   1.0500000e-04
   2.6160000e+03   1.0277794e+01   2.9048000e-02   1.4674000e-02  -5.1500000e-03  -1.1400000e-04   7.0000000e-05   1.0500000e-04
   2.6170000e+03   1.0281725e+01  -1.1622000e-02   1.4668000e-02   4.1200000e-02  -1.1400000e-04   7.0000000e-05   1.0500000e-04
   2.6180000e+03   1.0285654e+01  -4.6480000e-02  -6.0000000e-06  -3.6050000e-02  -1.1400000e-04   7.0000000e-05   1.0500000e-04
   2.6190000e+03   1.0289584e+01   1.7431000e-02  -9.7780000e-03   2.5750000e-02  -1.1400000e-04   7.0000000e-05   1.0500000e-04
   2.6200000e+03   1.0293515e+01   1.0000000e-06  -4.8900000e-03  -5.1500000e-03  -1.1400000e-04   7.0000000e-05   1.0500000e-04
   2.6210000e+03   1.0297445e+01  -6.9716000e-02  -2.9350000e-02  -5.1500000e-03  -1.1400000e-04   7.0000000e-05   1.0500000e-04
   2.6220000e+03   1.0301374e+01  -4.6487000e-02   4.8893000e-02   7.2100000e-02  -1.1400000e-04   7.0000000e-05   1.0500000e-04
   2.6230000e+03   1.0305305e+01   1.1617000e-02   1.9562000e-02   1.0300000e-02  -1.1400000e-04   7.0000000e-05   1.0500000e-04
   2.6240000e+03   1.0309236e+01  -1.1627000e-02   4.8898000e-02   2.5750000e-02  -1.1400000e-04   7.0000000e-05   1.0500000e-04
   2.6250000e+03   1.0313166e+01  -4.6484000e-02   2.9333000e-02  -1.5450000e-02  -1.1400000e-04   7.0000000e-05   1.0500000e-04
   2.6260000e+03   1.0317096e+01   4.6483000e-02  -2.4444000e-02   2.0600000e-02  -1.1400000e-04   7.0000000e-05   1.0500000e-04
   2.6270000e+03   1.0321026e+01  -2.3237000e-02  -2.4453000e-02  -5.1500000e-02  -1.1400000e-04   7.0000000e-05   1.0500000e-04
   2.6280000e+03   1.0324956e+01  -2.3242000e-02   1.4667000e-02   1.0300000e-02  -1.1400000e-04   7.0000000e-05   1.0500000e-04
   2.6290000e+03   1.0328887e+01  -1.7435000e-02   3.9118000e-02  -5.1500000e-02  -1.1400000e-04   7.0000000e-05   1.0500000e-04
   2.6300000e+03   1.0332818e+01  -5.2295000e-02   3.4223000e-02  -4.1200000e-02  -1.1400000e-04   7.0000000e-05   1.0500000e-04
   2.6310000e+03   1.0336748e+01  -5.8180000e-03   5.8679000e-02   0.0000000e+00  -1.1400000e-04   7.0000000e-05   1.0500000e-04
   2.6320000e+03   1.0340678e+01  -2.3237000e-02  -2.4453000e-02  -4.6350000e-02  -1.1400000e-04   7.0000000e-05   1.0500000e-04
   2.6330000e+03   1.0344608e+01   2.3241000e-02  -4.8870000e-03  -1.0300000e-02  -1.1400000e-04   7.0000000e-05   1.0500000e-04
   2.6340000e+03   1.0348538e+01  -3.4858000e-02  -1.4675000e-02   0.0000000e+00  -1.1400000e-04   7.0000000e-05   1.0500000e-04
   2.6350000e+03   1.0352468e+01  -5.8060000e-03  -2.4451000e-02   5.1500000e-03  -1.1400000e-04   7.0000000e-05   1.0500000e-04
   2.6360000e+03   1.0356399e+01  -1.7433000e-02   1.9557000e-02   2.0600000e-02  -1.1400000e-04   7.0000000e-05   1.0500000e-04
   2.6370000e+03   1.0360329e+01   3.4859000e-02   9.7850000e-03   3.6050000e-02  -1.1400000e-04   7.0000000e-05   1.0500000e-04
   2.6380000e+03   1.0364259e+01  -1.7432000e-02   1.4667000e-02   3.0900000e-02  -1.1400000e-04   7.0000000e-05   1.0500000e-04
   2.6390000e+03   1.0368189e+01  -1.1617000e-02  -2.4452000e-02  -5.1500000e-03  -1.1400000e-04   7.0000000e-05   1.0500000e-04
   2.6400000e+03   1.0372120e+01  -2.9051000e-02   9.7760000e-03   3.6050000e-02  -1.1400000e-04   7.0000000e-05   1.0500000e-04
   2.6410000e+03   1.0376050e+01   3.4863000e-02  -1.9555000e-02  -1.5450000e-02  -1.1400000e-04   7.0000000e-05   1.0500000e-04
   2.6420000e+03   1.0379979e+01  -5.8110000e-03   4.8890000e-03   5.1500000e-03  -1.1400000e-04   7.0000000e-05   1.0500000e-04
   2.6430000e+03   1.0383910e+01  -4.0672000e-02   1.4665000e-02   5.1500000e-03  -1.1400000e-04   7.0000000e-05   1.0500000e-04
   2.6440000e+03   1.0387841e+01   2.3241000e-02  -4.8870000e-03  -5.1500000e-03  -1.1400000e-04   7.0000000e-05   1.0500000e-04
   2.6450000e+03   1.0391771e+01   5.8090000e-03   4.8910000e-03   3.0900000e-02  -1.1400000e-04   7.0000000e-05   1.0500000e-04
   2.6460000e+03   1.0395702e+01  -1.1619000e-02  -4.8920000e-03  -5.1500000e-03  -1.1400000e-04   7.0000000e-05   1.0500000e-04
   2.6470000e+03   1.0399632e+01   2.9045000e-02   3.4234000e-02   1.0300000e-02  -1.1400000e-04   7.0000000e-05   1.0500000e-04
   2.6480000e+03   1.0403562e+01  -2.3237000e-02  -1.9563000e-02  -3.6050000e-02  -1.1400000e-04   7.0000000e-05   1.0500000e-04
   2.6490000e+03   1.0407493e+01  -5.8120000e-03   1.4669000e-02   2.0600000e-02  -1.1400000e-04   7.0000000e-05   1.0500000e-04
   2.6500000e+03   1.0411422e+01  -3.4866000e-02   4.4005000e-02  -4.1200000e-02  -1.1400000e-04   7.0000000e-05   1.0500000e-04
   2.6510000e+03   1.0415352e+01   5.8100000e-03   1.0000000e-06  -3.6050000e-02  -1.1400000e-04   7.0000000e-05   1.0500000e-04
   2.6520000e+03   1.0419283e+01   4.0669000e-02   9.7850000e-03  -2.0600000e-02  -1.1400000e-04   7.0000000e-05   1.0500000e-04
   2.6530000e+03   1.0423213e+01  -2.3239000e-02  -4.8930000e-03  -1.0300000e-02  -1.1400000e-04   7.0000000e-05   1.0500000e-04
   2.6540000e+03   1.0427143e+01  -4.0670000e-02  -5.0000000e-06  -1.5450000e-02  -1.1400000e-04   7.0000000e-05   1.0500000e-04
   2.6550000e+03   1.0431073e+01   1.1625000e-02  -3.9118000e-02   5.1500000e-03  -1.1400000e-04   7.0000000e-05   1.0500000e-04
   2.6560000e+03   1.0435013e+01  -1.1621000e-02   9.7780000e-03  -5.6650000e-02  -1.1400000e-04   7.0000000e-05   1.0500000e-04
   2.6570000e+03   1.0438933e+01  -6.9721000e-02   9.7710000e-03  -1.0300000e-02  -1.1400000e-04   7.0000000e-05   1.0500000e-04
   2.6580000e+03   1.0442864e+01   4.0665000e-02   3.4235000e-02  -1.0300000e-02  -1.1400000e-04   7.0000000e-05   1.0500000e-04
   2.6590000e+03   1.0446795e+01  -5.8106000e-02   4.4001000e-02   4.1200000e-02  -1.1400000e-04   7.0000000e-05   1.0500000e-04
   2.6600000e+03   1.0450726e+01  -2.3235000e-02  -3.4233000e-02   5.1500000e-03  -1.1400000e-04   7.0000000e-05   1.0500000e-04
   2.6610000e+03   1.0454656e+01  -5.8100000e-03  -1.0000000e-06   7.2100000e-02  -1.1400000e-04   7.0000000e-05   1.0500000e-04
   2.6620000e+03   1.0458585e+01  -3.4856000e-02  -2.4455000e-02  -2.5750000e-02  -1.1400000e-04   7.0000000e-05   1.0500000e-04
   2.6630000e+03   1.0462516e+01  -5.8101000e-02   9.7710000e-03   3.0900000e-02  -1.1400000e-04   7.0000000e-05   1.0500000e-04
   2.6640000e+03   1.0466446e+01  -3.0000000e-06   2.4450000e-02  -5.1500000e-03  -1.1400000e-04   7.0000000e-05   1.0500000e-04
   2.6650000e+03   1.0470375e+01   4.6476000e-02   2.9346000e-02   0.0000000e+00  -1.1400000e-04   7.0000000e-05   1.0500000e-04
   2.6660000e+03   1.0474305e+01  -8.1340000e-02  -1.1000000e-05   4.6350000e-02  -1.1400000e-04   7.0000000e-05   1.0500000e-04
   2.6670000e+03   1.0478236e+01   1.7428000e-02   1.4672000e-02   1.5450000e-02  -1.1400000e-04   7.0000000e-05   1.0500000e-04
   2.6680000e+03   1.0482166e+01   5.8090000e-03   4.8910000e-03   5.1500000e-03  -1.1400000e-04   7.0000000e-05   1.0500000e-04
   2.6690000e+03   1.0486096e+01   1.0000000e-06  -9.7800000e-03  -4.6350000e-02  -1.1400000e-04   7.0000000e-05   1.0500000e-04
   2.6700000e+03   1.0490027e+01   1.1620000e-02   2.0000000e-06  -1.0300000e-02  -1.1400000e-04   7.0000000e-05   1.0500000e-04
   2.6710000e+03   1.0493957e+01   2.3241000e-02  -4.8870000e-03  -5.6650000e-02  -1.1400000e-04   7.0000000e-05   1.0500000e-04
   2.6720000e+03   1.0497887e+01  -1.7432000e-02   1.4667000e-02  -1.5450000e-02  -1.1400000e-04   7.0000000e-05   1.0500000e-04
   2.6730000e+03   1.0501819e+01   3.0000000e-06  -1.9560000e-02  -3.6050000e-02  -1.1400000e-04   7.0000000e-05   1.0500000e-04
   2.6740000e+03   1.0505749e+01   7.5535000e-02  -3.4219000e-02   5.1500000e-03  -1.1400000e-04   7.0000000e-05   1.0500000e-04
   2.6750000e+03   1.0509679e+01  -2.3240000e-02  -3.0000000e-06   0.0000000e+00  -1.1400000e-04   7.0000000e-05   1.0500000e-04
   2.6760000e+03   1.0513609e+01  -2.3241000e-02   4.8870000e-03   4.1200000e-02  -1.1400000e-04   7.0000000e-05   1.0500000e-04
   2.6770000e+03   1.0517539e+01  -1.7434000e-02   2.9338000e-02  -3.0900000e-02  -1.1400000e-04   7.0000000e-05   1.0500000e-04
   2.6780000e+03   1.0521470e+01  -2.9051000e-02   4.8860000e-03  -1.5450000e-02  -1.1400000e-04   7.0000000e-05   1.0500000e-04
   2.6790000e+03   1.0525403e+01   1.1613000e-02   4.8902000e-02  -1.5450000e-02  -1.1400000e-04   7.0000000e-05   1.0500000e-04
   2.6800000e+03   1.0529329e+01  -2.9053000e-02   1.9556000e-02  -1.5450000e-02  -1.1400000e-04   7.0000000e-05   1.0500000e-04
   2.6810000e+03   1.0533259e+01   5.8110000e-03  -9.7790000e-03   2.5750000e-02  -1.1400000e-04   7.0000000e-05   1.0500000e-04
   2.6820000e+03   1.0537189e+01  -3.4855000e-02  -3.4235000e-02   1.0300000e-02  -1.1400000e-04   7.0000000e-05   1.0500000e-04
   2.6830000e+03   1.0541121e+01   1.7426000e-02   2.9342000e-02  -1.5450000e-02  -1.1400000e-04   7.0000000e-05   1.0500000e-04
   2.6840000e+03   1.0545051e+01  -1.7436000e-02   3.9117000e-02   5.1500000e-03  -1.1400000e-04   7.0000000e-05   1.0500000e-04
   2.6850000e+03   1.0548980e+01  -5.2290000e-02  -8.0000000e-06  -5.6650000e-02  -1.1400000e-04   7.0000000e-05   1.0500000e-04
   2.6860000e+03   1.0552911e+01  -2.9057000e-02   4.8896000e-02   1.0300000e-02  -1.1400000e-04   7.0000000e-05   1.0500000e-04
   2.6870000e+03   1.0556842e+01  -2.3244000e-02   2.9337000e-02  -5.6650000e-02  -1.1400000e-04   7.0000000e-05   1.0500000e-04
   2.6880000e+03   1.0560772e+01   2.9054000e-02  -2.4446000e-02   2.0600000e-02  -1.1400000e-04   7.0000000e-05   1.0500000e-04
   2.6890000e+03   1.0564702e+01  -4.6480000e-02  -7.0000000e-06  -1.0300000e-02  -1.1400000e-04   7.0000000e-05   1.0500000e-04
   2.6900000e+03   1.0568632e+01  -5.8100000e-03  -1.0000000e-06   1.0300000e-02  -1.1400000e-04   7.0000000e-05   1.0500000e-04
   2.6910000e+03   1.0572562e+01  -3.0000000e-06   1.9560000e-02   5.1500000e-03  -1.1400000e-04   7.0000000e-05   1.0500000e-04
   2.6920000e+03   1.0576493e+01  -2.3245000e-02   3.4227000e-02  -5.6650000e-02  -1.1400000e-04   7.0000000e-05   1.0500000e-04
   2.6930000e+03   1.0580423e+01  -5.2298000e-02   6.3563000e-02  -4.1200000e-02  -1.1400000e-04   7.0000000e-05   1.0500000e-04
   2.6940000e+03   1.0584352e+01   2.9049000e-02   4.8940000e-03  -1.5450000e-02  -1.1400000e-04   7.0000000e-05   1.0500000e-04
   2.6950000e+03   1.0588283e+01  -2.3241000e-02   9.7770000e-03  -2.5750000e-02  -1.1400000e-04   7.0000000e-05   1.0500000e-04
   2.6960000e+03   1.0592214e+01  -5.8097000e-02  -2.4458000e-02  -1.5450000e-02  -1.1400000e-04   7.0000000e-05   1.0500000e-04
   2.6970000e+03   1.0596144e+01   6.3914000e-02  -2.4441000e-02   3.6050000e-02  -1.1400000e-04   7.0000000e-05   1.0500000e-04
   2.6980000e+03   1.0600074e+01  -1.1624000e-02   2.9338000e-02  -6.1800000e-02  -1.1400000e-04   7.0000000e-05   1.0500000e-04
   2.6990000e+03   1.0604003e+01  -2.3240000e-02  -3.0000000e-06   1.5450000e-02  -1.1400000e-04   7.0000000e-05   1.0500000e-04
   2.7000000e+03   1.0607934e+01   5.8110000e-03  -4.8890000e-03  -5.1500000e-02  -1.1400000e-04   7.0000000e-05   1.0500000e-04
   2.7010000e+03   1.0611865e+01  -2.3236000e-02  -2.9343000e-02  -2.5750000e-02  -1.1400000e-04   7.0000000e-05   1.0500000e-04
   2.7020000e+03   1.0615795e+01  -3.4863000e-02   1.9555000e-02   0.0000000e+00  -1.1400000e-04   7.0000000e-05   1.0500000e-04
   2.7030000e+03   1.0619726e+01   2.3243000e-02  -2.4447000e-02   2.5750000e-02  -1.1400000e-04   7.0000000e-05   1.0500000e-04
   2.7040000e+03   1.0623656e+01   5.8050000e-03   3.4231000e-02   4.1200000e-02  -1.1400000e-04   7.0000000e-05   1.0500000e-04
   2.7050000e+03   1.0627585e+01  -6.9723000e-02   1.9551000e-02   4.1200000e-02  -1.1400000e-04   7.0000000e-05   1.0500000e-04
   2.7060000e+03   1.0631516e+01   4.6478000e-02   1.4676000e-02   1.0300000e-02  -1.1400000e-04   7.0000000e-05   1.0500000e-04
   2.7070000e+03   1.0635453e+01  -2.9050000e-02  -4.0000000e-06  -5.1500000e-03  -1.1400000e-04   7.0000000e-05   1.0500000e-04
   2.7080000e+03   1.0639376e+01  -4.0667000e-02  -2.4455000e-02  -3.6050000e-02  -1.1400000e-04   7.0000000e-05   1.0500000e-04
   2.7090000e+03   1.0643306e+01  -1.1623000e-02   1.9558000e-02   2.5750000e-02  -1.1400000e-04   7.0000000e-05   1.0500000e-04
   2.7100000e+03   1.0647237e+01   4.0000000e-06  -2.4450000e-02  -6.6950000e-02  -1.1400000e-04   7.0000000e-05   1.0500000e-04
   2.7110000e+03   1.0651167e+01   5.8010000e-03   5.8681000e-02   1.5450000e-02  -1.1400000e-04   7.0000000e-05   1.0500000e-04
   2.7120000e+03   1.0655097e+01  -2.9053000e-02   1.9556000e-02  -3.6050000e-02  -1.1400000e-04   7.0000000e-05   1.0500000e-04
   2.7130000e+03   1.0659028e+01  -2.3246000e-02   4.4007000e-02   0.0000000e+00  -1.1400000e-04   7.0000000e-05   1.0500000e-04
   2.7140000e+03   1.0662957e+01  -2.3243000e-02   1.9557000e-02  -2.5750000e-02  -1.1400000e-04   7.0000000e-05   1.0500000e-04
   2.7150000e+03   1.0666888e+01   2.9055000e-02  -3.4226000e-02  -4.1200000e-02  -1.1400000e-04   7.0000000e-05   1.0500000e-04
   2.7160000e+03   1.0670819e+01  -6.9719000e-02  -4.8990000e-03  -5.1500000e-02  -1.1400000e-04   7.0000000e-05   1.0500000e-04
   2.7170000e+03   1.0674749e+01  -1.0000000e-06   4.8900000e-03   5.1500000e-03  -1.1400000e-04   7.0000000e-05   1.0500000e-04
   2.7180000e+03   1.0678679e+01  -4.0673000e-02   1.9555000e-02   1.0300000e-02  -1.1400000e-04   7.0000000e-05   1.0500000e-04
   2.7190000e+03   1.0682610e+01  -2.9051000e-02   9.7760000e-03  -5.1500000e-03  -1.1400000e-04   7.0000000e-05   1.0500000e-04
   2.7200000e+03   1.0686540e+01   2.3233000e-02   5.3793000e-02   4.6350000e-02  -1.1400000e-04   7.0000000e-05   1.0500000e-04
   2.7210000e+03   1.0690471e+01  -2.9043000e-02  -4.8904000e-02  -6.1800000e-02  -1.1400000e-04   7.0000000e-05   1.0500000e-04
   2.7220000e+03   1.0694399e+01  -1.7429000e-02  -9.7820000e-03  -5.1500000e-03  -1.1400000e-04   7.0000000e-05   1.0500000e-04
   2.7230000e+03   1.0698330e+01  -2.9050000e-02  -4.0000000e-06  -1.0300000e-02  -1.1400000e-04   7.0000000e-05   1.0500000e-04
   2.7240000e+03   1.0702260e+01  -1.7431000e-02   9.7770000e-03   1.5450000e-02  -1.1400000e-04   7.0000000e-05   1.0500000e-04
   2.7250000e+03   1.0706190e+01  -1.7431000e-02   4.8870000e-03   2.0600000e-02  -1.1400000e-04   7.0000000e-05   1.0500000e-04
   2.7260000e+03   1.0710120e+01   5.8090000e-03   4.8910000e-03   3.6050000e-02  -1.1400000e-04   7.0000000e-05   1.0500000e-04
   2.7270000e+03   1.0714051e+01  -4.0673000e-02   1.9554000e-02   2.0600000e-02  -1.1400000e-04   7.0000000e-05   1.0500000e-04
   2.7280000e+03   1.0717980e+01  -5.8040000e-03  -4.4011000e-02   1.0300000e-02  -1.1400000e-04   7.0000000e-05   1.0500000e-04
   2.7290000e+03   1.0721911e+01  -5.8100000e-03  -1.0000000e-06   0.0000000e+00  -1.1400000e-04   7.0000000e-05   1.0500000e-04
   2.7300000e+03   1.0725842e+01   2.3241000e-02  -4.8870000e-03  -1.5450000e-02  -1.1400000e-04   7.0000000e-05   1.0500000e-04
   2.7310000e+03   1.0729773e+01  -1.0000000e-06   4.8900000e-03  -1.5450000e-02  -1.1400000e-04   7.0000000e-05   1.0500000e-04
   2.7320000e+03   1.0733704e+01  -4.6479000e-02  -9.7860000e-03   1.0300000e-02  -1.1400000e-04   7.0000000e-05   1.0500000e-04
   2.7330000e+03   1.0737633e+01   5.2287000e-02   2.4457000e-02   2.5750000e-02  -1.1400000e-04   7.0000000e-05   1.0500000e-04
   2.7340000e+03   1.0741563e+01   5.8070000e-03   1.9561000e-02  -5.1500000e-03  -1.1400000e-04   7.0000000e-05   1.0500000e-04
   2.7350000e+03   1.0745494e+01  -2.3235000e-02  -3.4233000e-02  -1.5450000e-02  -1.1400000e-04   7.0000000e-05   1.0500000e-04
   2.7360000e+03   1.0749422e+01   2.3237000e-02   1.9563000e-02  -5.1500000e-02  -1.1400000e-04   7.0000000e-05   1.0500000e-04
   2.7370000e+03   1.0753352e+01  -3.4859000e-02  -4.8950000e-03  -5.6650000e-02  -1.1400000e-04   7.0000000e-05   1.0500000e-04
   2.7380000e+03   1.0757283e+01   5.8000000e-03   6.8461000e-02  -2.5750000e-02  -1.1400000e-04   7.0000000e-05   1.0500000e-04
   2.7390000e+03   1.0761214e+01   3.4857000e-02   1.9565000e-02  -4.6350000e-02  -1.1400000e-04   7.0000000e-05   1.0500000e-04
   2.7400000e+03   1.0765144e+01  -5.8130000e-03   1.9559000e-02   0.0000000e+00  -1.1400000e-04   7.0000000e-05   1.0500000e-04
   2.7410000e+03   1.0769074e+01  -4.0675000e-02   3.4225000e-02   0.0000000e+00  -1.1400000e-04   7.0000000e-05   1.0500000e-04
   2.7420000e+03   1.0773004e+01   5.2288000e-02   1.4677000e-02   3.6050000e-02  -1.1400000e-04   7.0000000e-05   1.0500000e-04
   2.7430000e+03   1.0776941e+01  -3.4857000e-02  -2.4455000e-02   0.0000000e+00  -1.1400000e-04   7.0000000e-05   1.0500000e-04
   2.7440000e+03   1.0780865e+01  -4.6475000e-02  -3.4236000e-02   2.5750000e-02  -1.1400000e-04   7.0000000e-05   1.0500000e-04
   2.7450000e+03   1.0784797e+01   5.8050000e-03   3.9121000e-02   1.0300000e-02  -1.1400000e-04   7.0000000e-05   1.0500000e-04
   2.7460000e+03   1.0788727e+01  -3.4858000e-02  -1.4675000e-02  -1.0300000e-02  -1.1400000e-04   7.0000000e-05   1.0500000e-04
   2.7470000e+03   1.0792657e+01  -1.7439000e-02   6.8458000e-02   5.1500000e-02  -1.1400000e-04   7.0000000e-05   1.0500000e-04
   2.7480000e+03   1.0796586e+01  -5.8130000e-03   1.9559000e-02   5.1500000e-03  -1.1400000e-04   7.0000000e-05   1.0500000e-04
   2.7490000e+03   1.0800517e+01   5.8140000e-03  -2.4449000e-02   6.6950000e-02  -1.1400000e-04   7.0000000e-05   1.0500000e-04
   2.7500000e+03   1.0804447e+01  -6.9723000e-02   1.9550000e-02  -1.0300000e-02  -1.1400000e-04   7.0000000e-05   1.0500000e-04
   2.7510000e+03   1.0808376e+01   2.9048000e-02   1.4674000e-02   2.5750000e-02  -1.1400000e-04   7.0000000e-05   1.0500000e-04
   2.7520000e+03   1.0812306e+01  -1.7433000e-02   1.9557000e-02  -3.0900000e-02  -1.1400000e-04   7.0000000e-05   1.0500000e-04
   2.7530000e+03   1.0816237e+01  -1.1620000e-02  -2.0000000e-06   5.1500000e-03  -1.1400000e-04   7.0000000e-05   1.0500000e-04
   2.7540000e+03   1.0820168e+01  -1.7435000e-02   3.9118000e-02  -4.1200000e-02  -1.1400000e-04   7.0000000e-05   1.0500000e-04
   2.7550000e+03   1.0824098e+01  -2.3239000e-02  -9.7830000e-03   0.0000000e+00  -1.1400000e-04   7.0000000e-05   1.0500000e-04
   2.7560000e+03   1.0828029e+01  -5.8104000e-02   2.9332000e-02   0.0000000e+00  -1.1400000e-04   7.0000000e-05   1.0500000e-04
   2.7570000e+03   1.0831958e+01  -4.6483000e-02   1.9554000e-02   1.5450000e-02  -1.1400000e-04   7.0000000e-05   1.0500000e-04
   2.7580000e+03   1.0835889e+01   2.3241000e-02  -4.8870000e-03  -2.0600000e-02  -1.1400000e-04   7.0000000e-05   1.0500000e-04
   2.7590000e+03   1.0839835e+01  -6.9723000e-02   1.9551000e-02  -1.0300000e-02  -1.1400000e-04   7.0000000e-05   1.0500000e-04
   2.7600000e+03   1.0843750e+01   2.9048000e-02   1.4674000e-02  -2.5750000e-02  -1.1400000e-04   7.0000000e-05   1.0500000e-04
   2.7610000e+03   1.0847680e+01  -5.8140000e-03   2.9339000e-02   0.0000000e+00  -1.1400000e-04   7.0000000e-05   1.0500000e-04
   2.7620000e+03   1.0851610e+01   1.1622000e-02  -1.4668000e-02   1.5450000e-02  -1.1400000e-04   7.0000000e-05   1.0500000e-04
   2.7630000e+03   1.0855540e+01  -1.7434000e-02   2.4447000e-02   2.5750000e-02  -1.1400000e-04   7.0000000e-05   1.0500000e-04
   2.7640000e+03   1.0859471e+01  -5.8060000e-03  -2.4451000e-02   3.6050000e-02  -1.1400000e-04   7.0000000e-05   1.0500000e-04
   2.7650000e+03   1.0863400e+01  -1.7429000e-02  -9.7830000e-03   5.1500000e-02  -1.1400000e-04   7.0000000e-05   1.0500000e-04
   2.7660000e+03   1.0867331e+01  -3.0000000e-06   1.9560000e-02  -1.5450000e-02  -1.1400000e-04   7.0000000e-05   1.0500000e-04
   2.7670000e+03   1.0871261e+01  -1.1626000e-02   4.4008000e-02   0.0000000e+00  -1.1400000e-04   7.0000000e-05   1.0500000e-04
   2.7680000e+03   1.0875191e+01  -3.4860000e-02  -5.0000000e-06   5.1500000e-03  -1.1400000e-04   7.0000000e-05   1.0500000e-04
   2.7690000e+03   1.0879121e+01   3.4858000e-02   1.4675000e-02   0.0000000e+00  -1.1400000e-04   7.0000000e-05   1.0500000e-04
   2.7700000e+03   1.0883052e+01   5.8130000e-03  -2.4449000e-02   1.5450000e-02  -1.1400000e-04   7.0000000e-05   1.0500000e-04
   2.7710000e+03   1.0886981e+01   5.8130000e-03  -2.4449000e-02  -5.1500000e-03  -1.1400000e-04   7.0000000e-05   1.0500000e-04
   2.7720000e+03   1.0890912e+01   5.8040000e-03   4.4011000e-02   0.0000000e+00  -1.1400000e-04   7.0000000e-05   1.0500000e-04
   2.7730000e+03   1.0894844e+01  -3.4856000e-02  -2.4455000e-02  -2.0600000e-02  -1.1400000e-04   7.0000000e-05   1.0500000e-04
   2.7740000e+03   1.0898773e+01  -5.8170000e-03   4.8899000e-02  -1.0300000e-02  -1.1400000e-04   7.0000000e-05   1.0500000e-04
   2.7750000e+03   1.0902704e+01   1.1615000e-02   3.4232000e-02  -5.6650000e-02  -1.1400000e-04   7.0000000e-05   1.0500000e-04
   2.7760000e+03   1.0906634e+01   5.8060000e-03   2.9341000e-02  -1.0300000e-02  -1.1400000e-04   7.0000000e-05   1.0500000e-04
   2.7770000e+03   1.0910563e+01  -2.3237000e-02  -1.9563000e-02  -1.0300000e-02  -1.1400000e-04   7.0000000e-05   1.0500000e-04
   2.7780000e+03   1.0914494e+01   4.6481000e-02  -4.8830000e-03   5.1500000e-03  -1.1400000e-04   7.0000000e-05   1.0500000e-04
   2.7790000e+03   1.0918425e+01  -4.6480000e-02  -6.0000000e-06  -1.0300000e-02  -1.1400000e-04   7.0000000e-05   1.0500000e-04
   2.7800000e+03   1.0922353e+01  -2.3236000e-02  -2.9343000e-02   2.5750000e-02  -1.1400000e-04   7.0000000e-05   1.0500000e-04
   2.7810000e+03   1.0926285e+01   1.7429000e-02   9.7820000e-03  -4.1200000e-02  -1.1400000e-04   7.0000000e-05   1.0500000e-04
   2.7820000e+03   1.0930215e+01   3.0000000e-06  -2.4450000e-02  -2.5750000e-02  -1.1400000e-04   7.0000000e-05   1.0500000e-04
   2.7830000e+03   1.0934145e+01   5.8050000e-03   3.9121000e-02  -2.5750000e-02  -1.1400000e-04   7.0000000e-05   1.0500000e-04
   2.7840000e+03   1.0938075e+01  -5.8130000e-03   1.9559000e-02  -5.6650000e-02  -1.1400000e-04   7.0000000e-05   1.0500000e-04
   2.7850000e+03   1.0942004e+01   3.4858000e-02   1.4675000e-02   2.0600000e-02  -1.1400000e-04   7.0000000e-05   1.0500000e-04
   2.7860000e+03   1.0945935e+01  -2.3239000e-02  -9.7830000e-03   3.0900000e-02  -1.1400000e-04   7.0000000e-05   1.0500000e-04
   2.7870000e+03   1.0949866e+01   1.7434000e-02  -2.4447000e-02   5.1500000e-03  -1.1400000e-04   7.0000000e-05   1.0500000e-04
   2.7880000e+03   1.0953797e+01  -4.0673000e-02   1.9554000e-02   3.0900000e-02  -1.1400000e-04   7.0000000e-05   1.0500000e-04
   2.7890000e+03   1.0957727e+01   5.8090000e-03   4.8910000e-03   0.0000000e+00  -1.1400000e-04   7.0000000e-05   1.0500000e-04
   2.7900000e+03   1.0961657e+01   2.3241000e-02  -9.7770000e-03   2.0600000e-02  -1.1400000e-04   7.0000000e-05   1.0500000e-04
   2.7910000e+03   1.0965587e+01  -3.4859000e-02  -9.7850000e-03   2.5750000e-02  -1.1400000e-04   7.0000000e-05   1.0500000e-04
   2.7920000e+03   1.0969518e+01  -4.0673000e-02   2.4445000e-02   3.0900000e-02  -1.1400000e-04   7.0000000e-05   1.0500000e-04
   2.7930000e+03   1.0973448e+01   2.3243000e-02  -1.9557000e-02  -3.6050000e-02  -1.1400000e-04   7.0000000e-05   1.0500000e-04
   2.7940000e+03   1.0977378e+01  -3.4866000e-02   4.4005000e-02   2.5750000e-02  -1.1400000e-04   7.0000000e-05   1.0500000e-04
   2.7950000e+03   1.0981308e+01  -5.2294000e-02   2.9333000e-02  -2.5750000e-02  -1.1400000e-04   7.0000000e-05   1.0500000e-04
   2.7960000e+03   1.0985238e+01   5.2288000e-02   1.4677000e-02  -3.0900000e-02  -1.1400000e-04   7.0000000e-05   1.0500000e-04
   2.7970000e+03   1.0989168e+01  -3.4860000e-02  -5.0000000e-06  -6.1800000e-02  -1.1400000e-04   7.0000000e-05   1.0500000e-04
   2.7980000e+03   1.0993099e+01  -1.7427000e-02  -2.4452000e-02  -3.6050000e-02  -1.1400000e-04   7.0000000e-05   1.0500000e-04
   2.7990000e+03   1.0997029e+01   1.0000000e-06  -9.7800000e-03  -3.0900000e-02  -1.1400000e-04   7.0000000e-05   1.0500000e-04
   2.8000000e+03   1.1000958e+01   2.9048000e-02   1.4674000e-02  -1.5450000e-02  -1.1400000e-04   7.0000000e-05   1.0500000e-04
   2.8010000e+03   1.1004889e+01  -6.3916000e-02   3.9111000e-02   1.5450000e-02  -1.1400000e-04   7.0000000e-05   1.0500000e-04
   2.8020000e+03   1.1008821e+01  -2.0000000e-06   1.4670000e-02  -3.6050000e-02  -1.1400000e-04   7.0000000e-05   1.0500000e-04
   2.8030000e+03   1.1012751e+01  -1.1629000e-02   5.8678000e-02   1.5450000e-02  -1.1400000e-04   7.0000000e-05   1.0500000e-04
   2.8040000e+03   1.1016681e+01  -6.9715000e-02  -3.4240000e-02  -5.1500000e-02  -1.1400000e-04   7.0000000e-05   1.0500000e-04
   2.8050000e+03   1.1020612e+01   5.8100000e-03   1.0000000e-06   3.0900000e-02  -1.1400000e-04   7.0000000e-05   1.0500000e-04
   2.8060000e+03   1.1024541e+01  -5.8070000e-03  -1.9561000e-02  -5.1500000e-03  -1.1400000e-04   7.0000000e-05   1.0500000e-04
   2.8070000e+03   1.1028476e+01   4.0675000e-02  -3.4225000e-02   7.2100000e-02  -1.1400000e-04   7.0000000e-05   1.0500000e-04
   2.8080000e+03   1.1032400e+01  -1.7433000e-02   1.9558000e-02   5.1500000e-03  -1.1400000e-04   7.0000000e-05   1.0500000e-04
   2.8090000e+03   1.1036331e+01   1.7428000e-02   1.4672000e-02   5.6650000e-02  -1.1400000e-04   7.0000000e-05   1.0500000e-04
   2.8100000e+03   1.1040298e+01  -1.7434000e-02   2.9338000e-02  -5.1500000e-03  -1.1400000e-04   7.0000000e-05   1.0500000e-04
   2.8110000e+03   1.1044191e+01  -2.3239000e-02  -4.8930000e-03   1.0300000e-02  -1.1400000e-04   7.0000000e-05   1.0500000e-04
   2.8120000e+03   1.1048122e+01   3.4859000e-02   4.8950000e-03  -6.1800000e-02  -1.1400000e-04   7.0000000e-05   1.0500000e-04
   2.8130000e+03   1.1052052e+01  -2.3236000e-02  -2.4453000e-02   5.1500000e-03  -1.1400000e-04   7.0000000e-05   1.0500000e-04
   2.8140000e+03   1.1055982e+01  -1.1622000e-02   1.4668000e-02  -3.0900000e-02  -1.1400000e-04   7.0000000e-05   1.0500000e-04
   2.8150000e+03   1.1059913e+01   5.8070000e-03   1.9561000e-02  -1.5450000e-02  -1.1400000e-04   7.0000000e-05   1.0500000e-04
   2.8160000e+03   1.1063844e+01  -1.7429000e-02  -4.8930000e-03   0.0000000e+00  -1.1400000e-04   7.0000000e-05   1.0500000e-04
   2.8170000e+03   1.1067773e+01  -2.3237000e-02  -1.9563000e-02  -3.0900000e-02  -1.1400000e-04   7.0000000e-05   1.0500000e-04
   2.8180000e+03   1.1071705e+01   2.9051000e-02  -4.8860000e-03  -1.5450000e-02  -1.1400000e-04   7.0000000e-05   1.0500000e-04
   2.8190000e+03   1.1075634e+01  -2.3246000e-02   4.4007000e-02  -5.6650000e-02  -1.1400000e-04   7.0000000e-05   1.0500000e-04
   2.8200000e+03   1.1079591e+01  -5.8097000e-02  -2.4458000e-02  -1.0300000e-02  -1.1400000e-04   7.0000000e-05   1.0500000e-04
   2.8210000e+03   1.1083495e+01   3.4857000e-02   1.9565000e-02  -2.5750000e-02  -1.1400000e-04   7.0000000e-05   1.0500000e-04
   2.8220000e+03   1.1087425e+01  -2.3242000e-02   1.4667000e-02  -2.0600000e-02  -1.1400000e-04   7.0000000e-05   1.0500000e-04
   2.8230000e+03   1.1091354e+01  -5.8130000e-03   1.9559000e-02   0.0000000e+00  -1.1400000e-04   7.0000000e-05   1.0500000e-04
   2.8240000e+03   1.1095284e+01  -1.7427000e-02  -2.4452000e-02  -2.0600000e-02  -1.1400000e-04   7.0000000e-05   1.0500000e-04
   2.8250000e+03   1.1099216e+01  -5.8070000e-03  -1.9561000e-02  -1.0300000e-02  -1.1400000e-04   7.0000000e-05   1.0500000e-04
   2.8260000e+03   1.1103146e+01  -5.8070000e-03  -1.9561000e-02  -2.5750000e-02  -1.1400000e-04   7.0000000e-05   1.0500000e-04
   2.8270000e+03   1.1107076e+01   4.0664000e-02   4.4016000e-02   0.0000000e+00  -1.1400000e-04   7.0000000e-05   1.0500000e-04
   2.8280000e+03   1.1111005e+01  -5.8110000e-03   9.7790000e-03   0.0000000e+00  -1.1400000e-04   7.0000000e-05   1.0500000e-04
   2.8290000e+03   1.1114936e+01   3.4859000e-02   4.8950000e-03   5.1500000e-03  -1.1400000e-04   7.0000000e-05   1.0500000e-04
   2.8300000e+03   1.1118866e+01  -7.5536000e-02   4.4000000e-02   2.0600000e-02  -1.1400000e-04   7.0000000e-05   1.0500000e-04
   2.8310000e+03   1.1122798e+01  -1.0000000e-06   4.8900000e-03   0.0000000e+00  -1.1400000e-04   7.0000000e-05   1.0500000e-04
   2.8320000e+03   1.1126728e+01   4.0673000e-02  -2.4445000e-02  -5.1500000e-03  -1.1400000e-04   7.0000000e-05   1.0500000e-04
   2.8330000e+03   1.1130658e+01  -2.9044000e-02  -4.4014000e-02  -4.1200000e-02  -1.1400000e-04   7.0000000e-05   1.0500000e-04
   2.8340000e+03   1.1134588e+01  -2.9053000e-02   1.9556000e-02  -1.0300000e-02  -1.1400000e-04   7.0000000e-05   1.0500000e-04
   2.8350000e+03   1.1138518e+01   3.4863000e-02  -1.9555000e-02  -6.6950000e-02  -1.1400000e-04   7.0000000e-05   1.0500000e-04
   2.8360000e+03   1.1142448e+01  -1.7438000e-02   5.8678000e-02   2.0600000e-02  -1.1400000e-04   7.0000000e-05   1.0500000e-04
   2.8370000e+03   1.1146383e+01  -6.9726000e-02   3.9110000e-02  -2.5750000e-02  -1.1400000e-04   7.0000000e-05   1.0500000e-04
   2.8380000e+03   1.1150309e+01   1.1621000e-02  -4.8880000e-03   2.5750000e-02  -1.1400000e-04   7.0000000e-05   1.0500000e-04
   2.8390000e+03   1.1154239e+01  -3.4863000e-02   1.9555000e-02  -1.0300000e-02  -1.1400000e-04   7.0000000e-05   1.0500000e-04
   2.8400000e+03   1.1158169e+01  -4.0670000e-02  -6.0000000e-06  -2.5750000e-02  -1.1400000e-04   7.0000000e-05   1.0500000e-04
   2.8410000e+03   1.1162100e+01  -3.0000000e-06   1.9560000e-02  -5.6650000e-02  -1.1400000e-04   7.0000000e-05   1.0500000e-04
   2.8420000e+03   1.1166030e+01  -2.3241000e-02   9.7770000e-03  -1.5450000e-02  -1.1400000e-04   7.0000000e-05   1.0500000e-04
   2.8430000e+03   1.1169959e+01  -4.0674000e-02   2.9335000e-02  -2.5750000e-02  -1.1400000e-04   7.0000000e-05   1.0500000e-04
   2.8440000e+03   1.1173890e+01   5.0000000e-06  -3.4230000e-02  -1.5450000e-02  -1.1400000e-04   7.0000000e-05   1.0500000e-04
   2.8450000e+03   1.1177821e+01   5.8100000e-03   1.0000000e-06   2.5750000e-02  -1.1400000e-04   7.0000000e-05   1.0500000e-04
   2.8460000e+03   1.1181751e+01  -5.2285000e-02  -3.9127000e-02   2.5750000e-02  -1.1400000e-04   7.0000000e-05   1.0500000e-04
   2.8470000e+03   1.1185681e+01   2.9049000e-02   9.7840000e-03   1.0300000e-02  -1.1400000e-04   7.0000000e-05   1.0500000e-04
   2.8480000e+03   1.1189611e+01  -2.3240000e-02  -3.0000000e-06  -5.1500000e-03  -1.1400000e-04   7.0000000e-05   1.0500000e-04
   2.8490000e+03   1.1193542e+01   2.9048000e-02   1.4674000e-02   5.1500000e-03  -1.1400000e-04   7.0000000e-05   1.0500000e-04
   2.8500000e+03   1.1197473e+01  -1.1620000e-02  -2.0000000e-06  -1.0300000e-02  -1.1400000e-04   7.0000000e-05   1.0500000e-04
   2.8510000e+03   1.1201401e+01   4.6482000e-02  -1.4663000e-02   4.6350000e-02  -1.1400000e-04   7.0000000e-05   1.0500000e-04
   2.8520000e+03   1.1205332e+01  -4.0675000e-02   3.4224000e-02   0.0000000e+00  -1.1400000e-04   7.0000000e-05   1.0500000e-04
   2.8530000e+03   1.1209262e+01   5.0000000e-06  -3.4230000e-02   3.6050000e-02  -1.1400000e-04   7.0000000e-05   1.0500000e-04
   2.8540000e+03   1.1213193e+01   2.9053000e-02  -1.9556000e-02   1.5450000e-02  -1.1400000e-04   7.0000000e-05   1.0500000e-04
   2.8550000e+03   1.1217123e+01  -5.2289000e-02  -4.8980000e-03   1.5450000e-02  -1.1400000e-04   7.0000000e-05   1.0500000e-04
   2.8560000e+03   1.1221053e+01   5.8050000e-03   3.9121000e-02  -2.0600000e-02  -1.1400000e-04   7.0000000e-05   1.0500000e-04
   2.8570000e+03   1.1224982e+01   1.7431000e-02  -9.7780000e-03   1.5450000e-02  -1.1400000e-04   7.0000000e-05   1.0500000e-04
   2.8580000e+03   1.1228913e+01   1.1616000e-02   2.9342000e-02   1.5450000e-02  -1.1400000e-04   7.0000000e-05   1.0500000e-04
   2.8590000e+03   1.1232844e+01  -2.3234000e-02  -4.4013000e-02   5.1500000e-03  -1.1400000e-04   7.0000000e-05   1.0500000e-04
   2.8600000e+03   1.1236774e+01  -1.1615000e-02  -3.4232000e-02   5.1500000e-03  -1.1400000e-04   7.0000000e-05   1.0500000e-04
   2.8610000e+03   1.1240705e+01  -1.7431000e-02   9.7780000e-03  -5.6650000e-02  -1.1400000e-04   7.0000000e-05   1.0500000e-04
   2.8620000e+03   1.1244650e+01  -5.8090000e-03  -9.7810000e-03  -3.6050000e-02  -1.1400000e-04   7.0000000e-05   1.0500000e-04
   2.8630000e+03   1.1248565e+01  -1.7439000e-02   5.8677000e-02  -1.0300000e-02  -1.1400000e-04   7.0000000e-05   1.0500000e-04
   2.8640000e+03   1.1252496e+01  -5.0000000e-06   3.4230000e-02  -6.1800000e-02  -1.1400000e-04   7.0000000e-05   1.0500000e-04
   2.8650000e+03   1.1256426e+01  -5.8140000e-03   2.9339000e-02  -5.1500000e-03  -1.1400000e-04   7.0000000e-05   1.0500000e-04
   2.8660000e+03   1.1260354e+01  -4.6481000e-02   4.8830000e-03   5.1500000e-03  -1.1400000e-04   7.0000000e-05   1.0500000e-04
   2.8670000e+03   1.1264285e+01   1.1620000e-02   2.0000000e-06   6.1800000e-02  -1.1400000e-04   7.0000000e-05   1.0500000e-04
   2.8680000e+03   1.1268216e+01   1.1629000e-02  -6.3568000e-02   1.0300000e-02  -1.1400000e-04   7.0000000e-05   1.0500000e-04
   2.8690000e+03   1.1272146e+01   2.7307400e-01  -2.9303000e-02   5.1500000e-02  -1.1400000e-04   7.0000000e-05   1.0500000e-04
   2.8700000e+03   1.1276076e+01  -2.3240000e-02  -3.0000000e-06  -3.6050000e-02  -1.1400000e-04   7.0000000e-05   1.0500000e-04
   2.8710000e+03   1.1280017e+01   5.8090000e-03   9.7810000e-03   1.5450000e-02  -1.1400000e-04   7.0000000e-05   1.0500000e-04
   2.8720000e+03   1.1283937e+01  -6.9720000e-02  -9.0000000e-06   3.0900000e-02  -1.1400000e-04   7.0000000e-05   1.0500000e-04
   2.8730000e+03   1.1287867e+01   1.7432000e-02  -1.4668000e-02   5.1500000e-02  -1.1400000e-04   7.0000000e-05   1.0500000e-04
   2.8740000e+03   1.1291799e+01  -4.0669000e-02  -4.8950000e-03   4.1200000e-02  -1.1400000e-04   7.0000000e-05   1.0500000e-04
   2.8750000e+03   1.1295729e+01  -2.3241000e-02   4.8870000e-03   1.5450000e-02  -1.1400000e-04   7.0000000e-05   1.0500000e-04
   2.8760000e+03   1.1299659e+01  -5.8150000e-03   3.4229000e-02   1.5450000e-02  -1.1400000e-04   7.0000000e-05   1.0500000e-04
   2.8770000e+03   1.1303589e+01   3.4861000e-02  -4.8850000e-03  -5.6650000e-02  -1.1400000e-04   7.0000000e-05   1.0500000e-04
   2.8780000e+03   1.1307519e+01   1.1617000e-02   1.9562000e-02  -1.0300000e-02  -1.1400000e-04   7.0000000e-05   1.0500000e-04
   2.8790000e+03   1.1311449e+01  -5.2293000e-02   1.9552000e-02  -6.1800000e-02  -1.1400000e-04   7.0000000e-05   1.0500000e-04
   2.8800000e+03   1.1315379e+01   5.2286000e-02   2.9348000e-02   1.5450000e-02  -1.1400000e-04   7.0000000e-05   1.0500000e-04
   2.8810000e+03   1.1319309e+01  -4.0667000e-02  -1.9566000e-02   5.1500000e-03  -1.1400000e-04   7.0000000e-05   1.0500000e-04
   2.8820000e+03   1.1323239e+01  -1.1617000e-02  -2.4452000e-02   0.0000000e+00  -1.1400000e-04   7.0000000e-05   1.0500000e-04
   2.8830000e+03   1.1327169e+01   1.1615000e-02   3.9122000e-02  -2.0600000e-02  -1.1400000e-04   7.0000000e-05   1.0500000e-04
   2.8840000e+03   1.1331100e+01  -3.4862000e-02   1.4665000e-02   3.6050000e-02  -1.1400000e-04   7.0000000e-05   1.0500000e-04
   2.8850000e+03   1.1335031e+01  -3.4861000e-02   9.7750000e-03  -4.6350000e-02  -1.1400000e-04   7.0000000e-05   1.0500000e-04
   2.8860000e+03   1.1338960e+01   2.3238000e-02   1.4673000e-02  -2.0600000e-02  -1.1400000e-04   7.0000000e-05   1.0500000e-04
   2.8870000e+03   1.1342891e+01  -1.7431000e-02   4.8880000e-03  -5.1500000e-03  -1.1400000e-04   7.0000000e-05   1.0500000e-04
   2.8880000e+03   1.1346822e+01  -6.3901000e-02  -6.3579000e-02   2.0600000e-02  -1.1400000e-04   7.0000000e-05   1.0500000e-04
   2.8890000e+03   1.1350752e+01   5.8090000e-03   4.8910000e-03   3.0900000e-02  -1.1400000e-04   7.0000000e-05   1.0500000e-04
   2.8900000e+03   1.1354683e+01  -4.6479000e-02  -9.7870000e-03   4.6350000e-02  -1.1400000e-04   7.0000000e-05   1.0500000e-04
   2.8910000e+03   1.1358613e+01  -2.9059000e-02   5.8676000e-02   4.1200000e-02  -1.1400000e-04   7.0000000e-05   1.0500000e-04
   2.8920000e+03   1.1362542e+01   0.0000000e+00   0.0000000e+00   5.1500000e-03  -1.1400000e-04   7.0000000e-05   1.0500000e-04
   2.8930000e+03   1.1366473e+01   2.9053000e-02  -1.9556000e-02   1.0300000e-02  -1.1400000e-04   7.0000000e-05   1.0500000e-04
   2.8940000e+03   1.1370401e+01  -2.0000000e-06   1.4670000e-02  -1.5450000e-02  -1.1400000e-04   7.0000000e-05   1.0500000e-04
   2.8950000e+03   1.1374331e+01   4.0671000e-02  -4.8850000e-03   3.0900000e-02  -1.1400000e-04   7.0000000e-05   1.0500000e-04
   2.8960000e+03   1.1378263e+01  -3.4861000e-02   4.8850000e-03   1.0300000e-02  -1.1400000e-04   7.0000000e-05   1.0500000e-04
   2.8970000e+03   1.1382194e+01   5.8080000e-03   1.4671000e-02   3.6050000e-02  -1.1400000e-04   7.0000000e-05   1.0500000e-04
   2.8980000e+03   1.1386124e+01  -1.1625000e-02   3.9118000e-02   0.0000000e+00  -1.1400000e-04   7.0000000e-05   1.0500000e-04
   2.8990000e+03   1.1390054e+01   1.1621000e-02  -4.8880000e-03  -5.1500000e-03  -1.1400000e-04   7.0000000e-05   1.0500000e-04
   2.9000000e+03   1.1393983e+01  -1.7433000e-02   1.9558000e-02  -4.1200000e-02  -1.1400000e-04   7.0000000e-05   1.0500000e-04
   2.9010000e+03   1.1397914e+01  -1.1616000e-02  -2.4452000e-02  -5.6650000e-02  -1.1400000e-04   7.0000000e-05   1.0500000e-04
   2.9020000e+03   1.1401844e+01  -1.1626000e-02   3.9118000e-02  -1.0300000e-02  -1.1400000e-04   7.0000000e-05   1.0500000e-04
   2.9030000e+03   1.1405774e+01  -4.6480000e-02  -7.0000000e-06  -3.6050000e-02  -1.1400000e-04   7.0000000e-05   1.0500000e-04
   2.9040000e+03   1.1409706e+01  -1.1619000e-02  -4.8920000e-03   1.0300000e-02  -1.1400000e-04   7.0000000e-05   1.0500000e-04
   2.9050000e+03   1.1413636e+01  -5.2296000e-02   3.9112000e-02   3.0900000e-02  -1.1400000e-04   7.0000000e-05   1.0500000e-04
   2.9060000e+03   1.1417565e+01   2.3239000e-02   9.7830000e-03  -1.0300000e-02  -1.1400000e-04   7.0000000e-05   1.0500000e-04
   2.9070000e+03   1.1421496e+01  -3.4860000e-02  -5.0000000e-06  -1.5450000e-02  -1.1400000e-04   7.0000000e-05   1.0500000e-04
   2.9080000e+03   1.1425426e+01   5.8110000e-03  -4.8890000e-03  -1.5450000e-02  -1.1400000e-04   7.0000000e-05   1.0500000e-04
   2.9090000e+03   1.1429356e+01  -1.1621000e-02   4.8880000e-03  -1.0300000e-02  -1.1400000e-04   7.0000000e-05   1.0500000e-04
   2.9100000e+03   1.1433286e+01  -1.1624000e-02   2.9338000e-02   1.0300000e-02  -1.1400000e-04   7.0000000e-05   1.0500000e-04
   2.9110000e+03   1.1437217e+01  -6.3916000e-02   4.4001000e-02   1.0300000e-02  -1.1400000e-04   7.0000000e-05   1.0500000e-04
   2.9120000e+03   1.1441147e+01  -1.7429000e-02  -9.7820000e-03   5.1500000e-03  -1.1400000e-04   7.0000000e-05   1.0500000e-04
   2.9130000e+03   1.1445111e+01   2.9044000e-02   4.4014000e-02   3.6050000e-02  -1.1400000e-04   7.0000000e-05   1.0500000e-04
   2.9140000e+03   1.1449007e+01  -5.2285000e-02  -3.4238000e-02  -2.5750000e-02  -1.1400000e-04   7.0000000e-05   1.0500000e-04
   2.9150000e+03   1.1452937e+01   1.1623000e-02  -1.9558000e-02   1.0300000e-02  -1.1400000e-04   7.0000000e-05   1.0500000e-04
   2.9160000e+03   1.1456868e+01   5.8160000e-03  -4.4009000e-02  -5.6650000e-02  -1.1400000e-04   7.0000000e-05   1.0500000e-04
   2.9170000e+03   1.1460799e+01  -2.0000000e-06   1.4670000e-02   4.1200000e-02  -1.1400000e-04   7.0000000e-05   1.0500000e-04
   2.9180000e+03   1.1464729e+01  -4.6478000e-02  -1.4677000e-02  -4.6350000e-02  -1.1400000e-04   7.0000000e-05   1.0500000e-04
   2.9190000e+03   1.1468659e+01   6.9718000e-02   1.4680000e-02   3.6050000e-02  -1.1400000e-04   7.0000000e-05   1.0500000e-04
   2.9200000e+03   1.1472590e+01  -6.9726000e-02   4.4001000e-02   1.0300000e-02  -1.1400000e-04   7.0000000e-05   1.0500000e-04
   2.9210000e+03   1.1476520e+01   1.1623000e-02  -1.9558000e-02  -2.5750000e-02  -1.1400000e-04   7.0000000e-05   1.0500000e-04
   2.9220000e+03   1.1480451e+01   2.9051000e-02  -4.8860000e-03  -2.5750000e-02  -1.1400000e-04   7.0000000e-05   1.0500000e-04
   2.9230000e+03   1.1484379e+01   5.8140000e-03  -2.9339000e-02  -3.6050000e-02  -1.1400000e-04   7.0000000e-05   1.0500000e-04
   2.9240000e+03   1.1488309e+01  -4.0673000e-02   1.9555000e-02  -1.5450000e-02  -1.1400000e-04   7.0000000e-05   1.0500000e-04
   2.9250000e+03   1.1492240e+01  -1.0000000e-06   4.8900000e-03  -5.1500000e-03  -1.1400000e-04   7.0000000e-05   1.0500000e-04
   2.9260000e+03   1.1496170e+01  -1.7432000e-02   1.4668000e-02   1.5450000e-02  -1.1400000e-04   7.0000000e-05   1.0500000e-04
   2.9270000e+03   1.1500101e+01  -3.4859000e-02  -4.8950000e-03  -3.6050000e-02  -1.1400000e-04   7.0000000e-05   1.0500000e-04
   2.9280000e+03   1.1504031e+01   3.4864000e-02  -2.4445000e-02   2.0600000e-02  -1.1400000e-04   7.0000000e-05   1.0500000e-04
   2.9290000e+03   1.1507960e+01  -4.6479000e-02  -9.7870000e-03  -5.6650000e-02  -1.1400000e-04   7.0000000e-05   1.0500000e-04
   2.9300000e+03   1.1511891e+01  -5.8120000e-03   1.4669000e-02  -3.6050000e-02  -1.1400000e-04   7.0000000e-05   1.0500000e-04
   2.9310000e+03   1.1515821e+01  -3.0000000e-06   1.9560000e-02  -2.0600000e-02  -1.1400000e-04   7.0000000e-05   1.0500000e-04
   2.9320000e+03   1.1519753e+01   5.8060000e-03   2.4451000e-02   4.6350000e-02  -1.1400000e-04   7.0000000e-05   1.0500000e-04
   2.9330000e+03   1.1523684e+01  -4.6481000e-02   9.7740000e-03  -1.0300000e-02  -1.1400000e-04   7.0000000e-05   1.0500000e-04
   2.9340000e+03   1.1527613e+01   4.0672000e-02  -1.4665000e-02   3.6050000e-02  -1.1400000e-04   7.0000000e-05   1.0500000e-04
   2.9350000e+03   1.1531547e+01  -4.0671000e-02   4.8850000e-03   2.5750000e-02  -1.1400000e-04   7.0000000e-05   1.0500000e-04
   2.9360000e+03   1.1535474e+01  -4.6477000e-02  -2.4456000e-02   2.0600000e-02  -1.1400000e-04   7.0000000e-05   1.0500000e-04
   2.9370000e+03   1.1539402e+01   2.3237000e-02   1.9563000e-02  -2.5750000e-02  -1.1400000e-04   7.0000000e-05   1.0500000e-04
   2.9380000e+03   1.1543332e+01  -2.3242000e-02   1.4667000e-02   1.5450000e-02  -1.1400000e-04   7.0000000e-05   1.0500000e-04
   2.9390000e+03   1.1547263e+01  -5.2297000e-02   5.3783000e-02   0.0000000e+00  -1.1400000e-04   7.0000000e-05   1.0500000e-04
   2.9400000e+03   1.1551194e+01  -1.7427000e-02  -1.9563000e-02   5.1500000e-03  -1.1400000e-04   7.0000000e-05   1.0500000e-04
   2.9410000e+03   1.1555124e+01  -5.8140000e-03   2.9339000e-02   5.1500000e-03  -1.1400000e-04   7.0000000e-05   1.0500000e-04
   2.9420000e+03   1.1559054e+01   5.8160000e-03  -3.9119000e-02   0.0000000e+00  -1.1400000e-04   7.0000000e-05   1.0500000e-04
   2.9430000e+03   1.1562984e+01  -5.8070000e-03  -1.9561000e-02   0.0000000e+00  -1.1400000e-04   7.0000000e-05   1.0500000e-04
   2.9440000e+03   1.1566915e+01  -1.1623000e-02   1.9558000e-02  -6.6950000e-02  -1.1400000e-04   7.0000000e-05   1.0500000e-04
   2.9450000e+03   1.1570845e+01   1.7429000e-02   9.7830000e-03  -3.0900000e-02  -1.1400000e-04   7.0000000e-05   1.0500000e-04
   2.9460000e+03   1.1574775e+01  -1.1628000e-02   5.8678000e-02  -3.0900000e-02  -1.1400000e-04   7.0000000e-05   1.0500000e-04
   2.9470000e+03   1.1578707e+01  -5.8150000e-03   3.4229000e-02  -1.5450000e-02  -1.1400000e-04   7.0000000e-05   1.0500000e-04
   2.9480000e+03   1.1582637e+01   5.8120000e-03  -1.4669000e-02  -1.0300000e-02  -1.1400000e-04   7.0000000e-05   1.0500000e-04
   2.9490000e+03   1.1586566e+01  -2.3235000e-02  -3.4233000e-02   2.0600000e-02  -1.1400000e-04   7.0000000e-05   1.0500000e-04
   2.9500000e+03   1.1590497e+01  -1.1619000e-02  -9.7820000e-03  -6.6950000e-02  -1.1400000e-04   7.0000000e-05   1.0500000e-04
   2.9510000e+03   1.1594427e+01   1.7433000e-02  -2.4448000e-02   5.1500000e-03  -1.1400000e-04   7.0000000e-05   1.0500000e-04
   2.9520000e+03   1.1598356e+01   1.1623000e-02  -1.9558000e-02   2.0600000e-02  -1.1400000e-04   7.0000000e-05   1.0500000e-04
   2.9530000e+03   1.1602286e+01  -4.6479000e-02  -4.8970000e-03  -5.1500000e-03  -1.1400000e-04   7.0000000e-05   1.0500000e-04
   2.9540000e+03   1.1606217e+01   2.9049000e-02   9.7840000e-03   2.0600000e-02  -1.1400000e-04   7.0000000e-05   1.0500000e-04
   2.9550000e+03   1.1610147e+01  -3.4856000e-02  -2.4455000e-02   3.0900000e-02  -1.1400000e-04   7.0000000e-05   1.0500000e-04
   2.9560000e+03   1.1614079e+01   1.1619000e-02   4.8920000e-03   1.5450000e-02  -1.1400000e-04   7.0000000e-05   1.0500000e-04
   2.9570000e+03   1.1618008e+01  -2.3240000e-02  -3.0000000e-06   3.0900000e-02  -1.1400000e-04   7.0000000e-05   1.0500000e-04
   2.9580000e+03   1.1621938e+01   1.1619000e-02   4.8920000e-03   2.0600000e-02  -1.1400000e-04   7.0000000e-05   1.0500000e-04
   2.9590000e+03   1.1625868e+01  -4.6480000e-02  -6.0000000e-06   2.0600000e-02  -1.1400000e-04   7.0000000e-05   1.0500000e-04
   2.9600000e+03   1.1629800e+01  -5.8110000e-03   9.7790000e-03  -3.6050000e-02  -1.1400000e-04   7.0000000e-05   1.0500000e-04
   2.9610000e+03   1.1633730e+01  -1.7430000e-02  -2.0000000e-06   2.0600000e-02  -1.1400000e-04   7.0000000e-05   1.0500000e-04
   2.9620000e+03   1.1637660e+01  -5.8070000e-03  -2.4451000e-02  -1.5450000e-02  -1.1400000e-04   7.0000000e-05   1.0500000e-04
   2.9630000e+03   1.1641590e+01  -5.8110000e-03   4.8890000e-03  -1.0300000e-02  -1.1400000e-04   7.0000000e-05   1.0500000e-04
   2.9640000e+03   1.1645520e+01   2.3241000e-02  -4.8870000e-03  -5.1500000e-03  -1.1400000e-04   7.0000000e-05   1.0500000e-04
   2.9650000e+03   1.1649462e+01  -7.0000000e-06   4.8900000e-02  -4.6350000e-02  -1.1400000e-04   7.0000000e-05   1.0500000e-04
   2.9660000e+03   1.1653379e+01  -5.8110000e-03   9.7790000e-03  -4.6350000e-02  -1.1400000e-04   7.0000000e-05   1.0500000e-04
   2.9670000e+03   1.1657310e+01   2.9049000e-02   4.8940000e-03  -4.6350000e-02  -1.1400000e-04   7.0000000e-05   1.0500000e-04
   2.9680000e+03   1.1661241e+01  -2.3236000e-02  -2.4453000e-02  -3.6050000e-02  -1.1400000e-04   7.0000000e-05   1.0500000e-04
   2.9690000e+03   1.1665172e+01   2.9046000e-02   2.4454000e-02   1.0300000e-02  -1.1400000e-04   7.0000000e-05   1.0500000e-04
   2.9700000e+03   1.1669102e+01   2.3246000e-02  -3.9117000e-02   0.0000000e+00  -1.1400000e-04   7.0000000e-05   1.0500000e-04
   2.9710000e+03   1.1673032e+01  -5.8040000e-03  -3.9121000e-02   4.6350000e-02  -1.1400000e-04   7.0000000e-05   1.0500000e-04
   2.9720000e+03   1.1676961e+01  -5.2291000e-02   9.7730000e-03   5.1500000e-03  -1.1400000e-04   7.0000000e-05   1.0500000e-04
   2.9730000e+03   1.1680892e+01   6.3914000e-02  -2.9331000e-02   3.6050000e-02  -1.1400000e-04   7.0000000e-05   1.0500000e-04
   2.9740000e+03   1.1684822e+01  -4.6485000e-02   3.4224000e-02   0.0000000e+00  -1.1400000e-04   7.0000000e-05   1.0500000e-04
   2.9750000e+03   1.1688752e+01  -3.4866000e-02   4.4005000e-02   3.0900000e-02  -1.1400000e-04   7.0000000e-05   1.0500000e-04
   2.9760000e+03   1.1692684e+01  -1.7430000e-02  -2.0000000e-06   3.0900000e-02  -1.1400000e-04   7.0000000e-05   1.0500000e-04
   2.9770000e+03   1.1696614e+01  -2.3235000e-02  -3.4233000e-02  -1.5450000e-02  -1.1400000e-04   7.0000000e-05   1.0500000e-04
   2.9780000e+03   1.1700543e+01  -4.6480000e-02  -6.0000000e-06   3.0900000e-02  -1.1400000e-04   7.0000000e-05   1.0500000e-04
   2.9790000e+03   1.1704474e+01   1.1621000e-02  -9.7780000e-03   0.0000000e+00  -1.1400000e-04   7.0000000e-05   1.0500000e-04
   2.9800000e+03   1.1708403e+01  -5.8160000e-03   3.9119000e-02   5.1500000e-03  -1.1400000e-04   7.0000000e-05   1.0500000e-04
   2.9810000e+03   1.1712333e+01  -6.3913000e-02   1.9551000e-02  -5.6650000e-02  -1.1400000e-04   7.0000000e-05   1.0500000e-04
   2.9820000e+03   1.1716270e+01   2.9044000e-02   3.9124000e-02  -1.5450000e-02  -1.1400000e-04   7.0000000e-05   1.0500000e-04
   2.9830000e+03   1.1720195e+01  -1.1623000e-02   1.9558000e-02  -4.1200000e-02  -1.1400000e-04   7.0000000e-05   1.0500000e-04
   2.9840000e+03   1.1724125e+01  -4.0674000e-02   2.9334000e-02   5.1500000e-03  -1.1400000e-04   7.0000000e-05   1.0500000e-04
   2.9850000e+03   1.1728055e+01   3.0000000e-06  -1.9560000e-02  -3.6050000e-02  -1.1400000e-04   7.0000000e-05   1.0500000e-04
   2.9860000e+03   1.1731984e+01   1.1620000e-02   2.0000000e-06  -3.6050000e-02  -1.1400000e-04   7.0000000e-05   1.0500000e-04
   2.9870000e+03   1.1735915e+01  -2.3241000e-02   4.8870000e-03  -3.0900000e-02  -1.1400000e-04   7.0000000e-05   1.0500000e-04
   2.9880000e+03   1.1739845e+01   2.9051000e-02  -9.7760000e-03   1.5450000e-02  -1.1400000e-04   7.0000000e-05   1.0500000e-04
   2.9890000e+03   1.1743777e+01  -1.1617000e-02  -1.9562000e-02  -5.1500000e-02  -1.1400000e-04   7.0000000e-05   1.0500000e-04
   2.9900000e+03   1.1747706e+01  -2.9047000e-02  -2.4454000e-02   1.0300000e-02  -1.1400000e-04   7.0000000e-05   1.0500000e-04
   2.9910000e+03   1.1751637e+01  -4.6483000e-02   1.9554000e-02  -2.5750000e-02  -1.1400000e-04   7.0000000e-05   1.0500000e-04
   2.9920000e+03   1.1755567e+01   5.0000000e-06  -3.4230000e-02   3.6050000e-02  -1.1400000e-04   7.0000000e-05   1.0500000e-04
   2.9930000e+03   1.1759498e+01   1.1616000e-02   2.4452000e-02   3.6050000e-02  -1.1400000e-04   7.0000000e-05   1.0500000e-04
   2.9940000e+03   1.1763428e+01  -4.0669000e-02  -4.8960000e-03   6.1800000e-02  -1.1400000e-04   7.0000000e-05   1.0500000e-04
   2.9950000e+03   1.1767357e+01  -6.3913000e-02   1.9551000e-02  -5.1500000e-03  -1.1400000e-04   7.0000000e-05   1.0500000e-04
   2.9960000e+03   1.1771287e+01  -2.3236000e-02  -2.4453000e-02   5.1500000e-03  -1.1400000e-04   7.0000000e-05   1.0500000e-04
   2.9970000e+03   1.1775218e+01  -1.1619000e-02  -4.8920000e-03   3.0900000e-02  -1.1400000e-04   7.0000000e-05   1.0500000e-04
   2.9980000e+03   1.1779148e+01  -2.9047000e-02  -1.9564000e-02  -5.1500000e-03  -1.1400000e-04   7.0000000e-05   1.0500000e-04
   2.9990000e+03   1.1783085e+01   5.8050000e-03   3.9121000e-02   3.6050000e-02  -1.1400000e-04   7.0000000e-05   1.0500000e-04
   3.0000000e+03   1.1787009e+01  -5.2291000e-02   9.7730000e-03   5.1500000e-03  -1.1400000e-04   7.0000000e-05   1.0500000e-04
   3.0010000e+03   1.1790938e+01  -5.8140000e-03   2.9339000e-02   3.0900000e-02  -1.1400000e-04   7.0000000e-05   1.0500000e-04
   3.0020000e+03   1.1794869e+01  -8.0000000e-06   5.8680000e-02  -2.0600000e-02  -1.1400000e-04   7.0000000e-05   1.0500000e-04
   3.0030000e+03   1.1798800e+01   5.8130000e-03  -2.4449000e-02   0.0000000e+00  -1.1400000e-04   7.0000000e-05   1.0500000e-04
   3.0040000e+03   1.1802730e+01  -7.5529000e-02  -4.9000000e-03  -6.1800000e-02  -1.1400000e-04   7.0000000e-05   1.0500000e-04
   3.0050000e+03   1.1806661e+01   5.8120000e-03  -1.4669000e-02  -6.6950000e-02  -1.1400000e-04   7.0000000e-05   1.0500000e-04
   3.0060000e+03   1.1810591e+01  -1.7430000e-02  -3.0000000e-06  -3.0900000e-02  -1.1400000e-04   7.0000000e-05   1.0500000e-04
   3.0070000e+03   1.1814521e+01  -4.6478000e-02  -1.4677000e-02  -2.5750000e-02  -1.1400000e-04   7.0000000e-05   1.0500000e-04
   3.0080000e+03   1.1818452e+01  -1.7436000e-02   4.4007000e-02   0.0000000e+00  -1.1400000e-04   7.0000000e-05   1.0500000e-04
   3.0090000e+03   1.1822380e+01   2.3240000e-02   3.0000000e-06  -5.1500000e-03  -1.1400000e-04   7.0000000e-05   1.0500000e-04
   3.0100000e+03   1.1826310e+01  -1.7431000e-02   9.7770000e-03  -4.1200000e-02  -1.1400000e-04   7.0000000e-05   1.0500000e-04
   3.0110000e+03   1.1830241e+01  -5.8130000e-03   1.9559000e-02  -5.1500000e-03  -1.1400000e-04   7.0000000e-05   1.0500000e-04
   3.0120000e+03   1.1834172e+01  -1.7433000e-02   1.9558000e-02  -5.1500000e-03  -1.1400000e-04   7.0000000e-05   1.0500000e-04
   3.0130000e+03   1.1838102e+01  -2.9049000e-02  -9.7840000e-03  -1.0300000e-02  -1.1400000e-04   7.0000000e-05   1.0500000e-04
   3.0140000e+03   1.1842032e+01  -1.7431000e-02   4.8880000e-03   3.0900000e-02  -1.1400000e-04   7.0000000e-05   1.0500000e-04
   3.0150000e+03   1.1845962e+01  -3.4857000e-02  -1.9565000e-02   2.5750000e-02  -1.1400000e-04   7.0000000e-05   1.0500000e-04
   3.0160000e+03   1.1849894e+01  -1.7429000e-02  -4.8920000e-03   3.0900000e-02  -1.1400000e-04   7.0000000e-05   1.0500000e-04
   3.0170000e+03   1.1853836e+01  -2.3237000e-02  -1.9563000e-02   2.5750000e-02  -1.1400000e-04   7.0000000e-05   1.0500000e-04
   3.0180000e+03   1.1857753e+01   5.8110000e-03  -4.8890000e-03   5.1500000e-03  -1.1400000e-04   7.0000000e-05   1.0500000e-04
   3.0190000e+03   1.1861685e+01  -4.0674000e-02   2.4444000e-02  -5.1500000e-03  -1.1400000e-04   7.0000000e-05   1.0500000e-04
   3.0200000e+03   1.1865615e+01   5.8080000e-03   1.4671000e-02   3.0900000e-02  -1.1400000e-04   7.0000000e-05   1.0500000e-04
   3.0210000e+03   1.1869544e+01  -4.6484000e-02   2.4443000e-02   0.0000000e+00  -1.1400000e-04   7.0000000e-05   1.0500000e-04
   3.0220000e+03   1.1873475e+01   5.8110000e-03  -4.8890000e-03   3.6050000e-02  -1.1400000e-04   7.0000000e-05   1.0500000e-04
   3.0230000e+03   1.1877405e+01   1.1616000e-02   2.4452000e-02  -1.0300000e-02  -1.1400000e-04   7.0000000e-05   1.0500000e-04
   3.0240000e+03   1.1881333e+01  -2.3238000e-02  -1.4673000e-02  -3.0900000e-02  -1.1400000e-04   7.0000000e-05   1.0500000e-04
   3.0250000e+03   1.1885264e+01  -1.1617000e-02  -2.4452000e-02  -4.1200000e-02  -1.1400000e-04   7.0000000e-05   1.0500000e-04
   3.0260000e+03   1.1889195e+01   1.1628000e-02  -6.3568000e-02  -5.6650000e-02  -1.1400000e-04   7.0000000e-05   1.0500000e-04
   3.0270000e+03   1.1893126e+01  -2.9057000e-02   4.8896000e-02  -2.0600000e-02  -1.1400000e-04   7.0000000e-05   1.0500000e-04
   3.0280000e+03   1.1897056e+01  -5.8090000e-03  -9.7810000e-03  -4.1200000e-02  -1.1400000e-04   7.0000000e-05   1.0500000e-04
   3.0290000e+03   1.1900987e+01   3.4855000e-02   3.4235000e-02   5.1500000e-03  -1.1400000e-04   7.0000000e-05   1.0500000e-04
   3.0300000e+03   1.1904916e+01  -4.0675000e-02   3.9115000e-02   1.0300000e-02  -1.1400000e-04   7.0000000e-05   1.0500000e-04
   3.0310000e+03   1.1908846e+01   1.7431000e-02  -9.7770000e-03  -1.0300000e-02  -1.1400000e-04   7.0000000e-05   1.0500000e-04
   3.0320000e+03   1.1912777e+01   5.8107000e-02  -4.8891000e-02  -5.1500000e-03  -1.1400000e-04   7.0000000e-05   1.0500000e-04
   3.0330000e+03   1.1916708e+01   2.9050000e-02   4.0000000e-06  -2.0600000e-02  -1.1400000e-04   7.0000000e-05   1.0500000e-04
   3.0340000e+03   1.1920638e+01  -4.6483000e-02   1.9553000e-02   0.0000000e+00  -1.1400000e-04   7.0000000e-05   1.0500000e-04
   3.0350000e+03   1.1924567e+01   5.2283000e-02   4.8908000e-02   5.1500000e-03  -1.1400000e-04   7.0000000e-05   1.0500000e-04
   3.0360000e+03   1.1928498e+01  -4.6485000e-02   3.4223000e-02   1.5450000e-02  -1.1400000e-04   7.0000000e-05   1.0500000e-04
   3.0370000e+03   1.1932428e+01  -2.3238000e-02  -1.4673000e-02   4.6350000e-02  -1.1400000e-04   7.0000000e-05   1.0500000e-04
   3.0380000e+03   1.1936357e+01  -1.7429000e-02  -4.8920000e-03   3.0900000e-02  -1.1400000e-04   7.0000000e-05   1.0500000e-04
   3.0390000e+03   1.1940288e+01   2.0000000e-06  -1.4670000e-02  -2.0600000e-02  -1.1400000e-04   7.0000000e-05   1.0500000e-04
   3.0400000e+03   1.1944219e+01  -3.4860000e-02  -5.0000000e-06   0.0000000e+00  -1.1400000e-04   7.0000000e-05   1.0500000e-04
   3.0410000e+03   1.1948149e+01   3.4863000e-02  -2.4445000e-02  -5.6650000e-02  -1.1400000e-04   7.0000000e-05   1.0500000e-04
   3.0420000e+03   1.1952080e+01  -1.7435000e-02   3.9118000e-02  -1.0300000e-02  -1.1400000e-04   7.0000000e-05   1.0500000e-04
   3.0430000e+03   1.1956010e+01  -3.4856000e-02  -2.9345000e-02  -6.1800000e-02  -1.1400000e-04   7.0000000e-05   1.0500000e-04
   3.0440000e+03   1.1959939e+01  -1.7433000e-02   1.9557000e-02  -1.5450000e-02  -1.1400000e-04   7.0000000e-05   1.0500000e-04
   3.0450000e+03   1.1963870e+01  -2.3239000e-02  -9.7830000e-03  -2.0600000e-02  -1.1400000e-04   7.0000000e-05   1.0500000e-04
   3.0460000e+03   1.1967801e+01   4.0666000e-02   2.4456000e-02   1.0300000e-02  -1.1400000e-04   7.0000000e-05   1.0500000e-04
   3.0470000e+03   1.1971731e+01  -4.6483000e-02   1.9553000e-02  -2.0600000e-02  -1.1400000e-04   7.0000000e-05   1.0500000e-04
   3.0480000e+03   1.1975661e+01  -2.9052000e-02   1.4666000e-02  -4.1200000e-02  -1.1400000e-04   7.0000000e-05   1.0500000e-04
   3.0490000e+03   1.1979591e+01   1.1617000e-02   1.9562000e-02  -5.1500000e-02  -1.1400000e-04   7.0000000e-05   1.0500000e-04
   3.0500000e+03   1.1983521e+01  -5.8100000e-03  -1.0000000e-06  -2.0600000e-02  -1.1400000e-04   7.0000000e-05   1.0500000e-04
   3.0510000e+03   1.1987453e+01  -5.8103000e-02   1.9552000e-02   0.0000000e+00  -1.1400000e-04   7.0000000e-05   1.0500000e-04
   3.0520000e+03   1.1991381e+01   1.7431000e-02  -4.8880000e-03   1.0300000e-02  -1.1400000e-04   7.0000000e-05   1.0500000e-04
   3.0530000e+03   1.1995311e+01  -6.9718000e-02  -1.4679000e-02   1.0300000e-02  -1.1400000e-04   7.0000000e-05   1.0500000e-04
   3.0540000e+03   1.1999243e+01  -1.1625000e-02   3.4228000e-02  -1.0300000e-02  -1.1400000e-04   7.0000000e-05   1.0500000e-04
   3.0550000e+03   1.2003172e+01  -4.6483000e-02   2.4444000e-02   5.1500000e-03  -1.1400000e-04   7.0000000e-05   1.0500000e-04
   3.0560000e+03   1.2007103e+01  -2.3245000e-02   3.4227000e-02  -1.5450000e-02  -1.1400000e-04   7.0000000e-05   1.0500000e-04
   3.0570000e+03   1.2011033e+01  -6.9726000e-02   3.9110000e-02   0.0000000e+00  -1.1400000e-04   7.0000000e-05   1.0500000e-04
   3.0580000e+03   1.2014962e+01   2.3238000e-02   1.4673000e-02   5.1500000e-03  -1.1400000e-04   7.0000000e-05   1.0500000e-04
   3.0590000e+03   1.2018893e+01  -1.7429000e-02  -9.7830000e-03   3.6050000e-02  -1.1400000e-04   7.0000000e-05   1.0500000e-04
   3.0600000e+03   1.2022823e+01  -3.4856000e-02  -2.4455000e-02   0.0000000e+00  -1.1400000e-04   7.0000000e-05   1.0500000e-04
   3.0610000e+03   1.2026753e+01   5.8120000e-03  -1.4669000e-02   1.5450000e-02  -1.1400000e-04   7.0000000e-05   1.0500000e-04
   3.0620000e+03   1.2030685e+01  -5.8070000e-03  -2.4451000e-02  -1.0300000e-02  -1.1400000e-04   7.0000000e-05   1.0500000e-04
   3.0630000e+03   1.2034617e+01   5.8020000e-03   6.3571000e-02  -1.0300000e-02  -1.1400000e-04   7.0000000e-05   1.0500000e-04
   3.0640000e+03   1.2038545e+01   1.7427000e-02   2.4452000e-02  -5.1500000e-02  -1.1400000e-04   7.0000000e-05   1.0500000e-04
   3.0650000e+03   1.2042476e+01   1.1617000e-02   2.4452000e-02   4.1200000e-02  -1.1400000e-04   7.0000000e-05   1.0500000e-04
   3.0660000e+03   1.2046406e+01  -5.8103000e-02   1.9552000e-02  -2.5750000e-02  -1.1400000e-04   7.0000000e-05   1.0500000e-04
   3.0670000e+03   1.2050334e+01   2.9049000e-02   4.8940000e-03  -1.0300000e-02  -1.1400000e-04   7.0000000e-05   1.0500000e-04
   3.0680000e+03   1.2054281e+01  -5.8100000e-03  -1.0000000e-06  -3.0900000e-02  -1.1400000e-04   7.0000000e-05   1.0500000e-04
   3.0690000e+03   1.2058196e+01  -2.0000000e-06   1.4670000e-02  -3.6050000e-02  -1.1400000e-04   7.0000000e-05   1.0500000e-04
   3.0700000e+03   1.2062126e+01  -2.3239000e-02  -4.8930000e-03  -4.1200000e-02  -1.1400000e-04   7.0000000e-05   1.0500000e-04
   3.0710000e+03   1.2066056e+01   4.0671000e-02  -4.8840000e-03  -1.0300000e-02  -1.1400000e-04   7.0000000e-05   1.0500000e-04
   3.0720000e+03   1.2069987e+01  -6.9723000e-02   1.9550000e-02  -3.6050000e-02  -1.1400000e-04   7.0000000e-05   1.0500000e-04
   3.0730000e+03   1.2073916e+01   1.1619000e-02   4.8920000e-03   0.0000000e+00  -1.1400000e-04   7.0000000e-05   1.0500000e-04
   3.0740000e+03   1.2077847e+01  -2.3243000e-02   1.9557000e-02   1.0300000e-02  -1.1400000e-04   7.0000000e-05   1.0500000e-04
   3.0750000e+03   1.2081778e+01  -2.3241000e-02   4.8870000e-03   2.0600000e-02  -1.1400000e-04   7.0000000e-05   1.0500000e-04
   3.0760000e+03   1.2085735e+01  -5.8105000e-02   3.4222000e-02   4.6350000e-02  -1.1400000e-04   7.0000000e-05   1.0500000e-04
   3.0770000e+03   1.2089639e+01   4.0671000e-02  -9.7750000e-03   1.5450000e-02  -1.1400000e-04   7.0000000e-05   1.0500000e-04
   3.0780000e+03   1.2093570e+01  -1.7431000e-02   4.8880000e-03   1.0300000e-02  -1.1400000e-04   7.0000000e-05   1.0500000e-04
   3.0790000e+03   1.2097499e+01  -2.3239000e-02  -4.8930000e-03  -2.0600000e-02  -1.1400000e-04   7.0000000e-05   1.0500000e-04
   3.0800000e+03   1.2101430e+01  -1.7431000e-02   9.7780000e-03   3.6050000e-02  -1.1400000e-04   7.0000000e-05   1.0500000e-04
   3.0810000e+03   1.2105358e+01  -4.6471000e-02  -6.3576000e-02  -1.5450000e-02  -1.1400000e-04   7.0000000e-05   1.0500000e-04
   3.0820000e+03   1.2109288e+01  -1.7434000e-02   2.9337000e-02   2.0600000e-02  -1.1400000e-04   7.0000000e-05   1.0500000e-04
   3.0830000e+03   1.2113219e+01  -1.1624000e-02   2.4448000e-02  -2.5750000e-02  -1.1400000e-04   7.0000000e-05   1.0500000e-04
   3.0840000e+03   1.2117149e+01   1.7422000e-02   5.3793000e-02  -2.0600000e-02  -1.1400000e-04   7.0000000e-05   1.0500000e-04
   3.0850000e+03   1.2121080e+01  -2.9053000e-02   1.9556000e-02  -4.6350000e-02  -1.1400000e-04   7.0000000e-05   1.0500000e-04
   3.0860000e+03   1.2125010e+01   3.4859000e-02   4.8950000e-03   2.0600000e-02  -1.1400000e-04   7.0000000e-05   1.0500000e-04
   3.0870000e+03   1.2128940e+01  -2.3237000e-02  -1.9563000e-02  -3.6050000e-02  -1.1400000e-04   7.0000000e-05   1.0500000e-04
   3.0880000e+03   1.2132871e+01  -2.3241000e-02   9.7770000e-03  -5.1500000e-03  -1.1400000e-04   7.0000000e-05   1.0500000e-04
   3.0890000e+03   1.2136801e+01  -5.2290000e-02  -7.0000000e-06  -5.1500000e-03  -1.1400000e-04   7.0000000e-05   1.0500000e-04
   3.0900000e+03   1.2140731e+01   1.7423000e-02   4.8902000e-02  -3.0900000e-02  -1.1400000e-04   7.0000000e-05   1.0500000e-04
   3.0910000e+03   1.2144663e+01   1.7427000e-02   1.9562000e-02  -2.0600000e-02  -1.1400000e-04   7.0000000e-05   1.0500000e-04
   3.0920000e+03   1.2148592e+01  -2.3239000e-02  -4.8930000e-03  -2.5750000e-02  -1.1400000e-04   7.0000000e-05   1.0500000e-04
   3.0930000e+03   1.2152526e+01  -4.6481000e-02   4.8840000e-03  -3.6050000e-02  -1.1400000e-04   7.0000000e-05   1.0500000e-04
   3.0940000e+03   1.2156453e+01   3.4863000e-02  -2.4445000e-02   1.5450000e-02  -1.1400000e-04   7.0000000e-05   1.0500000e-04
   3.0950000e+03   1.2160381e+01  -4.6480000e-02  -7.0000000e-06   3.0900000e-02  -1.1400000e-04   7.0000000e-05   1.0500000e-04
   3.0960000e+03   1.2164311e+01   5.8140000e-03  -2.4449000e-02   3.6050000e-02  -1.1400000e-04   7.0000000e-05   1.0500000e-04
   3.0970000e+03   1.2168242e+01  -4.0670000e-02  -6.0000000e-06   5.1500000e-03  -1.1400000e-04   7.0000000e-05   1.0500000e-04
   3.0980000e+03   1.2172173e+01  -2.0000000e-06   1.4670000e-02   2.5750000e-02  -1.1400000e-04   7.0000000e-05   1.0500000e-04
   3.0990000e+03   1.2176104e+01  -4.6483000e-02   1.9553000e-02  -5.1500000e-03  -1.1400000e-04   7.0000000e-05   1.0500000e-04
   3.1000000e+03   1.2180034e+01   1.1621000e-02  -9.7780000e-03  -2.5750000e-02  -1.1400000e-04   7.0000000e-05   1.0500000e-04
[truncated: 55,289,143 more chars]
