# Supplementary material for: Delays in Admittance-Controlled Haptic Devices Make Simulated Masses Feel Heavier
Source: PLoS One. 2015 Sep 11;10(9):e0138023. doi: 10.1371/journal.pone.0138023 (PMC4567313; doi:10.1371/journal.pone.0138023)
Supplement: S1 Appendix — (ZIP) [file pone.0138023.s001.zip › Data_subject1-7/Duw_pp3.txt]

{'ScanNr','Time','ForceX','ForceY','ForceZ','PosX','PosY','PosZ'}
   1.0000000e+00   4.0500000e-04   2.9057000e-02  -4.8896000e-02   3.0900000e-02  -1.1600000e-04   7.2000000e-05   1.0800000e-04
   2.0000000e+00   4.3070000e-03   2.3246000e-02  -4.4007000e-02   1.0300000e-02  -1.1600000e-04   7.2000000e-05   1.0800000e-04
   3.0000000e+00   8.2390000e-03   5.2296000e-02  -3.9112000e-02   3.0900000e-02  -1.1600000e-04   7.2000000e-05   1.0800000e-04
   4.0000000e+00   1.2172000e-02   5.8210000e-03  -7.3349000e-02  -5.1500000e-02  -1.1600000e-04   7.1000000e-05   1.0700000e-04
   5.0000000e+00   1.6104000e-02   6.0000000e-06  -4.4010000e-02  -1.0300000e-02  -1.1600000e-04   7.1000000e-05   1.0700000e-04
   6.0000000e+00   2.0037000e-02   6.9727000e-02  -5.3781000e-02  -3.6050000e-02  -1.1600000e-04   7.1000000e-05   1.0700000e-04
   7.0000000e+00   2.3971000e-02  -1.0000000e-06   4.8900000e-03  -2.0600000e-02  -1.1600000e-04   7.1000000e-05   1.0700000e-04
   8.0000000e+00   2.7903000e-02  -2.3237000e-02  -2.4453000e-02   0.0000000e+00  -1.1600000e-04   7.1000000e-05   1.0700000e-04
   9.0000000e+00   3.1836000e-02   2.9050000e-02   4.0000000e-06  -5.6650000e-02  -1.1600000e-04   7.1000000e-05   1.0700000e-04
   1.0000000e+01   3.5768000e-02  -3.0000000e-06   1.9560000e-02  -4.1200000e-02  -1.1600000e-04   7.1000000e-05   1.0700000e-04
   1.1000000e+01   3.9702000e-02   5.8050000e-03   3.9121000e-02  -1.5450000e-02  -1.1500000e-04   7.1000000e-05   1.0700000e-04
   1.2000000e+01   4.3635000e-02   1.7425000e-02   3.9122000e-02   0.0000000e+00  -1.1500000e-04   7.1000000e-05   1.0700000e-04
   1.3000000e+01   4.7568000e-02   5.8090000e-03   9.7810000e-03  -2.5750000e-02  -1.1500000e-04   7.1000000e-05   1.0700000e-04
   1.4000000e+01   5.1501000e-02   1.1617000e-02   2.4452000e-02   1.5450000e-02  -1.1500000e-04   7.1000000e-05   1.0700000e-04
   1.5000000e+01   5.5434000e-02  -1.7437000e-02   5.3788000e-02  -6.6950000e-02  -1.1500000e-04   7.1000000e-05   1.0700000e-04
   1.6000000e+01   5.9367000e-02   1.1615000e-02   3.9122000e-02  -3.0900000e-02  -1.1500000e-04   7.1000000e-05   1.0700000e-04
   1.7000000e+01   6.3300000e-02   5.7980000e-03   8.8021000e-02  -3.6050000e-02  -1.1500000e-04   7.1000000e-05   1.0700000e-04
   1.8000000e+01   6.7236000e-02  -6.0000000e-06   4.4010000e-02   2.0600000e-02  -1.1500000e-04   7.1000000e-05   1.0700000e-04
   1.9000000e+01   7.1167000e-02   5.2285000e-02   3.4237000e-02   5.1500000e-02  -1.1500000e-04   7.1000000e-05   1.0700000e-04
   2.0000000e+01   7.5099000e-02   6.9715000e-02   3.4239000e-02   3.0900000e-02  -1.1500000e-04   7.1000000e-05   1.0700000e-04
   2.1000000e+01   7.9031000e-02   5.8040000e-03   4.4011000e-02   2.5750000e-02  -1.1500000e-04   7.1000000e-05   1.0700000e-04
   2.2000000e+01   8.2964000e-02   6.9713000e-02   4.8909000e-02   1.5450000e-02  -1.1500000e-04   7.1000000e-05   1.0700000e-04
   2.3000000e+01   8.6898000e-02   5.2287000e-02   2.4457000e-02  -4.6350000e-02  -1.1500000e-04   7.1000000e-05   1.0600000e-04
   2.4000000e+01   9.0830000e-02   4.0663000e-02   5.3795000e-02   1.5450000e-02  -1.1500000e-04   7.1000000e-05   1.0600000e-04
   2.5000000e+01   9.4763000e-02   5.2285000e-02   3.4237000e-02  -2.5750000e-02  -1.1500000e-04   7.1000000e-05   1.0600000e-04
   2.6000000e+01   9.8696000e-02   2.9048000e-02   1.4674000e-02  -1.0300000e-02  -1.1500000e-04   7.1000000e-05   1.0600000e-04
   2.7000000e+01   1.0262800e-01   1.7429000e-02   9.7820000e-03   5.1500000e-03  -1.1500000e-04   7.1000000e-05   1.0600000e-04
   2.8000000e+01   1.0656100e-01  -5.8020000e-03  -5.8681000e-02  -4.6350000e-02  -1.1500000e-04   7.1000000e-05   1.0600000e-04
   2.9000000e+01   1.1049500e-01   2.3249000e-02  -6.8457000e-02  -1.0300000e-02  -1.1500000e-04   7.1000000e-05   1.0600000e-04
   3.0000000e+01   1.1442700e-01   4.0680000e-02  -7.3345000e-02  -1.0300000e-02  -1.1500000e-04   7.1000000e-05   1.0600000e-04
   3.1000000e+01   1.1836000e-01  -1.7425000e-02  -3.9122000e-02   1.0300000e-02  -1.1500000e-04   7.1000000e-05   1.0600000e-04
   3.2000000e+01   1.2229400e-01   1.7435000e-02  -3.9118000e-02  -5.1500000e-02  -1.1500000e-04   7.1000000e-05   1.0600000e-04
   3.3000000e+01   1.2622500e-01   5.2293000e-02  -1.9553000e-02  -5.1500000e-03  -1.1500000e-04   7.1000000e-05   1.0600000e-04
   3.4000000e+01   1.3015800e-01  -5.8060000e-03  -2.9341000e-02  -6.6950000e-02  -1.1500000e-04   7.1000000e-05   1.0600000e-04
   3.5000000e+01   1.3409200e-01  -1.0000000e-06   9.7800000e-03  -1.0300000e-02  -1.1500000e-04   7.1000000e-05   1.0600000e-04
   3.6000000e+01   1.3802500e-01   6.3904000e-02   4.4019000e-02   1.0300000e-02  -1.1500000e-04   7.1000000e-05   1.0600000e-04
   3.7000000e+01   1.4195800e-01  -1.7434000e-02   2.9338000e-02   4.1200000e-02  -1.1500000e-04   7.1000000e-05   1.0600000e-04
   3.8000000e+01   1.4589000e-01  -1.7442000e-02   9.2908000e-02   0.0000000e+00  -1.1400000e-04   7.1000000e-05   1.0600000e-04
   3.9000000e+01   1.4982300e-01  -2.3253000e-02   9.7797000e-02   0.0000000e+00  -1.1400000e-04   7.1000000e-05   1.0600000e-04
   4.0000000e+01   1.5375600e-01   1.1607000e-02   9.7802000e-02  -5.1500000e-02  -1.1400000e-04   7.1000000e-05   1.0600000e-04
   4.1000000e+01   1.5768900e-01  -1.1636000e-02   1.1735800e-01  -1.0300000e-02  -1.1400000e-04   7.1000000e-05   1.0600000e-04
   4.2000000e+01   1.6162200e-01  -2.9068000e-02   1.3691600e-01  -6.1800000e-02  -1.1400000e-04   7.1000000e-05   1.0600000e-04
   4.3000000e+01   1.6555500e-01   3.4853000e-02   5.3795000e-02  -2.0600000e-02  -1.1400000e-04   7.0000000e-05   1.0600000e-04
   4.4000000e+01   1.6948800e-01   1.1611000e-02   6.8462000e-02  -2.0600000e-02  -1.1400000e-04   7.0000000e-05   1.0600000e-04
   4.5000000e+01   1.7342000e-01  -5.8150000e-03   3.9119000e-02  -3.6050000e-02  -1.1400000e-04   7.0000000e-05   1.0600000e-04
   4.6000000e+01   1.7735400e-01   3.4855000e-02   3.9125000e-02  -5.1500000e-02  -1.1400000e-04   7.0000000e-05   1.0600000e-04
   4.7000000e+01   1.8128600e-01   5.8099000e-02   9.7880000e-03  -4.6350000e-02  -1.1400000e-04   7.0000000e-05   1.0600000e-04
   4.8000000e+01   1.8521900e-01  -5.8150000e-03   3.9119000e-02  -2.0600000e-02  -1.1400000e-04   7.0000000e-05   1.0600000e-04
   4.9000000e+01   1.8915100e-01   6.9722000e-02  -1.4661000e-02  -2.0600000e-02  -1.1400000e-04   7.0000000e-05   1.0600000e-04
   5.0000000e+01   1.9308500e-01   2.3243000e-02  -2.4447000e-02   0.0000000e+00  -1.1400000e-04   7.0000000e-05   1.0600000e-04
   5.1000000e+01   1.9701800e-01  -5.8030000e-03  -4.8901000e-02  -4.1200000e-02  -1.1400000e-04   7.0000000e-05   1.0600000e-04
   5.2000000e+01   2.0095100e-01   4.0675000e-02  -3.4225000e-02   1.5450000e-02  -1.1400000e-04   7.0000000e-05   1.0600000e-04
   5.3000000e+01   2.0488500e-01   3.4859000e-02   9.7850000e-03  -1.5450000e-02  -1.1400000e-04   7.0000000e-05   1.0600000e-04
   5.4000000e+01   2.0881700e-01   6.9722000e-02  -1.4660000e-02   1.5450000e-02  -1.1400000e-04   7.0000000e-05   1.0600000e-04
   5.5000000e+01   2.1275000e-01   2.3239000e-02   4.8930000e-03   3.0900000e-02  -1.1400000e-04   7.0000000e-05   1.0600000e-04
   5.6000000e+01   2.1668300e-01   3.4855000e-02   3.4235000e-02   6.6950000e-02  -1.1400000e-04   7.0000000e-05   1.0600000e-04
   5.7000000e+01   2.2061500e-01   1.0457500e-01   3.4245000e-02   5.1500000e-03  -1.1400000e-04   7.0000000e-05   1.0600000e-04
   5.8000000e+01   2.2454800e-01   4.6479000e-02   4.8970000e-03   2.0600000e-02  -1.1400000e-04   7.0000000e-05   1.0600000e-04
   5.9000000e+01   2.2848200e-01   1.7425000e-02   3.4232000e-02  -2.5750000e-02  -1.1400000e-04   7.0000000e-05   1.0600000e-04
   6.0000000e+01   2.3241400e-01   5.8099000e-02   4.8980000e-03   1.0300000e-02  -1.1400000e-04   7.0000000e-05   1.0600000e-04
   6.1000000e+01   2.3634800e-01   2.3235000e-02   3.4233000e-02  -2.5750000e-02  -1.1400000e-04   7.0000000e-05   1.0600000e-04
   6.2000000e+01   2.4027900e-01   3.4852000e-02   5.8685000e-02   2.5750000e-02  -1.1400000e-04   7.0000000e-05   1.0600000e-04
   6.3000000e+01   2.4421200e-01   5.2283000e-02   5.3797000e-02  -5.1500000e-03  -1.1400000e-04   7.0000000e-05   1.0600000e-04
   6.4000000e+01   2.4814500e-01   5.2288000e-02   1.4678000e-02  -4.6350000e-02  -1.1400000e-04   7.0000000e-05   1.0600000e-04
   6.5000000e+01   2.5209700e-01   2.9045000e-02   3.4234000e-02  -4.6350000e-02  -1.1400000e-04   7.0000000e-05   1.0600000e-04
   6.6000000e+01   2.5601200e-01   5.2291000e-02  -4.8820000e-03  -1.0300000e-02  -1.1400000e-04   7.0000000e-05   1.0600000e-04
   6.7000000e+01   2.5994400e-01   1.7431000e-02  -4.8870000e-03   1.0300000e-02  -1.1400000e-04   7.0000000e-05   1.0600000e-04
   6.8000000e+01   2.6387700e-01   1.7428000e-02   1.4673000e-02  -1.5450000e-02  -1.1400000e-04   7.0000000e-05   1.0600000e-04
   6.9000000e+01   2.6781000e-01  -1.7429000e-02  -4.8930000e-03  -1.0300000e-02  -1.1400000e-04   7.0000000e-05   1.0600000e-04
   7.0000000e+01   2.7174200e-01   2.3233000e-02   4.8903000e-02  -3.0900000e-02  -1.1400000e-04   7.0000000e-05   1.0600000e-04
   7.1000000e+01   2.7567600e-01   4.0668000e-02   1.4675000e-02   1.0300000e-02  -1.1400000e-04   7.0000000e-05   1.0600000e-04
   7.2000000e+01   2.7960900e-01  -5.8100000e-03  -1.0000000e-06  -3.0900000e-02  -1.1400000e-04   7.0000000e-05   1.0600000e-04
   7.3000000e+01   2.8354200e-01   4.0672000e-02  -1.4665000e-02   5.6650000e-02  -1.1400000e-04   7.0000000e-05   1.0600000e-04
   7.4000000e+01   2.8747400e-01   5.8150000e-03  -3.9119000e-02  -5.1500000e-03  -1.1400000e-04   7.0000000e-05   1.0600000e-04
   7.5000000e+01   2.9140800e-01   2.9053000e-02  -1.9556000e-02   1.0300000e-02  -1.1400000e-04   7.0000000e-05   1.0600000e-04
   7.6000000e+01   2.9534000e-01   4.0673000e-02  -1.9555000e-02  -3.6050000e-02  -1.1400000e-04   7.0000000e-05   1.0600000e-04
   7.7000000e+01   2.9927200e-01   5.8110000e-03  -9.7790000e-03   0.0000000e+00  -1.1400000e-04   7.0000000e-05   1.0600000e-04
   7.8000000e+01   3.0320800e-01   5.8070000e-03   1.9561000e-02  -6.1800000e-02  -1.1400000e-04   7.0000000e-05   1.0600000e-04
   7.9000000e+01   3.0714000e-01   1.1616000e-02   2.4452000e-02   2.0600000e-02  -1.1400000e-04   7.0000000e-05   1.0600000e-04
   8.0000000e+01   3.1107300e-01  -1.7431000e-02   9.7770000e-03  -3.6050000e-02  -1.1400000e-04   7.0000000e-05   1.0600000e-04
   8.1000000e+01   3.1500600e-01   1.0458600e-01  -3.9105000e-02  -3.0900000e-02  -1.1400000e-04   7.0000000e-05   1.0600000e-04
   8.2000000e+01   3.1895600e-01  -1.7431000e-02   4.8870000e-03  -3.6050000e-02  -1.1400000e-04   7.0000000e-05   1.0600000e-04
   8.3000000e+01   3.2287100e-01   1.1615000e-02   3.9122000e-02  -6.6950000e-02  -1.1400000e-04   7.0000000e-05   1.0600000e-04
   8.4000000e+01   3.2680300e-01   7.5527000e-02   2.4460000e-02  -6.1800000e-02  -1.1400000e-04   7.0000000e-05   1.0600000e-04
   8.5000000e+01   3.3073600e-01   1.1611000e-02   6.8462000e-02  -1.5450000e-02  -1.1400000e-04   7.0000000e-05   1.0600000e-04
   8.6000000e+01   3.3466900e-01   1.1611000e-02   6.8462000e-02   1.5450000e-02  -1.1400000e-04   7.0000000e-05   1.0600000e-04
   8.7000000e+01   3.3860400e-01   5.8089000e-02   8.3138000e-02  -4.1200000e-02  -1.1400000e-04   7.0000000e-05   1.0600000e-04
   8.8000000e+01   3.4253600e-01   3.4852000e-02   5.8685000e-02  -5.1500000e-03  -1.1400000e-04   7.0000000e-05   1.0600000e-04
   8.9000000e+01   3.4646900e-01   2.3227000e-02   8.8023000e-02  -4.6350000e-02  -1.1400000e-04   7.0000000e-05   1.0600000e-04
   9.0000000e+01   3.5040300e-01   2.9038000e-02   8.3134000e-02   5.1500000e-03  -1.1400000e-04   7.0000000e-05   1.0600000e-04
   9.1000000e+01   3.5433400e-01   5.2278000e-02   7.8248000e-02   2.5750000e-02  -1.1400000e-04   7.0000000e-05   1.0600000e-04
   9.2000000e+01   3.5826700e-01   2.3233000e-02   4.8903000e-02   2.0600000e-02  -1.1400000e-04   7.0000000e-05   1.0600000e-04
   9.3000000e+01   3.6220000e-01   2.3228000e-02   8.3133000e-02   0.0000000e+00  -1.1400000e-04   7.0000000e-05   1.0600000e-04
   9.4000000e+01   3.6613300e-01   6.9712000e-02   5.3800000e-02   5.1500000e-03  -1.1400000e-04   7.0000000e-05   1.0600000e-04
   9.5000000e+01   3.7006600e-01   1.1616000e-02   2.9342000e-02  -8.2400000e-02  -1.1400000e-04   7.0000000e-05   1.0600000e-04
   9.6000000e+01   3.7399900e-01   3.4863000e-02  -2.4445000e-02   1.0300000e-02  -1.1400000e-04   7.0000000e-05   1.0600000e-04
   9.7000000e+01   3.7793100e-01   6.9721000e-02  -9.7710000e-03  -4.6350000e-02  -1.1400000e-04   7.0000000e-05   1.0600000e-04
   9.8000000e+01   3.8186500e-01   5.8102000e-02  -1.4662000e-02   0.0000000e+00  -1.1400000e-04   7.0000000e-05   1.0600000e-04
   9.9000000e+01   3.8579800e-01   1.1621000e-02  -9.7780000e-03   2.5750000e-02  -1.1400000e-04   7.0000000e-05   1.0600000e-04
   1.0000000e+02   3.8973100e-01   5.2289000e-02   4.8970000e-03  -4.6350000e-02  -1.1400000e-04   7.0000000e-05   1.0600000e-04
   1.0100000e+02   3.9366500e-01   4.6481000e-02  -4.8840000e-03  -6.6950000e-02  -1.1400000e-04   7.0000000e-05   1.0600000e-04
   1.0200000e+02   3.9759600e-01   2.3243000e-02  -1.9557000e-02   1.5450000e-02  -1.1400000e-04   7.0000000e-05   1.0600000e-04
   1.0300000e+02   4.0152900e-01   5.8120000e-03  -1.4669000e-02   2.5750000e-02  -1.1400000e-04   7.0000000e-05   1.0600000e-04
   1.0400000e+02   4.0546500e-01   4.6478000e-02   1.4677000e-02  -2.0600000e-02  -1.1400000e-04   7.0000000e-05   1.0600000e-04
   1.0500000e+02   4.0939300e-01   8.7148000e-02   1.4683000e-02   4.6350000e-02  -1.1400000e-04   7.0000000e-05   1.0600000e-04
   1.0600000e+02   4.1332600e-01  -8.0000000e-06   5.3790000e-02  -2.0600000e-02  -1.1400000e-04   7.0000000e-05   1.0600000e-04
   1.0700000e+02   4.1725900e-01   5.8020000e-03   5.3791000e-02   0.0000000e+00  -1.1400000e-04   7.0000000e-05   1.0600000e-04
   1.0800000e+02   4.2119300e-01   8.7139000e-02   7.3363000e-02   5.6650000e-02  -1.1400000e-04   7.0000000e-05   1.0600000e-04
   1.0900000e+02   4.2512600e-01   5.8010000e-03   6.8461000e-02   4.6350000e-02  -1.1400000e-04   7.0000000e-05   1.0600000e-04
   1.1000000e+02   4.2905800e-01   2.3230000e-02   7.3353000e-02   5.1500000e-03  -1.1400000e-04   7.0000000e-05   1.0600000e-04
   1.1100000e+02   4.3299100e-01   1.7425000e-02   3.4232000e-02   4.6350000e-02  -1.1400000e-04   7.0000000e-05   1.0600000e-04
   1.1200000e+02   4.3692400e-01  -5.8120000e-03   1.4669000e-02  -3.0900000e-02  -1.1400000e-04   7.0000000e-05   1.0600000e-04
   1.1300000e+02   4.4085600e-01   3.4858000e-02   1.4675000e-02   1.0300000e-02  -1.1400000e-04   7.0000000e-05   1.0600000e-04
   1.1400000e+02   4.4479000e-01   1.1618000e-02   1.4672000e-02  -2.5750000e-02  -1.1400000e-04   7.0000000e-05   1.0600000e-04
   1.1500000e+02   4.4872300e-01   4.0667000e-02   1.9566000e-02   1.5450000e-02  -1.1400000e-04   7.0000000e-05   1.0600000e-04
   1.1600000e+02   4.5265600e-01   3.4859000e-02   4.8950000e-03   2.0600000e-02  -1.1400000e-04   7.0000000e-05   1.0600000e-04
   1.1700000e+02   4.5658800e-01  -1.1621000e-02   4.8880000e-03  -5.1500000e-02  -1.1400000e-04   7.0000000e-05   1.0600000e-04
   1.1800000e+02   4.6052100e-01   4.0669000e-02   9.7860000e-03  -3.6050000e-02  -1.1400000e-04   7.0000000e-05   1.0600000e-04
   1.1900000e+02   4.6445400e-01  -5.8060000e-03  -2.4451000e-02  -8.2400000e-02  -1.1400000e-04   7.0000000e-05   1.0600000e-04
   1.2000000e+02   4.6838600e-01  -1.7425000e-02  -3.4232000e-02  -3.6050000e-02  -1.1400000e-04   7.0000000e-05   1.0600000e-04
   1.2100000e+02   4.7231900e-01   5.8100000e-02   8.0000000e-06  -2.0600000e-02  -1.1400000e-04   7.0000000e-05   1.0600000e-04
   1.2200000e+02   4.7625300e-01   1.7430000e-02   2.0000000e-06   1.0300000e-02  -1.1400000e-04   7.0000000e-05   1.0600000e-04
   1.2300000e+02   4.8018600e-01  -1.1624000e-02   2.9338000e-02  -4.1200000e-02  -1.1400000e-04   7.0000000e-05   1.0600000e-04
   1.2400000e+02   4.8411900e-01   3.4857000e-02   1.9565000e-02  -1.5450000e-02  -1.1400000e-04   7.0000000e-05   1.0600000e-04
   1.2500000e+02   4.8805300e-01   5.8100000e-03   1.0000000e-06  -2.5750000e-02  -1.1400000e-04   7.0000000e-05   1.0600000e-04
   1.2600000e+02   4.9198500e-01   1.7429000e-02   9.7820000e-03  -1.5450000e-02  -1.1400000e-04   7.0000000e-05   1.0600000e-04
   1.2700000e+02   4.9591900e-01   5.8070000e-03   1.9561000e-02   1.0300000e-02  -1.1400000e-04   7.0000000e-05   1.0600000e-04
   1.2800000e+02   4.9985200e-01   1.7426000e-02   2.4453000e-02   3.6050000e-02  -1.1400000e-04   7.0000000e-05   1.0600000e-04
   1.2900000e+02   5.0378500e-01   2.9046000e-02   2.4454000e-02  -1.5450000e-02  -1.1400000e-04   7.0000000e-05   1.0600000e-04
   1.3000000e+02   5.0771800e-01   1.1614000e-02   4.4012000e-02  -1.0300000e-02  -1.1400000e-04   7.0000000e-05   1.0600000e-04
   1.3100000e+02   5.1165000e-01   1.7423000e-02   4.8903000e-02  -3.6050000e-02  -1.1400000e-04   7.0000000e-05   1.0600000e-04
   1.3200000e+02   5.1558300e-01   8.1334000e-02   3.9132000e-02  -5.1500000e-03  -1.1400000e-04   7.0000000e-05   1.0600000e-04
   1.3300000e+02   5.1951700e-01  -1.7439000e-02   6.3567000e-02  -5.6650000e-02  -1.1400000e-04   7.0000000e-05   1.0600000e-04
   1.3400000e+02   5.2344700e-01   3.4853000e-02   4.8905000e-02   0.0000000e+00  -1.1400000e-04   7.0000000e-05   1.0600000e-04
   1.3500000e+02   5.2742600e-01   3.4857000e-02   1.9565000e-02  -2.0600000e-02  -1.1400000e-04   7.0000000e-05   1.0600000e-04
   1.3600000e+02   5.3131300e-01   1.1616000e-02   2.9342000e-02  -6.6950000e-02  -1.1400000e-04   7.0000000e-05   1.0600000e-04
   1.3700000e+02   5.3526500e-01   2.3233000e-02   4.8903000e-02  -6.1800000e-02  -1.1400000e-04   7.0000000e-05   1.0600000e-04
   1.3800000e+02   5.3917900e-01   6.9708000e-02   9.2919000e-02  -5.1500000e-03  -1.1400000e-04   7.0000000e-05   1.0600000e-04
   1.3900000e+02   5.4311200e-01   6.3903000e-02   4.8909000e-02  -5.1500000e-03  -1.1400000e-04   7.0000000e-05   1.0600000e-04
   1.4000000e+02   5.4704600e-01   1.7425000e-02   3.9122000e-02  -2.0600000e-02  -1.1400000e-04   7.0000000e-05   1.0600000e-04
   1.4100000e+02   5.5098100e-01  -5.8110000e-03   9.7790000e-03   1.5450000e-02  -1.1400000e-04   7.0000000e-05   1.0600000e-04
   1.4200000e+02   5.5493700e-01   5.2292000e-02  -1.4662000e-02  -2.0600000e-02  -1.1400000e-04   7.0000000e-05   1.0600000e-04
   1.4300000e+02   5.5884500e-01   5.8140000e-03  -2.4449000e-02  -2.5750000e-02  -1.1400000e-04   7.0000000e-05   1.0600000e-04
   1.4400000e+02   5.6282400e-01  -1.1619000e-02  -4.8920000e-03   1.5450000e-02  -1.1400000e-04   7.0000000e-05   1.0600000e-04
   1.4500000e+02   5.6676100e-01   2.3238000e-02   1.4673000e-02   4.1200000e-02  -1.1400000e-04   7.0000000e-05   1.0600000e-04
   1.4600000e+02   5.7064800e-01   5.8060000e-03   2.4451000e-02   5.6650000e-02  -1.1400000e-04   7.0000000e-05   1.0600000e-04
   1.4700000e+02   5.7457900e-01  -5.8110000e-03   4.8890000e-03   1.0300000e-02  -1.1400000e-04   7.0000000e-05   1.0600000e-04
   1.4800000e+02   5.7854600e-01  -5.8170000e-03   4.8899000e-02  -4.6350000e-02  -1.1400000e-04   7.0000000e-05   1.0600000e-04
   1.4900000e+02   5.8244300e-01   4.0672000e-02  -1.4665000e-02   1.5450000e-02  -1.1400000e-04   7.0000000e-05   1.0600000e-04
   1.5000000e+02   5.8637500e-01   3.4859000e-02   4.8950000e-03  -4.6350000e-02  -1.1400000e-04   7.0000000e-05   1.0600000e-04
   1.5100000e+02   5.9031000e-01   2.3238000e-02   1.4673000e-02   2.5750000e-02  -1.1400000e-04   7.0000000e-05   1.0600000e-04
   1.5200000e+02   5.9424200e-01   2.9047000e-02   1.9564000e-02  -2.5750000e-02  -1.1400000e-04   7.0000000e-05   1.0600000e-04
   1.5300000e+02   5.9817600e-01   1.0457500e-01   3.4245000e-02  -2.0600000e-02  -1.1400000e-04   7.0000000e-05   1.0600000e-04
   1.5400000e+02   6.0210800e-01   1.1615000e-02   3.4232000e-02  -1.5450000e-02  -1.1400000e-04   7.0000000e-05   1.0600000e-04
   1.5500000e+02   6.0604000e-01   3.4856000e-02   2.9345000e-02  -3.6050000e-02  -1.1400000e-04   7.0000000e-05   1.0600000e-04
   1.5600000e+02   6.0998900e-01   9.2956000e-02   2.4464000e-02  -3.6050000e-02  -1.1400000e-04   7.0000000e-05   1.0600000e-04
   1.5700000e+02   6.1390700e-01   5.8050000e-03   3.4231000e-02   1.5450000e-02  -1.1400000e-04   7.0000000e-05   1.0600000e-04
   1.5800000e+02   6.1784000e-01   4.0666000e-02   2.4456000e-02   1.5450000e-02  -1.1400000e-04   7.0000000e-05   1.0600000e-04
   1.5900000e+02   6.2177300e-01   1.1038100e-01   6.3586000e-02  -5.1500000e-02  -1.1400000e-04   7.0000000e-05   1.0600000e-04
   1.6000000e+02   6.2570600e-01   2.9044000e-02   4.4014000e-02   3.6050000e-02  -1.1400000e-04   7.0000000e-05   1.0600000e-04
   1.6100000e+02   6.2963800e-01   4.6476000e-02   2.9346000e-02  -4.6350000e-02  -1.1400000e-04   7.0000000e-05   1.0600000e-04
   1.6200000e+02   6.3357200e-01   3.4852000e-02   5.8685000e-02   3.0900000e-02  -1.1400000e-04   7.0000000e-05   1.0600000e-04
   1.6300000e+02   6.3750700e-01   3.4854000e-02   4.4015000e-02   1.5450000e-02  -1.1400000e-04   7.0000000e-05   1.0600000e-04
   1.6400000e+02   6.4143600e-01   2.3242000e-02  -1.4667000e-02   4.6350000e-02  -1.1400000e-04   7.0000000e-05   1.0600000e-04
   1.6500000e+02   6.4537000e-01   5.8080000e-03   1.4671000e-02   3.6050000e-02  -1.1400000e-04   7.0000000e-05   1.0600000e-04
   1.6600000e+02   6.4930200e-01   4.0674000e-02  -2.9335000e-02   2.5750000e-02  -1.1400000e-04   7.0000000e-05   1.0600000e-04
   1.6700000e+02   6.5323600e-01   2.9052000e-02  -1.4666000e-02  -4.1200000e-02  -1.1400000e-04   7.0000000e-05   1.0600000e-04
   1.6800000e+02   6.5716800e-01  -5.8090000e-03  -4.8910000e-03   5.1500000e-03  -1.1400000e-04   7.0000000e-05   1.0600000e-04
   1.6900000e+02   6.6110000e-01   5.2291000e-02  -4.8820000e-03  -3.6050000e-02  -1.1400000e-04   7.0000000e-05   1.0600000e-04
   1.7000000e+02   6.6503400e-01   1.1624000e-02  -2.4448000e-02   5.1500000e-03  -1.1400000e-04   7.0000000e-05   1.0600000e-04
   1.7100000e+02   6.6896700e-01   5.8120000e-03  -1.4669000e-02   1.5450000e-02  -1.1400000e-04   7.0000000e-05   1.0600000e-04
   1.7200000e+02   6.7290000e-01   4.6484000e-02  -2.4443000e-02  -5.6650000e-02  -1.1400000e-04   7.0000000e-05   1.0600000e-04
   1.7300000e+02   6.7683400e-01   2.3243000e-02  -2.4447000e-02  -4.1200000e-02  -1.1400000e-04   7.0000000e-05   1.0600000e-04
   1.7400000e+02   6.8076500e-01   5.8050000e-03   3.9121000e-02  -2.0600000e-02  -1.1400000e-04   7.0000000e-05   1.0600000e-04
   1.7500000e+02   6.8469800e-01   5.8080000e-03   1.4671000e-02   2.5750000e-02  -1.1400000e-04   7.0000000e-05   1.0600000e-04
   1.7600000e+02   6.8863200e-01  -5.0000000e-06   3.9120000e-02  -2.0600000e-02  -1.1400000e-04   7.0000000e-05   1.0600000e-04
   1.7700000e+02   6.9256500e-01   4.6473000e-02   4.8906000e-02   3.0900000e-02  -1.1400000e-04   7.0000000e-05   1.0600000e-04
   1.7800000e+02   6.9649600e-01  -3.0000000e-06   1.9560000e-02  -3.6050000e-02  -1.1400000e-04   7.0000000e-05   1.0600000e-04
   1.7900000e+02   7.0042900e-01   2.3237000e-02   1.9563000e-02  -2.0600000e-02  -1.1400000e-04   7.0000000e-05   1.0600000e-04
   1.8000000e+02   7.0436600e-01   5.2289000e-02   4.8980000e-03   0.0000000e+00  -1.1400000e-04   7.0000000e-05   1.0600000e-04
   1.8100000e+02   7.0829600e-01  -5.8160000e-03   3.9119000e-02   1.5450000e-02  -1.1400000e-04   7.0000000e-05   1.0600000e-04
   1.8200000e+02   7.1222900e-01   2.3234000e-02   3.9123000e-02   1.5450000e-02  -1.1400000e-04   7.0000000e-05   1.0600000e-04
   1.8300000e+02   7.1616100e-01   4.6474000e-02   3.9127000e-02   2.0600000e-02  -1.1400000e-04   7.0000000e-05   1.0600000e-04
   1.8400000e+02   7.2009400e-01  -5.8160000e-03   3.9119000e-02  -5.1500000e-02  -1.1400000e-04   7.0000000e-05   1.0600000e-04
   1.8500000e+02   7.2402700e-01   4.0666000e-02   2.9346000e-02  -1.0300000e-02  -1.1400000e-04   7.0000000e-05   1.0600000e-04
   1.8600000e+02   7.2796100e-01   4.0669000e-02   9.7850000e-03  -5.6650000e-02  -1.1400000e-04   7.0000000e-05   1.0600000e-04
   1.8700000e+02   7.3189400e-01   6.3912000e-02  -1.4661000e-02   5.1500000e-03  -1.1400000e-04   7.0000000e-05   1.0600000e-04
   1.8800000e+02   7.3582600e-01   1.1621000e-02  -9.7780000e-03  -2.5750000e-02  -1.1400000e-04   7.0000000e-05   1.0600000e-04
   1.8900000e+02   7.3975800e-01  -1.7432000e-02   1.4668000e-02  -4.6350000e-02  -1.1400000e-04   7.0000000e-05   1.0600000e-04
   1.9000000e+02   7.4369200e-01   4.0671000e-02  -9.7750000e-03  -4.1200000e-02  -1.1400000e-04   7.0000000e-05   1.0600000e-04
   1.9100000e+02   7.4762500e-01   1.1615000e-02   3.9122000e-02  -3.6050000e-02  -1.1400000e-04   7.0000000e-05   1.0600000e-04
   1.9200000e+02   7.5155700e-01  -3.4864000e-02   2.9335000e-02  -3.0900000e-02  -1.1400000e-04   7.0000000e-05   1.0600000e-04
   1.9300000e+02   7.5549000e-01   5.2288000e-02   1.4678000e-02  -1.5450000e-02  -1.1400000e-04   7.0000000e-05   1.0600000e-04
   1.9400000e+02   7.5942400e-01   1.1616000e-02   2.9342000e-02   2.5750000e-02  -1.1400000e-04   7.0000000e-05   1.0600000e-04
   1.9500000e+02   7.6335600e-01  -2.3246000e-02   3.9117000e-02  -6.1800000e-02  -1.1400000e-04   7.0000000e-05   1.0600000e-04
   1.9600000e+02   7.6728900e-01   5.8094000e-02   3.9129000e-02  -5.1500000e-03  -1.1400000e-04   7.0000000e-05   1.0600000e-04
   1.9700000e+02   7.7122200e-01  -9.0000000e-06   5.8680000e-02  -2.5750000e-02  -1.1400000e-04   7.0000000e-05   1.0600000e-04
   1.9800000e+02   7.7515400e-01   2.9041000e-02   5.8684000e-02  -1.0300000e-02  -1.1400000e-04   7.0000000e-05   1.0600000e-04
   1.9900000e+02   7.7908800e-01   3.4848000e-02   8.8025000e-02  -4.1200000e-02  -1.1400000e-04   7.0000000e-05   1.0600000e-04
   2.0000000e+02   7.8302100e-01   4.0660000e-02   7.8245000e-02   6.1800000e-02  -1.1400000e-04   7.0000000e-05   1.0600000e-04
   2.0100000e+02   7.8695400e-01  -9.0000000e-06   6.8460000e-02  -5.1500000e-03  -1.1400000e-04   7.0000000e-05   1.0600000e-04
   2.0200000e+02   7.9088600e-01   5.8060000e-03   2.9341000e-02   1.0300000e-02  -1.1400000e-04   7.0000000e-05   1.0600000e-04
   2.0300000e+02   7.9481900e-01   2.9045000e-02   3.9124000e-02  -4.6350000e-02  -1.1400000e-04   7.0000000e-05   1.0600000e-04
   2.0400000e+02   7.9875200e-01   8.1337000e-02   2.4461000e-02  -5.1500000e-03  -1.1400000e-04   7.0000000e-05   1.0600000e-04
   2.0500000e+02   8.0268600e-01  -1.7435000e-02   3.4227000e-02  -1.0300000e-02  -1.1400000e-04   7.0000000e-05   1.0600000e-04
   2.0600000e+02   8.0661700e-01   6.3901000e-02   5.8689000e-02  -2.5750000e-02  -1.1400000e-04   7.0000000e-05   1.0600000e-04
   2.0700000e+02   8.1056400e-01   6.9715000e-02   3.4240000e-02  -3.6050000e-02  -1.1400000e-04   7.0000000e-05   1.0600000e-04
   2.0800000e+02   8.1448400e-01  -1.1622000e-02   1.4668000e-02  -5.1500000e-03  -1.1400000e-04   7.0000000e-05   1.0600000e-04
   2.0900000e+02   8.1841700e-01   5.2288000e-02   1.4678000e-02  -2.5750000e-02  -1.1400000e-04   7.0000000e-05   1.0600000e-04
   2.1000000e+02   8.2234900e-01   5.8096000e-02   2.4459000e-02  -1.0300000e-02  -1.1400000e-04   7.0000000e-05   1.0600000e-04
   2.1100000e+02   8.2628200e-01   6.3911000e-02  -4.8810000e-03   1.0300000e-02  -1.1400000e-04   7.0000000e-05   1.0600000e-04
   2.1200000e+02   8.3021400e-01   4.6479000e-02   9.7860000e-03  -5.1500000e-03  -1.1400000e-04   7.0000000e-05   1.0600000e-04
   2.1300000e+02   8.3414800e-01   1.1617000e-02   2.4452000e-02  -5.1500000e-03  -1.1400000e-04   7.0000000e-05   1.0600000e-04
   2.1400000e+02   8.3808100e-01   6.3907000e-02   1.9569000e-02  -3.6050000e-02  -1.1400000e-04   7.0000000e-05   1.0600000e-04
   2.1500000e+02   8.4201400e-01   1.7429000e-02   9.7820000e-03   1.0300000e-02  -1.1400000e-04   7.0000000e-05   1.0600000e-04
   2.1600000e+02   8.4594800e-01   2.3234000e-02   4.4013000e-02   1.0300000e-02  -1.1400000e-04   7.0000000e-05   1.0600000e-04
   2.1700000e+02   8.4988100e-01   6.9724000e-02  -2.9331000e-02   7.7250000e-02  -1.1400000e-04   7.0000000e-05   1.0600000e-04
   2.1800000e+02   8.5381200e-01   1.1621000e-02  -9.7780000e-03   1.5450000e-02  -1.1400000e-04   7.0000000e-05   1.0600000e-04
   2.1900000e+02   8.5774500e-01   3.4862000e-02  -1.4665000e-02   3.0900000e-02  -1.1400000e-04   7.0000000e-05   1.0600000e-04
   2.2000000e+02   8.6167900e-01   6.3909000e-02   9.7890000e-03  -2.5750000e-02  -1.1400000e-04   7.0000000e-05   1.0600000e-04
   2.2100000e+02   8.6561000e-01   4.0666000e-02   2.4456000e-02  -1.0300000e-02  -1.1400000e-04   7.0000000e-05   1.0600000e-04
   2.2200000e+02   8.6954300e-01   4.0665000e-02   3.4236000e-02  -2.5750000e-02  -1.1400000e-04   7.0000000e-05   1.0600000e-04
   2.2300000e+02   8.7347700e-01  -1.7431000e-02   9.7770000e-03   2.0600000e-02  -1.1400000e-04   7.0000000e-05   1.0600000e-04
   2.2400000e+02   8.7741000e-01   5.2285000e-02   3.4237000e-02  -1.0300000e-02  -1.1400000e-04   7.0000000e-05   1.0600000e-04
   2.2500000e+02   8.8134300e-01   3.4858000e-02   1.4675000e-02  -3.0900000e-02  -1.1400000e-04   7.0000000e-05   1.0600000e-04
   2.2600000e+02   8.8527600e-01   5.8120000e-03  -1.4669000e-02  -2.5750000e-02  -1.1400000e-04   7.0000000e-05   1.0600000e-04
   2.2700000e+02   8.8920800e-01   2.9045000e-02   3.4234000e-02  -3.6050000e-02  -1.1400000e-04   7.0000000e-05   1.0600000e-04
   2.2800000e+02   8.9314100e-01   4.0665000e-02   3.4235000e-02   0.0000000e+00  -1.1400000e-04   7.0000000e-05   1.0600000e-04
   2.2900000e+02   8.9707500e-01  -7.0000000e-06   5.3790000e-02   1.0300000e-02  -1.1400000e-04   7.0000000e-05   1.0600000e-04
   2.3000000e+02   9.0100800e-01   5.8095000e-02   3.4239000e-02   2.0600000e-02  -1.1400000e-04   7.0000000e-05   1.0600000e-04
   2.3100000e+02   9.0494000e-01   7.5536000e-02  -4.3999000e-02  -5.1500000e-02  -1.1400000e-04   7.0000000e-05   1.0600000e-04
   2.3200000e+02   9.0887300e-01   1.0000000e-06  -9.7800000e-03  -5.1500000e-03  -1.1400000e-04   7.0000000e-05   1.0600000e-04
   2.3300000e+02   9.1280600e-01   4.0674000e-02  -2.4444000e-02  -1.5450000e-02  -1.1400000e-04   7.0000000e-05   1.0600000e-04
   2.3400000e+02   9.1674000e-01   2.9054000e-02  -2.4446000e-02   2.5750000e-02  -1.1400000e-04   7.0000000e-05   1.0600000e-04
   2.3500000e+02   9.2067100e-01   3.4861000e-02  -4.8850000e-03   5.1500000e-03  -1.1400000e-04   7.0000000e-05   1.0600000e-04
   2.3600000e+02   9.2460400e-01   4.0671000e-02  -4.8840000e-03   3.0900000e-02  -1.1400000e-04   7.0000000e-05   1.0600000e-04
   2.3700000e+02   9.2853700e-01   1.7431000e-02  -4.8880000e-03  -2.0600000e-02  -1.1400000e-04   7.0000000e-05   1.0600000e-04
   2.3800000e+02   9.3247000e-01   7.5535000e-02  -3.4220000e-02  -1.0300000e-02  -1.1400000e-04   7.0000000e-05   1.0600000e-04
   2.3900000e+02   9.3640300e-01   5.8080000e-03   1.4671000e-02  -6.1800000e-02  -1.1400000e-04   7.0000000e-05   1.0600000e-04
   2.4000000e+02   9.4033600e-01  -5.8070000e-03  -1.9561000e-02   2.5750000e-02  -1.1400000e-04   7.0000000e-05   1.0600000e-04
   2.4100000e+02   9.4426800e-01   6.3915000e-02  -3.4221000e-02  -3.0900000e-02  -1.1400000e-04   7.0000000e-05   1.0600000e-04
   2.4200000e+02   9.4820200e-01   0.0000000e+00   0.0000000e+00  -1.5450000e-02  -1.1400000e-04   7.0000000e-05   1.0600000e-04
   2.4300000e+02   9.5213500e-01  -1.1626000e-02   3.9118000e-02  -3.0900000e-02  -1.1400000e-04   7.0000000e-05   1.0600000e-04
   2.4400000e+02   9.5606800e-01   9.2951000e-02   5.8694000e-02  -6.1800000e-02  -1.1400000e-04   7.0000000e-05   1.0600000e-04
   2.4500000e+02   9.6000100e-01  -7.0000000e-06   4.8900000e-02  -4.1200000e-02  -1.1400000e-04   7.0000000e-05   1.0600000e-04
   2.4600000e+02   9.6393400e-01  -1.7434000e-02   2.4447000e-02  -4.1200000e-02  -1.1400000e-04   7.0000000e-05   1.0600000e-04
   2.4700000e+02   9.6786600e-01   5.8040000e-03   3.9121000e-02   1.0300000e-02  -1.1400000e-04   7.0000000e-05   1.0600000e-04
   2.4800000e+02   9.7179900e-01  -5.8140000e-03   2.9339000e-02  -4.6350000e-02  -1.1400000e-04   7.0000000e-05   1.0600000e-04
   2.4900000e+02   9.7573300e-01  -1.7434000e-02   2.4447000e-02   1.0300000e-02  -1.1400000e-04   7.0000000e-05   1.0600000e-04
   2.5000000e+02   9.7966400e-01  -5.0000000e-06   3.9120000e-02  -7.2100000e-02  -1.1400000e-04   7.0000000e-05   1.0600000e-04
   2.5100000e+02   9.8359800e-01   2.3233000e-02   5.3793000e-02   5.1500000e-03  -1.1400000e-04   7.0000000e-05   1.0600000e-04
   2.5200000e+02   9.8753100e-01  -4.0675000e-02   3.9115000e-02  -1.0300000e-02  -1.1400000e-04   7.0000000e-05   1.0600000e-04
   2.5300000e+02   9.9146300e-01  -4.0675000e-02   3.9115000e-02   4.1200000e-02  -1.1400000e-04   7.0000000e-05   1.0600000e-04
   2.5400000e+02   9.9539600e-01   4.0664000e-02   4.4015000e-02   1.5450000e-02  -1.1400000e-04   7.0000000e-05   1.0600000e-04
   2.5500000e+02   9.9932800e-01   1.1620000e-02   2.0000000e-06   5.1500000e-03  -1.1400000e-04   7.0000000e-05   1.0600000e-04
   2.5600000e+02   1.0032620e+00  -5.2289000e-02  -9.7870000e-03  -2.5750000e-02  -1.1400000e-04   7.0000000e-05   1.0600000e-04
   2.5700000e+02   1.0071950e+00   1.1619000e-02   4.8920000e-03   5.1500000e-03  -1.1400000e-04   7.0000000e-05   1.0600000e-04
   2.5800000e+02   1.0111290e+00   1.1619000e-02   9.7820000e-03  -5.1500000e-02  -1.1400000e-04   7.0000000e-05   1.0600000e-04
   2.5900000e+02   1.0150620e+00   6.9713000e-02   4.8910000e-02   5.1500000e-03  -1.1400000e-04   7.0000000e-05   1.0600000e-04
   2.6000000e+02   1.0189940e+00   1.1614000e-02   4.4012000e-02  -2.5750000e-02  -1.1400000e-04   7.0000000e-05   1.0600000e-04
   2.6100000e+02   1.0229270e+00   1.1616000e-02   2.9342000e-02  -5.1500000e-02  -1.1400000e-04   7.0000000e-05   1.0600000e-04
   2.6200000e+02   1.0268600e+00   5.8097000e-02   1.9569000e-02  -3.0900000e-02  -1.1400000e-04   7.0000000e-05   1.0600000e-04
   2.6300000e+02   1.0307930e+00   1.1613000e-02   4.8902000e-02  -6.1800000e-02  -1.1400000e-04   7.0000000e-05   1.0600000e-04
   2.6400000e+02   1.0347240e+00   1.1613000e-02   5.3792000e-02  -2.5750000e-02  -1.1400000e-04   7.0000000e-05   1.0600000e-04
   2.6500000e+02   1.0386580e+00   5.8088000e-02   8.8028000e-02  -5.1500000e-03  -1.1400000e-04   7.0000000e-05   1.0600000e-04
   2.6600000e+02   1.0425910e+00   3.4852000e-02   5.8685000e-02   3.0900000e-02  -1.1400000e-04   7.0000000e-05   1.0600000e-04
   2.6700000e+02   1.0465240e+00   1.1615000e-02   3.4232000e-02  -4.6350000e-02  -1.1400000e-04   7.0000000e-05   1.0600000e-04
   2.6800000e+02   1.0504570e+00   5.8091000e-02   6.3578000e-02  -5.1500000e-03  -1.1400000e-04   7.0000000e-05   1.0600000e-04
   2.6900000e+02   1.0543900e+00   4.0660000e-02   7.3355000e-02  -2.0600000e-02  -1.1400000e-04   7.0000000e-05   1.0600000e-04
   2.7000000e+02   1.0583220e+00   5.2290000e-02   8.0000000e-06   2.0600000e-02  -1.1400000e-04   7.0000000e-05   1.0600000e-04
   2.7100000e+02   1.0622560e+00   5.8094000e-02   4.4019000e-02   1.0300000e-02  -1.1400000e-04   7.0000000e-05   1.0600000e-04
   2.7200000e+02   1.0661880e+00   2.3239000e-02   9.7830000e-03   4.6350000e-02  -1.1400000e-04   7.0000000e-05   1.0600000e-04
   2.7300000e+02   1.0701210e+00   2.3239000e-02   9.7830000e-03  -1.5450000e-02  -1.1400000e-04   7.0000000e-05   1.0600000e-04
   2.7400000e+02   1.0740540e+00   1.1615000e-02   3.4232000e-02   2.5750000e-02  -1.1400000e-04   7.0000000e-05   1.0600000e-04
   2.7500000e+02   1.0779870e+00   5.8095000e-02   3.4239000e-02  -5.6650000e-02  -1.1400000e-04   7.0000000e-05   1.0600000e-04
   2.7600000e+02   1.0819200e+00   8.1338000e-02   1.4681000e-02   2.5750000e-02  -1.1400000e-04   7.0000000e-05   1.0600000e-04
   2.7700000e+02   1.0858540e+00  -1.0000000e-06   4.8900000e-03  -5.1500000e-03  -1.1400000e-04   7.0000000e-05   1.0600000e-04
   2.7800000e+02   1.0897850e+00   5.8101000e-02  -4.8820000e-03  -1.0300000e-02  -1.1400000e-04   7.0000000e-05   1.0600000e-04
   2.7900000e+02   1.0937180e+00   6.9721000e-02  -4.8810000e-03  -5.1500000e-03  -1.1400000e-04   7.0000000e-05   1.0600000e-04
   2.8000000e+02   1.0976510e+00  -1.1626000e-02   4.4008000e-02  -3.6050000e-02  -1.1400000e-04   7.0000000e-05   1.0600000e-04
   2.8100000e+02   1.1015840e+00   6.3908000e-02   1.4679000e-02  -4.6350000e-02  -1.1400000e-04   7.0000000e-05   1.0600000e-04
   2.8200000e+02   1.1055170e+00   4.6478000e-02   1.4676000e-02  -5.1500000e-03  -1.1400000e-04   7.0000000e-05   1.0600000e-04
   2.8300000e+02   1.1094500e+00   5.8095000e-02   3.4239000e-02   1.5450000e-02  -1.1400000e-04   7.0000000e-05   1.0600000e-04
   2.8400000e+02   1.1133820e+00   5.8101000e-02  -4.8810000e-03  -2.5750000e-02  -1.1400000e-04   7.0000000e-05   1.0600000e-04
   2.8500000e+02   1.1173160e+00   6.3909000e-02   4.8990000e-03   2.0600000e-02  -1.1400000e-04   7.0000000e-05   1.0600000e-04
   2.8600000e+02   1.1212490e+00   6.9718000e-02   1.4680000e-02  -3.0900000e-02  -1.1400000e-04   7.0000000e-05   1.0600000e-04
   2.8700000e+02   1.1251810e+00   3.4862000e-02  -1.4665000e-02   1.0300000e-02  -1.1400000e-04   7.0000000e-05   1.0600000e-04
   2.8800000e+02   1.1291150e+00   4.0669000e-02   4.8960000e-03   1.0300000e-02  -1.1400000e-04   7.0000000e-05   1.0600000e-04
   2.8900000e+02   1.1330480e+00   7.5529000e-02   9.7910000e-03   3.0900000e-02  -1.1400000e-04   7.0000000e-05   1.0600000e-04
   2.9000000e+02   1.1369800e+00   2.9044000e-02   4.4014000e-02   3.6050000e-02  -1.1400000e-04   7.0000000e-05   1.0600000e-04
   2.9100000e+02   1.1409140e+00   5.8080000e-03   1.4671000e-02   2.5750000e-02  -1.1400000e-04   7.0000000e-05   1.0600000e-04
   2.9200000e+02   1.1448460e+00   8.1340000e-02   1.1000000e-05  -5.1500000e-02  -1.1400000e-04   7.0000000e-05   1.0600000e-04
   2.9300000e+02   1.1487780e+00   3.4859000e-02   4.8950000e-03   3.6050000e-02  -1.1400000e-04   7.0000000e-05   1.0600000e-04
   2.9400000e+02   1.1527110e+00   1.1621000e-02  -4.8880000e-03   0.0000000e+00  -1.1400000e-04   7.0000000e-05   1.0600000e-04
   2.9500000e+02   1.1566440e+00   1.7426000e-02   2.9342000e-02   1.5450000e-02  -1.1400000e-04   7.0000000e-05   1.0600000e-04
   2.9600000e+02   1.1605770e+00   3.4858000e-02   1.4675000e-02   3.6050000e-02  -1.1400000e-04   7.0000000e-05   1.0600000e-04
   2.9700000e+02   1.1645100e+00   5.8095000e-02   3.4239000e-02  -4.1200000e-02  -1.1400000e-04   7.0000000e-05   1.0600000e-04
   2.9800000e+02   1.1684440e+00   2.9045000e-02   3.4234000e-02  -3.0900000e-02  -1.1400000e-04   7.0000000e-05   1.0600000e-04
   2.9900000e+02   1.1723760e+00   5.2289000e-02   9.7880000e-03   0.0000000e+00  -1.1400000e-04   7.0000000e-05   1.0600000e-04
   3.0000000e+02   1.1763090e+00   5.8110000e-03  -4.8890000e-03   0.0000000e+00  -1.1400000e-04   7.0000000e-05   1.0600000e-04
   3.0100000e+02   1.1802430e+00   5.8130000e-03  -1.9559000e-02  -2.0600000e-02  -1.1400000e-04   7.0000000e-05   1.0600000e-04
   3.0200000e+02   1.1841750e+00   6.3911000e-02  -4.8810000e-03   4.1200000e-02  -1.1400000e-04   7.0000000e-05   1.0600000e-04
   3.0300000e+02   1.1881080e+00   5.8080000e-03   1.4671000e-02  -6.6950000e-02  -1.1400000e-04   7.0000000e-05   1.0600000e-04
   3.0400000e+02   1.1920410e+00  -2.3241000e-02   4.8870000e-03  -1.0300000e-02  -1.1400000e-04   7.0000000e-05   1.0600000e-04
   3.0500000e+02   1.1959740e+00   6.3907000e-02   1.9569000e-02   3.6050000e-02  -1.1400000e-04   7.0000000e-05   1.0600000e-04
   3.0600000e+02   1.1999060e+00   5.8110000e-03  -4.8890000e-03   1.0300000e-02  -1.1400000e-04   7.0000000e-05   1.0600000e-04
   3.0700000e+02   1.2038390e+00  -2.9052000e-02   1.4666000e-02   2.5750000e-02  -1.1400000e-04   7.0000000e-05   1.0600000e-04
   3.0800000e+02   1.2077780e+00  -5.8040000e-03  -4.4011000e-02   5.1500000e-02  -1.1400000e-04   7.0000000e-05   1.0600000e-04
   3.0900000e+02   1.2117050e+00   2.9056000e-02  -4.4006000e-02  -1.0300000e-02  -1.1400000e-04   7.0000000e-05   1.0600000e-04
   3.1000000e+02   1.2156460e+00   6.3909000e-02   4.8990000e-03   0.0000000e+00  -1.1400000e-04   7.0000000e-05   1.0600000e-04
   3.1100000e+02   1.2195710e+00  -5.8090000e-03  -4.8910000e-03  -2.0600000e-02  -1.1400000e-04   7.0000000e-05   1.0600000e-04
   3.1200000e+02   1.2235040e+00  -1.7436000e-02   4.4007000e-02   1.0300000e-02  -1.1400000e-04   7.0000000e-05   1.0600000e-04
   3.1300000e+02   1.2274360e+00   5.2284000e-02   3.9128000e-02   1.0300000e-02  -1.1400000e-04   7.0000000e-05   1.0600000e-04
   3.1400000e+02   1.2313690e+00   5.8090000e-03   9.7810000e-03  -4.1200000e-02  -1.1400000e-04   7.0000000e-05   1.0600000e-04
   3.1500000e+02   1.2353020e+00   5.8040000e-03   3.9121000e-02  -3.0900000e-02  -1.1400000e-04   7.0000000e-05   1.0600000e-04
   3.1600000e+02   1.2392350e+00   6.3907000e-02   1.9569000e-02  -4.1200000e-02  -1.1400000e-04   7.0000000e-05   1.0600000e-04
   3.1700000e+02   1.2431690e+00   5.8070000e-03   2.4451000e-02  -7.2100000e-02  -1.1400000e-04   7.0000000e-05   1.0600000e-04
   3.1800000e+02   1.2471010e+00   2.3235000e-02   3.9123000e-02  -2.0600000e-02  -1.1400000e-04   7.0000000e-05   1.0600000e-04
   3.1900000e+02   1.2510340e+00   5.8030000e-03   4.8901000e-02   3.0900000e-02  -1.1400000e-04   7.0000000e-05   1.0600000e-04
   3.2000000e+02   1.2549680e+00  -1.1625000e-02   3.9118000e-02  -5.1500000e-02  -1.1400000e-04   7.0000000e-05   1.0600000e-04
   3.2100000e+02   1.2588980e+00  -5.8150000e-03   3.9119000e-02  -1.0300000e-02  -1.1400000e-04   7.0000000e-05   1.0600000e-04
   3.2200000e+02   1.2628310e+00   5.8050000e-03   3.9121000e-02  -3.0900000e-02  -1.1400000e-04   7.0000000e-05   1.0600000e-04
   3.2300000e+02   1.2667650e+00   4.0673000e-02  -1.9554000e-02  -5.1500000e-03  -1.1400000e-04   7.0000000e-05   1.0600000e-04
   3.2400000e+02   1.2706970e+00   5.8120000e-03  -1.4669000e-02   1.5450000e-02  -1.1400000e-04   7.0000000e-05   1.0600000e-04
   3.2500000e+02   1.2746310e+00  -4.0670000e-02  -6.0000000e-06   4.6350000e-02  -1.1400000e-04   7.0000000e-05   1.0600000e-04
   3.2600000e+02   1.2785640e+00   3.4860000e-02   5.0000000e-06  -2.0600000e-02  -1.1400000e-04   7.0000000e-05   1.0600000e-04
   3.2700000e+02   1.2824960e+00   2.9046000e-02   2.9344000e-02  -5.1500000e-03  -1.1400000e-04   7.0000000e-05   1.0600000e-04
   3.2800000e+02   1.2864290e+00  -1.7431000e-02   9.7770000e-03  -5.6650000e-02  -1.1400000e-04   7.0000000e-05   1.0600000e-04
   3.2900000e+02   1.2903620e+00   2.9049000e-02   9.7840000e-03   0.0000000e+00  -1.1400000e-04   7.0000000e-05   1.0600000e-04
   3.3000000e+02   1.2942960e+00   5.8090000e-03   9.7810000e-03  -5.1500000e-03  -1.1400000e-04   7.0000000e-05   1.0600000e-04
   3.3100000e+02   1.2982290e+00  -2.9053000e-02   1.9556000e-02  -5.1500000e-03  -1.1400000e-04   7.0000000e-05   1.0600000e-04
   3.3200000e+02   1.3021620e+00   1.7429000e-02   9.7820000e-03  -2.0600000e-02  -1.1400000e-04   7.0000000e-05   1.0600000e-04
   3.3300000e+02   1.3060940e+00   5.8020000e-03   5.8681000e-02  -7.2100000e-02  -1.1400000e-04   7.0000000e-05   1.0600000e-04
   3.3400000e+02   1.3100280e+00   2.9043000e-02   5.3794000e-02  -5.1500000e-02  -1.1400000e-04   7.0000000e-05   1.0600000e-04
   3.3500000e+02   1.3139600e+00  -1.7441000e-02   8.3128000e-02  -2.5750000e-02  -1.1400000e-04   7.0000000e-05   1.0600000e-04
   3.3600000e+02   1.3178920e+00   2.9041000e-02   5.8684000e-02   0.0000000e+00  -1.1400000e-04   7.0000000e-05   1.0600000e-04
   3.3700000e+02   1.3218260e+00   2.9050000e-02   4.0000000e-06  -4.1200000e-02  -1.1400000e-04   7.0000000e-05   1.0600000e-04
   3.3800000e+02   1.3257780e+00  -1.7433000e-02   1.9557000e-02  -1.0300000e-02  -1.1400000e-04   7.0000000e-05   1.0600000e-04
   3.3900000e+02   1.3296920e+00   1.1618000e-02   1.4672000e-02  -7.2100000e-02  -1.1400000e-04   7.0000000e-05   1.0600000e-04
   3.4000000e+02   1.3336250e+00   5.8100000e-02   9.0000000e-06  -3.6050000e-02  -1.1400000e-04   7.0000000e-05   1.0600000e-04
   3.4100000e+02   1.3375580e+00   1.1613000e-02   4.8902000e-02   0.0000000e+00  -1.1400000e-04   7.0000000e-05   1.0600000e-04
   3.4200000e+02   1.3414900e+00   1.1613000e-02   4.8902000e-02   2.5750000e-02  -1.1400000e-04   7.0000000e-05   1.0600000e-04
   3.4300000e+02   1.3454240e+00   2.9047000e-02   2.4454000e-02  -1.0300000e-02  -1.1400000e-04   7.0000000e-05   1.0600000e-04
   3.4400000e+02   1.3493560e+00   4.6477000e-02   1.9566000e-02   3.6050000e-02  -1.1400000e-04   7.0000000e-05   1.0600000e-04
   3.4500000e+02   1.3532890e+00  -1.1623000e-02   2.4448000e-02  -4.1200000e-02  -1.1400000e-04   7.0000000e-05   1.0600000e-04
   3.4600000e+02   1.3572220e+00   1.1616000e-02   2.9342000e-02  -1.0300000e-02  -1.1400000e-04   7.0000000e-05   1.0600000e-04
   3.4700000e+02   1.3611550e+00   5.8100000e-02   8.0000000e-06  -7.2100000e-02  -1.1400000e-04   7.0000000e-05   1.0600000e-04
   3.4800000e+02   1.3650880e+00   2.9043000e-02   4.8904000e-02  -1.0300000e-02  -1.1400000e-04   7.0000000e-05   1.0600000e-04
   3.4900000e+02   1.3690210e+00  -3.4865000e-02   3.4225000e-02  -2.5750000e-02  -1.1400000e-04   7.0000000e-05   1.0600000e-04
   3.5000000e+02   1.3729530e+00   3.4852000e-02   5.3795000e-02  -3.6050000e-02  -1.1400000e-04   7.0000000e-05   1.0600000e-04
   3.5100000e+02   1.3768850e+00   1.1613000e-02   4.8902000e-02  -6.1800000e-02  -1.1400000e-04   7.0000000e-05   1.0600000e-04
   3.5200000e+02   1.3808190e+00  -1.1620000e-02  -2.0000000e-06  -5.1500000e-03  -1.1400000e-04   7.0000000e-05   1.0600000e-04
   3.5300000e+02   1.3847510e+00   4.6474000e-02   3.9127000e-02   0.0000000e+00  -1.1400000e-04   7.0000000e-05   1.0600000e-04
   3.5400000e+02   1.3886850e+00   2.3237000e-02   1.9563000e-02  -1.5450000e-02  -1.1400000e-04   7.0000000e-05   1.0600000e-04
   3.5500000e+02   1.3926170e+00  -8.0000000e-06   5.3790000e-02   2.5750000e-02  -1.1400000e-04   7.0000000e-05   1.0600000e-04
   3.5600000e+02   1.3965490e+00   2.9045000e-02   3.4234000e-02  -6.1800000e-02  -1.1400000e-04   7.0000000e-05   1.0600000e-04
   3.5700000e+02   1.4004830e+00   4.0663000e-02   5.3795000e-02  -1.0300000e-02  -1.1400000e-04   7.0000000e-05   1.0600000e-04
   3.5800000e+02   1.4044160e+00   1.1613000e-02   4.8902000e-02   0.0000000e+00  -1.1400000e-04   7.0000000e-05   1.0600000e-04
   3.5900000e+02   1.4083490e+00  -3.0000000e-06   2.4450000e-02   1.5450000e-02  -1.1400000e-04   7.0000000e-05   1.0600000e-04
   3.6000000e+02   1.4122830e+00   5.8093000e-02   5.3798000e-02   0.0000000e+00  -1.1400000e-04   7.0000000e-05   1.0600000e-04
   3.6100000e+02   1.4162150e+00   8.1339000e-02   9.7910000e-03   2.0600000e-02  -1.1400000e-04   7.0000000e-05   1.0600000e-04
   3.6200000e+02   1.4201490e+00  -1.1620000e-02  -2.0000000e-06  -3.6050000e-02  -1.1400000e-04   7.0000000e-05   1.0600000e-04
   3.6300000e+02   1.4240810e+00   3.4853000e-02   4.8905000e-02   1.0300000e-02  -1.1400000e-04   7.0000000e-05   1.0600000e-04
   3.6400000e+02   1.4280140e+00   8.1338000e-02   1.4682000e-02  -4.6350000e-02  -1.1400000e-04   7.0000000e-05   1.0600000e-04
   3.6500000e+02   1.4319450e+00   3.4853000e-02   4.8905000e-02   5.1500000e-03  -1.1400000e-04   7.0000000e-05   1.0600000e-04
   3.6600000e+02   1.4358780e+00   5.2283000e-02   4.8908000e-02  -5.1500000e-03  -1.1400000e-04   7.0000000e-05   1.0600000e-04
   3.6700000e+02   1.4398120e+00   5.8096000e-02   2.4459000e-02  -5.1500000e-03  -1.1400000e-04   7.0000000e-05   1.0600000e-04
   3.6800000e+02   1.4437450e+00   2.3235000e-02   3.4233000e-02  -4.6350000e-02  -1.1400000e-04   7.0000000e-05   1.0600000e-04
   3.6900000e+02   1.4476780e+00   4.6476000e-02   2.9347000e-02  -2.5750000e-02  -1.1400000e-04   7.0000000e-05   1.0600000e-04
   3.7000000e+02   1.4516100e+00   5.8070000e-03   1.9561000e-02  -3.6050000e-02  -1.1400000e-04   7.0000000e-05   1.0600000e-04
   3.7100000e+02   1.4555430e+00   5.8095000e-02   3.4238000e-02  -1.5450000e-02  -1.1400000e-04   7.0000000e-05   1.0600000e-04
   3.7200000e+02   1.4594770e+00   3.4855000e-02   3.4235000e-02   1.5450000e-02  -1.1400000e-04   7.0000000e-05   1.0600000e-04
   3.7300000e+02   1.4634100e+00   1.7429000e-02   4.8920000e-03  -4.1200000e-02  -1.1400000e-04   7.0000000e-05   1.0600000e-04
   3.7400000e+02   1.4673430e+00   9.2955000e-02   3.4242000e-02   1.0300000e-02  -1.1400000e-04   7.0000000e-05   1.0600000e-04
   3.7500000e+02   1.4712760e+00   3.4852000e-02   5.8685000e-02   3.6050000e-02  -1.1400000e-04   7.0000000e-05   1.0600000e-04
   3.7600000e+02   1.4752090e+00   3.4863000e-02  -2.4445000e-02   0.0000000e+00  -1.1400000e-04   7.0000000e-05   1.0600000e-04
   3.7700000e+02   1.4791420e+00   1.0458100e-01  -4.8750000e-03  -1.0300000e-02  -1.1400000e-04   7.0000000e-05   1.0600000e-04
   3.7800000e+02   1.4830740e+00   3.4856000e-02   2.4455000e-02   8.2400000e-02  -1.1400000e-04   7.0000000e-05   1.0600000e-04
   3.7900000e+02   1.4870070e+00   2.3238000e-02   1.4673000e-02  -5.1500000e-03  -1.1400000e-04   7.0000000e-05   1.0600000e-04
   3.8000000e+02   1.4909390e+00   4.6475000e-02   3.4237000e-02   2.5750000e-02  -1.1400000e-04   7.0000000e-05   1.0600000e-04
   3.8100000e+02   1.4948730e+00   4.6474000e-02   4.4017000e-02  -5.6650000e-02  -1.1400000e-04   7.0000000e-05   1.0600000e-04
   3.8200000e+02   1.4988050e+00   9.2956000e-02   2.4464000e-02   0.0000000e+00  -1.1400000e-04   7.0000000e-05   1.0600000e-04
   3.8300000e+02   1.5027390e+00   4.0668000e-02   1.4676000e-02   1.5450000e-02  -1.1400000e-04   7.0000000e-05   1.0600000e-04
   3.8400000e+02   1.5066720e+00   2.3237000e-02   1.9563000e-02  -5.1500000e-03  -1.1400000e-04   7.0000000e-05   1.0600000e-04
   3.8500000e+02   1.5106030e+00   8.1339000e-02   4.9010000e-03  -1.0300000e-02  -1.1400000e-04   7.0000000e-05   1.0600000e-04
   3.8600000e+02   1.5145370e+00   2.9044000e-02   4.4014000e-02  -2.5750000e-02  -1.1400000e-04   7.0000000e-05   1.0600000e-04
   3.8700000e+02   1.5184700e+00   5.8095000e-02   3.4238000e-02  -4.6350000e-02  -1.1400000e-04   7.0000000e-05   1.0600000e-04
   3.8800000e+02   1.5224030e+00   8.1338000e-02   1.4681000e-02   5.1500000e-03  -1.1400000e-04   7.0000000e-05   1.0600000e-04
   3.8900000e+02   1.5263370e+00   1.1612000e-02   6.3572000e-02   1.0300000e-02  -1.1400000e-04   7.0000000e-05   1.0600000e-04
   3.9000000e+02   1.5302700e+00   9.2963000e-02  -1.9548000e-02  -4.1200000e-02  -1.1400000e-04   7.0000000e-05   1.0600000e-04
   3.9100000e+02   1.5342010e+00   5.8101000e-02  -9.7710000e-03   2.0600000e-02  -1.1400000e-04   7.0000000e-05   1.0600000e-04
   3.9200000e+02   1.5381350e+00   2.9049000e-02   9.7840000e-03  -3.6050000e-02  -1.1400000e-04   7.0000000e-05   1.0600000e-04
   3.9300000e+02   1.5420660e+00   3.4861000e-02  -4.8850000e-03  -1.5450000e-02  -1.1400000e-04   7.0000000e-05   1.0600000e-04
   3.9400000e+02   1.5459990e+00   6.3912000e-02  -1.4661000e-02   3.0900000e-02  -1.1400000e-04   7.0000000e-05   1.0600000e-04
   3.9500000e+02   1.5499320e+00   6.9720000e-02   1.0000000e-05   7.7250000e-02  -1.1400000e-04   7.0000000e-05   1.0600000e-04
   3.9600000e+02   1.5538650e+00   3.4856000e-02   2.4455000e-02   2.0600000e-02  -1.1400000e-04   7.0000000e-05   1.0600000e-04
   3.9700000e+02   1.5577990e+00  -4.0000000e-06   2.9340000e-02   4.6350000e-02  -1.1400000e-04   7.0000000e-05   1.0600000e-04
   3.9800000e+02   1.5617320e+00   6.3911000e-02  -9.7710000e-03  -1.5450000e-02  -1.1400000e-04   7.0000000e-05   1.0600000e-04
   3.9900000e+02   1.5656630e+00   2.9053000e-02  -2.4446000e-02   1.5450000e-02  -1.1400000e-04   7.0000000e-05   1.0600000e-04
   4.0000000e+02   1.5695970e+00   5.8110000e-03  -9.7790000e-03  -4.6350000e-02  -1.1400000e-04   7.0000000e-05   1.0600000e-04
   4.0100000e+02   1.5735300e+00   4.0666000e-02   2.9345000e-02   5.1500000e-03  -1.1400000e-04   7.0000000e-05   1.0600000e-04
   4.0200000e+02   1.5774640e+00   5.8080000e-03   1.4671000e-02  -2.0600000e-02  -1.1400000e-04   7.0000000e-05   1.0600000e-04
   4.0300000e+02   1.5813970e+00  -5.0000000e-06   3.4230000e-02  -2.5750000e-02  -1.1400000e-04   7.0000000e-05   1.0600000e-04
   4.0400000e+02   1.5853300e+00   2.9043000e-02   4.8904000e-02  -1.5450000e-02  -1.1400000e-04   7.0000000e-05   1.0600000e-04
   4.0500000e+02   1.5892610e+00   3.4861000e-02  -4.8850000e-03  -4.1200000e-02  -1.1400000e-04   7.0000000e-05   1.0600000e-04
   4.0600000e+02   1.5931950e+00   5.8060000e-03   2.4451000e-02  -5.1500000e-03  -1.1400000e-04   7.0000000e-05   1.0600000e-04
   4.0700000e+02   1.5971280e+00   2.9051000e-02  -4.8860000e-03  -2.0600000e-02  -1.1400000e-04   7.0000000e-05   1.0600000e-04
   4.0800000e+02   1.6010590e+00   2.9048000e-02   1.4674000e-02   3.0900000e-02  -1.1400000e-04   7.0000000e-05   1.0600000e-04
   4.0900000e+02   1.6049930e+00   5.8090000e-03   4.8910000e-03  -2.0600000e-02  -1.1400000e-04   7.0000000e-05   1.0600000e-04
   4.1000000e+02   1.6089260e+00  -3.4862000e-02   1.4665000e-02  -1.0300000e-02  -1.1400000e-04   7.0000000e-05   1.0600000e-04
   4.1100000e+02   1.6128590e+00   4.0667000e-02   1.9565000e-02   3.6050000e-02  -1.1400000e-04   7.0000000e-05   1.0600000e-04
   4.1200000e+02   1.6167930e+00   2.9052000e-02  -1.4666000e-02   2.5750000e-02  -1.1400000e-04   7.0000000e-05   1.0600000e-04
   4.1300000e+02   1.6207410e+00  -2.9052000e-02   1.4666000e-02   3.0900000e-02  -1.1400000e-04   7.0000000e-05   1.0600000e-04
   4.1400000e+02   1.6246580e+00   5.8160000e-03  -4.4009000e-02   3.0900000e-02  -1.1400000e-04   7.0000000e-05   1.0600000e-04
   4.1500000e+02   1.6285910e+00   4.0676000e-02  -4.4005000e-02  -1.5450000e-02  -1.1400000e-04   7.0000000e-05   1.0600000e-04
   4.1600000e+02   1.6325240e+00   4.6481000e-02  -4.8840000e-03   1.0300000e-02  -1.1400000e-04   7.0000000e-05   1.0600000e-04
   4.1700000e+02   1.6364570e+00   2.3239000e-02   9.7830000e-03  -3.6050000e-02  -1.1400000e-04   7.0000000e-05   1.0600000e-04
   4.1800000e+02   1.6403900e+00  -5.8160000e-03   3.9119000e-02  -3.0900000e-02  -1.1400000e-04   7.0000000e-05   1.0600000e-04
   4.1900000e+02   1.6443320e+00   4.6482000e-02  -1.4663000e-02  -2.0600000e-02  -1.1400000e-04   7.0000000e-05   1.0600000e-04
   4.2000000e+02   1.6482550e+00  -5.8080000e-03  -1.4671000e-02  -2.0600000e-02  -1.1400000e-04   7.0000000e-05   1.0600000e-04
   4.2100000e+02   1.6521890e+00  -4.0672000e-02   1.4664000e-02  -2.0600000e-02  -1.1400000e-04   7.0000000e-05   1.0600000e-04
   4.2200000e+02   1.6561200e+00   5.2284000e-02   3.9128000e-02  -5.1500000e-02  -1.1400000e-04   7.0000000e-05   1.0600000e-04
   4.2300000e+02   1.6600530e+00  -5.8090000e-03  -4.8910000e-03  -2.5750000e-02  -1.1400000e-04   7.0000000e-05   1.0600000e-04
   4.2400000e+02   1.6639860e+00  -5.8110000e-03   9.7790000e-03  -2.0600000e-02  -1.1400000e-04   7.0000000e-05   1.0600000e-04
   4.2500000e+02   1.6679190e+00   4.6474000e-02   4.4016000e-02   3.0900000e-02  -1.1400000e-04   7.0000000e-05   1.0600000e-04
   4.2600000e+02   1.6718520e+00  -1.7432000e-02   1.4668000e-02  -5.6650000e-02  -1.1400000e-04   7.0000000e-05   1.0600000e-04
   4.2700000e+02   1.6757840e+00   5.8050000e-03   3.9121000e-02  -1.0300000e-02  -1.1400000e-04   7.0000000e-05   1.0600000e-04
   4.2800000e+02   1.6797170e+00   2.9045000e-02   3.9124000e-02  -2.5750000e-02  -1.1400000e-04   7.0000000e-05   1.0600000e-04
   4.2900000e+02   1.6836510e+00   5.8130000e-03  -2.4449000e-02  -1.0300000e-02  -1.1400000e-04   7.0000000e-05   1.0600000e-04
   4.3000000e+02   1.6875840e+00   5.8110000e-03  -4.8890000e-03  -1.0300000e-02  -1.1400000e-04   7.0000000e-05   1.0600000e-04
   4.3100000e+02   1.6915170e+00  -1.7430000e-02  -3.0000000e-06   5.1500000e-02  -1.1400000e-04   7.0000000e-05   1.0600000e-04
   4.3200000e+02   1.6954510e+00   5.8110000e-03  -4.8890000e-03  -1.0300000e-02  -1.1400000e-04   7.0000000e-05   1.0600000e-04
   4.3300000e+02   1.6993820e+00   5.2289000e-02   9.7880000e-03  -1.0300000e-02  -1.1400000e-04   7.0000000e-05   1.0600000e-04
   4.3400000e+02   1.7033150e+00  -1.1620000e-02  -2.0000000e-06  -5.1500000e-02  -1.1400000e-04   7.0000000e-05   1.0600000e-04
   4.3500000e+02   1.7072490e+00   5.2290000e-02   8.0000000e-06  -1.0300000e-02  -1.1400000e-04   7.0000000e-05   1.0600000e-04
   4.3600000e+02   1.7111800e+00   4.0669000e-02   4.8960000e-03  -3.6050000e-02  -1.1400000e-04   7.0000000e-05   1.0600000e-04
   4.3700000e+02   1.7151130e+00  -1.7435000e-02   3.9118000e-02   1.0300000e-02  -1.1400000e-04   7.0000000e-05   1.0600000e-04
   4.3800000e+02   1.7190460e+00   4.0670000e-02   5.0000000e-06  -3.0900000e-02  -1.1400000e-04   7.0000000e-05   1.0600000e-04
   4.3900000e+02   1.7229800e+00   3.4855000e-02   3.9125000e-02  -4.1200000e-02  -1.1400000e-04   7.0000000e-05   1.0600000e-04
   4.4000000e+02   1.7269120e+00  -5.0000000e-06   3.9120000e-02  -4.1200000e-02  -1.1400000e-04   7.0000000e-05   1.0600000e-04
   4.4100000e+02   1.7308450e+00   4.6477000e-02   1.9566000e-02  -3.6050000e-02  -1.1400000e-04   7.0000000e-05   1.0600000e-04
   4.4200000e+02   1.7347770e+00   5.8020000e-03   5.8681000e-02   1.0300000e-02  -1.1400000e-04   7.0000000e-05   1.0600000e-04
   4.4300000e+02   1.7387110e+00   5.8140000e-03  -2.9339000e-02  -5.1500000e-02  -1.1400000e-04   7.0000000e-05   1.0600000e-04
   4.4400000e+02   1.7426440e+00   5.8130000e-03  -1.9559000e-02   1.0300000e-02  -1.1400000e-04   7.0000000e-05   1.0600000e-04
   4.4500000e+02   1.7465780e+00   5.8130000e-03  -1.9559000e-02  -4.6350000e-02  -1.1400000e-04   7.0000000e-05   1.0600000e-04
   4.4600000e+02   1.7505110e+00   7.5531000e-02  -9.7690000e-03  -2.5750000e-02  -1.1400000e-04   7.0000000e-05   1.0600000e-04
   4.4700000e+02   1.7544430e+00  -1.7436000e-02   3.9117000e-02   1.5450000e-02  -1.1400000e-04   7.0000000e-05   1.0600000e-04
   4.4800000e+02   1.7583750e+00  -2.9056000e-02   3.9116000e-02   3.0900000e-02  -1.1400000e-04   7.0000000e-05   1.0600000e-04
   4.4900000e+02   1.7623090e+00   6.9720000e-02   1.0000000e-05  -1.0300000e-02  -1.1400000e-04   7.0000000e-05   1.0600000e-04
   4.5000000e+02   1.7662420e+00  -1.7433000e-02   1.9557000e-02   2.5750000e-02  -1.1400000e-04   7.0000000e-05   1.0600000e-04
   4.5100000e+02   1.7701740e+00  -1.1623000e-02   1.9558000e-02  -4.1200000e-02  -1.1400000e-04   7.0000000e-05   1.0600000e-04
   4.5200000e+02   1.7741070e+00  -2.3241000e-02   9.7770000e-03  -5.1500000e-03  -1.1400000e-04   7.0000000e-05   1.0600000e-04
   4.5300000e+02   1.7780400e+00  -1.7430000e-02  -2.0000000e-06  -4.1200000e-02  -1.1400000e-04   7.0000000e-05   1.0600000e-04
   4.5400000e+02   1.7819730e+00  -1.7437000e-02   4.8898000e-02   1.5450000e-02  -1.1400000e-04   7.0000000e-05   1.0600000e-04
   4.5500000e+02   1.7859060e+00  -5.8160000e-03   4.4009000e-02  -1.0300000e-02  -1.1400000e-04   7.0000000e-05   1.0600000e-04
   4.5600000e+02   1.7898390e+00   1.7420000e-02   7.8242000e-02  -4.1200000e-02  -1.1400000e-04   7.0000000e-05   1.0600000e-04
   4.5700000e+02   1.7937710e+00  -5.8190000e-03   6.3569000e-02  -5.1500000e-02  -1.1400000e-04   7.0000000e-05   1.0600000e-04
   4.5800000e+02   1.7977050e+00   5.8070000e-03   1.9561000e-02  -2.0600000e-02  -1.1400000e-04   7.0000000e-05   1.0600000e-04
   4.5900000e+02   1.8016380e+00   2.3236000e-02   2.4453000e-02  -2.0600000e-02  -1.1400000e-04   7.0000000e-05   1.0600000e-04
   4.6000000e+02   1.8055700e+00  -1.7431000e-02   9.7770000e-03  -4.1200000e-02  -1.1400000e-04   7.0000000e-05   1.0600000e-04
   4.6100000e+02   1.8095030e+00  -1.7434000e-02   2.4447000e-02   3.0900000e-02  -1.1400000e-04   7.0000000e-05   1.0600000e-04
   4.6200000e+02   1.8134360e+00  -5.8140000e-03   2.4449000e-02  -5.6650000e-02  -1.1400000e-04   7.0000000e-05   1.0600000e-04
   4.6300000e+02   1.8173690e+00   1.1614000e-02   3.9122000e-02  -2.5750000e-02  -1.1400000e-04   7.0000000e-05   1.0600000e-04
   4.6400000e+02   1.8213030e+00  -2.3245000e-02   3.9117000e-02   5.1500000e-03  -1.1400000e-04   7.0000000e-05   1.0600000e-04
   4.6500000e+02   1.8252360e+00   1.1617000e-02   1.9562000e-02   2.5750000e-02  -1.1400000e-04   7.0000000e-05   1.0600000e-04
   4.6600000e+02   1.8291680e+00   1.1617000e-02   2.4452000e-02   5.1500000e-03  -1.1400000e-04   7.0000000e-05   1.0600000e-04
   4.6700000e+02   1.8331010e+00   2.9048000e-02   1.4674000e-02   3.6050000e-02  -1.1400000e-04   7.0000000e-05   1.0600000e-04
   4.6800000e+02   1.8370330e+00   1.1619000e-02   4.8920000e-03  -2.5750000e-02  -1.1400000e-04   7.0000000e-05   1.0600000e-04
   4.6900000e+02   1.8409660e+00   1.1615000e-02   3.9122000e-02  -2.0600000e-02  -1.1400000e-04   7.0000000e-05   1.0600000e-04
   4.7000000e+02   1.8448990e+00   5.2286000e-02   2.4458000e-02  -5.1500000e-02  -1.1400000e-04   7.0000000e-05   1.0600000e-04
   4.7100000e+02   1.8488310e+00   1.1610000e-02   6.8462000e-02  -4.1200000e-02  -1.1400000e-04   7.0000000e-05   1.0600000e-04
   4.7200000e+02   1.8527650e+00   1.1611000e-02   6.3572000e-02  -1.0300000e-02  -1.1400000e-04   7.0000000e-05   1.0600000e-04
   4.7300000e+02   1.8566980e+00   4.0664000e-02   3.9126000e-02  -2.0600000e-02  -1.1400000e-04   7.0000000e-05   1.0600000e-04
   4.7400000e+02   1.8606310e+00  -2.3244000e-02   2.4447000e-02  -4.6350000e-02  -1.1400000e-04   7.0000000e-05   1.0600000e-04
   4.7500000e+02   1.8645650e+00   1.1615000e-02   3.4232000e-02  -5.1500000e-02  -1.1400000e-04   7.0000000e-05   1.0600000e-04
   4.7600000e+02   1.8684970e+00   1.1614000e-02   4.4012000e-02  -5.6650000e-02  -1.1400000e-04   7.0000000e-05   1.0600000e-04
   4.7700000e+02   1.8724290e+00   1.1615000e-02   3.9122000e-02  -1.0300000e-02  -1.1400000e-04   7.0000000e-05   1.0600000e-04
   4.7800000e+02   1.8763630e+00   1.1613000e-02   4.8902000e-02   2.5750000e-02  -1.1400000e-04   7.0000000e-05   1.0600000e-04
   4.7900000e+02   1.8802960e+00   1.1618000e-02   1.4672000e-02  -4.1200000e-02  -1.1400000e-04   7.0000000e-05   1.0600000e-04
   4.8000000e+02   1.8842270e+00   5.8097000e-02   2.4458000e-02  -1.5450000e-02  -1.1400000e-04   7.0000000e-05   1.0600000e-04
   4.8100000e+02   1.8881600e+00   1.1612000e-02   5.8682000e-02  -4.6350000e-02  -1.1400000e-04   7.0000000e-05   1.0600000e-04
   4.8200000e+02   1.8920940e+00  -1.1618000e-02  -1.4672000e-02   1.0300000e-02  -1.1400000e-04   7.0000000e-05   1.0600000e-04
   4.8300000e+02   1.8960270e+00   1.1617000e-02   2.4452000e-02  -2.0600000e-02  -1.1400000e-04   7.0000000e-05   1.0600000e-04
   4.8400000e+02   1.8999600e+00   1.1617000e-02   1.9562000e-02   2.0600000e-02  -1.1400000e-04   7.0000000e-05   1.0600000e-04
   4.8500000e+02   1.9038920e+00  -1.7428000e-02  -1.4673000e-02  -2.5750000e-02  -1.1400000e-04   7.0000000e-05   1.0600000e-04
   4.8600000e+02   1.9078250e+00   4.6475000e-02   3.4237000e-02   2.0600000e-02  -1.1400000e-04   7.0000000e-05   1.0600000e-04
   4.8700000e+02   1.9117580e+00   1.1617000e-02   1.9562000e-02  -6.6950000e-02  -1.1400000e-04   7.0000000e-05   1.0600000e-04
   4.8800000e+02   1.9156920e+00   2.3234000e-02   3.9123000e-02  -1.5450000e-02  -1.1400000e-04   7.0000000e-05   1.0600000e-04
   4.8900000e+02   1.9196250e+00   1.1617000e-02   1.9562000e-02   5.1500000e-03  -1.1400000e-04   7.0000000e-05   1.0600000e-04
   4.9000000e+02   1.9235570e+00   1.1616000e-02   2.9342000e-02  -5.1500000e-03  -1.1400000e-04   7.0000000e-05   1.0600000e-04
   4.9100000e+02   1.9274900e+00   3.4855000e-02   3.9125000e-02  -2.5750000e-02  -1.1400000e-04   7.0000000e-05   1.0600000e-04
   4.9200000e+02   1.9314230e+00   2.3231000e-02   6.8463000e-02  -5.6650000e-02  -1.1400000e-04   7.0000000e-05   1.0600000e-04
   4.9300000e+02   1.9353570e+00   1.1613000e-02   4.8902000e-02  -5.1500000e-02  -1.1400000e-04   7.0000000e-05   1.0600000e-04
   4.9400000e+02   1.9392880e+00   2.9043000e-02   4.8904000e-02  -2.5750000e-02  -1.1400000e-04   7.0000000e-05   1.0600000e-04
   4.9500000e+02   1.9432210e+00   1.1612000e-02   5.8682000e-02  -5.1500000e-03  -1.1400000e-04   7.0000000e-05   1.0600000e-04
   4.9600000e+02   1.9471540e+00   2.3237000e-02   1.9563000e-02  -3.0900000e-02  -1.1400000e-04   7.0000000e-05   1.0600000e-04
   4.9700000e+02   1.9510870e+00   6.9717000e-02   1.9569000e-02   1.0300000e-02  -1.1400000e-04   7.0000000e-05   1.0600000e-04
   4.9800000e+02   1.9550200e+00  -1.1624000e-02   2.9338000e-02  -4.6350000e-02  -1.1400000e-04   7.0000000e-05   1.0600000e-04
   4.9900000e+02   1.9589530e+00   3.4854000e-02   3.9125000e-02  -1.5450000e-02  -1.1400000e-04   7.0000000e-05   1.0600000e-04
   5.0000000e+02   1.9628850e+00   5.8097000e-02   1.9569000e-02   0.0000000e+00  -1.1400000e-04   7.0000000e-05   1.0600000e-04
   5.0100000e+02   1.9668190e+00   2.3234000e-02   3.9123000e-02   3.6050000e-02  -1.1400000e-04   7.0000000e-05   1.0600000e-04
   5.0200000e+02   1.9707520e+00   3.4853000e-02   4.8905000e-02  -1.0300000e-02  -1.1400000e-04   7.0000000e-05   1.0600000e-04
   5.0300000e+02   1.9746840e+00   1.1615000e-02   3.4232000e-02   1.5450000e-02  -1.1400000e-04   7.0000000e-05   1.0600000e-04
   5.0400000e+02   1.9786180e+00   1.1617000e-02   1.9562000e-02  -5.1500000e-02  -1.1400000e-04   7.0000000e-05   1.0600000e-04
   5.0500000e+02   1.9825500e+00   4.6476000e-02   2.9346000e-02  -5.1500000e-03  -1.1400000e-04   7.0000000e-05   1.0600000e-04
   5.0600000e+02   1.9864830e+00   1.1617000e-02   2.4452000e-02  -2.0600000e-02  -1.1400000e-04   7.0000000e-05   1.0600000e-04
   5.0700000e+02   1.9904170e+00   6.9713000e-02   5.3799000e-02  -1.5450000e-02  -1.1400000e-04   7.0000000e-05   1.0600000e-04
   5.0800000e+02   1.9943480e+00   2.3233000e-02   4.8903000e-02   1.0300000e-02  -1.1400000e-04   7.0000000e-05   1.0600000e-04
   5.0900000e+02   1.9982810e+00  -1.1630000e-02   7.8238000e-02  -2.5750000e-02  -1.1400000e-04   7.0000000e-05   1.0600000e-04
   5.1000000e+02   2.0022140e+00   5.8092000e-02   5.8688000e-02  -6.6950000e-02  -1.1400000e-04   7.0000000e-05   1.0600000e-04
   5.1100000e+02   2.0061470e+00   1.1617000e-02   1.9562000e-02  -3.0900000e-02  -1.1400000e-04   7.0000000e-05   1.0600000e-04
   5.1200000e+02   2.0100800e+00  -1.1626000e-02   3.9118000e-02  -2.5750000e-02  -1.1400000e-04   7.0000000e-05   1.0600000e-04
   5.1300000e+02   2.0140140e+00   5.8097000e-02   1.9569000e-02  -2.0600000e-02  -1.1400000e-04   7.0000000e-05   1.0600000e-04
   5.1400000e+02   2.0179450e+00   3.4850000e-02   6.8465000e-02   1.5450000e-02  -1.1400000e-04   7.0000000e-05   1.0600000e-04
   5.1500000e+02   2.0218790e+00  -1.1629000e-02   5.8678000e-02  -4.1200000e-02  -1.1400000e-04   7.0000000e-05   1.0600000e-04
   5.1600000e+02   2.0258270e+00   1.1611000e-02   5.8682000e-02  -5.1500000e-03  -1.1400000e-04   7.0000000e-05   1.0600000e-04
   5.1700000e+02   2.0297470e+00   2.3231000e-02   5.8683000e-02  -5.1500000e-03  -1.1400000e-04   7.0000000e-05   1.0600000e-04
   5.1800000e+02   2.0336780e+00   6.9719000e-02   9.7890000e-03   0.0000000e+00  -1.1400000e-04   7.0000000e-05   1.0600000e-04
   5.1900000e+02   2.0376110e+00   1.1612000e-02   5.8682000e-02   1.0300000e-02  -1.1400000e-04   7.0000000e-05   1.0600000e-04
   5.2000000e+02   2.0415440e+00   1.7430000e-02   2.0000000e-06   3.0900000e-02  -1.1400000e-04   7.0000000e-05   1.0600000e-04
   5.2100000e+02   2.0454770e+00   7.5528000e-02   1.4680000e-02  -3.0900000e-02  -1.1400000e-04   7.0000000e-05   1.0600000e-04
   5.2200000e+02   2.0494090e+00   2.9044000e-02   4.4014000e-02   1.0300000e-02  -1.1400000e-04   7.0000000e-05   1.0600000e-04
   5.2300000e+02   2.0533410e+00   4.0665000e-02   3.9125000e-02  -6.1800000e-02  -1.1400000e-04   7.0000000e-05   1.0600000e-04
   5.2400000e+02   2.0572750e+00   3.4851000e-02   6.3575000e-02  -5.1500000e-03  -1.1400000e-04   7.0000000e-05   1.0600000e-04
   5.2500000e+02   2.0612080e+00   2.3228000e-02   7.8243000e-02  -1.5450000e-02  -1.1400000e-04   7.0000000e-05   1.0600000e-04
   5.2600000e+02   2.0651400e+00   1.7429000e-02   9.7830000e-03  -4.1200000e-02  -1.1400000e-04   7.0000000e-05   1.0600000e-04
   5.2700000e+02   2.0690740e+00   2.9041000e-02   5.8684000e-02  -4.1200000e-02  -1.1400000e-04   7.0000000e-05   1.0600000e-04
   5.2800000e+02   2.0730070e+00   2.9045000e-02   3.4234000e-02  -6.1800000e-02  -1.1400000e-04   7.0000000e-05   1.0600000e-04
   5.2900000e+02   2.0769390e+00   1.1614000e-02   3.9122000e-02  -4.6350000e-02  -1.1400000e-04   7.0000000e-05   1.0600000e-04
   5.3000000e+02   2.0808730e+00   2.9045000e-02   3.4234000e-02  -3.0900000e-02  -1.1400000e-04   7.0000000e-05   1.0600000e-04
   5.3100000e+02   2.0848050e+00   6.9714000e-02   4.4020000e-02   2.5750000e-02  -1.1400000e-04   7.0000000e-05   1.0600000e-04
   5.3200000e+02   2.0887380e+00   4.0667000e-02   1.9565000e-02  -4.6350000e-02  -1.1400000e-04   7.0000000e-05   1.0600000e-04
   5.3300000e+02   2.0926710e+00   1.1617000e-02   1.9562000e-02   0.0000000e+00  -1.1400000e-04   7.0000000e-05   1.0600000e-04
   5.3400000e+02   2.0966040e+00   4.6473000e-02   5.3796000e-02  -5.1500000e-03  -1.1400000e-04   7.0000000e-05   1.0600000e-04
   5.3500000e+02   2.1005370e+00   3.4859000e-02   4.8950000e-03  -1.5450000e-02  -1.1400000e-04   7.0000000e-05   1.0600000e-04
   5.3600000e+02   2.1044710e+00   1.1617000e-02   1.9562000e-02   5.1500000e-03  -1.1400000e-04   7.0000000e-05   1.0600000e-04
   5.3700000e+02   2.1084020e+00   2.9047000e-02   1.9564000e-02   4.6350000e-02  -1.1400000e-04   7.0000000e-05   1.0600000e-04
   5.3800000e+02   2.1123350e+00   4.6476000e-02   2.9347000e-02  -5.1500000e-03  -1.1400000e-04   7.0000000e-05   1.0600000e-04
   5.3900000e+02   2.1162680e+00   8.1331000e-02   6.3582000e-02   3.6050000e-02  -1.1400000e-04   7.0000000e-05   1.0600000e-04
   5.4000000e+02   2.1202010e+00   2.3236000e-02   2.9343000e-02  -6.1800000e-02  -1.1400000e-04   7.0000000e-05   1.0600000e-04
   5.4100000e+02   2.1241340e+00   7.5526000e-02   2.9351000e-02   1.0300000e-02  -1.1400000e-04   7.0000000e-05   1.0600000e-04
   5.4200000e+02   2.1280670e+00   6.9715000e-02   3.4240000e-02  -2.5750000e-02  -1.1400000e-04   7.0000000e-05   1.0600000e-04
   5.4300000e+02   2.1319990e+00   2.9046000e-02   2.9344000e-02  -2.5750000e-02  -1.1400000e-04   7.0000000e-05   1.0600000e-04
   5.4400000e+02   2.1359330e+00   5.8098000e-02   1.4679000e-02  -2.0600000e-02  -1.1400000e-04   7.0000000e-05   1.0600000e-04
   5.4500000e+02   2.1398660e+00   6.9715000e-02   3.4239000e-02  -3.6050000e-02  -1.1400000e-04   7.0000000e-05   1.0600000e-04
   5.4600000e+02   2.1437980e+00   1.7423000e-02   4.8902000e-02  -6.1800000e-02  -1.1400000e-04   7.0000000e-05   1.0600000e-04
   5.4700000e+02   2.1477320e+00   5.8095000e-02   3.4238000e-02  -1.0300000e-02  -1.1400000e-04   7.0000000e-05   1.0600000e-04
   5.4800000e+02   2.1516650e+00   5.8099000e-02   9.7880000e-03  -5.1500000e-03  -1.1400000e-04   7.0000000e-05   1.0600000e-04
   5.4900000e+02   2.1555970e+00   2.9053000e-02  -1.9556000e-02  -3.0900000e-02  -1.1400000e-04   7.0000000e-05   1.0600000e-04
   5.5000000e+02   2.1595310e+00   3.4858000e-02   1.4675000e-02   2.0600000e-02  -1.1400000e-04   7.0000000e-05   1.0600000e-04
   5.5100000e+02   2.1634640e+00   6.3910000e-02   9.0000000e-06  -2.5750000e-02  -1.1400000e-04   7.0000000e-05   1.0600000e-04
   5.5200000e+02   2.1673950e+00   8.7150000e-02   1.3000000e-05  -5.1500000e-03  -1.1400000e-04   7.0000000e-05   1.0600000e-04
   5.5300000e+02   2.1713280e+00   2.3236000e-02   2.4453000e-02   1.5450000e-02  -1.1400000e-04   7.0000000e-05   1.0600000e-04
   5.5400000e+02   2.1752610e+00  -5.8150000e-03   3.4229000e-02   3.6050000e-02  -1.1400000e-04   7.0000000e-05   1.0600000e-04
   5.5500000e+02   2.1791940e+00   6.9716000e-02   2.4460000e-02   0.0000000e+00  -1.1400000e-04   7.0000000e-05   1.0600000e-04
   5.5600000e+02   2.1831270e+00   2.9049000e-02   4.8940000e-03   2.5750000e-02  -1.1400000e-04   7.0000000e-05   1.0600000e-04
   5.5700000e+02   2.1870590e+00  -1.0000000e-06   9.7800000e-03  -1.0300000e-02  -1.1400000e-04   7.0000000e-05   1.0600000e-04
   5.5800000e+02   2.1909930e+00   7.5527000e-02   1.9571000e-02   2.0600000e-02  -1.1400000e-04   7.0000000e-05   1.0600000e-04
   5.5900000e+02   2.1949260e+00   1.1619000e-02   4.8920000e-03  -3.6050000e-02  -1.1400000e-04   7.0000000e-05   1.0600000e-04
   5.6000000e+02   2.1988590e+00   5.8093000e-02   5.3798000e-02  -1.5450000e-02  -1.1400000e-04   7.0000000e-05   1.0600000e-04
   5.6100000e+02   2.2027920e+00   8.1333000e-02   5.3801000e-02  -1.5450000e-02  -1.1400000e-04   7.0000000e-05   1.0600000e-04
   5.6200000e+02   2.2067250e+00   1.1610000e-02   7.3352000e-02  -3.6050000e-02  -1.1400000e-04   7.0000000e-05   1.0600000e-04
   5.6300000e+02   2.2106590e+00   1.1615000e-02   3.4232000e-02  -2.5750000e-02  -1.1400000e-04   7.0000000e-05   1.0600000e-04
   5.6400000e+02   2.2145900e+00   6.9717000e-02   1.9569000e-02  -2.0600000e-02  -1.1400000e-04   7.0000000e-05   1.0600000e-04
   5.6500000e+02   2.2185230e+00   5.8098000e-02   1.4678000e-02  -5.1500000e-03  -1.1400000e-04   7.0000000e-05   1.0600000e-04
   5.6600000e+02   2.2224560e+00   2.3238000e-02   1.4673000e-02  -2.5750000e-02  -1.1400000e-04   7.0000000e-05   1.0600000e-04
   5.6700000e+02   2.2263890e+00   1.1616000e-02   2.9342000e-02   3.6050000e-02  -1.1400000e-04   7.0000000e-05   1.0600000e-04
   5.6800000e+02   2.2303230e+00   4.6475000e-02   3.4237000e-02  -5.1500000e-02  -1.1400000e-04   7.0000000e-05   1.0600000e-04
   5.6900000e+02   2.2342540e+00   8.7146000e-02   2.4463000e-02  -5.1500000e-03  -1.1400000e-04   7.0000000e-05   1.0600000e-04
   5.7000000e+02   2.2381880e+00  -5.8140000e-03   2.9339000e-02   5.1500000e-03  -1.1400000e-04   7.0000000e-05   1.0600000e-04
   5.7100000e+02   2.2421210e+00   4.6476000e-02   2.4457000e-02   2.0600000e-02  -1.1400000e-04   7.0000000e-05   1.0600000e-04
   5.7200000e+02   2.2460530e+00   8.1335000e-02   3.4242000e-02   1.0300000e-02  -1.1400000e-04   7.0000000e-05   1.0600000e-04
   5.7300000e+02   2.2499860e+00   6.3911000e-02  -4.8810000e-03   3.0900000e-02  -1.1400000e-04   7.0000000e-05   1.0600000e-04
   5.7400000e+02   2.2539190e+00   4.6480000e-02   6.0000000e-06  -5.1500000e-03  -1.1400000e-04   7.0000000e-05   1.0600000e-04
   5.7500000e+02   2.2578520e+00   3.4855000e-02   3.4235000e-02  -1.0300000e-02  -1.1400000e-04   7.0000000e-05   1.0600000e-04
   5.7600000e+02   2.2617850e+00   4.0666000e-02   2.9345000e-02  -3.6050000e-02  -1.1400000e-04   7.0000000e-05   1.0600000e-04
   5.7700000e+02   2.2657190e+00   3.4853000e-02   5.3795000e-02   2.0600000e-02  -1.1400000e-04   7.0000000e-05   1.0600000e-04
   5.7800000e+02   2.2696500e+00   3.4852000e-02   5.8685000e-02   5.1500000e-03  -1.1400000e-04   7.0000000e-05   1.0600000e-04
   5.7900000e+02   2.2735840e+00   5.8098000e-02   1.4678000e-02  -3.6050000e-02  -1.1400000e-04   7.0000000e-05   1.0600000e-04
   5.8000000e+02   2.2775150e+00   3.4857000e-02   1.9565000e-02  -2.0600000e-02  -1.1400000e-04   7.0000000e-05   1.0600000e-04
   5.8100000e+02   2.2814480e+00   1.7428000e-02   1.4673000e-02  -2.0600000e-02  -1.1400000e-04   7.0000000e-05   1.0600000e-04
   5.8200000e+02   2.2853810e+00   4.6476000e-02   2.9347000e-02  -3.0900000e-02  -1.1400000e-04   7.0000000e-05   1.0600000e-04
   5.8300000e+02   2.2893150e+00   2.3235000e-02   3.4233000e-02   1.0300000e-02  -1.1400000e-04   7.0000000e-05   1.0600000e-04
   5.8400000e+02   2.2932480e+00   1.7425000e-02   3.4233000e-02   1.0300000e-02  -1.1400000e-04   7.0000000e-05   1.0600000e-04
   5.8500000e+02   2.2971810e+00   8.7150000e-02   1.3000000e-05  -4.1200000e-02  -1.1400000e-04   7.0000000e-05   1.0600000e-04
   5.8600000e+02   2.3011130e+00   4.0665000e-02   3.4236000e-02   2.5750000e-02  -1.1400000e-04   7.0000000e-05   1.0600000e-04
   5.8700000e+02   2.3050460e+00   1.7425000e-02   3.4232000e-02  -1.5450000e-02  -1.1400000e-04   7.0000000e-05   1.0600000e-04
   5.8800000e+02   2.3089790e+00   6.0000000e-06  -4.4010000e-02   0.0000000e+00  -1.1400000e-04   7.0000000e-05   1.0600000e-04
   5.8900000e+02   2.3129130e+00   4.0671000e-02  -4.8850000e-03   3.6050000e-02  -1.1400000e-04   7.0000000e-05   1.0600000e-04
   5.9000000e+02   2.3168470e+00   6.3905000e-02   3.4239000e-02   3.6050000e-02  -1.1400000e-04   7.0000000e-05   1.0600000e-04
   5.9100000e+02   2.3207790e+00   2.9047000e-02   1.9564000e-02   1.5450000e-02  -1.1400000e-04   7.0000000e-05   1.0600000e-04
   5.9200000e+02   2.3247110e+00   6.3907000e-02   2.4459000e-02   2.5750000e-02  -1.1400000e-04   7.0000000e-05   1.0600000e-04
   5.9300000e+02   2.3286450e+00   8.1332000e-02   5.3802000e-02  -5.6650000e-02  -1.1400000e-04   7.0000000e-05   1.0600000e-04
   5.9400000e+02   2.3326020e+00   3.4858000e-02   1.4675000e-02   2.5750000e-02  -1.1400000e-04   7.0000000e-05   1.0600000e-04
   5.9500000e+02   2.3365090e+00   5.2288000e-02   1.4678000e-02  -2.5750000e-02  -1.1400000e-04   7.0000000e-05   1.0600000e-04
   5.9600000e+02   2.3404410e+00   6.3911000e-02  -4.8810000e-03  -1.0300000e-02  -1.1400000e-04   7.0000000e-05   1.0600000e-04
   5.9700000e+02   2.3443750e+00   4.6475000e-02   3.4237000e-02   1.5450000e-02  -1.1400000e-04   7.0000000e-05   1.0600000e-04
   5.9800000e+02   2.3483090e+00   6.3906000e-02   2.4459000e-02  -3.6050000e-02  -1.1400000e-04   7.0000000e-05   1.0600000e-04
   5.9900000e+02   2.3522420e+00   6.9715000e-02   3.4240000e-02  -4.6350000e-02  -1.1400000e-04   7.0000000e-05   1.0600000e-04
   6.0000000e+02   2.3561740e+00   4.6477000e-02   2.4456000e-02  -5.1500000e-03  -1.1400000e-04   7.0000000e-05   1.0600000e-04
   6.0100000e+02   2.3601060e+00   2.9043000e-02   4.8904000e-02   0.0000000e+00  -1.1400000e-04   7.0000000e-05   1.0600000e-04
   6.0200000e+02   2.3640400e+00   4.6481000e-02  -4.8840000e-03  -1.5450000e-02  -1.1400000e-04   7.0000000e-05   1.0600000e-04
   6.0300000e+02   2.3679730e+00   1.0458300e-01  -2.4436000e-02   3.6050000e-02  -1.1400000e-04   7.0000000e-05   1.0600000e-04
   6.0400000e+02   2.3719060e+00   2.9049000e-02   4.8940000e-03  -3.0900000e-02  -1.1400000e-04   7.0000000e-05   1.0600000e-04
   6.0500000e+02   2.3758390e+00   1.1616000e-02   2.9342000e-02  -1.5450000e-02  -1.1400000e-04   7.0000000e-05   1.0600000e-04
   6.0600000e+02   2.3797730e+00   1.1620100e-01  -4.8730000e-03   1.5450000e-02  -1.1400000e-04   7.0000000e-05   1.0600000e-04
   6.0700000e+02   2.3837040e+00   2.3235000e-02   3.4233000e-02   4.1200000e-02  -1.1400000e-04   7.0000000e-05   1.0600000e-04
   6.0800000e+02   2.3876380e+00   1.1611000e-02   5.8682000e-02   3.0900000e-02  -1.1400000e-04   7.0000000e-05   1.0600000e-04
   6.0900000e+02   2.3915690e+00   6.9718000e-02   1.4680000e-02   4.1200000e-02  -1.1400000e-04   7.0000000e-05   1.0600000e-04
   6.1000000e+02   2.3955020e+00   3.4861000e-02  -4.8850000e-03  -1.5450000e-02  -1.1400000e-04   7.0000000e-05   1.0600000e-04
   6.1100000e+02   2.3994360e+00   4.6476000e-02   2.4457000e-02   2.0600000e-02  -1.1400000e-04   7.0000000e-05   1.0600000e-04
   6.1200000e+02   2.4033680e+00   4.0671000e-02  -4.8840000e-03  -3.6050000e-02  -1.1400000e-04   7.0000000e-05   1.0600000e-04
   6.1300000e+02   2.4073020e+00   7.5523000e-02   5.3800000e-02   1.0300000e-02  -1.1400000e-04   7.0000000e-05   1.0600000e-04
   6.1400000e+02   2.4112350e+00   5.8091000e-02   6.8468000e-02  -5.1500000e-03  -1.1400000e-04   7.0000000e-05   1.0600000e-04
   6.1500000e+02   2.4151660e+00   4.6477000e-02   2.4456000e-02  -3.6050000e-02  -1.1400000e-04   7.0000000e-05   1.0600000e-04
   6.1600000e+02   2.4191000e+00   5.8091000e-02   6.3578000e-02  -4.1200000e-02  -1.1400000e-04   7.0000000e-05   1.0600000e-04
   6.1700000e+02   2.4230330e+00   1.7431000e-02  -4.8880000e-03  -2.5750000e-02  -1.1400000e-04   7.0000000e-05   1.0600000e-04
   6.1800000e+02   2.4269660e+00   1.1619000e-02   9.7820000e-03  -3.6050000e-02  -1.1400000e-04   7.0000000e-05   1.0600000e-04
   6.1900000e+02   2.4309070e+00   8.1338000e-02   1.4681000e-02   1.0300000e-02  -1.1400000e-04   7.0000000e-05   1.0600000e-04
   6.2000000e+02   2.4348330e+00   6.9721000e-02  -4.8800000e-03   3.6050000e-02  -1.1400000e-04   7.0000000e-05   1.0600000e-04
   6.2100000e+02   2.4387650e+00  -1.1621000e-02   4.8880000e-03  -5.6650000e-02  -1.1400000e-04   7.0000000e-05   1.0600000e-04
   6.2200000e+02   2.4426980e+00   4.0665000e-02   3.4236000e-02   5.1500000e-03  -1.1400000e-04   7.0000000e-05   1.0600000e-04
   6.2300000e+02   2.4466310e+00   6.3905000e-02   3.4239000e-02  -5.1500000e-03  -1.1400000e-04   7.0000000e-05   1.0600000e-04
   6.2400000e+02   2.4505620e+00   9.2958000e-02   1.4684000e-02   1.5450000e-02  -1.1400000e-04   7.0000000e-05   1.0600000e-04
   6.2500000e+02   2.4544950e+00   4.0666000e-02   2.9346000e-02   4.6350000e-02  -1.1400000e-04   7.0000000e-05   1.0600000e-04
   6.2600000e+02   2.4584290e+00   1.1618000e-02   1.4672000e-02   4.1200000e-02  -1.1400000e-04   7.0000000e-05   1.0600000e-04
   6.2700000e+02   2.4623620e+00   8.7151000e-02  -9.7680000e-03   0.0000000e+00  -1.1400000e-04   7.0000000e-05   1.0600000e-04
   6.2800000e+02   2.4662950e+00   3.4855000e-02   3.4235000e-02   1.5450000e-02  -1.1400000e-04   7.0000000e-05   1.0600000e-04
   6.2900000e+02   2.4702270e+00   2.3235000e-02   3.4233000e-02  -6.1800000e-02  -1.1400000e-04   7.0000000e-05   1.0600000e-04
   6.3000000e+02   2.4741600e+00   1.0457100e-01   6.8474000e-02   0.0000000e+00  -1.1400000e-04   7.0000000e-05   1.0600000e-04
   6.3100000e+02   2.4780930e+00   1.1612000e-02   5.8682000e-02  -2.5750000e-02  -1.1400000e-04   7.0000000e-05   1.0600000e-04
   6.3200000e+02   2.4820270e+00   2.9052000e-02  -1.4666000e-02  -2.0600000e-02  -1.1400000e-04   7.0000000e-05   1.0600000e-04
   6.3300000e+02   2.4859600e+00   5.8096000e-02   2.9348000e-02   1.5450000e-02  -1.1400000e-04   7.0000000e-05   1.0600000e-04
   6.3400000e+02   2.4898930e+00   1.0000000e-06  -4.8900000e-03  -3.6050000e-02  -1.1400000e-04   7.0000000e-05   1.0600000e-04
   6.3500000e+02   2.4938240e+00   4.6475000e-02   3.4237000e-02  -4.6350000e-02  -1.1400000e-04   7.0000000e-05   1.0600000e-04
   6.3600000e+02   2.4977580e+00   4.6476000e-02   2.4457000e-02   5.1500000e-03  -1.1400000e-04   7.0000000e-05   1.0600000e-04
   6.3700000e+02   2.5016910e+00   5.8096000e-02   2.9349000e-02   1.5450000e-02  -1.1400000e-04   7.0000000e-05   1.0600000e-04
   6.3800000e+02   2.5056230e+00   4.6481000e-02  -4.8830000e-03  -2.0600000e-02  -1.1400000e-04   7.0000000e-05   1.0600000e-04
   6.3900000e+02   2.5095560e+00   4.0665000e-02   3.4236000e-02   2.5750000e-02  -1.1400000e-04   7.0000000e-05   1.0600000e-04
   6.4000000e+02   2.5134900e+00   3.4855000e-02   3.4235000e-02  -5.1500000e-02  -1.1400000e-04   7.0000000e-05   1.0600000e-04
   6.4100000e+02   2.5174230e+00   6.9721000e-02  -4.8800000e-03   0.0000000e+00  -1.1400000e-04   7.0000000e-05   1.0600000e-04
   6.4200000e+02   2.5213560e+00  -5.8090000e-03  -4.8910000e-03  -5.1500000e-03  -1.1400000e-04   7.0000000e-05   1.0600000e-04
   6.4300000e+02   2.5252880e+00   6.3909000e-02   4.8990000e-03   1.5450000e-02  -1.1400000e-04   7.0000000e-05   1.0600000e-04
   6.4400000e+02   2.5292200e+00   7.5527000e-02   2.4460000e-02   2.5750000e-02  -1.1400000e-04   7.0000000e-05   1.0600000e-04
   6.4500000e+02   2.5331540e+00   4.0661000e-02   6.8465000e-02   2.5750000e-02  -1.1400000e-04   7.0000000e-05   1.0600000e-04
   6.4600000e+02   2.5370870e+00   8.1337000e-02   2.4461000e-02  -3.6050000e-02  -1.1400000e-04   7.0000000e-05   1.0600000e-04
   6.4700000e+02   2.5410200e+00   6.9718000e-02   1.4679000e-02   2.0600000e-02  -1.1400000e-04   7.0000000e-05   1.0600000e-04
   6.4800000e+02   2.5449530e+00   5.8097000e-02   1.9569000e-02  -5.6650000e-02  -1.1400000e-04   7.0000000e-05   1.0600000e-04
   6.4900000e+02   2.5488850e+00   8.1338000e-02   1.4682000e-02   5.1500000e-03  -1.1400000e-04   7.0000000e-05   1.0600000e-04
   6.5000000e+02   2.5528180e+00   4.0672000e-02  -1.4664000e-02   5.1500000e-03  -1.1400000e-04   7.0000000e-05   1.0600000e-04
   6.5100000e+02   2.5567520e+00   6.9718000e-02   1.4680000e-02  -5.6650000e-02  -1.1400000e-04   7.0000000e-05   1.0600000e-04
   6.5200000e+02   2.5606830e+00   4.0661000e-02   6.3576000e-02  -2.0600000e-02  -1.1400000e-04   7.0000000e-05   1.0600000e-04
   6.5300000e+02   2.5646160e+00   3.4856000e-02   2.4455000e-02  -5.1500000e-03  -1.1400000e-04   7.0000000e-05   1.0600000e-04
   6.5400000e+02   2.5685490e+00   9.8766000e-02   2.9355000e-02  -1.0300000e-02  -1.1400000e-04   7.0000000e-05   1.0600000e-04
   6.5500000e+02   2.5724820e+00   4.0671000e-02  -4.8850000e-03   5.1500000e-03  -1.1400000e-04   7.0000000e-05   1.0600000e-04
   6.5600000e+02   2.5764160e+00   1.7432000e-02  -1.4668000e-02   2.5750000e-02  -1.1400000e-04   7.0000000e-05   1.0600000e-04
   6.5700000e+02   2.5803480e+00   8.1339000e-02   4.9010000e-03  -6.6950000e-02  -1.1400000e-04   7.0000000e-05   1.0600000e-04
   6.5800000e+02   2.5842800e+00   3.4858000e-02   1.4675000e-02   2.5750000e-02  -1.1400000e-04   7.0000000e-05   1.0600000e-04
   6.5900000e+02   2.5882140e+00   1.7428000e-02   1.4672000e-02  -5.1500000e-03  -1.1400000e-04   7.0000000e-05   1.0600000e-04
   6.6000000e+02   2.5921470e+00   4.6478000e-02   1.4676000e-02   2.5750000e-02  -1.1400000e-04   7.0000000e-05   1.0600000e-04
   6.6100000e+02   2.5960800e+00   4.0669000e-02   9.7850000e-03   3.6050000e-02  -1.1400000e-04   7.0000000e-05   1.0600000e-04
   6.6200000e+02   2.6000130e+00   3.4861000e-02  -4.8850000e-03   3.0900000e-02  -1.1400000e-04   7.0000000e-05   1.0600000e-04
   6.6300000e+02   2.6039460e+00   2.3239000e-02   4.8930000e-03   0.0000000e+00  -1.1400000e-04   7.0000000e-05   1.0600000e-04
   6.6400000e+02   2.6078780e+00   6.3906000e-02   2.9349000e-02  -5.1500000e-03  -1.1400000e-04   7.0000000e-05   1.0600000e-04
   6.6500000e+02   2.6118110e+00   3.4858000e-02   1.4675000e-02  -7.7250000e-02  -1.1400000e-04   7.0000000e-05   1.0600000e-04
   6.6600000e+02   2.6157450e+00   3.4850000e-02   6.8465000e-02   1.5450000e-02  -1.1400000e-04   7.0000000e-05   1.0600000e-04
   6.6700000e+02   2.6196760e+00   5.8093000e-02   4.8909000e-02  -5.1500000e-03  -1.1400000e-04   7.0000000e-05   1.0600000e-04
   6.6800000e+02   2.6236090e+00   3.4855000e-02   3.4235000e-02  -3.6050000e-02  -1.1400000e-04   7.0000000e-05   1.0600000e-04
   6.6900000e+02   2.6275430e+00  -1.1629000e-02   6.8458000e-02  -4.6350000e-02  -1.1400000e-04   7.0000000e-05   1.0600000e-04
   6.7000000e+02   2.6314760e+00   5.8098000e-02   1.4678000e-02  -3.6050000e-02  -1.1400000e-04   7.0000000e-05   1.0600000e-04
   6.7100000e+02   2.6354100e+00   3.4859000e-02   9.7850000e-03  -2.5750000e-02  -1.1400000e-04   7.0000000e-05   1.0600000e-04
   6.7200000e+02   2.6393410e+00  -1.1621000e-02   9.7780000e-03   0.0000000e+00  -1.1400000e-04   7.0000000e-05   1.0600000e-04
   6.7300000e+02   2.6432740e+00   3.4859000e-02   9.7850000e-03   5.1500000e-03  -1.1400000e-04   7.0000000e-05   1.0600000e-04
   6.7400000e+02   2.6472070e+00   2.3235000e-02   3.4233000e-02  -3.6050000e-02  -1.1400000e-04   7.0000000e-05   1.0600000e-04
   6.7500000e+02   2.6511450e+00   6.3905000e-02   3.4239000e-02   5.1500000e-03  -1.1400000e-04   7.0000000e-05   1.0600000e-04
   6.7600000e+02   2.6550740e+00  -5.8150000e-03   3.4229000e-02  -1.5450000e-02  -1.1400000e-04   7.0000000e-05   1.0600000e-04
   6.7700000e+02   2.6590070e+00   2.9046000e-02   2.4454000e-02   2.5750000e-02  -1.1400000e-04   7.0000000e-05   1.0600000e-04
   6.7800000e+02   2.6629400e+00   6.3906000e-02   2.9349000e-02   5.1500000e-03  -1.1400000e-04   7.0000000e-05   1.0600000e-04
   6.7900000e+02   2.6668720e+00   3.4859000e-02   9.7850000e-03   2.5750000e-02  -1.1400000e-04   7.0000000e-05   1.0600000e-04
   6.8000000e+02   2.6708060e+00   1.1619000e-02   9.7820000e-03  -5.1500000e-03  -1.1400000e-04   7.0000000e-05   1.0600000e-04
   6.8100000e+02   2.6747370e+00   5.8094000e-02   4.4019000e-02  -5.1500000e-03  -1.1400000e-04   7.0000000e-05   1.0600000e-04
   6.8200000e+02   2.6786700e+00   2.3235000e-02   3.4233000e-02  -6.6950000e-02  -1.1400000e-04   7.0000000e-05   1.0600000e-04
   6.8300000e+02   2.6826030e+00   5.8091000e-02   6.3578000e-02   1.5450000e-02  -1.1400000e-04   7.0000000e-05   1.0600000e-04
   6.8400000e+02   2.6865360e+00   2.9042000e-02   5.8684000e-02  -3.6050000e-02  -1.1400000e-04   7.0000000e-05   1.0600000e-04
   6.8500000e+02   2.6904700e+00   2.3236000e-02   2.9343000e-02  -1.5450000e-02  -1.1400000e-04   7.0000000e-05   1.0600000e-04
   6.8600000e+02   2.6944010e+00   2.9047000e-02   2.4454000e-02   0.0000000e+00  -1.1400000e-04   7.0000000e-05   1.0600000e-04
   6.8700000e+02   2.6983340e+00   3.4860000e-02   5.0000000e-06  -4.6350000e-02  -1.1400000e-04   7.0000000e-05   1.0600000e-04
   6.8800000e+02   2.7022680e+00   3.4855000e-02   3.4235000e-02  -5.1500000e-02  -1.1400000e-04   7.0000000e-05   1.0600000e-04
   6.8900000e+02   2.7062010e+00   2.3233000e-02   4.8903000e-02  -1.0300000e-02  -1.1400000e-04   7.0000000e-05   1.0600000e-04
   6.9000000e+02   2.7101340e+00  -5.8150000e-03   3.4229000e-02   0.0000000e+00  -1.1400000e-04   7.0000000e-05   1.0600000e-04
   6.9100000e+02   2.7140680e+00   5.2289000e-02   9.7880000e-03  -5.1500000e-03  -1.1400000e-04   7.0000000e-05   1.0600000e-04
   6.9200000e+02   2.7180000e+00   2.9046000e-02   2.9344000e-02  -5.1500000e-03  -1.1400000e-04   7.0000000e-05   1.0600000e-04
   6.9300000e+02   2.7219320e+00   1.7421000e-02   6.3573000e-02  -3.6050000e-02  -1.1400000e-04   7.0000000e-05   1.0600000e-04
   6.9400000e+02   2.7258660e+00   5.2289000e-02   4.8980000e-03   0.0000000e+00  -1.1400000e-04   7.0000000e-05   1.0600000e-04
   6.9500000e+02   2.7297990e+00   2.9050000e-02   4.0000000e-06   5.1500000e-03  -1.1400000e-04   7.0000000e-05   1.0600000e-04
   6.9600000e+02   2.7337300e+00   7.5525000e-02   3.4241000e-02   1.5450000e-02  -1.1400000e-04   7.0000000e-05   1.0600000e-04
   6.9700000e+02   2.7376630e+00   4.0667000e-02   1.9566000e-02   1.5450000e-02  -1.1400000e-04   7.0000000e-05   1.0600000e-04
   6.9800000e+02   2.7415970e+00   3.4853000e-02   4.8905000e-02   5.1500000e-03  -1.1400000e-04   7.0000000e-05   1.0600000e-04
   6.9900000e+02   2.7455290e+00   5.8092000e-02   5.8688000e-02  -1.0300000e-02  -1.1400000e-04   7.0000000e-05   1.0600000e-04
   7.0000000e+02   2.7494620e+00   1.7427000e-02   1.9562000e-02   1.0300000e-02  -1.1400000e-04   7.0000000e-05   1.0600000e-04
   7.0100000e+02   2.7533940e+00   4.6475000e-02   3.4236000e-02  -4.1200000e-02  -1.1400000e-04   7.0000000e-05   1.0600000e-04
   7.0200000e+02   2.7573280e+00   4.6479000e-02   9.7860000e-03   3.6050000e-02  -1.1400000e-04   7.0000000e-05   1.0600000e-04
   7.0300000e+02   2.7612610e+00   1.1612000e-02   6.3572000e-02   1.5450000e-02  -1.1400000e-04   7.0000000e-05   1.0600000e-04
   7.0400000e+02   2.7651950e+00   4.6472000e-02   5.3797000e-02  -7.2100000e-02  -1.1400000e-04   7.0000000e-05   1.0600000e-04
   7.0500000e+02   2.7691280e+00   7.5523000e-02   4.8911000e-02  -3.0900000e-02  -1.1400000e-04   7.0000000e-05   1.0600000e-04
   7.0600000e+02   2.7730600e+00  -4.0000000e-06   2.4450000e-02  -5.1500000e-02  -1.1400000e-04   7.0000000e-05   1.0600000e-04
   7.0700000e+02   2.7769920e+00   2.3232000e-02   5.3793000e-02  -2.0600000e-02  -1.1400000e-04   7.0000000e-05   1.0600000e-04
   7.0800000e+02   2.7809260e+00   4.6479000e-02   9.7870000e-03  -5.1500000e-03  -1.1400000e-04   7.0000000e-05   1.0600000e-04
   7.0900000e+02   2.7848590e+00   4.0667000e-02   1.9566000e-02   0.0000000e+00  -1.1400000e-04   7.0000000e-05   1.0600000e-04
   7.1000000e+02   2.7887900e+00   3.4856000e-02   2.4455000e-02  -1.5450000e-02  -1.1400000e-04   7.0000000e-05   1.0600000e-04
   7.1100000e+02   2.7927240e+00  -5.0000000e-06   3.9120000e-02  -1.5450000e-02  -1.1400000e-04   7.0000000e-05   1.0600000e-04
   7.1200000e+02   2.7966570e+00   5.8099000e-02   9.7880000e-03  -1.0300000e-02  -1.1400000e-04   7.0000000e-05   1.0600000e-04
   7.1300000e+02   2.8005900e+00   1.1612000e-02   6.3572000e-02   6.1800000e-02  -1.1400000e-04   7.0000000e-05   1.0600000e-04
   7.1400000e+02   2.8045230e+00  -1.1627000e-02   4.8898000e-02   0.0000000e+00  -1.1400000e-04   7.0000000e-05   1.0600000e-04
   7.1500000e+02   2.8084560e+00   6.9715000e-02   3.4239000e-02   2.0600000e-02  -1.1400000e-04   7.0000000e-05   1.0600000e-04
   7.1600000e+02   2.8123880e+00  -4.0000000e-06   2.9340000e-02  -1.5450000e-02  -1.1400000e-04   7.0000000e-05   1.0600000e-04
   7.1700000e+02   2.8163220e+00   1.1614000e-02   4.4012000e-02  -2.0600000e-02  -1.1400000e-04   7.0000000e-05   1.0600000e-04
   7.1800000e+02   2.8202550e+00   6.9714000e-02   3.9130000e-02  -8.2400000e-02  -1.1400000e-04   7.0000000e-05   1.0600000e-04
   7.1900000e+02   2.8241880e+00   3.4846000e-02   9.2915000e-02   0.0000000e+00  -1.1400000e-04   7.0000000e-05   1.0600000e-04
   7.2000000e+02   2.8281200e+00  -1.1629000e-02   6.3568000e-02  -4.1200000e-02  -1.1400000e-04   7.0000000e-05   1.0600000e-04
   7.2100000e+02   2.8320540e+00   5.8090000e-02   6.8469000e-02  -1.0300000e-02  -1.1400000e-04   7.0000000e-05   1.0600000e-04
   7.2200000e+02   2.8359930e+00  -9.0000000e-06   6.3570000e-02  -4.1200000e-02  -1.1400000e-04   7.0000000e-05   1.0600000e-04
   7.2300000e+02   2.8399200e+00  -1.1624000e-02   2.4448000e-02  -6.6950000e-02  -1.1400000e-04   7.0000000e-05   1.0600000e-04
   7.2400000e+02   2.8438510e+00  -3.0000000e-06   1.9560000e-02  -1.5450000e-02  -1.1400000e-04   7.0000000e-05   1.0600000e-04
   7.2500000e+02   2.8477840e+00   1.1614000e-02   4.4012000e-02   5.1500000e-03  -1.1400000e-04   7.0000000e-05   1.0600000e-04
   7.2600000e+02   2.8517180e+00   6.9715000e-02   3.4239000e-02  -1.0300000e-02  -1.1400000e-04   7.0000000e-05   1.0600000e-04
   7.2700000e+02   2.8556510e+00  -1.1627000e-02   5.3788000e-02  -4.6350000e-02  -1.1400000e-04   7.0000000e-05   1.0600000e-04
   7.2800000e+02   2.8595830e+00   5.8093000e-02   4.8908000e-02  -1.0300000e-02  -1.1400000e-04   7.0000000e-05   1.0600000e-04
   7.2900000e+02   2.8635160e+00   5.8095000e-02   3.9128000e-02  -1.0300000e-02  -1.1400000e-04   7.0000000e-05   1.0600000e-04
   7.3000000e+02   2.8674480e+00   1.1619000e-02   9.7820000e-03   1.0300000e-02  -1.1400000e-04   7.0000000e-05   1.0600000e-04
   7.3100000e+02   2.8713820e+00   1.1615000e-02   3.9122000e-02  -1.5450000e-02  -1.1400000e-04   7.0000000e-05   1.0600000e-04
   7.3200000e+02   2.8753150e+00   1.1614000e-02   3.9122000e-02   3.6050000e-02  -1.1400000e-04   7.0000000e-05   1.0600000e-04
   7.3300000e+02   2.8792470e+00   1.7429000e-02   9.7830000e-03  -5.1500000e-03  -1.1400000e-04   7.0000000e-05   1.0600000e-04
   7.3400000e+02   2.8831820e+00   3.4851000e-02   5.8685000e-02   0.0000000e+00  -1.1400000e-04   7.0000000e-05   1.0600000e-04
   7.3500000e+02   2.8871140e+00   1.1611000e-02   6.3572000e-02  -4.6350000e-02  -1.1400000e-04   7.0000000e-05   1.0600000e-04
   7.3600000e+02   2.8910460e+00   5.8091000e-02   6.3579000e-02  -2.0600000e-02  -1.1400000e-04   7.0000000e-05   1.0600000e-04
   7.3700000e+02   2.8949800e+00  -1.7440000e-02   6.8457000e-02  -2.0600000e-02  -1.1400000e-04   7.0000000e-05   1.0600000e-04
   7.3800000e+02   2.8989120e+00  -1.1626000e-02   3.9118000e-02  -1.5450000e-02  -1.1400000e-04   7.0000000e-05   1.0600000e-04
   7.3900000e+02   2.9028440e+00   5.8094000e-02   3.9129000e-02  -9.2700000e-02  -1.1400000e-04   7.0000000e-05   1.0600000e-04
   7.4000000e+02   2.9067770e+00   1.7427000e-02   1.9562000e-02  -7.2100000e-02  -1.1400000e-04   7.0000000e-05   1.0600000e-04
   7.4100000e+02   2.9107110e+00  -1.7433000e-02   1.9558000e-02  -4.6350000e-02  -1.1400000e-04   7.0000000e-05   1.0600000e-04
   7.4200000e+02   2.9146430e+00   5.2284000e-02   4.4017000e-02  -5.1500000e-02  -1.1400000e-04   7.0000000e-05   1.0600000e-04
   7.4300000e+02   2.9185760e+00   1.1614000e-02   4.4012000e-02   1.0300000e-02  -1.1400000e-04   7.0000000e-05   1.0600000e-04
   7.4400000e+02   2.9225080e+00  -4.0673000e-02   1.9555000e-02  -5.6650000e-02  -1.1400000e-04   7.0000000e-05   1.0600000e-04
   7.4500000e+02   2.9264420e+00   4.0667000e-02   1.9565000e-02  -1.0300000e-02  -1.1400000e-04   7.0000000e-05   1.0600000e-04
   7.4600000e+02   2.9303760e+00   1.1616000e-02   2.9342000e-02  -4.6350000e-02  -1.1400000e-04   7.0000000e-05   1.0600000e-04
   7.4700000e+02   2.9343090e+00   2.9050000e-02   4.0000000e-06  -1.5450000e-02  -1.1400000e-04   7.0000000e-05   1.0600000e-04
   7.4800000e+02   2.9382410e+00   3.0000000e-06  -1.9560000e-02  -1.5450000e-02  -1.1400000e-04   7.0000000e-05   1.0600000e-04
   7.4900000e+02   2.9421740e+00   3.4857000e-02   1.9565000e-02   2.0600000e-02  -1.1400000e-04   7.0000000e-05   1.0600000e-04
   7.5000000e+02   2.9461080e+00   2.9049000e-02   4.8940000e-03   0.0000000e+00  -1.1400000e-04   7.0000000e-05   1.0600000e-04
   7.5100000e+02   2.9500400e+00  -2.3249000e-02   6.3567000e-02  -3.0900000e-02  -1.1400000e-04   7.0000000e-05   1.0600000e-04
   7.5200000e+02   2.9539740e+00   1.1614000e-02   4.4012000e-02  -6.6950000e-02  -1.1400000e-04   7.0000000e-05   1.0600000e-04
   7.5300000e+02   2.9579050e+00   5.2290000e-02   7.0000000e-06  -1.5450000e-02  -1.1400000e-04   7.0000000e-05   1.0600000e-04
   7.5400000e+02   2.9618380e+00  -1.7434000e-02   2.9338000e-02  -2.0600000e-02  -1.1400000e-04   7.0000000e-05   1.0600000e-04
   7.5500000e+02   2.9657710e+00   4.0667000e-02   1.9565000e-02  -2.0600000e-02  -1.1400000e-04   7.0000000e-05   1.0600000e-04
   7.5600000e+02   2.9697100e+00   5.2286000e-02   2.9347000e-02  -3.0900000e-02  -1.1400000e-04   7.0000000e-05   1.0600000e-04
   7.5700000e+02   2.9736370e+00  -2.0000000e-06   1.4670000e-02  -3.0900000e-02  -1.1400000e-04   7.0000000e-05   1.0600000e-04
   7.5800000e+02   2.9775700e+00   5.8020000e-03   5.8681000e-02  -5.1500000e-02  -1.1400000e-04   7.0000000e-05   1.0600000e-04
   7.5900000e+02   2.9815020e+00   6.3907000e-02   1.9569000e-02  -3.0900000e-02  -1.1400000e-04   7.0000000e-05   1.0600000e-04
   7.6000000e+02   2.9854350e+00   5.2286000e-02   2.9348000e-02  -1.5450000e-02  -1.1400000e-04   7.0000000e-05   1.0600000e-04
   7.6100000e+02   2.9893690e+00   5.8140000e-03  -2.4449000e-02  -4.1200000e-02  -1.1400000e-04   7.0000000e-05   1.0600000e-04
   7.6200000e+02   2.9933010e+00  -1.7429000e-02  -9.7830000e-03   1.5450000e-02  -1.1400000e-04   7.0000000e-05   1.0600000e-04
   7.6300000e+02   2.9972350e+00   4.0666000e-02   2.4456000e-02  -6.6950000e-02  -1.1400000e-04   7.0000000e-05   1.0600000e-04
   7.6400000e+02   3.0011670e+00  -1.1617000e-02  -1.9562000e-02  -1.0300000e-02  -1.1400000e-04   7.0000000e-05   1.0600000e-04
   7.6500000e+02   3.0051000e+00  -1.7431000e-02   4.8870000e-03  -5.1500000e-03  -1.1400000e-04   7.0000000e-05   1.0600000e-04
   7.6600000e+02   3.0090340e+00   5.2286000e-02   2.9348000e-02   1.5450000e-02  -1.1400000e-04   7.0000000e-05   1.0600000e-04
   7.6700000e+02   3.0129650e+00  -5.8130000e-03   1.9559000e-02   1.0300000e-02  -1.1400000e-04   7.0000000e-05   1.0600000e-04
   7.6800000e+02   3.0168970e+00  -1.1621000e-02   9.7780000e-03   2.5750000e-02  -1.1400000e-04   7.0000000e-05   1.0600000e-04
   7.6900000e+02   3.0208310e+00   5.8090000e-03   4.8910000e-03  -5.1500000e-02  -1.1400000e-04   7.0000000e-05   1.0600000e-04
   7.7000000e+02   3.0247640e+00   5.8070000e-03   1.9561000e-02  -2.0600000e-02  -1.1400000e-04   7.0000000e-05   1.0600000e-04
   7.7100000e+02   3.0286970e+00   0.0000000e+00   0.0000000e+00  -3.6050000e-02  -1.1400000e-04   7.0000000e-05   1.0600000e-04
   7.7200000e+02   3.0326300e+00  -2.3247000e-02   4.8897000e-02  -2.0600000e-02  -1.1400000e-04   7.0000000e-05   1.0600000e-04
   7.7300000e+02   3.0365620e+00   1.7424000e-02   4.4012000e-02  -2.0600000e-02  -1.1400000e-04   7.0000000e-05   1.0600000e-04
   7.7400000e+02   3.0404960e+00  -5.8130000e-03   1.9559000e-02  -5.1500000e-02  -1.1400000e-04   7.0000000e-05   1.0600000e-04
   7.7500000e+02   3.0444290e+00  -4.0676000e-02   3.9114000e-02  -4.1200000e-02  -1.1400000e-04   7.0000000e-05   1.0600000e-04
   7.7600000e+02   3.0483620e+00   1.7430000e-02   3.0000000e-06  -5.1500000e-03  -1.1400000e-04   7.0000000e-05   1.0600000e-04
   7.7700000e+02   3.0522950e+00   5.8100000e-03   1.0000000e-06  -4.1200000e-02  -1.1400000e-04   7.0000000e-05   1.0600000e-04
   7.7800000e+02   3.0562280e+00   0.0000000e+00   0.0000000e+00  -3.0900000e-02  -1.1400000e-04   7.0000000e-05   1.0600000e-04
   7.7900000e+02   3.0601600e+00   3.4859000e-02   4.8950000e-03   2.0600000e-02  -1.1400000e-04   7.0000000e-05   1.0600000e-04
   7.8000000e+02   3.0640940e+00   4.0667000e-02   1.9566000e-02  -5.6650000e-02  -1.1400000e-04   7.0000000e-05   1.0600000e-04
   7.8100000e+02   3.0680260e+00   4.0668000e-02   1.4675000e-02  -1.0300000e-02  -1.1400000e-04   7.0000000e-05   1.0600000e-04
   7.8200000e+02   3.0719580e+00   5.8050000e-03   3.9121000e-02   1.0300000e-02  -1.1400000e-04   7.0000000e-05   1.0600000e-04
   7.8300000e+02   3.0758910e+00  -1.1620000e-02  -2.0000000e-06   1.0300000e-02  -1.1400000e-04   7.0000000e-05   1.0600000e-04
   7.8400000e+02   3.0798250e+00   2.3243000e-02  -2.4447000e-02   3.0900000e-02  -1.1400000e-04   7.0000000e-05   1.0600000e-04
   7.8500000e+02   3.0837580e+00   5.8110000e-03  -9.7790000e-03   5.1500000e-02  -1.1400000e-04   7.0000000e-05   1.0600000e-04
   7.8600000e+02   3.0876910e+00  -1.7428000e-02  -1.4672000e-02  -1.5450000e-02  -1.1400000e-04   7.0000000e-05   1.0600000e-04
   7.8700000e+02   3.0916240e+00   4.6474000e-02   4.4016000e-02   1.5450000e-02  -1.1400000e-04   7.0000000e-05   1.0600000e-04
   7.8800000e+02   3.0955560e+00  -5.8090000e-03  -4.8910000e-03  -5.6650000e-02  -1.1400000e-04   7.0000000e-05   1.0600000e-04
   7.8900000e+02   3.0994890e+00  -6.0000000e-06   4.4010000e-02  -1.5450000e-02  -1.1400000e-04   7.0000000e-05   1.0600000e-04
   7.9000000e+02   3.1034220e+00   4.0666000e-02   2.4456000e-02  -1.0300000e-02  -1.1400000e-04   7.0000000e-05   1.0600000e-04
   7.9100000e+02   3.1073550e+00  -5.8080000e-03  -1.4671000e-02  -3.0900000e-02  -1.1400000e-04   7.0000000e-05   1.0600000e-04
   7.9200000e+02   3.1112880e+00   5.8110000e-03  -4.8890000e-03  -1.0300000e-02  -1.1400000e-04   7.0000000e-05   1.0600000e-04
   7.9300000e+02   3.1152210e+00   6.3911000e-02  -9.7710000e-03  -5.1500000e-02  -1.1400000e-04   7.0000000e-05   1.0600000e-04
   7.9400000e+02   3.1191540e+00   5.8090000e-03   4.8910000e-03  -5.1500000e-02  -1.1400000e-04   7.0000000e-05   1.0600000e-04
   7.9500000e+02   3.1230880e+00   2.9044000e-02   3.9124000e-02  -1.0300000e-02  -1.1400000e-04   7.0000000e-05   1.0600000e-04
   7.9600000e+02   3.1270190e+00  -1.1619000e-02  -4.8920000e-03   3.0900000e-02  -1.1400000e-04   7.0000000e-05   1.0600000e-04
   7.9700000e+02   3.1309520e+00   2.9056000e-02  -4.4006000e-02  -3.6050000e-02  -1.1400000e-04   7.0000000e-05   1.0600000e-04
   7.9800000e+02   3.1348850e+00   3.4859000e-02   4.8950000e-03   2.5750000e-02  -1.1400000e-04   7.0000000e-05   1.0600000e-04
   7.9900000e+02   3.1388180e+00  -5.8090000e-03  -4.8910000e-03  -2.0600000e-02  -1.1400000e-04   7.0000000e-05   1.0600000e-04
   8.0000000e+02   3.1427510e+00   5.2297000e-02  -4.8893000e-02   2.0600000e-02  -1.1400000e-04   7.0000000e-05   1.0600000e-04
   8.0100000e+02   3.1466840e+00   4.6483000e-02  -2.4444000e-02   2.5750000e-02  -1.1400000e-04   7.0000000e-05   1.0600000e-04
   8.0200000e+02   3.1506160e+00   1.7429000e-02   4.8920000e-03   2.5750000e-02  -1.1400000e-04   7.0000000e-05   1.0600000e-04
   8.0300000e+02   3.1545490e+00   7.5529000e-02   9.7910000e-03   2.0600000e-02  -1.1400000e-04   7.0000000e-05   1.0600000e-04
   8.0400000e+02   3.1584830e+00   2.9048000e-02   1.4674000e-02   1.5450000e-02  -1.1400000e-04   7.0000000e-05   1.0600000e-04
   8.0500000e+02   3.1624150e+00   2.9046000e-02   2.9344000e-02  -4.1200000e-02  -1.1400000e-04   7.0000000e-05   1.0600000e-04
   8.0600000e+02   3.1663490e+00   1.7428000e-02   1.4673000e-02   4.6350000e-02  -1.1400000e-04   7.0000000e-05   1.0600000e-04
   8.0700000e+02   3.1702810e+00   2.9052000e-02  -1.4666000e-02  -5.1500000e-03  -1.1400000e-04   7.0000000e-05   1.0600000e-04
   8.0800000e+02   3.1742140e+00   4.0671000e-02  -4.8840000e-03   0.0000000e+00  -1.1400000e-04   7.0000000e-05   1.0600000e-04
   8.0900000e+02   3.1781480e+00   5.8060000e-03   2.4451000e-02   0.0000000e+00  -1.1400000e-04   7.0000000e-05   1.0600000e-04
   8.1000000e+02   3.1820800e+00   3.4857000e-02   2.4455000e-02  -7.2100000e-02  -1.1400000e-04   7.0000000e-05   1.0600000e-04
   8.1100000e+02   3.1860120e+00   8.1337000e-02   1.9571000e-02  -2.5750000e-02  -1.1400000e-04   7.0000000e-05   1.0600000e-04
   8.1200000e+02   3.1899450e+00   2.3241000e-02  -9.7770000e-03  -2.0600000e-02  -1.1400000e-04   7.0000000e-05   1.0600000e-04
   8.1300000e+02   3.1938780e+00   1.7427000e-02   2.4452000e-02   2.0600000e-02  -1.1400000e-04   7.0000000e-05   1.0600000e-04
   8.1400000e+02   3.1978110e+00   1.0458300e-01  -2.4436000e-02  -5.1500000e-03  -1.1400000e-04   7.0000000e-05   1.0600000e-04
   8.1500000e+02   3.2017440e+00   5.8150000e-03  -3.4229000e-02   3.6050000e-02  -1.1400000e-04   7.0000000e-05   1.0600000e-04
   8.1600000e+02   3.2056760e+00   4.0669000e-02   9.7850000e-03  -4.1200000e-02  -1.1400000e-04   7.0000000e-05   1.0600000e-04
   8.1700000e+02   3.2096100e+00   2.3240000e-02   3.0000000e-06   0.0000000e+00  -1.1400000e-04   7.0000000e-05   1.0600000e-04
   8.1800000e+02   3.2135420e+00   2.3242000e-02  -1.4667000e-02  -2.5750000e-02  -1.1400000e-04   7.0000000e-05   1.0600000e-04
   8.1900000e+02   3.2174760e+00   4.0667000e-02   1.9566000e-02   6.1800000e-02  -1.1400000e-04   7.0000000e-05   1.0600000e-04
   8.2000000e+02   3.2214100e+00   4.6476000e-02   2.9347000e-02   4.6350000e-02  -1.1400000e-04   7.0000000e-05   1.0600000e-04
   8.2100000e+02   3.2253420e+00   5.2287000e-02   1.9568000e-02   1.0300000e-02  -1.1400000e-04   7.0000000e-05   1.0600000e-04
   8.2200000e+02   3.2292760e+00   4.6481000e-02  -4.8830000e-03  -1.0300000e-02  -1.1400000e-04   7.0000000e-05   1.0600000e-04
   8.2300000e+02   3.2332080e+00  -5.8110000e-03   9.7790000e-03   5.1500000e-03  -1.1400000e-04   7.0000000e-05   1.0600000e-04
   8.2400000e+02   3.2371400e+00   6.3906000e-02   2.4459000e-02  -4.6350000e-02  -1.1400000e-04   7.0000000e-05   1.0600000e-04
   8.2500000e+02   3.2410920e+00   5.8094000e-02   4.4018000e-02   1.5450000e-02  -1.1400000e-04   7.0000000e-05   1.0600000e-04
   8.2600000e+02   3.2450050e+00  -1.1625000e-02   3.4228000e-02   1.0300000e-02  -1.1400000e-04   7.0000000e-05   1.0600000e-04
   8.2700000e+02   3.2489390e+00   8.1337000e-02   2.4461000e-02  -2.0600000e-02  -1.1400000e-04   7.0000000e-05   1.0600000e-04
   8.2800000e+02   3.2528710e+00   4.6474000e-02   4.4016000e-02  -2.0600000e-02  -1.1400000e-04   7.0000000e-05   1.0600000e-04
   8.2900000e+02   3.2568050e+00   3.0000000e-06  -2.4450000e-02  -4.1200000e-02  -1.1400000e-04   7.0000000e-05   1.0600000e-04
   8.3000000e+02   3.2607370e+00   5.8098000e-02   1.4678000e-02   0.0000000e+00  -1.1400000e-04   7.0000000e-05   1.0600000e-04
   8.3100000e+02   3.2646700e+00   4.0669000e-02   4.8950000e-03  -2.0600000e-02  -1.1400000e-04   7.0000000e-05   1.0600000e-04
   8.3200000e+02   3.2686030e+00   9.2958000e-02   1.4684000e-02   1.0300000e-02  -1.1400000e-04   7.0000000e-05   1.0600000e-04
   8.3300000e+02   3.2725360e+00   1.7425000e-02   3.4233000e-02  -5.1500000e-03  -1.1400000e-04   7.0000000e-05   1.0600000e-04
   8.3400000e+02   3.2764690e+00   2.9043000e-02   4.8904000e-02   1.5450000e-02  -1.1400000e-04   7.0000000e-05   1.0600000e-04
   8.3500000e+02   3.2804020e+00   6.3905000e-02   3.4239000e-02  -1.5450000e-02  -1.1400000e-04   7.0000000e-05   1.0600000e-04
   8.3600000e+02   3.2843350e+00   3.4858000e-02   1.4675000e-02   5.6650000e-02  -1.1400000e-04   7.0000000e-05   1.0600000e-04
   8.3700000e+02   3.2882680e+00   2.3236000e-02   2.9343000e-02   2.5750000e-02  -1.1400000e-04   7.0000000e-05   1.0600000e-04
   8.3800000e+02   3.2922020e+00   6.9719000e-02   4.9000000e-03   3.0900000e-02  -1.1400000e-04   7.0000000e-05   1.0600000e-04
   8.3900000e+02   3.2961320e+00   4.0670000e-02   5.0000000e-06  -5.1500000e-03  -1.1400000e-04   7.0000000e-05   1.0600000e-04
   8.4000000e+02   3.3000650e+00   5.8095000e-02   3.4238000e-02  -1.0300000e-02  -1.1400000e-04   7.0000000e-05   1.0600000e-04
   8.4100000e+02   3.3039980e+00   4.6475000e-02   3.4236000e-02  -3.6050000e-02  -1.1400000e-04   7.0000000e-05   1.0600000e-04
   8.4200000e+02   3.3079320e+00   5.8090000e-02   7.3358000e-02   5.1500000e-03  -1.1400000e-04   7.0000000e-05   1.0600000e-04
   8.4300000e+02   3.3118650e+00   4.0662000e-02   5.8685000e-02  -4.1200000e-02  -1.1400000e-04   7.0000000e-05   1.0600000e-04
   8.4400000e+02   3.3157980e+00   4.6481000e-02  -4.8840000e-03  -5.1500000e-03  -1.1400000e-04   7.0000000e-05   1.0600000e-04
   8.4500000e+02   3.3197300e+00   4.6476000e-02   2.9346000e-02  -3.6050000e-02  -1.1400000e-04   7.0000000e-05   1.0600000e-04
   8.4600000e+02   3.3236640e+00   2.3238000e-02   1.4673000e-02  -4.6350000e-02  -1.1400000e-04   7.0000000e-05   1.0600000e-04
   8.4700000e+02   3.3275960e+00  -1.1626000e-02   3.9118000e-02  -3.0900000e-02  -1.1400000e-04   7.0000000e-05   1.0600000e-04
   8.4800000e+02   3.3315300e+00   5.2287000e-02   1.9568000e-02  -4.1200000e-02  -1.1400000e-04   7.0000000e-05   1.0600000e-04
   8.4900000e+02   3.3354630e+00   6.3904000e-02   3.9129000e-02   2.5750000e-02  -1.1400000e-04   7.0000000e-05   1.0600000e-04
   8.5000000e+02   3.3394160e+00  -1.7434000e-02   2.4447000e-02  -5.1500000e-03  -1.1400000e-04   7.0000000e-05   1.0600000e-04
   8.5100000e+02   3.3433280e+00   4.6474000e-02   3.9127000e-02   1.5450000e-02  -1.1400000e-04   7.0000000e-05   1.0600000e-04
   8.5200000e+02   3.3472610e+00   2.3234000e-02   4.4013000e-02   1.5450000e-02  -1.1400000e-04   7.0000000e-05   1.0600000e-04
   8.5300000e+02   3.3511940e+00   5.2287000e-02   1.9568000e-02   1.0300000e-02  -1.1400000e-04   7.0000000e-05   1.0600000e-04
   8.5400000e+02   3.3551260e+00   3.4859000e-02   9.7850000e-03  -1.0300000e-02  -1.1400000e-04   7.0000000e-05   1.0600000e-04
   8.5500000e+02   3.3590590e+00   2.9045000e-02   3.4234000e-02   5.1500000e-02  -1.1400000e-04   7.0000000e-05   1.0600000e-04
   8.5600000e+02   3.3629930e+00   3.4852000e-02   5.8685000e-02  -1.0300000e-02  -1.1400000e-04   7.0000000e-05   1.0600000e-04
   8.5700000e+02   3.3669260e+00  -1.0000000e-05   7.8240000e-02   1.0300000e-02  -1.1400000e-04   7.0000000e-05   1.0600000e-04
   8.5800000e+02   3.3708590e+00   1.1614000e-02   4.4012000e-02  -4.1200000e-02  -1.1400000e-04   7.0000000e-05   1.0600000e-04
   8.5900000e+02   3.3747920e+00   8.1337000e-02   1.9571000e-02  -1.0300000e-02  -1.1400000e-04   7.0000000e-05   1.0600000e-04
   8.6000000e+02   3.3787240e+00  -2.3248000e-02   5.3787000e-02  -5.1500000e-03  -1.1400000e-04   7.0000000e-05   1.0600000e-04
   8.6100000e+02   3.3826570e+00   4.0664000e-02   3.9126000e-02  -3.6050000e-02  -1.1400000e-04   7.0000000e-05   1.0600000e-04
   8.6200000e+02   3.3865900e+00   5.8099000e-02   9.7890000e-03  -1.0300000e-02  -1.1400000e-04   7.0000000e-05   1.0600000e-04
   8.6300000e+02   3.3905230e+00  -1.7434000e-02   2.9337000e-02  -4.6350000e-02  -1.1400000e-04   7.0000000e-05   1.0600000e-04
   8.6400000e+02   3.3944560e+00   1.1611000e-02   5.8682000e-02  -7.7250000e-02  -1.1400000e-04   7.0000000e-05   1.0600000e-04
   8.6500000e+02   3.3983890e+00   6.3907000e-02   1.9569000e-02  -3.0900000e-02  -1.1400000e-04   7.0000000e-05   1.0600000e-04
   8.6600000e+02   3.4023210e+00   3.4857000e-02   1.9565000e-02   5.1500000e-03  -1.1400000e-04   7.0000000e-05   1.0600000e-04
   8.6700000e+02   3.4062550e+00  -5.8110000e-03   4.8890000e-03  -5.1500000e-02  -1.1400000e-04   7.0000000e-05   1.0600000e-04
   8.6800000e+02   3.4101870e+00  -2.9053000e-02   1.9556000e-02  -1.0300000e-02  -1.1400000e-04   7.0000000e-05   1.0600000e-04
   8.6900000e+02   3.4141190e+00   5.8040000e-03   4.4011000e-02  -6.6950000e-02  -1.1400000e-04   7.0000000e-05   1.0600000e-04
   8.7000000e+02   3.4180520e+00  -1.7429000e-02  -4.8920000e-03  -2.5750000e-02  -1.1400000e-04   7.0000000e-05   1.0600000e-04
   8.7100000e+02   3.4219850e+00  -2.9051000e-02   9.7760000e-03  -2.0600000e-02  -1.1400000e-04   7.0000000e-05   1.0600000e-04
   8.7200000e+02   3.4259180e+00   1.7425000e-02   3.9122000e-02   3.0900000e-02  -1.1400000e-04   7.0000000e-05   1.0600000e-04
   8.7300000e+02   3.4298520e+00  -6.0000000e-06   3.9120000e-02   5.1500000e-03  -1.1400000e-04   7.0000000e-05   1.0600000e-04
   8.7400000e+02   3.4337840e+00  -4.0671000e-02   9.7740000e-03   0.0000000e+00  -1.1400000e-04   7.0000000e-05   1.0600000e-04
   8.7500000e+02   3.4377170e+00   6.3910000e-02   9.0000000e-06  -5.6650000e-02  -1.1400000e-04   7.0000000e-05   1.0600000e-04
   8.7600000e+02   3.4416500e+00   5.8040000e-03   3.9121000e-02   3.0900000e-02  -1.1400000e-04   7.0000000e-05   1.0600000e-04
   8.7700000e+02   3.4455970e+00  -2.3240000e-02  -3.0000000e-06  -4.1200000e-02  -1.1400000e-04   7.0000000e-05   1.0600000e-04
   8.7800000e+02   3.4495170e+00  -1.1626000e-02   3.9118000e-02  -1.0300000e-02  -1.1400000e-04   7.0000000e-05   1.0600000e-04
   8.7900000e+02   3.4534490e+00   5.8040000e-03   4.4011000e-02  -1.5450000e-02  -1.1400000e-04   7.0000000e-05   1.0600000e-04
   8.8000000e+02   3.4573810e+00  -1.7436000e-02   3.9117000e-02  -6.6950000e-02  -1.1400000e-04   7.0000000e-05   1.0600000e-04
   8.8100000e+02   3.4613150e+00  -5.8120000e-03   1.4669000e-02  -4.1200000e-02  -1.1400000e-04   7.0000000e-05   1.0600000e-04
   8.8200000e+02   3.4652460e+00   1.1620000e-02   2.0000000e-06  -4.1200000e-02  -1.1400000e-04   7.0000000e-05   1.0600000e-04
   8.8300000e+02   3.4691790e+00   4.6483000e-02  -2.4444000e-02  -1.0300000e-02  -1.1400000e-04   7.0000000e-05   1.0600000e-04
   8.8400000e+02   3.4731130e+00  -5.8100000e-03  -1.0000000e-06  -1.0300000e-02  -1.1400000e-04   7.0000000e-05   1.0600000e-04
   8.8500000e+02   3.4770460e+00   5.8100000e-03   1.0000000e-06   4.1200000e-02  -1.1400000e-04   7.0000000e-05   1.0600000e-04
   8.8600000e+02   3.4809790e+00   8.1335000e-02   3.9131000e-02  -6.1800000e-02  -1.1400000e-04   7.0000000e-05   1.0600000e-04
   8.8700000e+02   3.4849110e+00  -5.0000000e-06   3.9120000e-02   1.0300000e-02  -1.1400000e-04   7.0000000e-05   1.0600000e-04
   8.8800000e+02   3.4888440e+00  -1.7432000e-02   1.4667000e-02   0.0000000e+00  -1.1400000e-04   7.0000000e-05   1.0600000e-04
   8.8900000e+02   3.4927770e+00   5.8110000e-03  -4.8890000e-03   3.0900000e-02  -1.1400000e-04   7.0000000e-05   1.0600000e-04
   8.9000000e+02   3.4967100e+00   5.8110000e-03  -9.7790000e-03   2.5750000e-02  -1.1400000e-04   7.0000000e-05   1.0600000e-04
   8.9100000e+02   3.5006440e+00   2.0000000e-06  -1.4670000e-02   2.0600000e-02  -1.1400000e-04   7.0000000e-05   1.0600000e-04
   8.9200000e+02   3.5045770e+00   5.8120000e-03  -1.4669000e-02  -1.0300000e-02  -1.1400000e-04   7.0000000e-05   1.0600000e-04
   8.9300000e+02   3.5085100e+00   4.0668000e-02   1.4676000e-02   1.5450000e-02  -1.1400000e-04   7.0000000e-05   1.0600000e-04
   8.9400000e+02   3.5124410e+00  -3.0000000e-06   2.4450000e-02  -5.6650000e-02  -1.1400000e-04   7.0000000e-05   1.0600000e-04
   8.9500000e+02   3.5163750e+00  -2.9053000e-02   2.4446000e-02   1.5450000e-02  -1.1400000e-04   7.0000000e-05   1.0600000e-04
   8.9600000e+02   3.5203080e+00   4.0663000e-02   4.8905000e-02   0.0000000e+00  -1.1400000e-04   7.0000000e-05   1.0600000e-04
   8.9700000e+02   3.5242400e+00   2.3241000e-02  -4.8870000e-03  -2.5750000e-02  -1.1400000e-04   7.0000000e-05   1.0600000e-04
   8.9800000e+02   3.5281730e+00  -5.8110000e-03   9.7790000e-03  -1.0300000e-02  -1.1400000e-04   7.0000000e-05   1.0600000e-04
   8.9900000e+02   3.5321060e+00   5.2291000e-02  -4.8830000e-03  -3.0900000e-02  -1.1400000e-04   7.0000000e-05   1.0600000e-04
   9.0000000e+02   3.5360390e+00   2.9051000e-02  -4.8860000e-03  -1.5450000e-02  -1.1400000e-04   7.0000000e-05   1.0600000e-04
   9.0100000e+02   3.5399730e+00  -2.0000000e-06   1.4670000e-02   2.0600000e-02  -1.1400000e-04   7.0000000e-05   1.0600000e-04
   9.0200000e+02   3.5439050e+00   5.2289000e-02   4.8980000e-03  -1.0300000e-02  -1.1400000e-04   7.0000000e-05   1.0600000e-04
   9.0300000e+02   3.5478370e+00   3.4862000e-02  -1.4665000e-02  -3.0900000e-02  -1.1400000e-04   7.0000000e-05   1.0600000e-04
   9.0400000e+02   3.5517710e+00   5.2289000e-02   4.8980000e-03   5.1500000e-03  -1.1400000e-04   7.0000000e-05   1.0600000e-04
   9.0500000e+02   3.5557040e+00   5.8120000e-03  -1.4669000e-02   0.0000000e+00  -1.1400000e-04   7.0000000e-05   1.0600000e-04
   9.0600000e+02   3.5596370e+00   2.9053000e-02  -1.9556000e-02   6.1800000e-02  -1.1400000e-04   7.0000000e-05   1.0600000e-04
   9.0700000e+02   3.5635700e+00   6.3914000e-02  -2.4441000e-02   1.5450000e-02  -1.1400000e-04   7.0000000e-05   1.0600000e-04
   9.0800000e+02   3.5675030e+00   3.4858000e-02   1.4675000e-02   3.6050000e-02  -1.1400000e-04   7.0000000e-05   1.0600000e-04
   9.0900000e+02   3.5714350e+00   2.3241000e-02  -9.7770000e-03   1.5450000e-02  -1.1400000e-04   7.0000000e-05   1.0600000e-04
   9.1000000e+02   3.5753690e+00   5.2287000e-02   1.9567000e-02   5.1500000e-03  -1.1400000e-04   7.0000000e-05   1.0600000e-04
   9.1100000e+02   3.5793000e+00   5.8050000e-03   3.4231000e-02  -5.1500000e-02  -1.1400000e-04   7.0000000e-05   1.0600000e-04
   9.1200000e+02   3.5832330e+00   2.9045000e-02   3.4234000e-02   2.5750000e-02  -1.1400000e-04   7.0000000e-05   1.0600000e-04
   9.1300000e+02   3.5871670e+00   6.9718000e-02   1.4679000e-02   0.0000000e+00  -1.1400000e-04   7.0000000e-05   1.0600000e-04
   9.1400000e+02   3.5911000e+00   5.8099000e-02   9.7880000e-03  -1.0300000e-02  -1.1400000e-04   7.0000000e-05   1.0600000e-04
   9.1500000e+02   3.5950320e+00   4.6475000e-02   3.4237000e-02  -1.5450000e-02  -1.1400000e-04   7.0000000e-05   1.0600000e-04
   9.1600000e+02   3.5989650e+00   8.1338000e-02   1.4682000e-02  -3.6050000e-02  -1.1400000e-04   7.0000000e-05   1.0600000e-04
   9.1700000e+02   3.6028970e+00   8.7146000e-02   2.4463000e-02  -2.5750000e-02  -1.1400000e-04   7.0000000e-05   1.0600000e-04
   9.1800000e+02   3.6068310e+00   5.2290000e-02   8.0000000e-06  -1.5450000e-02  -1.1400000e-04   7.0000000e-05   1.0600000e-04
   9.1900000e+02   3.6107640e+00   2.3235000e-02   3.4233000e-02   1.0300000e-02  -1.1400000e-04   7.0000000e-05   1.0600000e-04
   9.2000000e+02   3.6146970e+00   6.3911000e-02  -9.7710000e-03  -5.1500000e-03  -1.1400000e-04   7.0000000e-05   1.0600000e-04
   9.2100000e+02   3.6186310e+00   2.3244000e-02  -2.4447000e-02  -1.0300000e-02  -1.1400000e-04   7.0000000e-05   1.0600000e-04
   9.2200000e+02   3.6225630e+00  -2.0000000e-06   1.4670000e-02  -1.5450000e-02  -1.1400000e-04   7.0000000e-05   1.0600000e-04
   9.2300000e+02   3.6264950e+00   5.8097000e-02   1.9568000e-02  -5.1500000e-03  -1.1400000e-04   7.0000000e-05   1.0600000e-04
   9.2400000e+02   3.6304290e+00   2.3240000e-02   3.0000000e-06  -5.1500000e-03  -1.1400000e-04   7.0000000e-05   1.0600000e-04
   9.2500000e+02   3.6343620e+00   2.3232000e-02   5.8683000e-02   7.7250000e-02  -1.1400000e-04   7.0000000e-05   1.0600000e-04
   9.2600000e+02   3.6382930e+00   6.9718000e-02   1.4679000e-02  -5.1500000e-03  -1.1400000e-04   7.0000000e-05   1.0600000e-04
   9.2700000e+02   3.6422260e+00   3.4858000e-02   1.4675000e-02   0.0000000e+00  -1.1400000e-04   7.0000000e-05   1.0600000e-04
   9.2800000e+02   3.6461810e+00   2.9045000e-02   3.4234000e-02  -7.2100000e-02  -1.1400000e-04   7.0000000e-05   1.0600000e-04
   9.2900000e+02   3.6500930e+00  -4.0000000e-06   2.4450000e-02   5.1500000e-03  -1.1400000e-04   7.0000000e-05   1.0600000e-04
   9.3000000e+02   3.6540260e+00   4.6474000e-02   4.4017000e-02  -2.5750000e-02  -1.1400000e-04   7.0000000e-05   1.0600000e-04
   9.3100000e+02   3.6579630e+00   5.2285000e-02   3.4238000e-02   5.1500000e-03  -1.1400000e-04   7.0000000e-05   1.0600000e-04
   9.3200000e+02   3.6618910e+00  -1.1630000e-02   6.8458000e-02  -5.1500000e-03  -1.1400000e-04   7.0000000e-05   1.0600000e-04
   9.3300000e+02   3.6658240e+00   1.1612000e-02   5.3792000e-02  -4.6350000e-02  -1.1400000e-04   7.0000000e-05   1.0600000e-04
   9.3400000e+02   3.6697580e+00   5.2280000e-02   6.8468000e-02  -6.1800000e-02  -1.1400000e-04   7.0000000e-05   1.0600000e-04
   9.3500000e+02   3.6736910e+00  -1.1625000e-02   3.9118000e-02  -3.6050000e-02  -1.1400000e-04   7.0000000e-05   1.0600000e-04
   9.3600000e+02   3.6776230e+00   3.4855000e-02   3.9125000e-02   1.5450000e-02  -1.1400000e-04   7.0000000e-05   1.0600000e-04
   9.3700000e+02   3.6815560e+00   5.8095000e-02   3.9128000e-02  -3.6050000e-02  -1.1400000e-04   7.0000000e-05   1.0600000e-04
   9.3800000e+02   3.6854890e+00   2.3237000e-02   1.9563000e-02   3.0900000e-02  -1.1400000e-04   7.0000000e-05   1.0600000e-04
   9.3900000e+02   3.6894220e+00   1.1613000e-02   4.8902000e-02  -5.1500000e-02  -1.1400000e-04   7.0000000e-05   1.0600000e-04
   9.4000000e+02   3.6933540e+00   1.1615000e-02   3.9122000e-02  -2.0600000e-02  -1.1400000e-04   7.0000000e-05   1.0600000e-04
   9.4100000e+02   3.6972870e+00   3.4853000e-02   4.8905000e-02  -5.1500000e-03  -1.1400000e-04   7.0000000e-05   1.0600000e-04
   9.4200000e+02   3.7012200e+00  -2.9051000e-02   9.7760000e-03   2.5750000e-02  -1.1400000e-04   7.0000000e-05   1.0600000e-04
   9.4300000e+02   3.7051530e+00  -1.7432000e-02   1.4667000e-02  -1.0300000e-02  -1.1400000e-04   7.0000000e-05   1.0600000e-04
   9.4400000e+02   3.7090860e+00   6.3907000e-02   1.9569000e-02   1.0300000e-02  -1.1400000e-04   7.0000000e-05   1.0600000e-04
   9.4500000e+02   3.7130190e+00  -5.8110000e-03   9.7790000e-03  -5.1500000e-02  -1.1400000e-04   7.0000000e-05   1.0600000e-04
   9.4600000e+02   3.7169510e+00   1.1608000e-02   7.8242000e-02   5.1500000e-03  -1.1400000e-04   7.0000000e-05   1.0600000e-04
   9.4700000e+02   3.7208850e+00   2.9044000e-02   3.9124000e-02  -5.1500000e-02  -1.1400000e-04   7.0000000e-05   1.0600000e-04
   9.4800000e+02   3.7248180e+00   1.7423000e-02   4.8903000e-02  -2.0600000e-02  -1.1400000e-04   7.0000000e-05   1.0600000e-04
   9.4900000e+02   3.7287510e+00  -2.3252000e-02   8.8017000e-02   3.0900000e-02  -1.1400000e-04   7.0000000e-05   1.0600000e-04
   9.5000000e+02   3.7326840e+00   4.0670000e-02   5.0000000e-06  -5.6650000e-02  -1.1400000e-04   7.0000000e-05   1.0600000e-04
   9.5100000e+02   3.7366160e+00   5.8080000e-03   1.4671000e-02  -5.1500000e-02  -1.1400000e-04   7.0000000e-05   1.0600000e-04
   9.5200000e+02   3.7405490e+00  -2.0000000e-06   1.4670000e-02  -1.0300000e-02  -1.1400000e-04   7.0000000e-05   1.0600000e-04
   9.5300000e+02   3.7444830e+00   5.8090000e-03   9.7810000e-03  -1.0300000e-02  -1.1400000e-04   7.0000000e-05   1.0600000e-04
   9.5400000e+02   3.7484160e+00   5.8060000e-03   2.9341000e-02  -2.0600000e-02  -1.1400000e-04   7.0000000e-05   1.0600000e-04
   9.5500000e+02   3.7523470e+00   2.9047000e-02   1.9564000e-02   2.5750000e-02  -1.1400000e-04   7.0000000e-05   1.0600000e-04
   9.5600000e+02   3.7562800e+00  -5.8100000e-03  -1.0000000e-06  -7.7250000e-02  -1.1400000e-04   7.0000000e-05   1.0600000e-04
   9.5700000e+02   3.7602140e+00   3.4860000e-02   5.0000000e-06  -1.5450000e-02  -1.1400000e-04   7.0000000e-05   1.0600000e-04
   9.5800000e+02   3.7641460e+00   5.8100000e-03   1.0000000e-06  -5.1500000e-03  -1.1400000e-04   7.0000000e-05   1.0600000e-04
   9.5900000e+02   3.7680790e+00  -5.8100000e-03  -1.0000000e-06   2.5750000e-02  -1.1400000e-04   7.0000000e-05   1.0600000e-04
   9.6000000e+02   3.7720110e+00   2.9056000e-02  -3.9116000e-02   2.5750000e-02  -1.1400000e-04   7.0000000e-05   1.0600000e-04
   9.6100000e+02   3.7759450e+00   3.4860000e-02   5.0000000e-06   5.1500000e-03  -1.1400000e-04   7.0000000e-05   1.0600000e-04
   9.6200000e+02   3.7798780e+00   5.8090000e-03   4.8910000e-03  -1.0300000e-02  -1.1400000e-04   7.0000000e-05   1.0600000e-04
   9.6300000e+02   3.7838120e+00   2.3234000e-02   4.4013000e-02   1.0300000e-02  -1.1400000e-04   7.0000000e-05   1.0600000e-04
   9.6400000e+02   3.7877450e+00   2.3241000e-02  -4.8870000e-03  -6.1800000e-02  -1.1400000e-04   7.0000000e-05   1.0600000e-04
   9.6500000e+02   3.7916770e+00   4.6481000e-02  -4.8840000e-03  -1.0300000e-02  -1.1400000e-04   7.0000000e-05   1.0600000e-04
   9.6600000e+02   3.7956090e+00   1.1623000e-02  -1.9558000e-02  -1.5450000e-02  -1.1400000e-04   7.0000000e-05   1.0600000e-04
   9.6700000e+02   3.7995420e+00   5.8090000e-03   4.8910000e-03  -3.0900000e-02  -1.1400000e-04   7.0000000e-05   1.0600000e-04
   9.6800000e+02   3.8034760e+00   6.9719000e-02   4.8990000e-03  -1.5450000e-02  -1.1400000e-04   7.0000000e-05   1.0600000e-04
   9.6900000e+02   3.8074070e+00   1.7431000e-02  -4.8870000e-03  -3.0900000e-02  -1.1400000e-04   7.0000000e-05   1.0600000e-04
   9.7000000e+02   3.8113400e+00  -5.8150000e-03   3.4229000e-02  -2.5750000e-02  -1.1400000e-04   7.0000000e-05   1.0600000e-04
   9.7100000e+02   3.8152740e+00   7.5528000e-02   1.4681000e-02   0.0000000e+00  -1.1400000e-04   7.0000000e-05   1.0600000e-04
   9.7200000e+02   3.8192070e+00   5.8110000e-03  -4.8890000e-03  -1.0300000e-02  -1.1400000e-04   7.0000000e-05   1.0600000e-04
   9.7300000e+02   3.8231400e+00   5.8140000e-03  -2.4449000e-02  -2.5750000e-02  -1.1400000e-04   7.0000000e-05   1.0600000e-04
   9.7400000e+02   3.8270720e+00   5.8140000e-03  -2.4449000e-02   2.0600000e-02  -1.1400000e-04   7.0000000e-05   1.0600000e-04
   9.7500000e+02   3.8310050e+00   3.4858000e-02   1.4675000e-02  -1.0300000e-02  -1.1400000e-04   7.0000000e-05   1.0600000e-04
   9.7600000e+02   3.8349390e+00   2.9051000e-02  -4.8860000e-03   4.6350000e-02  -1.1400000e-04   7.0000000e-05   1.0600000e-04
   9.7700000e+02   3.8388720e+00   5.8100000e-02   8.0000000e-06  -1.5450000e-02  -1.1400000e-04   7.0000000e-05   1.0600000e-04
   9.7800000e+02   3.8428040e+00   3.4858000e-02   1.4675000e-02   4.6350000e-02  -1.1400000e-04   7.0000000e-05   1.0600000e-04
   9.7900000e+02   3.8467370e+00  -5.8170000e-03   4.8899000e-02   1.0300000e-02  -1.1400000e-04   7.0000000e-05   1.0600000e-04
   9.8000000e+02   3.8506700e+00  -1.1623000e-02   1.9558000e-02  -1.5450000e-02  -1.1400000e-04   7.0000000e-05   1.0600000e-04
   9.8100000e+02   3.8546030e+00   6.3907000e-02   2.4459000e-02  -5.1500000e-02  -1.1400000e-04   7.0000000e-05   1.0600000e-04
   9.8200000e+02   3.8585370e+00   5.8097000e-02   2.4458000e-02   2.5750000e-02  -1.1400000e-04   7.0000000e-05   1.0600000e-04
   9.8300000e+02   3.8624680e+00   1.7426000e-02   2.4453000e-02  -2.0600000e-02  -1.1400000e-04   7.0000000e-05   1.0600000e-04
   9.8400000e+02   3.8664010e+00   3.4853000e-02   4.8905000e-02   2.0600000e-02  -1.1400000e-04   7.0000000e-05   1.0600000e-04
   9.8500000e+02   3.8703340e+00   4.6472000e-02   5.3797000e-02  -1.0300000e-02  -1.1400000e-04   7.0000000e-05   1.0600000e-04
   9.8600000e+02   3.8742670e+00  -1.0000000e-06   4.8900000e-03  -4.6350000e-02  -1.1400000e-04   7.0000000e-05   1.0600000e-04
   9.8700000e+02   3.8782010e+00   4.6472000e-02   5.3797000e-02  -2.5750000e-02  -1.1400000e-04   7.0000000e-05   1.0600000e-04
   9.8800000e+02   3.8821330e+00   5.2289000e-02   4.8980000e-03  -3.6050000e-02  -1.1400000e-04   7.0000000e-05   1.0600000e-04
   9.8900000e+02   3.8860650e+00   7.5528000e-02   1.4681000e-02   2.0600000e-02  -1.1400000e-04   7.0000000e-05   1.0600000e-04
   9.9000000e+02   3.8899990e+00   2.9049000e-02   4.8940000e-03  -2.5750000e-02  -1.1400000e-04   7.0000000e-05   1.0600000e-04
   9.9100000e+02   3.8939320e+00   5.8070000e-03   1.9561000e-02   5.1500000e-03  -1.1400000e-04   7.0000000e-05   1.0600000e-04
   9.9200000e+02   3.8978640e+00   5.8093000e-02   4.8908000e-02   1.5450000e-02  -1.1400000e-04   7.0000000e-05   1.0600000e-04
   9.9300000e+02   3.9017980e+00   1.1616000e-02   2.9342000e-02   5.1500000e-03  -1.1400000e-04   7.0000000e-05   1.0600000e-04
   9.9400000e+02   3.9057310e+00   1.1615000e-02   3.4232000e-02  -5.1500000e-03  -1.1400000e-04   7.0000000e-05   1.0600000e-04
   9.9500000e+02   3.9096630e+00   5.8097000e-02   2.4458000e-02   5.6650000e-02  -1.1400000e-04   7.0000000e-05   1.0600000e-04
   9.9600000e+02   3.9135970e+00   1.1621000e-02  -9.7780000e-03  -1.0300000e-02  -1.1400000e-04   7.0000000e-05   1.0600000e-04
   9.9700000e+02   3.9175300e+00   4.6478000e-02   1.4676000e-02  -5.1500000e-03  -1.1400000e-04   7.0000000e-05   1.0600000e-04
   9.9800000e+02   3.9214610e+00   4.6474000e-02   3.9127000e-02  -4.6350000e-02  -1.1400000e-04   7.0000000e-05   1.0600000e-04
   9.9900000e+02   3.9253940e+00   4.6468000e-02   7.8247000e-02   2.0600000e-02  -1.1400000e-04   7.0000000e-05   1.0600000e-04
   1.0000000e+03   3.9293270e+00   1.7420000e-02   6.8463000e-02  -2.5750000e-02  -1.1400000e-04   7.0000000e-05   1.0600000e-04
   1.0010000e+03   3.9332600e+00   1.1612000e-02   5.3792000e-02   1.5450000e-02  -1.1400000e-04   7.0000000e-05   1.0600000e-04
   1.0020000e+03   3.9371930e+00   4.0656000e-02   9.2916000e-02  -3.0900000e-02  -1.1400000e-04   7.0000000e-05   1.0600000e-04
   1.0030000e+03   3.9411250e+00   1.1616000e-02   2.9342000e-02  -5.1500000e-02  -1.1400000e-04   7.0000000e-05   1.0600000e-04
   1.0040000e+03   3.9450590e+00  -1.1621000e-02   9.7780000e-03  -7.2100000e-02  -1.1400000e-04   7.0000000e-05   1.0600000e-04
   1.0050000e+03   3.9489920e+00   1.7428000e-02   1.4672000e-02  -3.0900000e-02  -1.1400000e-04   7.0000000e-05   1.0600000e-04
   1.0060000e+03   3.9529260e+00   3.4857000e-02   2.4455000e-02   2.0600000e-02  -1.1400000e-04   7.0000000e-05   1.0600000e-04
   1.0070000e+03   3.9568580e+00  -1.1626000e-02   4.4008000e-02  -2.0600000e-02  -1.1400000e-04   7.0000000e-05   1.0600000e-04
   1.0080000e+03   3.9607910e+00   5.8094000e-02   4.4018000e-02   1.0300000e-02  -1.1400000e-04   7.0000000e-05   1.0600000e-04
   1.0090000e+03   3.9647240e+00  -1.7430000e-02  -2.0000000e-06  -6.6950000e-02  -1.1400000e-04   7.0000000e-05   1.0600000e-04
   1.0100000e+03   3.9686570e+00   1.7427000e-02   2.4452000e-02  -3.0900000e-02  -1.1400000e-04   7.0000000e-05   1.0600000e-04
   1.0110000e+03   3.9725900e+00   1.7428000e-02   1.4672000e-02  -1.5450000e-02  -1.1400000e-04   7.0000000e-05   1.0600000e-04
   1.0120000e+03   3.9765210e+00   2.9051000e-02  -9.7760000e-03   2.5750000e-02  -1.1400000e-04   7.0000000e-05   1.0600000e-04
   1.0130000e+03   3.9804550e+00   1.7430000e-02   3.0000000e-06   1.0300000e-02  -1.1400000e-04   7.0000000e-05   1.0600000e-04
   1.0140000e+03   3.9843880e+00  -1.7434000e-02   2.4447000e-02   1.0300000e-02  -1.1400000e-04   7.0000000e-05   1.0600000e-04
   1.0150000e+03   3.9883210e+00   2.9049000e-02   9.7840000e-03  -4.6350000e-02  -1.1400000e-04   7.0000000e-05   1.0600000e-04
   1.0160000e+03   3.9922540e+00   5.8094000e-02   4.4019000e-02  -5.1500000e-03  -1.1400000e-04   7.0000000e-05   1.0600000e-04
   1.0170000e+03   3.9961870e+00  -1.1627000e-02   4.8898000e-02  -4.1200000e-02  -1.1400000e-04   7.0000000e-05   1.0600000e-04
   1.0180000e+03   4.0001190e+00   5.8070000e-03   1.9561000e-02  -1.0300000e-02  -1.1400000e-04   7.0000000e-05   1.0600000e-04
   1.0190000e+03   4.0040530e+00   6.9720000e-02   9.0000000e-06  -2.0600000e-02  -1.1400000e-04   7.0000000e-05   1.0600000e-04
   1.0200000e+03   4.0079860e+00   5.8070000e-03   1.9561000e-02  -5.6650000e-02  -1.1400000e-04   7.0000000e-05   1.0600000e-04
   1.0210000e+03   4.0119190e+00   5.8080000e-03   1.4671000e-02  -3.0900000e-02  -1.1400000e-04   7.0000000e-05   1.0600000e-04
   1.0220000e+03   4.0158520e+00   5.2287000e-02   1.9567000e-02  -2.5750000e-02  -1.1400000e-04   7.0000000e-05   1.0600000e-04
   1.0230000e+03   4.0197850e+00  -5.0000000e-06   3.9120000e-02  -3.0900000e-02  -1.1400000e-04   7.0000000e-05   1.0600000e-04
   1.0240000e+03   4.0237170e+00   0.0000000e+00   0.0000000e+00  -1.5450000e-02  -1.1400000e-04   7.0000000e-05   1.0600000e-04
   1.0250000e+03   4.0276510e+00  -1.1621000e-02   4.8880000e-03   1.5450000e-02  -1.1400000e-04   7.0000000e-05   1.0600000e-04
   1.0260000e+03   4.0315820e+00   2.3242000e-02  -1.4667000e-02  -5.1500000e-02  -1.1400000e-04   7.0000000e-05   1.0600000e-04
   1.0270000e+03   4.0355150e+00   1.7432000e-02  -1.4667000e-02   0.0000000e+00  -1.1400000e-04   7.0000000e-05   1.0600000e-04
   1.0280000e+03   4.0394480e+00  -5.8120000e-03   1.4669000e-02   0.0000000e+00  -1.1400000e-04   7.0000000e-05   1.0600000e-04
   1.0290000e+03   4.0433810e+00   4.0674000e-02  -2.9334000e-02   2.0600000e-02  -1.1400000e-04   7.0000000e-05   1.0600000e-04
   1.0300000e+03   4.0473140e+00   5.8130000e-03  -1.9559000e-02   1.5450000e-02  -1.1400000e-04   7.0000000e-05   1.0600000e-04
   1.0310000e+03   4.0512690e+00  -4.0000000e-06   2.4450000e-02   2.5750000e-02  -1.1400000e-04   7.0000000e-05   1.0600000e-04
   1.0320000e+03   4.0551790e+00   5.2283000e-02   4.8908000e-02   1.5450000e-02  -1.1400000e-04   7.0000000e-05   1.0600000e-04
   1.0330000e+03   4.0591130e+00   1.7431000e-02  -4.8880000e-03   1.5450000e-02  -1.1400000e-04   7.0000000e-05   1.0600000e-04
   1.0340000e+03   4.0630460e+00  -2.0000000e-06   1.4670000e-02  -5.6650000e-02  -1.1400000e-04   7.0000000e-05   1.0600000e-04
   1.0350000e+03   4.0669790e+00   2.9049000e-02   9.7840000e-03   3.6050000e-02  -1.1400000e-04   7.0000000e-05   1.0600000e-04
   1.0360000e+03   4.0709120e+00   3.4861000e-02  -9.7750000e-03   1.0300000e-02  -1.1400000e-04   7.0000000e-05   1.0600000e-04
   1.0370000e+03   4.0748450e+00   9.8766000e-02   2.9353000e-02  -2.0600000e-02  -1.1400000e-04   7.0000000e-05   1.0600000e-04
   1.0380000e+03   4.0787770e+00   5.8030000e-03   4.8901000e-02  -3.0900000e-02  -1.1400000e-04   7.0000000e-05   1.0600000e-04
   1.0390000e+03   4.0827110e+00   5.8097000e-02   2.4458000e-02  -3.6050000e-02  -1.1400000e-04   7.0000000e-05   1.0600000e-04
   1.0400000e+03   4.0866430e+00   6.9716000e-02   2.9350000e-02  -4.6350000e-02  -1.1400000e-04   7.0000000e-05   1.0600000e-04
   1.0410000e+03   4.0905750e+00   3.4864000e-02  -2.9335000e-02  -5.1500000e-03  -1.1400000e-04   7.0000000e-05   1.0600000e-04
   1.0420000e+03   4.0945080e+00   2.9049000e-02   9.7840000e-03   3.0900000e-02  -1.1400000e-04   7.0000000e-05   1.0600000e-04
   1.0430000e+03   4.0984410e+00   1.0457900e-01   9.7950000e-03  -5.1500000e-03  -1.1400000e-04   7.0000000e-05   1.0600000e-04
   1.0440000e+03   4.1023740e+00   4.0674000e-02  -2.4444000e-02  -5.1500000e-03  -1.1400000e-04   7.0000000e-05   1.0600000e-04
   1.0450000e+03   4.1063080e+00   2.3238000e-02   1.4673000e-02  -2.0600000e-02  -1.1400000e-04   7.0000000e-05   1.0600000e-04
   1.0460000e+03   4.1102400e+00   3.4855000e-02   3.4235000e-02   3.0900000e-02  -1.1400000e-04   7.0000000e-05   1.0600000e-04
   1.0470000e+03   4.1141730e+00   1.1616000e-02   2.9342000e-02   5.1500000e-03  -1.1400000e-04   7.0000000e-05   1.0600000e-04
   1.0480000e+03   4.1181050e+00   5.8098000e-02   1.4678000e-02   4.6350000e-02  -1.1400000e-04   7.0000000e-05   1.0600000e-04
   1.0490000e+03   4.1220390e+00   5.8097000e-02   2.4458000e-02  -5.1500000e-03  -1.1400000e-04   7.0000000e-05   1.0600000e-04
   1.0500000e+03   4.1259720e+00   8.1337000e-02   2.4461000e-02  -1.0300000e-02  -1.1400000e-04   7.0000000e-05   1.0600000e-04
   1.0510000e+03   4.1299050e+00   2.9048000e-02   1.4674000e-02  -4.6350000e-02  -1.1400000e-04   7.0000000e-05   1.0600000e-04
   1.0520000e+03   4.1338380e+00   5.8030000e-03   4.8901000e-02  -5.1500000e-03  -1.1400000e-04   7.0000000e-05   1.0600000e-04
   1.0530000e+03   4.1377710e+00   6.9711000e-02   6.8469000e-02  -2.0600000e-02  -1.1400000e-04   7.0000000e-05   1.0600000e-04
   1.0540000e+03   4.1417050e+00   5.2283000e-02   4.8908000e-02  -5.1500000e-03  -1.1400000e-04   7.0000000e-05   1.0600000e-04
   1.0550000e+03   4.1456360e+00  -1.1000000e-05   7.3350000e-02  -1.5450000e-02  -1.1400000e-04   7.0000000e-05   1.0600000e-04
   1.0560000e+03   4.1495690e+00   4.6478000e-02   1.4677000e-02  -1.5450000e-02  -1.1400000e-04   7.0000000e-05   1.0600000e-04
   1.0570000e+03   4.1535020e+00   4.6474000e-02   3.9127000e-02  -3.6050000e-02  -1.1400000e-04   7.0000000e-05   1.0600000e-04
   1.0580000e+03   4.1574340e+00  -2.3246000e-02   3.9117000e-02  -1.0300000e-02  -1.1400000e-04   7.0000000e-05   1.0600000e-04
   1.0590000e+03   4.1613670e+00   2.3236000e-02   2.4453000e-02   1.0300000e-02  -1.1400000e-04   7.0000000e-05   1.0600000e-04
   1.0600000e+03   4.1653000e+00   1.1614000e-02   3.9122000e-02  -4.6350000e-02  -1.1400000e-04   7.0000000e-05   1.0600000e-04
   1.0610000e+03   4.1692320e+00   3.4855000e-02   3.9125000e-02   0.0000000e+00  -1.1400000e-04   7.0000000e-05   1.0600000e-04
   1.0620000e+03   4.1731660e+00   1.7427000e-02   2.4452000e-02  -4.1200000e-02  -1.1400000e-04   7.0000000e-05   1.0600000e-04
   1.0630000e+03   4.1770990e+00   1.1619000e-02   4.8920000e-03  -1.0300000e-02  -1.1400000e-04   7.0000000e-05   1.0600000e-04
   1.0640000e+03   4.1810320e+00   5.8096000e-02   2.9348000e-02  -1.0300000e-02  -1.1400000e-04   7.0000000e-05   1.0600000e-04
   1.0650000e+03   4.1849660e+00  -5.8110000e-03   9.7790000e-03   2.5750000e-02  -1.1400000e-04   7.0000000e-05   1.0600000e-04
   1.0660000e+03   4.1888980e+00   1.7432000e-02  -1.4668000e-02  -2.0600000e-02  -1.1400000e-04   7.0000000e-05   1.0600000e-04
   1.0670000e+03   4.1928310e+00   7.5527000e-02   1.9570000e-02   1.5450000e-02  -1.1400000e-04   7.0000000e-05   1.0600000e-04
   1.0680000e+03   4.1967640e+00  -1.7433000e-02   1.9557000e-02  -3.0900000e-02  -1.1400000e-04   7.0000000e-05   1.0600000e-04
   1.0690000e+03   4.2006970e+00   2.3228000e-02   7.8243000e-02  -1.0300000e-02  -1.1400000e-04   7.0000000e-05   1.0600000e-04
   1.0700000e+03   4.2046280e+00   5.2287000e-02   1.9568000e-02  -4.1200000e-02  -1.1400000e-04   7.0000000e-05   1.0600000e-04
   1.0710000e+03   4.2085610e+00   5.8100000e-03   1.0000000e-06   1.0300000e-02  -1.1400000e-04   7.0000000e-05   1.0600000e-04
   1.0720000e+03   4.2124950e+00   5.8040000e-03   3.9121000e-02  -5.1500000e-03  -1.1400000e-04   7.0000000e-05   1.0600000e-04
   1.0730000e+03   4.2164280e+00  -5.8130000e-03   1.9559000e-02  -5.6650000e-02  -1.1400000e-04   7.0000000e-05   1.0600000e-04
   1.0740000e+03   4.2203610e+00   4.0670000e-02   6.0000000e-06  -5.6650000e-02  -1.1400000e-04   7.0000000e-05   1.0600000e-04
   1.0750000e+03   4.2242930e+00   2.9047000e-02   1.9564000e-02  -5.1500000e-03  -1.1400000e-04   7.0000000e-05   1.0600000e-04
   1.0760000e+03   4.2282310e+00  -2.9055000e-02   3.9116000e-02  -1.0300000e-02  -1.1400000e-04   7.0000000e-05   1.0600000e-04
   1.0770000e+03   4.2321590e+00   2.9050000e-02   4.0000000e-06  -2.0600000e-02  -1.1400000e-04   7.0000000e-05   1.0600000e-04
   1.0780000e+03   4.2360930e+00   5.8110000e-03  -9.7790000e-03   1.0300000e-02  -1.1400000e-04   7.0000000e-05   1.0600000e-04
   1.0790000e+03   4.2400260e+00   2.8469300e-01  -2.4412000e-02  -4.1200000e-02  -1.1400000e-04   7.0000000e-05   1.0600000e-04
   1.0800000e+03   4.2439590e+00   4.6485000e-02  -3.4224000e-02   1.0300000e-02  -1.1400000e-04   7.0000000e-05   1.0600000e-04
   1.0810000e+03   4.2478920e+00  -5.8110000e-03   9.7790000e-03   0.0000000e+00  -1.1400000e-04   7.0000000e-05   1.0600000e-04
   1.0820000e+03   4.2518240e+00   5.8080000e-03   1.4671000e-02   4.6350000e-02  -1.1400000e-04   7.0000000e-05   1.0600000e-04
   1.0830000e+03   4.2557570e+00   5.2291000e-02  -4.8820000e-03   1.5450000e-02  -1.1400000e-04   7.0000000e-05   1.0600000e-04
   1.0840000e+03   4.2596890e+00   5.8050000e-03   3.4231000e-02   2.0600000e-02  -1.1400000e-04   7.0000000e-05   1.0600000e-04
   1.0850000e+03   4.2636220e+00   5.8080000e-03   1.4671000e-02  -3.0900000e-02  -1.1400000e-04   7.0000000e-05   1.0600000e-04
   1.0860000e+03   4.2675550e+00   5.8060000e-03   2.9341000e-02   3.6050000e-02  -1.1400000e-04   7.0000000e-05   1.0600000e-04
   1.0870000e+03   4.2714880e+00   2.3241000e-02  -4.8870000e-03  -2.5750000e-02  -1.1400000e-04   7.0000000e-05   1.0600000e-04
   1.0880000e+03   4.2754220e+00   6.9721000e-02  -4.8800000e-03   5.1500000e-03  -1.1400000e-04   7.0000000e-05   1.0600000e-04
   1.0890000e+03   4.2793550e+00  -3.0000000e-06   2.4450000e-02   0.0000000e+00  -1.1400000e-04   7.0000000e-05   1.0600000e-04
   1.0900000e+03   4.2832870e+00   3.4855000e-02   3.4235000e-02  -4.1200000e-02  -1.1400000e-04   7.0000000e-05   1.0600000e-04
   1.0910000e+03   4.2872200e+00   8.1335000e-02   3.4241000e-02  -2.5750000e-02  -1.1400000e-04   7.0000000e-05   1.0600000e-04
   1.0920000e+03   4.2911530e+00   1.1619000e-02   4.8920000e-03  -3.6050000e-02  -1.1400000e-04   7.0000000e-05   1.0600000e-04
   1.0930000e+03   4.2950860e+00   3.4855000e-02   3.4235000e-02   3.0900000e-02  -1.1400000e-04   7.0000000e-05   1.0600000e-04
   1.0940000e+03   4.2990190e+00   9.8773000e-02  -1.9547000e-02   0.0000000e+00  -1.1400000e-04   7.0000000e-05   1.0600000e-04
   1.0950000e+03   4.3029520e+00   3.4862000e-02  -1.4665000e-02   1.5450000e-02  -1.1400000e-04   7.0000000e-05   1.0600000e-04
   1.0960000e+03   4.3068840e+00   4.6482000e-02  -1.4663000e-02  -5.1500000e-03  -1.1400000e-04   7.0000000e-05   1.0600000e-04
   1.0970000e+03   4.3108180e+00   3.4859000e-02   4.8950000e-03  -2.0600000e-02  -1.1400000e-04   7.0000000e-05   1.0600000e-04
   1.0980000e+03   4.3147490e+00   4.6475000e-02   3.4237000e-02   1.5450000e-02  -1.1400000e-04   7.0000000e-05   1.0600000e-04
   1.0990000e+03   4.3186820e+00   4.6478000e-02   1.4677000e-02   3.0900000e-02  -1.1400000e-04   7.0000000e-05   1.0600000e-04
   1.1000000e+03   4.3226150e+00   2.3236000e-02   2.4453000e-02  -1.0300000e-02  -1.1400000e-04   7.0000000e-05   1.0600000e-04
   1.1010000e+03   4.3265480e+00   6.3906000e-02   2.9349000e-02   4.6350000e-02  -1.1400000e-04   7.0000000e-05   1.0600000e-04
   1.1020000e+03   4.3304830e+00   1.1619000e-02   9.7820000e-03  -1.5450000e-02  -1.1400000e-04   7.0000000e-05   1.0600000e-04
   1.1030000e+03   4.3344140e+00   4.6479000e-02   4.8960000e-03  -5.1500000e-03  -1.1400000e-04   7.0000000e-05   1.0600000e-04
   1.1040000e+03   4.3383460e+00   5.8097000e-02   2.4458000e-02  -4.6350000e-02  -1.1400000e-04   7.0000000e-05   1.0600000e-04
   1.1050000e+03   4.3422800e+00   4.0664000e-02   4.4015000e-02   1.5450000e-02  -1.1400000e-04   7.0000000e-05   1.0600000e-04
   1.1060000e+03   4.3462360e+00  -9.0000000e-06   6.8460000e-02  -5.1500000e-03  -1.1400000e-04   7.0000000e-05   1.0600000e-04
   1.1070000e+03   4.3501470e+00   4.0665000e-02   3.9125000e-02  -3.6050000e-02  -1.1400000e-04   7.0000000e-05   1.0600000e-04
   1.1080000e+03   4.3540800e+00   2.3230000e-02   7.8243000e-02  -7.2100000e-02  -1.1400000e-04   7.0000000e-05   1.0600000e-04
   1.1090000e+03   4.3580130e+00   1.1616000e-02   2.9342000e-02  -3.6050000e-02  -1.1400000e-04   7.0000000e-05   1.0600000e-04
   1.1100000e+03   4.3619450e+00   1.1619000e-02   9.7820000e-03  -2.5750000e-02  -1.1400000e-04   7.0000000e-05   1.0600000e-04
   1.1110000e+03   4.3658790e+00   1.1616000e-02   2.9342000e-02  -4.1200000e-02  -1.1400000e-04   7.0000000e-05   1.0600000e-04
   1.1120000e+03   4.3698110e+00   5.8096000e-02   2.4459000e-02   3.0900000e-02  -1.1400000e-04   7.0000000e-05   1.0600000e-04
   1.1130000e+03   4.3737430e+00   1.1614000e-02   4.4012000e-02  -4.6350000e-02  -1.1400000e-04   7.0000000e-05   1.0600000e-04
   1.1140000e+03   4.3776760e+00   2.9047000e-02   1.9564000e-02  -1.0300000e-02  -1.1400000e-04   7.0000000e-05   1.0600000e-04
   1.1150000e+03   4.3816090e+00   4.0669000e-02   9.7860000e-03  -2.5750000e-02  -1.1400000e-04   7.0000000e-05   1.0600000e-04
   1.1160000e+03   4.3855420e+00  -1.7432000e-02   1.4668000e-02  -1.0300000e-02  -1.1400000e-04   7.0000000e-05   1.0600000e-04
   1.1170000e+03   4.3894760e+00   4.0668000e-02   1.4675000e-02   2.0600000e-02  -1.1400000e-04   7.0000000e-05   1.0600000e-04
   1.1180000e+03   4.3934070e+00   2.9052000e-02  -1.4666000e-02   3.0900000e-02  -1.1400000e-04   7.0000000e-05   1.0600000e-04
   1.1190000e+03   4.3973400e+00  -5.8100000e-03  -1.0000000e-06  -2.0600000e-02  -1.1400000e-04   7.0000000e-05   1.0600000e-04
   1.1200000e+03   4.4012740e+00   5.8030000e-03   4.8901000e-02   5.1500000e-03  -1.1400000e-04   7.0000000e-05   1.0600000e-04
   1.1210000e+03   4.4052070e+00   5.8130000e-03  -1.9559000e-02  -6.1800000e-02  -1.1400000e-04   7.0000000e-05   1.0600000e-04
   1.1220000e+03   4.4091400e+00   4.6476000e-02   2.9346000e-02   1.5450000e-02  -1.1400000e-04   7.0000000e-05   1.0600000e-04
   1.1230000e+03   4.4130730e+00  -5.8160000e-03   4.4009000e-02  -4.1200000e-02  -1.1400000e-04   7.0000000e-05   1.0600000e-04
   1.1240000e+03   4.4170060e+00  -1.7433000e-02   1.9557000e-02  -3.0900000e-02  -1.1400000e-04   7.0000000e-05   1.0600000e-04
   1.1250000e+03   4.4209380e+00   4.0668000e-02   1.4676000e-02  -3.0900000e-02  -1.1400000e-04   7.0000000e-05   1.0600000e-04
   1.1260000e+03   4.4248720e+00   5.8100000e-03   1.0000000e-06  -2.0600000e-02  -1.1400000e-04   7.0000000e-05   1.0600000e-04
   1.1270000e+03   4.4288030e+00  -2.9054000e-02   2.4446000e-02  -5.1500000e-02  -1.1400000e-04   7.0000000e-05   1.0600000e-04
   1.1280000e+03   4.4327360e+00   7.5524000e-02   3.9131000e-02   0.0000000e+00  -1.1400000e-04   7.0000000e-05   1.0600000e-04
   1.1290000e+03   4.4366690e+00  -2.3243000e-02   1.9557000e-02  -1.0300000e-02  -1.1400000e-04   7.0000000e-05   1.0600000e-04
   1.1300000e+03   4.4406020e+00  -1.7427000e-02  -2.4452000e-02  -3.0900000e-02  -1.1400000e-04   7.0000000e-05   1.0600000e-04
   1.1310000e+03   4.4445360e+00   1.7428000e-02   1.4672000e-02   1.0300000e-02  -1.1400000e-04   7.0000000e-05   1.0600000e-04
   1.1320000e+03   4.4484680e+00   5.8130000e-03  -2.4449000e-02  -6.6950000e-02  -1.1400000e-04   7.0000000e-05   1.0600000e-04
   1.1330000e+03   4.4524000e+00   2.3243000e-02  -2.4447000e-02   3.6050000e-02  -1.1400000e-04   7.0000000e-05   1.0600000e-04
   1.1340000e+03   4.4563450e+00   4.6479000e-02   9.7860000e-03   3.6050000e-02  -1.1400000e-04   7.0000000e-05   1.0600000e-04
   1.1350000e+03   4.4602670e+00   3.4861000e-02  -4.8850000e-03   3.6050000e-02  -1.1400000e-04   7.0000000e-05   1.0600000e-04
   1.1360000e+03   4.4642000e+00   1.7429000e-02   4.8920000e-03   1.5450000e-02  -1.1400000e-04   7.0000000e-05   1.0600000e-04
   1.1370000e+03   4.4681340e+00  -2.9054000e-02   2.4446000e-02   2.5750000e-02  -1.1400000e-04   7.0000000e-05   1.0600000e-04
   1.1380000e+03   4.4720660e+00   5.2286000e-02   2.9348000e-02  -3.0900000e-02  -1.1400000e-04   7.0000000e-05   1.0600000e-04
   1.1390000e+03   4.4759980e+00   5.2288000e-02   1.4678000e-02   2.0600000e-02  -1.1400000e-04   7.0000000e-05   1.0600000e-04
   1.1400000e+03   4.4799320e+00   1.1617000e-02   1.9562000e-02  -2.0600000e-02  -1.1400000e-04   7.0000000e-05   1.0600000e-04
   1.1410000e+03   4.4838650e+00   8.1335000e-02   3.4242000e-02   6.1800000e-02  -1.1400000e-04   7.0000000e-05   1.0600000e-04
   1.1420000e+03   4.4877960e+00   6.9719000e-02   9.7900000e-03  -2.0600000e-02  -1.1400000e-04   7.0000000e-05   1.0600000e-04
   1.1430000e+03   4.4917290e+00   6.9714000e-02   4.4020000e-02  -5.1500000e-02  -1.1400000e-04   7.0000000e-05   1.0600000e-04
   1.1440000e+03   4.4956630e+00   6.3899000e-02   7.3359000e-02  -3.6050000e-02  -1.1400000e-04   7.0000000e-05   1.0600000e-04
   1.1450000e+03   4.4995960e+00   7.5525000e-02   3.4240000e-02  -5.1500000e-03  -1.1400000e-04   7.0000000e-05   1.0600000e-04
   1.1460000e+03   4.5035290e+00   5.8092000e-02   5.8688000e-02   1.0300000e-02  -1.1400000e-04   7.0000000e-05   1.0600000e-04
   1.1470000e+03   4.5074610e+00   4.0671000e-02  -4.8850000e-03  -4.1200000e-02  -1.1400000e-04   7.0000000e-05   1.0600000e-04
   1.1480000e+03   4.5113940e+00   1.7429000e-02   9.7820000e-03  -2.0600000e-02  -1.1400000e-04   7.0000000e-05   1.0600000e-04
   1.1490000e+03   4.5153270e+00   3.4857000e-02   1.9565000e-02  -2.5750000e-02  -1.1400000e-04   7.0000000e-05   1.0600000e-04
   1.1500000e+03   4.5192610e+00  -1.7432000e-02   1.4668000e-02  -5.1500000e-03  -1.1400000e-04   7.0000000e-05   1.0600000e-04
   1.1510000e+03   4.5231940e+00   1.1615000e-02   3.4232000e-02   1.5450000e-02  -1.1400000e-04   7.0000000e-05   1.0600000e-04
   1.1520000e+03   4.5271260e+00   4.0660000e-02   6.8466000e-02   7.7250000e-02  -1.1400000e-04   7.0000000e-05   1.0600000e-04
   1.1530000e+03   4.5310590e+00  -4.0000000e-06   2.4450000e-02  -3.6050000e-02  -1.1400000e-04   7.0000000e-05   1.0600000e-04
   1.1540000e+03   4.5349920e+00   2.9046000e-02   2.4454000e-02   2.0600000e-02  -1.1400000e-04   7.0000000e-05   1.0600000e-04
   1.1550000e+03   4.5389250e+00   3.4857000e-02   1.9565000e-02  -6.6950000e-02  -1.1400000e-04   7.0000000e-05   1.0600000e-04
   1.1560000e+03   4.5428560e+00   4.6474000e-02   3.9127000e-02  -2.0600000e-02  -1.1400000e-04   7.0000000e-05   1.0600000e-04
   1.1570000e+03   4.5467890e+00   1.1620000e-02   2.0000000e-06  -3.6050000e-02  -1.1400000e-04   7.0000000e-05   1.0600000e-04
   1.1580000e+03   4.5507230e+00   1.1611000e-02   5.8682000e-02   0.0000000e+00  -1.1400000e-04   7.0000000e-05   1.0600000e-04
   1.1590000e+03   4.5546560e+00   1.1612000e-02   5.8682000e-02  -4.1200000e-02  -1.1400000e-04   7.0000000e-05   1.0600000e-04
   1.1600000e+03   4.5585890e+00   5.8091000e-02   6.8468000e-02  -6.1800000e-02  -1.1400000e-04   7.0000000e-05   1.0600000e-04
   1.1610000e+03   4.5625220e+00  -5.8150000e-03   3.9119000e-02  -6.1800000e-02  -1.1400000e-04   7.0000000e-05   1.0600000e-04
   1.1620000e+03   4.5664540e+00   2.3239000e-02   9.7830000e-03  -1.0300000e-02  -1.1400000e-04   7.0000000e-05   1.0600000e-04
   1.1630000e+03   4.5703880e+00   2.9049000e-02   9.7840000e-03   5.1500000e-03  -1.1400000e-04   7.0000000e-05   1.0600000e-04
   1.1640000e+03   4.5743210e+00   5.8090000e-03   4.8910000e-03  -4.6350000e-02  -1.1400000e-04   7.0000000e-05   1.0600000e-04
   1.1650000e+03   4.5782540e+00   4.0670000e-02   5.0000000e-06  -5.1500000e-03  -1.1400000e-04   7.0000000e-05   1.0600000e-04
   1.1660000e+03   4.5821870e+00   4.0669000e-02   4.8960000e-03  -4.6350000e-02  -1.1400000e-04   7.0000000e-05   1.0600000e-04
   1.1670000e+03   4.5861210e+00   2.3236000e-02   2.4453000e-02  -3.0900000e-02  -1.1400000e-04   7.0000000e-05   1.0600000e-04
   1.1680000e+03   4.5900520e+00   4.0664000e-02   3.9126000e-02   0.0000000e+00  -1.1400000e-04   7.0000000e-05   1.0600000e-04
   1.1690000e+03   4.5939860e+00   2.3243000e-02  -1.9557000e-02   0.0000000e+00  -1.1400000e-04   7.0000000e-05   1.0600000e-04
   1.1700000e+03   4.5979170e+00   1.7433000e-02  -1.9557000e-02  -1.0300000e-02  -1.1400000e-04   7.0000000e-05   1.0600000e-04
   1.1710000e+03   4.6018500e+00  -5.8090000e-03  -4.8910000e-03   1.5450000e-02  -1.1400000e-04   7.0000000e-05   1.0600000e-04
   1.1720000e+03   4.6057840e+00   5.8140000e-03  -2.4449000e-02  -5.1500000e-02  -1.1400000e-04   7.0000000e-05   1.0600000e-04
   1.1730000e+03   4.6097160e+00   8.7154000e-02  -2.4437000e-02   5.1500000e-03  -1.1400000e-04   7.0000000e-05   1.0600000e-04
   1.1740000e+03   4.6136490e+00  -5.8120000e-03   1.4669000e-02  -2.5750000e-02  -1.1400000e-04   7.0000000e-05   1.0600000e-04
   1.1750000e+03   4.6175820e+00   5.8050000e-03   3.4231000e-02  -2.0600000e-02  -1.1400000e-04   7.0000000e-05   1.0600000e-04
   1.1760000e+03   4.6215140e+00   7.5525000e-02   3.4240000e-02   0.0000000e+00  -1.1400000e-04   7.0000000e-05   1.0600000e-04
   1.1770000e+03   4.6254480e+00   5.8110000e-03  -4.8890000e-03  -4.1200000e-02  -1.1400000e-04   7.0000000e-05   1.0600000e-04
   1.1780000e+03   4.6293810e+00  -3.0000000e-06   2.4450000e-02  -2.5750000e-02  -1.1400000e-04   7.0000000e-05   1.0600000e-04
   1.1790000e+03   4.6333140e+00   2.9049000e-02   9.7840000e-03  -1.5450000e-02  -1.1400000e-04   7.0000000e-05   1.0600000e-04
   1.1800000e+03   4.6372480e+00   2.9049000e-02   9.7840000e-03  -5.1500000e-03  -1.1400000e-04   7.0000000e-05   1.0600000e-04
   1.1810000e+03   4.6411810e+00   2.3235000e-02   3.4233000e-02   5.1500000e-03  -1.1400000e-04   7.0000000e-05   1.0600000e-04
   1.1820000e+03   4.6451130e+00   2.3235000e-02   3.4233000e-02  -5.1500000e-03  -1.1400000e-04   7.0000000e-05   1.0600000e-04
   1.1830000e+03   4.6490460e+00   2.3239000e-02   4.8930000e-03  -3.0900000e-02  -1.1400000e-04   7.0000000e-05   1.0600000e-04
   1.1840000e+03   4.6529790e+00   1.7429000e-02   9.7830000e-03   5.1500000e-03  -1.1400000e-04   7.0000000e-05   1.0600000e-04
   1.1850000e+03   4.6569100e+00   4.0672000e-02  -1.4664000e-02  -5.1500000e-03  -1.1400000e-04   7.0000000e-05   1.0600000e-04
   1.1860000e+03   4.6608440e+00   7.5531000e-02  -4.8790000e-03   4.1200000e-02  -1.1400000e-04   7.0000000e-05   1.0600000e-04
   1.1870000e+03   4.6647800e+00   5.2289000e-02   9.7880000e-03   1.5450000e-02  -1.1400000e-04   7.0000000e-05   1.0600000e-04
   1.1880000e+03   4.6687090e+00   1.1621000e-02  -4.8880000e-03   4.1200000e-02  -1.1400000e-04   7.0000000e-05   1.0600000e-04
   1.1890000e+03   4.6726420e+00   3.4857000e-02   2.4455000e-02  -2.0600000e-02  -1.1400000e-04   7.0000000e-05   1.0600000e-04
   1.1900000e+03   4.6765740e+00   3.4855000e-02   3.4235000e-02  -2.5750000e-02  -1.1400000e-04   7.0000000e-05   1.0600000e-04
   1.1910000e+03   4.6805080e+00  -2.3248000e-02   6.3567000e-02  -3.6050000e-02  -1.1400000e-04   7.0000000e-05   1.0600000e-04
   1.1920000e+03   4.6844410e+00   1.7428000e-02   1.4672000e-02   1.5450000e-02  -1.1400000e-04   7.0000000e-05   1.0600000e-04
   1.1930000e+03   4.6883750e+00   4.6477000e-02   1.9566000e-02  -2.0600000e-02  -1.1400000e-04   7.0000000e-05   1.0600000e-04
   1.1940000e+03   4.6923070e+00   8.7146000e-02   2.4463000e-02  -2.5750000e-02  -1.1400000e-04   7.0000000e-05   1.0600000e-04
   1.1950000e+03   4.6962400e+00   1.1616000e-02   2.9342000e-02  -5.1500000e-02  -1.1400000e-04   7.0000000e-05   1.0600000e-04
   1.1960000e+03   4.7001730e+00   5.8010000e-03   5.8681000e-02  -4.1200000e-02  -1.1400000e-04   7.0000000e-05   1.0600000e-04
   1.1970000e+03   4.7041060e+00   5.8094000e-02   3.9129000e-02  -2.5750000e-02  -1.1400000e-04   7.0000000e-05   1.0600000e-04
   1.1980000e+03   4.7080390e+00   1.1614000e-02   3.9122000e-02  -5.1500000e-02  -1.1400000e-04   7.0000000e-05   1.0600000e-04
   1.1990000e+03   4.7119700e+00   1.1607000e-02   8.8022000e-02   2.5750000e-02  -1.1400000e-04   7.0000000e-05   1.0600000e-04
   1.2000000e+03   4.7159040e+00   4.0669000e-02   9.7860000e-03  -3.6050000e-02  -1.1400000e-04   7.0000000e-05   1.0600000e-04
   1.2010000e+03   4.7198370e+00  -1.7429000e-02  -9.7830000e-03  -3.0900000e-02  -1.1400000e-04   7.0000000e-05   1.0600000e-04
   1.2020000e+03   4.7237700e+00  -2.9053000e-02   1.9556000e-02  -2.5750000e-02  -1.1400000e-04   7.0000000e-05   1.0600000e-04
   1.2030000e+03   4.7277040e+00   1.7429000e-02   4.8920000e-03   2.5750000e-02  -1.1400000e-04   7.0000000e-05   1.0600000e-04
   1.2040000e+03   4.7316350e+00  -1.7438000e-02   5.8678000e-02   3.0900000e-02  -1.1400000e-04   7.0000000e-05   1.0600000e-04
   1.2050000e+03   4.7355680e+00  -1.7434000e-02   2.9338000e-02   2.0600000e-02  -1.1400000e-04   7.0000000e-05   1.0600000e-04
   1.2060000e+03   4.7395020e+00   2.9047000e-02   1.9564000e-02  -1.0300000e-02  -1.1400000e-04   7.0000000e-05   1.0600000e-04
   1.2070000e+03   4.7434350e+00   1.7427000e-02   1.9562000e-02  -2.0600000e-02  -1.1400000e-04   7.0000000e-05   1.0600000e-04
   1.2080000e+03   4.7473680e+00   5.8090000e-03   4.8910000e-03  -3.0900000e-02  -1.1400000e-04   7.0000000e-05   1.0600000e-04
   1.2090000e+03   4.7513020e+00   5.8090000e-03   4.8910000e-03   5.1500000e-03  -1.1400000e-04   7.0000000e-05   1.0600000e-04
   1.2100000e+03   4.7552330e+00   2.9049000e-02   4.8940000e-03  -1.0300000e-02  -1.1400000e-04   7.0000000e-05   1.0600000e-04
   1.2110000e+03   4.7591660e+00   3.4854000e-02   4.4015000e-02  -3.0900000e-02  -1.1400000e-04   7.0000000e-05   1.0600000e-04
   1.2120000e+03   4.7631000e+00  -2.3241000e-02   4.8870000e-03  -1.0300000e-02  -1.1400000e-04   7.0000000e-05   1.0600000e-04
   1.2130000e+03   4.7670310e+00   5.2284000e-02   3.9128000e-02  -3.0900000e-02  -1.1400000e-04   7.0000000e-05   1.0600000e-04
   1.2140000e+03   4.7709640e+00   2.9045000e-02   3.4234000e-02  -5.1500000e-02  -1.1400000e-04   7.0000000e-05   1.0600000e-04
   1.2150000e+03   4.7748980e+00   5.8110000e-03  -4.8890000e-03   5.1500000e-03  -1.1400000e-04   7.0000000e-05   1.0600000e-04
   1.2160000e+03   4.7788310e+00   2.9053000e-02  -2.4446000e-02   2.0600000e-02  -1.1400000e-04   7.0000000e-05   1.0600000e-04
   1.2170000e+03   4.7827630e+00   2.9053000e-02  -2.4446000e-02  -5.6650000e-02  -1.1400000e-04   7.0000000e-05   1.0600000e-04
   1.2180000e+03   4.7866960e+00   2.9049000e-02   9.7840000e-03   1.0300000e-02  -1.1400000e-04   7.0000000e-05   1.0600000e-04
   1.2190000e+03   4.7906280e+00   5.8097000e-02   1.9568000e-02  -4.1200000e-02  -1.1400000e-04   7.0000000e-05   1.0600000e-04
   1.2200000e+03   4.7945620e+00   3.4861000e-02  -4.8850000e-03   3.0900000e-02  -1.1400000e-04   7.0000000e-05   1.0600000e-04
   1.2210000e+03   4.7984940e+00   5.8103000e-02  -2.4442000e-02   3.6050000e-02  -1.1400000e-04   7.0000000e-05   1.0600000e-04
   1.2220000e+03   4.8024290e+00   1.7429000e-02   9.7830000e-03   2.0600000e-02  -1.1400000e-04   7.0000000e-05   1.0600000e-04
   1.2230000e+03   4.8063610e+00   5.8098000e-02   1.4679000e-02   5.1500000e-03  -1.1400000e-04   7.0000000e-05   1.0600000e-04
   1.2240000e+03   4.8102940e+00   8.7155000e-02  -3.4217000e-02  -5.1500000e-03  -1.1400000e-04   7.0000000e-05   1.0600000e-04
   1.2250000e+03   4.8142260e+00   3.4861000e-02  -4.8850000e-03  -4.1200000e-02  -1.1400000e-04   7.0000000e-05   1.0600000e-04
   1.2260000e+03   4.8181600e+00   4.6474000e-02   4.4017000e-02   1.5450000e-02  -1.1400000e-04   7.0000000e-05   1.0600000e-04
   1.2270000e+03   4.8220930e+00   1.1038900e-01   9.7960000e-03  -1.0300000e-02  -1.1400000e-04   7.0000000e-05   1.0600000e-04
   1.2280000e+03   4.8260240e+00   6.9712000e-02   5.3800000e-02   5.1500000e-03  -1.1400000e-04   7.0000000e-05   1.0600000e-04
   1.2290000e+03   4.8299570e+00   2.3233000e-02   4.8903000e-02  -2.5750000e-02  -1.1400000e-04   7.0000000e-05   1.0600000e-04
   1.2300000e+03   4.8338900e+00   2.3236000e-02   2.9343000e-02  -4.6350000e-02  -1.1400000e-04   7.0000000e-05   1.0600000e-04
   1.2310000e+03   4.8378230e+00   4.0669000e-02   9.7850000e-03  -4.1200000e-02  -1.1400000e-04   7.0000000e-05   1.0600000e-04
   1.2320000e+03   4.8417570e+00   2.9049000e-02   4.8940000e-03   5.1500000e-03  -1.1400000e-04   7.0000000e-05   1.0600000e-04
   1.2330000e+03   4.8456900e+00  -5.0000000e-06   3.9120000e-02   5.1500000e-03  -1.1400000e-04   7.0000000e-05   1.0600000e-04
   1.2340000e+03   4.8496220e+00   3.4854000e-02   4.4015000e-02  -5.1500000e-03  -1.1400000e-04   7.0000000e-05   1.0600000e-04
   1.2350000e+03   4.8535560e+00  -7.0000000e-06   4.8900000e-02  -1.0300000e-02  -1.1400000e-04   7.0000000e-05   1.0600000e-04
   1.2360000e+03   4.8574890e+00  -1.1630000e-02   6.8458000e-02  -4.6350000e-02  -1.1400000e-04   7.0000000e-05   1.0600000e-04
   1.2370000e+03   4.8614420e+00   4.6474000e-02   3.9127000e-02  -5.1500000e-03  -1.1400000e-04   7.0000000e-05   1.0600000e-04
   1.2380000e+03   4.8653550e+00  -1.7433000e-02   1.9557000e-02   1.0300000e-02  -1.1400000e-04   7.0000000e-05   1.0600000e-04
   1.2390000e+03   4.8692880e+00  -3.4859000e-02  -9.7850000e-03   3.0900000e-02  -1.1400000e-04   7.0000000e-05   1.0600000e-04
   1.2400000e+03   4.8732200e+00   4.0664000e-02   4.4016000e-02  -3.6050000e-02  -1.1400000e-04   7.0000000e-05   1.0600000e-04
   1.2410000e+03   4.8771540e+00   1.7427000e-02   1.9563000e-02  -1.5450000e-02  -1.1400000e-04   7.0000000e-05   1.0600000e-04
   1.2420000e+03   4.8810850e+00  -5.2291000e-02   9.7720000e-03  -4.6350000e-02  -1.1400000e-04   7.0000000e-05   1.0600000e-04
   1.2430000e+03   4.8850180e+00  -5.8150000e-03   3.9119000e-02  -1.0300000e-02  -1.1400000e-04   7.0000000e-05   1.0600000e-04
   1.2440000e+03   4.8889510e+00  -5.8150000e-03   3.9119000e-02  -2.0600000e-02  -1.1400000e-04   7.0000000e-05   1.0600000e-04
   1.2450000e+03   4.8928840e+00   6.3910000e-02   9.0000000e-06  -2.0600000e-02  -1.1400000e-04   7.0000000e-05   1.0600000e-04
   1.2460000e+03   4.8968170e+00  -1.7431000e-02   4.8880000e-03  -2.0600000e-02  -1.1400000e-04   7.0000000e-05   1.0600000e-04
   1.2470000e+03   4.9007500e+00   5.8070000e-03   1.9561000e-02  -3.6050000e-02  -1.1400000e-04   7.0000000e-05   1.0600000e-04
   1.2480000e+03   4.9046820e+00   6.9721000e-02  -4.8810000e-03  -6.1800000e-02  -1.1400000e-04   7.0000000e-05   1.0600000e-04
   1.2490000e+03   4.9086160e+00   2.3235000e-02   3.9123000e-02  -5.1500000e-03  -1.1400000e-04   7.0000000e-05   1.0600000e-04
   1.2500000e+03   4.9125490e+00   1.7425000e-02   3.9122000e-02   0.0000000e+00  -1.1400000e-04   7.0000000e-05   1.0600000e-04
   1.2510000e+03   4.9164810e+00   8.7147000e-02   1.9573000e-02  -3.0900000e-02  -1.1400000e-04   7.0000000e-05   1.0600000e-04
   1.2520000e+03   4.9204150e+00  -2.0000000e-06   1.4670000e-02   2.5750000e-02  -1.1400000e-04   7.0000000e-05   1.0600000e-04
   1.2530000e+03   4.9243470e+00   2.9056000e-02  -4.4006000e-02  -8.2400000e-02  -1.1400000e-04   7.0000000e-05   1.0600000e-04
   1.2540000e+03   4.9282800e+00   5.8110000e-03  -9.7790000e-03   1.0300000e-02  -1.1400000e-04   7.0000000e-05   1.0600000e-04
   1.2550000e+03   4.9322140e+00   3.4861000e-02  -4.8850000e-03   2.5750000e-02  -1.1400000e-04   7.0000000e-05   1.0600000e-04
   1.2560000e+03   4.9361470e+00   2.9053000e-02  -1.9556000e-02   3.6050000e-02  -1.1400000e-04   7.0000000e-05   1.0600000e-04
   1.2570000e+03   4.9400780e+00   2.3235000e-02   3.4233000e-02   2.0600000e-02  -1.1400000e-04   7.0000000e-05   1.0600000e-04
   1.2580000e+03   4.9440110e+00   5.2289000e-02   9.7870000e-03   1.5450000e-02  -1.1400000e-04   7.0000000e-05   1.0600000e-04
   1.2590000e+03   4.9479450e+00   4.6478000e-02   1.4676000e-02   0.0000000e+00  -1.1400000e-04   7.0000000e-05   1.0600000e-04
   1.2600000e+03   4.9518770e+00  -5.8110000e-03   4.8890000e-03   0.0000000e+00  -1.1400000e-04   7.0000000e-05   1.0600000e-04
   1.2610000e+03   4.9558100e+00   8.7147000e-02   2.4462000e-02  -4.6350000e-02  -1.1400000e-04   7.0000000e-05   1.0600000e-04
   1.2620000e+03   4.9597420e+00   4.6479000e-02   9.7860000e-03   3.6050000e-02  -1.1400000e-04   7.0000000e-05   1.0600000e-04
   1.2630000e+03   4.9636750e+00   1.7431000e-02  -4.8880000e-03  -5.1500000e-03  -1.1400000e-04   7.0000000e-05   1.0600000e-04
   1.2640000e+03   4.9676080e+00   8.1335000e-02   3.4241000e-02  -4.1200000e-02  -1.1400000e-04   7.0000000e-05   1.0600000e-04
   1.2650000e+03   4.9715420e+00   3.4854000e-02   4.4015000e-02  -2.5750000e-02  -1.1400000e-04   7.0000000e-05   1.0600000e-04
   1.2660000e+03   4.9754750e+00   7.5521000e-02   5.8691000e-02  -1.5450000e-02  -1.1400000e-04   7.0000000e-05   1.0600000e-04
   1.2670000e+03   4.9794080e+00   5.8094000e-02   4.4019000e-02   0.0000000e+00  -1.1400000e-04   7.0000000e-05   1.0600000e-04
   1.2680000e+03   4.9833410e+00   3.4860000e-02   5.0000000e-06   5.1500000e-03  -1.1400000e-04   7.0000000e-05   1.0600000e-04
   1.2690000e+03   4.9872740e+00   7.5524000e-02   3.9131000e-02   5.1500000e-03  -1.1400000e-04   7.0000000e-05   1.0600000e-04
   1.2700000e+03   4.9912060e+00   3.4857000e-02   1.9565000e-02  -5.1500000e-03  -1.1400000e-04   7.0000000e-05   1.0600000e-04
   1.2710000e+03   4.9951390e+00   1.7424000e-02   3.9123000e-02  -5.1500000e-03  -1.1400000e-04   7.0000000e-05   1.0600000e-04
   1.2720000e+03   4.9990720e+00   6.9714000e-02   3.9130000e-02  -5.1500000e-03  -1.1400000e-04   7.0000000e-05   1.0600000e-04
   1.2730000e+03   5.0030050e+00   1.1614000e-02   4.4012000e-02   3.0900000e-02  -1.1400000e-04   7.0000000e-05   1.0600000e-04
   1.2740000e+03   5.0069380e+00   3.4855000e-02   3.4235000e-02  -4.1200000e-02  -1.1400000e-04   7.0000000e-05   1.0600000e-04
   1.2750000e+03   5.0108710e+00   6.3910000e-02   9.0000000e-06   1.0300000e-02  -1.1400000e-04   7.0000000e-05   1.0600000e-04
   1.2760000e+03   5.0148040e+00   1.1617000e-02   1.9562000e-02  -1.0300000e-02  -1.1400000e-04   7.0000000e-05   1.0600000e-04
   1.2770000e+03   5.0187360e+00  -1.7433000e-02   1.9558000e-02  -1.0300000e-02  -1.1400000e-04   7.0000000e-05   1.0600000e-04
   1.2780000e+03   5.0226700e+00   5.8103000e-02  -2.4442000e-02  -5.6650000e-02  -1.1400000e-04   7.0000000e-05   1.0600000e-04
   1.2790000e+03   5.0266020e+00   5.2285000e-02   3.9127000e-02   0.0000000e+00  -1.1400000e-04   7.0000000e-05   1.0600000e-04
   1.2800000e+03   5.0305350e+00   5.8090000e-03   9.7810000e-03  -2.5750000e-02  -1.1400000e-04   7.0000000e-05   1.0600000e-04
   1.2810000e+03   5.0344690e+00  -4.0676000e-02   3.9114000e-02  -3.6050000e-02  -1.1400000e-04   7.0000000e-05   1.0600000e-04
   1.2820000e+03   5.0384020e+00   3.4854000e-02   3.9125000e-02  -7.2100000e-02  -1.1400000e-04   7.0000000e-05   1.0600000e-04
   1.2830000e+03   5.0423340e+00   5.8060000e-03   2.9341000e-02  -5.1500000e-02  -1.1400000e-04   7.0000000e-05   1.0600000e-04
   1.2840000e+03   5.0462680e+00  -4.0671000e-02   4.8840000e-03  -2.5750000e-02  -1.1400000e-04   7.0000000e-05   1.0600000e-04
   1.2850000e+03   5.0501990e+00   4.6480000e-02   7.0000000e-06  -2.0600000e-02  -1.1400000e-04   7.0000000e-05   1.0600000e-04
   1.2860000e+03   5.0541320e+00  -1.0000000e-06   9.7800000e-03   4.6350000e-02  -1.1400000e-04   7.0000000e-05   1.0600000e-04
   1.2870000e+03   5.0580640e+00  -1.1625000e-02   3.9118000e-02  -5.1500000e-02  -1.1400000e-04   7.0000000e-05   1.0600000e-04
   1.2880000e+03   5.0619970e+00   3.4861000e-02  -4.8850000e-03  -1.0300000e-02  -1.1400000e-04   7.0000000e-05   1.0600000e-04
   1.2890000e+03   5.0659320e+00   5.8110000e-03  -4.8890000e-03   1.0300000e-02  -1.1400000e-04   7.0000000e-05   1.0600000e-04
   1.2900000e+03   5.0698640e+00  -5.8120000e-03   1.4669000e-02   2.0600000e-02  -1.1400000e-04   7.0000000e-05   1.0600000e-04
   1.2910000e+03   5.0737960e+00   5.8102000e-02  -1.4662000e-02   3.6050000e-02  -1.1400000e-04   7.0000000e-05   1.0600000e-04
   1.2920000e+03   5.0777290e+00   5.8150000e-03  -3.4229000e-02   3.6050000e-02  -1.1400000e-04   7.0000000e-05   1.0600000e-04
   1.2930000e+03   5.0816620e+00   5.8110000e-03  -4.8890000e-03  -1.0300000e-02  -1.1400000e-04   7.0000000e-05   1.0600000e-04
   1.2940000e+03   5.0855950e+00  -1.1620000e-02  -2.0000000e-06   3.6050000e-02  -1.1400000e-04   7.0000000e-05   1.0600000e-04
   1.2950000e+03   5.0895290e+00   4.0671000e-02  -4.8840000e-03  -5.1500000e-02  -1.1400000e-04   7.0000000e-05   1.0600000e-04
   1.2960000e+03   5.0934620e+00   7.5526000e-02   2.4461000e-02   4.1200000e-02  -1.1400000e-04   7.0000000e-05   1.0600000e-04
   1.2970000e+03   5.0973940e+00   1.1612000e-02   5.3792000e-02  -1.5450000e-02  -1.1400000e-04   7.0000000e-05   1.0600000e-04
   1.2980000e+03   5.1013280e+00   9.2958000e-02   1.4684000e-02  -1.5450000e-02  -1.1400000e-04   7.0000000e-05   1.0600000e-04
   1.2990000e+03   5.1052600e+00   6.9718000e-02   1.4680000e-02   5.1500000e-03  -1.1400000e-04   7.0000000e-05   1.0600000e-04
   1.3000000e+03   5.1091910e+00   6.3909000e-02   4.8990000e-03  -5.1500000e-02  -1.1400000e-04   7.0000000e-05   1.0600000e-04
   1.3010000e+03   5.1131250e+00   4.6475000e-02   3.4236000e-02  -2.0600000e-02  -1.1400000e-04   7.0000000e-05   1.0600000e-04
   1.3020000e+03   5.1170580e+00   3.4851000e-02   6.8465000e-02   5.1500000e-03  -1.1400000e-04   7.0000000e-05   1.0600000e-04
   1.3030000e+03   5.1209920e+00   3.4853000e-02   4.8905000e-02   1.5450000e-02  -1.1400000e-04   7.0000000e-05   1.0600000e-04
   1.3040000e+03   5.1249250e+00   4.6475000e-02   3.4236000e-02  -2.5750000e-02  -1.1400000e-04   7.0000000e-05   1.0600000e-04
   1.3050000e+03   5.1288580e+00  -1.1628000e-02   5.8678000e-02  -5.1500000e-03  -1.1400000e-04   7.0000000e-05   1.0600000e-04
   1.3060000e+03   5.1327900e+00   5.8097000e-02   1.9568000e-02  -3.0900000e-02  -1.1400000e-04   7.0000000e-05   1.0600000e-04
   1.3070000e+03   5.1367230e+00  -2.0000000e-06   1.4670000e-02  -5.1500000e-03  -1.1400000e-04   7.0000000e-05   1.0600000e-04
   1.3080000e+03   5.1406560e+00  -3.4866000e-02   3.9115000e-02   0.0000000e+00  -1.1400000e-04   7.0000000e-05   1.0600000e-04
   1.3090000e+03   5.1445890e+00   3.4858000e-02   1.4675000e-02   3.0900000e-02  -1.1400000e-04   7.0000000e-05   1.0600000e-04
   1.3100000e+03   5.1485220e+00   1.1611000e-02   5.8682000e-02  -3.0900000e-02  -1.1400000e-04   7.0000000e-05   1.0600000e-04
   1.3110000e+03   5.1524550e+00   1.1614000e-02   3.9122000e-02  -3.0900000e-02  -1.1400000e-04   7.0000000e-05   1.0600000e-04
   1.3120000e+03   5.1563880e+00   4.6474000e-02   4.4017000e-02   2.0600000e-02  -1.1400000e-04   7.0000000e-05   1.0600000e-04
   1.3130000e+03   5.1603220e+00   1.1618000e-02   1.4672000e-02   0.0000000e+00  -1.1400000e-04   7.0000000e-05   1.0600000e-04
   1.3140000e+03   5.1642530e+00  -1.7430000e-02  -3.0000000e-06  -4.1200000e-02  -1.1400000e-04   7.0000000e-05   1.0600000e-04
   1.3150000e+03   5.1681850e+00  -4.0672000e-02   1.4665000e-02  -1.5450000e-02  -1.1400000e-04   7.0000000e-05   1.0600000e-04
   1.3160000e+03   5.1721190e+00   5.8100000e-03   1.0000000e-06  -5.1500000e-02  -1.1400000e-04   7.0000000e-05   1.0600000e-04
   1.3170000e+03   5.1760520e+00   4.6472000e-02   5.8686000e-02  -3.6050000e-02  -1.1400000e-04   7.0000000e-05   1.0600000e-04
   1.3180000e+03   5.1799850e+00  -1.0000000e-06   9.7800000e-03  -6.1800000e-02  -1.1400000e-04   7.0000000e-05   1.0600000e-04
   1.3190000e+03   5.1839180e+00   2.9045000e-02   3.9124000e-02  -1.0300000e-02  -1.1400000e-04   7.0000000e-05   1.0600000e-04
   1.3200000e+03   5.1878500e+00   6.3903000e-02   5.3799000e-02   1.0300000e-02  -1.1400000e-04   7.0000000e-05   1.0600000e-04
   1.3210000e+03   5.1917830e+00   5.8110000e-03  -4.8890000e-03  -4.1200000e-02  -1.1400000e-04   7.0000000e-05   1.0600000e-04
   1.3220000e+03   5.1957160e+00   3.4861000e-02  -4.8850000e-03  -3.0900000e-02  -1.1400000e-04   7.0000000e-05   1.0600000e-04
   1.3230000e+03   5.1996490e+00   4.0674000e-02  -2.4444000e-02  -2.5750000e-02  -1.1400000e-04   7.0000000e-05   1.0600000e-04
   1.3240000e+03   5.2035830e+00  -1.7431000e-02   9.7770000e-03   5.1500000e-03  -1.1400000e-04   7.0000000e-05   1.0600000e-04
   1.3250000e+03   5.2075150e+00   4.6479000e-02   4.8970000e-03   2.0600000e-02  -1.1400000e-04   7.0000000e-05   1.0600000e-04
   1.3260000e+03   5.2114480e+00   4.6482000e-02  -1.4663000e-02   3.6050000e-02  -1.1400000e-04   7.0000000e-05   1.0600000e-04
   1.3270000e+03   5.2153820e+00   3.4862000e-02  -1.4665000e-02  -3.0900000e-02  -1.1400000e-04   7.0000000e-05   1.0600000e-04
   1.3280000e+03   5.2193140e+00   5.8090000e-03   9.7810000e-03   2.5750000e-02  -1.1400000e-04   7.0000000e-05   1.0600000e-04
   1.3290000e+03   5.2232460e+00   4.6479000e-02   9.7860000e-03   1.0300000e-02  -1.1400000e-04   7.0000000e-05   1.0600000e-04
   1.3300000e+03   5.2271790e+00   9.2961000e-02  -9.7680000e-03   3.0900000e-02  -1.1400000e-04   7.0000000e-05   1.0600000e-04
   1.3310000e+03   5.2311120e+00   4.6479000e-02   4.8960000e-03   5.1500000e-03  -1.1400000e-04   7.0000000e-05   1.0600000e-04
   1.3320000e+03   5.2350460e+00   1.1615000e-02   3.4232000e-02   5.1500000e-03  -1.1400000e-04   7.0000000e-05   1.0600000e-04
   1.3330000e+03   5.2389780e+00   1.0457900e-01   9.7940000e-03  -5.1500000e-03  -1.1400000e-04   7.0000000e-05   1.0600000e-04
   1.3340000e+03   5.2429100e+00   2.3233000e-02   5.3793000e-02  -3.6050000e-02  -1.1400000e-04   7.0000000e-05   1.0600000e-04
   1.3350000e+03   5.2468430e+00   2.3232000e-02   5.8683000e-02  -3.6050000e-02  -1.1400000e-04   7.0000000e-05   1.0600000e-04
   1.3360000e+03   5.2507760e+00   5.8095000e-02   3.4239000e-02  -5.1500000e-03  -1.1400000e-04   7.0000000e-05   1.0600000e-04
   1.3370000e+03   5.2547100e+00  -3.0000000e-06   1.9560000e-02   5.1500000e-03  -1.1400000e-04   7.0000000e-05   1.0600000e-04
   1.3380000e+03   5.2586430e+00   5.8098000e-02   1.4679000e-02  -2.5750000e-02  -1.1400000e-04   7.0000000e-05   1.0600000e-04
   1.3390000e+03   5.2625760e+00   5.8094000e-02   3.9129000e-02  -5.1500000e-03  -1.1400000e-04   7.0000000e-05   1.0600000e-04
   1.3400000e+03   5.2665260e+00   5.8094000e-02   3.9129000e-02  -4.6350000e-02  -1.1400000e-04   7.0000000e-05   1.0600000e-04
   1.3410000e+03   5.2704420e+00   2.3229000e-02   7.3353000e-02   5.1500000e-03  -1.1400000e-04   7.0000000e-05   1.0600000e-04
   1.3420000e+03   5.2743740e+00   1.1614000e-02   3.9122000e-02   2.0600000e-02  -1.1400000e-04   7.0000000e-05   1.0600000e-04
   1.3430000e+03   5.2783060e+00   3.4855000e-02   3.9125000e-02   3.0900000e-02  -1.1400000e-04   7.0000000e-05   1.0600000e-04
   1.3440000e+03   5.2822380e+00   1.1620000e-02   2.0000000e-06  -2.0600000e-02  -1.1400000e-04   7.0000000e-05   1.0600000e-04
   1.3450000e+03   5.2861720e+00  -3.4859000e-02  -4.8950000e-03   1.5450000e-02  -1.1400000e-04   7.0000000e-05   1.0600000e-04
   1.3460000e+03   5.2901050e+00  -1.7436000e-02   4.4008000e-02   1.5450000e-02  -1.1400000e-04   7.0000000e-05   1.0600000e-04
   1.3470000e+03   5.2940390e+00   1.1619000e-02   9.7820000e-03   5.1500000e-03  -1.1400000e-04   7.0000000e-05   1.0600000e-04
   1.3480000e+03   5.2979720e+00  -4.0675000e-02   3.9115000e-02  -2.0600000e-02  -1.1400000e-04   7.0000000e-05   1.0600000e-04
   1.3490000e+03   5.3019030e+00   1.7422000e-02   5.8682000e-02   1.0300000e-02  -1.1400000e-04   7.0000000e-05   1.0600000e-04
   1.3500000e+03   5.3058370e+00   5.8090000e-03   4.8910000e-03  -2.5750000e-02  -1.1400000e-04   7.0000000e-05   1.0600000e-04
   1.3510000e+03   5.3097700e+00   3.4857000e-02   1.9565000e-02  -1.5450000e-02  -1.1400000e-04   7.0000000e-05   1.0600000e-04
   1.3520000e+03   5.3137030e+00   1.1618000e-02   1.4672000e-02  -4.6350000e-02  -1.1400000e-04   7.0000000e-05   1.0600000e-04
   1.3530000e+03   5.3176360e+00  -5.8160000e-03   4.4009000e-02  -3.0900000e-02  -1.1400000e-04   7.0000000e-05   1.0600000e-04
   1.3540000e+03   5.3215700e+00   5.2294000e-02  -2.4442000e-02   0.0000000e+00  -1.1400000e-04   7.0000000e-05   1.0600000e-04
   1.3550000e+03   5.3255010e+00   5.8090000e-03   4.8910000e-03  -5.1500000e-02  -1.1400000e-04   7.0000000e-05   1.0600000e-04
   1.3560000e+03   5.3294350e+00  -5.8150000e-03   3.4229000e-02   1.0300000e-02  -1.1400000e-04   7.0000000e-05   1.0600000e-04
   1.3570000e+03   5.3333660e+00   6.9716000e-02   2.9350000e-02  -4.1200000e-02  -1.1400000e-04   7.0000000e-05   1.0600000e-04
   1.3580000e+03   5.3373010e+00   5.8090000e-03   4.8910000e-03   5.1500000e-03  -1.1400000e-04   7.0000000e-05   1.0600000e-04
   1.3590000e+03   5.3412330e+00   5.8110000e-03  -4.8890000e-03   5.1500000e-02  -1.1400000e-04   7.0000000e-05   1.0600000e-04
   1.3600000e+03   5.3451660e+00   3.4863000e-02  -1.9555000e-02   6.1800000e-02  -1.1400000e-04   7.0000000e-05   1.0600000e-04
   1.3610000e+03   5.3490990e+00   1.1619000e-02   4.8920000e-03   2.0600000e-02  -1.1400000e-04   7.0000000e-05   1.0600000e-04
   1.3620000e+03   5.3530550e+00   5.8090000e-03   4.8910000e-03   0.0000000e+00  -1.1400000e-04   7.0000000e-05   1.0600000e-04
   1.3630000e+03   5.3569640e+00   8.1338000e-02   1.4681000e-02  -5.1500000e-03  -1.1400000e-04   7.0000000e-05   1.0600000e-04
   1.3640000e+03   5.3608970e+00   5.8095000e-02   3.4238000e-02   2.0600000e-02  -1.1400000e-04   7.0000000e-05   1.0600000e-04
   1.3650000e+03   5.3648300e+00   3.4857000e-02   1.9565000e-02   2.5750000e-02  -1.1400000e-04   7.0000000e-05   1.0600000e-04
   1.3660000e+03   5.3687630e+00   2.3239000e-02   9.7830000e-03   1.0300000e-02  -1.1400000e-04   7.0000000e-05   1.0600000e-04
   1.3670000e+03   5.3726970e+00   4.6476000e-02   2.4457000e-02  -1.5450000e-02  -1.1400000e-04   7.0000000e-05   1.0600000e-04
   1.3680000e+03   5.3766300e+00   7.5528000e-02   1.4681000e-02  -6.1800000e-02  -1.1400000e-04   7.0000000e-05   1.0600000e-04
   1.3690000e+03   5.3805610e+00   5.8100000e-03   1.0000000e-06  -4.6350000e-02  -1.1400000e-04   7.0000000e-05   1.0600000e-04
   1.3700000e+03   5.3844950e+00   5.8089000e-02   7.3359000e-02  -1.5450000e-02  -1.1400000e-04   7.0000000e-05   1.0600000e-04
   1.3710000e+03   5.3884280e+00   4.0664000e-02   4.4016000e-02  -2.0600000e-02  -1.1400000e-04   7.0000000e-05   1.0600000e-04
   1.3720000e+03   5.3923600e+00   3.4849000e-02   8.3135000e-02   0.0000000e+00  -1.1400000e-04   7.0000000e-05   1.0600000e-04
   1.3730000e+03   5.3962930e+00   5.8091000e-02   6.8468000e-02   3.0900000e-02  -1.1400000e-04   7.0000000e-05   1.0600000e-04
   1.3740000e+03   5.4002260e+00   1.1617000e-02   2.4452000e-02  -5.1500000e-02  -1.1400000e-04   7.0000000e-05   1.0600000e-04
   1.3750000e+03   5.4041590e+00   1.1616000e-02   2.9342000e-02  -1.5450000e-02  -1.1400000e-04   7.0000000e-05   1.0600000e-04
   1.3760000e+03   5.4080920e+00   4.0667000e-02   1.9565000e-02  -2.0600000e-02  -1.1400000e-04   7.0000000e-05   1.0600000e-04
   1.3770000e+03   5.4120250e+00   1.1620000e-02   2.0000000e-06   3.6050000e-02  -1.1400000e-04   7.0000000e-05   1.0600000e-04
   1.3780000e+03   5.4159570e+00   4.0669000e-02   9.7850000e-03  -5.1500000e-03  -1.1400000e-04   7.0000000e-05   1.0600000e-04
   1.3790000e+03   5.4198900e+00  -2.9053000e-02   1.9556000e-02   5.1500000e-03  -1.1400000e-04   7.0000000e-05   1.0600000e-04
   1.3800000e+03   5.4238240e+00   5.8060000e-03   2.4451000e-02  -2.0600000e-02  -1.1400000e-04   7.0000000e-05   1.0600000e-04
   1.3810000e+03   5.4277570e+00   5.2290000e-02   8.0000000e-06  -2.0600000e-02  -1.1400000e-04   7.0000000e-05   1.0600000e-04
   1.3820000e+03   5.4316900e+00  -1.1620000e-02  -2.0000000e-06   3.6050000e-02  -1.1400000e-04   7.0000000e-05   1.0600000e-04
   1.3830000e+03   5.4356230e+00   5.8110000e-03  -4.8890000e-03   1.5450000e-02  -1.1400000e-04   7.0000000e-05   1.0600000e-04
   1.3840000e+03   5.4395560e+00   5.8107000e-02  -4.8891000e-02  -1.0300000e-02  -1.1400000e-04   7.0000000e-05   1.0600000e-04
   1.3850000e+03   5.4434900e+00   5.8080000e-03   1.4671000e-02  -3.0900000e-02  -1.1400000e-04   7.0000000e-05   1.0600000e-04
   1.3860000e+03   5.4474200e+00   5.8080000e-03   1.4671000e-02  -9.2700000e-02  -1.1400000e-04   7.0000000e-05   1.0600000e-04
   1.3870000e+03   5.4513530e+00   1.7425000e-02   3.4232000e-02  -1.0300000e-02  -1.1400000e-04   7.0000000e-05   1.0600000e-04
   1.3880000e+03   5.4552870e+00  -3.0000000e-06   1.9560000e-02   5.1500000e-03  -1.1400000e-04   7.0000000e-05   1.0600000e-04
   1.3890000e+03   5.4592190e+00   1.7429000e-02   4.8920000e-03  -1.0300000e-02  -1.1400000e-04   7.0000000e-05   1.0600000e-04
   1.3900000e+03   5.4631530e+00   2.9047000e-02   1.9564000e-02   2.5750000e-02  -1.1400000e-04   7.0000000e-05   1.0600000e-04
   1.3910000e+03   5.4670850e+00   8.1338000e-02   1.4681000e-02  -8.2400000e-02  -1.1400000e-04   7.0000000e-05   1.0600000e-04
   1.3920000e+03   5.4710180e+00   3.4861000e-02  -4.8850000e-03  -1.0300000e-02  -1.1400000e-04   7.0000000e-05   1.0600000e-04
   1.3930000e+03   5.4749510e+00   3.4856000e-02   2.4455000e-02   1.5450000e-02  -1.1400000e-04   7.0000000e-05   1.0600000e-04
   1.3940000e+03   5.4788840e+00   4.6475000e-02   3.4237000e-02   5.1500000e-03  -1.1400000e-04   7.0000000e-05   1.0600000e-04
   1.3950000e+03   5.4828170e+00   3.4856000e-02   2.4455000e-02   3.6050000e-02  -1.1400000e-04   7.0000000e-05   1.0600000e-04
   1.3960000e+03   5.4867500e+00  -4.0000000e-06   2.4450000e-02   2.5750000e-02  -1.1400000e-04   7.0000000e-05   1.0600000e-04
   1.3970000e+03   5.4906820e+00   5.8101000e-02  -4.8810000e-03  -1.0300000e-02  -1.1400000e-04   7.0000000e-05   1.0600000e-04
   1.3980000e+03   5.4946150e+00   1.7429000e-02   9.7830000e-03  -5.1500000e-03  -1.1400000e-04   7.0000000e-05   1.0600000e-04
   1.3990000e+03   5.4985490e+00  -1.1625000e-02   3.4228000e-02   2.5750000e-02  -1.1400000e-04   7.0000000e-05   1.0600000e-04
   1.4000000e+03   5.5024800e+00   2.9044000e-02   4.4014000e-02   4.1200000e-02  -1.1400000e-04   7.0000000e-05   1.0600000e-04
   1.4010000e+03   5.5064130e+00   3.4854000e-02   4.4015000e-02  -1.0300000e-02  -1.1400000e-04   7.0000000e-05   1.0600000e-04
   1.4020000e+03   5.5103460e+00   7.5521000e-02   6.3580000e-02  -4.1200000e-02  -1.1400000e-04   7.0000000e-05   1.0600000e-04
   1.4030000e+03   5.5142800e+00   1.1612000e-02   5.8682000e-02  -2.5750000e-02  -1.1400000e-04   7.0000000e-05   1.0600000e-04
   1.4040000e+03   5.5182130e+00  -1.1626000e-02   4.4008000e-02  -5.6650000e-02  -1.1400000e-04   7.0000000e-05   1.0600000e-04
   1.4050000e+03   5.5221450e+00   5.8099000e-02   9.7880000e-03  -4.1200000e-02  -1.1400000e-04   7.0000000e-05   1.0600000e-04
   1.4060000e+03   5.5260780e+00   1.7425000e-02   3.9122000e-02  -2.0600000e-02  -1.1400000e-04   7.0000000e-05   1.0600000e-04
   1.4070000e+03   5.5300110e+00   1.1619000e-02   4.8920000e-03   0.0000000e+00  -1.1400000e-04   7.0000000e-05   1.0600000e-04
   1.4080000e+03   5.5339440e+00   4.0661000e-02   5.8686000e-02  -4.6350000e-02  -1.1400000e-04   7.0000000e-05   1.0600000e-04
   1.4090000e+03   5.5378780e+00  -5.8140000e-03   2.9339000e-02  -2.0600000e-02  -1.1400000e-04   7.0000000e-05   1.0600000e-04
   1.4100000e+03   5.5418110e+00   5.8070000e-03   1.9561000e-02  -2.0600000e-02  -1.1400000e-04   7.0000000e-05   1.0600000e-04
   1.4110000e+03   5.5457430e+00   5.8040000e-03   3.9121000e-02   3.0900000e-02  -1.1400000e-04   7.0000000e-05   1.0600000e-04
   1.4120000e+03   5.5496750e+00   5.8100000e-03   1.0000000e-06   0.0000000e+00  -1.1400000e-04   7.0000000e-05   1.0600000e-04
   1.4130000e+03   5.5536090e+00   5.8140000e-03  -2.4449000e-02   6.1800000e-02  -1.1400000e-04   7.0000000e-05   1.0600000e-04
   1.4140000e+03   5.5575420e+00   1.7433000e-02  -2.4448000e-02  -2.0600000e-02  -1.1400000e-04   7.0000000e-05   1.0600000e-04
   1.4150000e+03   5.5614730e+00   3.4861000e-02  -9.7750000e-03  -1.0300000e-02  -1.1400000e-04   7.0000000e-05   1.0600000e-04
   1.4160000e+03   5.5654060e+00   2.9047000e-02   2.4454000e-02   3.0900000e-02  -1.1400000e-04   7.0000000e-05   1.0600000e-04
   1.4170000e+03   5.5693400e+00  -2.9052000e-02   1.4666000e-02   1.0300000e-02  -1.1400000e-04   7.0000000e-05   1.0600000e-04
   1.4180000e+03   5.5732730e+00   5.2285000e-02   3.4237000e-02   3.0900000e-02  -1.1400000e-04   7.0000000e-05   1.0600000e-04
   1.4190000e+03   5.5772070e+00   3.4859000e-02   9.7850000e-03   5.1500000e-03  -1.1400000e-04   7.0000000e-05   1.0600000e-04
   1.4200000e+03   5.5811390e+00  -5.8080000e-03  -1.4671000e-02  -4.1200000e-02  -1.1400000e-04   7.0000000e-05   1.0600000e-04
   1.4210000e+03   5.5850710e+00   5.8101000e-02  -4.8810000e-03  -5.1500000e-03  -1.1400000e-04   7.0000000e-05   1.0600000e-04
   1.4220000e+03   5.5890050e+00   5.8101000e-02  -9.7710000e-03  -4.1200000e-02  -1.1400000e-04   7.0000000e-05   1.0600000e-04
   1.4230000e+03   5.5929380e+00   8.7141000e-02   6.3583000e-02  -1.5450000e-02  -1.1400000e-04   7.0000000e-05   1.0600000e-04
   1.4240000e+03   5.5968710e+00   4.0665000e-02   3.4236000e-02   3.6050000e-02  -1.1400000e-04   7.0000000e-05   1.0600000e-04
   1.4250000e+03   5.6008030e+00   6.3905000e-02   3.4239000e-02  -2.0600000e-02  -1.1400000e-04   7.0000000e-05   1.0600000e-04
   1.4260000e+03   5.6047380e+00   6.9710000e-02   6.8470000e-02   5.1500000e-03  -1.1400000e-04   7.0000000e-05   1.0600000e-04
   1.4270000e+03   5.6086690e+00   3.4855000e-02   3.4235000e-02  -3.6050000e-02  -1.1400000e-04   7.0000000e-05   1.0600000e-04
   1.4280000e+03   5.6126030e+00   5.8098000e-02   1.4679000e-02   5.1500000e-03  -1.1400000e-04   7.0000000e-05   1.0600000e-04
   1.4290000e+03   5.6165340e+00   6.9720000e-02   9.0000000e-06   3.6050000e-02  -1.1400000e-04   7.0000000e-05   1.0600000e-04
   1.4300000e+03   5.6204670e+00   5.8060000e-03   2.9341000e-02  -5.1500000e-03  -1.1400000e-04   7.0000000e-05   1.0600000e-04
   1.4310000e+03   5.6244000e+00   3.4851000e-02   6.3575000e-02  -3.0900000e-02  -1.1400000e-04   7.0000000e-05   1.0600000e-04
   1.4320000e+03   5.6283330e+00   5.8097000e-02   1.9568000e-02  -5.1500000e-03  -1.1400000e-04   7.0000000e-05   1.0600000e-04
   1.4330000e+03   5.6322670e+00  -1.7432000e-02   1.4668000e-02  -1.0300000e-02  -1.1400000e-04   7.0000000e-05   1.0600000e-04
   1.4340000e+03   5.6361990e+00   1.1614000e-02   4.4012000e-02   1.5450000e-02  -1.1400000e-04   7.0000000e-05   1.0600000e-04
   1.4350000e+03   5.6401310e+00   4.6479000e-02   9.7870000e-03   5.1500000e-03  -1.1400000e-04   7.0000000e-05   1.0600000e-04
   1.4360000e+03   5.6440650e+00   2.9050000e-02   4.0000000e-06  -1.5450000e-02  -1.1400000e-04   7.0000000e-05   1.0600000e-04
   1.4370000e+03   5.6479980e+00   0.0000000e+00   0.0000000e+00  -3.6050000e-02  -1.1400000e-04   7.0000000e-05   1.0600000e-04
   1.4380000e+03   5.6519310e+00  -1.1624000e-02   2.9338000e-02  -7.2100000e-02  -1.1400000e-04   7.0000000e-05   1.0600000e-04
   1.4390000e+03   5.6558650e+00   4.0670000e-02   6.0000000e-06  -5.1500000e-02  -1.1400000e-04   7.0000000e-05   1.0600000e-04
   1.4400000e+03   5.6597980e+00  -1.1626000e-02   3.9118000e-02   5.1500000e-03  -1.1400000e-04   7.0000000e-05   1.0600000e-04
   1.4410000e+03   5.6637290e+00  -5.8180000e-03   5.3789000e-02   1.0300000e-02  -1.1400000e-04   7.0000000e-05   1.0600000e-04
   1.4420000e+03   5.6676630e+00   4.0669000e-02   4.8950000e-03  -3.0900000e-02  -1.1400000e-04   7.0000000e-05   1.0600000e-04
   1.4430000e+03   5.6716150e+00   4.0000000e-06  -2.9340000e-02   0.0000000e+00  -1.1400000e-04   7.0000000e-05   1.0600000e-04
   1.4440000e+03   5.6755280e+00   5.8130000e-03  -2.4449000e-02  -1.5450000e-02  -1.1400000e-04   7.0000000e-05   1.0600000e-04
   1.4450000e+03   5.6794600e+00   4.0671000e-02  -4.8850000e-03   1.5450000e-02  -1.1400000e-04   7.0000000e-05   1.0600000e-04
   1.4460000e+03   5.6833930e+00   5.8110000e-03  -9.7790000e-03   1.0300000e-02  -1.1400000e-04   7.0000000e-05   1.0600000e-04
   1.4470000e+03   5.6873260e+00  -1.7431000e-02   9.7780000e-03   4.6350000e-02  -1.1400000e-04   7.0000000e-05   1.0600000e-04
   1.4480000e+03   5.6912590e+00   6.9719000e-02   9.7890000e-03  -1.5450000e-02  -1.1400000e-04   7.0000000e-05   1.0600000e-04
   1.4490000e+03   5.6951910e+00   2.3236000e-02   2.4453000e-02   2.0600000e-02  -1.1400000e-04   7.0000000e-05   1.0600000e-04
   1.4500000e+03   5.6991250e+00   1.7434000e-02  -2.9337000e-02   3.6050000e-02  -1.1400000e-04   7.0000000e-05   1.0600000e-04
   1.4510000e+03   5.7030580e+00   2.9051000e-02  -9.7760000e-03   2.0600000e-02  -1.1400000e-04   7.0000000e-05   1.0600000e-04
   1.4520000e+03   5.7069920e+00   4.0668000e-02   1.4676000e-02   6.6950000e-02  -1.1400000e-04   7.0000000e-05   1.0600000e-04
   1.4530000e+03   5.7109250e+00   9.2961000e-02  -4.8760000e-03  -5.1500000e-03  -1.1400000e-04   7.0000000e-05   1.0600000e-04
   1.4540000e+03   5.7148580e+00  -5.8110000e-03   4.8890000e-03  -2.5750000e-02  -1.1400000e-04   7.0000000e-05   1.0600000e-04
   1.4550000e+03   5.7187900e+00   2.9041000e-02   5.8684000e-02  -4.6350000e-02  -1.1400000e-04   7.0000000e-05   1.0600000e-04
   1.4560000e+03   5.7227230e+00   9.8761000e-02   6.8473000e-02  -7.2100000e-02  -1.1400000e-04   7.0000000e-05   1.0600000e-04
   1.4570000e+03   5.7266550e+00   2.3234000e-02   4.4013000e-02  -1.5450000e-02  -1.1400000e-04   7.0000000e-05   1.0600000e-04
   1.4580000e+03   5.7305880e+00   1.7422000e-02   6.3572000e-02   1.5450000e-02  -1.1400000e-04   7.0000000e-05   1.0600000e-04
   1.4590000e+03   5.7345200e+00   2.3235000e-02   3.9123000e-02  -5.1500000e-02  -1.1400000e-04   7.0000000e-05   1.0600000e-04
   1.4600000e+03   5.7384540e+00   1.1616000e-02   2.9342000e-02  -5.1500000e-03  -1.1400000e-04   7.0000000e-05   1.0600000e-04
   1.4610000e+03   5.7423870e+00   1.1612000e-02   5.8682000e-02  -8.2400000e-02  -1.1400000e-04   7.0000000e-05   1.0600000e-04
   1.4620000e+03   5.7463200e+00  -2.3250000e-02   7.8237000e-02  -3.0900000e-02  -1.1400000e-04   7.0000000e-05   1.0600000e-04
   1.4630000e+03   5.7502530e+00  -2.3249000e-02   5.8677000e-02   2.0600000e-02  -1.1400000e-04   7.0000000e-05   1.0600000e-04
   1.4640000e+03   5.7541850e+00   1.1613000e-02   4.8902000e-02   5.1500000e-03  -1.1400000e-04   7.0000000e-05   1.0600000e-04
   1.4650000e+03   5.7581190e+00  -3.0000000e-06   1.9560000e-02   1.5450000e-02  -1.1400000e-04   7.0000000e-05   1.0600000e-04
   1.4660000e+03   5.7620520e+00   2.9050000e-02   4.0000000e-06   0.0000000e+00  -1.1400000e-04   7.0000000e-05   1.0600000e-04
   1.4670000e+03   5.7659850e+00   5.8100000e-03   1.0000000e-06  -1.5450000e-02  -1.1400000e-04   7.0000000e-05   1.0600000e-04
   1.4680000e+03   5.7699180e+00  -1.7427000e-02  -1.9563000e-02   5.1500000e-03  -1.1400000e-04   7.0000000e-05   1.0600000e-04
   1.4690000e+03   5.7738510e+00   6.3910000e-02   9.0000000e-06   2.5750000e-02  -1.1400000e-04   7.0000000e-05   1.0600000e-04
   1.4700000e+03   5.7777830e+00   5.8040000e-03   3.9121000e-02  -5.1500000e-03  -1.1400000e-04   7.0000000e-05   1.0600000e-04
   1.4710000e+03   5.7817170e+00  -5.8130000e-03   1.9559000e-02  -2.5750000e-02  -1.1400000e-04   7.0000000e-05   1.0600000e-04
   1.4720000e+03   5.7856480e+00   4.0672000e-02  -1.4665000e-02  -4.1200000e-02  -1.1400000e-04   7.0000000e-05   1.0600000e-04
   1.4730000e+03   5.7895810e+00   5.8110000e-03  -4.8890000e-03  -3.6050000e-02  -1.1400000e-04   7.0000000e-05   1.0600000e-04
   1.4740000e+03   5.7935140e+00   6.3911000e-02  -4.8810000e-03  -1.0300000e-02  -1.1400000e-04   7.0000000e-05   1.0600000e-04
   1.4750000e+03   5.7974480e+00   5.8140000e-03  -2.9339000e-02   1.5450000e-02  -1.1400000e-04   7.0000000e-05   1.0600000e-04
   1.4760000e+03   5.8013800e+00   2.9045000e-02   3.4234000e-02   1.5450000e-02  -1.1400000e-04   7.0000000e-05   1.0600000e-04
   1.4770000e+03   5.8053130e+00   8.1335000e-02   3.4242000e-02   1.0300000e-02  -1.1400000e-04   7.0000000e-05   1.0600000e-04
   1.4780000e+03   5.8092450e+00   5.8040000e-03   4.4011000e-02  -1.0300000e-02  -1.1400000e-04   7.0000000e-05   1.0600000e-04
   1.4790000e+03   5.8131790e+00   5.8096000e-02   2.9349000e-02  -5.1500000e-03  -1.1400000e-04   7.0000000e-05   1.0600000e-04
   1.4800000e+03   5.8171110e+00   8.7151000e-02  -9.7670000e-03   2.0600000e-02  -1.1400000e-04   7.0000000e-05   1.0600000e-04
   1.4810000e+03   5.8210440e+00   1.7422000e-02   5.3793000e-02   4.1200000e-02  -1.1400000e-04   7.0000000e-05   1.0600000e-04
   1.4820000e+03   5.8249780e+00   5.8099000e-02   9.7890000e-03   0.0000000e+00  -1.1400000e-04   7.0000000e-05   1.0600000e-04
   1.4830000e+03   5.8289110e+00   6.9719000e-02   4.9000000e-03   1.5450000e-02  -1.1400000e-04   7.0000000e-05   1.0600000e-04
   1.4840000e+03   5.8328430e+00   3.4861000e-02  -4.8850000e-03   5.1500000e-03  -1.1400000e-04   7.0000000e-05   1.0600000e-04
   1.4850000e+03   5.8367770e+00   3.4853000e-02   4.8905000e-02   1.0300000e-02  -1.1400000e-04   7.0000000e-05   1.0600000e-04
   1.4860000e+03   5.8407100e+00   5.8095000e-02   3.4238000e-02   1.5450000e-02  -1.1400000e-04   7.0000000e-05   1.0600000e-04
   1.4870000e+03   5.8446410e+00   8.1339000e-02   9.7910000e-03   1.0300000e-02  -1.1400000e-04   7.0000000e-05   1.0600000e-04
   1.4880000e+03   5.8485740e+00   1.1617000e-02   1.9562000e-02   1.5450000e-02  -1.1400000e-04   7.0000000e-05   1.0600000e-04
   1.4890000e+03   5.8525080e+00  -3.4863000e-02   1.9555000e-02  -4.6350000e-02  -1.1400000e-04   7.0000000e-05   1.0600000e-04
   1.4900000e+03   5.8564410e+00   6.3914000e-02  -2.9331000e-02  -5.1500000e-02  -1.1400000e-04   7.0000000e-05   1.0600000e-04
   1.4910000e+03   5.8603730e+00  -1.7434000e-02   2.9337000e-02  -2.0600000e-02  -1.1400000e-04   7.0000000e-05   1.0600000e-04
   1.4920000e+03   5.8643070e+00  -1.7431000e-02   9.7770000e-03  -2.5750000e-02  -1.1400000e-04   7.0000000e-05   1.0600000e-04
   1.4930000e+03   5.8682390e+00   1.7421000e-02   5.8683000e-02  -2.5750000e-02  -1.1400000e-04   7.0000000e-05   1.0600000e-04
   1.4940000e+03   5.8721730e+00  -1.7433000e-02   1.9557000e-02   2.5750000e-02  -1.1400000e-04   7.0000000e-05   1.0600000e-04
   1.4950000e+03   5.8761070e+00   3.4860000e-02   5.0000000e-06  -6.1800000e-02  -1.1400000e-04   7.0000000e-05   1.0600000e-04
   1.4960000e+03   5.8800380e+00   5.8110000e-03  -4.8890000e-03  -1.0300000e-02  -1.1400000e-04   7.0000000e-05   1.0600000e-04
   1.4970000e+03   5.8839710e+00   2.3237000e-02   1.9563000e-02   0.0000000e+00  -1.1400000e-04   7.0000000e-05   1.0600000e-04
   1.4980000e+03   5.8879050e+00   5.8110000e-03  -9.7790000e-03   6.1800000e-02  -1.1400000e-04   7.0000000e-05   1.0600000e-04
   1.4990000e+03   5.8918370e+00   1.7429000e-02   9.7820000e-03   1.5450000e-02  -1.1400000e-04   7.0000000e-05   1.0600000e-04
   1.5000000e+03   5.8957710e+00   2.9048000e-02   1.4674000e-02   1.5450000e-02  -1.1400000e-04   7.0000000e-05   1.0600000e-04
   1.5010000e+03   5.8997020e+00   3.4861000e-02  -4.8850000e-03   0.0000000e+00  -1.1400000e-04   7.0000000e-05   1.0600000e-04
   1.5020000e+03   5.9036350e+00  -1.7433000e-02   2.4448000e-02   1.0300000e-02  -1.1400000e-04   7.0000000e-05   1.0600000e-04
   1.5030000e+03   5.9075680e+00   4.0671000e-02  -4.8850000e-03   4.6350000e-02  -1.1400000e-04   7.0000000e-05   1.0600000e-04
   1.5040000e+03   5.9115000e+00   5.8103000e-02  -2.4442000e-02   2.5750000e-02  -1.1400000e-04   7.0000000e-05   1.0600000e-04
   1.5050000e+03   5.9154340e+00   1.1619000e-02   4.8920000e-03   2.0600000e-02  -1.1400000e-04   7.0000000e-05   1.0600000e-04
   1.5060000e+03   5.9193670e+00   5.8096000e-02   2.4459000e-02  -2.0600000e-02  -1.1400000e-04   7.0000000e-05   1.0600000e-04
   1.5070000e+03   5.9232990e+00   6.9717000e-02   1.9570000e-02  -2.5750000e-02  -1.1400000e-04   7.0000000e-05   1.0600000e-04
   1.5080000e+03   5.9272330e+00   6.3905000e-02   3.4239000e-02  -3.0900000e-02  -1.1400000e-04   7.0000000e-05   1.0600000e-04
   1.5090000e+03   5.9311660e+00   3.4853000e-02   4.8905000e-02  -2.5750000e-02  -1.1400000e-04   7.0000000e-05   1.0600000e-04
   1.5100000e+03   5.9350990e+00   5.8060000e-03   2.4451000e-02  -2.5750000e-02  -1.1400000e-04   7.0000000e-05   1.0600000e-04
   1.5110000e+03   5.9390320e+00   6.3904000e-02   3.9129000e-02   2.0600000e-02  -1.1400000e-04   7.0000000e-05   1.0600000e-04
   1.5120000e+03   5.9429640e+00   2.3232000e-02   5.8683000e-02  -4.6350000e-02  -1.1400000e-04   7.0000000e-05   1.0600000e-04
   1.5130000e+03   5.9468970e+00  -1.1625000e-02   3.4228000e-02  -1.0300000e-02  -1.1400000e-04   7.0000000e-05   1.0600000e-04
   1.5140000e+03   5.9508310e+00   6.9711000e-02   6.3579000e-02  -5.1500000e-03  -1.1400000e-04   7.0000000e-05   1.0600000e-04
   1.5150000e+03   5.9547630e+00  -2.9058000e-02   5.8676000e-02   1.5450000e-02  -1.1400000e-04   7.0000000e-05   1.0600000e-04
   1.5160000e+03   5.9586940e+00  -2.9058000e-02   5.8676000e-02   2.0600000e-02  -1.1400000e-04   7.0000000e-05   1.0600000e-04
   1.5170000e+03   5.9626270e+00   4.0663000e-02   4.8905000e-02   4.1200000e-02  -1.1400000e-04   7.0000000e-05   1.0600000e-04
   1.5180000e+03   5.9665610e+00  -5.8100000e-03  -1.0000000e-06  -3.0900000e-02  -1.1400000e-04   7.0000000e-05   1.0600000e-04
   1.5190000e+03   5.9704940e+00   5.8090000e-03   9.7810000e-03   0.0000000e+00  -1.1400000e-04   7.0000000e-05   1.0600000e-04
   1.5200000e+03   5.9744270e+00   4.6481000e-02  -9.7730000e-03   1.0300000e-02  -1.1400000e-04   7.0000000e-05   1.0600000e-04
   1.5210000e+03   5.9783590e+00   5.8080000e-03   1.4671000e-02   1.0300000e-02  -1.1400000e-04   7.0000000e-05   1.0600000e-04
   1.5220000e+03   5.9822930e+00   1.7427000e-02   1.9563000e-02   2.5750000e-02  -1.1400000e-04   7.0000000e-05   1.0600000e-04
   1.5230000e+03   5.9862260e+00  -2.3246000e-02   3.9117000e-02  -4.1200000e-02  -1.1400000e-04   7.0000000e-05   1.0600000e-04
   1.5240000e+03   5.9901640e+00   2.3236000e-02   2.4453000e-02  -1.5450000e-02  -1.1400000e-04   7.0000000e-05   1.0600000e-04
   1.5250000e+03   5.9940920e+00   6.9719000e-02   9.7900000e-03  -4.6350000e-02  -1.1400000e-04   7.0000000e-05   1.0600000e-04
   1.5260000e+03   5.9980250e+00   5.8110000e-03  -4.8890000e-03  -3.0900000e-02  -1.1400000e-04   7.0000000e-05   1.0600000e-04
   1.5270000e+03   6.0019580e+00   2.9049000e-02   4.8940000e-03   1.5450000e-02  -1.1400000e-04   7.0000000e-05   1.0600000e-04
   1.5280000e+03   6.0058890e+00   5.2293000e-02  -1.9553000e-02  -1.0300000e-02  -1.1400000e-04   7.0000000e-05   1.0600000e-04
   1.5290000e+03   6.0098230e+00   3.4852000e-02   5.8685000e-02  -1.5450000e-02  -1.1400000e-04   7.0000000e-05   1.0600000e-04
   1.5300000e+03   6.0137550e+00   4.6479000e-02   4.8960000e-03  -1.0300000e-02  -1.1400000e-04   7.0000000e-05   1.0600000e-04
   1.5310000e+03   6.0176880e+00   4.6475000e-02   3.4236000e-02   5.1500000e-03  -1.1400000e-04   7.0000000e-05   1.0600000e-04
   1.5320000e+03   6.0216220e+00   3.4851000e-02   6.3575000e-02   2.0600000e-02  -1.1400000e-04   7.0000000e-05   1.0600000e-04
   1.5330000e+03   6.0255540e+00   7.5526000e-02   2.4461000e-02   2.5750000e-02  -1.1400000e-04   7.0000000e-05   1.0600000e-04
   1.5340000e+03   6.0294880e+00   2.9047000e-02   1.9564000e-02   4.6350000e-02  -1.1400000e-04   7.0000000e-05   1.0600000e-04
   1.5350000e+03   6.0334210e+00   2.9049000e-02   9.7840000e-03   5.1500000e-03  -1.1400000e-04   7.0000000e-05   1.0600000e-04
   1.5360000e+03   6.0373530e+00   2.3236000e-02   2.9343000e-02  -2.0600000e-02  -1.1400000e-04   7.0000000e-05   1.0600000e-04
   1.5370000e+03   6.0412860e+00   4.0663000e-02   4.8906000e-02   3.6050000e-02  -1.1400000e-04   7.0000000e-05   1.0600000e-04
   1.5380000e+03   6.0452190e+00   9.2954000e-02   3.9134000e-02   1.0300000e-02  -1.1400000e-04   7.0000000e-05   1.0600000e-04
   1.5390000e+03   6.0491520e+00   2.3233000e-02   4.8903000e-02   2.0600000e-02  -1.1400000e-04   7.0000000e-05   1.0600000e-04
   1.5400000e+03   6.0530850e+00   1.1615000e-02   3.9122000e-02  -1.5450000e-02  -1.1400000e-04   7.0000000e-05   1.0600000e-04
   1.5410000e+03   6.0570180e+00   5.8100000e-02   8.0000000e-06  -2.0600000e-02  -1.1400000e-04   7.0000000e-05   1.0600000e-04
   1.5420000e+03   6.0609500e+00   1.1620000e-02   2.0000000e-06  -3.0900000e-02  -1.1400000e-04   7.0000000e-05   1.0600000e-04
   1.5430000e+03   6.0648850e+00  -1.7431000e-02   9.7780000e-03  -4.6350000e-02  -1.1400000e-04   7.0000000e-05   1.0600000e-04
   1.5440000e+03   6.0688150e+00   1.7423000e-02   4.8902000e-02  -5.1500000e-02  -1.1400000e-04   7.0000000e-05   1.0600000e-04
   1.5450000e+03   6.0727480e+00   5.8100000e-03   1.0000000e-06   0.0000000e+00  -1.1400000e-04   7.0000000e-05   1.0600000e-04
   1.5460000e+03   6.0766980e+00   5.8040000e-03   3.9121000e-02  -5.1500000e-02  -1.1400000e-04   7.0000000e-05   1.0600000e-04
   1.5470000e+03   6.0806160e+00  -5.8160000e-03   3.9119000e-02  -1.5450000e-02  -1.1400000e-04   7.0000000e-05   1.0600000e-04
   1.5480000e+03   6.0845480e+00   3.4860000e-02   5.0000000e-06  -3.6050000e-02  -1.1400000e-04   7.0000000e-05   1.0600000e-04
   1.5490000e+03   6.0884800e+00   2.9049000e-02   9.7840000e-03   5.1500000e-03  -1.1400000e-04   7.0000000e-05   1.0600000e-04
   1.5500000e+03   6.0924130e+00  -3.4863000e-02   1.9555000e-02   4.6350000e-02  -1.1400000e-04   7.0000000e-05   1.0600000e-04
   1.5510000e+03   6.0963460e+00   2.9049000e-02   4.8940000e-03   0.0000000e+00  -1.1400000e-04   7.0000000e-05   1.0600000e-04
   1.5520000e+03   6.1002790e+00   2.3236000e-02   2.4453000e-02  -1.0300000e-02  -1.1400000e-04   7.0000000e-05   1.0600000e-04
   1.5530000e+03   6.1042120e+00  -4.0675000e-02   3.4225000e-02   2.5750000e-02  -1.1400000e-04   7.0000000e-05   1.0600000e-04
   1.5540000e+03   6.1081460e+00   8.1339000e-02   9.7910000e-03   5.6650000e-02  -1.1400000e-04   7.0000000e-05   1.0600000e-04
   1.5550000e+03   6.1120790e+00   5.8097000e-02   1.9568000e-02   3.6050000e-02  -1.1400000e-04   7.0000000e-05   1.0600000e-04
   1.5560000e+03   6.1160110e+00   1.1624000e-02  -2.9338000e-02   3.0900000e-02  -1.1400000e-04   7.0000000e-05   1.0600000e-04
   1.5570000e+03   6.1199450e+00   5.8101000e-02  -4.8820000e-03  -1.0300000e-02  -1.1400000e-04   7.0000000e-05   1.0600000e-04
   1.5580000e+03   6.1238770e+00   4.6476000e-02   2.9346000e-02   0.0000000e+00  -1.1400000e-04   7.0000000e-05   1.0600000e-04
   1.5590000e+03   6.1278090e+00   8.1338000e-02   1.4681000e-02  -5.6650000e-02  -1.1400000e-04   7.0000000e-05   1.0600000e-04
   1.5600000e+03   6.1317420e+00   1.7427000e-02   1.9563000e-02  -4.6350000e-02  -1.1400000e-04   7.0000000e-05   1.0600000e-04
   1.5610000e+03   6.1356750e+00   1.1613000e-02   4.8902000e-02  -5.1500000e-03  -1.1400000e-04   7.0000000e-05   1.0600000e-04
   1.5620000e+03   6.1396080e+00   8.1332000e-02   5.3802000e-02   0.0000000e+00  -1.1400000e-04   7.0000000e-05   1.0600000e-04
   1.5630000e+03   6.1435410e+00   1.7422000e-02   5.3793000e-02  -2.5750000e-02  -1.1400000e-04   7.0000000e-05   1.0600000e-04
   1.5640000e+03   6.1474750e+00  -1.1626000e-02   3.9118000e-02  -1.5450000e-02  -1.1400000e-04   7.0000000e-05   1.0600000e-04
   1.5650000e+03   6.1514070e+00   4.6474000e-02   3.9127000e-02  -2.5750000e-02  -1.1400000e-04   7.0000000e-05   1.0600000e-04
   1.5660000e+03   6.1553400e+00   1.1617000e-02   1.9562000e-02  -2.0600000e-02  -1.1400000e-04   7.0000000e-05   1.0600000e-04
   1.5670000e+03   6.1592730e+00   1.1613000e-02   4.8902000e-02   5.1500000e-03  -1.1400000e-04   7.0000000e-05   1.0600000e-04
   1.5680000e+03   6.1632060e+00   1.7424000e-02   4.4012000e-02   2.0600000e-02  -1.1400000e-04   7.0000000e-05   1.0600000e-04
   1.5690000e+03   6.1671390e+00   5.8070000e-03   2.4451000e-02  -5.1500000e-02  -1.1400000e-04   7.0000000e-05   1.0600000e-04
   1.5700000e+03   6.1710720e+00   5.8050000e-03   3.9121000e-02  -1.0300000e-02  -1.1400000e-04   7.0000000e-05   1.0600000e-04
   1.5710000e+03   6.1750090e+00   5.8130000e-03  -1.9559000e-02   1.0300000e-02  -1.1400000e-04   7.0000000e-05   1.0600000e-04
   1.5720000e+03   6.1789380e+00   2.3242000e-02  -1.4667000e-02   0.0000000e+00  -1.1400000e-04   7.0000000e-05   1.0600000e-04
   1.5730000e+03   6.1828690e+00   0.0000000e+00   0.0000000e+00   3.0900000e-02  -1.1400000e-04   7.0000000e-05   1.0600000e-04
   1.5740000e+03   6.1868020e+00  -5.8070000e-03  -2.4451000e-02   5.1500000e-03  -1.1400000e-04   7.0000000e-05   1.0600000e-04
   1.5750000e+03   6.1907350e+00   2.9052000e-02  -1.4666000e-02   1.0300000e-02  -1.1400000e-04   7.0000000e-05   1.0600000e-04
   1.5760000e+03   6.1946680e+00   1.7429000e-02   4.8930000e-03  -3.6050000e-02  -1.1400000e-04   7.0000000e-05   1.0600000e-04
   1.5770000e+03   6.1986010e+00  -1.1624000e-02   2.4448000e-02  -5.1500000e-03  -1.1400000e-04   7.0000000e-05   1.0600000e-04
   1.5780000e+03   6.2025350e+00   8.1340000e-02   1.2000000e-05   3.6050000e-02  -1.1400000e-04   7.0000000e-05   1.0600000e-04
   1.5790000e+03   6.2064670e+00   4.0669000e-02   4.8960000e-03   1.5450000e-02  -1.1400000e-04   7.0000000e-05   1.0600000e-04
   1.5800000e+03   6.2104000e+00   4.6477000e-02   1.9567000e-02   0.0000000e+00  -1.1400000e-04   7.0000000e-05   1.0600000e-04
   1.5810000e+03   6.2143330e+00   8.1342000e-02  -1.4658000e-02   1.0300000e-02  -1.1400000e-04   7.0000000e-05   1.0600000e-04
   1.5820000e+03   6.2182660e+00   5.2287000e-02   2.4457000e-02  -4.6350000e-02  -1.1400000e-04   7.0000000e-05   1.0600000e-04
   1.5830000e+03   6.2222000e+00   4.0666000e-02   2.9345000e-02   1.5450000e-02  -1.1400000e-04   7.0000000e-05   1.0600000e-04
   1.5840000e+03   6.2261310e+00   3.4852000e-02   5.8685000e-02   5.1500000e-03  -1.1400000e-04   7.0000000e-05   1.0600000e-04
   1.5850000e+03   6.2300640e+00   3.4853000e-02   4.8905000e-02   2.5750000e-02  -1.1400000e-04   7.0000000e-05   1.0600000e-04
   1.5860000e+03   6.2339980e+00   5.2289000e-02   4.8970000e-03  -5.1500000e-03  -1.1400000e-04   7.0000000e-05   1.0600000e-04
   1.5870000e+03   6.2379310e+00   1.1615000e-02   3.9122000e-02   0.0000000e+00  -1.1400000e-04   7.0000000e-05   1.0600000e-04
   1.5880000e+03   6.2418630e+00  -1.1624000e-02   2.9338000e-02  -5.1500000e-03  -1.1400000e-04   7.0000000e-05   1.0600000e-04
   1.5890000e+03   6.2457960e+00   5.8098000e-02   1.4679000e-02   1.5450000e-02  -1.1400000e-04   7.0000000e-05   1.0600000e-04
   1.5900000e+03   6.2497290e+00  -2.9054000e-02   2.9336000e-02   2.0600000e-02  -1.1400000e-04   7.0000000e-05   1.0600000e-04
   1.5910000e+03   6.2536620e+00   1.1613000e-02   4.8902000e-02  -1.5450000e-02  -1.1400000e-04   7.0000000e-05   1.0600000e-04
   1.5920000e+03   6.2575950e+00   7.5526000e-02   2.4461000e-02  -2.5750000e-02  -1.1400000e-04   7.0000000e-05   1.0600000e-04
   1.5930000e+03   6.2615270e+00  -1.7434000e-02   2.4447000e-02  -5.1500000e-02  -1.1400000e-04   7.0000000e-05   1.0600000e-04
   1.5940000e+03   6.2654600e+00   0.0000000e+00   0.0000000e+00   5.1500000e-03  -1.1400000e-04   7.0000000e-05   1.0600000e-04
   1.5950000e+03   6.2693930e+00   3.0000000e-06  -1.9560000e-02  -2.5750000e-02  -1.1400000e-04   7.0000000e-05   1.0600000e-04
   1.5960000e+03   6.2733270e+00   5.8120000e-03  -1.4669000e-02   0.0000000e+00  -1.1400000e-04   7.0000000e-05   1.0600000e-04
   1.5970000e+03   6.2772600e+00  -1.7431000e-02   4.8880000e-03  -3.0900000e-02  -1.1400000e-04   7.0000000e-05   1.0600000e-04
   1.5980000e+03   6.2811920e+00  -1.0000000e-06   9.7800000e-03   1.0300000e-02  -1.1400000e-04   7.0000000e-05   1.0600000e-04
   1.5990000e+03   6.2851260e+00   2.9049000e-02   4.8940000e-03  -2.5750000e-02  -1.1400000e-04   7.0000000e-05   1.0600000e-04
   1.6000000e+03   6.2890590e+00   4.0669000e-02   4.8950000e-03  -1.5450000e-02  -1.1400000e-04   7.0000000e-05   1.0600000e-04
   1.6010000e+03   6.2929910e+00   5.8090000e-03   9.7810000e-03   4.6350000e-02  -1.1400000e-04   7.0000000e-05   1.0600000e-04
   1.6020000e+03   6.2969230e+00   5.2291000e-02  -4.8830000e-03   2.0600000e-02  -1.1400000e-04   7.0000000e-05   1.0600000e-04
   1.6030000e+03   6.3008560e+00   5.2286000e-02   2.4458000e-02   3.0900000e-02  -1.1400000e-04   7.0000000e-05   1.0600000e-04
   1.6040000e+03   6.3047900e+00  -5.8110000e-03   4.8890000e-03   1.5450000e-02  -1.1400000e-04   7.0000000e-05   1.0600000e-04
   1.6050000e+03   6.3087220e+00   8.1340000e-02   1.2000000e-05   1.0300000e-02  -1.1400000e-04   7.0000000e-05   1.0600000e-04
   1.6060000e+03   6.3126560e+00   4.6475000e-02   3.4237000e-02  -5.1500000e-03  -1.1400000e-04   7.0000000e-05   1.0600000e-04
   1.6070000e+03   6.3165880e+00   1.7431000e-02  -4.8870000e-03   5.6650000e-02  -1.1400000e-04   7.0000000e-05   1.0600000e-04
   1.6080000e+03   6.3205200e+00   5.2285000e-02   3.4238000e-02  -5.1500000e-03  -1.1400000e-04   7.0000000e-05   1.0600000e-04
   1.6090000e+03   6.3244540e+00   1.7436000e-02  -4.4007000e-02  -5.1500000e-03  -1.1400000e-04   7.0000000e-05   1.0600000e-04
   1.6100000e+03   6.3283870e+00   5.8097000e-02   1.9568000e-02  -6.1800000e-02  -1.1400000e-04   7.0000000e-05   1.0600000e-04
   1.6110000e+03   6.3323200e+00   4.6476000e-02   2.9346000e-02   3.6050000e-02  -1.1400000e-04   7.0000000e-05   1.0600000e-04
   1.6120000e+03   6.3362530e+00   3.4857000e-02   2.4455000e-02  -4.1200000e-02  -1.1400000e-04   7.0000000e-05   1.0600000e-04
   1.6130000e+03   6.3401860e+00   5.8097000e-02   2.4458000e-02  -2.0600000e-02  -1.1400000e-04   7.0000000e-05   1.0600000e-04
   1.6140000e+03   6.3441190e+00  -1.1628000e-02   5.8678000e-02   5.1500000e-03  -1.1400000e-04   7.0000000e-05   1.0600000e-04
   1.6150000e+03   6.3480520e+00   1.7427000e-02   1.9562000e-02  -2.0600000e-02  -1.1400000e-04   7.0000000e-05   1.0600000e-04
   1.6160000e+03   6.3519830e+00   5.2291000e-02  -9.7720000e-03  -4.6350000e-02  -1.1400000e-04   7.0000000e-05   1.0600000e-04
   1.6170000e+03   6.3559160e+00  -5.8130000e-03   1.9559000e-02  -3.6050000e-02  -1.1400000e-04   7.0000000e-05   1.0600000e-04
   1.6180000e+03   6.3598710e+00   5.8070000e-03   1.9561000e-02   1.0300000e-02  -1.1400000e-04   7.0000000e-05   1.0600000e-04
   1.6190000e+03   6.3637820e+00   4.6486000e-02  -3.9113000e-02   3.0900000e-02  -1.1400000e-04   7.0000000e-05   1.0600000e-04
   1.6200000e+03   6.3677160e+00   4.0664000e-02   3.9126000e-02  -3.0900000e-02  -1.1400000e-04   7.0000000e-05   1.0600000e-04
   1.6210000e+03   6.3716480e+00   3.4858000e-02   1.4675000e-02   3.0900000e-02  -1.1400000e-04   7.0000000e-05   1.0600000e-04
   1.6220000e+03   6.3755800e+00   6.3908000e-02   1.4679000e-02   2.0600000e-02  -1.1400000e-04   7.0000000e-05   1.0600000e-04
   1.6230000e+03   6.3795140e+00   5.2288000e-02   1.4677000e-02  -5.1500000e-03  -1.1400000e-04   7.0000000e-05   1.0600000e-04
   1.6240000e+03   6.3834470e+00   3.4864000e-02  -2.9335000e-02   5.1500000e-02  -1.1400000e-04   7.0000000e-05   1.0600000e-04
   1.6250000e+03   6.3873800e+00  -1.0000000e-06   9.7800000e-03  -1.0300000e-02  -1.1400000e-04   7.0000000e-05   1.0600000e-04
   1.6260000e+03   6.3913140e+00   4.6482000e-02  -1.4664000e-02   2.5750000e-02  -1.1400000e-04   7.0000000e-05   1.0600000e-04
   1.6270000e+03   6.3952470e+00   4.0673000e-02  -1.9555000e-02  -3.0900000e-02  -1.1400000e-04   7.0000000e-05   1.0600000e-04
   1.6280000e+03   6.3991790e+00   3.4859000e-02   9.7850000e-03   0.0000000e+00  -1.1400000e-04   7.0000000e-05   1.0600000e-04
   1.6290000e+03   6.4031120e+00   1.0457400e-01   4.4024000e-02   5.1500000e-03  -1.1400000e-04   7.0000000e-05   1.0600000e-04
   1.6300000e+03   6.4070450e+00   4.0666000e-02   2.9346000e-02  -5.1500000e-03  -1.1400000e-04   7.0000000e-05   1.0600000e-04
   1.6310000e+03   6.4109760e+00   1.1619000e-02   9.7820000e-03   5.1500000e-03  -1.1400000e-04   7.0000000e-05   1.0600000e-04
   1.6320000e+03   6.4149090e+00   5.8091000e-02   5.8689000e-02   1.0300000e-02  -1.1400000e-04   7.0000000e-05   1.0600000e-04
   1.6330000e+03   6.4188430e+00   1.1616000e-02   2.4452000e-02  -5.1500000e-02  -1.1400000e-04   7.0000000e-05   1.0600000e-04
   1.6340000e+03   6.4227760e+00  -1.0000000e-06   4.8900000e-03  -5.1500000e-03  -1.1400000e-04   7.0000000e-05   1.0600000e-04
   1.6350000e+03   6.4267130e+00  -9.0000000e-06   5.8680000e-02  -5.1500000e-03  -1.1400000e-04   7.0000000e-05   1.0600000e-04
   1.6360000e+03   6.4306410e+00   1.1616000e-02   2.9342000e-02   0.0000000e+00  -1.1400000e-04   7.0000000e-05   1.0600000e-04
   1.6370000e+03   6.4345740e+00   5.8091000e-02   6.3578000e-02  -5.1500000e-03  -1.1400000e-04   7.0000000e-05   1.0600000e-04
   1.6380000e+03   6.4385080e+00  -4.0677000e-02   4.8895000e-02   3.0900000e-02  -1.1400000e-04   7.0000000e-05   1.0600000e-04
   1.6390000e+03   6.4424410e+00   5.8050000e-03   3.4231000e-02   1.0300000e-02  -1.1400000e-04   7.0000000e-05   1.0600000e-04
   1.6400000e+03   6.4463740e+00   5.2289000e-02   9.7870000e-03  -2.0600000e-02  -1.1400000e-04   7.0000000e-05   1.0600000e-04
   1.6410000e+03   6.4503060e+00  -4.0671000e-02   9.7750000e-03   1.0300000e-02  -1.1400000e-04   7.0000000e-05   1.0600000e-04
   1.6420000e+03   6.4542390e+00   5.8050000e-03   3.9121000e-02   1.0300000e-02  -1.1400000e-04   7.0000000e-05   1.0600000e-04
   1.6430000e+03   6.4581720e+00   3.4855000e-02   3.9125000e-02  -3.0900000e-02  -1.1400000e-04   7.0000000e-05   1.0600000e-04
   1.6440000e+03   6.4621060e+00   2.3239000e-02   9.7830000e-03  -2.0600000e-02  -1.1400000e-04   7.0000000e-05   1.0600000e-04
   1.6450000e+03   6.4660370e+00   5.8120000e-03  -1.4669000e-02   5.1500000e-03  -1.1400000e-04   7.0000000e-05   1.0600000e-04
   1.6460000e+03   6.4699700e+00  -5.8090000e-03  -4.8910000e-03  -3.6050000e-02  -1.1400000e-04   7.0000000e-05   1.0600000e-04
   1.6470000e+03   6.4739030e+00   3.4864000e-02  -2.4445000e-02   1.5450000e-02  -1.1400000e-04   7.0000000e-05   1.0600000e-04
   1.6480000e+03   6.4778360e+00   4.6482000e-02  -1.4663000e-02  -1.0300000e-02  -1.1400000e-04   7.0000000e-05   1.0600000e-04
   1.6490000e+03   6.4817850e+00   5.8104000e-02  -2.4441000e-02   3.6050000e-02  -1.1400000e-04   7.0000000e-05   1.0600000e-04
   1.6500000e+03   6.4857030e+00   6.9720000e-02   1.0000000e-05  -2.5750000e-02  -1.1400000e-04   7.0000000e-05   1.0600000e-04
   1.6510000e+03   6.4896340e+00   2.9048000e-02   1.4674000e-02   2.0600000e-02  -1.1400000e-04   7.0000000e-05   1.0600000e-04
   1.6520000e+03   6.4935720e+00   1.1615000e-02   3.4232000e-02   1.5450000e-02  -1.1400000e-04   7.0000000e-05   1.0600000e-04
   1.6530000e+03   6.4975010e+00   8.1335000e-02   3.4241000e-02   2.5750000e-02  -1.1400000e-04   7.0000000e-05   1.0600000e-04
   1.6540000e+03   6.5014340e+00   4.6477000e-02   2.4456000e-02   5.1500000e-03  -1.1400000e-04   7.0000000e-05   1.0600000e-04
   1.6550000e+03   6.5053680e+00  -5.8110000e-03   9.7790000e-03   3.6050000e-02  -1.1400000e-04   7.0000000e-05   1.0600000e-04
   1.6560000e+03   6.5092990e+00   5.2287000e-02   2.4457000e-02  -5.1500000e-03  -1.1400000e-04   7.0000000e-05   1.0600000e-04
   1.6570000e+03   6.5132320e+00   2.3234000e-02   4.4013000e-02  -5.1500000e-03  -1.1400000e-04   7.0000000e-05   1.0600000e-04
   1.6580000e+03   6.5171660e+00   1.1610000e-02   6.8462000e-02   3.0900000e-02  -1.1400000e-04   7.0000000e-05   1.0600000e-04
   1.6590000e+03   6.5210970e+00   1.1612000e-02   5.3792000e-02  -1.0300000e-02  -1.1400000e-04   7.0000000e-05   1.0600000e-04
   1.6600000e+03   6.5250300e+00   1.1616000e-02   2.9342000e-02   1.0300000e-02  -1.1400000e-04   7.0000000e-05   1.0600000e-04
   1.6610000e+03   6.5289630e+00   6.3904000e-02   4.4019000e-02  -5.1500000e-02  -1.1400000e-04   7.0000000e-05   1.0600000e-04
   1.6620000e+03   6.5328960e+00   5.8110000e-03  -4.8890000e-03   0.0000000e+00  -1.1400000e-04   7.0000000e-05   1.0600000e-04
   1.6630000e+03   6.5368290e+00   4.0670000e-02   6.0000000e-06  -4.1200000e-02  -1.1400000e-04   7.0000000e-05   1.0600000e-04
   1.6640000e+03   6.5407620e+00   0.0000000e+00   0.0000000e+00   5.1500000e-03  -1.1400000e-04   7.0000000e-05   1.0600000e-04
   1.6650000e+03   6.5446940e+00  -2.9050000e-02  -4.0000000e-06   1.0300000e-02  -1.1400000e-04   7.0000000e-05   1.0600000e-04
   1.6660000e+03   6.5486280e+00   5.8110000e-03  -9.7790000e-03   5.1500000e-03  -1.1400000e-04   7.0000000e-05   1.0600000e-04
   1.6670000e+03   6.5525610e+00   5.8101000e-02  -4.8820000e-03  -5.1500000e-03  -1.1400000e-04   7.0000000e-05   1.0600000e-04
   1.6680000e+03   6.5564950e+00  -2.9049000e-02  -4.8940000e-03  -1.5450000e-02  -1.1400000e-04   7.0000000e-05   1.0600000e-04
   1.6690000e+03   6.5604280e+00   1.7428000e-02   1.4672000e-02  -1.0300000e-02  -1.1400000e-04   7.0000000e-05   1.0600000e-04
   1.6700000e+03   6.5643610e+00   4.0672000e-02  -1.4665000e-02   4.6350000e-02  -1.1400000e-04   7.0000000e-05   1.0600000e-04
   1.6710000e+03   6.5682920e+00   4.0671000e-02  -9.7750000e-03   5.1500000e-03  -1.1400000e-04   7.0000000e-05   1.0600000e-04
   1.6720000e+03   6.5722260e+00   4.6477000e-02   1.9567000e-02   3.6050000e-02  -1.1400000e-04   7.0000000e-05   1.0600000e-04
   1.6730000e+03   6.5761590e+00   1.7423000e-02   4.8903000e-02  -5.1500000e-03  -1.1400000e-04   7.0000000e-05   1.0600000e-04
   1.6740000e+03   6.5800910e+00   6.3902000e-02   5.3799000e-02   0.0000000e+00  -1.1400000e-04   7.0000000e-05   1.0600000e-04
   1.6750000e+03   6.5840230e+00   3.4856000e-02   2.4455000e-02   3.6050000e-02  -1.1400000e-04   7.0000000e-05   1.0600000e-04
   1.6760000e+03   6.5879570e+00   1.7421000e-02   5.8683000e-02   1.5450000e-02  -1.1400000e-04   7.0000000e-05   1.0600000e-04
   1.6770000e+03   6.5918900e+00   4.0667000e-02   1.9566000e-02   3.0900000e-02  -1.1400000e-04   7.0000000e-05   1.0600000e-04
   1.6780000e+03   6.5958230e+00   1.1614000e-02   3.9122000e-02  -3.6050000e-02  -1.1400000e-04   7.0000000e-05   1.0600000e-04
   1.6790000e+03   6.5997560e+00   2.3237000e-02   2.4453000e-02  -5.1500000e-03  -1.1400000e-04   7.0000000e-05   1.0600000e-04
   1.6800000e+03   6.6036880e+00   4.6475000e-02   3.9126000e-02  -5.1500000e-02  -1.1400000e-04   7.0000000e-05   1.0600000e-04
   1.6810000e+03   6.6076220e+00   1.1615000e-02   3.9122000e-02   0.0000000e+00  -1.1400000e-04   7.0000000e-05   1.0600000e-04
   1.6820000e+03   6.6115590e+00  -1.1627000e-02   4.8898000e-02  -5.1500000e-02  -1.1400000e-04   7.0000000e-05   1.0600000e-04
   1.6830000e+03   6.6154880e+00   2.9044000e-02   4.4014000e-02  -4.6350000e-02  -1.1400000e-04   7.0000000e-05   1.0600000e-04
   1.6840000e+03   6.6194210e+00   1.1617000e-02   2.4452000e-02  -5.6650000e-02  -1.1400000e-04   7.0000000e-05   1.0600000e-04
   1.6850000e+03   6.6233530e+00   5.8100000e-03   1.0000000e-06  -5.1500000e-03  -1.1400000e-04   7.0000000e-05   1.0600000e-04
   1.6860000e+03   6.6272860e+00   5.8160000e-03  -3.9119000e-02  -2.0600000e-02  -1.1400000e-04   7.0000000e-05   1.0600000e-04
   1.6870000e+03   6.6312200e+00   2.0000000e-06  -1.4670000e-02   3.0900000e-02  -1.1400000e-04   7.0000000e-05   1.0600000e-04
   1.6880000e+03   6.6351510e+00   5.2284000e-02   3.9128000e-02   1.0300000e-02  -1.1400000e-04   7.0000000e-05   1.0600000e-04
   1.6890000e+03   6.6390840e+00  -1.1621000e-02   4.8880000e-03   4.1200000e-02  -1.1400000e-04   7.0000000e-05   1.0600000e-04
   1.6900000e+03   6.6430170e+00   2.9042000e-02   5.3794000e-02  -1.0300000e-02  -1.1400000e-04   7.0000000e-05   1.0600000e-04
   1.6910000e+03   6.6469500e+00   5.2286000e-02   2.4458000e-02   5.1500000e-03  -1.1400000e-04   7.0000000e-05   1.0600000e-04
   1.6920000e+03   6.6508840e+00   5.8100000e-03   1.0000000e-06   2.0600000e-02  -1.1400000e-04   7.0000000e-05   1.0600000e-04
   1.6930000e+03   6.6548160e+00   6.9717000e-02   1.9569000e-02   1.5450000e-02  -1.1400000e-04   7.0000000e-05   1.0600000e-04
   1.6940000e+03   6.6587480e+00   9.2962000e-02  -1.4658000e-02   3.6050000e-02  -1.1400000e-04   7.0000000e-05   1.0600000e-04
   1.6950000e+03   6.6626820e+00   1.1617000e-02   2.4452000e-02   5.1500000e-03  -1.1400000e-04   7.0000000e-05   1.0600000e-04
   1.6960000e+03   6.6666150e+00   6.9719000e-02   9.7890000e-03  -5.1500000e-03  -1.1400000e-04   7.0000000e-05   1.0600000e-04
   1.6970000e+03   6.6705470e+00   4.6476000e-02   2.9346000e-02  -6.1800000e-02  -1.1400000e-04   7.0000000e-05   1.0600000e-04
   1.6980000e+03   6.6744810e+00   1.7429000e-02   9.7820000e-03   3.6050000e-02  -1.1400000e-04   7.0000000e-05   1.0600000e-04
   1.6990000e+03   6.6784180e+00   2.9046000e-02   2.9344000e-02  -4.1200000e-02  -1.1400000e-04   7.0000000e-05   1.0600000e-04
   1.7000000e+03   6.6823460e+00   3.4859000e-02   9.7850000e-03  -1.5450000e-02  -1.1400000e-04   7.0000000e-05   1.0600000e-04
   1.7010000e+03   6.6862790e+00   7.5533000e-02  -1.9549000e-02  -4.1200000e-02  -1.1400000e-04   7.0000000e-05   1.0600000e-04
   1.7020000e+03   6.6902130e+00   1.1619000e-02   4.8920000e-03  -1.0300000e-02  -1.1400000e-04   7.0000000e-05   1.0600000e-04
   1.7030000e+03   6.6941440e+00   1.1613000e-02   4.8902000e-02  -2.5750000e-02  -1.1400000e-04   7.0000000e-05   1.0600000e-04
   1.7040000e+03   6.6980770e+00   6.3911000e-02  -9.7710000e-03  -3.6050000e-02  -1.1400000e-04   7.0000000e-05   1.0600000e-04
   1.7050000e+03   6.7020110e+00   1.1611000e-02   6.3572000e-02   3.6050000e-02  -1.1400000e-04   7.0000000e-05   1.0600000e-04
   1.7060000e+03   6.7059440e+00  -2.9056000e-02   3.9116000e-02   2.0600000e-02  -1.1400000e-04   7.0000000e-05   1.0600000e-04
   1.7070000e+03   6.7098770e+00   5.8070000e-03   1.9561000e-02  -2.0600000e-02  -1.1400000e-04   7.0000000e-05   1.0600000e-04
   1.7080000e+03   6.7138080e+00   5.8100000e-03   1.0000000e-06   1.0300000e-02  -1.1400000e-04   7.0000000e-05   1.0600000e-04
   1.7090000e+03   6.7177410e+00   2.3240000e-02   3.0000000e-06  -1.0300000e-02  -1.1400000e-04   7.0000000e-05   1.0600000e-04
   1.7100000e+03   6.7216750e+00   3.4859000e-02   9.7850000e-03   2.5750000e-02  -1.1400000e-04   7.0000000e-05   1.0600000e-04
   1.7110000e+03   6.7256090e+00   5.8110000e-03  -4.8890000e-03   2.0600000e-02  -1.1400000e-04   7.0000000e-05   1.0600000e-04
   1.7120000e+03   6.7295410e+00   1.7429000e-02   9.7820000e-03  -1.0300000e-02  -1.1400000e-04   7.0000000e-05   1.0600000e-04
   1.7130000e+03   6.7334740e+00   2.3241000e-02  -4.8870000e-03   2.0600000e-02  -1.1400000e-04   7.0000000e-05   1.0600000e-04
   1.7140000e+03   6.7374070e+00   5.2285000e-02   3.4237000e-02  -6.1800000e-02  -1.1400000e-04   7.0000000e-05   1.0600000e-04
   1.7150000e+03   6.7413400e+00   2.3244000e-02  -2.4447000e-02   3.6050000e-02  -1.1400000e-04   7.0000000e-05   1.0600000e-04
   1.7160000e+03   6.7452760e+00  -2.3238000e-02  -1.4673000e-02  -5.1500000e-03  -1.1400000e-04   7.0000000e-05   1.0600000e-04
   1.7170000e+03   6.7492050e+00   8.7148000e-02   1.4683000e-02  -2.0600000e-02  -1.1400000e-04   7.0000000e-05   1.0600000e-04
   1.7180000e+03   6.7531380e+00   5.8098000e-02   1.4679000e-02  -2.5750000e-02  -1.1400000e-04   7.0000000e-05   1.0600000e-04
   1.7190000e+03   6.7570710e+00  -5.8100000e-03  -1.0000000e-06  -5.1500000e-03  -1.1400000e-04   7.0000000e-05   1.0600000e-04
   1.7200000e+03   6.7610030e+00   3.4855000e-02   3.4235000e-02  -4.6350000e-02  -1.1400000e-04   7.0000000e-05   1.0600000e-04
   1.7210000e+03   6.7649370e+00   4.0664000e-02   3.9126000e-02  -5.1500000e-03  -1.1400000e-04   7.0000000e-05   1.0600000e-04
   1.7220000e+03   6.7688700e+00   6.9715000e-02   3.9129000e-02   1.5450000e-02  -1.1400000e-04   7.0000000e-05   1.0600000e-04
   1.7230000e+03   6.7728020e+00   3.4855000e-02   3.9125000e-02   3.6050000e-02  -1.1400000e-04   7.0000000e-05   1.0600000e-04
   1.7240000e+03   6.7767360e+00  -4.0000000e-06   2.9340000e-02  -1.0300000e-02  -1.1400000e-04   7.0000000e-05   1.0600000e-04
   1.7250000e+03   6.7806690e+00   6.3911000e-02  -4.8810000e-03   1.0300000e-02  -1.1400000e-04   7.0000000e-05   1.0600000e-04
   1.7260000e+03   6.7846010e+00  -1.7438000e-02   5.8678000e-02   1.0300000e-02  -1.1400000e-04   7.0000000e-05   1.0600000e-04
   1.7270000e+03   6.7885350e+00   5.8050000e-03   3.9121000e-02  -1.0300000e-02  -1.1400000e-04   7.0000000e-05   1.0600000e-04
   1.7280000e+03   6.7924670e+00   4.6475000e-02   3.9126000e-02   3.6050000e-02  -1.1400000e-04   7.0000000e-05   1.0600000e-04
   1.7290000e+03   6.7964020e+00  -2.3246000e-02   3.9117000e-02   2.0600000e-02  -1.1400000e-04   7.0000000e-05   1.0600000e-04
   1.7300000e+03   6.8003340e+00  -5.8070000e-03  -1.9561000e-02   5.1500000e-03  -1.1400000e-04   7.0000000e-05   1.0600000e-04
   1.7310000e+03   6.8042650e+00   2.9048000e-02   1.4674000e-02  -5.1500000e-02  -1.1400000e-04   7.0000000e-05   1.0600000e-04
   1.7320000e+03   6.8081970e+00  -5.8090000e-03  -4.8910000e-03   1.0300000e-02  -1.1400000e-04   7.0000000e-05   1.0600000e-04
   1.7330000e+03   6.8121310e+00   1.1622000e-02  -1.4668000e-02  -5.1500000e-03  -1.1400000e-04   7.0000000e-05   1.0600000e-04
   1.7340000e+03   6.8160630e+00   5.2291000e-02  -4.8820000e-03  -2.5750000e-02  -1.1400000e-04   7.0000000e-05   1.0600000e-04
   1.7350000e+03   6.8199970e+00   2.9048000e-02   1.4674000e-02  -2.0600000e-02  -1.1400000e-04   7.0000000e-05   1.0600000e-04
   1.7360000e+03   6.8239300e+00   5.8050000e-03   3.4231000e-02  -3.6050000e-02  -1.1400000e-04   7.0000000e-05   1.0600000e-04
   1.7370000e+03   6.8278620e+00   2.3242000e-02  -1.4667000e-02  -3.6050000e-02  -1.1400000e-04   7.0000000e-05   1.0600000e-04
   1.7380000e+03   6.8317960e+00   4.6476000e-02   2.9346000e-02   2.0600000e-02  -1.1400000e-04   7.0000000e-05   1.0600000e-04
   1.7390000e+03   6.8357290e+00   6.9721000e-02  -4.8810000e-03   2.5750000e-02  -1.1400000e-04   7.0000000e-05   1.0600000e-04
   1.7400000e+03   6.8396630e+00   1.1623000e-02  -1.9558000e-02   2.0600000e-02  -1.1400000e-04   7.0000000e-05   1.0600000e-04
   1.7410000e+03   6.8435950e+00   3.4857000e-02   1.9565000e-02   0.0000000e+00  -1.1400000e-04   7.0000000e-05   1.0600000e-04
   1.7420000e+03   6.8475280e+00   4.0664000e-02   4.4015000e-02  -5.1500000e-03  -1.1400000e-04   7.0000000e-05   1.0600000e-04
   1.7430000e+03   6.8514600e+00   5.8088000e-02   8.3139000e-02   2.0600000e-02  -1.1400000e-04   7.0000000e-05   1.0600000e-04
   1.7440000e+03   6.8553940e+00   5.8094000e-02   3.9129000e-02   5.1500000e-03  -1.1400000e-04   7.0000000e-05   1.0600000e-04
   1.7450000e+03   6.8593260e+00   4.0669000e-02   4.8960000e-03   4.6350000e-02  -1.1400000e-04   7.0000000e-05   1.0600000e-04
   1.7460000e+03   6.8632580e+00   1.1614000e-02   3.9122000e-02   0.0000000e+00  -1.1400000e-04   7.0000000e-05   1.0600000e-04
   1.7470000e+03   6.8671910e+00   6.3907000e-02   1.9569000e-02  -3.0900000e-02  -1.1400000e-04   7.0000000e-05   1.0600000e-04
   1.7480000e+03   6.8711240e+00   5.8090000e-03   9.7810000e-03  -4.1200000e-02  -1.1400000e-04   7.0000000e-05   1.0600000e-04
   1.7490000e+03   6.8750580e+00   2.3237000e-02   1.9563000e-02   2.0600000e-02  -1.1400000e-04   7.0000000e-05   1.0600000e-04
   1.7500000e+03   6.8789900e+00   5.8040000e-03   4.4011000e-02  -3.0900000e-02  -1.1400000e-04   7.0000000e-05   1.0600000e-04
   1.7510000e+03   6.8829240e+00   2.3237000e-02   1.9563000e-02  -2.0600000e-02  -1.1400000e-04   7.0000000e-05   1.0600000e-04
   1.7520000e+03   6.8868740e+00   6.9718000e-02   1.4679000e-02  -3.0900000e-02  -1.1400000e-04   7.0000000e-05   1.0600000e-04
   1.7530000e+03   6.8907900e+00   5.8130000e-03  -2.4449000e-02  -5.1500000e-02  -1.1400000e-04   7.0000000e-05   1.0600000e-04
   1.7540000e+03   6.8947220e+00   3.4862000e-02  -1.4665000e-02  -4.1200000e-02  -1.1400000e-04   7.0000000e-05   1.0600000e-04
   1.7550000e+03   6.8986550e+00   8.7154000e-02  -2.9328000e-02   0.0000000e+00  -1.1400000e-04   7.0000000e-05   1.0600000e-04
   1.7560000e+03   6.9025880e+00   3.4860000e-02   5.0000000e-06   3.6050000e-02  -1.1400000e-04   7.0000000e-05   1.0600000e-04
   1.7570000e+03   6.9065220e+00   2.3239000e-02   4.8930000e-03   2.5750000e-02  -1.1400000e-04   7.0000000e-05   1.0600000e-04
   1.7580000e+03   6.9104540e+00   2.9046000e-02   2.9344000e-02   5.1500000e-03  -1.1400000e-04   7.0000000e-05   1.0600000e-04
   1.7590000e+03   6.9143880e+00   4.0668000e-02   1.4676000e-02   2.0600000e-02  -1.1400000e-04   7.0000000e-05   1.0600000e-04
   1.7600000e+03   6.9183190e+00   3.4858000e-02   1.4675000e-02   5.1500000e-03  -1.1400000e-04   7.0000000e-05   1.0600000e-04
   1.7610000e+03   6.9222520e+00   1.1616000e-02   2.9342000e-02  -5.1500000e-03  -1.1400000e-04   7.0000000e-05   1.0600000e-04
   1.7620000e+03   6.9261850e+00   6.3903000e-02   4.8909000e-02   5.6650000e-02  -1.1400000e-04   7.0000000e-05   1.0600000e-04
   1.7630000e+03   6.9301180e+00   1.7423000e-02   4.8902000e-02   1.5450000e-02  -1.1400000e-04   7.0000000e-05   1.0600000e-04
   1.7640000e+03   6.9340510e+00  -1.1628000e-02   5.8678000e-02  -5.1500000e-03  -1.1400000e-04   7.0000000e-05   1.0600000e-04
   1.7650000e+03   6.9379840e+00   6.9711000e-02   6.3579000e-02  -4.1200000e-02  -1.1400000e-04   7.0000000e-05   1.0600000e-04
   1.7660000e+03   6.9419160e+00   1.1613000e-02   4.8902000e-02  -5.1500000e-03  -1.1400000e-04   7.0000000e-05   1.0600000e-04
   1.7670000e+03   6.9458490e+00  -1.7437000e-02   4.8898000e-02  -6.1800000e-02  -1.1400000e-04   7.0000000e-05   1.0600000e-04
   1.7680000e+03   6.9497820e+00   4.6479000e-02   4.8960000e-03  -1.0300000e-02  -1.1400000e-04   7.0000000e-05   1.0600000e-04
   1.7690000e+03   6.9537150e+00   1.7430000e-02   2.0000000e-06  -2.5750000e-02  -1.1400000e-04   7.0000000e-05   1.0600000e-04
   1.7700000e+03   6.9576490e+00  -1.7432000e-02   1.4667000e-02  -7.2100000e-02  -1.1400000e-04   7.0000000e-05   1.0600000e-04
   1.7710000e+03   6.9615820e+00  -5.8100000e-03  -1.0000000e-06  -4.1200000e-02  -1.1400000e-04   7.0000000e-05   1.0600000e-04
   1.7720000e+03   6.9655140e+00   1.7432000e-02  -1.4667000e-02  -5.1500000e-02  -1.1400000e-04   7.0000000e-05   1.0600000e-04
   1.7730000e+03   6.9694480e+00   8.1341000e-02  -4.8780000e-03   2.0600000e-02  -1.1400000e-04   7.0000000e-05   1.0600000e-04
   1.7740000e+03   6.9733810e+00  -5.8110000e-03   4.8890000e-03   1.5450000e-02  -1.1400000e-04   7.0000000e-05   1.0600000e-04
   1.7750000e+03   6.9773120e+00  -1.7429000e-02  -9.7830000e-03   1.0300000e-02  -1.1400000e-04   7.0000000e-05   1.0600000e-04
   1.7760000e+03   6.9812450e+00   8.7151000e-02  -9.7670000e-03   4.6350000e-02  -1.1400000e-04   7.0000000e-05   1.0600000e-04
   1.7770000e+03   6.9851780e+00   2.3239000e-02   9.7830000e-03  -1.0300000e-02  -1.1400000e-04   7.0000000e-05   1.0600000e-04
   1.7780000e+03   6.9891110e+00   1.1618000e-02   1.4672000e-02   3.0900000e-02  -1.1400000e-04   7.0000000e-05   1.0600000e-04
   1.7790000e+03   6.9930440e+00   1.3362300e-01   4.8918000e-02   6.1800000e-02  -1.1400000e-04   7.0000000e-05   1.0600000e-04
   1.7800000e+03   6.9969810e+00   2.3233000e-02   4.8903000e-02   0.0000000e+00  -1.1400000e-04   7.0000000e-05   1.0600000e-04
   1.7810000e+03   7.0009090e+00   4.0665000e-02   3.4235000e-02   1.5450000e-02  -1.1400000e-04   7.0000000e-05   1.0600000e-04
   1.7820000e+03   7.0048430e+00   4.0661000e-02   6.8465000e-02  -7.7250000e-02  -1.1400000e-04   7.0000000e-05   1.0600000e-04
   1.7830000e+03   7.0087770e+00   1.1616000e-02   2.9342000e-02   1.5450000e-02  -1.1400000e-04   7.0000000e-05   1.0600000e-04
   1.7840000e+03   7.0127090e+00   1.1614000e-02   3.9122000e-02  -4.1200000e-02  -1.1400000e-04   7.0000000e-05   1.0600000e-04
   1.7850000e+03   7.0166420e+00   1.7426000e-02   2.4453000e-02   1.0300000e-02  -1.1400000e-04   7.0000000e-05   1.0600000e-04
   1.7860000e+03   7.0205750e+00   5.8094000e-02   3.9129000e-02  -1.5450000e-02  -1.1400000e-04   7.0000000e-05   1.0600000e-04
   1.7870000e+03   7.0245080e+00  -1.7436000e-02   4.4007000e-02  -4.6350000e-02  -1.1400000e-04   7.0000000e-05   1.0600000e-04
   1.7880000e+03   7.0284400e+00  -4.0674000e-02   2.4444000e-02  -5.1500000e-02  -1.1400000e-04   7.0000000e-05   1.0600000e-04
   1.7890000e+03   7.0323720e+00   5.8070000e-03   1.9561000e-02  -3.0900000e-02  -1.1400000e-04   7.0000000e-05   1.0600000e-04
   1.7900000e+03   7.0363050e+00   5.8060000e-03   2.9341000e-02  -3.6050000e-02  -1.1400000e-04   7.0000000e-05   1.0600000e-04
   1.7910000e+03   7.0402390e+00  -5.8110000e-03   4.8890000e-03   0.0000000e+00  -1.1400000e-04   7.0000000e-05   1.0600000e-04
   1.7920000e+03   7.0441710e+00   4.0673000e-02  -2.4445000e-02   1.0300000e-02  -1.1400000e-04   7.0000000e-05   1.0600000e-04
   1.7930000e+03   7.0481040e+00   5.8110000e-03  -9.7790000e-03   3.0900000e-02  -1.1400000e-04   7.0000000e-05   1.0600000e-04
   1.7940000e+03   7.0520380e+00  -2.9053000e-02   2.4446000e-02   0.0000000e+00  -1.1400000e-04   7.0000000e-05   1.0600000e-04
   1.7950000e+03   7.0559700e+00   5.2292000e-02  -1.4663000e-02  -1.0300000e-02  -1.1400000e-04   7.0000000e-05   1.0600000e-04
   1.7960000e+03   7.0599040e+00   2.3235000e-02   3.4233000e-02   4.6350000e-02  -1.1400000e-04   7.0000000e-05   1.0600000e-04
   1.7970000e+03   7.0638370e+00  -5.0000000e-06   3.4230000e-02   1.0300000e-02  -1.1400000e-04   7.0000000e-05   1.0600000e-04
   1.7980000e+03   7.0677690e+00   2.3238000e-02   1.4673000e-02   0.0000000e+00  -1.1400000e-04   7.0000000e-05   1.0600000e-04
   1.7990000e+03   7.0717020e+00   4.6479000e-02   4.8970000e-03   5.1500000e-03  -1.1400000e-04   7.0000000e-05   1.0600000e-04
   1.8000000e+03   7.0756350e+00   4.0669000e-02   4.8960000e-03   1.0300000e-02  -1.1400000e-04   7.0000000e-05   1.0600000e-04
   1.8010000e+03   7.0795680e+00   1.1615000e-02   3.4232000e-02  -5.1500000e-03  -1.1400000e-04   7.0000000e-05   1.0600000e-04
   1.8020000e+03   7.0835020e+00   1.1615000e-02   3.4232000e-02   5.1500000e-03  -1.1400000e-04   7.0000000e-05   1.0600000e-04
   1.8030000e+03   7.0874320e+00   5.8094000e-02   3.9129000e-02  -3.0900000e-02  -1.1400000e-04   7.0000000e-05   1.0600000e-04
   1.8040000e+03   7.0913650e+00  -2.3246000e-02   3.9117000e-02  -4.6350000e-02  -1.1400000e-04   7.0000000e-05   1.0600000e-04
   1.8050000e+03   7.0952990e+00  -7.0000000e-06   4.8900000e-02  -7.7250000e-02  -1.1400000e-04   7.0000000e-05   1.0600000e-04
   1.8060000e+03   7.0992310e+00   5.8096000e-02   2.9348000e-02  -4.6350000e-02  -1.1400000e-04   7.0000000e-05   1.0600000e-04
   1.8070000e+03   7.1031650e+00   1.7433000e-02  -1.9558000e-02  -3.0900000e-02  -1.1400000e-04   7.0000000e-05   1.0600000e-04
   1.8080000e+03   7.1070980e+00   5.8060000e-03   2.9341000e-02   0.0000000e+00  -1.1400000e-04   7.0000000e-05   1.0600000e-04
   1.8090000e+03   7.1110300e+00   5.8060000e-03   2.9341000e-02   2.0600000e-02  -1.1400000e-04   7.0000000e-05   1.0600000e-04
   1.8100000e+03   7.1149640e+00   2.3240000e-02   3.0000000e-06   2.0600000e-02  -1.1400000e-04   7.0000000e-05   1.0600000e-04
   1.8110000e+03   7.1188960e+00   5.8090000e-03   9.7810000e-03  -3.6050000e-02  -1.1400000e-04   7.0000000e-05   1.0600000e-04
   1.8120000e+03   7.1228290e+00   1.0000000e-06  -4.8900000e-03  -1.0300000e-02  -1.1400000e-04   7.0000000e-05   1.0600000e-04
   1.8130000e+03   7.1267630e+00   5.2291000e-02  -4.8820000e-03   3.0900000e-02  -1.1400000e-04   7.0000000e-05   1.0600000e-04
   1.8140000e+03   7.1306960e+00   5.8110000e-03  -4.8890000e-03   4.6350000e-02  -1.1400000e-04   7.0000000e-05   1.0600000e-04
   1.8150000e+03   7.1346280e+00  -1.7429000e-02  -4.8930000e-03   2.5750000e-02  -1.1400000e-04   7.0000000e-05   1.0600000e-04
   1.8160000e+03   7.1385620e+00   8.1339000e-02   9.7920000e-03   0.0000000e+00  -1.1400000e-04   7.0000000e-05   1.0600000e-04
   1.8170000e+03   7.1424940e+00   2.9045000e-02   3.4234000e-02   5.1500000e-03  -1.1400000e-04   7.0000000e-05   1.0600000e-04
   1.8180000e+03   7.1464260e+00   1.1615000e-02   3.4232000e-02  -4.6350000e-02  -1.1400000e-04   7.0000000e-05   1.0600000e-04
   1.8190000e+03   7.1503590e+00   6.9717000e-02   2.4459000e-02   3.6050000e-02  -1.1400000e-04   7.0000000e-05   1.0600000e-04
   1.8200000e+03   7.1542920e+00   2.9043000e-02   5.3794000e-02  -5.1500000e-03  -1.1400000e-04   7.0000000e-05   1.0600000e-04
   1.8210000e+03   7.1582250e+00   5.8110000e-03  -4.8890000e-03   0.0000000e+00  -1.1400000e-04   7.0000000e-05   1.0600000e-04
   1.8220000e+03   7.1621580e+00   4.0670000e-02   5.0000000e-06  -3.6050000e-02  -1.1400000e-04   7.0000000e-05   1.0600000e-04
   1.8230000e+03   7.1660910e+00   2.3238000e-02   1.4673000e-02  -5.6650000e-02  -1.1400000e-04   7.0000000e-05   1.0600000e-04
   1.8240000e+03   7.1700230e+00   6.9717000e-02   1.9569000e-02  -2.5750000e-02  -1.1400000e-04   7.0000000e-05   1.0600000e-04
   1.8250000e+03   7.1739570e+00   1.1619000e-02   4.8920000e-03  -2.0600000e-02  -1.1400000e-04   7.0000000e-05   1.0600000e-04
   1.8260000e+03   7.1778900e+00   5.8094000e-02   4.4019000e-02   4.1200000e-02  -1.1400000e-04   7.0000000e-05   1.0600000e-04
   1.8270000e+03   7.1818230e+00   2.9044000e-02   3.9124000e-02   5.1500000e-03  -1.1400000e-04   7.0000000e-05   1.0600000e-04
   1.8280000e+03   7.1857560e+00  -1.7431000e-02   9.7770000e-03  -2.5750000e-02  -1.1400000e-04   7.0000000e-05   1.0600000e-04
   1.8290000e+03   7.1896890e+00   2.9050000e-02   4.0000000e-06   5.1500000e-03  -1.1400000e-04   7.0000000e-05   1.0600000e-04
   1.8300000e+03   7.1936220e+00   5.2293000e-02  -1.9552000e-02   5.1500000e-03  -1.1400000e-04   7.0000000e-05   1.0600000e-04
   1.8310000e+03   7.1975540e+00   1.0000000e-06  -9.7800000e-03   4.1200000e-02  -1.1400000e-04   7.0000000e-05   1.0600000e-04
   1.8320000e+03   7.2014870e+00   5.8040000e-03   3.9121000e-02   5.1500000e-02  -1.1400000e-04   7.0000000e-05   1.0600000e-04
   1.8330000e+03   7.2054190e+00   5.2291000e-02  -9.7730000e-03  -1.5450000e-02  -1.1400000e-04   7.0000000e-05   1.0600000e-04
   1.8340000e+03   7.2093520e+00   5.8090000e-03   9.7810000e-03  -5.1500000e-03  -1.1400000e-04   7.0000000e-05   1.0600000e-04
   1.8350000e+03   7.2132860e+00   4.6473000e-02   4.8906000e-02  -5.6650000e-02  -1.1400000e-04   7.0000000e-05   1.0600000e-04
   1.8360000e+03   7.2172190e+00   4.6479000e-02   9.7860000e-03   4.6350000e-02  -1.1400000e-04   7.0000000e-05   1.0600000e-04
   1.8370000e+03   7.2211510e+00   8.7150000e-02   1.2000000e-05  -5.1500000e-03  -1.1400000e-04   7.0000000e-05   1.0600000e-04
   1.8380000e+03   7.2250840e+00   3.4861000e-02  -4.8850000e-03  -2.5750000e-02  -1.1400000e-04   7.0000000e-05   1.0600000e-04
   1.8390000e+03   7.2290170e+00   2.9042000e-02   5.8684000e-02  -3.6050000e-02  -1.1400000e-04   7.0000000e-05   1.0600000e-04
   1.8400000e+03   7.2329500e+00   6.9716000e-02   2.4460000e-02  -4.6350000e-02  -1.1400000e-04   7.0000000e-05   1.0600000e-04
   1.8410000e+03   7.2368830e+00   1.1615000e-02   3.4232000e-02   5.1500000e-03  -1.1400000e-04   7.0000000e-05   1.0600000e-04
   1.8420000e+03   7.2408170e+00   1.1611000e-02   5.8682000e-02  -5.1500000e-03  -1.1400000e-04   7.0000000e-05   1.0600000e-04
   1.8430000e+03   7.2447500e+00   5.8094000e-02   4.4019000e-02   0.0000000e+00  -1.1400000e-04   7.0000000e-05   1.0600000e-04
   1.8440000e+03   7.2486850e+00   1.1616000e-02   2.4452000e-02   3.6050000e-02  -1.1400000e-04   7.0000000e-05   1.0600000e-04
   1.8450000e+03   7.2526150e+00   1.1621000e-02  -4.8880000e-03  -3.0900000e-02  -1.1400000e-04   7.0000000e-05   1.0600000e-04
   1.8460000e+03   7.2565460e+00  -1.7426000e-02  -2.4453000e-02  -5.1500000e-03  -1.1400000e-04   7.0000000e-05   1.0600000e-04
   1.8470000e+03   7.2604790e+00   1.1614000e-02   3.9122000e-02   5.1500000e-03  -1.1400000e-04   7.0000000e-05   1.0600000e-04
   1.8480000e+03   7.2644120e+00   2.3240000e-02   3.0000000e-06   0.0000000e+00  -1.1400000e-04   7.0000000e-05   1.0600000e-04
   1.8490000e+03   7.2683460e+00  -4.0678000e-02   5.8675000e-02   5.6650000e-02  -1.1400000e-04   7.0000000e-05   1.0600000e-04
   1.8500000e+03   7.2722790e+00   5.8080000e-03   1.4671000e-02   5.1500000e-03  -1.1400000e-04   7.0000000e-05   1.0600000e-04
   1.8510000e+03   7.2762120e+00   4.0669000e-02   4.8950000e-03  -5.1500000e-03  -1.1400000e-04   7.0000000e-05   1.0600000e-04
   1.8520000e+03   7.2801440e+00  -2.3243000e-02   2.4447000e-02  -4.6350000e-02  -1.1400000e-04   7.0000000e-05   1.0600000e-04
   1.8530000e+03   7.2840770e+00   4.0669000e-02   4.8950000e-03   1.0300000e-02  -1.1400000e-04   7.0000000e-05   1.0600000e-04
   1.8540000e+03   7.2880100e+00   4.6478000e-02   1.4676000e-02   1.5450000e-02  -1.1400000e-04   7.0000000e-05   1.0600000e-04
   1.8550000e+03   7.2919610e+00   1.0000000e-06  -4.8900000e-03  -5.1500000e-03  -1.1400000e-04   7.0000000e-05   1.0600000e-04
   1.8560000e+03   7.2958770e+00   2.3234000e-02   3.9123000e-02   5.1500000e-03  -1.1400000e-04   7.0000000e-05   1.0600000e-04
   1.8570000e+03   7.2998100e+00   5.8096000e-02   2.4459000e-02  -4.6350000e-02  -1.1400000e-04   7.0000000e-05   1.0600000e-04
   1.8580000e+03   7.3037420e+00   5.8098000e-02   1.4679000e-02  -3.0900000e-02  -1.1400000e-04   7.0000000e-05   1.0600000e-04
   1.8590000e+03   7.3076750e+00   3.4861000e-02  -4.8850000e-03  -5.1500000e-03  -1.1400000e-04   7.0000000e-05   1.0600000e-04
   1.8600000e+03   7.3116080e+00   4.0670000e-02   6.0000000e-06   0.0000000e+00  -1.1400000e-04   7.0000000e-05   1.0600000e-04
   1.8610000e+03   7.3155390e+00   5.8097000e-02   1.9569000e-02   3.6050000e-02  -1.1400000e-04   7.0000000e-05   1.0600000e-04
   1.8620000e+03   7.3194720e+00   1.7425000e-02   3.9122000e-02  -5.1500000e-03  -1.1400000e-04   7.0000000e-05   1.0600000e-04
   1.8630000e+03   7.3234060e+00  -1.1623000e-02   2.4448000e-02  -1.5450000e-02  -1.1400000e-04   7.0000000e-05   1.0600000e-04
   1.8640000e+03   7.3273400e+00   1.7423000e-02   5.3792000e-02  -1.5450000e-02  -1.1400000e-04   7.0000000e-05   1.0600000e-04
   1.8650000e+03   7.3312730e+00  -2.3240000e-02  -3.0000000e-06   1.0300000e-02  -1.1400000e-04   7.0000000e-05   1.0600000e-04
   1.8660000e+03   7.3352060e+00   1.1617000e-02   1.9562000e-02   3.6050000e-02  -1.1400000e-04   7.0000000e-05   1.0600000e-04
   1.8670000e+03   7.3391380e+00   2.9050000e-02   4.0000000e-06  -2.0600000e-02  -1.1400000e-04   7.0000000e-05   1.0600000e-04
   1.8680000e+03   7.3430710e+00   5.8070000e-03   1.9561000e-02  -1.0300000e-02  -1.1400000e-04   7.0000000e-05   1.0600000e-04
   1.8690000e+03   7.3470040e+00  -5.8040000e-03  -4.4011000e-02  -3.6050000e-02  -1.1400000e-04   7.0000000e-05   1.0600000e-04
   1.8700000e+03   7.3509390e+00   5.2286000e-02   2.4458000e-02   0.0000000e+00  -1.1400000e-04   7.0000000e-05   1.0600000e-04
   1.8710000e+03   7.3548700e+00   4.0665000e-02   3.4236000e-02  -2.5750000e-02  -1.1400000e-04   7.0000000e-05   1.0600000e-04
   1.8720000e+03   7.3588040e+00   3.4855000e-02   3.4235000e-02   5.1500000e-03  -1.1400000e-04   7.0000000e-05   1.0600000e-04
   1.8730000e+03   7.3627350e+00   5.2284000e-02   4.4018000e-02  -1.0300000e-02  -1.1400000e-04   7.0000000e-05   1.0600000e-04
   1.8740000e+03   7.3666940e+00   3.4861000e-02  -4.8850000e-03   0.0000000e+00  -1.1400000e-04   7.0000000e-05   1.0600000e-04
   1.8750000e+03   7.3706000e+00   5.8101000e-02  -9.7710000e-03  -4.1200000e-02  -1.1400000e-04   7.0000000e-05   1.0600000e-04
   1.8760000e+03   7.3745330e+00   1.1619000e-02   9.7820000e-03   5.1500000e-03  -1.1400000e-04   7.0000000e-05   1.0600000e-04
   1.8770000e+03   7.3784670e+00   6.9721000e-02  -4.8810000e-03   1.5450000e-02  -1.1400000e-04   7.0000000e-05   1.0600000e-04
   1.8780000e+03   7.3823990e+00   6.9715000e-02   3.4239000e-02   2.0600000e-02  -1.1400000e-04   7.0000000e-05   1.0600000e-04
   1.8790000e+03   7.3863330e+00   1.7425000e-02   3.9122000e-02   5.1500000e-03  -1.1400000e-04   7.0000000e-05   1.0600000e-04
   1.8800000e+03   7.3902650e+00   4.6475000e-02   3.9126000e-02   5.1500000e-03  -1.1400000e-04   7.0000000e-05   1.0600000e-04
   1.8810000e+03   7.3941970e+00   3.4859000e-02   4.8950000e-03   3.6050000e-02  -1.1400000e-04   7.0000000e-05   1.0600000e-04
   1.8820000e+03   7.3981310e+00   1.7427000e-02   1.9562000e-02  -5.1500000e-03  -1.1400000e-04   7.0000000e-05   1.0600000e-04
   1.8830000e+03   7.4020640e+00   2.9046000e-02   2.4454000e-02   2.0600000e-02  -1.1400000e-04   7.0000000e-05   1.0600000e-04
   1.8840000e+03   7.4059970e+00   5.8130000e-03  -1.9559000e-02   5.1500000e-03  -1.1400000e-04   7.0000000e-05   1.0600000e-04
   1.8850000e+03   7.4099310e+00   6.9717000e-02   1.9570000e-02  -3.0900000e-02  -1.1400000e-04   7.0000000e-05   1.0600000e-04
   1.8860000e+03   7.4138640e+00  -6.0000000e-06   3.9120000e-02  -4.1200000e-02  -1.1400000e-04   7.0000000e-05   1.0600000e-04
   1.8870000e+03   7.4177950e+00   1.7422000e-02   5.3793000e-02   0.0000000e+00  -1.1400000e-04   7.0000000e-05   1.0600000e-04
   1.8880000e+03   7.4217290e+00   8.7148000e-02   1.4683000e-02  -2.0600000e-02  -1.1400000e-04   7.0000000e-05   1.0600000e-04
   1.8890000e+03   7.4256620e+00   1.0000000e-06  -4.8900000e-03  -1.0300000e-02  -1.1400000e-04   7.0000000e-05   1.0600000e-04
   1.8900000e+03   7.4295940e+00   2.9048000e-02   1.4674000e-02  -1.0300000e-02  -1.1400000e-04   7.0000000e-05   1.0600000e-04
   1.8910000e+03   7.4335270e+00   1.0457900e-01   9.7940000e-03  -4.6350000e-02  -1.1400000e-04   7.0000000e-05   1.0600000e-04
   1.8920000e+03   7.4374600e+00   2.3239000e-02   9.7830000e-03  -4.1200000e-02  -1.1400000e-04   7.0000000e-05   1.0600000e-04
   1.8930000e+03   7.4413930e+00   5.8097000e-02   2.4458000e-02   5.1500000e-03  -1.1400000e-04   7.0000000e-05   1.0600000e-04
   1.8940000e+03   7.4453250e+00   3.4855000e-02   3.4235000e-02   1.0300000e-02  -1.1400000e-04   7.0000000e-05   1.0600000e-04
   1.8950000e+03   7.4492580e+00   2.3235000e-02   3.4233000e-02  -5.1500000e-02  -1.1400000e-04   7.0000000e-05   1.0600000e-04
   1.8960000e+03   7.4531910e+00   2.3238000e-02   1.4673000e-02   3.6050000e-02  -1.1400000e-04   7.0000000e-05   1.0600000e-04
   1.8970000e+03   7.4571240e+00   2.3234000e-02   4.4013000e-02   5.1500000e-03  -1.1400000e-04   7.0000000e-05   1.0600000e-04
   1.8980000e+03   7.4610580e+00   5.8096000e-02   2.4459000e-02  -1.0300000e-02  -1.1400000e-04   7.0000000e-05   1.0600000e-04
   1.8990000e+03   7.4649910e+00  -1.1620000e-02  -2.0000000e-06  -5.1500000e-03  -1.1400000e-04   7.0000000e-05   1.0600000e-04
   1.9000000e+03   7.4689240e+00  -1.1626000e-02   3.9118000e-02   1.0300000e-02  -1.1400000e-04   7.0000000e-05   1.0600000e-04
   1.9010000e+03   7.4728570e+00   1.7426000e-02   2.4453000e-02   0.0000000e+00  -1.1400000e-04   7.0000000e-05   1.0600000e-04
   1.9020000e+03   7.4767890e+00   1.1614000e-02   3.9122000e-02  -2.5750000e-02  -1.1400000e-04   7.0000000e-05   1.0600000e-04
   1.9030000e+03   7.4807220e+00  -4.0676000e-02   3.9114000e-02  -6.1800000e-02  -1.1400000e-04   7.0000000e-05   1.0600000e-04
   1.9040000e+03   7.4846540e+00   5.8100000e-03   1.0000000e-06   0.0000000e+00  -1.1400000e-04   7.0000000e-05   1.0600000e-04
   1.9050000e+03   7.4885870e+00   2.3242000e-02  -1.4667000e-02  -1.0300000e-02  -1.1400000e-04   7.0000000e-05   1.0600000e-04
   1.9060000e+03   7.4925200e+00  -2.3243000e-02   2.4447000e-02   3.0900000e-02  -1.1400000e-04   7.0000000e-05   1.0600000e-04
   1.9070000e+03   7.4964540e+00   1.7429000e-02   9.7820000e-03   0.0000000e+00  -1.1400000e-04   7.0000000e-05   1.0600000e-04
   1.9080000e+03   7.5003910e+00   3.4855000e-02   3.4235000e-02  -6.1800000e-02  -1.1400000e-04   7.0000000e-05   1.0600000e-04
   1.9090000e+03   7.5043190e+00   5.2286000e-02   2.9347000e-02  -2.5750000e-02  -1.1400000e-04   7.0000000e-05   1.0600000e-04
   1.9100000e+03   7.5082510e+00   5.8097000e-02   1.9569000e-02   0.0000000e+00  -1.1400000e-04   7.0000000e-05   1.0600000e-04
   1.9110000e+03   7.5121850e+00  -7.0000000e-06   4.8900000e-02   2.5750000e-02  -1.1400000e-04   7.0000000e-05   1.0600000e-04
   1.9120000e+03   7.5161180e+00   6.3911000e-02  -9.7710000e-03  -2.0600000e-02  -1.1400000e-04   7.0000000e-05   1.0600000e-04
   1.9130000e+03   7.5200510e+00   2.3241000e-02  -9.7770000e-03   2.0600000e-02  -1.1400000e-04   7.0000000e-05   1.0600000e-04
   1.9140000e+03   7.5239830e+00   1.1619000e-02   4.8920000e-03   2.0600000e-02  -1.1400000e-04   7.0000000e-05   1.0600000e-04
   1.9150000e+03   7.5279170e+00   5.8099000e-02   9.7890000e-03  -2.5750000e-02  -1.1400000e-04   7.0000000e-05   1.0600000e-04
   1.9160000e+03   7.5318490e+00   1.1616000e-02   2.9342000e-02   1.0300000e-02  -1.1400000e-04   7.0000000e-05   1.0600000e-04
   1.9170000e+03   7.5357830e+00   4.0664000e-02   4.4015000e-02   2.0600000e-02  -1.1400000e-04   7.0000000e-05   1.0600000e-04
   1.9180000e+03   7.5397140e+00   3.4855000e-02   3.4235000e-02  -3.0900000e-02  -1.1400000e-04   7.0000000e-05   1.0600000e-04
   1.9190000e+03   7.5436470e+00   1.1619000e-02   9.7820000e-03   1.0300000e-02  -1.1400000e-04   7.0000000e-05   1.0600000e-04
   1.9200000e+03   7.5475800e+00   5.8110000e-03  -4.8890000e-03  -5.6650000e-02  -1.1400000e-04   7.0000000e-05   1.0600000e-04
   1.9210000e+03   7.5515140e+00  -4.0671000e-02   9.7750000e-03   5.1500000e-03  -1.1400000e-04   7.0000000e-05   1.0600000e-04
   1.9220000e+03   7.5554470e+00   2.9050000e-02   4.0000000e-06  -4.1200000e-02  -1.1400000e-04   7.0000000e-05   1.0600000e-04
   1.9230000e+03   7.5593790e+00   1.7429000e-02   9.7820000e-03   1.0300000e-02  -1.1400000e-04   7.0000000e-05   1.0600000e-04
   1.9240000e+03   7.5633120e+00  -2.9056000e-02   3.9116000e-02  -1.0300000e-02  -1.1400000e-04   7.0000000e-05   1.0600000e-04
   1.9250000e+03   7.5672450e+00   4.0668000e-02   1.4676000e-02  -6.1800000e-02  -1.1400000e-04   7.0000000e-05   1.0600000e-04
   1.9260000e+03   7.5711780e+00   4.0665000e-02   3.4236000e-02  -5.1500000e-03  -1.1400000e-04   7.0000000e-05   1.0600000e-04
   1.9270000e+03   7.5751120e+00  -5.8060000e-03  -2.4451000e-02  -2.0600000e-02  -1.1400000e-04   7.0000000e-05   1.0600000e-04
   1.9280000e+03   7.5790450e+00   5.8100000e-02   9.0000000e-06   0.0000000e+00  -1.1400000e-04   7.0000000e-05   1.0600000e-04
   1.9290000e+03   7.5829770e+00   4.6481000e-02  -9.7730000e-03   1.5450000e-02  -1.1400000e-04   7.0000000e-05   1.0600000e-04
   1.9300000e+03   7.5869090e+00   6.9718000e-02   1.4680000e-02   2.5750000e-02  -1.1400000e-04   7.0000000e-05   1.0600000e-04
   1.9310000e+03   7.5908430e+00   4.6479000e-02   9.7870000e-03  -2.5750000e-02  -1.1400000e-04   7.0000000e-05   1.0600000e-04
   1.9320000e+03   7.5947760e+00   3.4857000e-02   1.9565000e-02  -2.5750000e-02  -1.1400000e-04   7.0000000e-05   1.0600000e-04
   1.9330000e+03   7.5987070e+00   5.2282000e-02   5.8687000e-02   5.1500000e-03  -1.1400000e-04   7.0000000e-05   1.0600000e-04
   1.9340000e+03   7.6026410e+00   2.9045000e-02   3.9124000e-02   3.0900000e-02  -1.1400000e-04   7.0000000e-05   1.0600000e-04
   1.9350000e+03   7.6065740e+00   3.4859000e-02   9.7850000e-03  -1.0300000e-02  -1.1400000e-04   7.0000000e-05   1.0600000e-04
   1.9360000e+03   7.6105070e+00   5.8102000e-02  -1.4662000e-02   2.0600000e-02  -1.1400000e-04   7.0000000e-05   1.0600000e-04
   1.9370000e+03   7.6144400e+00  -5.8110000e-03   4.8890000e-03  -4.1200000e-02  -1.1400000e-04   7.0000000e-05   1.0600000e-04
   1.9380000e+03   7.6183730e+00   2.3231000e-02   5.8683000e-02   1.0300000e-02  -1.1400000e-04   7.0000000e-05   1.0600000e-04
   1.9390000e+03   7.6223050e+00   6.3910000e-02   9.0000000e-06  -4.6350000e-02  -1.1400000e-04   7.0000000e-05   1.0600000e-04
   1.9400000e+03   7.6262390e+00  -5.8160000e-03   3.9119000e-02  -1.0300000e-02  -1.1400000e-04   7.0000000e-05   1.0600000e-04
   1.9410000e+03   7.6301720e+00   5.8040000e-03   3.9121000e-02   1.0300000e-02  -1.1400000e-04   7.0000000e-05   1.0600000e-04
   1.9420000e+03   7.6341050e+00   6.3908000e-02   1.4679000e-02  -4.1200000e-02  -1.1400000e-04   7.0000000e-05   1.0600000e-04
   1.9430000e+03   7.6380370e+00   2.9051000e-02  -4.8860000e-03  -3.0900000e-02  -1.1400000e-04   7.0000000e-05   1.0600000e-04
   1.9440000e+03   7.6419710e+00   3.4861000e-02  -9.7750000e-03  -5.1500000e-03  -1.1400000e-04   7.0000000e-05   1.0600000e-04
   1.9450000e+03   7.6459030e+00   3.4857000e-02   2.4455000e-02   1.5450000e-02  -1.1400000e-04   7.0000000e-05   1.0600000e-04
   1.9460000e+03   7.6498370e+00   5.2285000e-02   3.4237000e-02  -5.1500000e-03  -1.1400000e-04   7.0000000e-05   1.0600000e-04
   1.9470000e+03   7.6537680e+00   2.9049000e-02   4.8940000e-03   0.0000000e+00  -1.1400000e-04   7.0000000e-05   1.0600000e-04
   1.9480000e+03   7.6577010e+00   1.1618000e-02   1.4672000e-02  -5.1500000e-02  -1.1400000e-04   7.0000000e-05   1.0600000e-04
   1.9490000e+03   7.6616340e+00   7.5526000e-02   2.9350000e-02  -1.5450000e-02  -1.1400000e-04   7.0000000e-05   1.0600000e-04
   1.9500000e+03   7.6655670e+00   2.9042000e-02   5.8684000e-02  -1.5450000e-02  -1.1400000e-04   7.0000000e-05   1.0600000e-04
   1.9510000e+03   7.6695000e+00  -1.7435000e-02   3.9118000e-02   2.0600000e-02  -1.1400000e-04   7.0000000e-05   1.0600000e-04
   1.9520000e+03   7.6734330e+00   5.8099000e-02   9.7890000e-03  -3.0900000e-02  -1.1400000e-04   7.0000000e-05   1.0600000e-04
   1.9530000e+03   7.6773650e+00   1.1614000e-02   3.9122000e-02   1.5450000e-02  -1.1400000e-04   7.0000000e-05   1.0600000e-04
   1.9540000e+03   7.6812990e+00  -3.4863000e-02   1.9555000e-02  -1.5450000e-02  -1.1400000e-04   7.0000000e-05   1.0600000e-04
   1.9550000e+03   7.6852350e+00  -5.8160000e-03   3.9119000e-02  -1.0300000e-02  -1.1400000e-04   7.0000000e-05   1.0600000e-04
   1.9560000e+03   7.6891650e+00   1.7424000e-02   3.9123000e-02  -5.6650000e-02  -1.1400000e-04   7.0000000e-05   1.0600000e-04
   1.9570000e+03   7.6930990e+00   5.2290000e-02   8.0000000e-06  -1.0300000e-02  -1.1400000e-04   7.0000000e-05   1.0600000e-04
   1.9580000e+03   7.6970470e+00  -1.7436000e-02   3.9117000e-02  -1.5450000e-02  -1.1400000e-04   7.0000000e-05   1.0600000e-04
   1.9590000e+03   7.7009630e+00   1.7425000e-02   3.9122000e-02  -4.6350000e-02  -1.1400000e-04   7.0000000e-05   1.0600000e-04
   1.9600000e+03   7.7048970e+00   6.9719000e-02   4.8990000e-03  -2.0600000e-02  -1.1400000e-04   7.0000000e-05   1.0600000e-04
   1.9610000e+03   7.7088290e+00  -4.0000000e-06   2.9340000e-02  -3.0900000e-02  -1.1400000e-04   7.0000000e-05   1.0600000e-04
   1.9620000e+03   7.7127610e+00   3.4855000e-02   3.4235000e-02  -1.5450000e-02  -1.1400000e-04   7.0000000e-05   1.0600000e-04
   1.9630000e+03   7.7166940e+00   9.2958000e-02   1.4682000e-02   3.6050000e-02  -1.1400000e-04   7.0000000e-05   1.0600000e-04
   1.9640000e+03   7.7206270e+00   4.0664000e-02   4.4015000e-02   5.1500000e-03  -1.1400000e-04   7.0000000e-05   1.0600000e-04
   1.9650000e+03   7.7245600e+00   4.6485000e-02  -3.4224000e-02  -6.6950000e-02  -1.1400000e-04   7.0000000e-05   1.0600000e-04
   1.9660000e+03   7.7284930e+00   4.6481000e-02  -9.7730000e-03   1.5450000e-02  -1.1400000e-04   7.0000000e-05   1.0600000e-04
   1.9670000e+03   7.7324250e+00   2.9046000e-02   2.4454000e-02   0.0000000e+00  -1.1400000e-04   7.0000000e-05   1.0600000e-04
   1.9680000e+03   7.7363590e+00   1.1616000e-02   2.9342000e-02   3.6050000e-02  -1.1400000e-04   7.0000000e-05   1.0600000e-04
   1.9690000e+03   7.7402920e+00   1.1617000e-02   1.9562000e-02  -5.1500000e-03  -1.1400000e-04   7.0000000e-05   1.0600000e-04
   1.9700000e+03   7.7442260e+00   5.8093000e-02   4.8909000e-02   2.0600000e-02  -1.1400000e-04   7.0000000e-05   1.0600000e-04
   1.9710000e+03   7.7481580e+00   2.9043000e-02   4.8904000e-02   1.5450000e-02  -1.1400000e-04   7.0000000e-05   1.0600000e-04
   1.9720000e+03   7.7520950e+00  -4.0673000e-02   1.9554000e-02  -2.0600000e-02  -1.1400000e-04   7.0000000e-05   1.0600000e-04
   1.9730000e+03   7.7560240e+00   5.8060000e-03   2.9341000e-02  -5.6650000e-02  -1.1400000e-04   7.0000000e-05   1.0600000e-04
   1.9740000e+03   7.7599570e+00   5.8100000e-03   1.0000000e-06   2.0600000e-02  -1.1400000e-04   7.0000000e-05   1.0600000e-04
   1.9750000e+03   7.7638890e+00  -2.3237000e-02  -2.4453000e-02  -2.0600000e-02  -1.1400000e-04   7.0000000e-05   1.0600000e-04
   1.9760000e+03   7.7678220e+00   4.6475000e-02   3.9126000e-02  -3.0900000e-02  -1.1400000e-04   7.0000000e-05   1.0600000e-04
   1.9770000e+03   7.7717550e+00   5.8050000e-03   3.4231000e-02  -3.0900000e-02  -1.1400000e-04   7.0000000e-05   1.0600000e-04
   1.9780000e+03   7.7756890e+00  -1.7435000e-02   3.4228000e-02  -1.5450000e-02  -1.1400000e-04   7.0000000e-05   1.0600000e-04
   1.9790000e+03   7.7796210e+00   5.8070000e-03   1.9561000e-02  -2.5750000e-02  -1.1400000e-04   7.0000000e-05   1.0600000e-04
   1.9800000e+03   7.7835540e+00   4.0673000e-02  -1.9554000e-02   5.1500000e-03  -1.1400000e-04   7.0000000e-05   1.0600000e-04
   1.9810000e+03   7.7874870e+00   6.9718000e-02   1.4680000e-02   3.6050000e-02  -1.1400000e-04   7.0000000e-05   1.0600000e-04
   1.9820000e+03   7.7914190e+00   5.8099000e-02   9.7890000e-03  -3.6050000e-02  -1.1400000e-04   7.0000000e-05   1.0600000e-04
   1.9830000e+03   7.7953520e+00   3.1954800e-01   1.4717000e-02  -5.1500000e-03  -1.1400000e-04   7.0000000e-05   1.0600000e-04
   1.9840000e+03   7.7992850e+00   5.8097000e-02   1.9569000e-02  -5.1500000e-03  -1.1400000e-04   7.0000000e-05   1.0600000e-04
   1.9850000e+03   7.8032180e+00   1.7426000e-02   2.9343000e-02   3.6050000e-02  -1.1400000e-04   7.0000000e-05   1.0600000e-04
   1.9860000e+03   7.8071520e+00   5.8094000e-02   3.9129000e-02   1.0300000e-02  -1.1400000e-04   7.0000000e-05   1.0600000e-04
   1.9870000e+03   7.8110840e+00   6.9718000e-02   1.4680000e-02   2.0600000e-02  -1.1400000e-04   7.0000000e-05   1.0600000e-04
   1.9880000e+03   7.8150170e+00  -3.4865000e-02   3.9115000e-02   5.1500000e-03  -1.1400000e-04   7.0000000e-05   1.0600000e-04
   1.9890000e+03   7.8189510e+00   1.7430000e-02   2.0000000e-06  -3.0900000e-02  -1.1400000e-04   7.0000000e-05   1.0600000e-04
   1.9900000e+03   7.8228820e+00   2.9055000e-02  -3.9116000e-02  -5.6650000e-02  -1.1400000e-04   7.0000000e-05   1.0600000e-04
   1.9910000e+03   7.8268150e+00   4.0666000e-02   2.9345000e-02   1.0300000e-02  -1.1400000e-04   7.0000000e-05   1.0600000e-04
   1.9920000e+03   7.8307480e+00   5.8080000e-03   1.4671000e-02   0.0000000e+00  -1.1400000e-04   7.0000000e-05   1.0600000e-04
   1.9930000e+03   7.8346810e+00   1.1613000e-02   5.3792000e-02  -2.0600000e-02  -1.1400000e-04   7.0000000e-05   1.0600000e-04
   1.9940000e+03   7.8386140e+00   4.6476000e-02   2.9346000e-02  -1.0300000e-02  -1.1400000e-04   7.0000000e-05   1.0600000e-04
   1.9950000e+03   7.8425470e+00   4.6479000e-02   4.8970000e-03  -5.1500000e-02  -1.1400000e-04   7.0000000e-05   1.0600000e-04
   1.9960000e+03   7.8464790e+00   5.8100000e-03   1.0000000e-06  -2.0600000e-02  -1.1400000e-04   7.0000000e-05   1.0600000e-04
   1.9970000e+03   7.8504130e+00   4.6479000e-02   4.8970000e-03  -1.5450000e-02  -1.1400000e-04   7.0000000e-05   1.0600000e-04
   1.9980000e+03   7.8543450e+00   5.8060000e-03   2.4451000e-02   3.6050000e-02  -1.1400000e-04   7.0000000e-05   1.0600000e-04
   1.9990000e+03   7.8582780e+00   1.7427000e-02   1.9563000e-02  -5.1500000e-02  -1.1400000e-04   7.0000000e-05   1.0600000e-04
   2.0000000e+03   7.8622120e+00   8.7146000e-02   2.9353000e-02   1.0300000e-02  -1.1400000e-04   7.0000000e-05   1.0600000e-04
   2.0010000e+03   7.8661450e+00  -5.0000000e-06   3.4230000e-02  -5.1500000e-03  -1.1400000e-04   7.0000000e-05   1.0600000e-04
   2.0020000e+03   7.8700770e+00   2.3233000e-02   4.8903000e-02   5.1500000e-03  -1.1400000e-04   7.0000000e-05   1.0600000e-04
   2.0030000e+03   7.8740110e+00   5.8090000e-02   7.8248000e-02  -5.1500000e-03  -1.1400000e-04   7.0000000e-05   1.0600000e-04
   2.0040000e+03   7.8779440e+00   3.4859000e-02   9.7850000e-03   0.0000000e+00  -1.1400000e-04   7.0000000e-05   1.0600000e-04
   2.0050000e+03   7.8818750e+00  -5.8090000e-03  -9.7810000e-03  -2.5750000e-02  -1.1400000e-04   7.0000000e-05   1.0600000e-04
   2.0060000e+03   7.8858080e+00  -2.3243000e-02   1.9557000e-02  -5.1500000e-03  -1.1400000e-04   7.0000000e-05   1.0600000e-04
   2.0070000e+03   7.8897410e+00  -5.8130000e-03   1.9559000e-02  -5.1500000e-02  -1.1400000e-04   7.0000000e-05   1.0600000e-04
   2.0080000e+03   7.8936750e+00   6.3904000e-02   3.9129000e-02   1.0300000e-02  -1.1400000e-04   7.0000000e-05   1.0600000e-04
   2.0090000e+03   7.8976070e+00  -1.7436000e-02   3.9117000e-02  -3.0900000e-02  -1.1400000e-04   7.0000000e-05   1.0600000e-04
   2.0100000e+03   7.9015410e+00   3.4857000e-02   1.9565000e-02  -1.0300000e-02  -1.1400000e-04   7.0000000e-05   1.0600000e-04
   2.0110000e+03   7.9054730e+00   4.6482000e-02  -1.4663000e-02  -3.6050000e-02  -1.1400000e-04   7.0000000e-05   1.0600000e-04
   2.0120000e+03   7.9094060e+00   5.8090000e-03   4.8910000e-03  -3.0900000e-02  -1.1400000e-04   7.0000000e-05   1.0600000e-04
   2.0130000e+03   7.9133400e+00   3.4858000e-02   1.4675000e-02  -2.0600000e-02  -1.1400000e-04   7.0000000e-05   1.0600000e-04
   2.0140000e+03   7.9172720e+00   6.9715000e-02   3.4240000e-02  -1.5450000e-02  -1.1400000e-04   7.0000000e-05   1.0600000e-04
   2.0150000e+03   7.9212050e+00   4.6471000e-02   6.3576000e-02   3.0900000e-02  -1.1400000e-04   7.0000000e-05   1.0600000e-04
   2.0160000e+03   7.9251380e+00   5.2286000e-02   2.9347000e-02  -3.6050000e-02  -1.1400000e-04   7.0000000e-05   1.0600000e-04
   2.0170000e+03   7.9290700e+00   2.3233000e-02   4.8903000e-02  -2.0600000e-02  -1.1400000e-04   7.0000000e-05   1.0600000e-04
   2.0180000e+03   7.9330050e+00   3.4857000e-02   1.9565000e-02  -5.1500000e-03  -1.1400000e-04   7.0000000e-05   1.0600000e-04
   2.0190000e+03   7.9369430e+00  -1.1623000e-02   1.9558000e-02   1.0300000e-02  -1.1400000e-04   7.0000000e-05   1.0600000e-04
   2.0200000e+03   7.9408680e+00  -2.3244000e-02   2.9337000e-02  -1.0300000e-02  -1.1400000e-04   7.0000000e-05   1.0600000e-04
   2.0210000e+03   7.9448020e+00   6.9717000e-02   2.4459000e-02   2.0600000e-02  -1.1400000e-04   7.0000000e-05   1.0600000e-04
   2.0220000e+03   7.9487340e+00   1.1619000e-02   4.8920000e-03  -1.0300000e-02  -1.1400000e-04   7.0000000e-05   1.0600000e-04
   2.0230000e+03   7.9526680e+00   1.1614000e-02   3.9122000e-02  -5.1500000e-03  -1.1400000e-04   7.0000000e-05   1.0600000e-04
   2.0240000e+03   7.9566010e+00   2.9044000e-02   3.9124000e-02  -7.2100000e-02  -1.1400000e-04   7.0000000e-05   1.0600000e-04
   2.0250000e+03   7.9605330e+00   0.0000000e+00   0.0000000e+00   1.5450000e-02  -1.1400000e-04   7.0000000e-05   1.0600000e-04
   2.0260000e+03   7.9644670e+00  -1.1619000e-02  -4.8920000e-03  -2.5750000e-02  -1.1400000e-04   7.0000000e-05   1.0600000e-04
   2.0270000e+03   7.9684000e+00   5.8120000e-03  -1.4669000e-02  -1.0300000e-02  -1.1400000e-04   7.0000000e-05   1.0600000e-04
   2.0280000e+03   7.9723320e+00   5.8120000e-03  -1.4669000e-02  -1.5450000e-02  -1.1400000e-04   7.0000000e-05   1.0600000e-04
   2.0290000e+03   7.9762660e+00   5.8070000e-03   2.4451000e-02  -5.1500000e-02  -1.1400000e-04   7.0000000e-05   1.0600000e-04
   2.0300000e+03   7.9801980e+00   3.4857000e-02   2.4455000e-02  -5.1500000e-03  -1.1400000e-04   7.0000000e-05   1.0600000e-04
   2.0310000e+03   7.9841310e+00   3.4855000e-02   3.4235000e-02  -5.1500000e-03  -1.1400000e-04   7.0000000e-05   1.0600000e-04
   2.0320000e+03   7.9880640e+00   8.1333000e-02   5.3801000e-02   1.5450000e-02  -1.1400000e-04   7.0000000e-05   1.0600000e-04
   2.0330000e+03   7.9919950e+00   2.9048000e-02   1.4674000e-02  -2.0600000e-02  -1.1400000e-04   7.0000000e-05   1.0600000e-04
   2.0340000e+03   7.9959280e+00   6.3907000e-02   1.9569000e-02  -5.1500000e-03  -1.1400000e-04   7.0000000e-05   1.0600000e-04
   2.0350000e+03   7.9998620e+00   5.8099000e-02   4.8980000e-03  -2.5750000e-02  -1.1400000e-04   7.0000000e-05   1.0600000e-04
   2.0360000e+03   8.0037990e+00   1.1614000e-02   3.9122000e-02  -5.1500000e-03  -1.1400000e-04   7.0000000e-05   1.0600000e-04
   2.0370000e+03   8.0077290e+00   5.8094000e-02   3.9129000e-02   1.0300000e-02  -1.1400000e-04   7.0000000e-05   1.0600000e-04
   2.0380000e+03   8.0116610e+00   1.1617000e-02   1.9562000e-02   1.0300000e-02  -1.1400000e-04   7.0000000e-05   1.0600000e-04
   2.0390000e+03   8.0155930e+00   1.7426000e-02   2.9343000e-02  -2.0600000e-02  -1.1400000e-04   7.0000000e-05   1.0600000e-04
   2.0400000e+03   8.0195260e+00   1.1617000e-02   1.9562000e-02   5.1500000e-03  -1.1400000e-04   7.0000000e-05   1.0600000e-04
   2.0410000e+03   8.0234590e+00   2.9053000e-02  -1.9556000e-02  -5.6650000e-02  -1.1400000e-04   7.0000000e-05   1.0600000e-04
   2.0420000e+03   8.0273930e+00   5.2293000e-02  -1.9552000e-02  -1.0300000e-02  -1.1400000e-04   7.0000000e-05   1.0600000e-04
   2.0430000e+03   8.0313260e+00   1.0000000e-06  -9.7800000e-03  -1.0300000e-02  -1.1400000e-04   7.0000000e-05   1.0600000e-04
   2.0440000e+03   8.0352590e+00   5.8080000e-03   1.4671000e-02  -1.5450000e-02  -1.1400000e-04   7.0000000e-05   1.0600000e-04
   2.0450000e+03   8.0391920e+00   6.3911000e-02  -4.8810000e-03  -1.5450000e-02  -1.1400000e-04   7.0000000e-05   1.0600000e-04
   2.0460000e+03   8.0431240e+00   5.8050000e-03   3.4231000e-02  -5.6650000e-02  -1.1400000e-04   7.0000000e-05   1.0600000e-04
   2.0470000e+03   8.0470570e+00   5.8030000e-03   4.8901000e-02  -1.5450000e-02  -1.1400000e-04   7.0000000e-05   1.0600000e-04
   2.0480000e+03   8.0509890e+00   8.7146000e-02   2.9352000e-02   0.0000000e+00  -1.1400000e-04   7.0000000e-05   1.0600000e-04
   2.0490000e+03   8.0549220e+00   4.0668000e-02   1.4675000e-02   5.1500000e-03  -1.1400000e-04   7.0000000e-05   1.0600000e-04
   2.0500000e+03   8.0588550e+00   1.1619000e-02   4.8920000e-03   0.0000000e+00  -1.1400000e-04   7.0000000e-05   1.0600000e-04
   2.0510000e+03   8.0627880e+00   5.8095000e-02   3.4239000e-02   1.0300000e-02  -1.1400000e-04   7.0000000e-05   1.0600000e-04
   2.0520000e+03   8.0667220e+00   1.7425000e-02   3.4233000e-02  -3.6050000e-02  -1.1400000e-04   7.0000000e-05   1.0600000e-04
   2.0530000e+03   8.0706550e+00   1.7421000e-02   5.8683000e-02   5.1500000e-03  -1.1400000e-04   7.0000000e-05   1.0600000e-04
   2.0540000e+03   8.0745870e+00   5.8097000e-02   1.9569000e-02   1.5450000e-02  -1.1400000e-04   7.0000000e-05   1.0600000e-04
   2.0550000e+03   8.0785210e+00   1.1614000e-02   3.9122000e-02   3.0900000e-02  -1.1400000e-04   7.0000000e-05   1.0600000e-04
   2.0560000e+03   8.0824530e+00  -2.3245000e-02   3.4227000e-02  -3.6050000e-02  -1.1400000e-04   7.0000000e-05   1.0600000e-04
   2.0570000e+03   8.0863860e+00  -5.2287000e-02  -1.9567000e-02  -1.0300000e-02  -1.1400000e-04   7.0000000e-05   1.0600000e-04
   2.0580000e+03   8.0903190e+00   5.8100000e-03   1.0000000e-06  -4.1200000e-02  -1.1400000e-04   7.0000000e-05   1.0600000e-04
   2.0590000e+03   8.0942520e+00   4.6479000e-02   4.8960000e-03   0.0000000e+00  -1.1400000e-04   7.0000000e-05   1.0600000e-04
   2.0600000e+03   8.0981850e+00   5.8120000e-03  -1.4669000e-02  -2.0600000e-02  -1.1400000e-04   7.0000000e-05   1.0600000e-04
   2.0610000e+03   8.1021340e+00   5.2288000e-02   1.4677000e-02  -2.0600000e-02  -1.1400000e-04   7.0000000e-05   1.0600000e-04
   2.0620000e+03   8.1060500e+00   4.6477000e-02   2.4456000e-02  -5.1500000e-03  -1.1400000e-04   7.0000000e-05   1.0600000e-04
   2.0630000e+03   8.1099820e+00   3.4859000e-02   4.8950000e-03  -3.6050000e-02  -1.1400000e-04   7.0000000e-05   1.0600000e-04
   2.0640000e+03   8.1139160e+00   6.9721000e-02  -9.7700000e-03  -4.6350000e-02  -1.1400000e-04   7.0000000e-05   1.0600000e-04
   2.0650000e+03   8.1178480e+00   6.3908000e-02   1.4679000e-02   1.0300000e-02  -1.1400000e-04   7.0000000e-05   1.0600000e-04
   2.0660000e+03   8.1217820e+00   3.4856000e-02   2.9345000e-02   5.1500000e-03  -1.1400000e-04   7.0000000e-05   1.0600000e-04
   2.0670000e+03   8.1257140e+00   6.3899000e-02   7.3359000e-02  -5.1500000e-03  -1.1400000e-04   7.0000000e-05   1.0600000e-04
   2.0680000e+03   8.1296460e+00   4.0664000e-02   3.9126000e-02   1.0300000e-02  -1.1400000e-04   7.0000000e-05   1.0600000e-04
   2.0690000e+03   8.1335800e+00   2.3234000e-02   3.9123000e-02  -4.6350000e-02  -1.1400000e-04   7.0000000e-05   1.0600000e-04
   2.0700000e+03   8.1375130e+00  -2.3250000e-02   6.8457000e-02   5.1500000e-03  -1.1400000e-04   7.0000000e-05   1.0600000e-04
   2.0710000e+03   8.1414460e+00   1.1618000e-02   1.4672000e-02   0.0000000e+00  -1.1400000e-04   7.0000000e-05   1.0600000e-04
   2.0720000e+03   8.1453800e+00   5.2290000e-02   7.0000000e-06   3.6050000e-02  -1.1400000e-04   7.0000000e-05   1.0600000e-04
   2.0730000e+03   8.1493130e+00   5.8070000e-03   1.9561000e-02   0.0000000e+00  -1.1400000e-04   7.0000000e-05   1.0600000e-04
   2.0740000e+03   8.1532450e+00  -5.8100000e-03  -1.0000000e-06   2.0600000e-02  -1.1400000e-04   7.0000000e-05   1.0600000e-04
   2.0750000e+03   8.1571790e+00   5.2295000e-02  -3.4223000e-02  -3.6050000e-02  -1.1400000e-04   7.0000000e-05   1.0600000e-04
   2.0760000e+03   8.1611110e+00   5.8110000e-03  -4.8890000e-03   1.0300000e-02  -1.1400000e-04   7.0000000e-05   1.0600000e-04
   2.0770000e+03   8.1650430e+00  -5.8110000e-03   4.8890000e-03   5.1500000e-03  -1.1400000e-04   7.0000000e-05   1.0600000e-04
   2.0780000e+03   8.1689760e+00   2.9053000e-02  -1.9556000e-02   0.0000000e+00  -1.1400000e-04   7.0000000e-05   1.0600000e-04
   2.0790000e+03   8.1729100e+00   5.8120000e-03  -1.4669000e-02   5.1500000e-03  -1.1400000e-04   7.0000000e-05   1.0600000e-04
   2.0800000e+03   8.1768420e+00   1.7431000e-02  -4.8870000e-03  -4.6350000e-02  -1.1400000e-04   7.0000000e-05   1.0600000e-04
   2.0810000e+03   8.1807760e+00   5.8101000e-02  -4.8810000e-03  -5.6650000e-02  -1.1400000e-04   7.0000000e-05   1.0600000e-04
   2.0820000e+03   8.1847090e+00   3.4855000e-02   3.4235000e-02  -1.5450000e-02  -1.1400000e-04   7.0000000e-05   1.0600000e-04
   2.0830000e+03   8.1886410e+00   2.9047000e-02   1.9564000e-02   5.1500000e-03  -1.1400000e-04   7.0000000e-05   1.0600000e-04
   2.0840000e+03   8.1925740e+00   3.4848000e-02   8.3135000e-02  -1.0300000e-02  -1.1400000e-04   7.0000000e-05   1.0600000e-04
   2.0850000e+03   8.1965070e+00   4.6471000e-02   6.8466000e-02  -5.1500000e-03  -1.1400000e-04   7.0000000e-05   1.0600000e-04
   2.0860000e+03   8.2004400e+00   1.1618000e-02   1.4672000e-02  -5.1500000e-02  -1.1400000e-04   7.0000000e-05   1.0600000e-04
   2.0870000e+03   8.2043730e+00  -3.4866000e-02   4.4005000e-02  -2.0600000e-02  -1.1400000e-04   7.0000000e-05   1.0600000e-04
   2.0880000e+03   8.2083070e+00   5.8080000e-03   1.4671000e-02  -3.0900000e-02  -1.1400000e-04   7.0000000e-05   1.0600000e-04
   2.0890000e+03   8.2122380e+00   5.8050000e-03   3.9121000e-02   3.6050000e-02  -1.1400000e-04   7.0000000e-05   1.0600000e-04
   2.0900000e+03   8.2161720e+00  -2.9050000e-02  -4.0000000e-06  -1.5450000e-02  -1.1400000e-04   7.0000000e-05   1.0600000e-04
   2.0910000e+03   8.2201030e+00   2.3234000e-02   3.9123000e-02   3.0900000e-02  -1.1400000e-04   7.0000000e-05   1.0600000e-04
   2.0920000e+03   8.2240360e+00   1.7429000e-02   9.7830000e-03  -4.6350000e-02  -1.1400000e-04   7.0000000e-05   1.0600000e-04
   2.0930000e+03   8.2279690e+00   7.5531000e-02  -4.8790000e-03  -1.0300000e-02  -1.1400000e-04   7.0000000e-05   1.0600000e-04
   2.0940000e+03   8.2319020e+00   5.8060000e-03   2.4451000e-02  -2.5750000e-02  -1.1400000e-04   7.0000000e-05   1.0600000e-04
   2.0950000e+03   8.2358360e+00   4.0672000e-02  -1.4664000e-02   1.5450000e-02  -1.1400000e-04   7.0000000e-05   1.0600000e-04
   2.0960000e+03   8.2397690e+00   9.2962000e-02  -1.4656000e-02  -2.5750000e-02  -1.1400000e-04   7.0000000e-05   1.0600000e-04
   2.0970000e+03   8.2437010e+00   1.7429000e-02   9.7830000e-03  -2.5750000e-02  -1.1400000e-04   7.0000000e-05   1.0600000e-04
   2.0980000e+03   8.2476340e+00  -5.8140000e-03   2.4449000e-02  -4.6350000e-02  -1.1400000e-04   7.0000000e-05   1.0600000e-04
   2.0990000e+03   8.2515670e+00   6.9712000e-02   5.8689000e-02   3.6050000e-02  -1.1400000e-04   7.0000000e-05   1.0600000e-04
   2.1000000e+03   8.2555040e+00  -5.0000000e-06   3.9120000e-02  -3.6050000e-02  -1.1400000e-04   7.0000000e-05   1.0600000e-04
   2.1010000e+03   8.2594340e+00  -1.1625000e-02   3.9118000e-02  -2.5750000e-02  -1.1400000e-04   7.0000000e-05   1.0600000e-04
   2.1020000e+03   8.2633670e+00   3.4856000e-02   2.9345000e-02   1.0300000e-02  -1.1400000e-04   7.0000000e-05   1.0600000e-04
   2.1030000e+03   8.2672990e+00   1.1616000e-02   2.9342000e-02  -6.1800000e-02  -1.1400000e-04   7.0000000e-05   1.0600000e-04
   2.1040000e+03   8.2712330e+00   1.1617000e-02   1.9562000e-02  -2.5750000e-02  -1.1400000e-04   7.0000000e-05   1.0600000e-04
   2.1050000e+03   8.2751640e+00   2.9047000e-02   2.4454000e-02  -2.0600000e-02  -1.1400000e-04   7.0000000e-05   1.0600000e-04
   2.1060000e+03   8.2790970e+00   2.9044000e-02   3.9124000e-02   3.0900000e-02  -1.1400000e-04   7.0000000e-05   1.0600000e-04
   2.1070000e+03   8.2830300e+00   2.9047000e-02   1.9564000e-02   5.1500000e-03  -1.1400000e-04   7.0000000e-05   1.0600000e-04
   2.1080000e+03   8.2869630e+00   1.7431000e-02  -4.8870000e-03   5.1500000e-03  -1.1400000e-04   7.0000000e-05   1.0600000e-04
   2.1090000e+03   8.2908950e+00   2.9046000e-02   2.9344000e-02  -5.1500000e-03  -1.1400000e-04   7.0000000e-05   1.0600000e-04
   2.1100000e+03   8.2948280e+00   2.9052000e-02  -1.4666000e-02   4.1200000e-02  -1.1400000e-04   7.0000000e-05   1.0600000e-04
   2.1110000e+03   8.2987600e+00   3.0000000e-06  -1.9560000e-02  -1.0300000e-02  -1.1400000e-04   7.0000000e-05   1.0600000e-04
   2.1120000e+03   8.3026940e+00   5.8102000e-02  -1.4662000e-02   2.5750000e-02  -1.1400000e-04   7.0000000e-05   1.0600000e-04
   2.1130000e+03   8.3066270e+00   6.9718000e-02   1.4679000e-02  -2.5750000e-02  -1.1400000e-04   7.0000000e-05   1.0600000e-04
   2.1140000e+03   8.3105610e+00   8.1335000e-02   3.4241000e-02  -5.1500000e-03  -1.1400000e-04   7.0000000e-05   1.0600000e-04
   2.1150000e+03   8.3144940e+00   5.8097000e-02   1.9568000e-02  -5.6650000e-02  -1.1400000e-04   7.0000000e-05   1.0600000e-04
   2.1160000e+03   8.3184260e+00   4.0666000e-02   2.9345000e-02  -5.1500000e-02  -1.1400000e-04   7.0000000e-05   1.0600000e-04
   2.1170000e+03   8.3223580e+00   2.3235000e-02   3.9123000e-02   5.1500000e-03  -1.1400000e-04   7.0000000e-05   1.0600000e-04
   2.1180000e+03   8.3262920e+00   4.0664000e-02   4.4015000e-02  -3.0900000e-02  -1.1400000e-04   7.0000000e-05   1.0600000e-04
   2.1190000e+03   8.3302250e+00   1.7430000e-02   3.0000000e-06   1.5450000e-02  -1.1400000e-04   7.0000000e-05   1.0600000e-04
   2.1200000e+03   8.3341570e+00   4.0664000e-02   3.9126000e-02  -6.6950000e-02  -1.1400000e-04   7.0000000e-05   1.0600000e-04
   2.1210000e+03   8.3380900e+00  -3.4866000e-02   3.9115000e-02  -2.5750000e-02  -1.1400000e-04   7.0000000e-05   1.0600000e-04
   2.1220000e+03   8.3420230e+00  -6.0000000e-06   3.9120000e-02  -2.0600000e-02  -1.1400000e-04   7.0000000e-05   1.0600000e-04
   2.1230000e+03   8.3459560e+00   5.2288000e-02   1.4678000e-02   3.0900000e-02  -1.1400000e-04   7.0000000e-05   1.0600000e-04
   2.1240000e+03   8.3498900e+00   5.8150000e-03  -3.4229000e-02   5.1500000e-03  -1.1400000e-04   7.0000000e-05   1.0600000e-04
   2.1250000e+03   8.3538220e+00   1.7431000e-02  -4.8870000e-03  -5.1500000e-03  -1.1400000e-04   7.0000000e-05   1.0600000e-04
   2.1260000e+03   8.3577550e+00   6.3910000e-02   9.0000000e-06  -5.1500000e-03  -1.1400000e-04   7.0000000e-05   1.0600000e-04
   2.1270000e+03   8.3616880e+00   5.8102000e-02  -1.4662000e-02   2.5750000e-02  -1.1400000e-04   7.0000000e-05   1.0600000e-04
   2.1280000e+03   8.3656210e+00   4.6475000e-02   3.4236000e-02  -5.1500000e-02  -1.1400000e-04   7.0000000e-05   1.0600000e-04
   2.1290000e+03   8.3695540e+00   1.7425000e-02   3.4232000e-02   4.6350000e-02  -1.1400000e-04   7.0000000e-05   1.0600000e-04
   2.1300000e+03   8.3735120e+00   5.8095000e-02   3.4238000e-02  -5.1500000e-03  -1.1400000e-04   7.0000000e-05   1.0600000e-04
   2.1310000e+03   8.3774190e+00   2.3236000e-02   2.9343000e-02  -1.5450000e-02  -1.1400000e-04   7.0000000e-05   1.0600000e-04
   2.1320000e+03   8.3813520e+00  -1.1626000e-02   4.4008000e-02  -5.1500000e-02  -1.1400000e-04   7.0000000e-05   1.0600000e-04
   2.1330000e+03   8.3852860e+00   7.5527000e-02   1.9571000e-02  -4.1200000e-02  -1.1400000e-04   7.0000000e-05   1.0600000e-04
   2.1340000e+03   8.3892170e+00   1.1619000e-02   4.8920000e-03  -3.0900000e-02  -1.1400000e-04   7.0000000e-05   1.0600000e-04
   2.1350000e+03   8.3931500e+00  -1.1629000e-02   5.8678000e-02  -4.1200000e-02  -1.1400000e-04   7.0000000e-05   1.0600000e-04
   2.1360000e+03   8.3970830e+00   1.7427000e-02   1.9563000e-02   1.5450000e-02  -1.1400000e-04   7.0000000e-05   1.0600000e-04
   2.1370000e+03   8.4010160e+00  -1.1629000e-02   5.8678000e-02  -2.0600000e-02  -1.1400000e-04   7.0000000e-05   1.0600000e-04
   2.1380000e+03   8.4049500e+00  -6.0000000e-06   3.9120000e-02  -1.0300000e-02  -1.1400000e-04   7.0000000e-05   1.0600000e-04
   2.1390000e+03   8.4088820e+00   5.2286000e-02   2.4458000e-02  -1.5450000e-02  -1.1400000e-04   7.0000000e-05   1.0600000e-04
   2.1400000e+03   8.4128140e+00   2.3241000e-02  -4.8870000e-03   2.0600000e-02  -1.1400000e-04   7.0000000e-05   1.0600000e-04
   2.1410000e+03   8.4167480e+00   5.8110000e-03  -9.7790000e-03   2.5750000e-02  -1.1400000e-04   7.0000000e-05   1.0600000e-04
   2.1420000e+03   8.4206810e+00   5.8090000e-03   9.7810000e-03   1.0300000e-02  -1.1400000e-04   7.0000000e-05   1.0600000e-04
   2.1430000e+03   8.4246140e+00   4.6478000e-02   1.4676000e-02   5.1500000e-03  -1.1400000e-04   7.0000000e-05   1.0600000e-04
   2.1440000e+03   8.4285480e+00   1.1038700e-01   2.4465000e-02   1.5450000e-02  -1.1400000e-04   7.0000000e-05   1.0600000e-04
   2.1450000e+03   8.4324800e+00   1.7423000e-02   5.3792000e-02  -5.1500000e-02  -1.1400000e-04   7.0000000e-05   1.0600000e-04
   2.1460000e+03   8.4364120e+00   2.3235000e-02   3.4233000e-02   0.0000000e+00  -1.1400000e-04   7.0000000e-05   1.0600000e-04
   2.1470000e+03   8.4403470e+00   9.2952000e-02   5.3804000e-02  -4.1200000e-02  -1.1400000e-04   7.0000000e-05   1.0600000e-04
   2.1480000e+03   8.4442790e+00   1.1617000e-02   1.9562000e-02  -5.1500000e-03  -1.1400000e-04   7.0000000e-05   1.0600000e-04
   2.1490000e+03   8.4482110e+00   1.1619000e-02   9.7820000e-03  -4.6350000e-02  -1.1400000e-04   7.0000000e-05   1.0600000e-04
   2.1500000e+03   8.4521440e+00   1.7426000e-02   2.4453000e-02  -3.6050000e-02  -1.1400000e-04   7.0000000e-05   1.0600000e-04
   2.1510000e+03   8.4560770e+00  -1.7433000e-02   1.9557000e-02  -2.0600000e-02  -1.1400000e-04   7.0000000e-05   1.0600000e-04
   2.1520000e+03   8.4600100e+00   2.9047000e-02   1.9564000e-02  -3.0900000e-02  -1.1400000e-04   7.0000000e-05   1.0600000e-04
   2.1530000e+03   8.4639430e+00   5.8040000e-03   3.9121000e-02   4.1200000e-02  -1.1400000e-04   7.0000000e-05   1.0600000e-04
   2.1540000e+03   8.4678750e+00   5.8080000e-03   1.4671000e-02  -5.6650000e-02  -1.1400000e-04   7.0000000e-05   1.0600000e-04
   2.1550000e+03   8.4718080e+00   1.7431000e-02  -4.8880000e-03  -1.0300000e-02  -1.1400000e-04   7.0000000e-05   1.0600000e-04
   2.1560000e+03   8.4757410e+00   3.4858000e-02   1.4675000e-02   1.0300000e-02  -1.1400000e-04   7.0000000e-05   1.0600000e-04
   2.1570000e+03   8.4796750e+00   8.1337000e-02   2.4461000e-02   2.0600000e-02  -1.1400000e-04   7.0000000e-05   1.0600000e-04
   2.1580000e+03   8.4836070e+00   2.3235000e-02   3.4233000e-02   3.6050000e-02  -1.1400000e-04   7.0000000e-05   1.0600000e-04
   2.1590000e+03   8.4875410e+00   1.1615000e-02   3.4232000e-02   5.1500000e-02  -1.1400000e-04   7.0000000e-05   1.0600000e-04
   2.1600000e+03   8.4914740e+00   7.5521000e-02   6.3580000e-02  -1.0300000e-02  -1.1400000e-04   7.0000000e-05   1.0600000e-04
   2.1610000e+03   8.4954060e+00   3.4853000e-02   4.8905000e-02  -5.1500000e-03  -1.1400000e-04   7.0000000e-05   1.0600000e-04
   2.1620000e+03   8.4993390e+00   1.1610000e-02   6.8462000e-02  -5.6650000e-02  -1.1400000e-04   7.0000000e-05   1.0600000e-04
   2.1630000e+03   8.5032700e+00   3.4858000e-02   1.4675000e-02   4.1200000e-02  -1.1400000e-04   7.0000000e-05   1.0600000e-04
   2.1640000e+03   8.5072340e+00   2.9044000e-02   3.9124000e-02  -5.1500000e-02  -1.1400000e-04   7.0000000e-05   1.0600000e-04
   2.1650000e+03   8.5111380e+00   5.8094000e-02   3.9129000e-02  -3.6050000e-02  -1.1400000e-04   7.0000000e-05   1.0600000e-04
   2.1660000e+03   8.5150700e+00   4.0667000e-02   1.9566000e-02  -2.0600000e-02  -1.1400000e-04   7.0000000e-05   1.0600000e-04
   2.1670000e+03   8.5190040e+00   5.8070000e-03   1.9561000e-02  -5.1500000e-02  -1.1400000e-04   7.0000000e-05   1.0600000e-04
   2.1680000e+03   8.5229360e+00  -1.1625000e-02   3.9118000e-02  -3.0900000e-02  -1.1400000e-04   7.0000000e-05   1.0600000e-04
   2.1690000e+03   8.5268680e+00   5.8110000e-03  -4.8890000e-03  -1.5450000e-02  -1.1400000e-04   7.0000000e-05   1.0600000e-04
   2.1700000e+03   8.5308020e+00   5.8130000e-03  -2.4449000e-02   5.6650000e-02  -1.1400000e-04   7.0000000e-05   1.0600000e-04
   2.1710000e+03   8.5347350e+00   3.4861000e-02  -9.7750000e-03  -3.6050000e-02  -1.1400000e-04   7.0000000e-05   1.0600000e-04
   2.1720000e+03   8.5386680e+00  -2.3238000e-02  -1.4673000e-02   0.0000000e+00  -1.1400000e-04   7.0000000e-05   1.0600000e-04
   2.1730000e+03   8.5426020e+00   4.6472000e-02   5.8686000e-02   0.0000000e+00  -1.1400000e-04   7.0000000e-05   1.0600000e-04
   2.1740000e+03   8.5465350e+00   7.5528000e-02   1.4681000e-02   5.1500000e-03  -1.1400000e-04   7.0000000e-05   1.0600000e-04
   2.1750000e+03   8.5504670e+00   1.1613000e-02   4.8902000e-02   3.6050000e-02  -1.1400000e-04   7.0000000e-05   1.0600000e-04
   2.1760000e+03   8.5544000e+00   1.7420000e-02   6.8463000e-02   3.6050000e-02  -1.1400000e-04   7.0000000e-05   1.0600000e-04
   2.1770000e+03   8.5583320e+00   6.3907000e-02   1.9569000e-02  -2.0600000e-02  -1.1400000e-04   7.0000000e-05   1.0600000e-04
   2.1780000e+03   8.5622630e+00   1.1616000e-02   2.4452000e-02  -1.5450000e-02  -1.1400000e-04   7.0000000e-05   1.0600000e-04
   2.1790000e+03   8.5661970e+00   1.1614000e-02   3.9122000e-02  -6.6950000e-02  -1.1400000e-04   7.0000000e-05   1.0600000e-04
   2.1800000e+03   8.5701300e+00   1.1616000e-02   2.4452000e-02   1.0300000e-02  -1.1400000e-04   7.0000000e-05   1.0600000e-04
   2.1810000e+03   8.5740630e+00   5.8070000e-03   1.9561000e-02  -2.0600000e-02  -1.1400000e-04   7.0000000e-05   1.0600000e-04
   2.1820000e+03   8.5779960e+00  -5.8130000e-03   1.9559000e-02  -1.0300000e-02  -1.1400000e-04   7.0000000e-05   1.0600000e-04
   2.1830000e+03   8.5819280e+00  -2.3242000e-02   1.4667000e-02  -3.6050000e-02  -1.1400000e-04   7.0000000e-05   1.0600000e-04
   2.1840000e+03   8.5858620e+00   5.2292000e-02  -1.4663000e-02  -3.6050000e-02  -1.1400000e-04   7.0000000e-05   1.0600000e-04
   2.1850000e+03   8.5897950e+00   2.3241000e-02  -9.7770000e-03  -2.5750000e-02  -1.1400000e-04   7.0000000e-05   1.0600000e-04
   2.1860000e+03   8.5937290e+00   5.8130000e-03  -2.4449000e-02  -5.1500000e-03  -1.1400000e-04   7.0000000e-05   1.0600000e-04
   2.1870000e+03   8.5976610e+00   7.5533000e-02  -2.4440000e-02   4.6350000e-02  -1.1400000e-04   7.0000000e-05   1.0600000e-04
   2.1880000e+03   8.6015940e+00   4.0667000e-02   1.9566000e-02  -4.6350000e-02  -1.1400000e-04   7.0000000e-05   1.0600000e-04
   2.1890000e+03   8.6055260e+00   2.3241000e-02  -4.8870000e-03  -1.5450000e-02  -1.1400000e-04   7.0000000e-05   1.0600000e-04
   2.1900000e+03   8.6094600e+00   5.8095000e-02   3.4239000e-02  -5.1500000e-03  -1.1400000e-04   7.0000000e-05   1.0600000e-04
   2.1910000e+03   8.6133930e+00   4.0661000e-02   5.8686000e-02  -5.1500000e-03  -1.1400000e-04   7.0000000e-05   1.0600000e-04
   2.1920000e+03   8.6173240e+00  -6.0000000e-06   3.9120000e-02  -5.1500000e-03  -1.1400000e-04   7.0000000e-05   1.0600000e-04
   2.1930000e+03   8.6212570e+00  -1.1627000e-02   4.8898000e-02   4.1200000e-02  -1.1400000e-04   7.0000000e-05   1.0600000e-04
   2.1940000e+03   8.6251910e+00   1.1617000e-02   1.9562000e-02  -2.5750000e-02  -1.1400000e-04   7.0000000e-05   1.0600000e-04
   2.1950000e+03   8.6291240e+00   2.3235000e-02   3.9123000e-02   5.1500000e-03  -1.1400000e-04   7.0000000e-05   1.0600000e-04
   2.1960000e+03   8.6330580e+00   5.8100000e-03   1.0000000e-06   0.0000000e+00  -1.1400000e-04   7.0000000e-05   1.0600000e-04
   2.1970000e+03   8.6369900e+00   2.3237000e-02   1.9563000e-02   2.0600000e-02  -1.1400000e-04   7.0000000e-05   1.0600000e-04
   2.1980000e+03   8.6409220e+00   5.2285000e-02   3.9127000e-02   5.1500000e-03  -1.1400000e-04   7.0000000e-05   1.0600000e-04
   2.1990000e+03   8.6448560e+00   2.3238000e-02   1.4673000e-02   1.0300000e-02  -1.1400000e-04   7.0000000e-05   1.0600000e-04
   2.2000000e+03   8.6487880e+00   5.2290000e-02   7.0000000e-06  -3.0900000e-02  -1.1400000e-04   7.0000000e-05   1.0600000e-04
   2.2010000e+03   8.6527210e+00   6.3920000e-02  -6.8451000e-02  -2.5750000e-02  -1.1400000e-04   7.0000000e-05   1.0600000e-04
   2.2020000e+03   8.6566540e+00   5.8090000e-03   9.7810000e-03  -2.5750000e-02  -1.1400000e-04   7.0000000e-05   1.0600000e-04
   2.2030000e+03   8.6605870e+00   5.8096000e-02   2.9349000e-02  -3.6050000e-02  -1.1400000e-04   7.0000000e-05   1.0600000e-04
   2.2040000e+03   8.6645200e+00   6.9721000e-02  -4.8800000e-03   1.5450000e-02  -1.1400000e-04   7.0000000e-05   1.0600000e-04
   2.2050000e+03   8.6684540e+00   4.0668000e-02   1.4676000e-02  -4.6350000e-02  -1.1400000e-04   7.0000000e-05   1.0600000e-04
   2.2060000e+03   8.6723850e+00   3.4855000e-02   3.4235000e-02  -1.5450000e-02  -1.1400000e-04   7.0000000e-05   1.0600000e-04
   2.2070000e+03   8.6763170e+00   2.3234000e-02   4.4013000e-02  -1.5450000e-02  -1.1400000e-04   7.0000000e-05   1.0600000e-04
   2.2080000e+03   8.6802510e+00   3.4859000e-02   4.8950000e-03  -1.0300000e-02  -1.1400000e-04   7.0000000e-05   1.0600000e-04
   2.2090000e+03   8.6841840e+00   1.1614000e-02   4.4012000e-02   2.5750000e-02  -1.1400000e-04   7.0000000e-05   1.0600000e-04
   2.2100000e+03   8.6881170e+00  -1.7433000e-02   2.4448000e-02   2.0600000e-02  -1.1400000e-04   7.0000000e-05   1.0600000e-04
   2.2110000e+03   8.6920530e+00   7.5525000e-02   3.9130000e-02  -2.0600000e-02  -1.1400000e-04   7.0000000e-05   1.0600000e-04
   2.2120000e+03   8.6959820e+00   5.8100000e-03   1.0000000e-06  -2.0600000e-02  -1.1400000e-04   7.0000000e-05   1.0600000e-04
   2.2130000e+03   8.6999160e+00  -1.7430000e-02  -2.0000000e-06   0.0000000e+00  -1.1400000e-04   7.0000000e-05   1.0600000e-04
   2.2140000e+03   8.7038490e+00   2.3236000e-02   2.9343000e-02   2.5750000e-02  -1.1400000e-04   7.0000000e-05   1.0600000e-04
   2.2150000e+03   8.7077820e+00  -5.0000000e-06   3.4230000e-02   5.1500000e-03  -1.1400000e-04   7.0000000e-05   1.0600000e-04
   2.2160000e+03   8.7117150e+00   5.8150000e-03  -3.4229000e-02   0.0000000e+00  -1.1400000e-04   7.0000000e-05   1.0600000e-04
   2.2170000e+03   8.7156490e+00   6.9719000e-02   9.7900000e-03  -2.0600000e-02  -1.1400000e-04   7.0000000e-05   1.0600000e-04
   2.2180000e+03   8.7195810e+00   9.2957000e-02   1.9574000e-02  -4.6350000e-02  -1.1400000e-04   7.0000000e-05   1.0600000e-04
   2.2190000e+03   8.7235140e+00   2.3237000e-02   1.9563000e-02  -3.6050000e-02  -1.1400000e-04   7.0000000e-05   1.0600000e-04
   2.2200000e+03   8.7274470e+00   1.1615000e-02   3.4232000e-02   1.5450000e-02  -1.1400000e-04   7.0000000e-05   1.0600000e-04
   2.2210000e+03   8.7313790e+00   6.3901000e-02   5.8689000e-02   1.5450000e-02  -1.1400000e-04   7.0000000e-05   1.0600000e-04
   2.2220000e+03   8.7353120e+00   6.9716000e-02   2.9350000e-02  -3.0900000e-02  -1.1400000e-04   7.0000000e-05   1.0600000e-04
   2.2230000e+03   8.7392440e+00  -1.1625000e-02   3.9118000e-02  -1.5450000e-02  -1.1400000e-04   7.0000000e-05   1.0600000e-04
   2.2240000e+03   8.7431770e+00   1.1614000e-02   4.4012000e-02  -3.0900000e-02  -1.1400000e-04   7.0000000e-05   1.0600000e-04
   2.2250000e+03   8.7471100e+00  -5.8090000e-03  -9.7810000e-03  -1.0300000e-02  -1.1400000e-04   7.0000000e-05   1.0600000e-04
   2.2260000e+03   8.7510420e+00  -4.0677000e-02   4.8895000e-02   1.5450000e-02  -1.1400000e-04   7.0000000e-05   1.0600000e-04
   2.2270000e+03   8.7549750e+00   5.8050000e-03   3.9121000e-02   4.1200000e-02  -1.1400000e-04   7.0000000e-05   1.0600000e-04
   2.2280000e+03   8.7589120e+00   2.9045000e-02   3.9124000e-02  -1.0300000e-02  -1.1400000e-04   7.0000000e-05   1.0600000e-04
   2.2290000e+03   8.7628420e+00   2.9047000e-02   2.4454000e-02   5.1500000e-03  -1.1400000e-04   7.0000000e-05   1.0600000e-04
   2.2300000e+03   8.7667750e+00   3.4866000e-02  -4.4005000e-02   2.0600000e-02  -1.1400000e-04   7.0000000e-05   1.0600000e-04
   2.2310000e+03   8.7707080e+00   4.6483000e-02  -1.9553000e-02   5.1500000e-02  -1.1400000e-04   7.0000000e-05   1.0600000e-04
   2.2320000e+03   8.7746400e+00   4.0666000e-02   2.4456000e-02  -1.5450000e-02  -1.1400000e-04   7.0000000e-05   1.0600000e-04
   2.2330000e+03   8.7785740e+00   5.8098000e-02   1.4679000e-02   0.0000000e+00  -1.1400000e-04   7.0000000e-05   1.0600000e-04
   2.2340000e+03   8.7825060e+00   5.8099000e-02   9.7890000e-03  -2.5750000e-02  -1.1400000e-04   7.0000000e-05   1.0600000e-04
   2.2350000e+03   8.7864380e+00   8.1336000e-02   2.4462000e-02  -5.1500000e-02  -1.1400000e-04   7.0000000e-05   1.0600000e-04
   2.2360000e+03   8.7903720e+00   2.9043000e-02   4.8904000e-02  -3.6050000e-02  -1.1400000e-04   7.0000000e-05   1.0600000e-04
   2.2370000e+03   8.7943060e+00   1.1614000e-02   4.4012000e-02  -1.0300000e-02  -1.1400000e-04   7.0000000e-05   1.0600000e-04
   2.2380000e+03   8.7982380e+00   5.8096000e-02   2.9348000e-02   1.0300000e-02  -1.1400000e-04   7.0000000e-05   1.0600000e-04
   2.2390000e+03   8.8021710e+00  -1.7430000e-02  -2.0000000e-06  -3.6050000e-02  -1.1400000e-04   7.0000000e-05   1.0600000e-04
   2.2400000e+03   8.8061040e+00   5.8090000e-03   9.7810000e-03  -2.0600000e-02  -1.1400000e-04   7.0000000e-05   1.0600000e-04
   2.2410000e+03   8.8100360e+00   7.5527000e-02   1.9570000e-02  -2.5750000e-02  -1.1400000e-04   7.0000000e-05   1.0600000e-04
   2.2420000e+03   8.8139700e+00  -1.7431000e-02   9.7780000e-03  -1.0300000e-02  -1.1400000e-04   7.0000000e-05   1.0600000e-04
   2.2430000e+03   8.8179030e+00  -1.7437000e-02   4.8897000e-02   2.5750000e-02  -1.1400000e-04   7.0000000e-05   1.0600000e-04
   2.2440000e+03   8.8218360e+00  -1.7435000e-02   3.4227000e-02   3.6050000e-02  -1.1400000e-04   7.0000000e-05   1.0600000e-04
   2.2450000e+03   8.8257680e+00   2.3239000e-02   9.7830000e-03   2.5750000e-02  -1.1400000e-04   7.0000000e-05   1.0600000e-04
   2.2460000e+03   8.8297000e+00   1.7426000e-02   2.4453000e-02   2.5750000e-02  -1.1400000e-04   7.0000000e-05   1.0600000e-04
   2.2470000e+03   8.8336330e+00   5.8096000e-02   2.4459000e-02   5.1500000e-03  -1.1400000e-04   7.0000000e-05   1.0600000e-04
   2.2480000e+03   8.8375670e+00   5.8095000e-02   3.4239000e-02   4.6350000e-02  -1.1400000e-04   7.0000000e-05   1.0600000e-04
   2.2490000e+03   8.8414980e+00   3.4858000e-02   1.4675000e-02   3.6050000e-02  -1.1400000e-04   7.0000000e-05   1.0600000e-04
   2.2500000e+03   8.8454310e+00  -2.3246000e-02   4.4007000e-02  -1.5450000e-02  -1.1400000e-04   7.0000000e-05   1.0600000e-04
   2.2510000e+03   8.8493650e+00   4.6471000e-02   6.3576000e-02  -3.0900000e-02  -1.1400000e-04   7.0000000e-05   1.0600000e-04
   2.2520000e+03   8.8532970e+00   3.4855000e-02   3.4235000e-02  -7.2100000e-02  -1.1400000e-04   7.0000000e-05   1.0600000e-04
   2.2530000e+03   8.8572310e+00  -4.6489000e-02   6.8454000e-02  -4.1200000e-02  -1.1400000e-04   7.0000000e-05   1.0600000e-04
   2.2540000e+03   8.8611640e+00   2.3239000e-02   9.7830000e-03  -2.0600000e-02  -1.1400000e-04   7.0000000e-05   1.0600000e-04
   2.2550000e+03   8.8650960e+00   5.8100000e-03   1.0000000e-06  -1.0300000e-02  -1.1400000e-04   7.0000000e-05   1.0600000e-04
   2.2560000e+03   8.8690300e+00   5.2289000e-02   4.8980000e-03  -2.5750000e-02  -1.1400000e-04   7.0000000e-05   1.0600000e-04
   2.2570000e+03   8.8729630e+00   1.7432000e-02  -1.4667000e-02  -1.5450000e-02  -1.1400000e-04   7.0000000e-05   1.0600000e-04
   2.2580000e+03   8.8768960e+00   2.9045000e-02   3.4234000e-02  -1.0300000e-02  -1.1400000e-04   7.0000000e-05   1.0600000e-04
   2.2590000e+03   8.8808300e+00   7.5529000e-02   4.9010000e-03  -5.1500000e-03  -1.1400000e-04   7.0000000e-05   1.0600000e-04
   2.2600000e+03   8.8847620e+00   5.8099000e-02   9.7890000e-03   4.6350000e-02  -1.1400000e-04   7.0000000e-05   1.0600000e-04
   2.2610000e+03   8.8886940e+00   2.3237000e-02   1.9563000e-02   4.6350000e-02  -1.1400000e-04   7.0000000e-05   1.0600000e-04
   2.2620000e+03   8.8926280e+00   8.7146000e-02   2.4463000e-02  -1.5450000e-02  -1.1400000e-04   7.0000000e-05   1.0600000e-04
   2.2630000e+03   8.8965610e+00   3.4857000e-02   1.9565000e-02   1.5450000e-02  -1.1400000e-04   7.0000000e-05   1.0600000e-04
   2.2640000e+03   8.9004920e+00  -6.0000000e-06   4.4010000e-02  -5.1500000e-03  -1.1400000e-04   7.0000000e-05   1.0600000e-04
   2.2650000e+03   8.9044250e+00   3.4851000e-02   6.8465000e-02   3.6050000e-02  -1.1400000e-04   7.0000000e-05   1.0600000e-04
   2.2660000e+03   8.9083590e+00  -1.7436000e-02   4.4008000e-02   5.1500000e-03  -1.1400000e-04   7.0000000e-05   1.0600000e-04
   2.2670000e+03   8.9123090e+00   1.7425000e-02   3.9122000e-02  -3.0900000e-02  -1.1400000e-04   7.0000000e-05   1.0600000e-04
   2.2680000e+03   8.9162250e+00   2.9040000e-02   7.8244000e-02  -3.0900000e-02  -1.1400000e-04   7.0000000e-05   1.0600000e-04
   2.2690000e+03   8.9201570e+00   5.8090000e-03   9.7810000e-03  -6.1800000e-02  -1.1400000e-04   7.0000000e-05   1.0600000e-04
   2.2700000e+03   8.9240890e+00   1.1618000e-02   1.4672000e-02  -5.1500000e-02  -1.1400000e-04   7.0000000e-05   1.0600000e-04
   2.2710000e+03   8.9280220e+00  -2.3238000e-02  -1.4673000e-02  -2.0600000e-02  -1.1400000e-04   7.0000000e-05   1.0600000e-04
   2.2720000e+03   8.9319560e+00   2.9047000e-02   1.9564000e-02   1.0300000e-02  -1.1400000e-04   7.0000000e-05   1.0600000e-04
   2.2730000e+03   8.9358890e+00   4.0668000e-02   1.4676000e-02  -3.6050000e-02  -1.1400000e-04   7.0000000e-05   1.0600000e-04
   2.2740000e+03   8.9398220e+00  -4.0000000e-06   2.9340000e-02   1.0300000e-02  -1.1400000e-04   7.0000000e-05   1.0600000e-04
   2.2750000e+03   8.9437540e+00   5.2289000e-02   4.8980000e-03  -1.5450000e-02  -1.1400000e-04   7.0000000e-05   1.0600000e-04
   2.2760000e+03   8.9476880e+00   6.9721000e-02  -4.8800000e-03  -1.0300000e-02  -1.1400000e-04   7.0000000e-05   1.0600000e-04
   2.2770000e+03   8.9516220e+00   1.1617000e-02   2.4452000e-02   3.0900000e-02  -1.1400000e-04   7.0000000e-05   1.0600000e-04
   2.2780000e+03   8.9555530e+00   5.8102000e-02  -1.4662000e-02   3.6050000e-02  -1.1400000e-04   7.0000000e-05   1.0600000e-04
   2.2790000e+03   8.9594850e+00   3.4853000e-02   5.3795000e-02  -2.0600000e-02  -1.1400000e-04   7.0000000e-05   1.0600000e-04
   2.2800000e+03   8.9634190e+00   1.1612000e-02   5.8682000e-02  -1.5450000e-02  -1.1400000e-04   7.0000000e-05   1.0600000e-04
   2.2810000e+03   8.9673520e+00   1.7422000e-02   6.3572000e-02  -1.0300000e-02  -1.1400000e-04   7.0000000e-05   1.0600000e-04
   2.2820000e+03   8.9712850e+00  -5.8170000e-03   5.3789000e-02   1.0300000e-02  -1.1400000e-04   7.0000000e-05   1.0600000e-04
   2.2830000e+03   8.9752180e+00   2.9051000e-02  -9.7760000e-03   1.5450000e-02  -1.1400000e-04   7.0000000e-05   1.0600000e-04
   2.2840000e+03   8.9791500e+00  -2.3246000e-02   3.9117000e-02   0.0000000e+00  -1.1400000e-04   7.0000000e-05   1.0600000e-04
   2.2850000e+03   8.9830840e+00   1.7431000e-02  -4.8870000e-03  -1.0300000e-02  -1.1400000e-04   7.0000000e-05   1.0600000e-04
   2.2860000e+03   8.9870170e+00   7.5529000e-02   4.9010000e-03  -3.6050000e-02  -1.1400000e-04   7.0000000e-05   1.0600000e-04
   2.2870000e+03   8.9909500e+00   5.8060000e-03   2.4451000e-02  -2.5750000e-02  -1.1400000e-04   7.0000000e-05   1.0600000e-04
   2.2880000e+03   8.9948820e+00   3.4856000e-02   2.9345000e-02  -3.0900000e-02  -1.1400000e-04   7.0000000e-05   1.0600000e-04
   2.2890000e+03   8.9988150e+00   1.1619600e-01   2.4467000e-02   1.5450000e-02  -1.1400000e-04   7.0000000e-05   1.0600000e-04
   2.2900000e+03   9.0027480e+00   5.8098000e-02   1.4678000e-02  -2.0600000e-02  -1.1400000e-04   7.0000000e-05   1.0600000e-04
   2.2910000e+03   9.0066810e+00   4.6475000e-02   3.4236000e-02   5.1500000e-03  -1.1400000e-04   7.0000000e-05   1.0600000e-04
   2.2920000e+03   9.0106180e+00   4.6480000e-02   6.0000000e-06  -2.5750000e-02  -1.1400000e-04   7.0000000e-05   1.0600000e-04
   2.2930000e+03   9.0145450e+00   5.8110000e-03  -9.7790000e-03  -3.6050000e-02  -1.1400000e-04   7.0000000e-05   1.0600000e-04
   2.2940000e+03   9.0184780e+00   1.7427000e-02   2.4452000e-02  -1.0300000e-02  -1.1400000e-04   7.0000000e-05   1.0600000e-04
   2.2950000e+03   9.0224120e+00   1.7427000e-02   1.9562000e-02   1.0300000e-02  -1.1400000e-04   7.0000000e-05   1.0600000e-04
   2.2960000e+03   9.0263450e+00  -1.7438000e-02   6.3568000e-02  -1.0300000e-02  -1.1400000e-04   7.0000000e-05   1.0600000e-04
   2.2970000e+03   9.0302780e+00  -5.8130000e-03   1.9559000e-02   0.0000000e+00  -1.1400000e-04   7.0000000e-05   1.0600000e-04
   2.2980000e+03   9.0342100e+00   5.8100000e-03   1.0000000e-06  -1.5450000e-02  -1.1400000e-04   7.0000000e-05   1.0600000e-04
   2.2990000e+03   9.0381440e+00   3.4861000e-02  -4.8850000e-03   0.0000000e+00  -1.1400000e-04   7.0000000e-05   1.0600000e-04
   2.3000000e+03   9.0420760e+00   5.8110000e-03  -4.8890000e-03   3.0900000e-02  -1.1400000e-04   7.0000000e-05   1.0600000e-04
   2.3010000e+03   9.0460100e+00  -1.7429000e-02  -9.7830000e-03   2.0600000e-02  -1.1400000e-04   7.0000000e-05   1.0600000e-04
   2.3020000e+03   9.0499430e+00   5.8097000e-02   1.9569000e-02   1.0300000e-02  -1.1400000e-04   7.0000000e-05   1.0600000e-04
   2.3030000e+03   9.0538760e+00   6.3904000e-02   4.4019000e-02  -5.1500000e-02  -1.1400000e-04   7.0000000e-05   1.0600000e-04
   2.3040000e+03   9.0578080e+00   1.1613000e-02   4.8902000e-02  -2.5750000e-02  -1.1400000e-04   7.0000000e-05   1.0600000e-04
   2.3050000e+03   9.0617420e+00   8.7145000e-02   3.4242000e-02  -1.0300000e-02  -1.1400000e-04   7.0000000e-05   1.0600000e-04
   2.3060000e+03   9.0656740e+00   2.3233000e-02   5.3793000e-02  -5.1500000e-03  -1.1400000e-04   7.0000000e-05   1.0600000e-04
   2.3070000e+03   9.0696060e+00   5.8097000e-02   2.4458000e-02  -4.6350000e-02  -1.1400000e-04   7.0000000e-05   1.0600000e-04
   2.3080000e+03   9.0735400e+00   5.8100000e-02   8.0000000e-06   0.0000000e+00  -1.1400000e-04   7.0000000e-05   1.0600000e-04
   2.3090000e+03   9.0774730e+00   1.1620000e-02   2.0000000e-06  -6.1800000e-02  -1.1400000e-04   7.0000000e-05   1.0600000e-04
   2.3100000e+03   9.0814060e+00   2.9047000e-02   1.9564000e-02  -3.6050000e-02  -1.1400000e-04   7.0000000e-05   1.0600000e-04
   2.3110000e+03   9.0853390e+00   4.0664000e-02   3.9126000e-02   3.0900000e-02  -1.1400000e-04   7.0000000e-05   1.0600000e-04
   2.3120000e+03   9.0892720e+00   5.8080000e-03   1.4671000e-02   3.0900000e-02  -1.1400000e-04   7.0000000e-05   1.0600000e-04
   2.3130000e+03   9.0932040e+00   5.8101000e-02  -4.8810000e-03  -1.5450000e-02  -1.1400000e-04   7.0000000e-05   1.0600000e-04
   2.3140000e+03   9.0971370e+00  -5.8090000e-03  -9.7810000e-03   3.6050000e-02  -1.1400000e-04   7.0000000e-05   1.0600000e-04
   2.3150000e+03   9.1010700e+00   5.8099000e-02   9.7890000e-03  -5.1500000e-03  -1.1400000e-04   7.0000000e-05   1.0600000e-04
   2.3160000e+03   9.1050030e+00   8.1343000e-02  -1.9548000e-02   4.1200000e-02  -1.1400000e-04   7.0000000e-05   1.0600000e-04
   2.3170000e+03   9.1089360e+00   1.7426000e-02   2.4453000e-02   2.0600000e-02  -1.1400000e-04   7.0000000e-05   1.0600000e-04
   2.3180000e+03   9.1128700e+00   3.4853000e-02   5.3795000e-02   1.0300000e-02  -1.1400000e-04   7.0000000e-05   1.0600000e-04
   2.3190000e+03   9.1168010e+00   6.3905000e-02   3.4239000e-02  -5.1500000e-03  -1.1400000e-04   7.0000000e-05   1.0600000e-04
   2.3200000e+03   9.1207350e+00   6.9711000e-02   6.3579000e-02  -4.6350000e-02  -1.1400000e-04   7.0000000e-05   1.0600000e-04
   2.3210000e+03   9.1246660e+00   3.4851000e-02   6.8465000e-02  -4.6350000e-02  -1.1400000e-04   7.0000000e-05   1.0600000e-04
   2.3220000e+03   9.1285990e+00  -1.1625000e-02   3.9118000e-02  -5.1500000e-02  -1.1400000e-04   7.0000000e-05   1.0600000e-04
   2.3230000e+03   9.1325320e+00   4.0669000e-02   4.8950000e-03  -2.0600000e-02  -1.1400000e-04   7.0000000e-05   1.0600000e-04
   2.3240000e+03   9.1364650e+00  -4.0670000e-02  -6.0000000e-06  -2.0600000e-02  -1.1400000e-04   7.0000000e-05   1.0600000e-04
   2.3250000e+03   9.1403990e+00  -5.8100000e-03  -1.0000000e-06   1.0300000e-02  -1.1400000e-04   7.0000000e-05   1.0600000e-04
   2.3260000e+03   9.1443320e+00   5.2287000e-02   1.9568000e-02  -5.1500000e-02  -1.1400000e-04   7.0000000e-05   1.0600000e-04
   2.3270000e+03   9.1482640e+00   5.8120000e-03  -1.4669000e-02  -1.5450000e-02  -1.1400000e-04   7.0000000e-05   1.0600000e-04
   2.3280000e+03   9.1521980e+00   5.8110000e-03  -4.8890000e-03   1.5450000e-02  -1.1400000e-04   7.0000000e-05   1.0600000e-04
   2.3290000e+03   9.1561300e+00   7.5529000e-02   4.9010000e-03   4.6350000e-02  -1.1400000e-04   7.0000000e-05   1.0600000e-04
   2.3300000e+03   9.1600630e+00   4.0672000e-02  -1.4664000e-02   1.0300000e-02  -1.1400000e-04   7.0000000e-05   1.0600000e-04
   2.3310000e+03   9.1639970e+00   1.7433000e-02  -2.4448000e-02   3.0900000e-02  -1.1400000e-04   7.0000000e-05   1.0600000e-04
   2.3320000e+03   9.1679300e+00   6.9715000e-02   3.4239000e-02  -1.5450000e-02  -1.1400000e-04   7.0000000e-05   1.0600000e-04
   2.3330000e+03   9.1718620e+00   4.6473000e-02   4.8906000e-02   1.5450000e-02  -1.1400000e-04   7.0000000e-05   1.0600000e-04
   2.3340000e+03   9.1757960e+00  -8.0000000e-06   5.8680000e-02   1.5450000e-02  -1.1400000e-04   7.0000000e-05   1.0600000e-04
   2.3350000e+03   9.1797290e+00  -1.1631000e-02   8.3128000e-02   1.5450000e-02  -1.1400000e-04   7.0000000e-05   1.0600000e-04
   2.3360000e+03   9.1836600e+00   1.1617000e-02   1.9562000e-02  -5.1500000e-03  -1.1400000e-04   7.0000000e-05   1.0600000e-04
   2.3370000e+03   9.1875930e+00   5.2287000e-02   1.9568000e-02  -4.1200000e-02  -1.1400000e-04   7.0000000e-05   1.0600000e-04
   2.3380000e+03   9.1915260e+00  -5.2293000e-02   1.9552000e-02  -4.1200000e-02  -1.1400000e-04   7.0000000e-05   1.0600000e-04
   2.3390000e+03   9.1954630e+00   2.3238000e-02   1.4673000e-02  -5.1500000e-02  -1.1400000e-04   7.0000000e-05   1.0600000e-04
   2.3400000e+03   9.1993910e+00   6.9718000e-02   1.4680000e-02  -5.1500000e-03  -1.1400000e-04   7.0000000e-05   1.0600000e-04
   2.3410000e+03   9.2033240e+00   1.7426000e-02   2.4453000e-02  -1.5450000e-02  -1.1400000e-04   7.0000000e-05   1.0600000e-04
   2.3420000e+03   9.2072570e+00   3.4855000e-02   3.4235000e-02   2.0600000e-02  -1.1400000e-04   7.0000000e-05   1.0600000e-04
   2.3430000e+03   9.2111900e+00   3.4859000e-02   4.8950000e-03  -4.6350000e-02  -1.1400000e-04   7.0000000e-05   1.0600000e-04
   2.3440000e+03   9.2151240e+00   4.0667000e-02   1.9565000e-02  -5.1500000e-03  -1.1400000e-04   7.0000000e-05   1.0600000e-04
   2.3450000e+03   9.2190570e+00   3.4861000e-02  -4.8850000e-03   5.1500000e-03  -1.1400000e-04   7.0000000e-05   1.0600000e-04
   2.3460000e+03   9.2229900e+00   2.9052000e-02  -1.4666000e-02   2.5750000e-02  -1.1400000e-04   7.0000000e-05   1.0600000e-04
   2.3470000e+03   9.2269240e+00   2.3236000e-02   2.9343000e-02   1.5450000e-02  -1.1400000e-04   7.0000000e-05   1.0600000e-04
   2.3480000e+03   9.2308550e+00   1.1619000e-02   9.7820000e-03   1.5450000e-02  -1.1400000e-04   7.0000000e-05   1.0600000e-04
   2.3490000e+03   9.2347880e+00  -1.7435000e-02   3.9118000e-02  -2.5750000e-02  -1.1400000e-04   7.0000000e-05   1.0600000e-04
   2.3500000e+03   9.2387200e+00   2.9043000e-02   4.8904000e-02   5.1500000e-03  -1.1400000e-04   7.0000000e-05   1.0600000e-04
   2.3510000e+03   9.2426530e+00  -5.8130000e-03   1.9559000e-02   1.0300000e-02  -1.1400000e-04   7.0000000e-05   1.0600000e-04
   2.3520000e+03   9.2465870e+00  -1.1623000e-02   1.9558000e-02   5.1500000e-02  -1.1400000e-04   7.0000000e-05   1.0600000e-04
   2.3530000e+03   9.2505190e+00   5.8100000e-02   9.0000000e-06  -1.0300000e-02  -1.1400000e-04   7.0000000e-05   1.0600000e-04
   2.3540000e+03   9.2544530e+00   2.3241000e-02  -4.8870000e-03  -3.0900000e-02  -1.1400000e-04   7.0000000e-05   1.0600000e-04
   2.3550000e+03   9.2583860e+00  -1.7427000e-02  -1.9563000e-02   1.0300000e-02  -1.1400000e-04   7.0000000e-05   1.0600000e-04
   2.3560000e+03   9.2623210e+00   2.9048000e-02   1.4674000e-02  -1.5450000e-02  -1.1400000e-04   7.0000000e-05   1.0600000e-04
   2.3570000e+03   9.2662520e+00   2.3233000e-02   4.8903000e-02   5.1500000e-03  -1.1400000e-04   7.0000000e-05   1.0600000e-04
   2.3580000e+03   9.2701850e+00   8.7147000e-02   1.9572000e-02  -5.1500000e-03  -1.1400000e-04   7.0000000e-05   1.0600000e-04
   2.3590000e+03   9.2741170e+00   4.0665000e-02   3.4235000e-02   1.0300000e-02  -1.1400000e-04   7.0000000e-05   1.0600000e-04
   2.3600000e+03   9.2780500e+00   5.8100000e-02   8.0000000e-06  -4.6350000e-02  -1.1400000e-04   7.0000000e-05   1.0600000e-04
   2.3610000e+03   9.2819830e+00   6.9717000e-02   1.9569000e-02  -1.5450000e-02  -1.1400000e-04   7.0000000e-05   1.0600000e-04
   2.3620000e+03   9.2859150e+00   3.4854000e-02   4.4015000e-02  -3.0900000e-02  -1.1400000e-04   7.0000000e-05   1.0600000e-04
   2.3630000e+03   9.2898490e+00   1.1619000e-02   9.7820000e-03   2.5750000e-02  -1.1400000e-04   7.0000000e-05   1.0600000e-04
   2.3640000e+03   9.2937800e+00   4.0667000e-02   1.9566000e-02   5.1500000e-03  -1.1400000e-04   7.0000000e-05   1.0600000e-04
   2.3650000e+03   9.2977130e+00  -1.7433000e-02   1.9557000e-02   1.5450000e-02  -1.1400000e-04   7.0000000e-05   1.0600000e-04
   2.3660000e+03   9.3016460e+00   4.0667000e-02   1.9566000e-02  -2.0600000e-02  -1.1400000e-04   7.0000000e-05   1.0600000e-04
   2.3670000e+03   9.3055790e+00   5.8140000e-03  -2.4449000e-02   0.0000000e+00  -1.1400000e-04   7.0000000e-05   1.0600000e-04
   2.3680000e+03   9.3095130e+00   2.9052000e-02  -1.4666000e-02   5.1500000e-03  -1.1400000e-04   7.0000000e-05   1.0600000e-04
   2.3690000e+03   9.3134460e+00   2.3241000e-02  -4.8870000e-03   4.1200000e-02  -1.1400000e-04   7.0000000e-05   1.0600000e-04
   2.3700000e+03   9.3173980e+00   4.0665000e-02   3.4236000e-02   2.0600000e-02  -1.1400000e-04   7.0000000e-05   1.0600000e-04
   2.3710000e+03   9.3213120e+00   6.9717000e-02   2.4459000e-02  -1.0300000e-02  -1.1400000e-04   7.0000000e-05   1.0600000e-04
   2.3720000e+03   9.3252440e+00   2.3234000e-02   4.4013000e-02   5.1500000e-03  -1.1400000e-04   7.0000000e-05   1.0600000e-04
   2.3730000e+03   9.3291780e+00   2.3230000e-02   7.3353000e-02  -2.5750000e-02  -1.1400000e-04   7.0000000e-05   1.0600000e-04
   2.3740000e+03   9.3331110e+00   8.7143000e-02   4.8912000e-02  -1.5450000e-02  -1.1400000e-04   7.0000000e-05   1.0600000e-04
   2.3750000e+03   9.3370440e+00   5.8070000e-03   1.9561000e-02  -2.0600000e-02  -1.1400000e-04   7.0000000e-05   1.0600000e-04
   2.3760000e+03   9.3409760e+00  -1.7436000e-02   4.4008000e-02   5.1500000e-03  -1.1400000e-04   7.0000000e-05   1.0600000e-04
   2.3770000e+03   9.3449100e+00   5.2286000e-02   2.4458000e-02  -4.6350000e-02  -1.1400000e-04   7.0000000e-05   1.0600000e-04
   2.3780000e+03   9.3488430e+00  -5.8110000e-03   9.7790000e-03  -4.6350000e-02  -1.1400000e-04   7.0000000e-05   1.0600000e-04
   2.3790000e+03   9.3527740e+00  -5.8130000e-03   1.9559000e-02  -3.6050000e-02  -1.1400000e-04   7.0000000e-05   1.0600000e-04
   2.3800000e+03   9.3567070e+00   2.9048000e-02   1.4674000e-02   2.0600000e-02  -1.1400000e-04   7.0000000e-05   1.0600000e-04
   2.3810000e+03   9.3606410e+00   2.3241000e-02  -4.8870000e-03   2.5750000e-02  -1.1400000e-04   7.0000000e-05   1.0600000e-04
   2.3820000e+03   9.3645730e+00   2.0000000e-06  -1.4670000e-02   3.6050000e-02  -1.1400000e-04   7.0000000e-05   1.0600000e-04
   2.3830000e+03   9.3685060e+00   6.9721000e-02  -4.8800000e-03   1.0300000e-02  -1.1400000e-04   7.0000000e-05   1.0600000e-04
   2.3840000e+03   9.3724390e+00   5.8101000e-02  -9.7720000e-03   1.5450000e-02  -1.1400000e-04   7.0000000e-05   1.0600000e-04
   2.3850000e+03   9.3763710e+00   4.6475000e-02   3.4236000e-02   2.5750000e-02  -1.1400000e-04   7.0000000e-05   1.0600000e-04
   2.3860000e+03   9.3803330e+00  -2.9053000e-02   1.9556000e-02   2.5750000e-02  -1.1400000e-04   7.0000000e-05   1.0600000e-04
   2.3870000e+03   9.3842380e+00   4.0662000e-02   5.8685000e-02   5.1500000e-03  -1.1400000e-04   7.0000000e-05   1.0600000e-04
   2.3880000e+03   9.3881700e+00   5.8091000e-02   6.3578000e-02  -1.5450000e-02  -1.1400000e-04   7.0000000e-05   1.0600000e-04
   2.3890000e+03   9.3921030e+00  -3.4865000e-02   3.9115000e-02  -2.0600000e-02  -1.1400000e-04   7.0000000e-05   1.0600000e-04
   2.3900000e+03   9.3960360e+00   1.7426000e-02   2.9342000e-02  -5.1500000e-02  -1.1400000e-04   7.0000000e-05   1.0600000e-04
   2.3910000e+03   9.3999690e+00   3.4860000e-02   5.0000000e-06  -2.0600000e-02  -1.1400000e-04   7.0000000e-05   1.0600000e-04
   2.3920000e+03   9.4039030e+00   2.9047000e-02   1.9564000e-02  -2.5750000e-02  -1.1400000e-04   7.0000000e-05   1.0600000e-04
   2.3930000e+03   9.4078340e+00   5.8080000e-03   1.4671000e-02   2.5750000e-02  -1.1400000e-04   7.0000000e-05   1.0600000e-04
   2.3940000e+03   9.4117670e+00   5.8090000e-03   9.7810000e-03  -5.1500000e-02  -1.1400000e-04   7.0000000e-05   1.0600000e-04
   2.3950000e+03   9.4157000e+00   5.2286000e-02   2.9348000e-02  -3.0900000e-02  -1.1400000e-04   7.0000000e-05   1.0600000e-04
   2.3960000e+03   9.4196330e+00   5.8060000e-03   2.4451000e-02   0.0000000e+00  -1.1400000e-04   7.0000000e-05   1.0600000e-04
   2.3970000e+03   9.4235670e+00   3.4855000e-02   3.4235000e-02   2.0600000e-02  -1.1400000e-04   7.0000000e-05   1.0600000e-04
   2.3980000e+03   9.4275000e+00   8.7151000e-02  -4.8770000e-03   5.6650000e-02  -1.1400000e-04   7.0000000e-05   1.0600000e-04
   2.3990000e+03   9.4314310e+00   2.3239000e-02   9.7830000e-03   1.5450000e-02  -1.1400000e-04   7.0000000e-05   1.0600000e-04
   2.4000000e+03   9.4353650e+00   1.1619000e-02   4.8920000e-03  -1.5450000e-02  -1.1400000e-04   7.0000000e-05   1.0600000e-04
   2.4010000e+03   9.4392980e+00   3.4857000e-02   1.9565000e-02  -2.0600000e-02  -1.1400000e-04   7.0000000e-05   1.0600000e-04
   2.4020000e+03   9.4432310e+00   1.1614000e-02   4.4012000e-02   3.0900000e-02  -1.1400000e-04   7.0000000e-05   1.0600000e-04
   2.4030000e+03   9.4471650e+00   1.1613000e-02   4.8902000e-02  -1.0300000e-02  -1.1400000e-04   7.0000000e-05   1.0600000e-04
   2.4040000e+03   9.4510970e+00   5.2287000e-02   1.9567000e-02  -1.0300000e-02  -1.1400000e-04   7.0000000e-05   1.0600000e-04
   2.4050000e+03   9.4550290e+00   5.8100000e-03   1.0000000e-06  -2.0600000e-02  -1.1400000e-04   7.0000000e-05   1.0600000e-04
   2.4060000e+03   9.4589630e+00   5.8090000e-03   4.8910000e-03  -2.0600000e-02  -1.1400000e-04   7.0000000e-05   1.0600000e-04
   2.4070000e+03   9.4628950e+00   1.7426000e-02   2.9343000e-02  -3.0900000e-02  -1.1400000e-04   7.0000000e-05   1.0600000e-04
   2.4080000e+03   9.4668270e+00   1.3944000e-01   2.1000000e-05   1.0300000e-02  -1.1400000e-04   7.0000000e-05   1.0600000e-04
   2.4090000e+03   9.4707600e+00   6.3906000e-02   2.9349000e-02  -1.5450000e-02  -1.1400000e-04   7.0000000e-05   1.0600000e-04
   2.4100000e+03   9.4746940e+00   2.3233000e-02   4.8903000e-02   3.6050000e-02  -1.1400000e-04   7.0000000e-05   1.0600000e-04
   2.4110000e+03   9.4786260e+00   8.1335000e-02   3.4242000e-02  -3.6050000e-02  -1.1400000e-04   7.0000000e-05   1.0600000e-04
   2.4120000e+03   9.4825590e+00   4.6471000e-02   5.8687000e-02  -1.0300000e-02  -1.1400000e-04   7.0000000e-05   1.0600000e-04
   2.4130000e+03   9.4864910e+00   4.0669000e-02   9.7850000e-03  -5.1500000e-03  -1.1400000e-04   7.0000000e-05   1.0600000e-04
   2.4140000e+03   9.4904250e+00   5.8095000e-02   3.4238000e-02   0.0000000e+00  -1.1400000e-04   7.0000000e-05   1.0600000e-04
   2.4150000e+03   9.4943580e+00   3.4856000e-02   2.9345000e-02   1.0300000e-02  -1.1400000e-04   7.0000000e-05   1.0600000e-04
   2.4160000e+03   9.4982920e+00  -1.7433000e-02   1.9558000e-02  -1.0300000e-02  -1.1400000e-04   7.0000000e-05   1.0600000e-04
   2.4170000e+03   9.5022250e+00   2.9045000e-02   3.4234000e-02  -1.0300000e-02  -1.1400000e-04   7.0000000e-05   1.0600000e-04
   2.4180000e+03   9.5061580e+00   5.8070000e-03   1.9561000e-02   0.0000000e+00  -1.1400000e-04   7.0000000e-05   1.0600000e-04
   2.4190000e+03   9.5100910e+00  -1.1620000e-02  -2.0000000e-06   3.0900000e-02  -1.1400000e-04   7.0000000e-05   1.0600000e-04
   2.4200000e+03   9.5140270e+00   5.8110000e-03  -4.8890000e-03   2.0600000e-02  -1.1400000e-04   7.0000000e-05   1.0600000e-04
   2.4210000e+03   9.5179560e+00   5.2291000e-02  -4.8820000e-03   2.5750000e-02  -1.1400000e-04   7.0000000e-05   1.0600000e-04
   2.4220000e+03   9.5218890e+00   8.1342000e-02  -1.4658000e-02   1.0300000e-02  -1.1400000e-04   7.0000000e-05   1.0600000e-04
   2.4230000e+03   9.5258210e+00   4.6474000e-02   4.4017000e-02  -5.1500000e-03  -1.1400000e-04   7.0000000e-05   1.0600000e-04
   2.4240000e+03   9.5297540e+00  -8.0000000e-06   5.3790000e-02  -1.5450000e-02  -1.1400000e-04   7.0000000e-05   1.0600000e-04
   2.4250000e+03   9.5336870e+00   8.1332000e-02   5.3802000e-02   2.0600000e-02  -1.1400000e-04   7.0000000e-05   1.0600000e-04
   2.4260000e+03   9.5376210e+00   2.3233000e-02   4.8903000e-02  -2.0600000e-02  -1.1400000e-04   7.0000000e-05   1.0600000e-04
   2.4270000e+03   9.5415530e+00  -1.1632000e-02   8.8018000e-02   0.0000000e+00  -1.1400000e-04   7.0000000e-05   1.0600000e-04
   2.4280000e+03   9.5454850e+00   5.8097000e-02   2.4458000e-02  -4.6350000e-02  -1.1400000e-04   7.0000000e-05   1.0600000e-04
   2.4290000e+03   9.5494180e+00  -4.0674000e-02   2.9335000e-02  -1.5450000e-02  -1.1400000e-04   7.0000000e-05   1.0600000e-04
   2.4300000e+03   9.5533510e+00   1.1619000e-02   4.8920000e-03  -5.1500000e-02  -1.1400000e-04   7.0000000e-05   1.0600000e-04
   2.4310000e+03   9.5572840e+00   4.0669000e-02   4.8950000e-03   1.0300000e-02  -1.1400000e-04   7.0000000e-05   1.0600000e-04
   2.4320000e+03   9.5612170e+00   5.8080000e-03   1.4671000e-02   3.0900000e-02  -1.1400000e-04   7.0000000e-05   1.0600000e-04
   2.4330000e+03   9.5651510e+00   1.0000000e-06  -4.8900000e-03   4.6350000e-02  -1.1400000e-04   7.0000000e-05   1.0600000e-04
   2.4340000e+03   9.5690830e+00  -5.8050000e-03  -3.4231000e-02   5.1500000e-03  -1.1400000e-04   7.0000000e-05   1.0600000e-04
   2.4350000e+03   9.5730170e+00   5.8098000e-02   1.4679000e-02  -1.5450000e-02  -1.1400000e-04   7.0000000e-05   1.0600000e-04
   2.4360000e+03   9.5769480e+00   4.6479000e-02   4.8970000e-03   4.1200000e-02  -1.1400000e-04   7.0000000e-05   1.0600000e-04
   2.4370000e+03   9.5808810e+00   1.1624000e-02  -2.4448000e-02   2.0600000e-02  -1.1400000e-04   7.0000000e-05   1.0600000e-04
   2.4380000e+03   9.5848140e+00   5.2288000e-02   1.4678000e-02   3.6050000e-02  -1.1400000e-04   7.0000000e-05   1.0600000e-04
   2.4390000e+03   9.5887470e+00   4.6475000e-02   3.9126000e-02  -5.1500000e-03  -1.1400000e-04   7.0000000e-05   1.0600000e-04
   2.4400000e+03   9.5926800e+00  -3.4868000e-02   5.8675000e-02  -2.0600000e-02  -1.1400000e-04   7.0000000e-05   1.0600000e-04
   2.4410000e+03   9.5966130e+00   3.4853000e-02   5.3795000e-02  -4.6350000e-02  -1.1400000e-04   7.0000000e-05   1.0600000e-04
   2.4420000e+03   9.6005450e+00   5.8100000e-03   1.0000000e-06  -1.0300000e-02  -1.1400000e-04   7.0000000e-05   1.0600000e-04
   2.4430000e+03   9.6044790e+00   1.7423000e-02   4.8902000e-02  -1.0300000e-02  -1.1400000e-04   7.0000000e-05   1.0600000e-04
   2.4440000e+03   9.6084120e+00   5.2289000e-02   4.8970000e-03   5.1500000e-03  -1.1400000e-04   7.0000000e-05   1.0600000e-04
   2.4450000e+03   9.6123450e+00   5.8110000e-03  -4.8890000e-03  -3.0900000e-02  -1.1400000e-04   7.0000000e-05   1.0600000e-04
   2.4460000e+03   9.6162790e+00   4.0669000e-02   9.7860000e-03   2.5750000e-02  -1.1400000e-04   7.0000000e-05   1.0600000e-04
   2.4470000e+03   9.6202120e+00   5.8050000e-03   3.4231000e-02  -4.1200000e-02  -1.1400000e-04   7.0000000e-05   1.0600000e-04
   2.4480000e+03   9.6241430e+00   4.6477000e-02   1.9567000e-02   2.5750000e-02  -1.1400000e-04   7.0000000e-05   1.0600000e-04
   2.4490000e+03   9.6280770e+00   1.0458100e-01  -4.8750000e-03   2.5750000e-02  -1.1400000e-04   7.0000000e-05   1.0600000e-04
   2.4500000e+03   9.6320100e+00   5.8095000e-02   3.4239000e-02   3.0900000e-02  -1.1400000e-04   7.0000000e-05   1.0600000e-04
   2.4510000e+03   9.6359420e+00   4.6481000e-02  -4.8830000e-03  -5.1500000e-03  -1.1400000e-04   7.0000000e-05   1.0600000e-04
   2.4520000e+03   9.6398740e+00   8.1339000e-02   9.7920000e-03  -2.5750000e-02  -1.1400000e-04   7.0000000e-05   1.0600000e-04
   2.4530000e+03   9.6438070e+00   1.1616000e-02   2.9342000e-02   2.5750000e-02  -1.1400000e-04   7.0000000e-05   1.0600000e-04
   2.4540000e+03   9.6477400e+00  -1.7432000e-02   1.4668000e-02  -2.0600000e-02  -1.1400000e-04   7.0000000e-05   1.0600000e-04
   2.4550000e+03   9.6516740e+00   5.2283000e-02   5.3797000e-02   3.0900000e-02  -1.1400000e-04   7.0000000e-05   1.0600000e-04
   2.4560000e+03   9.6556050e+00   2.9047000e-02   1.9564000e-02  -1.5450000e-02  -1.1400000e-04   7.0000000e-05   1.0600000e-04
   2.4570000e+03   9.6595390e+00   5.8100000e-03   1.0000000e-06  -1.0300000e-02  -1.1400000e-04   7.0000000e-05   1.0600000e-04
   2.4580000e+03   9.6634730e+00   2.0000000e-06  -1.4670000e-02  -5.1500000e-02  -1.1400000e-04   7.0000000e-05   1.0600000e-04
   2.4590000e+03   9.6674060e+00   2.9049000e-02   4.8940000e-03  -1.0300000e-02  -1.1400000e-04   7.0000000e-05   1.0600000e-04
   2.4600000e+03   9.6713390e+00   2.3237000e-02   1.9563000e-02   2.5750000e-02  -1.1400000e-04   7.0000000e-05   1.0600000e-04
   2.4610000e+03   9.6752720e+00   2.0000000e-06  -1.4670000e-02  -3.0900000e-02  -1.1400000e-04   7.0000000e-05   1.0600000e-04
   2.4620000e+03   9.6792040e+00   8.7143000e-02   4.8913000e-02  -2.0600000e-02  -1.1400000e-04   7.0000000e-05   1.0600000e-04
   2.4630000e+03   9.6831370e+00   1.7424000e-02   4.4013000e-02   5.1500000e-03  -1.1400000e-04   7.0000000e-05   1.0600000e-04
   2.4640000e+03   9.6870710e+00  -9.0000000e-06   6.3570000e-02  -3.6050000e-02  -1.1400000e-04   7.0000000e-05   1.0600000e-04
   2.4650000e+03   9.6910020e+00   6.9707000e-02   8.8030000e-02   0.0000000e+00  -1.1400000e-04   7.0000000e-05   1.0600000e-04
   2.4660000e+03   9.6949350e+00   3.4859000e-02   9.7850000e-03  -1.5450000e-02  -1.1400000e-04   7.0000000e-05   1.0600000e-04
   2.4670000e+03   9.6988710e+00  -4.0672000e-02   1.4665000e-02   3.6050000e-02  -1.1400000e-04   7.0000000e-05   1.0600000e-04
   2.4680000e+03   9.7028010e+00   1.1619000e-02   9.7820000e-03  -1.5450000e-02  -1.1400000e-04   7.0000000e-05   1.0600000e-04
   2.4690000e+03   9.7067350e+00   5.8100000e-03   1.0000000e-06  -2.5750000e-02  -1.1400000e-04   7.0000000e-05   1.0600000e-04
   2.4700000e+03   9.7106670e+00   6.3909000e-02   4.8990000e-03   3.0900000e-02  -1.1400000e-04   7.0000000e-05   1.0600000e-04
   2.4710000e+03   9.7145990e+00   2.9049000e-02   4.8940000e-03  -1.0300000e-02  -1.1400000e-04   7.0000000e-05   1.0600000e-04
   2.4720000e+03   9.7185330e+00   4.6481000e-02  -4.8840000e-03   4.6350000e-02  -1.1400000e-04   7.0000000e-05   1.0600000e-04
   2.4730000e+03   9.7224820e+00   8.1341000e-02  -4.8790000e-03  -2.5750000e-02  -1.1400000e-04   7.0000000e-05   1.0600000e-04
   2.4740000e+03   9.7264070e+00   2.3239000e-02   4.8930000e-03   2.0600000e-02  -1.1400000e-04   7.0000000e-05   1.0600000e-04
   2.4750000e+03   9.7303320e+00   2.3239000e-02   4.8930000e-03  -3.6050000e-02  -1.1400000e-04   7.0000000e-05   1.0600000e-04
   2.4760000e+03   9.7342640e+00   8.7142000e-02   5.3803000e-02  -5.1500000e-03  -1.1400000e-04   7.0000000e-05   1.0600000e-04
   2.4770000e+03   9.7381970e+00   1.7424000e-02   4.4013000e-02   0.0000000e+00  -1.1400000e-04   7.0000000e-05   1.0600000e-04
   2.4780000e+03   9.7421310e+00   1.1611000e-02   5.8682000e-02  -6.1800000e-02  -1.1400000e-04   7.0000000e-05   1.0600000e-04
   2.4790000e+03   9.7460620e+00   3.4848000e-02   8.3135000e-02  -3.0900000e-02  -1.1400000e-04   7.0000000e-05   1.0600000e-04
   2.4800000e+03   9.7499940e+00   1.1616000e-02   2.9342000e-02   0.0000000e+00  -1.1400000e-04   7.0000000e-05   1.0600000e-04
   2.4810000e+03   9.7539280e+00   1.7426000e-02   2.9342000e-02  -6.1800000e-02  -1.1400000e-04   7.0000000e-05   1.0600000e-04
   2.4820000e+03   9.7578610e+00   5.8090000e-03   9.7810000e-03   5.1500000e-03  -1.1400000e-04   7.0000000e-05   1.0600000e-04
   2.4830000e+03   9.7617940e+00   2.9051000e-02  -4.8860000e-03   2.0600000e-02  -1.1400000e-04   7.0000000e-05   1.0600000e-04
   2.4840000e+03   9.7657300e+00  -1.0000000e-06   9.7800000e-03   5.1500000e-02  -1.1400000e-04   7.0000000e-05   1.0600000e-04
   2.4850000e+03   9.7696590e+00  -5.8110000e-03   4.8890000e-03   0.0000000e+00  -1.1400000e-04   7.0000000e-05   1.0600000e-04
   2.4860000e+03   9.7735930e+00   5.8094000e-02   4.4018000e-02   3.0900000e-02  -1.1400000e-04   7.0000000e-05   1.0600000e-04
   2.4870000e+03   9.7775260e+00   2.9049000e-02   9.7840000e-03   2.5750000e-02  -1.1400000e-04   7.0000000e-05   1.0600000e-04
   2.4880000e+03   9.7814600e+00   1.1615000e-02   3.4232000e-02   5.1500000e-03  -1.1400000e-04   7.0000000e-05   1.0600000e-04
   2.4890000e+03   9.7853930e+00   6.3911000e-02  -4.8810000e-03   4.6350000e-02  -1.1400000e-04   7.0000000e-05   1.0600000e-04
   2.4900000e+03   9.7893250e+00   1.7430000e-02   3.0000000e-06  -2.5750000e-02  -1.1400000e-04   7.0000000e-05   1.0600000e-04
   2.4910000e+03   9.7932570e+00   1.1611000e-02   5.8682000e-02  -1.0300000e-02  -1.1400000e-04   7.0000000e-05   1.0600000e-04
   2.4920000e+03   9.7971900e+00   1.7429000e-02   4.8930000e-03  -7.7250000e-02  -1.1400000e-04   7.0000000e-05   1.0600000e-04
   2.4930000e+03   9.8011240e+00   5.8020000e-03   5.3791000e-02  -1.5450000e-02  -1.1400000e-04   7.0000000e-05   1.0600000e-04
   2.4940000e+03   9.8050550e+00   4.6475000e-02   3.9126000e-02  -2.5750000e-02  -1.1400000e-04   7.0000000e-05   1.0600000e-04
   2.4950000e+03   9.8089880e+00   3.4860000e-02   5.0000000e-06  -4.6350000e-02  -1.1400000e-04   7.0000000e-05   1.0600000e-04
   2.4960000e+03   9.8129220e+00   1.7432000e-02  -1.4668000e-02  -3.0900000e-02  -1.1400000e-04   7.0000000e-05   1.0600000e-04
   2.4970000e+03   9.8168550e+00   5.2289000e-02   9.7870000e-03  -1.0300000e-02  -1.1400000e-04   7.0000000e-05   1.0600000e-04
   2.4980000e+03   9.8207880e+00   5.8070000e-03   2.4451000e-02  -2.5750000e-02  -1.1400000e-04   7.0000000e-05   1.0600000e-04
   2.4990000e+03   9.8247210e+00   4.0671000e-02  -9.7750000e-03  -2.5750000e-02  -1.1400000e-04   7.0000000e-05   1.0600000e-04
   2.5000000e+03   9.8286530e+00   8.1338000e-02   1.4681000e-02   1.0300000e-02  -1.1400000e-04   7.0000000e-05   1.0600000e-04
   2.5010000e+03   9.8325860e+00   2.3228000e-02   7.8243000e-02   3.6050000e-02  -1.1400000e-04   7.0000000e-05   1.0600000e-04
   2.5020000e+03   9.8365200e+00   4.6475000e-02   3.4237000e-02  -2.0600000e-02  -1.1400000e-04   7.0000000e-05   1.0600000e-04
   2.5030000e+03   9.8404520e+00   4.6474000e-02   4.4017000e-02   1.5450000e-02  -1.1400000e-04   7.0000000e-05   1.0600000e-04
   2.5040000e+03   9.8443850e+00   1.1621000e-02  -9.7780000e-03   5.1500000e-03  -1.1400000e-04   7.0000000e-05   1.0600000e-04
   2.5050000e+03   9.8483180e+00   1.1617000e-02   1.9562000e-02   0.0000000e+00  -1.1400000e-04   7.0000000e-05   1.0600000e-04
   2.5060000e+03   9.8522510e+00   4.6478000e-02   1.4677000e-02   5.1500000e-03  -1.1400000e-04   7.0000000e-05   1.0600000e-04
   2.5070000e+03   9.8561850e+00   5.2290000e-02   8.0000000e-06  -2.0600000e-02  -1.1400000e-04   7.0000000e-05   1.0600000e-04
   2.5080000e+03   9.8601150e+00   1.1619000e-02   4.8920000e-03  -1.0300000e-02  -1.1400000e-04   7.0000000e-05   1.0600000e-04
   2.5090000e+03   9.8640480e+00  -1.7431000e-02   4.8880000e-03  -5.1500000e-02  -1.1400000e-04   7.0000000e-05   1.0600000e-04
   2.5100000e+03   9.8679820e+00   8.1341000e-02  -4.8790000e-03   3.0900000e-02  -1.1400000e-04   7.0000000e-05   1.0600000e-04
   2.5110000e+03   9.8719150e+00   1.7429000e-02   4.8920000e-03  -5.1500000e-03  -1.1400000e-04   7.0000000e-05   1.0600000e-04
   2.5120000e+03   9.8758480e+00   1.7429000e-02   9.7820000e-03  -1.0300000e-02  -1.1400000e-04   7.0000000e-05   1.0600000e-04
   2.5130000e+03   9.8797810e+00   6.9719000e-02   9.7890000e-03  -2.5750000e-02  -1.1400000e-04   7.0000000e-05   1.0600000e-04
   2.5140000e+03   9.8837130e+00   1.7427000e-02   1.9563000e-02  -7.2100000e-02  -1.1400000e-04   7.0000000e-05   1.0600000e-04
   2.5150000e+03   9.8876470e+00  -1.0000000e-05   6.8460000e-02  -5.1500000e-03  -1.1400000e-04   7.0000000e-05   1.0600000e-04
   2.5160000e+03   9.8915800e+00   3.4856000e-02   2.9345000e-02  -2.0600000e-02  -1.1400000e-04   7.0000000e-05   1.0600000e-04
   2.5170000e+03   9.8955130e+00   1.1608000e-02   8.3132000e-02  -1.0300000e-02  -1.1400000e-04   7.0000000e-05   1.0600000e-04
   2.5180000e+03   9.8994460e+00  -4.0679000e-02   5.8674000e-02   3.0900000e-02  -1.1400000e-04   7.0000000e-05   1.0600000e-04
   2.5190000e+03   9.9033790e+00  -5.8100000e-03  -1.0000000e-06   0.0000000e+00  -1.1400000e-04   7.0000000e-05   1.0600000e-04
   2.5200000e+03   9.9073100e+00  -1.0000000e-06   4.8900000e-03   5.1500000e-03  -1.1400000e-04   7.0000000e-05   1.0600000e-04
   2.5210000e+03   9.9112440e+00   5.2293000e-02  -2.4443000e-02   0.0000000e+00  -1.1400000e-04   7.0000000e-05   1.0600000e-04
   2.5220000e+03   9.9151770e+00  -2.0000000e-06   1.4670000e-02   3.6050000e-02  -1.1400000e-04   7.0000000e-05   1.0600000e-04
   2.5230000e+03   9.9191090e+00   4.6478000e-02   1.4676000e-02   4.1200000e-02  -1.1400000e-04   7.0000000e-05   1.0600000e-04
   2.5240000e+03   9.9230410e+00   8.1337000e-02   1.9571000e-02   1.0300000e-02  -1.1400000e-04   7.0000000e-05   1.0600000e-04
   2.5250000e+03   9.9269760e+00  -2.3242000e-02   1.4667000e-02   0.0000000e+00  -1.1400000e-04   7.0000000e-05   1.0600000e-04
   2.5260000e+03   9.9309080e+00   5.8095000e-02   3.4238000e-02  -5.1500000e-02  -1.1400000e-04   7.0000000e-05   1.0600000e-04
   2.5270000e+03   9.9348410e+00   4.6478000e-02   1.4677000e-02   1.5450000e-02  -1.1400000e-04   7.0000000e-05   1.0600000e-04
   2.5280000e+03   9.9387750e+00   3.4859000e-02   4.8950000e-03  -1.0300000e-02  -1.1400000e-04   7.0000000e-05   1.0600000e-04
   2.5290000e+03   9.9427070e+00   1.1612000e-02   5.3792000e-02  -1.0300000e-02  -1.1400000e-04   7.0000000e-05   1.0600000e-04
   2.5300000e+03   9.9466400e+00  -1.7434000e-02   2.4447000e-02  -3.0900000e-02  -1.1400000e-04   7.0000000e-05   1.0600000e-04
   2.5310000e+03   9.9505740e+00   2.3232000e-02   5.3793000e-02  -5.6650000e-02  -1.1400000e-04   7.0000000e-05   1.0600000e-04
   2.5320000e+03   9.9545060e+00   5.8040000e-03   3.9121000e-02  -2.0600000e-02  -1.1400000e-04   7.0000000e-05   1.0600000e-04
   2.5330000e+03   9.9584390e+00  -5.8120000e-03   1.4669000e-02  -1.0300000e-02  -1.1400000e-04   7.0000000e-05   1.0600000e-04
   2.5340000e+03   9.9623720e+00   5.2289000e-02   4.8970000e-03   2.5750000e-02  -1.1400000e-04   7.0000000e-05   1.0600000e-04
   2.5350000e+03   9.9663050e+00   0.0000000e+00   0.0000000e+00   5.6650000e-02  -1.1400000e-04   7.0000000e-05   1.0600000e-04
   2.5360000e+03   9.9702390e+00   2.3239000e-02   4.8930000e-03   2.0600000e-02  -1.1400000e-04   7.0000000e-05   1.0600000e-04
   2.5370000e+03   9.9741700e+00   9.2958000e-02   1.4682000e-02   2.5750000e-02  -1.1400000e-04   7.0000000e-05   1.0600000e-04
   2.5380000e+03   9.9781030e+00   6.9715000e-02   3.4239000e-02  -1.5450000e-02  -1.1400000e-04   7.0000000e-05   1.0600000e-04
   2.5390000e+03   9.9820360e+00   1.1619000e-02   9.7820000e-03  -5.1500000e-03  -1.1400000e-04   7.0000000e-05   1.0600000e-04
   2.5400000e+03   9.9859700e+00   3.4856000e-02   2.4455000e-02   3.0900000e-02  -1.1400000e-04   7.0000000e-05   1.0600000e-04
   2.5410000e+03   9.9899020e+00   1.1611000e-02   5.8682000e-02  -1.0300000e-02  -1.1400000e-04   7.0000000e-05   1.0600000e-04
   2.5420000e+03   9.9938340e+00  -1.7431000e-02   4.8870000e-03  -5.1500000e-03  -1.1400000e-04   7.0000000e-05   1.0600000e-04
   2.5430000e+03   9.9977660e+00   2.9050000e-02   4.0000000e-06  -6.1800000e-02  -1.1400000e-04   7.0000000e-05   1.0600000e-04
   2.5440000e+03   1.0001700e+01   5.8100000e-03   1.0000000e-06   5.1500000e-03  -1.1400000e-04   7.0000000e-05   1.0600000e-04
   2.5450000e+03   1.0005633e+01   2.3241000e-02  -9.7770000e-03  -1.0300000e-02  -1.1400000e-04   7.0000000e-05   1.0600000e-04
   2.5460000e+03   1.0009566e+01   2.3238000e-02   1.4673000e-02  -2.5750000e-02  -1.1400000e-04   7.0000000e-05   1.0600000e-04
   2.5470000e+03   1.0013500e+01   5.8070000e-03   2.4451000e-02  -2.0600000e-02  -1.1400000e-04   7.0000000e-05   1.0600000e-04
   2.5480000e+03   1.0017436e+01   4.6480000e-02   6.0000000e-06  -3.0900000e-02  -1.1400000e-04   7.0000000e-05   1.0600000e-04
   2.5490000e+03   1.0021364e+01   2.3238000e-02   1.4673000e-02  -2.5750000e-02  -1.1400000e-04   7.0000000e-05   1.0600000e-04
   2.5500000e+03   1.0025298e+01   4.0669000e-02   9.7850000e-03  -1.5450000e-02  -1.1400000e-04   7.0000000e-05   1.0600000e-04
   2.5510000e+03   1.0029231e+01   4.6477000e-02   1.9566000e-02   1.5450000e-02  -1.1400000e-04   7.0000000e-05   1.0600000e-04
   2.5520000e+03   1.0033162e+01  -1.1624000e-02   2.9338000e-02   2.5750000e-02  -1.1400000e-04   7.0000000e-05   1.0600000e-04
   2.5530000e+03   1.0037096e+01   3.4848000e-02   8.3135000e-02  -5.1500000e-03  -1.1400000e-04   7.0000000e-05   1.0600000e-04
   2.5540000e+03   1.0041029e+01   4.0662000e-02   5.3796000e-02   0.0000000e+00  -1.1400000e-04   7.0000000e-05   1.0600000e-04
   2.5550000e+03   1.0044962e+01   4.0664000e-02   3.9126000e-02  -1.0300000e-02  -1.1400000e-04   7.0000000e-05   1.0600000e-04
   2.5560000e+03   1.0048895e+01   5.8010000e-03   6.3571000e-02   1.0300000e-02  -1.1400000e-04   7.0000000e-05   1.0600000e-04
   2.5570000e+03   1.0052827e+01   5.8130000e-03  -1.9559000e-02   5.1500000e-02  -1.1400000e-04   7.0000000e-05   1.0600000e-04
   2.5580000e+03   1.0056761e+01   5.8120000e-03  -1.4669000e-02   1.5450000e-02  -1.1400000e-04   7.0000000e-05   1.0600000e-04
   2.5590000e+03   1.0060693e+01   4.0674000e-02  -2.4444000e-02  -5.1500000e-03  -1.1400000e-04   7.0000000e-05   1.0600000e-04
   2.5600000e+03   1.0064628e+01  -3.0000000e-06   2.4450000e-02  -1.5450000e-02  -1.1400000e-04   7.0000000e-05   1.0600000e-04
   2.5610000e+03   1.0068560e+01   6.3904000e-02   4.4019000e-02   0.0000000e+00  -1.1400000e-04   7.0000000e-05   1.0600000e-04
   2.5620000e+03   1.0072493e+01   4.0665000e-02   3.4235000e-02  -2.5750000e-02  -1.1400000e-04   7.0000000e-05   1.0600000e-04
   2.5630000e+03   1.0076425e+01  -1.0000000e-06   9.7800000e-03  -5.1500000e-03  -1.1400000e-04   7.0000000e-05   1.0600000e-04
   2.5640000e+03   1.0080359e+01   6.9715000e-02   3.9129000e-02  -3.0900000e-02  -1.1400000e-04   7.0000000e-05   1.0600000e-04
   2.5650000e+03   1.0084291e+01  -1.7437000e-02   4.8898000e-02  -5.6650000e-02  -1.1400000e-04   7.0000000e-05   1.0600000e-04
   2.5660000e+03   1.0088223e+01   1.7429000e-02   9.7820000e-03  -8.7550000e-02  -1.1400000e-04   7.0000000e-05   1.0600000e-04
   2.5670000e+03   1.0092155e+01   3.4860000e-02   5.0000000e-06  -1.5450000e-02  -1.1400000e-04   7.0000000e-05   1.0600000e-04
   2.5680000e+03   1.0096089e+01   5.8040000e-03   3.9121000e-02   5.1500000e-03  -1.1400000e-04   7.0000000e-05   1.0600000e-04
   2.5690000e+03   1.0100022e+01   1.1618000e-02   1.4672000e-02   1.5450000e-02  -1.1400000e-04   7.0000000e-05   1.0600000e-04
   2.5700000e+03   1.0103956e+01  -5.8150000e-03   3.4229000e-02   1.5450000e-02  -1.1400000e-04   7.0000000e-05   1.0600000e-04
   2.5710000e+03   1.0107888e+01   5.8050000e-03   3.4231000e-02   1.0300000e-02  -1.1400000e-04   7.0000000e-05   1.0600000e-04
   2.5720000e+03   1.0111820e+01   6.9719000e-02   4.9000000e-03   2.0600000e-02  -1.1400000e-04   7.0000000e-05   1.0600000e-04
   2.5730000e+03   1.0115754e+01   2.3238000e-02   1.4673000e-02   5.1500000e-03  -1.1400000e-04   7.0000000e-05   1.0600000e-04
   2.5740000e+03   1.0119686e+01   8.1341000e-02  -4.8790000e-03   3.0900000e-02  -1.1400000e-04   7.0000000e-05   1.0600000e-04
   2.5750000e+03   1.0123620e+01   5.8095000e-02   3.9128000e-02   0.0000000e+00  -1.1400000e-04   7.0000000e-05   1.0600000e-04
   2.5760000e+03   1.0127580e+01  -1.1626000e-02   4.4008000e-02   0.0000000e+00  -1.1400000e-04   7.0000000e-05   1.0600000e-04
   2.5770000e+03   1.0131486e+01   2.9046000e-02   2.9344000e-02  -4.1200000e-02  -1.1400000e-04   7.0000000e-05   1.0600000e-04
   2.5780000e+03   1.0135419e+01   4.0670000e-02   5.0000000e-06  -2.0600000e-02  -1.1400000e-04   7.0000000e-05   1.0600000e-04
   2.5790000e+03   1.0139353e+01  -5.8140000e-03   2.9339000e-02  -3.6050000e-02  -1.1400000e-04   7.0000000e-05   1.0600000e-04
   2.5800000e+03   1.0143283e+01   2.9053000e-02  -1.9556000e-02   0.0000000e+00  -1.1400000e-04   7.0000000e-05   1.0600000e-04
   2.5810000e+03   1.0147217e+01   3.4868000e-02  -5.3785000e-02  -2.0600000e-02  -1.1400000e-04   7.0000000e-05   1.0600000e-04
   2.5820000e+03   1.0151150e+01   2.3241000e-02  -4.8870000e-03  -5.1500000e-02  -1.1400000e-04   7.0000000e-05   1.0600000e-04
   2.5830000e+03   1.0155083e+01   5.8110000e-03  -4.8890000e-03  -4.6350000e-02  -1.1400000e-04   7.0000000e-05   1.0600000e-04
   2.5840000e+03   1.0159016e+01   6.3900000e-02   6.8469000e-02   5.1500000e-03  -1.1400000e-04   7.0000000e-05   1.0600000e-04
   2.5850000e+03   1.0162949e+01   9.2955000e-02   3.4244000e-02  -1.5450000e-02  -1.1400000e-04   7.0000000e-05   1.0600000e-04
   2.5860000e+03   1.0166881e+01   2.3235000e-02   3.4233000e-02   3.6050000e-02  -1.1400000e-04   7.0000000e-05   1.0600000e-04
   2.5870000e+03   1.0170815e+01  -9.0000000e-06   5.8680000e-02   1.5450000e-02  -1.1400000e-04   7.0000000e-05   1.0600000e-04
   2.5880000e+03   1.0174747e+01   5.8098000e-02   1.4678000e-02  -1.0300000e-02  -1.1400000e-04   7.0000000e-05   1.0600000e-04
   2.5890000e+03   1.0178679e+01  -1.1624000e-02   2.9338000e-02  -1.0300000e-02  -1.1400000e-04   7.0000000e-05   1.0600000e-04
   2.5900000e+03   1.0182614e+01   5.8070000e-03   1.9561000e-02  -1.5450000e-02  -1.1400000e-04   7.0000000e-05   1.0600000e-04
   2.5910000e+03   1.0186547e+01   2.3235000e-02   3.9123000e-02   4.1200000e-02  -1.1400000e-04   7.0000000e-05   1.0600000e-04
   2.5920000e+03   1.0190478e+01   5.8050000e-03   3.9121000e-02  -1.0300000e-02  -1.1400000e-04   7.0000000e-05   1.0600000e-04
   2.5930000e+03   1.0194412e+01   1.7431000e-02  -4.8880000e-03   1.5450000e-02  -1.1400000e-04   7.0000000e-05   1.0600000e-04
   2.5940000e+03   1.0198345e+01   4.6477000e-02   2.4456000e-02  -3.6050000e-02  -1.1400000e-04   7.0000000e-05   1.0600000e-04
   2.5950000e+03   1.0202277e+01   5.8104000e-02  -2.4441000e-02  -5.1500000e-03  -1.1400000e-04   7.0000000e-05   1.0600000e-04
   2.5960000e+03   1.0206209e+01   1.1622000e-02  -1.4668000e-02  -2.5750000e-02  -1.1400000e-04   7.0000000e-05   1.0600000e-04
   2.5970000e+03   1.0210143e+01   2.3238000e-02   1.4673000e-02  -1.5450000e-02  -1.1400000e-04   7.0000000e-05   1.0600000e-04
   2.5980000e+03   1.0214076e+01   3.4857000e-02   1.9565000e-02  -5.1500000e-03  -1.1400000e-04   7.0000000e-05   1.0600000e-04
   2.5990000e+03   1.0218009e+01   2.3234000e-02   4.4013000e-02  -6.6950000e-02  -1.1400000e-04   7.0000000e-05   1.0600000e-04
   2.6000000e+03   1.0221941e+01  -1.1627000e-02   4.8898000e-02  -6.1800000e-02  -1.1400000e-04   7.0000000e-05   1.0600000e-04
   2.6010000e+03   1.0225874e+01   2.9044000e-02   3.9124000e-02  -2.0600000e-02  -1.1400000e-04   7.0000000e-05   1.0600000e-04
   2.6020000e+03   1.0229807e+01   1.7429000e-02   4.8920000e-03  -2.0600000e-02  -1.1400000e-04   7.0000000e-05   1.0600000e-04
   2.6030000e+03   1.0233741e+01  -4.0670000e-02  -5.0000000e-06   3.0900000e-02  -1.1400000e-04   7.0000000e-05   1.0600000e-04
   2.6040000e+03   1.0237674e+01   5.8090000e-03   4.8910000e-03  -1.0300000e-02  -1.1400000e-04   7.0000000e-05   1.0600000e-04
   2.6050000e+03   1.0241607e+01   5.8130000e-03  -2.4449000e-02   3.6050000e-02  -1.1400000e-04   7.0000000e-05   1.0600000e-04
   2.6060000e+03   1.0245540e+01   6.3906000e-02   2.9349000e-02   2.0600000e-02  -1.1400000e-04   7.0000000e-05   1.0600000e-04
   2.6070000e+03   1.0249473e+01   4.6475000e-02   3.4236000e-02   2.5750000e-02  -1.1400000e-04   7.0000000e-05   1.0600000e-04
   2.6080000e+03   1.0253407e+01   2.3233000e-02   4.8903000e-02   6.1800000e-02  -1.1400000e-04   7.0000000e-05   1.0600000e-04
   2.6090000e+03   1.0257338e+01   1.1619100e-01   5.8697000e-02   5.1500000e-03  -1.1400000e-04   7.0000000e-05   1.0600000e-04
   2.6100000e+03   1.0261271e+01   1.7429000e-02   4.8930000e-03   1.5450000e-02  -1.1400000e-04   7.0000000e-05   1.0600000e-04
   2.6110000e+03   1.0265203e+01   5.8030000e-03   4.8901000e-02  -5.1500000e-02  -1.1400000e-04   7.0000000e-05   1.0600000e-04
   2.6120000e+03   1.0269140e+01   5.8094000e-02   3.9129000e-02  -1.0300000e-02  -1.1400000e-04   7.0000000e-05   1.0600000e-04
   2.6130000e+03   1.0273070e+01  -4.0673000e-02   1.9554000e-02  -1.5450000e-02  -1.1400000e-04   7.0000000e-05   1.0600000e-04
   2.6140000e+03   1.0277002e+01  -1.7434000e-02   2.9337000e-02  -1.0300000e-02  -1.1400000e-04   7.0000000e-05   1.0600000e-04
   2.6150000e+03   1.0280934e+01   5.8070000e-03   1.9561000e-02  -2.0600000e-02  -1.1400000e-04   7.0000000e-05   1.0600000e-04
   2.6160000e+03   1.0284868e+01  -1.1623000e-02   1.9558000e-02  -6.1800000e-02  -1.1400000e-04   7.0000000e-05   1.0600000e-04
   2.6170000e+03   1.0288801e+01   5.8130000e-03  -2.4449000e-02  -4.1200000e-02  -1.1400000e-04   7.0000000e-05   1.0600000e-04
   2.6180000e+03   1.0292734e+01   3.4861000e-02  -9.7750000e-03  -1.5450000e-02  -1.1400000e-04   7.0000000e-05   1.0600000e-04
   2.6190000e+03   1.0296668e+01   3.4861000e-02  -4.8850000e-03  -1.0300000e-02  -1.1400000e-04   7.0000000e-05   1.0600000e-04
   2.6200000e+03   1.0300601e+01   4.6483000e-02  -2.4444000e-02  -1.5450000e-02  -1.1400000e-04   7.0000000e-05   1.0600000e-04
   2.6210000e+03   1.0304531e+01   1.1617000e-02   1.9562000e-02   0.0000000e+00  -1.1400000e-04   7.0000000e-05   1.0600000e-04
   2.6220000e+03   1.0308466e+01   3.4853000e-02   4.8905000e-02   1.5450000e-02  -1.1400000e-04   7.0000000e-05   1.0600000e-04
   2.6230000e+03   1.0312397e+01   4.6468000e-02   8.3137000e-02  -2.0600000e-02  -1.1400000e-04   7.0000000e-05   1.0600000e-04
   2.6240000e+03   1.0316330e+01  -2.9057000e-02   4.8896000e-02  -2.0600000e-02  -1.1400000e-04   7.0000000e-05   1.0600000e-04
   2.6250000e+03   1.0320263e+01   4.0669000e-02   4.8960000e-03   2.0600000e-02  -1.1400000e-04   7.0000000e-05   1.0600000e-04
   2.6260000e+03   1.0324196e+01   2.9047000e-02   1.9564000e-02  -1.0300000e-02  -1.1400000e-04   7.0000000e-05   1.0600000e-04
   2.6270000e+03   1.0328130e+01   4.0670000e-02   6.0000000e-06   5.1500000e-03  -1.1400000e-04   7.0000000e-05   1.0600000e-04
   2.6280000e+03   1.0332064e+01   4.6478000e-02   1.4677000e-02  -4.1200000e-02  -1.1400000e-04   7.0000000e-05   1.0600000e-04
   2.6290000e+03   1.0335995e+01   4.0671000e-02  -9.7750000e-03   2.0600000e-02  -1.1400000e-04   7.0000000e-05   1.0600000e-04
   2.6300000e+03   1.0339928e+01   8.1335000e-02   3.4241000e-02  -2.0600000e-02  -1.1400000e-04   7.0000000e-05   1.0600000e-04
   2.6310000e+03   1.0343861e+01   8.1337000e-02   1.9571000e-02   3.6050000e-02  -1.1400000e-04   7.0000000e-05   1.0600000e-04
   2.6320000e+03   1.0347795e+01   5.2286000e-02   2.9347000e-02  -5.1500000e-03  -1.1400000e-04   7.0000000e-05   1.0600000e-04
   2.6330000e+03   1.0351727e+01   4.6481000e-02  -4.8840000e-03  -5.1500000e-02  -1.1400000e-04   7.0000000e-05   1.0600000e-04
   2.6340000e+03   1.0355660e+01   1.7425000e-02   3.9122000e-02  -2.5750000e-02  -1.1400000e-04   7.0000000e-05   1.0600000e-04
   2.6350000e+03   1.0359592e+01   1.1612000e-02   5.8682000e-02  -3.0900000e-02  -1.1400000e-04   7.0000000e-05   1.0600000e-04
   2.6360000e+03   1.0363526e+01   6.3910000e-02   9.0000000e-06   5.1500000e-03  -1.1400000e-04   7.0000000e-05   1.0600000e-04
   2.6370000e+03   1.0367459e+01  -5.8190000e-03   5.8679000e-02  -6.1800000e-02  -1.1400000e-04   7.0000000e-05   1.0600000e-04
   2.6380000e+03   1.0371391e+01   5.8040000e-03   3.9121000e-02   2.5750000e-02  -1.1400000e-04   7.0000000e-05   1.0600000e-04
   2.6390000e+03   1.0375324e+01   4.0671000e-02  -9.7740000e-03   2.0600000e-02  -1.1400000e-04   7.0000000e-05   1.0600000e-04
   2.6400000e+03   1.0379257e+01   2.9052000e-02  -1.4666000e-02  -1.0300000e-02  -1.1400000e-04   7.0000000e-05   1.0600000e-04
   2.6410000e+03   1.0383190e+01   5.8090000e-03   4.8910000e-03   1.5450000e-02  -1.1400000e-04   7.0000000e-05   1.0600000e-04
   2.6420000e+03   1.0387151e+01   4.0669000e-02   9.7860000e-03   6.1800000e-02  -1.1400000e-04   7.0000000e-05   1.0600000e-04
   2.6430000e+03   1.0391056e+01   3.4859000e-02   9.7850000e-03   2.5750000e-02  -1.1400000e-04   7.0000000e-05   1.0600000e-04
   2.6440000e+03   1.0394988e+01   2.3235000e-02   3.4233000e-02   5.1500000e-03  -1.1400000e-04   7.0000000e-05   1.0600000e-04
   2.6450000e+03   1.0398922e+01   1.1612000e-02   5.8682000e-02  -2.0600000e-02  -1.1400000e-04   7.0000000e-05   1.0600000e-04
   2.6460000e+03   1.0402855e+01   6.3904000e-02   4.4019000e-02   0.0000000e+00  -1.1400000e-04   7.0000000e-05   1.0600000e-04
   2.6470000e+03   1.0406788e+01   1.1613000e-02   4.8902000e-02  -5.1500000e-02  -1.1400000e-04   7.0000000e-05   1.0600000e-04
   2.6480000e+03   1.0410721e+01  -1.7430000e-02  -2.0000000e-06   5.1500000e-03  -1.1400000e-04   7.0000000e-05   1.0600000e-04
   2.6490000e+03   1.0414654e+01   5.2290000e-02   8.0000000e-06  -2.0600000e-02  -1.1400000e-04   7.0000000e-05   1.0600000e-04
   2.6500000e+03   1.0418587e+01  -5.8110000e-03   4.8890000e-03  -5.1500000e-02  -1.1400000e-04   7.0000000e-05   1.0600000e-04
   2.6510000e+03   1.0422521e+01  -5.8060000e-03  -2.9341000e-02  -4.1200000e-02  -1.1400000e-04   7.0000000e-05   1.0600000e-04
   2.6520000e+03   1.0426451e+01   8.1337000e-02   1.9572000e-02  -1.5450000e-02  -1.1400000e-04   7.0000000e-05   1.0600000e-04
   2.6530000e+03   1.0430384e+01   5.8060000e-03   2.9341000e-02   1.5450000e-02  -1.1400000e-04   7.0000000e-05   1.0600000e-04
   2.6540000e+03   1.0434318e+01   3.4858000e-02   1.4675000e-02  -1.0300000e-02  -1.1400000e-04   7.0000000e-05   1.0600000e-04
   2.6550000e+03   1.0438250e+01   4.0669000e-02   9.7860000e-03   4.1200000e-02  -1.1400000e-04   7.0000000e-05   1.0600000e-04
   2.6560000e+03   1.0442183e+01   1.7427000e-02   2.4452000e-02  -5.6650000e-02  -1.1400000e-04   7.0000000e-05   1.0600000e-04
   2.6570000e+03   1.0446116e+01   8.1335000e-02   3.9131000e-02   0.0000000e+00  -1.1400000e-04   7.0000000e-05   1.0600000e-04
   2.6580000e+03   1.0450048e+01  -1.7429000e-02  -9.7820000e-03  -3.0900000e-02  -1.1400000e-04   7.0000000e-05   1.0600000e-04
   2.6590000e+03   1.0453981e+01   1.7423000e-02   4.8902000e-02   4.6350000e-02  -1.1400000e-04   7.0000000e-05   1.0600000e-04
   2.6600000e+03   1.0457914e+01   5.2287000e-02   1.9567000e-02   2.0600000e-02  -1.1400000e-04   7.0000000e-05   1.0600000e-04
   2.6610000e+03   1.0461847e+01  -5.8150000e-03   3.9119000e-02   0.0000000e+00  -1.1400000e-04   7.0000000e-05   1.0600000e-04
   2.6620000e+03   1.0465781e+01  -1.1625000e-02   3.4228000e-02  -3.0900000e-02  -1.1400000e-04   7.0000000e-05   1.0600000e-04
   2.6630000e+03   1.0469713e+01   2.3244000e-02  -2.4447000e-02  -1.0300000e-02  -1.1400000e-04   7.0000000e-05   1.0600000e-04
   2.6640000e+03   1.0473646e+01   3.4857000e-02   1.9565000e-02   5.1500000e-03  -1.1400000e-04   7.0000000e-05   1.0600000e-04
   2.6650000e+03   1.0477580e+01   6.3912000e-02  -1.4661000e-02   1.0300000e-02  -1.1400000e-04   7.0000000e-05   1.0600000e-04
   2.6660000e+03   1.0481513e+01   6.3906000e-02   2.4459000e-02  -1.0300000e-02  -1.1400000e-04   7.0000000e-05   1.0600000e-04
   2.6670000e+03   1.0485444e+01   1.1613000e-02   4.8902000e-02  -4.1200000e-02  -1.1400000e-04   7.0000000e-05   1.0600000e-04
   2.6680000e+03   1.0489377e+01   2.3228000e-02   8.3133000e-02  -6.1800000e-02  -1.1400000e-04   7.0000000e-05   1.0600000e-04
   2.6690000e+03   1.0493311e+01   3.4851000e-02   5.8685000e-02  -5.1500000e-03  -1.1400000e-04   7.0000000e-05   1.0600000e-04
   2.6700000e+03   1.0497244e+01   3.4857000e-02   1.9565000e-02  -4.6350000e-02  -1.1400000e-04   7.0000000e-05   1.0600000e-04
   2.6710000e+03   1.0501176e+01   1.1617000e-02   1.9562000e-02  -5.1500000e-02  -1.1400000e-04   7.0000000e-05   1.0600000e-04
   2.6720000e+03   1.0505110e+01  -2.9047000e-02  -1.9564000e-02   1.5450000e-02  -1.1400000e-04   7.0000000e-05   1.0600000e-04
   2.6730000e+03   1.0509042e+01   3.4857000e-02   1.9565000e-02  -7.2100000e-02  -1.1400000e-04   7.0000000e-05   1.0600000e-04
   2.6740000e+03   1.0512975e+01  -1.1619000e-02  -4.8920000e-03   0.0000000e+00  -1.1400000e-04   7.0000000e-05   1.0600000e-04
   2.6750000e+03   1.0516909e+01   2.0000000e-06  -1.4670000e-02   1.5450000e-02  -1.1400000e-04   7.0000000e-05   1.0600000e-04
   2.6760000e+03   1.0520846e+01   8.1335000e-02   3.4241000e-02   4.6350000e-02  -1.1400000e-04   7.0000000e-05   1.0600000e-04
   2.6770000e+03   1.0524775e+01   4.0665000e-02   3.4236000e-02   0.0000000e+00  -1.1400000e-04   7.0000000e-05   1.0600000e-04
   2.6780000e+03   1.0528708e+01   1.7428000e-02   1.4673000e-02   2.5750000e-02  -1.1400000e-04   7.0000000e-05   1.0600000e-04
   2.6790000e+03   1.0532660e+01   8.1334000e-02   4.4022000e-02  -4.6350000e-02  -1.1400000e-04   7.0000000e-05   1.0600000e-04
   2.6800000e+03   1.0536574e+01   2.9044000e-02   3.9124000e-02   5.1500000e-03  -1.1400000e-04   7.0000000e-05   1.0600000e-04
   2.6810000e+03   1.0540505e+01  -1.1627000e-02   4.8898000e-02  -3.6050000e-02  -1.1400000e-04   7.0000000e-05   1.0600000e-04
   2.6820000e+03   1.0544437e+01  -1.7436000e-02   4.4007000e-02  -1.5450000e-02  -1.1400000e-04   7.0000000e-05   1.0600000e-04
   2.6830000e+03   1.0548371e+01   2.3233000e-02   4.8903000e-02  -2.5750000e-02  -1.1400000e-04   7.0000000e-05   1.0600000e-04
   2.6840000e+03   1.0552303e+01  -5.8100000e-03  -1.0000000e-06  -5.6650000e-02  -1.1400000e-04   7.0000000e-05   1.0600000e-04
   2.6850000e+03   1.0556237e+01  -2.3239000e-02  -4.8930000e-03  -1.5450000e-02  -1.1400000e-04   7.0000000e-05   1.0600000e-04
   2.6860000e+03   1.0560170e+01   2.9052000e-02  -1.4666000e-02  -2.5750000e-02  -1.1400000e-04   7.0000000e-05   1.0600000e-04
   2.6870000e+03   1.0564102e+01   8.1343000e-02  -2.4439000e-02   5.1500000e-03  -1.1400000e-04   7.0000000e-05   1.0600000e-04
   2.6880000e+03   1.0568036e+01  -5.8110000e-03   9.7790000e-03  -2.5750000e-02  -1.1400000e-04   7.0000000e-05   1.0600000e-04
   2.6890000e+03   1.0571969e+01   3.4856000e-02   2.9345000e-02   3.0900000e-02  -1.1400000e-04   7.0000000e-05   1.0600000e-04
   2.6900000e+03   1.0575902e+01   5.8091000e-02   6.3579000e-02  -3.6050000e-02  -1.1400000e-04   7.0000000e-05   1.0600000e-04
   2.6910000e+03   1.0579834e+01   3.4852000e-02   5.3795000e-02  -3.0900000e-02  -1.1400000e-04   7.0000000e-05   1.0600000e-04
   2.6920000e+03   1.0583768e+01   3.4853000e-02   4.8905000e-02  -1.0300000e-02  -1.1400000e-04   7.0000000e-05   1.0600000e-04
   2.6930000e+03   1.0587700e+01  -2.9053000e-02   1.9556000e-02   3.6050000e-02  -1.1400000e-04   7.0000000e-05   1.0600000e-04
   2.6940000e+03   1.0591634e+01   5.8070000e-03   1.9561000e-02  -1.0300000e-02  -1.1400000e-04   7.0000000e-05   1.0600000e-04
   2.6950000e+03   1.0595565e+01  -1.7433000e-02   1.9557000e-02  -5.1500000e-03  -1.1400000e-04   7.0000000e-05   1.0600000e-04
   2.6960000e+03   1.0599498e+01   1.0000000e-06  -4.8900000e-03  -3.0900000e-02  -1.1400000e-04   7.0000000e-05   1.0600000e-04
   2.6970000e+03   1.0603431e+01   3.4855000e-02   3.4235000e-02   5.6650000e-02  -1.1400000e-04   7.0000000e-05   1.0600000e-04
   2.6980000e+03   1.0607364e+01   5.8040000e-03   4.4011000e-02  -3.6050000e-02  -1.1400000e-04   7.0000000e-05   1.0600000e-04
   2.6990000e+03   1.0611298e+01   5.8080000e-03   1.4671000e-02   1.0300000e-02  -1.1400000e-04   7.0000000e-05   1.0600000e-04
   2.7000000e+03   1.0615231e+01   6.9713000e-02   4.8909000e-02  -2.0600000e-02  -1.1400000e-04   7.0000000e-05   1.0600000e-04
   2.7010000e+03   1.0619162e+01   1.7431000e-02  -9.7780000e-03  -4.6350000e-02  -1.1400000e-04   7.0000000e-05   1.0600000e-04
   2.7020000e+03   1.0623096e+01  -1.1625000e-02   3.9118000e-02  -3.0900000e-02  -1.1400000e-04   7.0000000e-05   1.0600000e-04
   2.7030000e+03   1.0627028e+01   1.7429000e-02   4.8920000e-03  -5.1500000e-02  -1.1400000e-04   7.0000000e-05   1.0600000e-04
   2.7040000e+03   1.0630961e+01   1.1616000e-02   2.9342000e-02  -3.0900000e-02  -1.1400000e-04   7.0000000e-05   1.0600000e-04
   2.7050000e+03   1.0634895e+01  -5.8160000e-03   4.4009000e-02  -5.1500000e-02  -1.1400000e-04   7.0000000e-05   1.0600000e-04
   2.7060000e+03   1.0638828e+01   5.8040000e-03   3.9121000e-02   3.0900000e-02  -1.1400000e-04   7.0000000e-05   1.0600000e-04
   2.7070000e+03   1.0642760e+01   2.3239000e-02   4.8930000e-03  -4.1200000e-02  -1.1400000e-04   7.0000000e-05   1.0600000e-04
   2.7080000e+03   1.0646694e+01   7.5531000e-02  -4.8790000e-03  -1.0300000e-02  -1.1400000e-04   7.0000000e-05   1.0600000e-04
   2.7090000e+03   1.0650627e+01   5.8090000e-03   9.7810000e-03   1.5450000e-02  -1.1400000e-04   7.0000000e-05   1.0600000e-04
   2.7100000e+03   1.0654558e+01   5.2293000e-02  -1.9552000e-02   2.0600000e-02  -1.1400000e-04   7.0000000e-05   1.0600000e-04
   2.7110000e+03   1.0658491e+01   8.1336000e-02   2.9351000e-02   2.5750000e-02  -1.1400000e-04   7.0000000e-05   1.0600000e-04
   2.7120000e+03   1.0662424e+01  -7.0000000e-06   4.8900000e-02   2.0600000e-02  -1.1400000e-04   7.0000000e-05   1.0600000e-04
   2.7130000e+03   1.0666358e+01   3.4854000e-02   4.4015000e-02  -3.0900000e-02  -1.1400000e-04   7.0000000e-05   1.0600000e-04
   2.7140000e+03   1.0670292e+01   6.9713000e-02   4.8909000e-02   1.0300000e-02  -1.1400000e-04   7.0000000e-05   1.0600000e-04
   2.7150000e+03   1.0674224e+01  -1.7438000e-02   6.3568000e-02  -7.2100000e-02  -1.1400000e-04   7.0000000e-05   1.0600000e-04
   2.7160000e+03   1.0678156e+01  -1.7435000e-02   3.9118000e-02   0.0000000e+00  -1.1400000e-04   7.0000000e-05   1.0600000e-04
   2.7170000e+03   1.0682090e+01   1.7430000e-02   3.0000000e-06  -1.0300000e-02  -1.1400000e-04   7.0000000e-05   1.0600000e-04
   2.7180000e+03   1.0686023e+01   2.9049000e-02   4.8940000e-03  -3.0900000e-02  -1.1400000e-04   7.0000000e-05   1.0600000e-04
   2.7190000e+03   1.0689956e+01  -1.7429000e-02  -4.8930000e-03  -4.1200000e-02  -1.1400000e-04   7.0000000e-05   1.0600000e-04
   2.7200000e+03   1.0693889e+01   5.8096000e-02   2.9349000e-02  -2.0600000e-02  -1.1400000e-04   7.0000000e-05   1.0600000e-04
   2.7210000e+03   1.0697822e+01   8.1336000e-02   2.4462000e-02  -5.1500000e-03  -1.1400000e-04   7.0000000e-05   1.0600000e-04
   2.7220000e+03   1.0701754e+01   6.9721000e-02  -4.8800000e-03  -1.5450000e-02  -1.1400000e-04   7.0000000e-05   1.0600000e-04
   2.7230000e+03   1.0705690e+01   1.1615000e-02   3.4232000e-02   3.6050000e-02  -1.1400000e-04   7.0000000e-05   1.0600000e-04
   2.7240000e+03   1.0709619e+01   8.1340000e-02   1.2000000e-05  -7.7250000e-02  -1.1400000e-04   7.0000000e-05   1.0600000e-04
   2.7250000e+03   1.0713552e+01   1.1617000e-02   1.9562000e-02  -2.0600000e-02  -1.1400000e-04   7.0000000e-05   1.0600000e-04
   2.7260000e+03   1.0717484e+01  -1.7430000e-02  -2.0000000e-06  -2.5750000e-02  -1.1400000e-04   7.0000000e-05   1.0600000e-04
   2.7270000e+03   1.0721418e+01   2.9047000e-02   1.9564000e-02   2.0600000e-02  -1.1400000e-04   7.0000000e-05   1.0600000e-04
   2.7280000e+03   1.0725351e+01  -5.8100000e-03  -1.0000000e-06   5.1500000e-03  -1.1400000e-04   7.0000000e-05   1.0600000e-04
   2.7290000e+03   1.0729284e+01   5.8040000e-03   4.4011000e-02   5.1500000e-03  -1.1400000e-04   7.0000000e-05   1.0600000e-04
   2.7300000e+03   1.0733216e+01   4.0667000e-02   2.4455000e-02   0.0000000e+00  -1.1400000e-04   7.0000000e-05   1.0600000e-04
   2.7310000e+03   1.0737150e+01   5.8110000e-03  -4.8890000e-03   3.0900000e-02  -1.1400000e-04   7.0000000e-05   1.0600000e-04
   2.7320000e+03   1.0741083e+01   2.3236000e-02   2.4453000e-02  -5.1500000e-02  -1.1400000e-04   7.0000000e-05   1.0600000e-04
   2.7330000e+03   1.0745015e+01  -2.0000000e-06   1.4670000e-02   3.6050000e-02  -1.1400000e-04   7.0000000e-05   1.0600000e-04
   2.7340000e+03   1.0748948e+01   4.0666000e-02   2.9346000e-02   5.1500000e-03  -1.1400000e-04   7.0000000e-05   1.0600000e-04
   2.7350000e+03   1.0752881e+01   6.3905000e-02   3.4239000e-02  -3.6050000e-02  -1.1400000e-04   7.0000000e-05   1.0600000e-04
   2.7360000e+03   1.0756814e+01  -1.1631000e-02   7.3348000e-02  -5.1500000e-02  -1.1400000e-04   7.0000000e-05   1.0600000e-04
   2.7370000e+03   1.0760748e+01   2.3233000e-02   4.8903000e-02  -2.5750000e-02  -1.1400000e-04   7.0000000e-05   1.0600000e-04
   2.7380000e+03   1.0764680e+01   1.7426000e-02   2.9343000e-02  -1.0300000e-02  -1.1400000e-04   7.0000000e-05   1.0600000e-04
   2.7390000e+03   1.0768612e+01  -4.0670000e-02  -5.0000000e-06  -1.0300000e-02  -1.1400000e-04   7.0000000e-05   1.0600000e-04
   2.7400000e+03   1.0772549e+01   2.9050000e-02   4.0000000e-06   2.0600000e-02  -1.1400000e-04   7.0000000e-05   1.0600000e-04
   2.7410000e+03   1.0776479e+01   2.9051000e-02  -4.8860000e-03  -5.1500000e-02  -1.1400000e-04   7.0000000e-05   1.0600000e-04
   2.7420000e+03   1.0780411e+01   4.6483000e-02  -2.4444000e-02  -5.1500000e-03  -1.1400000e-04   7.0000000e-05   1.0600000e-04
   2.7430000e+03   1.0784344e+01   5.2288000e-02   1.4677000e-02  -2.0600000e-02  -1.1400000e-04   7.0000000e-05   1.0600000e-04
   2.7440000e+03   1.0788276e+01   1.7422000e-02   6.3572000e-02   4.6350000e-02  -1.1400000e-04   7.0000000e-05   1.0600000e-04
   2.7450000e+03   1.0792210e+01   7.5527000e-02   1.9571000e-02   1.5450000e-02  -1.1400000e-04   7.0000000e-05   1.0600000e-04
   2.7460000e+03   1.0796143e+01   3.4859000e-02   4.8950000e-03  -5.1500000e-03  -1.1400000e-04   7.0000000e-05   1.0600000e-04
   2.7470000e+03   1.0800076e+01  -1.1624000e-02   2.9338000e-02  -1.5450000e-02  -1.1400000e-04   7.0000000e-05   1.0600000e-04
   2.7480000e+03   1.0804009e+01   8.1336000e-02   2.4462000e-02  -3.0900000e-02  -1.1400000e-04   7.0000000e-05   1.0600000e-04
   2.7490000e+03   1.0807942e+01   5.8090000e-03   9.7810000e-03  -5.6650000e-02  -1.1400000e-04   7.0000000e-05   1.0600000e-04
   2.7500000e+03   1.0811873e+01  -5.8130000e-03   1.9559000e-02  -1.0300000e-02  -1.1400000e-04   7.0000000e-05   1.0600000e-04
   2.7510000e+03   1.0815807e+01   5.8094000e-02   4.4019000e-02   5.1500000e-03  -1.1400000e-04   7.0000000e-05   1.0600000e-04
   2.7520000e+03   1.0819740e+01   2.9048000e-02   1.4674000e-02  -5.1500000e-02  -1.1400000e-04   7.0000000e-05   1.0600000e-04
   2.7530000e+03   1.0823672e+01   5.8060000e-03   2.9341000e-02  -2.5750000e-02  -1.1400000e-04   7.0000000e-05   1.0600000e-04
   2.7540000e+03   1.0827604e+01   6.9721000e-02  -9.7710000e-03  -1.5450000e-02  -1.1400000e-04   7.0000000e-05   1.0600000e-04
   2.7550000e+03   1.0831539e+01   6.3907000e-02   2.4459000e-02  -2.5750000e-02  -1.1400000e-04   7.0000000e-05   1.0600000e-04
   2.7560000e+03   1.0835471e+01   1.1616000e-02   2.9342000e-02   5.1500000e-03  -1.1400000e-04   7.0000000e-05   1.0600000e-04
   2.7570000e+03   1.0839405e+01  -1.1622000e-02   1.4668000e-02   5.1500000e-03  -1.1400000e-04   7.0000000e-05   1.0600000e-04
   2.7580000e+03   1.0843338e+01   3.4855000e-02   3.9125000e-02  -4.1200000e-02  -1.1400000e-04   7.0000000e-05   1.0600000e-04
   2.7590000e+03   1.0847270e+01   5.8094000e-02   3.9129000e-02  -2.0600000e-02  -1.1400000e-04   7.0000000e-05   1.0600000e-04
   2.7600000e+03   1.0851204e+01  -4.0674000e-02   2.4444000e-02  -1.5450000e-02  -1.1400000e-04   7.0000000e-05   1.0600000e-04
   2.7610000e+03   1.0855137e+01   2.9053000e-02  -1.9556000e-02   1.5450000e-02  -1.1400000e-04   7.0000000e-05   1.0600000e-04
   2.7620000e+03   1.0859069e+01   2.9051000e-02  -4.8860000e-03  -1.0300000e-02  -1.1400000e-04   7.0000000e-05   1.0600000e-04
   2.7630000e+03   1.0863002e+01   2.3241000e-02  -9.7770000e-03   4.6350000e-02  -1.1400000e-04   7.0000000e-05   1.0600000e-04
   2.7640000e+03   1.0866935e+01   5.2292000e-02  -1.4662000e-02  -2.5750000e-02  -1.1400000e-04   7.0000000e-05   1.0600000e-04
   2.7650000e+03   1.0870868e+01   3.4859000e-02   9.7850000e-03   2.0600000e-02  -1.1400000e-04   7.0000000e-05   1.0600000e-04
   2.7660000e+03   1.0874802e+01   2.3235000e-02   3.4233000e-02  -5.1500000e-02  -1.1400000e-04   7.0000000e-05   1.0600000e-04
   2.7670000e+03   1.0878733e+01   4.0661000e-02   6.3575000e-02   1.0300000e-02  -1.1400000e-04   7.0000000e-05   1.0600000e-04
   2.7680000e+03   1.0882666e+01   2.9041000e-02   6.8464000e-02  -5.1500000e-03  -1.1400000e-04   7.0000000e-05   1.0600000e-04
   2.7690000e+03   1.0886600e+01   1.1619700e-01   1.9576000e-02  -3.0900000e-02  -1.1400000e-04   7.0000000e-05   1.0600000e-04
   2.7700000e+03   1.0890532e+01  -4.0673000e-02   2.4445000e-02  -3.0900000e-02  -1.1400000e-04   7.0000000e-05   1.0600000e-04
   2.7710000e+03   1.0894465e+01   5.8070000e-03   1.9561000e-02  -5.6650000e-02  -1.1400000e-04   7.0000000e-05   1.0600000e-04
   2.7720000e+03   1.0898397e+01   5.8098000e-02   1.4679000e-02  -2.5750000e-02  -1.1400000e-04   7.0000000e-05   1.0600000e-04
   2.7730000e+03   1.0902329e+01  -1.0000000e-06   4.8900000e-03   1.0300000e-02  -1.1400000e-04   7.0000000e-05   1.0600000e-04
   2.7740000e+03   1.0906263e+01  -1.7435000e-02   3.4227000e-02   3.0900000e-02  -1.1400000e-04   7.0000000e-05   1.0600000e-04
   2.7750000e+03   1.0910196e+01   9.8767000e-02   1.9575000e-02   0.0000000e+00  -1.1400000e-04   7.0000000e-05   1.0600000e-04
   2.7760000e+03   1.0914129e+01   2.3239000e-02   9.7830000e-03   5.1500000e-03  -1.1400000e-04   7.0000000e-05   1.0600000e-04
   2.7770000e+03   1.0918063e+01   2.9052000e-02  -1.4666000e-02   0.0000000e+00  -1.1400000e-04   7.0000000e-05   1.0600000e-04
   2.7780000e+03   1.0921996e+01   4.0671000e-02  -4.8840000e-03   1.5450000e-02  -1.1400000e-04   7.0000000e-05   1.0600000e-04
   2.7790000e+03   1.0925928e+01   3.4855000e-02   3.4235000e-02  -5.1500000e-03  -1.1400000e-04   7.0000000e-05   1.0600000e-04
   2.7800000e+03   1.0929862e+01   1.1617000e-02   1.9562000e-02   1.5450000e-02  -1.1400000e-04   7.0000000e-05   1.0600000e-04
   2.7810000e+03   1.0933794e+01   1.1617000e-02   1.9562000e-02   1.5450000e-02  -1.1400000e-04   7.0000000e-05   1.0600000e-04
   2.7820000e+03   1.0937755e+01  -4.0000000e-06   2.9340000e-02  -1.0300000e-02  -1.1400000e-04   7.0000000e-05   1.0600000e-04
   2.7830000e+03   1.0941660e+01   5.8050000e-03   3.9121000e-02  -6.1800000e-02  -1.1400000e-04   7.0000000e-05   1.0600000e-04
   2.7840000e+03   1.0945593e+01  -1.7429000e-02  -4.8920000e-03   5.1500000e-03  -1.1400000e-04   7.0000000e-05   1.0600000e-04
   2.7850000e+03   1.0949526e+01   6.3911000e-02  -4.8810000e-03  -2.0600000e-02  -1.1400000e-04   7.0000000e-05   1.0600000e-04
   2.7860000e+03   1.0953459e+01   4.6478000e-02   1.4677000e-02  -2.5750000e-02  -1.1400000e-04   7.0000000e-05   1.0600000e-04
   2.7870000e+03   1.0957395e+01  -3.4863000e-02   1.9555000e-02  -5.1500000e-03  -1.1400000e-04   7.0000000e-05   1.0600000e-04
   2.7880000e+03   1.0961324e+01   6.9714000e-02   4.4020000e-02  -1.5450000e-02  -1.1400000e-04   7.0000000e-05   1.0600000e-04
   2.7890000e+03   1.0965257e+01   5.8094000e-02   4.4019000e-02  -1.5450000e-02  -1.1400000e-04   7.0000000e-05   1.0600000e-04
   2.7900000e+03   1.0969191e+01  -1.1627000e-02   4.8898000e-02  -2.0600000e-02  -1.1400000e-04   7.0000000e-05   1.0600000e-04
   2.7910000e+03   1.0973124e+01   5.8091000e-02   6.3579000e-02   1.0300000e-02  -1.1400000e-04   7.0000000e-05   1.0600000e-04
   2.7920000e+03   1.0977056e+01   1.1622000e-02  -1.4668000e-02  -7.2100000e-02  -1.1400000e-04   7.0000000e-05   1.0600000e-04
   2.7930000e+03   1.0980989e+01   5.8100000e-03   1.0000000e-06  -2.0600000e-02  -1.1400000e-04   7.0000000e-05   1.0600000e-04
   2.7940000e+03   1.0984921e+01   2.9050000e-02   4.0000000e-06  -2.5750000e-02  -1.1400000e-04   7.0000000e-05   1.0600000e-04
   2.7950000e+03   1.0988854e+01   2.3243000e-02  -2.4447000e-02   3.0900000e-02  -1.1400000e-04   7.0000000e-05   1.0600000e-04
   2.7960000e+03   1.0992785e+01   4.6477000e-02   1.9566000e-02   2.0600000e-02  -1.1400000e-04   7.0000000e-05   1.0600000e-04
   2.7970000e+03   1.0996719e+01   5.8090000e-03   9.7810000e-03   2.5750000e-02  -1.1400000e-04   7.0000000e-05   1.0600000e-04
   2.7980000e+03   1.1000652e+01   5.8098000e-02   1.4678000e-02  -5.1500000e-03  -1.1400000e-04   7.0000000e-05   1.0600000e-04
   2.7990000e+03   1.1004585e+01   1.1620400e-01  -2.4433000e-02  -1.5450000e-02  -1.1400000e-04   7.0000000e-05   1.0600000e-04
   2.8000000e+03   1.1008519e+01   1.1613000e-02   4.8902000e-02  -4.6350000e-02  -1.1400000e-04   7.0000000e-05   1.0600000e-04
   2.8010000e+03   1.1012451e+01   2.9046000e-02   2.9344000e-02   1.0300000e-02  -1.1400000e-04   7.0000000e-05   1.0600000e-04
   2.8020000e+03   1.1016383e+01   5.8100000e-02   9.0000000e-06  -3.0900000e-02  -1.1400000e-04   7.0000000e-05   1.0600000e-04
   2.8030000e+03   1.1020317e+01   1.1608000e-02   7.8242000e-02  -3.6050000e-02  -1.1400000e-04   7.0000000e-05   1.0600000e-04
   2.8040000e+03   1.1024253e+01  -1.7436000e-02   3.9117000e-02  -3.0900000e-02  -1.1400000e-04   7.0000000e-05   1.0600000e-04
   2.8050000e+03   1.1028183e+01   5.8040000e-03   3.9121000e-02  -5.6650000e-02  -1.1400000e-04   7.0000000e-05   1.0600000e-04
   2.8060000e+03   1.1032117e+01   1.1615000e-02   3.4232000e-02  -5.1500000e-02  -1.1400000e-04   7.0000000e-05   1.0600000e-04
   2.8070000e+03   1.1036049e+01   5.8110000e-03  -9.7790000e-03   4.6350000e-02  -1.1400000e-04   7.0000000e-05   1.0600000e-04
   2.8080000e+03   1.1039982e+01   5.8080000e-03   1.4671000e-02   3.0900000e-02  -1.1400000e-04   7.0000000e-05   1.0600000e-04
   2.8090000e+03   1.1043916e+01   6.3909000e-02   9.7890000e-03  -1.5450000e-02  -1.1400000e-04   7.0000000e-05   1.0600000e-04
   2.8100000e+03   1.1047846e+01   6.3909000e-02   9.7890000e-03   5.1500000e-03  -1.1400000e-04   7.0000000e-05   1.0600000e-04
   2.8110000e+03   1.1051779e+01  -5.0000000e-06   3.4230000e-02  -3.0900000e-02  -1.1400000e-04   7.0000000e-05   1.0600000e-04
   2.8120000e+03   1.1055713e+01   5.8091000e-02   5.8689000e-02   5.1500000e-03  -1.1400000e-04   7.0000000e-05   1.0600000e-04
   2.8130000e+03   1.1059646e+01   1.1618000e-02   1.4672000e-02  -3.0900000e-02  -1.1400000e-04   7.0000000e-05   1.0600000e-04
   2.8140000e+03   1.1063579e+01  -6.3913000e-02   1.9551000e-02   3.0900000e-02  -1.1400000e-04   7.0000000e-05   1.0600000e-04
   2.8150000e+03   1.1067512e+01   6.3909000e-02   4.8990000e-03  -3.0900000e-02  -1.1400000e-04   7.0000000e-05   1.0600000e-04
   2.8160000e+03   1.1071444e+01   5.8120000e-03  -1.4669000e-02   1.5450000e-02  -1.1400000e-04   7.0000000e-05   1.0600000e-04
   2.8170000e+03   1.1075377e+01  -1.7427000e-02  -1.9563000e-02  -2.5750000e-02  -1.1400000e-04   7.0000000e-05   1.0600000e-04
   2.8180000e+03   1.1079310e+01   2.3236000e-02   2.9343000e-02   1.5450000e-02  -1.1400000e-04   7.0000000e-05   1.0600000e-04
   2.8190000e+03   1.1083244e+01   3.4861000e-02  -4.8850000e-03  -5.1500000e-03  -1.1400000e-04   7.0000000e-05   1.0600000e-04
   2.8200000e+03   1.1087176e+01   9.8764000e-02   4.4023000e-02  -1.5450000e-02  -1.1400000e-04   7.0000000e-05   1.0600000e-04
   2.8210000e+03   1.1091109e+01   1.1612000e-02   5.8682000e-02  -3.6050000e-02  -1.1400000e-04   7.0000000e-05   1.0600000e-04
   2.8220000e+03   1.1095041e+01   2.3234000e-02   4.4013000e-02  -3.0900000e-02  -1.1400000e-04   7.0000000e-05   1.0600000e-04
   2.8230000e+03   1.1098975e+01   7.5525000e-02   3.9130000e-02  -1.5450000e-02  -1.1400000e-04   7.0000000e-05   1.0600000e-04
   2.8240000e+03   1.1102908e+01  -4.0673000e-02   2.4445000e-02  -3.6050000e-02  -1.1400000e-04   7.0000000e-05   1.0600000e-04
   2.8250000e+03   1.1106840e+01   5.8070000e-03   1.9561000e-02   5.1500000e-03  -1.1400000e-04   7.0000000e-05   1.0600000e-04
   2.8260000e+03   1.1110772e+01   6.3908000e-02   1.4679000e-02  -4.6350000e-02  -1.1400000e-04   7.0000000e-05   1.0600000e-04
   2.8270000e+03   1.1114706e+01   5.8080000e-03   1.4671000e-02   1.0300000e-02  -1.1400000e-04   7.0000000e-05   1.0600000e-04
   2.8280000e+03   1.1118640e+01   5.8080000e-03   1.4671000e-02  -5.1500000e-03  -1.1400000e-04   7.0000000e-05   1.0600000e-04
   2.8290000e+03   1.1122573e+01   3.4856000e-02   2.9345000e-02  -1.0300000e-02  -1.1400000e-04   7.0000000e-05   1.0600000e-04
   2.8300000e+03   1.1126505e+01   4.6480000e-02   7.0000000e-06   3.0900000e-02  -1.1400000e-04   7.0000000e-05   1.0600000e-04
   2.8310000e+03   1.1130437e+01   2.9051000e-02  -9.7760000e-03   2.5750000e-02  -1.1400000e-04   7.0000000e-05   1.0600000e-04
   2.8320000e+03   1.1134371e+01   2.3238000e-02   1.4673000e-02  -2.5750000e-02  -1.1400000e-04   7.0000000e-05   1.0600000e-04
   2.8330000e+03   1.1138304e+01   4.6475000e-02   3.9126000e-02  -5.1500000e-03  -1.1400000e-04   7.0000000e-05   1.0600000e-04
   2.8340000e+03   1.1142242e+01   1.1618000e-02   1.4672000e-02  -6.1800000e-02  -1.1400000e-04   7.0000000e-05   1.0600000e-04
   2.8350000e+03   1.1146170e+01  -1.7437000e-02   4.8898000e-02   1.5450000e-02  -1.1400000e-04   7.0000000e-05   1.0600000e-04
   2.8360000e+03   1.1150104e+01   4.0665000e-02   3.9125000e-02  -4.1200000e-02  -1.1400000e-04   7.0000000e-05   1.0600000e-04
   2.8370000e+03   1.1154036e+01   2.3238000e-02   1.4673000e-02  -1.0300000e-02  -1.1400000e-04   7.0000000e-05   1.0600000e-04
   2.8380000e+03   1.1157969e+01  -2.9048000e-02  -1.4674000e-02  -5.1500000e-03  -1.1400000e-04   7.0000000e-05   1.0600000e-04
   2.8390000e+03   1.1161902e+01   2.9048000e-02   1.4674000e-02  -5.1500000e-02  -1.1400000e-04   7.0000000e-05   1.0600000e-04
   2.8400000e+03   1.1165833e+01   5.8097000e-02   1.9569000e-02  -2.5750000e-02  -1.1400000e-04   7.0000000e-05   1.0600000e-04
   2.8410000e+03   1.1169766e+01   1.0457100e-01   6.3585000e-02   0.0000000e+00  -1.1400000e-04   7.0000000e-05   1.0600000e-04
   2.8420000e+03   1.1173699e+01   3.4852000e-02   5.3795000e-02   3.6050000e-02  -1.1400000e-04   7.0000000e-05   1.0600000e-04
   2.8430000e+03   1.1177633e+01   2.3234000e-02   4.4013000e-02  -3.6050000e-02  -1.1400000e-04   7.0000000e-05   1.0600000e-04
   2.8440000e+03   1.1181565e+01   5.8090000e-02   6.8469000e-02  -1.0300000e-02  -1.1400000e-04   7.0000000e-05   1.0600000e-04
   2.8450000e+03   1.1185497e+01  -5.8110000e-03   9.7790000e-03  -3.6050000e-02  -1.1400000e-04   7.0000000e-05   1.0600000e-04
   2.8460000e+03   1.1189431e+01   2.9047000e-02   1.9564000e-02  -2.0600000e-02  -1.1400000e-04   7.0000000e-05   1.0600000e-04
   2.8470000e+03   1.1193364e+01   5.2293000e-02  -1.9553000e-02   1.5450000e-02  -1.1400000e-04   7.0000000e-05   1.0600000e-04
   2.8480000e+03   1.1197297e+01   1.0000000e-06  -4.8900000e-03   4.6350000e-02  -1.1400000e-04   7.0000000e-05   1.0600000e-04
   2.8490000e+03   1.1201231e+01   4.0667000e-02   1.9565000e-02  -1.0300000e-02  -1.1400000e-04   7.0000000e-05   1.0600000e-04
   2.8500000e+03   1.1205163e+01   8.1341000e-02  -4.8790000e-03  -1.5450000e-02  -1.1400000e-04   7.0000000e-05   1.0600000e-04
   2.8510000e+03   1.1209096e+01   3.4853000e-02   5.3795000e-02  -4.6350000e-02  -1.1400000e-04   7.0000000e-05   1.0600000e-04
   2.8520000e+03   1.1213030e+01   4.6477000e-02   1.9566000e-02   1.5450000e-02  -1.1400000e-04   7.0000000e-05   1.0600000e-04
   2.8530000e+03   1.1216962e+01   6.3907000e-02   1.9569000e-02  -2.0600000e-02  -1.1400000e-04   7.0000000e-05   1.0600000e-04
   2.8540000e+03   1.1220893e+01   4.6479000e-02   9.7870000e-03  -5.1500000e-03  -1.1400000e-04   7.0000000e-05   1.0600000e-04
   2.8550000e+03   1.1224826e+01   1.1616000e-02   2.4452000e-02  -4.1200000e-02  -1.1400000e-04   7.0000000e-05   1.0600000e-04
   2.8560000e+03   1.1228760e+01  -5.8170000e-03   4.8899000e-02  -5.6650000e-02  -1.1400000e-04   7.0000000e-05   1.0600000e-04
   2.8570000e+03   1.1232693e+01   5.2290000e-02   8.0000000e-06  -6.1800000e-02  -1.1400000e-04   7.0000000e-05   1.0600000e-04
   2.8580000e+03   1.1236626e+01  -2.3248000e-02   5.3787000e-02  -5.1500000e-03  -1.1400000e-04   7.0000000e-05   1.0600000e-04
   2.8590000e+03   1.1240558e+01  -5.8160000e-03   4.4009000e-02   1.5450000e-02  -1.1400000e-04   7.0000000e-05   1.0600000e-04
   2.8600000e+03   1.1244492e+01   6.9719000e-02   4.8990000e-03  -1.0300000e-02  -1.1400000e-04   7.0000000e-05   1.0600000e-04
   2.8610000e+03   1.1248425e+01   4.6477000e-02   2.4456000e-02   0.0000000e+00  -1.1400000e-04   7.0000000e-05   1.0600000e-04
   2.8620000e+03   1.1252358e+01   5.8070000e-03   2.4451000e-02  -2.0600000e-02  -1.1400000e-04   7.0000000e-05   1.0600000e-04
   2.8630000e+03   1.1256290e+01   4.0665000e-02   3.4235000e-02   5.1500000e-03  -1.1400000e-04   7.0000000e-05   1.0600000e-04
   2.8640000e+03   1.1260223e+01   1.1615000e-02   3.9122000e-02  -1.5450000e-02  -1.1400000e-04   7.0000000e-05   1.0600000e-04
   2.8650000e+03   1.1264156e+01  -3.4868000e-02   5.8675000e-02   4.1200000e-02  -1.1400000e-04   7.0000000e-05   1.0600000e-04
   2.8660000e+03   1.1268089e+01   4.0669000e-02   4.8960000e-03  -4.6350000e-02  -1.1400000e-04   7.0000000e-05   1.0600000e-04
   2.8670000e+03   1.1272022e+01   2.3237000e-02   1.9563000e-02   5.1500000e-03  -1.1400000e-04   7.0000000e-05   1.0600000e-04
   2.8680000e+03   1.1275959e+01   1.0000000e-06  -4.8900000e-03   2.0600000e-02  -1.1400000e-04   7.0000000e-05   1.0600000e-04
   2.8690000e+03   1.1279887e+01  -1.1616000e-02  -2.4452000e-02  -1.0300000e-02  -1.1400000e-04   7.0000000e-05   1.0600000e-04
   2.8700000e+03   1.1283820e+01   3.4860000e-02   5.0000000e-06   0.0000000e+00  -1.1400000e-04   7.0000000e-05   1.0600000e-04
   2.8710000e+03   1.1287753e+01   8.1339000e-02   9.7920000e-03  -5.1500000e-03  -1.1400000e-04   7.0000000e-05   1.0600000e-04
   2.8720000e+03   1.1291687e+01   1.1616000e-02   2.9342000e-02  -1.5450000e-02  -1.1400000e-04   7.0000000e-05   1.0600000e-04
   2.8730000e+03   1.1295619e+01   3.4852000e-02   5.8685000e-02  -6.6950000e-02  -1.1400000e-04   7.0000000e-05   1.0600000e-04
   2.8740000e+03   1.1299551e+01   6.9713000e-02   5.3799000e-02  -3.0900000e-02  -1.1400000e-04   7.0000000e-05   1.0600000e-04
   2.8750000e+03   1.1303485e+01   1.1614000e-02   4.4012000e-02  -3.0900000e-02  -1.1400000e-04   7.0000000e-05   1.0600000e-04
   2.8760000e+03   1.1307418e+01   1.1617000e-02   1.9562000e-02   0.0000000e+00  -1.1400000e-04   7.0000000e-05   1.0600000e-04
   2.8770000e+03   1.1311350e+01   4.0666000e-02   2.9345000e-02  -5.1500000e-02  -1.1400000e-04   7.0000000e-05   1.0600000e-04
   2.8780000e+03   1.1315285e+01   2.3239000e-02   9.7830000e-03  -1.0300000e-02  -1.1400000e-04   7.0000000e-05   1.0600000e-04
   2.8790000e+03   1.1319218e+01   2.9048000e-02   1.4674000e-02  -1.5450000e-02  -1.1400000e-04   7.0000000e-05   1.0600000e-04
   2.8800000e+03   1.1323149e+01   5.8060000e-03   2.4451000e-02  -1.0300000e-02  -1.1400000e-04   7.0000000e-05   1.0600000e-04
   2.8810000e+03   1.1327084e+01   4.6476000e-02   2.4457000e-02   1.0300000e-02  -1.1400000e-04   7.0000000e-05   1.0600000e-04
   2.8820000e+03   1.1331014e+01   3.4855000e-02   3.4235000e-02   4.6350000e-02  -1.1400000e-04   7.0000000e-05   1.0600000e-04
   2.8830000e+03   1.1334947e+01   1.1621000e-02  -9.7780000e-03  -1.0300000e-02  -1.1400000e-04   7.0000000e-05   1.0600000e-04
   2.8840000e+03   1.1338881e+01   6.9714000e-02   3.9130000e-02   1.0300000e-02  -1.1400000e-04   7.0000000e-05   1.0600000e-04
   2.8850000e+03   1.1342840e+01  -1.1623000e-02   1.9558000e-02  -5.1500000e-03  -1.1400000e-04   7.0000000e-05   1.0600000e-04
   2.8860000e+03   1.1346747e+01   1.1619000e-02   9.7820000e-03   2.0600000e-02  -1.1400000e-04   7.0000000e-05   1.0600000e-04
   2.8870000e+03   1.1350679e+01   4.0669000e-02   9.7850000e-03  -4.6350000e-02  -1.1400000e-04   7.0000000e-05   1.0600000e-04
   2.8880000e+03   1.1354611e+01   5.8050000e-03   3.9121000e-02  -1.0300000e-02  -1.1400000e-04   7.0000000e-05   1.0600000e-04
   2.8890000e+03   1.1358545e+01  -5.0000000e-06   3.4230000e-02  -2.0600000e-02  -1.1400000e-04   7.0000000e-05   1.0600000e-04
   2.8900000e+03   1.1362478e+01   1.7431000e-02  -4.8880000e-03  -5.1500000e-02  -1.1400000e-04   7.0000000e-05   1.0600000e-04
   2.8910000e+03   1.1366412e+01   1.7429000e-02   9.7820000e-03  -3.6050000e-02  -1.1400000e-04   7.0000000e-05   1.0600000e-04
   2.8920000e+03   1.1370344e+01   1.0458000e-01   1.4000000e-05  -1.5450000e-02  -1.1400000e-04   7.0000000e-05   1.0600000e-04
   2.8930000e+03   1.1374277e+01   1.1617000e-02   1.9562000e-02   5.1500000e-03  -1.1400000e-04   7.0000000e-05   1.0600000e-04
   2.8940000e+03   1.1378211e+01   6.9715000e-02   3.4240000e-02  -6.1800000e-02  -1.1400000e-04   7.0000000e-05   1.0600000e-04
   2.8950000e+03   1.1382143e+01   5.8093000e-02   4.8909000e-02   1.0300000e-02  -1.1400000e-04   7.0000000e-05   1.0600000e-04
   2.8960000e+03   1.1386076e+01   1.1611000e-02   6.3572000e-02  -6.6950000e-02  -1.1400000e-04   7.0000000e-05   1.0600000e-04
   2.8970000e+03   1.1390007e+01   1.7421000e-02   5.8683000e-02   5.1500000e-03  -1.1400000e-04   7.0000000e-05   1.0600000e-04
   2.8980000e+03   1.1393970e+01   6.3913000e-02  -1.9551000e-02   3.0900000e-02  -1.1400000e-04   7.0000000e-05   1.0600000e-04
   2.8990000e+03   1.1397874e+01   2.3241000e-02  -4.8870000e-03   3.0900000e-02  -1.1400000e-04   7.0000000e-05   1.0600000e-04
   2.9000000e+03   1.1401807e+01   4.6483000e-02  -2.4444000e-02  -1.0300000e-02  -1.1400000e-04   7.0000000e-05   1.0600000e-04
   2.9010000e+03   1.1405741e+01   2.9053000e-02  -1.9556000e-02  -1.0300000e-02  -1.1400000e-04   7.0000000e-05   1.0600000e-04
   2.9020000e+03   1.1409673e+01   4.0669000e-02   9.7850000e-03   4.6350000e-02  -1.1400000e-04   7.0000000e-05   1.0600000e-04
   2.9030000e+03   1.1413606e+01   4.0665000e-02   3.4235000e-02   1.0300000e-02  -1.1400000e-04   7.0000000e-05   1.0600000e-04
   2.9040000e+03   1.1417539e+01   4.6475000e-02   3.9126000e-02  -4.1200000e-02  -1.1400000e-04   7.0000000e-05   1.0600000e-04
   2.9050000e+03   1.1421472e+01   8.1337000e-02   1.9571000e-02  -5.1500000e-03  -1.1400000e-04   7.0000000e-05   1.0600000e-04
   2.9060000e+03   1.1425405e+01  -1.7433000e-02   2.4448000e-02  -4.1200000e-02  -1.1400000e-04   7.0000000e-05   1.0600000e-04
   2.9070000e+03   1.1429338e+01   1.1619000e-02   9.7820000e-03  -4.1200000e-02  -1.1400000e-04   7.0000000e-05   1.0600000e-04
   2.9080000e+03   1.1433270e+01   2.9056000e-02  -3.9116000e-02  -7.7250000e-02  -1.1400000e-04   7.0000000e-05   1.0600000e-04
   2.9090000e+03   1.1437203e+01   5.8040000e-03   3.9121000e-02  -5.1500000e-03  -1.1400000e-04   7.0000000e-05   1.0600000e-04
   2.9100000e+03   1.1441137e+01  -5.8140000e-03   2.4449000e-02   0.0000000e+00  -1.1400000e-04   7.0000000e-05   1.0600000e-04
   2.9110000e+03   1.1445068e+01   5.2279000e-02   7.3358000e-02  -1.0300000e-02  -1.1400000e-04   7.0000000e-05   1.0600000e-04
   2.9120000e+03   1.1449001e+01   5.8050000e-03   3.4231000e-02   1.5450000e-02  -1.1400000e-04   7.0000000e-05   1.0600000e-04
   2.9130000e+03   1.1452935e+01   3.4859000e-02   4.8950000e-03  -2.0600000e-02  -1.1400000e-04   7.0000000e-05   1.0600000e-04
   2.9140000e+03   1.1456867e+01   8.1334000e-02   4.4021000e-02   5.1500000e-03  -1.1400000e-04   7.0000000e-05   1.0600000e-04
   2.9150000e+03   1.1460800e+01   1.1616000e-02   2.9342000e-02  -2.0600000e-02  -1.1400000e-04   7.0000000e-05   1.0600000e-04
   2.9160000e+03   1.1464732e+01   1.1614000e-02   4.4012000e-02   2.0600000e-02  -1.1400000e-04   7.0000000e-05   1.0600000e-04
   2.9170000e+03   1.1468665e+01   5.2289000e-02   9.7870000e-03  -4.1200000e-02  -1.1400000e-04   7.0000000e-05   1.0600000e-04
   2.9180000e+03   1.1472599e+01  -5.8150000e-03   3.9119000e-02  -1.0300000e-02  -1.1400000e-04   7.0000000e-05   1.0600000e-04
   2.9190000e+03   1.1476532e+01   0.0000000e+00   0.0000000e+00  -1.5450000e-02  -1.1400000e-04   7.0000000e-05   1.0600000e-04
   2.9200000e+03   1.1480465e+01   1.0000000e-06  -4.8900000e-03   5.1500000e-03  -1.1400000e-04   7.0000000e-05   1.0600000e-04
   2.9210000e+03   1.1484399e+01   4.0667000e-02   1.9566000e-02   3.6050000e-02  -1.1400000e-04   7.0000000e-05   1.0600000e-04
   2.9220000e+03   1.1488330e+01   4.0672000e-02  -1.4664000e-02  -5.1500000e-03  -1.1400000e-04   7.0000000e-05   1.0600000e-04
   2.9230000e+03   1.1492263e+01   2.3241000e-02  -4.8870000e-03  -2.5750000e-02  -1.1400000e-04   7.0000000e-05   1.0600000e-04
   2.9240000e+03   1.1496197e+01   5.8096000e-02   2.4459000e-02  -2.5750000e-02  -1.1400000e-04   7.0000000e-05   1.0600000e-04
   2.9250000e+03   1.1500130e+01   5.8096000e-02   2.4459000e-02  -4.6350000e-02  -1.1400000e-04   7.0000000e-05   1.0600000e-04
   2.9260000e+03   1.1504061e+01   1.1610000e-02   6.8462000e-02  -5.1500000e-03  -1.1400000e-04   7.0000000e-05   1.0600000e-04
   2.9270000e+03   1.1507994e+01   4.0665000e-02   3.4236000e-02  -1.5450000e-02  -1.1400000e-04   7.0000000e-05   1.0600000e-04
   2.9280000e+03   1.1511928e+01   5.8090000e-03   9.7810000e-03  -4.1200000e-02  -1.1400000e-04   7.0000000e-05   1.0600000e-04
   2.9290000e+03   1.1515861e+01   5.8110000e-03  -4.8890000e-03   5.1500000e-03  -1.1400000e-04   7.0000000e-05   1.0600000e-04
   2.9300000e+03   1.1519794e+01   5.2289000e-02   4.8970000e-03  -1.0300000e-02  -1.1400000e-04   7.0000000e-05   1.0600000e-04
   2.9310000e+03   1.1523726e+01   3.4862000e-02  -1.4665000e-02  -5.1500000e-03  -1.1400000e-04   7.0000000e-05   1.0600000e-04
   2.9320000e+03   1.1527663e+01   4.6479000e-02   9.7860000e-03   3.6050000e-02  -1.1400000e-04   7.0000000e-05   1.0600000e-04
   2.9330000e+03   1.1531592e+01   2.9045000e-02   3.4234000e-02   3.6050000e-02  -1.1400000e-04   7.0000000e-05   1.0600000e-04
   2.9340000e+03   1.1535526e+01   4.6476000e-02   2.9346000e-02  -1.0300000e-02  -1.1400000e-04   7.0000000e-05   1.0600000e-04
   2.9350000e+03   1.1539458e+01   8.1334000e-02   3.9132000e-02  -5.1500000e-03  -1.1400000e-04   7.0000000e-05   1.0600000e-04
   2.9360000e+03   1.1543391e+01   1.1620000e-02   2.0000000e-06  -1.0300000e-02  -1.1400000e-04   7.0000000e-05   1.0600000e-04
   2.9370000e+03   1.1547324e+01   1.1617000e-02   1.9562000e-02   1.0300000e-02  -1.1400000e-04   7.0000000e-05   1.0600000e-04
   2.9380000e+03   1.1551257e+01   6.3910000e-02   9.0000000e-06   1.0300000e-02  -1.1400000e-04   7.0000000e-05   1.0600000e-04
   2.9390000e+03   1.1555191e+01   5.8100000e-03   1.0000000e-06   0.0000000e+00  -1.1400000e-04   7.0000000e-05   1.0600000e-04
   2.9400000e+03   1.1559122e+01   1.1618000e-02   1.4672000e-02  -5.1500000e-03  -1.1400000e-04   7.0000000e-05   1.0600000e-04
   2.9410000e+03   1.1563055e+01   2.9046000e-02   2.4454000e-02  -3.0900000e-02  -1.1400000e-04   7.0000000e-05   1.0600000e-04
   2.9420000e+03   1.1566989e+01   3.4858000e-02   1.4675000e-02  -3.6050000e-02  -1.1400000e-04   7.0000000e-05   1.0600000e-04
   2.9430000e+03   1.1570921e+01   5.8101000e-02  -4.8820000e-03  -2.0600000e-02  -1.1400000e-04   7.0000000e-05   1.0600000e-04
   2.9440000e+03   1.1574854e+01  -3.0000000e-06   2.4450000e-02   5.1500000e-03  -1.1400000e-04   7.0000000e-05   1.0600000e-04
   2.9450000e+03   1.1578787e+01   6.9713000e-02   4.8909000e-02  -4.6350000e-02  -1.1400000e-04   7.0000000e-05   1.0600000e-04
   2.9460000e+03   1.1582719e+01   1.1620000e-02   2.0000000e-06   5.1500000e-03  -1.1400000e-04   7.0000000e-05   1.0600000e-04
   2.9470000e+03   1.1586653e+01  -3.4867000e-02   5.3785000e-02  -5.1500000e-02  -1.1400000e-04   7.0000000e-05   1.0600000e-04
   2.9480000e+03   1.1590586e+01   4.0665000e-02   3.9125000e-02  -1.0300000e-02  -1.1400000e-04   7.0000000e-05   1.0600000e-04
   2.9490000e+03   1.1594519e+01  -5.8170000e-03   4.8899000e-02   1.0300000e-02  -1.1400000e-04   7.0000000e-05   1.0600000e-04
   2.9500000e+03   1.1598452e+01  -2.3242000e-02   1.4667000e-02   4.1200000e-02  -1.1400000e-04   7.0000000e-05   1.0600000e-04
   2.9510000e+03   1.1602386e+01   4.6481000e-02  -9.7730000e-03  -1.5450000e-02  -1.1400000e-04   7.0000000e-05   1.0600000e-04
   2.9520000e+03   1.1606317e+01   5.8100000e-02   9.0000000e-06   5.1500000e-03  -1.1400000e-04   7.0000000e-05   1.0600000e-04
   2.9530000e+03   1.1610250e+01   1.1619000e-02   9.7820000e-03   1.5450000e-02  -1.1400000e-04   7.0000000e-05   1.0600000e-04
   2.9540000e+03   1.1614182e+01   3.4858000e-02   1.4675000e-02  -5.1500000e-03  -1.1400000e-04   7.0000000e-05   1.0600000e-04
   2.9550000e+03   1.1618114e+01   2.3235000e-02   3.4233000e-02   5.6650000e-02  -1.1400000e-04   7.0000000e-05   1.0600000e-04
   2.9560000e+03   1.1622047e+01   5.8095000e-02   3.9128000e-02  -2.5750000e-02  -1.1400000e-04   7.0000000e-05   1.0600000e-04
   2.9570000e+03   1.1625980e+01  -1.7436000e-02   4.4008000e-02  -2.0600000e-02  -1.1400000e-04   7.0000000e-05   1.0600000e-04
   2.9580000e+03   1.1629914e+01  -2.9053000e-02   1.9556000e-02  -6.1800000e-02  -1.1400000e-04   7.0000000e-05   1.0600000e-04
   2.9590000e+03   1.1633847e+01   5.8098000e-02   1.4678000e-02  -6.1800000e-02  -1.1400000e-04   7.0000000e-05   1.0600000e-04
   2.9600000e+03   1.1637779e+01  -5.8090000e-03  -4.8910000e-03  -1.5450000e-02  -1.1400000e-04   7.0000000e-05   1.0600000e-04
   2.9610000e+03   1.1641712e+01  -1.1619000e-02  -4.8920000e-03  -5.1500000e-03  -1.1400000e-04   7.0000000e-05   1.0600000e-04
   2.9620000e+03   1.1645646e+01   5.8095000e-02   3.4239000e-02  -5.1500000e-03  -1.1400000e-04   7.0000000e-05   1.0600000e-04
   2.9630000e+03   1.1649578e+01   2.3238000e-02   1.4673000e-02   2.0600000e-02  -1.1400000e-04   7.0000000e-05   1.0600000e-04
   2.9640000e+03   1.1653512e+01   3.4851000e-02   5.8685000e-02  -3.6050000e-02  -1.1400000e-04   7.0000000e-05   1.0600000e-04
   2.9650000e+03   1.1657445e+01   8.7143000e-02   4.8913000e-02  -1.5450000e-02  -1.1400000e-04   7.0000000e-05   1.0600000e-04
   2.9660000e+03   1.1661377e+01   1.1611000e-02   5.8682000e-02   0.0000000e+00  -1.1400000e-04   7.0000000e-05   1.0600000e-04
   2.9670000e+03   1.1665311e+01   1.1614000e-02   3.9122000e-02   2.5750000e-02  -1.1400000e-04   7.0000000e-05   1.0600000e-04
   2.9680000e+03   1.1669244e+01   6.9717000e-02   1.9570000e-02  -3.0900000e-02  -1.1400000e-04   7.0000000e-05   1.0600000e-04
   2.9690000e+03   1.1673175e+01   5.8070000e-03   2.4451000e-02   1.5450000e-02  -1.1400000e-04   7.0000000e-05   1.0600000e-04
   2.9700000e+03   1.1677108e+01   1.7429000e-02   4.8920000e-03  -1.0300000e-02  -1.1400000e-04   7.0000000e-05   1.0600000e-04
   2.9710000e+03   1.1681042e+01  -5.0000000e-06   3.4230000e-02   2.5750000e-02  -1.1400000e-04   7.0000000e-05   1.0600000e-04
   2.9720000e+03   1.1684975e+01   4.6481000e-02  -4.8840000e-03   5.6650000e-02  -1.1400000e-04   7.0000000e-05   1.0600000e-04
   2.9730000e+03   1.1688909e+01   2.9045000e-02   3.4234000e-02  -1.0300000e-02  -1.1400000e-04   7.0000000e-05   1.0600000e-04
   2.9740000e+03   1.1692841e+01  -8.0000000e-06   5.8680000e-02  -2.0600000e-02  -1.1400000e-04   7.0000000e-05   1.0600000e-04
   2.9750000e+03   1.1696773e+01   6.9716000e-02   2.4460000e-02  -5.1500000e-02  -1.1400000e-04   7.0000000e-05   1.0600000e-04
   2.9760000e+03   1.1700706e+01  -1.7430000e-02  -3.0000000e-06  -5.6650000e-02  -1.1400000e-04   7.0000000e-05   1.0600000e-04
   2.9770000e+03   1.1704639e+01  -4.6484000e-02   2.4443000e-02  -3.6050000e-02  -1.1400000e-04   7.0000000e-05   1.0600000e-04
   2.9780000e+03   1.1708572e+01   4.0670000e-02   6.0000000e-06   5.1500000e-03  -1.1400000e-04   7.0000000e-05   1.0600000e-04
   2.9790000e+03   1.1712509e+01   2.9044000e-02   3.9124000e-02  -4.1200000e-02  -1.1400000e-04   7.0000000e-05   1.0600000e-04
   2.9800000e+03   1.1716439e+01  -1.7432000e-02   1.4667000e-02   5.1500000e-03  -1.1400000e-04   7.0000000e-05   1.0600000e-04
   2.9810000e+03   1.1720371e+01   5.8090000e-03   9.7810000e-03  -3.0900000e-02  -1.1400000e-04   7.0000000e-05   1.0600000e-04
   2.9820000e+03   1.1724304e+01   6.3909000e-02   4.8990000e-03  -5.1500000e-03  -1.1400000e-04   7.0000000e-05   1.0600000e-04
   2.9830000e+03   1.1728235e+01   1.7427000e-02   2.4452000e-02   0.0000000e+00  -1.1400000e-04   7.0000000e-05   1.0600000e-04
   2.9840000e+03   1.1732168e+01   5.8070000e-03   2.4451000e-02   2.5750000e-02  -1.1400000e-04   7.0000000e-05   1.0600000e-04
   2.9850000e+03   1.1736102e+01   1.1613000e-02   5.3792000e-02   5.1500000e-03  -1.1400000e-04   7.0000000e-05   1.0600000e-04
   2.9860000e+03   1.1740035e+01   5.8093000e-02   4.8908000e-02  -1.0300000e-02  -1.1400000e-04   7.0000000e-05   1.0600000e-04
   2.9870000e+03   1.1743968e+01  -2.3242000e-02   1.4667000e-02   0.0000000e+00  -1.1400000e-04   7.0000000e-05   1.0600000e-04
   2.9880000e+03   1.1747920e+01   2.9041000e-02   5.8684000e-02   0.0000000e+00  -1.1400000e-04   7.0000000e-05   1.0600000e-04
   2.9890000e+03   1.1751833e+01   6.9720000e-02   1.0000000e-05   1.0300000e-02  -1.1400000e-04   7.0000000e-05   1.0600000e-04
   2.9900000e+03   1.1755767e+01   2.0000000e-06  -1.4670000e-02   5.1500000e-03  -1.1400000e-04   7.0000000e-05   1.0600000e-04
   2.9910000e+03   1.1759700e+01   3.4864000e-02  -2.4445000e-02   5.1500000e-03  -1.1400000e-04   7.0000000e-05   1.0600000e-04
   2.9920000e+03   1.1763633e+01   3.4857000e-02   1.9565000e-02  -3.0900000e-02  -1.1400000e-04   7.0000000e-05   1.0600000e-04
   2.9930000e+03   1.1767566e+01  -3.0000000e-06   1.9560000e-02  -7.2100000e-02  -1.1400000e-04   7.0000000e-05   1.0600000e-04
   2.9940000e+03   1.1771499e+01   4.0666000e-02   2.9346000e-02  -3.0900000e-02  -1.1400000e-04   7.0000000e-05   1.0600000e-04
   2.9950000e+03   1.1775431e+01  -8.0000000e-06   5.8680000e-02  -2.0600000e-02  -1.1400000e-04   7.0000000e-05   1.0600000e-04
   2.9960000e+03   1.1779369e+01   3.4855000e-02   3.4235000e-02  -4.1200000e-02  -1.1400000e-04   7.0000000e-05   1.0600000e-04
   2.9970000e+03   1.1783296e+01  -5.8110000e-03   9.7790000e-03   1.5450000e-02  -1.1400000e-04   7.0000000e-05   1.0600000e-04
   2.9980000e+03   1.1787229e+01  -5.2290000e-02  -7.0000000e-06  -6.1800000e-02  -1.1400000e-04   7.0000000e-05   1.0600000e-04
   2.9990000e+03   1.1791162e+01   3.4862000e-02  -1.4665000e-02  -1.0300000e-02  -1.1400000e-04   7.0000000e-05   1.0600000e-04
   3.0000000e+03   1.1795095e+01   5.8070000e-03   2.4451000e-02  -1.0300000e-02  -1.1400000e-04   7.0000000e-05   1.0600000e-04
   3.0010000e+03   1.1799028e+01  -3.0000000e-06   2.4450000e-02   4.6350000e-02  -1.1400000e-04   7.0000000e-05   1.0600000e-04
   3.0020000e+03   1.1802960e+01   6.9715000e-02   3.4240000e-02  -5.1500000e-03  -1.1400000e-04   7.0000000e-05   1.0600000e-04
   3.0030000e+03   1.1806892e+01   4.0661000e-02   5.8686000e-02   1.5450000e-02  -1.1400000e-04   7.0000000e-05   1.0600000e-04
   3.0040000e+03   1.1810826e+01   1.1619000e-02   4.8920000e-03  -5.1500000e-03  -1.1400000e-04   7.0000000e-05   1.0600000e-04
   3.0050000e+03   1.1814759e+01   3.4856000e-02   2.4455000e-02  -5.1500000e-03  -1.1400000e-04   7.0000000e-05   1.0600000e-04
   3.0060000e+03   1.1818693e+01  -5.8140000e-03   2.9339000e-02   3.0900000e-02  -1.1400000e-04   7.0000000e-05   1.0600000e-04
   3.0070000e+03   1.1822626e+01   5.8080000e-03   1.4671000e-02  -1.0300000e-02  -1.1400000e-04   7.0000000e-05   1.0600000e-04
   3.0080000e+03   1.1826559e+01  -5.8130000e-03   1.9559000e-02   2.0600000e-02  -1.1400000e-04   7.0000000e-05   1.0600000e-04
   3.0090000e+03   1.1830492e+01   2.9052000e-02  -1.4666000e-02  -4.6350000e-02  -1.1400000e-04   7.0000000e-05   1.0600000e-04
   3.0100000e+03   1.1834425e+01   4.6473000e-02   5.3796000e-02  -5.1500000e-02  -1.1400000e-04   7.0000000e-05   1.0600000e-04
   3.0110000e+03   1.1838357e+01   5.8060000e-03   2.9341000e-02  -2.5750000e-02  -1.1400000e-04   7.0000000e-05   1.0600000e-04
   3.0120000e+03   1.1842289e+01   6.9716000e-02   2.9349000e-02  -2.0600000e-02  -1.1400000e-04   7.0000000e-05   1.0600000e-04
   3.0130000e+03   1.1846222e+01   9.2962000e-02  -1.4658000e-02  -1.5450000e-02  -1.1400000e-04   7.0000000e-05   1.0600000e-04
   3.0140000e+03   1.1850155e+01   5.8090000e-03   9.7810000e-03   0.0000000e+00  -1.1400000e-04   7.0000000e-05   1.0600000e-04
   3.0150000e+03   1.1854088e+01   3.4855000e-02   3.9125000e-02  -5.1500000e-02  -1.1400000e-04   7.0000000e-05   1.0600000e-04
   3.0160000e+03   1.1858022e+01   2.9051000e-02  -9.7760000e-03  -5.1500000e-02  -1.1400000e-04   7.0000000e-05   1.0600000e-04
   3.0170000e+03   1.1861955e+01   2.3237000e-02   1.9563000e-02   1.0300000e-02  -1.1400000e-04   7.0000000e-05   1.0600000e-04
   3.0180000e+03   1.1865887e+01   2.9049000e-02   4.8940000e-03   2.0600000e-02  -1.1400000e-04   7.0000000e-05   1.0600000e-04
   3.0190000e+03   1.1869821e+01   6.9724000e-02  -2.9330000e-02   1.0300000e-02  -1.1400000e-04   7.0000000e-05   1.0600000e-04
   3.0200000e+03   1.1873754e+01   4.6481000e-02  -9.7730000e-03   3.6050000e-02  -1.1400000e-04   7.0000000e-05   1.0600000e-04
   3.0210000e+03   1.1877687e+01   4.6481000e-02  -9.7730000e-03  -5.1500000e-03  -1.1400000e-04   7.0000000e-05   1.0600000e-04
   3.0220000e+03   1.1881618e+01   2.3235000e-02   3.4233000e-02   2.0600000e-02  -1.1400000e-04   7.0000000e-05   1.0600000e-04
   3.0230000e+03   1.1885553e+01   8.1332000e-02   5.8691000e-02   1.5450000e-02  -1.1400000e-04   7.0000000e-05   1.0600000e-04
   3.0240000e+03   1.1889484e+01   1.1609000e-02   8.3132000e-02   3.6050000e-02  -1.1400000e-04   7.0000000e-05   1.0600000e-04
   3.0250000e+03   1.1893418e+01  -2.3243000e-02   2.4447000e-02  -3.0900000e-02  -1.1400000e-04   7.0000000e-05   1.0600000e-04
   3.0260000e+03   1.1897349e+01   1.1615000e-02   3.9122000e-02  -5.1500000e-02  -1.1400000e-04   7.0000000e-05   1.0600000e-04
   3.0270000e+03   1.1901282e+01   5.8040000e-03   4.4011000e-02   5.1500000e-03  -1.1400000e-04   7.0000000e-05   1.0600000e-04
   3.0280000e+03   1.1905215e+01   5.8130000e-03  -2.4449000e-02  -3.0900000e-02  -1.1400000e-04   7.0000000e-05   1.0600000e-04
   3.0290000e+03   1.1909148e+01   5.2291000e-02  -4.8820000e-03   5.1500000e-03  -1.1400000e-04   7.0000000e-05   1.0600000e-04
   3.0300000e+03   1.1913082e+01   5.2291000e-02  -4.8820000e-03  -1.0300000e-02  -1.1400000e-04   7.0000000e-05   1.0600000e-04
   3.0310000e+03   1.1917015e+01   2.3239000e-02   4.8930000e-03   1.5450000e-02  -1.1400000e-04   7.0000000e-05   1.0600000e-04
   3.0320000e+03   1.1920947e+01   5.8098000e-02   1.4679000e-02  -3.0900000e-02  -1.1400000e-04   7.0000000e-05   1.0600000e-04
   3.0330000e+03   1.1924880e+01   2.3234000e-02   4.4013000e-02  -2.5750000e-02  -1.1400000e-04   7.0000000e-05   1.0600000e-04
   3.0340000e+03   1.1928813e+01   6.9714000e-02   3.9130000e-02   1.5450000e-02  -1.1400000e-04   7.0000000e-05   1.0600000e-04
   3.0350000e+03   1.1932746e+01   1.1620000e-02   2.0000000e-06   1.5450000e-02  -1.1400000e-04   7.0000000e-05   1.0600000e-04
   3.0360000e+03   1.1936680e+01  -4.0000000e-06   2.4450000e-02   5.1500000e-03  -1.1400000e-04   7.0000000e-05   1.0600000e-04
   3.0370000e+03   1.1940612e+01   4.0670000e-02   5.0000000e-06   5.1500000e-03  -1.1400000e-04   7.0000000e-05   1.0600000e-04
   3.0380000e+03   1.1944545e+01   1.1614000e-02   4.4012000e-02   1.0300000e-02  -1.1400000e-04   7.0000000e-05   1.0600000e-04
   3.0390000e+03   1.1948479e+01   4.0671000e-02  -4.8850000e-03   1.0300000e-02  -1.1400000e-04   7.0000000e-05   1.0600000e-04
   3.0400000e+03   1.1952443e+01   8.7147000e-02   2.4462000e-02   3.6050000e-02  -1.1400000e-04   7.0000000e-05   1.0600000e-04
   3.0410000e+03   1.1956343e+01   2.3229000e-02   8.3133000e-02   1.0300000e-02  -1.1400000e-04   7.0000000e-05   1.0600000e-04
   3.0420000e+03   1.1960276e+01   5.8101000e-02  -4.8820000e-03   2.0600000e-02  -1.1400000e-04   7.0000000e-05   1.0600000e-04
   3.0430000e+03   1.1964210e+01   4.0673000e-02  -1.9554000e-02  -3.6050000e-02  -1.1400000e-04   7.0000000e-05   1.0600000e-04
   3.0440000e+03   1.1968142e+01   1.1616000e-02   2.9342000e-02  -5.1500000e-03  -1.1400000e-04   7.0000000e-05   1.0600000e-04
   3.0450000e+03   1.1972075e+01   2.9044000e-02   4.4014000e-02  -4.1200000e-02  -1.1400000e-04   7.0000000e-05   1.0600000e-04
   3.0460000e+03   1.1976007e+01   4.0670000e-02   6.0000000e-06  -4.1200000e-02  -1.1400000e-04   7.0000000e-05   1.0600000e-04
   3.0470000e+03   1.1979940e+01   5.2289000e-02   9.7880000e-03   1.0300000e-02  -1.1400000e-04   7.0000000e-05   1.0600000e-04
   3.0480000e+03   1.1983874e+01  -1.0000000e-06   4.8900000e-03   3.0900000e-02  -1.1400000e-04   7.0000000e-05   1.0600000e-04
   3.0490000e+03   1.1987807e+01   5.8110000e-03  -4.8890000e-03  -5.1500000e-02  -1.1400000e-04   7.0000000e-05   1.0600000e-04
   3.0500000e+03   1.1991740e+01   7.5531000e-02  -4.8790000e-03  -1.0300000e-02  -1.1400000e-04   7.0000000e-05   1.0600000e-04
   3.0510000e+03   1.1995673e+01   5.8101000e-02  -4.8820000e-03   1.0300000e-02  -1.1400000e-04   7.0000000e-05   1.0600000e-04
   3.0520000e+03   1.1999607e+01   1.1619000e-02   9.7820000e-03   1.5450000e-02  -1.1400000e-04   7.0000000e-05   1.0600000e-04
   3.0530000e+03   1.2003538e+01   4.0660000e-02   7.8245000e-02  -5.1500000e-03  -1.1400000e-04   7.0000000e-05   1.0600000e-04
   3.0540000e+03   1.2007471e+01   1.1613000e-02   4.8902000e-02   1.5450000e-02  -1.1400000e-04   7.0000000e-05   1.0600000e-04
   3.0550000e+03   1.2011403e+01  -1.7438000e-02   6.3568000e-02  -2.0600000e-02  -1.1400000e-04   7.0000000e-05   1.0600000e-04
   3.0560000e+03   1.2015336e+01   2.3235000e-02   3.9123000e-02   5.1500000e-03  -1.1400000e-04   7.0000000e-05   1.0600000e-04
   3.0570000e+03   1.2019269e+01   1.1618000e-02   1.4672000e-02   4.1200000e-02  -1.1400000e-04   7.0000000e-05   1.0600000e-04
   3.0580000e+03   1.2023202e+01   2.9051000e-02  -4.8860000e-03   5.1500000e-03  -1.1400000e-04   7.0000000e-05   1.0600000e-04
   3.0590000e+03   1.2027136e+01   4.6479000e-02   9.7870000e-03   2.5750000e-02  -1.1400000e-04   7.0000000e-05   1.0600000e-04
   3.0600000e+03   1.2031073e+01   4.6478000e-02   1.4677000e-02  -3.0900000e-02  -1.1400000e-04   7.0000000e-05   1.0600000e-04
   3.0610000e+03   1.2035001e+01   2.9046000e-02   2.4454000e-02   2.5750000e-02  -1.1400000e-04   7.0000000e-05   1.0600000e-04
   3.0620000e+03   1.2038935e+01  -1.1625000e-02   3.4228000e-02  -2.0600000e-02  -1.1400000e-04   7.0000000e-05   1.0600000e-04
   3.0630000e+03   1.2042868e+01   3.4849000e-02   7.3355000e-02  -2.0600000e-02  -1.1400000e-04   7.0000000e-05   1.0600000e-04
   3.0640000e+03   1.2046800e+01   1.7427000e-02   1.9562000e-02  -3.6050000e-02  -1.1400000e-04   7.0000000e-05   1.0600000e-04
   3.0650000e+03   1.2050734e+01  -2.9054000e-02   2.9336000e-02  -1.0300000e-02  -1.1400000e-04   7.0000000e-05   1.0600000e-04
   3.0660000e+03   1.2054667e+01   2.9050000e-02   4.0000000e-06  -5.1500000e-02  -1.1400000e-04   7.0000000e-05   1.0600000e-04
   3.0670000e+03   1.2058599e+01   2.9056000e-02  -4.4006000e-02  -1.0300000e-02  -1.1400000e-04   7.0000000e-05   1.0600000e-04
   3.0680000e+03   1.2062532e+01   5.2289000e-02   9.7870000e-03   3.6050000e-02  -1.1400000e-04   7.0000000e-05   1.0600000e-04
   3.0690000e+03   1.2066463e+01   4.6480000e-02   6.0000000e-06   3.0900000e-02  -1.1400000e-04   7.0000000e-05   1.0600000e-04
   3.0700000e+03   1.2070396e+01   1.7424000e-02   4.4013000e-02   2.0600000e-02  -1.1400000e-04   7.0000000e-05   1.0600000e-04
   3.0710000e+03   1.2074329e+01   5.2283000e-02   4.8908000e-02  -5.1500000e-03  -1.1400000e-04   7.0000000e-05   1.0600000e-04
   3.0720000e+03   1.2078263e+01   2.3237000e-02   1.9563000e-02   1.5450000e-02  -1.1400000e-04   7.0000000e-05   1.0600000e-04
   3.0730000e+03   1.2082196e+01  -3.4866000e-02   3.9115000e-02  -2.0600000e-02  -1.1400000e-04   7.0000000e-05   1.0600000e-04
   3.0740000e+03   1.2086128e+01   2.9044000e-02   3.9124000e-02   3.6050000e-02  -1.1400000e-04   7.0000000e-05   1.0600000e-04
   3.0750000e+03   1.2090060e+01   5.8070000e-03   1.9561000e-02  -1.0300000e-02  -1.1400000e-04   7.0000000e-05   1.0600000e-04
   3.0760000e+03   1.2093994e+01  -1.1626000e-02   3.9118000e-02  -2.0600000e-02  -1.1400000e-04   7.0000000e-05   1.0600000e-04
   3.0770000e+03   1.2097927e+01   5.2285000e-02   3.4237000e-02  -1.5450000e-02  -1.1400000e-04   7.0000000e-05   1.0600000e-04
   3.0780000e+03   1.2101861e+01   5.8080000e-03   1.4671000e-02   5.1500000e-03  -1.1400000e-04   7.0000000e-05   1.0600000e-04
   3.0790000e+03   1.2105794e+01   2.3234000e-02   4.4013000e-02   1.5450000e-02  -1.1400000e-04   7.0000000e-05   1.0600000e-04
   3.0800000e+03   1.2109727e+01   8.1332000e-02   5.8691000e-02  -5.1500000e-03  -1.1400000e-04   7.0000000e-05   1.0600000e-04
   3.0810000e+03   1.2113658e+01   3.4858000e-02   1.4675000e-02   1.0300000e-02  -1.1400000e-04   7.0000000e-05   1.0600000e-04
   3.0820000e+03   1.2117593e+01   1.1617000e-02   1.9562000e-02  -5.1500000e-03  -1.1400000e-04   7.0000000e-05   1.0600000e-04
   3.0830000e+03   1.2121525e+01  -1.7431000e-02   4.8870000e-03  -5.6650000e-02  -1.1400000e-04   7.0000000e-05   1.0600000e-04
   3.0840000e+03   1.2125457e+01  -5.8100000e-03  -1.0000000e-06  -1.5450000e-02  -1.1400000e-04   7.0000000e-05   1.0600000e-04
   3.0850000e+03   1.2129389e+01   4.6480000e-02   7.0000000e-06  -3.0900000e-02  -1.1400000e-04   7.0000000e-05   1.0600000e-04
   3.0860000e+03   1.2133323e+01  -1.1619000e-02  -4.8920000e-03   3.6050000e-02  -1.1400000e-04   7.0000000e-05   1.0600000e-04
   3.0870000e+03   1.2137256e+01   6.3912000e-02  -1.4661000e-02  -1.0300000e-02  -1.1400000e-04   7.0000000e-05   1.0600000e-04
   3.0880000e+03   1.2141190e+01   6.3910000e-02   9.0000000e-06   3.0900000e-02  -1.1400000e-04   7.0000000e-05   1.0600000e-04
   3.0890000e+03   1.2145123e+01   2.9050000e-02   4.0000000e-06   5.1500000e-03  -1.1400000e-04   7.0000000e-05   1.0600000e-04
   3.0900000e+03   1.2149056e+01   6.3909000e-02   9.7890000e-03  -5.1500000e-03  -1.1400000e-04   7.0000000e-05   1.0600000e-04
   3.0910000e+03   1.2153006e+01   2.3235000e-02   3.4233000e-02   1.5450000e-02  -1.1400000e-04   7.0000000e-05   1.0600000e-04
   3.0920000e+03   1.2156921e+01  -3.4867000e-02   5.3785000e-02  -2.0600000e-02  -1.1400000e-04   7.0000000e-05   1.0600000e-04
   3.0930000e+03   1.2160853e+01   5.8020000e-03   5.8681000e-02   1.5450000e-02  -1.1400000e-04   7.0000000e-05   1.0600000e-04
   3.0940000e+03   1.2164786e+01   5.8050000e-03   3.9121000e-02  -6.6950000e-02  -1.1400000e-04   7.0000000e-05   1.0600000e-04
   3.0950000e+03   1.2168721e+01  -3.4857000e-02  -2.4455000e-02   1.0300000e-02  -1.1400000e-04   7.0000000e-05   1.0600000e-04
   3.0960000e+03   1.2172652e+01   3.4859000e-02   4.8950000e-03  -2.0600000e-02  -1.1400000e-04   7.0000000e-05   1.0600000e-04
   3.0970000e+03   1.2176586e+01   5.8099000e-02   9.7890000e-03   0.0000000e+00  -1.1400000e-04   7.0000000e-05   1.0600000e-04
   3.0980000e+03   1.2180517e+01   6.9719000e-02   4.9000000e-03   5.1500000e-03  -1.1400000e-04   7.0000000e-05   1.0600000e-04
   3.0990000e+03   1.2184450e+01   2.3236000e-02   2.9343000e-02  -5.1500000e-03  -1.1400000e-04   7.0000000e-05   1.0600000e-04
   3.1000000e+03   1.2188384e+01  -5.8150000e-03   3.4229000e-02  -2.5750000e-02  -1.1400000e-04   7.0000000e-05   1.0600000e-04
[truncated: 60,367,873 more chars]
