# Supplementary material for: Delays in Admittance-Controlled Haptic Devices Make Simulated Masses Feel Heavier
Source: PLoS One. 2015 Sep 11;10(9):e0138023. doi: 10.1371/journal.pone.0138023 (PMC4567313; doi:10.1371/journal.pone.0138023)
Supplement: S1 Appendix — (ZIP) [file pone.0138023.s001.zip › Data_subject1-7/Duw_pp4.txt]

{'ScanNr','Time','ForceX','ForceY','ForceZ','PosX','PosY','PosZ'}
   1.0000000e+00   4.2000000e-04   4.6442000e-02   1.6627100e-01   1.5450000e-02  -1.7000000e-04   1.0500000e-04   1.5800000e-04
   2.0000000e+00   4.3130000e-03  -5.8330000e-03   1.0268900e-01  -5.1500000e-02  -1.6700000e-04   1.0400000e-04   1.5600000e-04
   3.0000000e+00   8.2370000e-03   9.8728000e-02   1.8584200e-01   5.1500000e-03  -1.6500000e-04   1.0300000e-04   1.5400000e-04
   4.0000000e+00   1.2160000e-02   4.6454000e-02   1.1248100e-01   0.0000000e+00  -1.6300000e-04   1.0100000e-04   1.5200000e-04
   5.0000000e+00   1.6083000e-02   2.9007000e-02   2.0049600e-01   3.0900000e-02  -1.6100000e-04   1.0000000e-04   1.5000000e-04
   6.0000000e+00   2.0007000e-02   8.1294000e-02   2.1517700e-01   1.0815000e-01  -1.6000000e-04   9.9000000e-05   1.4800000e-04
   7.0000000e+00   2.3931000e-02   8.1304000e-02   1.6627700e-01   1.3390000e-01  -1.5800000e-04   9.8000000e-05   1.4700000e-04
   8.0000000e+00   2.7855000e-02   7.5511000e-02   9.2925000e-02   1.0300000e-01  -1.5600000e-04   9.7000000e-05   1.4500000e-04
   9.0000000e+00   3.1778000e-02  -4.0000000e-06   1.9560000e-02   0.0000000e+00  -1.5500000e-04   9.6000000e-05   1.4400000e-04
   1.0000000e+01   3.5701000e-02   8.7167000e-02  -9.2894000e-02   4.6350000e-02  -1.5300000e-04   9.5000000e-05   1.4200000e-04
   1.1000000e+01   3.9624000e-02  -4.0643000e-02  -1.4181800e-01  -6.1800000e-02  -1.5100000e-04   9.4000000e-05   1.4100000e-04
   1.2000000e+01   4.3548000e-02   2.9075000e-02  -1.4180500e-01  -1.0300000e-02  -1.5000000e-04   9.3000000e-05   1.4000000e-04
   1.3000000e+01   4.7471000e-02   6.3954000e-02  -2.5426900e-01  -4.1200000e-02  -1.4900000e-04   9.2000000e-05   1.3800000e-04
   1.4000000e+01   5.1396000e-02   5.2326000e-02  -2.0537100e-01   2.5750000e-02  -1.4700000e-04   9.1000000e-05   1.3700000e-04
   1.5000000e+01   5.5319000e-02   4.0715000e-02  -2.5916300e-01   0.0000000e+00  -1.4600000e-04   9.0000000e-05   1.3600000e-04
   1.6000000e+01   5.9242000e-02   5.8570000e-03  -2.6894900e-01   3.6050000e-02  -1.4500000e-04   9.0000000e-05   1.3500000e-04
   1.7000000e+01   6.3166000e-02   1.2785500e-01  -2.0046800e-01   5.1500000e-03  -1.4400000e-04   8.9000000e-05   1.3300000e-04
   1.8000000e+01   6.7104000e-02   8.1361000e-02  -1.2223600e-01  -7.2100000e-02  -1.4200000e-04   8.8000000e-05   1.3200000e-04
   1.9000000e+01   7.1014000e-02   4.6486000e-02  -3.4222000e-02  -5.6650000e-02  -1.4100000e-04   8.8000000e-05   1.3100000e-04
   2.0000000e+01   7.4937000e-02   8.1348000e-02  -4.3996000e-02   6.6950000e-02  -1.4000000e-04   8.7000000e-05   1.3000000e-04
   2.1000000e+01   7.8860000e-02   4.6471000e-02   5.3798000e-02  -3.0900000e-02  -1.3900000e-04   8.6000000e-05   1.2900000e-04
   2.2000000e+01   8.2784000e-02   7.5508000e-02   1.2715300e-01   1.5450000e-02  -1.3800000e-04   8.6000000e-05   1.2900000e-04
   2.3000000e+01   8.6707000e-02   5.8078000e-02   1.2715000e-01   3.0900000e-02  -1.3700000e-04   8.5000000e-05   1.2800000e-04
   2.4000000e+01   9.0630000e-02  -1.1651000e-02   1.7603800e-01   7.7250000e-02  -1.3600000e-04   8.4000000e-05   1.2700000e-04
   2.5000000e+01   9.4554000e-02   5.8077000e-02   1.3204000e-01   2.5750000e-02  -1.3500000e-04   8.4000000e-05   1.2600000e-04
   2.6000000e+01   9.8477000e-02   1.1600000e-02   1.1736200e-01   0.0000000e+00  -1.3500000e-04   8.3000000e-05   1.2500000e-04
   2.7000000e+01   1.0240100e-01   2.9028000e-02   1.2714500e-01   1.5450000e-02  -1.3400000e-04   8.3000000e-05   1.2400000e-04
   2.8000000e+01   1.0632500e-01   5.8088000e-02   6.8470000e-02  -5.1500000e-02  -1.3300000e-04   8.2000000e-05   1.2400000e-04
   2.9000000e+01   1.1024800e-01   5.2278000e-02   6.8469000e-02  -4.1200000e-02  -1.3200000e-04   8.2000000e-05   1.2300000e-04
   3.0000000e+01   1.1417100e-01   2.3241000e-02  -4.8860000e-03  -4.9440000e-01  -1.3200000e-04   8.1000000e-05   1.2200000e-04
   3.1000000e+01   1.1809500e-01   4.6488000e-02  -4.8892000e-02  -2.5750000e-02  -1.3100000e-04   8.1000000e-05   1.2200000e-04
   3.2000000e+01   1.2201800e-01   1.3365000e-01  -1.1244700e-01   1.0300000e-02  -1.3000000e-04   8.1000000e-05   1.2100000e-04
   3.3000000e+01   1.2594100e-01   4.0685000e-02  -8.8013000e-02   5.1500000e-03  -1.3000000e-04   8.0000000e-05   1.2100000e-04
   3.4000000e+01   1.2986400e-01   6.3923000e-02  -7.3339000e-02   3.6050000e-02  -1.2900000e-04   8.0000000e-05   1.2000000e-04
   3.5000000e+01   1.3378900e-01   9.2978000e-02  -1.1245500e-01   0.0000000e+00  -1.2800000e-04   7.9000000e-05   1.1900000e-04
   3.6000000e+01   1.3771200e-01   3.4875000e-02  -9.2904000e-02   3.6050000e-02  -1.2800000e-04   7.9000000e-05   1.1900000e-04
   3.7000000e+01   1.4163500e-01   1.7451000e-02  -1.3202700e-01  -2.5750000e-02  -1.2700000e-04   7.9000000e-05   1.1800000e-04
   3.8000000e+01   1.4557600e-01   5.2303000e-02  -8.3122000e-02  -2.5750000e-02  -1.2700000e-04   7.8000000e-05   1.1800000e-04
   3.9000000e+01   1.4948300e-01   5.2306000e-02  -1.0268200e-01   5.1500000e-03  -1.2600000e-04   7.8000000e-05   1.1700000e-04
   4.0000000e+01   1.5340600e-01  -1.7425000e-02  -3.4233000e-02   0.0000000e+00  -1.2600000e-04   7.8000000e-05   1.1700000e-04
   4.1000000e+01   1.5733000e-01   7.5534000e-02  -2.9329000e-02   3.6050000e-02  -1.2500000e-04   7.8000000e-05   1.1700000e-04
   4.2000000e+01   1.6125300e-01   5.8104000e-02  -2.9331000e-02   3.6050000e-02  -1.2500000e-04   7.7000000e-05   1.1600000e-04
   4.3000000e+01   1.6517700e-01   8.1346000e-02  -3.9108000e-02   5.6650000e-02  -1.2400000e-04   7.7000000e-05   1.1600000e-04
   4.4000000e+01   1.6910100e-01   6.3916000e-02  -4.4001000e-02   2.0600000e-02  -1.2400000e-04   7.7000000e-05   1.1500000e-04
   4.5000000e+01   1.7302300e-01   7.5531000e-02  -9.7690000e-03   3.6050000e-02  -1.2400000e-04   7.6000000e-05   1.1500000e-04
   4.6000000e+01   1.7694800e-01   4.0672000e-02  -1.4664000e-02   0.0000000e+00  -1.2300000e-04   7.6000000e-05   1.1500000e-04
   4.7000000e+01   1.8087000e-01   7.5527000e-02   1.9571000e-02   0.0000000e+00  -1.2300000e-04   7.6000000e-05   1.1400000e-04
   4.8000000e+01   1.8479500e-01   5.8101000e-02  -4.8810000e-03   1.5450000e-02  -1.2200000e-04   7.6000000e-05   1.1400000e-04
   4.9000000e+01   1.8871700e-01   1.1621000e-02  -9.7780000e-03   1.5450000e-02  -1.2200000e-04   7.6000000e-05   1.1400000e-04
   5.0000000e+01   1.9264100e-01   1.3363000e-01   2.0000000e-05   1.5450000e-02  -1.2200000e-04   7.5000000e-05   1.1300000e-04
   5.1000000e+01   1.9656500e-01   2.9048000e-02   1.4674000e-02   5.6650000e-02  -1.2100000e-04   7.5000000e-05   1.1300000e-04
   5.2000000e+01   2.0048800e-01   4.0657000e-02   8.8026000e-02   2.5750000e-02  -1.2100000e-04   7.5000000e-05   1.1300000e-04
   5.3000000e+01   2.0441100e-01   6.9714000e-02   4.4020000e-02   2.0600000e-02  -1.2100000e-04   7.5000000e-05   1.1200000e-04
   5.4000000e+01   2.0833500e-01   5.2282000e-02   5.3798000e-02   1.5450000e-02  -1.2100000e-04   7.5000000e-05   1.1200000e-04
   5.5000000e+01   2.1225800e-01  -5.8110000e-03   4.8890000e-03   6.1800000e-02  -1.2000000e-04   7.4000000e-05   1.1200000e-04
   5.6000000e+01   2.1618100e-01   4.6478000e-02   1.4677000e-02  -1.5450000e-02  -1.2000000e-04   7.4000000e-05   1.1200000e-04
   5.7000000e+01   2.2010600e-01   1.1038900e-01   4.9060000e-03   6.6950000e-02  -1.2000000e-04   7.4000000e-05   1.1100000e-04
   5.8000000e+01   2.2402900e-01  -5.8090000e-03  -9.7810000e-03   5.1500000e-03  -1.2000000e-04   7.4000000e-05   1.1100000e-04
   5.9000000e+01   2.2795200e-01   4.0669000e-02   9.7860000e-03   6.1800000e-02  -1.1900000e-04   7.4000000e-05   1.1100000e-04
   6.0000000e+01   2.3187600e-01   7.5535000e-02  -3.4219000e-02   7.2100000e-02  -1.1900000e-04   7.4000000e-05   1.1100000e-04
   6.1000000e+01   2.3579900e-01   2.9062000e-02  -7.8236000e-02   3.6050000e-02  -1.1900000e-04   7.4000000e-05   1.1100000e-04
   6.2000000e+01   2.3973000e-01   4.6499000e-02  -1.3202300e-01   2.0600000e-02  -1.1900000e-04   7.3000000e-05   1.1000000e-04
   6.3000000e+01   2.4364700e-01   6.9734000e-02  -9.7790000e-02   3.0900000e-02  -1.1900000e-04   7.3000000e-05   1.1000000e-04
   6.4000000e+01   2.4757000e-01   6.9737000e-02  -1.1246000e-01   1.5450000e-02  -1.1800000e-04   7.3000000e-05   1.1000000e-04
   6.5000000e+01   2.5149300e-01   6.9737000e-02  -1.1246000e-01   1.5450000e-02  -1.1800000e-04   7.3000000e-05   1.1000000e-04
   6.6000000e+01   2.5541600e-01   4.0680000e-02  -6.8454000e-02   4.1200000e-02  -1.1800000e-04   7.3000000e-05   1.1000000e-04
   6.7000000e+01   2.5933900e-01   4.0688000e-02  -1.2224400e-01   3.6050000e-02  -1.1800000e-04   7.3000000e-05   1.1000000e-04
   6.8000000e+01   2.6326300e-01   5.2297000e-02  -4.8892000e-02   5.6650000e-02  -1.1800000e-04   7.3000000e-05   1.0900000e-04
   6.9000000e+01   2.6718600e-01   6.9729000e-02  -6.3560000e-02   5.1500000e-02  -1.1800000e-04   7.3000000e-05   1.0900000e-04
   7.0000000e+01   2.7111100e-01   4.0673000e-02  -1.9554000e-02   3.6050000e-02  -1.1700000e-04   7.3000000e-05   1.0900000e-04
   7.1000000e+01   2.7503400e-01   8.7142000e-02   5.3803000e-02   2.5750000e-02  -1.1700000e-04   7.2000000e-05   1.0900000e-04
   7.2000000e+01   2.7895800e-01   6.3900000e-02   6.8469000e-02   5.1500000e-03  -1.1700000e-04   7.2000000e-05   1.0900000e-04
   7.3000000e+01   2.8288000e-01   1.7416000e-02   9.2913000e-02   2.5750000e-02  -1.1700000e-04   7.2000000e-05   1.0900000e-04
   7.4000000e+01   2.8680500e-01   2.3228000e-02   8.3133000e-02   0.0000000e+00  -1.1700000e-04   7.2000000e-05   1.0900000e-04
   7.5000000e+01   2.9072800e-01   9.8753000e-02   1.1248500e-01   3.0900000e-02  -1.1700000e-04   7.2000000e-05   1.0900000e-04
   7.6000000e+01   2.9465000e-01   4.0664000e-02   3.9126000e-02   2.0600000e-02  -1.1700000e-04   7.2000000e-05   1.0800000e-04
   7.7000000e+01   2.9857400e-01   1.1616000e-02   2.9342000e-02   2.5750000e-02  -1.1600000e-04   7.2000000e-05   1.0800000e-04
   7.8000000e+01   3.0249800e-01   1.3361800e-01   8.3150000e-02   4.6350000e-02  -1.1600000e-04   7.2000000e-05   1.0800000e-04
   7.9000000e+01   3.0642200e-01   2.3234000e-02   3.9123000e-02  -5.1500000e-03  -1.1600000e-04   7.2000000e-05   1.0800000e-04
   8.0000000e+01   3.1034600e-01   2.9054000e-02  -2.4446000e-02   3.0900000e-02  -1.1600000e-04   7.2000000e-05   1.0800000e-04
   8.1000000e+01   3.1426800e-01   4.6488000e-02  -5.3783000e-02  -3.6050000e-02  -1.1600000e-04   7.2000000e-05   1.0800000e-04
   8.2000000e+01   3.1819200e-01   9.8782000e-02  -7.8225000e-02   3.6050000e-02  -1.1600000e-04   7.2000000e-05   1.0800000e-04
   8.3000000e+01   3.2211600e-01   2.3259000e-02  -1.3202700e-01  -2.0600000e-02  -1.1600000e-04   7.2000000e-05   1.0800000e-04
   8.4000000e+01   3.2603900e-01   5.2302000e-02  -7.8232000e-02   2.0600000e-02  -1.1600000e-04   7.2000000e-05   1.0800000e-04
   8.5000000e+01   3.2996300e-01   1.0459600e-01  -1.0756500e-01   0.0000000e+00  -1.1600000e-04   7.2000000e-05   1.0800000e-04
   8.6000000e+01   3.3388600e-01   5.2304000e-02  -9.7792000e-02   5.1500000e-03  -1.1600000e-04   7.1000000e-05   1.0700000e-04
   8.7000000e+01   3.3781000e-01   2.9061000e-02  -7.3346000e-02  -1.5450000e-02  -1.1600000e-04   7.1000000e-05   1.0700000e-04
   8.8000000e+01   3.4173500e-01   2.3257000e-02  -1.1246700e-01   5.1500000e-03  -1.1500000e-04   7.1000000e-05   1.0700000e-04
   8.9000000e+01   3.4565900e-01   6.3920000e-02  -6.8451000e-02  -2.5750000e-02  -1.1500000e-04   7.1000000e-05   1.0700000e-04
   9.0000000e+01   3.4958000e-01   3.4864000e-02  -2.4445000e-02   1.0300000e-02  -1.1500000e-04   7.1000000e-05   1.0700000e-04
   9.1000000e+01   3.5350500e-01   2.9048000e-02   1.4674000e-02  -5.1500000e-03  -1.1500000e-04   7.1000000e-05   1.0700000e-04
   9.2000000e+01   3.5742700e-01   6.3911000e-02  -4.8810000e-03   3.6050000e-02  -1.1500000e-04   7.1000000e-05   1.0700000e-04
   9.3000000e+01   3.6135000e-01   2.3230000e-02   6.8463000e-02  -4.6350000e-02  -1.1500000e-04   7.1000000e-05   1.0700000e-04
   9.4000000e+01   3.6527400e-01   5.2276000e-02   9.2918000e-02   6.1800000e-02  -1.1500000e-04   7.1000000e-05   1.0700000e-04
   9.5000000e+01   3.6919800e-01   5.8099000e-02   4.8990000e-03  -3.6050000e-02  -1.1500000e-04   7.1000000e-05   1.0700000e-04
   9.6000000e+01   3.7312100e-01   8.7146000e-02   2.9353000e-02   5.1500000e-03  -1.1500000e-04   7.1000000e-05   1.0700000e-04
   9.7000000e+01   3.7704400e-01   9.2959000e-02   4.9040000e-03  -4.1200000e-02  -1.1500000e-04   7.1000000e-05   1.0700000e-04
   9.8000000e+01   3.8096800e-01   2.9043000e-02   4.8904000e-02   5.1500000e-03  -1.1500000e-04   7.1000000e-05   1.0700000e-04
   9.9000000e+01   3.8489100e-01   8.1333000e-02   4.8912000e-02  -5.1500000e-02  -1.1500000e-04   7.1000000e-05   1.0700000e-04
   1.0000000e+02   3.8881600e-01   6.9712000e-02   5.3800000e-02   0.0000000e+00  -1.1500000e-04   7.1000000e-05   1.0700000e-04
   1.0100000e+02   3.9274000e-01   8.7156000e-02  -3.9107000e-02  -5.1500000e-03  -1.1500000e-04   7.1000000e-05   1.0700000e-04
   1.0200000e+02   3.9667400e-01   5.8170000e-03  -4.8899000e-02   5.1500000e-03  -1.1500000e-04   7.1000000e-05   1.0700000e-04
   1.0300000e+02   4.0062700e-01   1.1039100e-01  -4.8740000e-03  -2.5750000e-02  -1.1500000e-04   7.1000000e-05   1.0700000e-04
   1.0400000e+02   4.0451200e-01   7.5537000e-02  -4.8889000e-02  -1.0300000e-02  -1.1500000e-04   7.1000000e-05   1.0700000e-04
   1.0500000e+02   4.0843500e-01   3.4862000e-02  -1.4665000e-02  -2.5750000e-02  -1.1500000e-04   7.1000000e-05   1.0700000e-04
   1.0600000e+02   4.1235600e-01   5.2290000e-02   7.0000000e-06  -5.1500000e-03  -1.1500000e-04   7.1000000e-05   1.0600000e-04
   1.0700000e+02   4.1628000e-01   6.3920000e-02  -7.3341000e-02  -3.0900000e-02  -1.1400000e-04   7.1000000e-05   1.0600000e-04
   1.0800000e+02   4.2020400e-01   1.0000000e-05  -7.8240000e-02   1.5450000e-02  -1.1400000e-04   7.1000000e-05   1.0600000e-04
   1.0900000e+02   4.2414000e-01   6.3920000e-02  -7.3341000e-02   0.0000000e+00  -1.1400000e-04   7.1000000e-05   1.0600000e-04
   1.1000000e+02   4.2805500e-01   9.8780000e-02  -7.8227000e-02   1.0300000e-02  -1.1400000e-04   7.1000000e-05   1.0600000e-04
   1.1100000e+02   4.3197600e-01   4.6491000e-02  -8.3124000e-02  -4.1200000e-02  -1.1400000e-04   7.1000000e-05   1.0600000e-04
   1.1200000e+02   4.3590100e-01   5.8130000e-03  -2.4449000e-02   3.6050000e-02  -1.1400000e-04   7.1000000e-05   1.0600000e-04
   1.1300000e+02   4.3985000e-01   6.9727000e-02  -5.3781000e-02   8.2400000e-02  -1.1400000e-04   7.1000000e-05   1.0600000e-04
   1.1400000e+02   4.4374700e-01   4.0678000e-02  -5.8675000e-02  -1.5450000e-02  -1.1400000e-04   7.1000000e-05   1.0600000e-04
   1.1500000e+02   4.4767000e-01   4.6485000e-02  -3.9114000e-02   7.2100000e-02  -1.1400000e-04   7.1000000e-05   1.0600000e-04
   1.1600000e+02   4.5159400e-01   3.4867000e-02  -4.8895000e-02   0.0000000e+00  -1.1400000e-04   7.1000000e-05   1.0600000e-04
   1.1700000e+02   4.5551700e-01   5.8103000e-02  -1.9552000e-02   4.6350000e-02  -1.1400000e-04   7.1000000e-05   1.0600000e-04
   1.1800000e+02   4.5944200e-01   7.5527000e-02   2.4460000e-02  -2.0600000e-02  -1.1400000e-04   7.1000000e-05   1.0600000e-04
   1.1900000e+02   4.6336300e-01   5.2281000e-02   6.8467000e-02   5.6650000e-02  -1.1400000e-04   7.1000000e-05   1.0600000e-04
   1.2000000e+02   4.6728700e-01  -1.0000000e-06   4.8900000e-03  -1.0300000e-02  -1.1400000e-04   7.1000000e-05   1.0600000e-04
   1.2100000e+02   4.7121100e-01   7.5525000e-02   3.4240000e-02   5.6650000e-02  -1.1400000e-04   7.1000000e-05   1.0600000e-04
   1.2200000e+02   4.7513400e-01   9.8770000e-02   1.3000000e-05   5.1500000e-03  -1.1400000e-04   7.1000000e-05   1.0600000e-04
   1.2300000e+02   4.7905800e-01   2.3239000e-02   9.7830000e-03   3.0900000e-02  -1.1400000e-04   7.1000000e-05   1.0600000e-04
   1.2400000e+02   4.8298100e-01   8.1332000e-02   5.8691000e-02   1.0300000e-02  -1.1400000e-04   7.1000000e-05   1.0600000e-04
   1.2500000e+02   4.8690400e-01   8.7151000e-02  -9.7680000e-03   3.0900000e-02  -1.1400000e-04   7.1000000e-05   1.0600000e-04
   1.2600000e+02   4.9083600e-01   2.3235000e-02   3.4233000e-02  -2.5750000e-02  -1.1400000e-04   7.1000000e-05   1.0600000e-04
   1.2700000e+02   4.9475200e-01   4.6481000e-02  -4.8840000e-03   5.1500000e-02  -1.1400000e-04   7.0000000e-05   1.0600000e-04
   1.2800000e+02   4.9867500e-01   8.1343000e-02  -1.9549000e-02  -5.1500000e-03  -1.1400000e-04   7.0000000e-05   1.0600000e-04
   1.2900000e+02   5.0260000e-01   6.3915000e-02  -3.9111000e-02   5.1500000e-02  -1.1400000e-04   7.0000000e-05   1.0600000e-04
   1.3000000e+02   5.0652200e-01   2.3246000e-02  -4.4007000e-02  -2.0600000e-02  -1.1400000e-04   7.0000000e-05   1.0600000e-04
   1.3100000e+02   5.1044600e-01   9.2968000e-02  -5.8668000e-02   5.6650000e-02  -1.1400000e-04   7.0000000e-05   1.0600000e-04
   1.3200000e+02   5.1437000e-01   2.3252000e-02  -8.8017000e-02   3.6050000e-02  -1.1400000e-04   7.0000000e-05   1.0600000e-04
   1.3300000e+02   5.1829200e-01   5.8200000e-03  -7.8239000e-02   3.0900000e-02  -1.1400000e-04   7.0000000e-05   1.0600000e-04
   1.3400000e+02   5.2221500e-01   3.4872000e-02  -9.2905000e-02   5.6650000e-02  -1.1400000e-04   7.0000000e-05   1.0600000e-04
   1.3500000e+02   5.2613900e-01   9.8779000e-02  -6.3557000e-02   4.1200000e-02  -1.1400000e-04   7.0000000e-05   1.0600000e-04
   1.3600000e+02   5.3006300e-01   5.2300000e-02  -7.3343000e-02   5.1500000e-02  -1.1400000e-04   7.0000000e-05   1.0600000e-04
   1.3700000e+02   5.3398700e-01   2.3247000e-02  -4.8897000e-02   5.1500000e-02  -1.1400000e-04   7.0000000e-05   1.0600000e-04
   1.3800000e+02   5.3791000e-01   9.8775000e-02  -3.4217000e-02   6.6950000e-02  -1.1400000e-04   7.0000000e-05   1.0600000e-04
   1.3900000e+02   5.4183500e-01   2.9051000e-02  -9.7760000e-03   1.0300000e-02  -1.1400000e-04   7.0000000e-05   1.0600000e-04
   1.4000000e+02   5.4575700e-01   2.3241000e-02  -9.7770000e-03   8.7550000e-02  -1.1400000e-04   7.0000000e-05   1.0600000e-04
   1.4100000e+02   5.4970200e-01   2.9051000e-02  -9.7760000e-03   2.0600000e-02  -1.1400000e-04   7.0000000e-05   1.0600000e-04
   1.4200000e+02   5.5360500e-01   5.2285000e-02   3.4237000e-02   6.6950000e-02  -1.1400000e-04   7.0000000e-05   1.0600000e-04
   1.4300000e+02   5.5752900e-01   6.9716000e-02   2.9349000e-02   5.1500000e-02  -1.1400000e-04   7.0000000e-05   1.0600000e-04
   1.4400000e+02   5.6145200e-01   4.0665000e-02   3.4235000e-02   4.6350000e-02  -1.1400000e-04   7.0000000e-05   1.0600000e-04
   1.4500000e+02   5.6537400e-01   6.3905000e-02   3.4239000e-02   4.1200000e-02  -1.1400000e-04   7.0000000e-05   1.0600000e-04
   1.4600000e+02   5.6929900e-01   5.8099000e-02   4.8980000e-03   8.7550000e-02  -1.1400000e-04   7.0000000e-05   1.0600000e-04
   1.4700000e+02   5.7322200e-01   7.5532000e-02  -1.4660000e-02   4.1200000e-02  -1.1400000e-04   7.0000000e-05   1.0600000e-04
   1.4800000e+02   5.7714400e-01   6.9724000e-02  -2.9331000e-02   4.6350000e-02  -1.1400000e-04   7.0000000e-05   1.0600000e-04
   1.4900000e+02   5.8106700e-01   7.5530000e-02   1.0000000e-05   1.5450000e-02  -1.1400000e-04   7.0000000e-05   1.0600000e-04
   1.5000000e+02   5.8499200e-01   1.1039100e-01  -9.7650000e-03   4.1200000e-02  -1.1400000e-04   7.0000000e-05   1.0600000e-04
   1.5100000e+02   5.8891600e-01   1.0000000e-06  -9.7800000e-03  -1.5450000e-02  -1.1400000e-04   7.0000000e-05   1.0600000e-04
   1.5200000e+02   5.9283900e-01   7.5535000e-02  -3.4220000e-02   5.6650000e-02  -1.1400000e-04   7.0000000e-05   1.0600000e-04
   1.5300000e+02   5.9676200e-01   8.7160000e-02  -7.3338000e-02   5.1500000e-03  -1.1400000e-04   7.0000000e-05   1.0600000e-04
   1.5400000e+02   6.0068500e-01   7.5536000e-02  -4.4000000e-02   5.1500000e-02  -1.1400000e-04   7.0000000e-05   1.0600000e-04
   1.5500000e+02   6.0461000e-01   1.1635000e-02  -1.1246800e-01   2.0600000e-02  -1.1400000e-04   7.0000000e-05   1.0600000e-04
   1.5600000e+02   6.0853300e-01   7.5534000e-02  -2.9330000e-02   5.6650000e-02  -1.1400000e-04   7.0000000e-05   1.0600000e-04
   1.5700000e+02   6.1245700e-01   4.6485000e-02  -3.9114000e-02   1.5450000e-02  -1.1400000e-04   7.0000000e-05   1.0600000e-04
   1.5800000e+02   6.1638000e-01   1.1627000e-02  -4.8898000e-02   4.6350000e-02  -1.1400000e-04   7.0000000e-05   1.0600000e-04
   1.5900000e+02   6.2030300e-01   7.5535000e-02  -3.4220000e-02   4.6350000e-02  -1.1400000e-04   7.0000000e-05   1.0600000e-04
   1.6000000e+02   6.2422700e-01   2.3250000e-02  -7.3347000e-02   2.5750000e-02  -1.1400000e-04   7.0000000e-05   1.0600000e-04
   1.6100000e+02   6.2815100e-01   3.4864000e-02  -2.9335000e-02   6.6950000e-02  -1.1400000e-04   7.0000000e-05   1.0600000e-04
   1.6200000e+02   6.3207300e-01   3.4867000e-02  -5.3785000e-02   2.0600000e-02  -1.1400000e-04   7.0000000e-05   1.0600000e-04
   1.6300000e+02   6.3599600e-01   7.5527000e-02   1.9570000e-02   2.5750000e-02  -1.1400000e-04   7.0000000e-05   1.0600000e-04
   1.6400000e+02   6.3992000e-01   4.6479000e-02   9.7860000e-03   5.6650000e-02  -1.1400000e-04   7.0000000e-05   1.0600000e-04
   1.6500000e+02   6.4384400e-01   5.8050000e-03   3.4231000e-02   2.0600000e-02  -1.1400000e-04   7.0000000e-05   1.0600000e-04
   1.6600000e+02   6.4776800e-01   5.2284000e-02   4.4017000e-02   6.1800000e-02  -1.1400000e-04   7.0000000e-05   1.0600000e-04
   1.6700000e+02   6.5169100e-01   2.9051000e-02  -9.7760000e-03   4.1200000e-02  -1.1400000e-04   7.0000000e-05   1.0600000e-04
   1.6800000e+02   6.5561400e-01   9.2961000e-02  -4.8780000e-03   3.0900000e-02  -1.1400000e-04   7.0000000e-05   1.0600000e-04
   1.6900000e+02   6.5953800e-01   4.6483000e-02  -2.4444000e-02   5.1500000e-03  -1.1400000e-04   7.0000000e-05   1.0600000e-04
   1.7000000e+02   6.6346200e-01   2.9046000e-02   2.9344000e-02   3.0900000e-02  -1.1400000e-04   7.0000000e-05   1.0600000e-04
   1.7100000e+02   6.6738500e-01   9.8767000e-02   1.9573000e-02   2.5750000e-02  -1.1400000e-04   7.0000000e-05   1.0600000e-04
   1.7200000e+02   6.7131000e-01   4.6475000e-02   3.4236000e-02   1.0300000e-02  -1.1400000e-04   7.0000000e-05   1.0600000e-04
   1.7300000e+02   6.7523600e-01   5.2295000e-02  -3.4222000e-02   6.6950000e-02  -1.1400000e-04   7.0000000e-05   1.0600000e-04
   1.7400000e+02   6.7915500e-01   4.6485000e-02  -3.4223000e-02   1.0300000e-02  -1.1400000e-04   7.0000000e-05   1.0600000e-04
   1.7500000e+02   6.8308000e-01   7.5534000e-02  -2.4439000e-02  -5.1500000e-03  -1.1400000e-04   7.0000000e-05   1.0600000e-04
   1.7600000e+02   6.8700300e-01   3.4869000e-02  -6.3565000e-02   4.6350000e-02  -1.1400000e-04   7.0000000e-05   1.0600000e-04
   1.7700000e+02   6.9092500e-01   2.9051000e-02  -9.7760000e-03   1.5450000e-02  -1.1400000e-04   7.0000000e-05   1.0600000e-04
   1.7800000e+02   6.9484900e-01   1.5106500e-01  -3.4208000e-02   1.0300000e-02  -1.1400000e-04   7.0000000e-05   1.0600000e-04
   1.7900000e+02   6.9877300e-01   1.7437000e-02  -4.8897000e-02   1.5450000e-02  -1.1400000e-04   7.0000000e-05   1.0600000e-04
   1.8000000e+02   7.0269600e-01   3.4870000e-02  -7.3345000e-02   3.6050000e-02  -1.1400000e-04   7.0000000e-05   1.0600000e-04
   1.8100000e+02   7.0662000e-01   6.9727000e-02  -4.8891000e-02  -1.0300000e-02  -1.1400000e-04   7.0000000e-05   1.0600000e-04
   1.8200000e+02   7.1054200e-01   5.8106000e-02  -4.4002000e-02   5.6650000e-02  -1.1400000e-04   7.0000000e-05   1.0600000e-04
   1.8300000e+02   7.1446700e-01   2.9062000e-02  -9.2906000e-02  -5.1500000e-03  -1.1400000e-04   7.0000000e-05   1.0600000e-04
   1.8400000e+02   7.1839000e-01   4.6480000e-02   6.0000000e-06   2.5750000e-02  -1.1400000e-04   7.0000000e-05   1.0600000e-04
   1.8500000e+02   7.2231500e-01   3.4864000e-02  -2.4445000e-02   5.1500000e-02  -1.1400000e-04   7.0000000e-05   1.0600000e-04
   1.8600000e+02   7.2623800e-01   1.1624000e-02  -2.9338000e-02   1.5450000e-02  -1.1400000e-04   7.0000000e-05   1.0600000e-04
   1.8700000e+02   7.3016100e-01   7.5529000e-02   4.9010000e-03   3.6050000e-02  -1.1400000e-04   7.0000000e-05   1.0600000e-04
   1.8800000e+02   7.3408400e-01   8.7151000e-02  -4.8770000e-03   3.0900000e-02  -1.1400000e-04   7.0000000e-05   1.0600000e-04
   1.8900000e+02   7.3800700e-01   5.8095000e-02   3.4239000e-02   6.1800000e-02  -1.1400000e-04   7.0000000e-05   1.0600000e-04
   1.9000000e+02   7.4193800e-01   8.1337000e-02   1.9572000e-02   0.0000000e+00  -1.1400000e-04   7.0000000e-05   1.0600000e-04
   1.9100000e+02   7.4585400e-01   2.9043000e-02   5.3794000e-02   4.6350000e-02  -1.1400000e-04   7.0000000e-05   1.0600000e-04
   1.9200000e+02   7.4977800e-01   4.0669000e-02   4.8950000e-03   2.0600000e-02  -1.1400000e-04   7.0000000e-05   1.0600000e-04
   1.9300000e+02   7.5371700e-01   4.0670000e-02   5.0000000e-06   4.1200000e-02  -1.1400000e-04   7.0000000e-05   1.0600000e-04
   1.9400000e+02   7.5762500e-01   4.6477000e-02   1.9566000e-02   2.5750000e-02  -1.1400000e-04   7.0000000e-05   1.0600000e-04
   1.9500000e+02   7.6154900e-01   2.3241000e-02  -9.7770000e-03   6.1800000e-02  -1.1400000e-04   7.0000000e-05   1.0600000e-04
   1.9600000e+02   7.6547200e-01   9.2959000e-02   9.7940000e-03   5.1500000e-03  -1.1400000e-04   7.0000000e-05   1.0600000e-04
   1.9700000e+02   7.6939500e-01   4.6486000e-02  -3.9113000e-02   5.6650000e-02  -1.1400000e-04   7.0000000e-05   1.0600000e-04
   1.9800000e+02   7.7331900e-01   5.8140000e-03  -2.4449000e-02   1.5450000e-02  -1.1400000e-04   7.0000000e-05   1.0600000e-04
   1.9900000e+02   7.7724300e-01   1.1039900e-01  -6.3554000e-02   5.1500000e-02  -1.1400000e-04   7.0000000e-05   1.0600000e-04
   2.0000000e+02   7.8116600e-01   6.9729000e-02  -5.8670000e-02   0.0000000e+00  -1.1400000e-04   7.0000000e-05   1.0600000e-04
   2.0100000e+02   7.8509000e-01   4.6486000e-02  -3.9113000e-02   8.7550000e-02  -1.1400000e-04   7.0000000e-05   1.0600000e-04
   2.0200000e+02   7.8901300e-01   3.4871000e-02  -7.3345000e-02   2.5750000e-02  -1.1400000e-04   7.0000000e-05   1.0600000e-04
   2.0300000e+02   7.9293700e-01   9.8773000e-02  -2.4437000e-02   8.7550000e-02  -1.1400000e-04   7.0000000e-05   1.0600000e-04
   2.0400000e+02   7.9686100e-01   2.3245000e-02  -3.9117000e-02   6.6950000e-02  -1.1400000e-04   7.0000000e-05   1.0600000e-04
   2.0500000e+02   8.0078300e-01   1.1623000e-02  -2.4448000e-02   3.6050000e-02  -1.1400000e-04   7.0000000e-05   1.0600000e-04
   2.0600000e+02   8.0470600e-01   9.2968000e-02  -5.8668000e-02   6.6950000e-02  -1.1400000e-04   7.0000000e-05   1.0600000e-04
   2.0700000e+02   8.0863000e-01   4.0675000e-02  -3.9115000e-02   6.1800000e-02  -1.1400000e-04   7.0000000e-05   1.0600000e-04
   2.0800000e+02   8.1255300e-01   5.8104000e-02  -2.4441000e-02   5.1500000e-02  -1.1400000e-04   7.0000000e-05   1.0600000e-04
   2.0900000e+02   8.1647700e-01   4.0671000e-02  -4.8840000e-03   3.6050000e-02  -1.1400000e-04   7.0000000e-05   1.0600000e-04
   2.1000000e+02   8.2040100e-01   1.7425000e-02   3.4233000e-02   8.2400000e-02  -1.1400000e-04   7.0000000e-05   1.0600000e-04
   2.1100000e+02   8.2432400e-01   6.9721000e-02  -4.8800000e-03   5.1500000e-02  -1.1400000e-04   7.0000000e-05   1.0600000e-04
   2.1200000e+02   8.2824800e-01   3.4855000e-02   3.4235000e-02   9.7850000e-02  -1.1400000e-04   7.0000000e-05   1.0600000e-04
   2.1300000e+02   8.3217100e-01   5.2293000e-02  -1.9552000e-02   7.2100000e-02  -1.1400000e-04   7.0000000e-05   1.0600000e-04
   2.1400000e+02   8.3609500e-01   2.9054000e-02  -2.9336000e-02   4.6350000e-02  -1.1400000e-04   7.0000000e-05   1.0600000e-04
   2.1500000e+02   8.4001900e-01   7.5533000e-02  -2.4440000e-02   1.0300000e-01  -1.1400000e-04   7.0000000e-05   1.0600000e-04
   2.1600000e+02   8.4394200e-01   5.8102000e-02  -1.4662000e-02   6.1800000e-02  -1.1400000e-04   7.0000000e-05   1.0600000e-04
   2.1700000e+02   8.4786500e-01   4.6475000e-02   3.9126000e-02   4.6350000e-02  -1.1400000e-04   7.0000000e-05   1.0600000e-04
   2.1800000e+02   8.5179000e-01   5.8099000e-02   4.8980000e-03   1.0300000e-01  -1.1400000e-04   7.0000000e-05   1.0600000e-04
   2.1900000e+02   8.5571300e-01   2.3239000e-02   9.7830000e-03   5.6650000e-02  -1.1400000e-04   7.0000000e-05   1.0600000e-04
   2.2000000e+02   8.5964600e-01   7.5539000e-02  -6.3559000e-02   6.6950000e-02  -1.1400000e-04   7.0000000e-05   1.0600000e-04
   2.2100000e+02   8.6355900e-01   6.3919000e-02  -5.8671000e-02   3.0900000e-02  -1.1400000e-04   7.0000000e-05   1.0600000e-04
   2.2200000e+02   8.6748300e-01   5.8104000e-02  -2.9331000e-02   9.2700000e-02  -1.1400000e-04   7.0000000e-05   1.0600000e-04
   2.2300000e+02   8.7140600e-01   1.2000000e-05  -7.8240000e-02   1.5450000e-02  -1.1400000e-04   7.0000000e-05   1.0600000e-04
   2.2400000e+02   8.7533000e-01   7.5529000e-02   4.9010000e-03   9.7850000e-02  -1.1400000e-04   7.0000000e-05   1.0600000e-04
   2.2500000e+02   8.7925200e-01   6.9724000e-02  -2.9331000e-02   5.1500000e-02  -1.1400000e-04   7.0000000e-05   1.0600000e-04
   2.2600000e+02   8.8317600e-01   1.1628000e-02  -5.8678000e-02   6.6950000e-02  -1.1400000e-04   7.0000000e-05   1.0600000e-04
   2.2700000e+02   8.8710000e-01   8.1349000e-02  -6.3559000e-02   5.1500000e-02  -1.1400000e-04   7.0000000e-05   1.0600000e-04
   2.2800000e+02   8.9102400e-01   6.9730000e-02  -7.3341000e-02   8.2400000e-02  -1.1400000e-04   7.0000000e-05   1.0600000e-04
   2.2900000e+02   8.9494800e-01   5.2293000e-02  -2.4443000e-02   2.5750000e-02  -1.1400000e-04   7.0000000e-05   1.0600000e-04
   2.3000000e+02   8.9887100e-01   6.3909000e-02   4.8990000e-03   6.6950000e-02  -1.1400000e-04   7.0000000e-05   1.0600000e-04
   2.3100000e+02   9.0279500e-01   7.5529000e-02   9.7910000e-03   3.6050000e-02  -1.1400000e-04   7.0000000e-05   1.0600000e-04
   2.3200000e+02   9.0671800e-01   7.5534000e-02  -2.4439000e-02   6.6950000e-02  -1.1400000e-04   7.0000000e-05   1.0600000e-04
   2.3300000e+02   9.1064100e-01   2.0000000e-06  -1.4670000e-02   3.0900000e-02  -1.1400000e-04   7.0000000e-05   1.0600000e-04
   2.3400000e+02   9.1456400e-01   9.2962000e-02  -1.4656000e-02   6.6950000e-02  -1.1400000e-04   7.0000000e-05   1.0600000e-04
   2.3500000e+02   9.1848800e-01   2.3246000e-02  -4.4007000e-02   5.1500000e-03  -1.1400000e-04   7.0000000e-05   1.0600000e-04
   2.3600000e+02   9.2241200e-01   6.9718000e-02   1.4679000e-02   8.7550000e-02  -1.1400000e-04   7.0000000e-05   1.0600000e-04
   2.3700000e+02   9.2633500e-01   4.6479000e-02   4.8960000e-03   3.0900000e-02  -1.1400000e-04   7.0000000e-05   1.0600000e-04
   2.3800000e+02   9.3025900e-01   3.4855000e-02   3.9125000e-02  -2.5750000e-02  -1.1400000e-04   7.0000000e-05   1.0600000e-04
   2.3900000e+02   9.3418200e-01   5.8098000e-02   1.4678000e-02   5.6650000e-02  -1.1400000e-04   7.0000000e-05   1.0600000e-04
   2.4000000e+02   9.3810500e-01   3.4861000e-02  -9.7750000e-03   0.0000000e+00  -1.1400000e-04   7.0000000e-05   1.0600000e-04
   2.4100000e+02   9.4202900e-01   9.8772000e-02  -1.4655000e-02   3.0900000e-02  -1.1400000e-04   7.0000000e-05   1.0600000e-04
   2.4200000e+02   9.4595300e-01   2.3245000e-02  -3.4227000e-02  -3.0900000e-02  -1.1400000e-04   7.0000000e-05   1.0600000e-04
   2.4300000e+02   9.4987600e-01   9.8770000e-02   1.5000000e-05   3.6050000e-02  -1.1400000e-04   7.0000000e-05   1.0600000e-04
   2.4400000e+02   9.5382100e-01   6.3915000e-02  -3.4221000e-02  -6.1800000e-02  -1.1400000e-04   7.0000000e-05   1.0600000e-04
   2.4500000e+02   9.5772300e-01   4.0000000e-06  -2.4450000e-02   5.1500000e-03  -1.1400000e-04   7.0000000e-05   1.0600000e-04
   2.4600000e+02   9.6164700e-01   8.7158000e-02  -5.3777000e-02   1.5450000e-02  -1.1400000e-04   7.0000000e-05   1.0600000e-04
   2.4700000e+02   9.6557100e-01   1.7434000e-02  -2.9338000e-02   1.0300000e-02  -1.1400000e-04   7.0000000e-05   1.0600000e-04
   2.4800000e+02   9.6949200e-01   5.2295000e-02  -3.4223000e-02   3.0900000e-02  -1.1400000e-04   7.0000000e-05   1.0600000e-04
   2.4900000e+02   9.7341600e-01   6.9732000e-02  -9.2901000e-02   2.5750000e-02  -1.1400000e-04   7.0000000e-05   1.0600000e-04
   2.5000000e+02   9.7734000e-01   5.2289000e-02   4.8970000e-03   1.5450000e-02  -1.1400000e-04   7.0000000e-05   1.0600000e-04
   2.5100000e+02   9.8126300e-01   2.3244000e-02  -2.9337000e-02   2.5750000e-02  -1.1400000e-04   7.0000000e-05   1.0600000e-04
   2.5200000e+02   9.8518700e-01   6.9726000e-02  -3.9110000e-02   1.5450000e-02  -1.1400000e-04   7.0000000e-05   1.0600000e-04
   2.5300000e+02   9.8911100e-01   1.2201500e-01  -3.4212000e-02   2.5750000e-02  -1.1400000e-04   7.0000000e-05   1.0600000e-04
   2.5400000e+02   9.9304300e-01   1.7431000e-02  -9.7770000e-03   5.1500000e-03  -1.1400000e-04   7.0000000e-05   1.0600000e-04
   2.5500000e+02   9.9695800e-01   7.5531000e-02  -9.7690000e-03   4.1200000e-02  -1.1400000e-04   7.0000000e-05   1.0600000e-04
   2.5600000e+02   1.0008810e+00   1.1039200e-01  -1.4654000e-02   0.0000000e+00  -1.1400000e-04   7.0000000e-05   1.0600000e-04
   2.5700000e+02   1.0048050e+00   5.2283000e-02   4.8908000e-02   2.5750000e-02  -1.1400000e-04   7.0000000e-05   1.0600000e-04
   2.5800000e+02   1.0087290e+00   5.8102000e-02  -1.4661000e-02   1.5450000e-02  -1.1400000e-04   7.0000000e-05   1.0600000e-04
   2.5900000e+02   1.0126530e+00   6.9720000e-02   9.0000000e-06   0.0000000e+00  -1.1400000e-04   7.0000000e-05   1.0600000e-04
   2.6000000e+02   1.0165750e+00   6.3907000e-02   1.9569000e-02   6.1800000e-02  -1.1400000e-04   7.0000000e-05   1.0600000e-04
   2.6100000e+02   1.0204990e+00   5.8110000e-03  -9.7790000e-03   1.0300000e-02  -1.1400000e-04   7.0000000e-05   1.0600000e-04
   2.6200000e+02   1.0244230e+00   6.3903000e-02   4.8909000e-02   1.5450000e-02  -1.1400000e-04   7.0000000e-05   1.0600000e-04
   2.6300000e+02   1.0283450e+00   6.3912000e-02  -1.4661000e-02   2.5750000e-02  -1.1400000e-04   7.0000000e-05   1.0600000e-04
   2.6400000e+02   1.0322680e+00   7.5531000e-02  -9.7700000e-03   5.1500000e-03  -1.1400000e-04   7.0000000e-05   1.0600000e-04
   2.6500000e+02   1.0361920e+00   7.5533000e-02  -1.9549000e-02   1.0300000e-02  -1.1400000e-04   7.0000000e-05   1.0600000e-04
   2.6600000e+02   1.0401160e+00  -2.3230000e-02  -6.8463000e-02   2.0600000e-02  -1.1400000e-04   7.0000000e-05   1.0600000e-04
   2.6700000e+02   1.0440390e+00   5.2298000e-02  -5.3782000e-02   5.6650000e-02  -1.1400000e-04   7.0000000e-05   1.0600000e-04
   2.6800000e+02   1.0479630e+00   2.9063000e-02  -8.8016000e-02   0.0000000e+00  -1.1400000e-04   7.0000000e-05   1.0600000e-04
   2.6900000e+02   1.0518860e+00   5.2287000e-02   1.9568000e-02   4.1200000e-02  -1.1400000e-04   7.0000000e-05   1.0600000e-04
   2.7000000e+02   1.0558090e+00   6.3916000e-02  -3.9111000e-02   1.0300000e-02  -1.1400000e-04   7.0000000e-05   1.0600000e-04
   2.7100000e+02   1.0597340e+00   0.0000000e+00   0.0000000e+00   4.1200000e-02  -1.1400000e-04   7.0000000e-05   1.0600000e-04
   2.7200000e+02   1.0636570e+00   5.2293000e-02  -1.9553000e-02   4.6350000e-02  -1.1400000e-04   7.0000000e-05   1.0600000e-04
   2.7300000e+02   1.0675810e+00   1.1629000e-02  -6.8458000e-02   1.5450000e-02  -1.1400000e-04   7.0000000e-05   1.0600000e-04
   2.7400000e+02   1.0715040e+00   8.1345000e-02  -3.9109000e-02   4.6350000e-02  -1.1400000e-04   7.0000000e-05   1.0600000e-04
   2.7500000e+02   1.0754280e+00   3.4865000e-02  -3.4225000e-02   4.6350000e-02  -1.1400000e-04   7.0000000e-05   1.0600000e-04
   2.7600000e+02   1.0793510e+00   5.8110000e-03  -4.8890000e-03   3.0900000e-02  -1.1400000e-04   7.0000000e-05   1.0600000e-04
   2.7700000e+02   1.0832730e+00   9.8768000e-02   1.4685000e-02   4.6350000e-02  -1.1400000e-04   7.0000000e-05   1.0600000e-04
   2.7800000e+02   1.0871970e+00   3.4855000e-02   3.4235000e-02   7.7250000e-02  -1.1400000e-04   7.0000000e-05   1.0600000e-04
   2.7900000e+02   1.0911210e+00   5.2290000e-02   8.0000000e-06   5.1500000e-02  -1.1400000e-04   7.0000000e-05   1.0600000e-04
   2.8000000e+02   1.0950440e+00   3.4861000e-02  -9.7750000e-03   3.0900000e-02  -1.1400000e-04   7.0000000e-05   1.0600000e-04
   2.8100000e+02   1.0989690e+00   9.2959000e-02   9.7940000e-03   7.7250000e-02  -1.1400000e-04   7.0000000e-05   1.0600000e-04
   2.8200000e+02   1.1028920e+00   2.3244000e-02  -2.4447000e-02   4.6350000e-02  -1.1400000e-04   7.0000000e-05   1.0600000e-04
   2.8300000e+02   1.1068150e+00   7.5523000e-02   4.8911000e-02   4.6350000e-02  -1.1400000e-04   7.0000000e-05   1.0600000e-04
   2.8400000e+02   1.1107390e+00   1.1039000e-01   1.5000000e-05   5.6650000e-02  -1.1400000e-04   7.0000000e-05   1.0600000e-04
   2.8500000e+02   1.1146620e+00   2.3245000e-02  -3.9117000e-02   4.6350000e-02  -1.1400000e-04   7.0000000e-05   1.0600000e-04
   2.8600000e+02   1.1185860e+00   5.2289000e-02   4.8970000e-03   6.6950000e-02  -1.1400000e-04   7.0000000e-05   1.0600000e-04
   2.8700000e+02   1.1225090e+00   5.8107000e-02  -4.8892000e-02   5.6650000e-02  -1.1400000e-04   7.0000000e-05   1.0600000e-04
   2.8800000e+02   1.1264320e+00   4.0675000e-02  -3.9115000e-02   8.2400000e-02  -1.1400000e-04   7.0000000e-05   1.0600000e-04
   2.8900000e+02   1.1303560e+00   6.9728000e-02  -5.3780000e-02   6.1800000e-02  -1.1400000e-04   7.0000000e-05   1.0600000e-04
   2.9000000e+02   1.1342810e+00   4.0669000e-02   9.7860000e-03   6.6950000e-02  -1.1400000e-04   7.0000000e-05   1.0600000e-04
   2.9100000e+02   1.1382020e+00   4.0678000e-02  -5.3784000e-02   4.6350000e-02  -1.1400000e-04   7.0000000e-05   1.0600000e-04
   2.9200000e+02   1.1421250e+00   2.3247000e-02  -4.8897000e-02   5.1500000e-02  -1.1400000e-04   7.0000000e-05   1.0600000e-04
   2.9300000e+02   1.1460490e+00   7.5534000e-02  -2.9329000e-02   5.6650000e-02  -1.1400000e-04   7.0000000e-05   1.0600000e-04
   2.9400000e+02   1.1499730e+00   8.1348000e-02  -5.3778000e-02   4.6350000e-02  -1.1400000e-04   7.0000000e-05   1.0600000e-04
   2.9500000e+02   1.1538970e+00   4.0673000e-02  -1.9554000e-02   3.0900000e-02  -1.1400000e-04   7.0000000e-05   1.0600000e-04
   2.9600000e+02   1.1578200e+00   7.5533000e-02  -1.9550000e-02   9.2700000e-02  -1.1400000e-04   7.0000000e-05   1.0600000e-04
   2.9700000e+02   1.1617430e+00   4.0675000e-02  -3.4225000e-02   4.1200000e-02  -1.1400000e-04   7.0000000e-05   1.0600000e-04
   2.9800000e+02   1.1656680e+00   8.1345000e-02  -3.4219000e-02   9.2700000e-02  -1.1400000e-04   7.0000000e-05   1.0600000e-04
   2.9900000e+02   1.1695910e+00   4.6485000e-02  -3.4224000e-02   7.7250000e-02  -1.1400000e-04   7.0000000e-05   1.0600000e-04
   3.0000000e+02   1.1735140e+00   4.0667000e-02   1.9565000e-02   7.7250000e-02  -1.1400000e-04   7.0000000e-05   1.0600000e-04
   3.0100000e+02   1.1774380e+00   4.6485000e-02  -3.4223000e-02   1.5450000e-02  -1.1400000e-04   7.0000000e-05   1.0600000e-04
   3.0200000e+02   1.1813620e+00   7.5531000e-02  -4.8790000e-03   7.7250000e-02  -1.1400000e-04   7.0000000e-05   1.0600000e-04
   3.0300000e+02   1.1852840e+00   7.5530000e-02   1.1000000e-05   5.1500000e-02  -1.1400000e-04   7.0000000e-05   1.0600000e-04
   3.0400000e+02   1.1892090e+00  -2.3241000e-02   9.7770000e-03   8.2400000e-02  -1.1400000e-04   7.0000000e-05   1.0600000e-04
   3.0500000e+02   1.1931320e+00   9.8774000e-02  -2.4435000e-02   6.1800000e-02  -1.1400000e-04   7.0000000e-05   1.0600000e-04
   3.0600000e+02   1.1970540e+00   7.5531000e-02  -4.8790000e-03   4.6350000e-02  -1.1400000e-04   7.0000000e-05   1.0600000e-04
   3.0700000e+02   1.2009780e+00   2.9045000e-02   3.4234000e-02   3.0900000e-02  -1.1400000e-04   7.0000000e-05   1.0600000e-04
   3.0800000e+02   1.2049020e+00   6.3915000e-02  -3.4221000e-02  -1.5450000e-02  -1.1400000e-04   7.0000000e-05   1.0600000e-04
   3.0900000e+02   1.2088250e+00   8.1343000e-02  -1.9549000e-02   4.1200000e-02  -1.1400000e-04   7.0000000e-05   1.0600000e-04
   3.1000000e+02   1.2127490e+00   4.0671000e-02  -4.8850000e-03  -2.0600000e-02  -1.1400000e-04   7.0000000e-05   1.0600000e-04
   3.1100000e+02   1.2166720e+00   5.8170000e-03  -4.8899000e-02   1.5450000e-02  -1.1400000e-04   7.0000000e-05   1.0600000e-04
   3.1200000e+02   1.2205960e+00   1.0458600e-01  -4.3996000e-02  -3.0900000e-02  -1.1400000e-04   7.0000000e-05   1.0600000e-04
   3.1300000e+02   1.2245190e+00   3.4866000e-02  -3.9115000e-02   3.0900000e-02  -1.1400000e-04   7.0000000e-05   1.0600000e-04
   3.1400000e+02   1.2284440e+00   2.9056000e-02  -4.4006000e-02  -5.1500000e-03  -1.1400000e-04   7.0000000e-05   1.0600000e-04
   3.1500000e+02   1.2323670e+00   6.9724000e-02  -2.4440000e-02   3.0900000e-02  -1.1400000e-04   7.0000000e-05   1.0600000e-04
   3.1600000e+02   1.2362910e+00   2.3243000e-02  -1.9557000e-02  -3.0900000e-02  -1.1400000e-04   7.0000000e-05   1.0600000e-04
   3.1700000e+02   1.2402150e+00   8.7154000e-02  -2.4437000e-02   5.1500000e-02  -1.1400000e-04   7.0000000e-05   1.0600000e-04
   3.1800000e+02   1.2441440e+00   2.3244000e-02  -2.9337000e-02  -1.0300000e-02  -1.1400000e-04   7.0000000e-05   1.0600000e-04
   3.1900000e+02   1.2480620e+00   5.8140000e-03  -2.9339000e-02   5.1500000e-02  -1.1400000e-04   7.0000000e-05   1.0600000e-04
   3.2000000e+02   1.2519840e+00   4.0678000e-02  -5.8675000e-02   5.1500000e-03  -1.1400000e-04   7.0000000e-05   1.0600000e-04
   3.2100000e+02   1.2559070e+00   4.6484000e-02  -2.9334000e-02   1.5450000e-02  -1.1400000e-04   7.0000000e-05   1.0600000e-04
   3.2200000e+02   1.2598310e+00   9.8769000e-02   4.9030000e-03   1.0300000e-02  -1.1400000e-04   7.0000000e-05   1.0600000e-04
   3.2300000e+02   1.2637540e+00   3.4857000e-02   1.9565000e-02   2.0600000e-02  -1.1400000e-04   7.0000000e-05   1.0600000e-04
   3.2400000e+02   1.2676780e+00   6.9719000e-02   9.7890000e-03  -5.1500000e-03  -1.1400000e-04   7.0000000e-05   1.0600000e-04
   3.2500000e+02   1.2716020e+00   2.3242000e-02  -1.4667000e-02   3.6050000e-02  -1.1400000e-04   7.0000000e-05   1.0600000e-04
   3.2600000e+02   1.2755240e+00   5.2291000e-02  -9.7720000e-03   1.5450000e-02  -1.1400000e-04   7.0000000e-05   1.0600000e-04
   3.2700000e+02   1.2794480e+00   8.7155000e-02  -3.4217000e-02  -4.6350000e-02  -1.1400000e-04   7.0000000e-05   1.0600000e-04
   3.2800000e+02   1.2833720e+00   3.4857000e-02   1.9565000e-02  -1.0300000e-02  -1.1400000e-04   7.0000000e-05   1.0600000e-04
   3.2900000e+02   1.2872950e+00   2.9052000e-02  -1.4666000e-02   2.5750000e-02  -1.1400000e-04   7.0000000e-05   1.0600000e-04
   3.3000000e+02   1.2912200e+00   6.3911000e-02  -4.8810000e-03  -4.1200000e-02  -1.1400000e-04   7.0000000e-05   1.0600000e-04
   3.3100000e+02   1.2951430e+00   8.7145000e-02   3.4243000e-02   0.0000000e+00  -1.1400000e-04   7.0000000e-05   1.0600000e-04
   3.3200000e+02   1.2990660e+00   2.9057000e-02  -5.3786000e-02  -1.0300000e-02  -1.1400000e-04   7.0000000e-05   1.0600000e-04
   3.3300000e+02   1.3029900e+00   7.5534000e-02  -2.9330000e-02  -1.5450000e-02  -1.1400000e-04   7.0000000e-05   1.0600000e-04
   3.3400000e+02   1.3069120e+00   8.7156000e-02  -4.3998000e-02   5.1500000e-03  -1.1400000e-04   7.0000000e-05   1.0600000e-04
   3.3500000e+02   1.3108350e+00   7.0000000e-06  -4.8900000e-02   1.0300000e-02  -1.1400000e-04   7.0000000e-05   1.0600000e-04
   3.3600000e+02   1.3147590e+00   7.5529000e-02   9.7900000e-03   5.1500000e-03  -1.1400000e-04   7.0000000e-05   1.0600000e-04
   3.3700000e+02   1.3186840e+00   9.2961000e-02  -9.7660000e-03  -1.0300000e-02  -1.1400000e-04   7.0000000e-05   1.0600000e-04
   3.3800000e+02   1.3226070e+00   5.8104000e-02  -2.4441000e-02   0.0000000e+00  -1.1400000e-04   7.0000000e-05   1.0600000e-04
   3.3900000e+02   1.3265300e+00   3.4866000e-02  -3.9115000e-02  -1.0300000e-02  -1.1400000e-04   7.0000000e-05   1.0600000e-04
   3.4000000e+02   1.3304530e+00   2.3243000e-02  -1.9557000e-02   3.6050000e-02  -1.1400000e-04   7.0000000e-05   1.0600000e-04
   3.4100000e+02   1.3343770e+00   6.3916000e-02  -4.4001000e-02   2.5750000e-02  -1.1400000e-04   7.0000000e-05   1.0600000e-04
   3.4200000e+02   1.3383010e+00   3.4867000e-02  -4.8895000e-02  -1.5450000e-02  -1.1400000e-04   7.0000000e-05   1.0600000e-04
   3.4300000e+02   1.3422250e+00   6.3905000e-02   3.4239000e-02   2.5750000e-02  -1.1400000e-04   7.0000000e-05   1.0600000e-04
   3.4400000e+02   1.3461490e+00   1.1625000e-02  -3.4228000e-02   3.6050000e-02  -1.1400000e-04   7.0000000e-05   1.0600000e-04
   3.4500000e+02   1.3500720e+00   1.1621000e-02  -4.8880000e-03   2.0600000e-02  -1.1400000e-04   7.0000000e-05   1.0600000e-04
   3.4600000e+02   1.3539940e+00   8.1342000e-02  -1.4659000e-02   6.1800000e-02  -1.1400000e-04   7.0000000e-05   1.0600000e-04
   3.4700000e+02   1.3579390e+00   6.9721000e-02  -9.7710000e-03   1.5450000e-02  -1.1400000e-04   7.0000000e-05   1.0600000e-04
   3.4800000e+02   1.3618420e+00   5.8102000e-02  -1.4662000e-02   2.5750000e-02  -1.1400000e-04   7.0000000e-05   1.0600000e-04
   3.4900000e+02   1.3657640e+00   6.9722000e-02  -1.4660000e-02   3.0900000e-02  -1.1400000e-04   7.0000000e-05   1.0600000e-04
   3.5000000e+02   1.3696870e+00   2.9049000e-02   4.8940000e-03   3.6050000e-02  -1.1400000e-04   7.0000000e-05   1.0600000e-04
   3.5100000e+02   1.3736120e+00   3.4863000e-02  -1.9555000e-02   2.0600000e-02  -1.1400000e-04   7.0000000e-05   1.0600000e-04
   3.5200000e+02   1.3775350e+00   7.5529000e-02   9.7910000e-03   3.6050000e-02  -1.1400000e-04   7.0000000e-05   1.0600000e-04
   3.5300000e+02   1.3814600e+00   5.2291000e-02  -4.8820000e-03   4.1200000e-02  -1.1400000e-04   7.0000000e-05   1.0600000e-04
   3.5400000e+02   1.3853830e+00   1.7434000e-02  -2.9337000e-02   1.5450000e-02  -1.1400000e-04   7.0000000e-05   1.0600000e-04
   3.5500000e+02   1.3893050e+00   8.1341000e-02  -4.8780000e-03   4.1200000e-02  -1.1400000e-04   7.0000000e-05   1.0600000e-04
   3.5600000e+02   1.3932300e+00   6.9725000e-02  -3.4221000e-02   5.1500000e-03  -1.1400000e-04   7.0000000e-05   1.0600000e-04
   3.5700000e+02   1.3971530e+00   5.8110000e-03  -4.8890000e-03   4.1200000e-02  -1.1400000e-04   7.0000000e-05   1.0600000e-04
   3.5800000e+02   1.4010770e+00   9.2968000e-02  -5.8668000e-02   6.6950000e-02  -1.1400000e-04   7.0000000e-05   1.0600000e-04
   3.5900000e+02   1.4050000e+00   6.3913000e-02  -2.4441000e-02   2.0600000e-02  -1.1400000e-04   7.0000000e-05   1.0600000e-04
   3.6000000e+02   1.4089250e+00   5.8102000e-02  -1.4662000e-02   4.6350000e-02  -1.1400000e-04   7.0000000e-05   1.0600000e-04
   3.6100000e+02   1.4128470e+00   4.6486000e-02  -4.4004000e-02   4.6350000e-02  -1.1400000e-04   7.0000000e-05   1.0600000e-04
   3.6200000e+02   1.4167720e+00   1.1039400e-01  -2.9324000e-02   5.1500000e-02  -1.1400000e-04   7.0000000e-05   1.0600000e-04
   3.6300000e+02   1.4206930e+00   4.0675000e-02  -3.4224000e-02   1.0300000e-02  -1.1400000e-04   7.0000000e-05   1.0600000e-04
   3.6400000e+02   1.4246170e+00  -1.1615000e-02  -3.4232000e-02   5.6650000e-02  -1.1400000e-04   7.0000000e-05   1.0600000e-04
   3.6500000e+02   1.4285410e+00   7.5536000e-02  -4.3999000e-02   4.1200000e-02  -1.1400000e-04   7.0000000e-05   1.0600000e-04
   3.6600000e+02   1.4324640e+00   5.8106000e-02  -4.4001000e-02   3.0900000e-02  -1.1400000e-04   7.0000000e-05   1.0600000e-04
   3.6700000e+02   1.4363880e+00   4.6484000e-02  -2.4443000e-02   5.6650000e-02  -1.1400000e-04   7.0000000e-05   1.0600000e-04
   3.6800000e+02   1.4403110e+00   4.6482000e-02  -1.4663000e-02   3.0900000e-02  -1.1400000e-04   7.0000000e-05   1.0600000e-04
   3.6900000e+02   1.4442340e+00   2.9047000e-02   1.9564000e-02   4.6350000e-02  -1.1400000e-04   7.0000000e-05   1.0600000e-04
   3.7000000e+02   1.4481580e+00   6.9721000e-02  -9.7710000e-03   5.1500000e-02  -1.1400000e-04   7.0000000e-05   1.0600000e-04
   3.7100000e+02   1.4520820e+00   4.6482000e-02  -1.4664000e-02   2.0600000e-02  -1.1400000e-04   7.0000000e-05   1.0600000e-04
   3.7200000e+02   1.4560050e+00   4.6484000e-02  -2.9334000e-02   5.6650000e-02  -1.1400000e-04   7.0000000e-05   1.0600000e-04
   3.7300000e+02   1.4599290e+00   4.6481000e-02  -9.7740000e-03   1.5450000e-02  -1.1400000e-04   7.0000000e-05   1.0600000e-04
   3.7400000e+02   1.4638520e+00   7.5534000e-02  -2.4439000e-02   4.6350000e-02  -1.1400000e-04   7.0000000e-05   1.0600000e-04
   3.7500000e+02   1.4677750e+00   6.9720000e-02   1.0000000e-05   0.0000000e+00  -1.1400000e-04   7.0000000e-05   1.0600000e-04
   3.7600000e+02   1.4717000e+00   2.3238000e-02   1.4673000e-02   5.1500000e-02  -1.1400000e-04   7.0000000e-05   1.0600000e-04
   3.7700000e+02   1.4756220e+00   8.7152000e-02  -1.4657000e-02   2.0600000e-02  -1.1400000e-04   7.0000000e-05   1.0600000e-04
   3.7800000e+02   1.4795450e+00   1.7431000e-02  -9.7770000e-03   5.1500000e-02  -1.1400000e-04   7.0000000e-05   1.0600000e-04
   3.7900000e+02   1.4834690e+00   5.2297000e-02  -4.8892000e-02   4.6350000e-02  -1.1400000e-04   7.0000000e-05   1.0600000e-04
   3.8000000e+02   1.4873930e+00   6.9730000e-02  -7.3341000e-02  -3.0900000e-02  -1.1400000e-04   7.0000000e-05   1.0600000e-04
   3.8100000e+02   1.4913160e+00   4.6480000e-02   6.0000000e-06   4.1200000e-02  -1.1400000e-04   7.0000000e-05   1.0600000e-04
   3.8200000e+02   1.4952470e+00   2.9055000e-02  -3.9116000e-02  -3.0900000e-02  -1.1400000e-04   7.0000000e-05   1.0600000e-04
   3.8300000e+02   1.4991630e+00   4.0671000e-02  -9.7750000e-03   1.0300000e-02  -1.1400000e-04   7.0000000e-05   1.0600000e-04
   3.8400000e+02   1.5030870e+00   8.1337000e-02   1.9571000e-02  -2.0600000e-02  -1.1400000e-04   7.0000000e-05   1.0600000e-04
   3.8500000e+02   1.5070100e+00   1.7440000e-02  -7.3348000e-02   2.0600000e-02  -1.1400000e-04   7.0000000e-05   1.0600000e-04
   3.8600000e+02   1.5109350e+00   5.8104000e-02  -2.4441000e-02  -4.1200000e-02  -1.1400000e-04   7.0000000e-05   1.0600000e-04
   3.8700000e+02   1.5148580e+00   8.1348000e-02  -5.3778000e-02   3.0900000e-02  -1.1400000e-04   7.0000000e-05   1.0600000e-04
   3.8800000e+02   1.5187820e+00   2.3246000e-02  -3.9117000e-02  -4.1200000e-02  -1.1400000e-04   7.0000000e-05   1.0600000e-04
   3.8900000e+02   1.5227040e+00   9.2956000e-02   2.4464000e-02   2.5750000e-02  -1.1400000e-04   7.0000000e-05   1.0600000e-04
   3.9000000e+02   1.5266280e+00   8.7149000e-02   9.7930000e-03  -3.6050000e-02  -1.1400000e-04   7.0000000e-05   1.0600000e-04
   3.9100000e+02   1.5305520e+00   4.6484000e-02  -2.9333000e-02   5.6650000e-02  -1.1400000e-04   7.0000000e-05   1.0600000e-04
   3.9200000e+02   1.5344740e+00   2.3246000e-02  -3.9117000e-02  -3.6050000e-02  -1.1400000e-04   7.0000000e-05   1.0600000e-04
   3.9300000e+02   1.5383970e+00   5.2288000e-02   1.4677000e-02   1.5450000e-02  -1.1400000e-04   7.0000000e-05   1.0600000e-04
   3.9400000e+02   1.5423210e+00   5.8106000e-02  -4.4002000e-02  -1.5450000e-02  -1.1400000e-04   7.0000000e-05   1.0600000e-04
   3.9500000e+02   1.5462450e+00   4.0670000e-02   5.0000000e-06   2.0600000e-02  -1.1400000e-04   7.0000000e-05   1.0600000e-04
   3.9600000e+02   1.5501680e+00   5.8097000e-02   2.4458000e-02  -1.5450000e-02  -1.1400000e-04   7.0000000e-05   1.0600000e-04
   3.9700000e+02   1.5540930e+00   0.0000000e+00   0.0000000e+00  -1.0300000e-02  -1.1400000e-04   7.0000000e-05   1.0600000e-04
   3.9800000e+02   1.5580150e+00   2.9049000e-02   9.7840000e-03  -2.5750000e-02  -1.1400000e-04   7.0000000e-05   1.0600000e-04
   3.9900000e+02   1.5619540e+00   4.6483000e-02  -1.9553000e-02   1.0300000e-02  -1.1400000e-04   7.0000000e-05   1.0600000e-04
   4.0000000e+02   1.5658630e+00   4.0674000e-02  -2.9334000e-02  -3.0900000e-02  -1.1400000e-04   7.0000000e-05   1.0600000e-04
   4.0100000e+02   1.5697860e+00   7.5535000e-02  -3.4219000e-02  -1.0300000e-02  -1.1400000e-04   7.0000000e-05   1.0600000e-04
   4.0200000e+02   1.5737100e+00   5.8101000e-02  -9.7710000e-03  -3.0900000e-02  -1.1400000e-04   7.0000000e-05   1.0600000e-04
   4.0300000e+02   1.5776330e+00   5.2290000e-02   8.0000000e-06   5.1500000e-03  -1.1400000e-04   7.0000000e-05   1.0600000e-04
   4.0400000e+02   1.5815570e+00   4.0677000e-02  -5.3785000e-02  -2.0600000e-02  -1.1400000e-04   7.0000000e-05   1.0600000e-04
   4.0500000e+02   1.5854800e+00   5.2289000e-02   4.8970000e-03  -1.0300000e-02  -1.1400000e-04   7.0000000e-05   1.0600000e-04
   4.0600000e+02   1.5894030e+00   4.6484000e-02  -2.9334000e-02  -1.5450000e-02  -1.1400000e-04   7.0000000e-05   1.0600000e-04
   4.0700000e+02   1.5933260e+00   6.0000000e-06  -4.4010000e-02  -2.5750000e-02  -1.1400000e-04   7.0000000e-05   1.0600000e-04
   4.0800000e+02   1.5972500e+00   8.1342000e-02  -1.4659000e-02   5.1500000e-03  -1.1400000e-04   7.0000000e-05   1.0600000e-04
   4.0900000e+02   1.6011730e+00   5.8103000e-02  -2.4442000e-02  -2.5750000e-02  -1.1400000e-04   7.0000000e-05   1.0600000e-04
   4.1000000e+02   1.6050980e+00   0.0000000e+00   0.0000000e+00  -2.0600000e-02  -1.1400000e-04   7.0000000e-05   1.0600000e-04
   4.1100000e+02   1.6090210e+00   9.8778000e-02  -5.3775000e-02   2.0600000e-02  -1.1400000e-04   7.0000000e-05   1.0600000e-04
   4.1200000e+02   1.6129440e+00   7.5534000e-02  -2.9329000e-02  -3.0900000e-02  -1.1400000e-04   7.0000000e-05   1.0600000e-04
   4.1300000e+02   1.6168680e+00   7.5530000e-02   1.1000000e-05   1.0300000e-02  -1.1400000e-04   7.0000000e-05   1.0600000e-04
   4.1400000e+02   1.6207910e+00   4.6481000e-02  -9.7730000e-03   3.6050000e-02  -1.1400000e-04   7.0000000e-05   1.0600000e-04
   4.1500000e+02   1.6247150e+00   1.3363100e-01  -9.7600000e-03  -5.1500000e-03  -1.1400000e-04   7.0000000e-05   1.0600000e-04
   4.1600000e+02   1.6286390e+00   4.6482000e-02  -1.4663000e-02   1.5450000e-02  -1.1400000e-04   7.0000000e-05   1.0600000e-04
   4.1700000e+02   1.6325620e+00   2.3241000e-02  -4.8870000e-03  -5.1500000e-03  -1.1400000e-04   7.0000000e-05   1.0600000e-04
   4.1800000e+02   1.6364850e+00   8.7155000e-02  -3.4218000e-02   4.6350000e-02  -1.1400000e-04   7.0000000e-05   1.0600000e-04
   4.1900000e+02   1.6404100e+00   2.3239000e-02   9.7830000e-03   0.0000000e+00  -1.1400000e-04   7.0000000e-05   1.0600000e-04
   4.2000000e+02   1.6443310e+00   5.8103000e-02  -1.9552000e-02   3.6050000e-02  -1.1400000e-04   7.0000000e-05   1.0600000e-04
   4.2100000e+02   1.6482550e+00   3.4863000e-02  -2.4445000e-02  -5.1500000e-03  -1.1400000e-04   7.0000000e-05   1.0600000e-04
   4.2200000e+02   1.6521790e+00   1.7426000e-02   2.9343000e-02   3.6050000e-02  -1.1400000e-04   7.0000000e-05   1.0600000e-04
   4.2300000e+02   1.6561030e+00   8.7154000e-02  -2.4437000e-02   5.1500000e-03  -1.1400000e-04   7.0000000e-05   1.0600000e-04
   4.2400000e+02   1.6600260e+00   2.3246000e-02  -3.9117000e-02   3.6050000e-02  -1.1400000e-04   7.0000000e-05   1.0600000e-04
   4.2500000e+02   1.6639490e+00   2.9056000e-02  -3.9116000e-02   3.0900000e-02  -1.1400000e-04   7.0000000e-05   1.0600000e-04
   4.2600000e+02   1.6678720e+00   4.6486000e-02  -4.4003000e-02   3.6050000e-02  -1.1400000e-04   7.0000000e-05   1.0600000e-04
   4.2700000e+02   1.6717960e+00   6.3917000e-02  -4.8891000e-02  -2.0600000e-02  -1.1400000e-04   7.0000000e-05   1.0600000e-04
   4.2800000e+02   1.6757200e+00   5.8102000e-02  -1.4662000e-02   3.0900000e-02  -1.1400000e-04   7.0000000e-05   1.0600000e-04
   4.2900000e+02   1.6796590e+00  -1.0000000e-06   9.7800000e-03  -5.1500000e-03  -1.1400000e-04   7.0000000e-05   1.0600000e-04
   4.3000000e+02   1.6835680e+00   9.8772000e-02  -1.4657000e-02   2.5750000e-02  -1.1400000e-04   7.0000000e-05   1.0600000e-04
   4.3100000e+02   1.6874910e+00   1.1619000e-02   4.8920000e-03  -1.0300000e-02  -1.1400000e-04   7.0000000e-05   1.0600000e-04
   4.3200000e+02   1.6914130e+00   6.3915000e-02  -3.9111000e-02   4.6350000e-02  -1.1400000e-04   7.0000000e-05   1.0600000e-04
   4.3300000e+02   1.6953380e+00   8.1348000e-02  -5.3778000e-02   2.5750000e-02  -1.1400000e-04   7.0000000e-05   1.0600000e-04
   4.3400000e+02   1.6992610e+00   5.2289000e-02   9.7880000e-03   2.0600000e-02  -1.1400000e-04   7.0000000e-05   1.0600000e-04
   4.3500000e+02   1.7031830e+00   2.3246000e-02  -3.9117000e-02   4.1200000e-02  -1.1400000e-04   7.0000000e-05   1.0600000e-04
   4.3600000e+02   1.7071070e+00   4.6479000e-02   4.8970000e-03  -1.5450000e-02  -1.1400000e-04   7.0000000e-05   1.0600000e-04
   4.3700000e+02   1.7110310e+00   9.8766000e-02   2.4465000e-02   4.6350000e-02  -1.1400000e-04   7.0000000e-05   1.0600000e-04
   4.3800000e+02   1.7149540e+00   5.8180000e-03  -5.3789000e-02   2.0600000e-02  -1.1400000e-04   7.0000000e-05   1.0600000e-04
   4.3900000e+02   1.7188790e+00   7.5531000e-02  -9.7690000e-03   2.5750000e-02  -1.1400000e-04   7.0000000e-05   1.0600000e-04
   4.4000000e+02   1.7228020e+00   9.2965000e-02  -3.4218000e-02   3.0900000e-02  -1.1400000e-04   7.0000000e-05   1.0600000e-04
   4.4100000e+02   1.7267250e+00   1.7433000e-02  -1.9558000e-02   3.6050000e-02  -1.1400000e-04   7.0000000e-05   1.0600000e-04
   4.4200000e+02   1.7306490e+00   8.7145000e-02   3.4242000e-02   3.0900000e-02  -1.1400000e-04   7.0000000e-05   1.0600000e-04
   4.4300000e+02   1.7345730e+00   8.7150000e-02   1.2000000e-05   2.5750000e-02  -1.1400000e-04   7.0000000e-05   1.0600000e-04
   4.4400000e+02   1.7384960e+00   5.8104000e-02  -2.9331000e-02   4.1200000e-02  -1.1400000e-04   7.0000000e-05   1.0600000e-04
   4.4500000e+02   1.7424200e+00   1.1625000e-02  -3.4228000e-02   1.0300000e-02  -1.1400000e-04   7.0000000e-05   1.0600000e-04
   4.4600000e+02   1.7463470e+00   4.0671000e-02  -4.8840000e-03   3.0900000e-02  -1.1400000e-04   7.0000000e-05   1.0600000e-04
   4.4700000e+02   1.7502660e+00   4.6488000e-02  -5.3783000e-02   5.1500000e-02  -1.1400000e-04   7.0000000e-05   1.0600000e-04
   4.4800000e+02   1.7541910e+00   2.3245000e-02  -3.4227000e-02   1.5450000e-02  -1.1400000e-04   7.0000000e-05   1.0600000e-04
   4.4900000e+02   1.7581130e+00   7.5529000e-02   4.9010000e-03   5.1500000e-02  -1.1400000e-04   7.0000000e-05   1.0600000e-04
   4.5000000e+02   1.7620570e+00   5.8110000e-03  -4.8890000e-03  -2.0600000e-02  -1.1400000e-04   7.0000000e-05   1.0600000e-04
   4.5100000e+02   1.7659610e+00   2.9050000e-02   4.0000000e-06   2.5750000e-02  -1.1400000e-04   7.0000000e-05   1.0600000e-04
   4.5200000e+02   1.7698830e+00   6.9725000e-02  -3.9111000e-02  -2.0600000e-02  -1.1400000e-04   7.0000000e-05   1.0600000e-04
   4.5300000e+02   1.7738070e+00   4.6485000e-02  -3.4224000e-02   1.0300000e-02  -1.1400000e-04   7.0000000e-05   1.0600000e-04
   4.5400000e+02   1.7777310e+00   8.7155000e-02  -3.4218000e-02  -1.5450000e-02  -1.1400000e-04   7.0000000e-05   1.0600000e-04
   4.5500000e+02   1.7816530e+00   9.2961000e-02  -4.8780000e-03   3.6050000e-02  -1.1400000e-04   7.0000000e-05   1.0600000e-04
   4.5600000e+02   1.7855780e+00   4.6482000e-02  -1.4663000e-02  -2.0600000e-02  -1.1400000e-04   7.0000000e-05   1.0600000e-04
   4.5700000e+02   1.7895010e+00   2.3244000e-02  -2.4447000e-02   1.0300000e-02  -1.1400000e-04   7.0000000e-05   1.0600000e-04
   4.5800000e+02   1.7934240e+00   7.5531000e-02  -9.7690000e-03  -1.5450000e-02  -1.1400000e-04   7.0000000e-05   1.0600000e-04
   4.5900000e+02   1.7973490e+00   4.6484000e-02  -2.9333000e-02   3.6050000e-02  -1.1400000e-04   7.0000000e-05   1.0600000e-04
   4.6000000e+02   1.8012710e+00  -5.8090000e-03  -9.7810000e-03  -5.1500000e-02  -1.1400000e-04   7.0000000e-05   1.0600000e-04
   4.6100000e+02   1.8051950e+00   9.2962000e-02  -1.4656000e-02   4.6350000e-02  -1.1400000e-04   7.0000000e-05   1.0600000e-04
   4.6200000e+02   1.8091190e+00   6.3916000e-02  -4.4001000e-02  -3.0900000e-02  -1.1400000e-04   7.0000000e-05   1.0600000e-04
   4.6300000e+02   1.8130430e+00   3.4857000e-02   2.4455000e-02   2.5750000e-02  -1.1400000e-04   7.0000000e-05   1.0600000e-04
   4.6400000e+02   1.8169640e+00   6.3915000e-02  -3.9111000e-02  -3.6050000e-02  -1.1400000e-04   7.0000000e-05   1.0600000e-04
   4.6500000e+02   1.8208880e+00   5.8103000e-02  -1.9552000e-02  -5.1500000e-03  -1.1400000e-04   7.0000000e-05   1.0600000e-04
   4.6600000e+02   1.8248120e+00   4.6479000e-02   4.8960000e-03   5.1500000e-03  -1.1400000e-04   7.0000000e-05   1.0600000e-04
   4.6700000e+02   1.8287360e+00   4.0674000e-02  -2.9335000e-02   2.0600000e-02  -1.1400000e-04   7.0000000e-05   1.0600000e-04
   4.6800000e+02   1.8326590e+00   1.2201500e-01  -3.9104000e-02  -2.5750000e-02  -1.1400000e-04   7.0000000e-05   1.0600000e-04
   4.6900000e+02   1.8365820e+00   4.6484000e-02  -2.4443000e-02  -1.0300000e-02  -1.1400000e-04   7.0000000e-05   1.0600000e-04
   4.7000000e+02   1.8405060e+00   2.3241000e-02  -9.7770000e-03  -5.1500000e-03  -1.1400000e-04   7.0000000e-05   1.0600000e-04
   4.7100000e+02   1.8444290e+00   1.1620500e-01  -3.4213000e-02   1.5450000e-02  -1.1400000e-04   7.0000000e-05   1.0600000e-04
   4.7200000e+02   1.8483540e+00   3.4867000e-02  -4.8895000e-02  -4.1200000e-02  -1.1400000e-04   7.0000000e-05   1.0600000e-04
   4.7300000e+02   1.8522770e+00   6.9724000e-02  -2.9330000e-02   1.5450000e-02  -1.1400000e-04   7.0000000e-05   1.0600000e-04
   4.7400000e+02   1.8562010e+00   2.3245000e-02  -3.4227000e-02  -3.0900000e-02  -1.1400000e-04   7.0000000e-05   1.0600000e-04
   4.7500000e+02   1.8601240e+00   2.9048000e-02   1.4674000e-02   2.0600000e-02  -1.1400000e-04   7.0000000e-05   1.0600000e-04
   4.7600000e+02   1.8640480e+00   8.7156000e-02  -4.3998000e-02  -2.5750000e-02  -1.1400000e-04   7.0000000e-05   1.0600000e-04
   4.7700000e+02   1.8679710e+00   4.0673000e-02  -2.4445000e-02  -1.5450000e-02  -1.1400000e-04   7.0000000e-05   1.0600000e-04
   4.7800000e+02   1.8718940e+00   1.7434000e-02  -2.9338000e-02  -1.5450000e-02  -1.1400000e-04   7.0000000e-05   1.0600000e-04
   4.7900000e+02   1.8758170e+00   4.6485000e-02  -3.4224000e-02   1.5450000e-02  -1.1400000e-04   7.0000000e-05   1.0600000e-04
   4.8000000e+02   1.8797410e+00   7.5533000e-02  -1.9550000e-02  -2.0600000e-02  -1.1400000e-04   7.0000000e-05   1.0600000e-04
   4.8100000e+02   1.8836640e+00   6.3906000e-02   2.4459000e-02   0.0000000e+00  -1.1400000e-04   7.0000000e-05   1.0600000e-04
   4.8200000e+02   1.8875890e+00  -3.0000000e-06   1.9560000e-02  -4.6350000e-02  -1.1400000e-04   7.0000000e-05   1.0600000e-04
   4.8300000e+02   1.8915120e+00   8.7151000e-02  -4.8770000e-03   1.5450000e-02  -1.1400000e-04   7.0000000e-05   1.0600000e-04
   4.8400000e+02   1.8954340e+00   5.8110000e-03  -9.7790000e-03  -3.0900000e-02  -1.1400000e-04   7.0000000e-05   1.0600000e-04
   4.8500000e+02   1.8993590e+00   4.6483000e-02  -1.9553000e-02   2.5750000e-02  -1.1400000e-04   7.0000000e-05   1.0600000e-04
   4.8600000e+02   1.9032820e+00   9.2969000e-02  -6.3556000e-02   3.0900000e-02  -1.1400000e-04   7.0000000e-05   1.0600000e-04
   4.8700000e+02   1.9072060e+00   4.0667000e-02   1.9566000e-02   2.0600000e-02  -1.1400000e-04   7.0000000e-05   1.0600000e-04
   4.8800000e+02   1.9111290e+00   3.4862000e-02  -1.4665000e-02   8.2400000e-02  -1.1400000e-04   7.0000000e-05   1.0600000e-04
   4.8900000e+02   1.9150530e+00   3.4859000e-02   9.7850000e-03  -1.5450000e-02  -1.1400000e-04   7.0000000e-05   1.0600000e-04
   4.9000000e+02   1.9189760e+00   1.0457800e-01   1.4684000e-02   7.2100000e-02  -1.1400000e-04   7.0000000e-05   1.0600000e-04
   4.9100000e+02   1.9229010e+00   1.7440000e-02  -7.3348000e-02  -1.5450000e-02  -1.1400000e-04   7.0000000e-05   1.0600000e-04
   4.9200000e+02   1.9268230e+00   5.2294000e-02  -2.9333000e-02   6.1800000e-02  -1.1400000e-04   7.0000000e-05   1.0600000e-04
   4.9300000e+02   1.9307450e+00   6.9727000e-02  -4.8891000e-02  -1.0300000e-02  -1.1400000e-04   7.0000000e-05   1.0600000e-04
   4.9400000e+02   1.9346690e+00   2.3245000e-02  -3.4227000e-02   3.0900000e-02  -1.1400000e-04   7.0000000e-05   1.0600000e-04
   4.9500000e+02   1.9385930e+00   9.2958000e-02   1.4684000e-02  -5.1500000e-03  -1.1400000e-04   7.0000000e-05   1.0600000e-04
   4.9600000e+02   1.9425170e+00   8.7151000e-02  -9.7670000e-03   3.0900000e-02  -1.1400000e-04   7.0000000e-05   1.0600000e-04
   4.9700000e+02   1.9464400e+00   3.4864000e-02  -2.9335000e-02   0.0000000e+00  -1.1400000e-04   7.0000000e-05   1.0600000e-04
   4.9800000e+02   1.9503630e+00   6.3916000e-02  -3.9111000e-02   1.5450000e-02  -1.1400000e-04   7.0000000e-05   1.0600000e-04
   4.9900000e+02   1.9542870e+00   4.6486000e-02  -3.9113000e-02   5.1500000e-03  -1.1400000e-04   7.0000000e-05   1.0600000e-04
   5.0000000e+02   1.9582110e+00   6.9727000e-02  -5.3781000e-02   4.6350000e-02  -1.1400000e-04   7.0000000e-05   1.0600000e-04
   5.0100000e+02   1.9621340e+00   4.0677000e-02  -4.8895000e-02  -1.0300000e-02  -1.1400000e-04   7.0000000e-05   1.0600000e-04
   5.0200000e+02   1.9660760e+00   4.0667000e-02   1.9565000e-02   1.5450000e-02  -1.1400000e-04   7.0000000e-05   1.0600000e-04
   5.0300000e+02   1.9699810e+00   2.3245000e-02  -3.4227000e-02   7.2100000e-02  -1.1400000e-04   7.0000000e-05   1.0600000e-04
   5.0400000e+02   1.9739040e+00   4.6481000e-02  -4.8840000e-03   3.0900000e-02  -1.1400000e-04   7.0000000e-05   1.0600000e-04
   5.0500000e+02   1.9778290e+00   7.5533000e-02  -1.9550000e-02   7.2100000e-02  -1.1400000e-04   7.0000000e-05   1.0600000e-04
   5.0600000e+02   1.9817540e+00   5.8107000e-02  -4.8891000e-02   2.5750000e-02  -1.1400000e-04   7.0000000e-05   1.0600000e-04
   5.0700000e+02   1.9856740e+00   6.3914000e-02  -2.9331000e-02   6.6950000e-02  -1.1400000e-04   7.0000000e-05   1.0600000e-04
   5.0800000e+02   1.9895980e+00   7.5533000e-02  -1.9549000e-02   3.0900000e-02  -1.1400000e-04   7.0000000e-05   1.0600000e-04
   5.0900000e+02   1.9935220e+00   2.9050000e-02   4.0000000e-06   6.1800000e-02  -1.1400000e-04   7.0000000e-05   1.0600000e-04
   5.1000000e+02   1.9974550e+00   5.2292000e-02  -1.4662000e-02   2.0600000e-02  -1.1400000e-04   7.0000000e-05   1.0600000e-04
   5.1100000e+02   2.0013690e+00   5.8103000e-02  -1.9551000e-02   5.6650000e-02  -1.1400000e-04   7.0000000e-05   1.0600000e-04
   5.1200000e+02   2.0052920e+00   2.9052000e-02  -1.4666000e-02   3.6050000e-02  -1.1400000e-04   7.0000000e-05   1.0600000e-04
   5.1300000e+02   2.0092160e+00   5.8170000e-03  -5.3789000e-02   4.6350000e-02  -1.1400000e-04   7.0000000e-05   1.0600000e-04
   5.1400000e+02   2.0131390e+00   7.5533000e-02  -2.4440000e-02   3.6050000e-02  -1.1400000e-04   7.0000000e-05   1.0600000e-04
   5.1500000e+02   2.0170640e+00   8.7155000e-02  -3.9108000e-02   3.6050000e-02  -1.1400000e-04   7.0000000e-05   1.0600000e-04
   5.1600000e+02   2.0209870e+00   1.0000000e-06  -9.7800000e-03   2.5750000e-02  -1.1400000e-04   7.0000000e-05   1.0600000e-04
   5.1700000e+02   2.0249100e+00   9.8773000e-02  -1.9545000e-02   4.6350000e-02  -1.1400000e-04   7.0000000e-05   1.0600000e-04
   5.1800000e+02   2.0288340e+00   6.9727000e-02  -4.8890000e-02   5.1500000e-03  -1.1400000e-04   7.0000000e-05   1.0600000e-04
   5.1900000e+02   2.0327570e+00   2.9048000e-02   1.4674000e-02   4.6350000e-02  -1.1400000e-04   7.0000000e-05   1.0600000e-04
   5.2000000e+02   2.0366810e+00   4.0678000e-02  -5.3784000e-02   2.5750000e-02  -1.1400000e-04   7.0000000e-05   1.0600000e-04
   5.2100000e+02   2.0406030e+00   9.2968000e-02  -5.3776000e-02   5.1500000e-03  -1.1400000e-04   7.0000000e-05   1.0600000e-04
   5.2200000e+02   2.0445270e+00   5.2292000e-02  -1.4662000e-02   5.1500000e-03  -1.1400000e-04   7.0000000e-05   1.0600000e-04
   5.2300000e+02   2.0484510e+00   1.7436000e-02  -4.4007000e-02   5.1500000e-03  -1.1400000e-04   7.0000000e-05   1.0600000e-04
   5.2400000e+02   2.0523740e+00   6.3911000e-02  -9.7710000e-03   2.0600000e-02  -1.1400000e-04   7.0000000e-05   1.0600000e-04
   5.2500000e+02   2.0562980e+00   4.6487000e-02  -5.3784000e-02   5.1500000e-02  -1.1400000e-04   7.0000000e-05   1.0600000e-04
   5.2600000e+02   2.0602220e+00   2.9051000e-02  -9.7760000e-03   1.5450000e-02  -1.1400000e-04   7.0000000e-05   1.0600000e-04
   5.2700000e+02   2.0641440e+00   7.5530000e-02   1.0000000e-05   3.0900000e-02  -1.1400000e-04   7.0000000e-05   1.0600000e-04
   5.2800000e+02   2.0680690e+00   2.3241000e-02  -9.7770000e-03  -2.0600000e-02  -1.1400000e-04   7.0000000e-05   1.0600000e-04
   5.2900000e+02   2.0719920e+00   8.1341000e-02  -9.7690000e-03   4.1200000e-02  -1.1400000e-04   7.0000000e-05   1.0600000e-04
   5.3000000e+02   2.0759160e+00   5.8108000e-02  -5.3781000e-02  -1.0300000e-02  -1.1400000e-04   7.0000000e-05   1.0600000e-04
   5.3100000e+02   2.0798390e+00   2.9051000e-02  -9.7760000e-03   4.6350000e-02  -1.1400000e-04   7.0000000e-05   1.0600000e-04
   5.3200000e+02   2.0837620e+00   8.1346000e-02  -3.9108000e-02   1.0300000e-02  -1.1400000e-04   7.0000000e-05   1.0600000e-04
   5.3300000e+02   2.0876860e+00   5.8105000e-02  -3.4221000e-02   5.1500000e-03  -1.1400000e-04   7.0000000e-05   1.0600000e-04
   5.3400000e+02   2.0916100e+00   5.8099000e-02   9.7890000e-03   2.0600000e-02  -1.1400000e-04   7.0000000e-05   1.0600000e-04
   5.3500000e+02   2.0955320e+00   2.3240000e-02   3.0000000e-06   1.5450000e-02  -1.1400000e-04   7.0000000e-05   1.0600000e-04
   5.3600000e+02   2.0994550e+00   5.2290000e-02   7.0000000e-06  -2.5750000e-02  -1.1400000e-04   7.0000000e-05   1.0600000e-04
   5.3700000e+02   2.1033790e+00   4.0672000e-02  -1.4665000e-02   4.1200000e-02  -1.1400000e-04   7.0000000e-05   1.0600000e-04
   5.3800000e+02   2.1073020e+00   8.0000000e-06  -6.3570000e-02  -1.0300000e-02  -1.1400000e-04   7.0000000e-05   1.0600000e-04
   5.3900000e+02   2.1112270e+00   9.8775000e-02  -3.4217000e-02   0.0000000e+00  -1.1400000e-04   7.0000000e-05   1.0600000e-04
   5.4000000e+02   2.1151500e+00   5.2291000e-02  -9.7730000e-03  -1.5450000e-02  -1.1400000e-04   7.0000000e-05   1.0600000e-04
   5.4100000e+02   2.1190720e+00   1.7431000e-02  -9.7770000e-03   3.0900000e-02  -1.1400000e-04   7.0000000e-05   1.0600000e-04
   5.4200000e+02   2.1229970e+00   8.1342000e-02  -1.4658000e-02  -1.0300000e-02  -1.1400000e-04   7.0000000e-05   1.0600000e-04
   5.4300000e+02   2.1269200e+00   4.6479000e-02   9.7870000e-03   3.6050000e-02  -1.1400000e-04   7.0000000e-05   1.0600000e-04
   5.4400000e+02   2.1308440e+00   8.7155000e-02  -3.4217000e-02  -1.5450000e-02  -1.1400000e-04   7.0000000e-05   1.0600000e-04
   5.4500000e+02   2.1347680e+00   6.9730000e-02  -6.8450000e-02  -1.0300000e-02  -1.1400000e-04   7.0000000e-05   1.0600000e-04
   5.4600000e+02   2.1386920e+00   9.8774000e-02  -2.9325000e-02  -5.1500000e-03  -1.1400000e-04   7.0000000e-05   1.0600000e-04
   5.4700000e+02   2.1426140e+00   6.3913000e-02  -2.4441000e-02   0.0000000e+00  -1.1400000e-04   7.0000000e-05   1.0600000e-04
   5.4800000e+02   2.1465380e+00   7.5526000e-02   2.9350000e-02  -2.0600000e-02  -1.1400000e-04   7.0000000e-05   1.0600000e-04
   5.4900000e+02   2.1504620e+00   1.2201000e-01   1.6000000e-05   3.6050000e-02  -1.1400000e-04   7.0000000e-05   1.0600000e-04
   5.5000000e+02   2.1543840e+00   4.0676000e-02  -4.4005000e-02  -3.0900000e-02  -1.1400000e-04   7.0000000e-05   1.0600000e-04
   5.5100000e+02   2.1583070e+00   3.4863000e-02  -1.9555000e-02   1.5450000e-02  -1.1400000e-04   7.0000000e-05   1.0600000e-04
   5.5200000e+02   2.1622320e+00   4.0682000e-02  -7.8234000e-02  -2.5750000e-02  -1.1400000e-04   7.0000000e-05   1.0600000e-04
   5.5300000e+02   2.1661800e+00   4.0671000e-02  -9.7740000e-03   3.6050000e-02  -1.1400000e-04   7.0000000e-05   1.0600000e-04
   5.5400000e+02   2.1700800e+00   7.5535000e-02  -3.4219000e-02  -1.0300000e-02  -1.1400000e-04   7.0000000e-05   1.0600000e-04
   5.5500000e+02   2.1740010e+00   2.3237000e-02   1.9563000e-02   0.0000000e+00  -1.1400000e-04   7.0000000e-05   1.0600000e-04
   5.5600000e+02   2.1779250e+00   2.9050000e-02   4.0000000e-06   6.6950000e-02  -1.1400000e-04   7.0000000e-05   1.0600000e-04
   5.5700000e+02   2.1818490e+00   4.0674000e-02  -2.4444000e-02   0.0000000e+00  -1.1400000e-04   7.0000000e-05   1.0600000e-04
   5.5800000e+02   2.1857730e+00   6.3910000e-02   9.0000000e-06   7.7250000e-02  -1.1400000e-04   7.0000000e-05   1.0600000e-04
   5.5900000e+02   2.1896970e+00   9.2963000e-02  -1.9548000e-02  -2.0600000e-02  -1.1400000e-04   7.0000000e-05   1.0600000e-04
   5.6000000e+02   2.1936200e+00   5.8101000e-02  -9.7720000e-03   4.1200000e-02  -1.1400000e-04   7.0000000e-05   1.0600000e-04
   5.6100000e+02   2.1975450e+00   1.1038900e-01   9.7950000e-03   1.5450000e-02  -1.1400000e-04   7.0000000e-05   1.0600000e-04
   5.6200000e+02   2.2014670e+00   4.0673000e-02  -2.4445000e-02   1.0300000e-02  -1.1400000e-04   7.0000000e-05   1.0600000e-04
   5.6300000e+02   2.2053900e+00   1.7431000e-02  -9.7780000e-03   2.0600000e-02  -1.1400000e-04   7.0000000e-05   1.0600000e-04
   5.6400000e+02   2.2093130e+00   9.8775000e-02  -3.4215000e-02   5.1500000e-02  -1.1400000e-04   7.0000000e-05   1.0600000e-04
   5.6500000e+02   2.2132360e+00   2.3243000e-02  -1.9557000e-02  -3.0900000e-02  -1.1400000e-04   7.0000000e-05   1.0600000e-04
   5.6600000e+02   2.2171610e+00   3.4865000e-02  -3.4225000e-02   5.6650000e-02  -1.1400000e-04   7.0000000e-05   1.0600000e-04
   5.6700000e+02   2.2210840e+00   4.6488000e-02  -5.3783000e-02  -1.5450000e-02  -1.1400000e-04   7.0000000e-05   1.0600000e-04
   5.6800000e+02   2.2250080e+00   5.8099000e-02   9.7890000e-03   4.1200000e-02  -1.1400000e-04   7.0000000e-05   1.0600000e-04
   5.6900000e+02   2.2289310e+00   5.0000000e-06  -3.4230000e-02   2.0600000e-02  -1.1400000e-04   7.0000000e-05   1.0600000e-04
   5.7000000e+02   2.2328540e+00   2.3246000e-02  -3.9117000e-02   3.6050000e-02  -1.1400000e-04   7.0000000e-05   1.0600000e-04
   5.7100000e+02   2.2367780e+00   1.0458500e-01  -3.9106000e-02   5.1500000e-03  -1.1400000e-04   7.0000000e-05   1.0600000e-04
   5.7200000e+02   2.2407020e+00   1.1621000e-02  -9.7780000e-03   5.1500000e-02  -1.1400000e-04   7.0000000e-05   1.0600000e-04
   5.7300000e+02   2.2446250e+00   6.3914000e-02  -2.9331000e-02  -2.0600000e-02  -1.1400000e-04   7.0000000e-05   1.0600000e-04
   5.7400000e+02   2.2485560e+00   1.1620500e-01  -3.4214000e-02   3.6050000e-02  -1.1400000e-04   7.0000000e-05   1.0600000e-04
   5.7500000e+02   2.2524730e+00   2.9046000e-02   2.9344000e-02   6.6950000e-02  -1.1400000e-04   7.0000000e-05   1.0600000e-04
   5.7600000e+02   2.2563960e+00   5.2294000e-02  -2.4442000e-02   6.6950000e-02  -1.1400000e-04   7.0000000e-05   1.0600000e-04
   5.7700000e+02   2.2603200e+00   3.4866000e-02  -3.9115000e-02   3.0900000e-02  -1.1400000e-04   7.0000000e-05   1.0600000e-04
   5.7800000e+02   2.2642410e+00   5.2291000e-02  -9.7720000e-03   4.6350000e-02  -1.1400000e-04   7.0000000e-05   1.0600000e-04
   5.7900000e+02   2.2681650e+00   6.9725000e-02  -3.4220000e-02   4.6350000e-02  -1.1400000e-04   7.0000000e-05   1.0600000e-04
   5.8000000e+02   2.2720890e+00   2.9050000e-02   4.0000000e-06   1.5450000e-02  -1.1400000e-04   7.0000000e-05   1.0600000e-04
   5.8100000e+02   2.2760130e+00   4.6481000e-02  -9.7730000e-03   8.2400000e-02  -1.1400000e-04   7.0000000e-05   1.0600000e-04
   5.8200000e+02   2.2799370e+00   6.9725000e-02  -3.9111000e-02   3.0900000e-02  -1.1400000e-04   7.0000000e-05   1.0600000e-04
   5.8300000e+02   2.2838600e+00   6.3914000e-02  -2.9331000e-02   5.1500000e-02  -1.1400000e-04   7.0000000e-05   1.0600000e-04
   5.8400000e+02   2.2877820e+00   7.0000000e-06  -5.3790000e-02   4.1200000e-02  -1.1400000e-04   7.0000000e-05   1.0600000e-04
   5.8500000e+02   2.2917070e+00   7.5533000e-02  -2.4440000e-02   1.0300000e-02  -1.1400000e-04   7.0000000e-05   1.0600000e-04
   5.8600000e+02   2.2956300e+00   8.7150000e-02   1.2000000e-05   5.6650000e-02  -1.1400000e-04   7.0000000e-05   1.0600000e-04
   5.8700000e+02   2.2995550e+00   1.1620000e-02   2.0000000e-06   4.1200000e-02  -1.1400000e-04   7.0000000e-05   1.0600000e-04
   5.8800000e+02   2.3034780e+00   5.2286000e-02   2.4458000e-02   2.0600000e-02  -1.1400000e-04   7.0000000e-05   1.0600000e-04
   5.8900000e+02   2.3074010e+00   5.8105000e-02  -3.4221000e-02   5.1500000e-02  -1.1400000e-04   7.0000000e-05   1.0600000e-04
   5.9000000e+02   2.3113240e+00   2.9050000e-02   4.0000000e-06   3.6050000e-02  -1.1400000e-04   7.0000000e-05   1.0600000e-04
   5.9100000e+02   2.3152480e+00   4.0679000e-02  -5.8674000e-02   4.6350000e-02  -1.1400000e-04   7.0000000e-05   1.0600000e-04
   5.9200000e+02   2.3191720e+00   6.9724000e-02  -2.4440000e-02   1.0300000e-02  -1.1400000e-04   7.0000000e-05   1.0600000e-04
   5.9300000e+02   2.3230940e+00   7.5532000e-02  -1.4659000e-02   5.6650000e-02  -1.1400000e-04   7.0000000e-05   1.0600000e-04
   5.9400000e+02   2.3270170e+00   1.7431000e-02  -9.7770000e-03  -1.0300000e-02  -1.1400000e-04   7.0000000e-05   1.0600000e-04
   5.9500000e+02   2.3309410e+00   8.7150000e-02   1.2000000e-05   6.6950000e-02  -1.1400000e-04   7.0000000e-05   1.0600000e-04
   5.9600000e+02   2.3348650e+00   9.8773000e-02  -1.9547000e-02   3.0900000e-02  -1.1400000e-04   7.0000000e-05   1.0600000e-04
   5.9700000e+02   2.3387880e+00   4.0000000e-06  -2.9340000e-02   4.6350000e-02  -1.1400000e-04   7.0000000e-05   1.0600000e-04
   5.9800000e+02   2.3427120e+00   7.5536000e-02  -4.4000000e-02   4.1200000e-02  -1.1400000e-04   7.0000000e-05   1.0600000e-04
   5.9900000e+02   2.3466350e+00   5.8105000e-02  -3.4222000e-02   3.6050000e-02  -1.1400000e-04   7.0000000e-05   1.0600000e-04
   6.0000000e+02   2.3505590e+00   2.9049000e-02   9.7840000e-03  -1.5450000e-02  -1.1400000e-04   7.0000000e-05   1.0600000e-04
   6.0100000e+02   2.3544830e+00   6.9721000e-02  -4.8800000e-03   5.1500000e-02  -1.1400000e-04   7.0000000e-05   1.0600000e-04
   6.0200000e+02   2.3584070e+00   8.7148000e-02   1.4683000e-02   5.1500000e-03  -1.1400000e-04   7.0000000e-05   1.0600000e-04
   6.0300000e+02   2.3623300e+00   8.7158000e-02  -5.3777000e-02   5.1500000e-02  -1.1400000e-04   7.0000000e-05   1.0600000e-04
   6.0400000e+02   2.3662540e+00   2.3247000e-02  -4.8897000e-02  -5.1500000e-03  -1.1400000e-04   7.0000000e-05   1.0600000e-04
   6.0500000e+02   2.3701920e+00   5.2296000e-02  -3.9112000e-02  -1.0300000e-02  -1.1400000e-04   7.0000000e-05   1.0600000e-04
   6.0600000e+02   2.3741010e+00   4.6486000e-02  -3.9113000e-02  -2.0600000e-02  -1.1400000e-04   7.0000000e-05   1.0600000e-04
   6.0700000e+02   2.3780230e+00   7.5530000e-02   1.0000000e-05   1.5450000e-02  -1.1400000e-04   7.0000000e-05   1.0600000e-04
   6.0800000e+02   2.3819460e+00   7.5533000e-02  -1.9550000e-02   5.1500000e-03  -1.1400000e-04   7.0000000e-05   1.0600000e-04
   6.0900000e+02   2.3858700e+00   1.0000000e-06  -9.7800000e-03   5.1500000e-03  -1.1400000e-04   7.0000000e-05   1.0600000e-04
   6.1000000e+02   2.3897930e+00   7.5533000e-02  -1.9550000e-02   5.1500000e-03  -1.1400000e-04   7.0000000e-05   1.0600000e-04
   6.1100000e+02   2.3937180e+00   6.9727000e-02  -5.3781000e-02   5.1500000e-03  -1.1400000e-04   7.0000000e-05   1.0600000e-04
   6.1200000e+02   2.3976410e+00   7.5531000e-02  -9.7700000e-03  -2.0600000e-02  -1.1400000e-04   7.0000000e-05   1.0600000e-04
   6.1300000e+02   2.4015640e+00   8.7154000e-02  -2.4437000e-02   4.1200000e-02  -1.1400000e-04   7.0000000e-05   1.0600000e-04
   6.1400000e+02   2.4054880e+00   6.9721000e-02  -9.7700000e-03  -5.1500000e-02  -1.1400000e-04   7.0000000e-05   1.0600000e-04
   6.1500000e+02   2.4094110e+00   4.0670000e-02   6.0000000e-06   3.0900000e-02  -1.1400000e-04   7.0000000e-05   1.0600000e-04
   6.1600000e+02   2.4133350e+00   3.4865000e-02  -3.4225000e-02  -1.5450000e-02  -1.1400000e-04   7.0000000e-05   1.0600000e-04
   6.1700000e+02   2.4172590e+00   8.1341000e-02  -4.8780000e-03   1.5450000e-02  -1.1400000e-04   7.0000000e-05   1.0600000e-04
   6.1800000e+02   2.4211830e+00   5.2292000e-02  -1.4662000e-02  -2.0600000e-02  -1.1400000e-04   7.0000000e-05   1.0600000e-04
   6.1900000e+02   2.4251050e+00  -2.3236000e-02  -2.9343000e-02  -1.0300000e-02  -1.1400000e-04   7.0000000e-05   1.0600000e-04
   6.2000000e+02   2.4290290e+00   9.8770000e-02   1.3000000e-05  -2.5750000e-02  -1.1400000e-04   7.0000000e-05   1.0600000e-04
   6.2100000e+02   2.4329510e+00   6.9719000e-02   4.8990000e-03   3.6050000e-02  -1.1400000e-04   7.0000000e-05   1.0600000e-04
   6.2200000e+02   2.4368750e+00   2.9050000e-02   4.0000000e-06  -1.5450000e-02  -1.1400000e-04   7.0000000e-05   1.0600000e-04
   6.2300000e+02   2.4407990e+00   9.8776000e-02  -4.3997000e-02   3.0900000e-02  -1.1400000e-04   7.0000000e-05   1.0600000e-04
   6.2400000e+02   2.4447220e+00   4.6483000e-02  -1.9554000e-02  -2.5750000e-02  -1.1400000e-04   7.0000000e-05   1.0600000e-04
   6.2500000e+02   2.4486460e+00   6.3909000e-02   9.7890000e-03   1.5450000e-02  -1.1400000e-04   7.0000000e-05   1.0600000e-04
   6.2600000e+02   2.4525690e+00   5.2298000e-02  -5.3782000e-02  -3.6050000e-02  -1.1400000e-04   7.0000000e-05   1.0600000e-04
   6.2700000e+02   2.4564920e+00   1.2201000e-01   1.8000000e-05   3.6050000e-02  -1.1400000e-04   7.0000000e-05   1.0600000e-04
   6.2800000e+02   2.4604160e+00   5.2294000e-02  -2.4442000e-02   5.1500000e-02  -1.1400000e-04   7.0000000e-05   1.0600000e-04
   6.2900000e+02   2.4643400e+00   1.7433000e-02  -1.9557000e-02   1.0300000e-02  -1.1400000e-04   7.0000000e-05   1.0600000e-04
   6.3000000e+02   2.4682640e+00   8.7155000e-02  -3.4217000e-02   9.7850000e-02  -1.1400000e-04   7.0000000e-05   1.0600000e-04
   6.3100000e+02   2.4721880e+00   4.0679000e-02  -5.8674000e-02  -1.5450000e-02  -1.1400000e-04   7.0000000e-05   1.0600000e-04
   6.3200000e+02   2.4761110e+00   5.2291000e-02  -9.7730000e-03   5.1500000e-02  -1.1400000e-04   7.0000000e-05   1.0600000e-04
   6.3300000e+02   2.4800330e+00   2.3241000e-02  -4.8870000e-03   1.0300000e-02  -1.1400000e-04   7.0000000e-05   1.0600000e-04
   6.3400000e+02   2.4839570e+00   1.1621000e-02  -9.7780000e-03   5.1500000e-02  -1.1400000e-04   7.0000000e-05   1.0600000e-04
   6.3500000e+02   2.4878810e+00   8.7154000e-02  -2.9328000e-02   1.5450000e-02  -1.1400000e-04   7.0000000e-05   1.0600000e-04
   6.3600000e+02   2.4918030e+00   1.1627000e-02  -5.3788000e-02   4.6350000e-02  -1.1400000e-04   7.0000000e-05   1.0600000e-04
   6.3700000e+02   2.4957270e+00   1.7433000e-02  -1.9557000e-02  -1.5450000e-02  -1.1400000e-04   7.0000000e-05   1.0600000e-04
   6.3800000e+02   2.4996570e+00   7.5536000e-02  -3.9109000e-02   5.1500000e-02  -1.1400000e-04   7.0000000e-05   1.0600000e-04
   6.3900000e+02   2.5035750e+00   5.8105000e-02  -3.4221000e-02  -1.0300000e-02  -1.1400000e-04   7.0000000e-05   1.0600000e-04
   6.4000000e+02   2.5074990e+00   6.3906000e-02   2.4459000e-02   3.6050000e-02  -1.1400000e-04   7.0000000e-05   1.0600000e-04
   6.4100000e+02   2.5114210e+00   2.3239000e-02   4.8930000e-03   2.0600000e-02  -1.1400000e-04   7.0000000e-05   1.0600000e-04
   6.4200000e+02   2.5153450e+00   8.7151000e-02  -9.7670000e-03   6.1800000e-02  -1.1400000e-04   7.0000000e-05   1.0600000e-04
   6.4300000e+02   2.5192690e+00   5.8102000e-02  -1.4661000e-02  -1.5450000e-02  -1.1400000e-04   7.0000000e-05   1.0600000e-04
   6.4400000e+02   2.5231930e+00   1.7434000e-02  -2.9338000e-02   4.6350000e-02  -1.1400000e-04   7.0000000e-05   1.0600000e-04
   6.4500000e+02   2.5271160e+00   8.1346000e-02  -4.3999000e-02   6.6950000e-02  -1.1400000e-04   7.0000000e-05   1.0600000e-04
   6.4600000e+02   2.5310390e+00   4.0669000e-02   4.8950000e-03   1.0300000e-02  -1.1400000e-04   7.0000000e-05   1.0600000e-04
   6.4700000e+02   2.5349640e+00   5.8100000e-03   1.0000000e-06   7.2100000e-02  -1.1400000e-04   7.0000000e-05   1.0600000e-04
   6.4800000e+02   2.5388860e+00   9.8774000e-02  -2.9327000e-02   2.5750000e-02  -1.1400000e-04   7.0000000e-05   1.0600000e-04
   6.4900000e+02   2.5428110e+00   7.5529000e-02   9.7900000e-03   5.1500000e-02  -1.1400000e-04   7.0000000e-05   1.0600000e-04
   6.5000000e+02   2.5467320e+00   8.7156000e-02  -4.3997000e-02   5.6650000e-02  -1.1400000e-04   7.0000000e-05   1.0600000e-04
   6.5100000e+02   2.5506560e+00   3.4870000e-02  -6.8455000e-02   3.6050000e-02  -1.1400000e-04   7.0000000e-05   1.0600000e-04
   6.5200000e+02   2.5545800e+00   7.5530000e-02   1.1000000e-05   4.1200000e-02  -1.1400000e-04   7.0000000e-05   1.0600000e-04
   6.5300000e+02   2.5585040e+00   2.3246000e-02  -4.4007000e-02   6.1800000e-02  -1.1400000e-04   7.0000000e-05   1.0600000e-04
   6.5400000e+02   2.5624270e+00   8.1337000e-02   1.9572000e-02   3.6050000e-02  -1.1400000e-04   7.0000000e-05   1.0600000e-04
   6.5500000e+02   2.5663510e+00   1.0458000e-01   1.5000000e-05   8.7550000e-02  -1.1400000e-04   7.0000000e-05   1.0600000e-04
   6.5600000e+02   2.5702960e+00   3.4869000e-02  -6.3565000e-02   0.0000000e+00  -1.1400000e-04   7.0000000e-05   1.0600000e-04
   6.5700000e+02   2.5741980e+00   4.0674000e-02  -2.9335000e-02   5.6650000e-02  -1.1400000e-04   7.0000000e-05   1.0600000e-04
   6.5800000e+02   2.5781210e+00   5.8108000e-02  -5.8672000e-02   3.0900000e-02  -1.1400000e-04   7.0000000e-05   1.0600000e-04
   6.5900000e+02   2.5820440e+00   2.3244000e-02  -2.9337000e-02   5.6650000e-02  -1.1400000e-04   7.0000000e-05   1.0600000e-04
   6.6000000e+02   2.5859690e+00   1.0458500e-01  -3.4216000e-02   1.5450000e-02  -1.1400000e-04   7.0000000e-05   1.0600000e-04
   6.6100000e+02   2.5898920e+00   2.9046000e-02   2.9344000e-02   2.0600000e-02  -1.1400000e-04   7.0000000e-05   1.0600000e-04
   6.6200000e+02   2.5938150e+00   1.1617000e-02   1.9562000e-02   3.0900000e-02  -1.1400000e-04   7.0000000e-05   1.0600000e-04
   6.6300000e+02   2.5977390e+00   6.3918000e-02  -5.3781000e-02   5.1500000e-02  -1.1400000e-04   7.0000000e-05   1.0600000e-04
   6.6400000e+02   2.6016620e+00   4.0671000e-02  -4.8840000e-03   3.0900000e-02  -1.1400000e-04   7.0000000e-05   1.0600000e-04
   6.6500000e+02   2.6055840e+00   7.5535000e-02  -3.4219000e-02   8.7550000e-02  -1.1400000e-04   7.0000000e-05   1.0600000e-04
   6.6600000e+02   2.6095080e+00   5.2294000e-02  -2.9332000e-02  -1.0300000e-02  -1.1400000e-04   7.0000000e-05   1.0600000e-04
   6.6700000e+02   2.6134320e+00   1.1038900e-01   9.7960000e-03   4.6350000e-02  -1.1400000e-04   7.0000000e-05   1.0600000e-04
   6.6800000e+02   2.6173560e+00   2.3241000e-02  -4.8870000e-03  -1.0300000e-02  -1.1400000e-04   7.0000000e-05   1.0600000e-04
   6.6900000e+02   2.6212790e+00   2.9051000e-02  -4.8860000e-03   3.6050000e-02  -1.1400000e-04   7.0000000e-05   1.0600000e-04
   6.7000000e+02   2.6252020e+00   1.2201400e-01  -2.9324000e-02   2.0600000e-02  -1.1400000e-04   7.0000000e-05   1.0600000e-04
   6.7100000e+02   2.6291260e+00   2.3241000e-02  -9.7770000e-03   3.6050000e-02  -1.1400000e-04   7.0000000e-05   1.0600000e-04
   6.7200000e+02   2.6330490e+00   2.9053000e-02  -2.4446000e-02   2.5750000e-02  -1.1400000e-04   7.0000000e-05   1.0600000e-04
   6.7300000e+02   2.6369740e+00   5.8105000e-02  -3.9112000e-02   4.6350000e-02  -1.1400000e-04   7.0000000e-05   1.0600000e-04
   6.7400000e+02   2.6408970e+00   2.4402100e-01  -9.7440000e-03   0.0000000e+00  -1.1400000e-04   7.0000000e-05   1.0600000e-04
   6.7500000e+02   2.6448210e+00   7.5537000e-02  -4.8889000e-02   3.6050000e-02  -1.1400000e-04   7.0000000e-05   1.0600000e-04
   6.7600000e+02   2.6487430e+00   4.6487000e-02  -4.8893000e-02  -5.1500000e-03  -1.1400000e-04   7.0000000e-05   1.0600000e-04
   6.7700000e+02   2.6526680e+00   9.8771000e-02  -9.7650000e-03   2.0600000e-02  -1.1400000e-04   7.0000000e-05   1.0600000e-04
   6.7800000e+02   2.6565910e+00   2.3244000e-02  -2.9337000e-02  -1.5450000e-02  -1.1400000e-04   7.0000000e-05   1.0600000e-04
   6.7900000e+02   2.6605130e+00   2.9054000e-02  -2.4446000e-02   3.6050000e-02  -1.1400000e-04   7.0000000e-05   1.0600000e-04
   6.8000000e+02   2.6644370e+00   1.3363700e-01  -4.8880000e-02  -1.0300000e-02  -1.1400000e-04   7.0000000e-05   1.0600000e-04
   6.8100000e+02   2.6683610e+00   2.3241000e-02  -9.7770000e-03   0.0000000e+00  -1.1400000e-04   7.0000000e-05   1.0600000e-04
   6.8200000e+02   2.6722840e+00   4.0671000e-02  -9.7750000e-03  -5.1500000e-03  -1.1400000e-04   7.0000000e-05   1.0600000e-04
   6.8300000e+02   2.6762080e+00   5.2297000e-02  -5.3783000e-02   1.0300000e-02  -1.1400000e-04   7.0000000e-05   1.0600000e-04
   6.8400000e+02   2.6801320e+00   2.9053000e-02  -1.9556000e-02   5.1500000e-03  -1.1400000e-04   7.0000000e-05   1.0600000e-04
   6.8500000e+02   2.6840580e+00   5.2293000e-02  -1.9553000e-02   3.0900000e-02  -1.1400000e-04   7.0000000e-05   1.0600000e-04
   6.8600000e+02   2.6879790e+00   2.3244000e-02  -2.9337000e-02  -3.0900000e-02  -1.1400000e-04   7.0000000e-05   1.0600000e-04
   6.8700000e+02   2.6919020e+00   3.4860000e-02   5.0000000e-06   3.0900000e-02  -1.1400000e-04   7.0000000e-05   1.0600000e-04
   6.8800000e+02   2.6958260e+00   9.2966000e-02  -3.9106000e-02  -3.6050000e-02  -1.1400000e-04   7.0000000e-05   1.0600000e-04
   6.8900000e+02   2.6997490e+00   7.5531000e-02  -9.7690000e-03  -2.5750000e-02  -1.1400000e-04   7.0000000e-05   1.0600000e-04
   6.9000000e+02   2.7036720e+00   2.3244000e-02  -2.4447000e-02  -2.0600000e-02  -1.1400000e-04   7.0000000e-05   1.0600000e-04
   6.9100000e+02   2.7075960e+00   4.6484000e-02  -2.9333000e-02  -1.5450000e-02  -1.1400000e-04   7.0000000e-05   1.0600000e-04
   6.9200000e+02   2.7115210e+00   8.1345000e-02  -3.4218000e-02  -2.0600000e-02  -1.1400000e-04   7.0000000e-05   1.0600000e-04
   6.9300000e+02   2.7154420e+00   4.6482000e-02  -1.4664000e-02   2.5750000e-02  -1.1400000e-04   7.0000000e-05   1.0600000e-04
   6.9400000e+02   2.7193660e+00   1.1617000e-02   2.4452000e-02  -4.6350000e-02  -1.1400000e-04   7.0000000e-05   1.0600000e-04
   6.9500000e+02   2.7232900e+00   1.2201300e-01  -2.4434000e-02   0.0000000e+00  -1.1400000e-04   7.0000000e-05   1.0600000e-04
   6.9600000e+02   2.7272130e+00   2.3241000e-02  -9.7770000e-03  -4.1200000e-02  -1.1400000e-04   7.0000000e-05   1.0600000e-04
   6.9700000e+02   2.7311370e+00   2.9055000e-02  -3.4226000e-02   3.6050000e-02  -1.1400000e-04   7.0000000e-05   1.0600000e-04
   6.9800000e+02   2.7350600e+00   8.1346000e-02  -4.3999000e-02   4.6350000e-02  -1.1400000e-04   7.0000000e-05   1.0600000e-04
   6.9900000e+02   2.7389830e+00   4.6479000e-02   9.7870000e-03   1.5450000e-02  -1.1400000e-04   7.0000000e-05   1.0600000e-04
   7.0000000e+02   2.7429070e+00   4.0672000e-02  -1.4664000e-02   4.1200000e-02  -1.1400000e-04   7.0000000e-05   1.0600000e-04
   7.0100000e+02   2.7468310e+00   6.9721000e-02  -9.7700000e-03  -1.0300000e-02  -1.1400000e-04   7.0000000e-05   1.0600000e-04
   7.0200000e+02   2.7507600e+00   1.0457900e-01   9.7950000e-03   7.7250000e-02  -1.1400000e-04   7.0000000e-05   1.0600000e-04
   7.0300000e+02   2.7546790e+00   4.6488000e-02  -5.3783000e-02  -1.0300000e-02  -1.1400000e-04   7.0000000e-05   1.0600000e-04
   7.0400000e+02   2.7586010e+00   3.4866000e-02  -3.9115000e-02   5.1500000e-02  -1.1400000e-04   7.0000000e-05   1.0600000e-04
   7.0500000e+02   2.7625240e+00   8.1346000e-02  -4.3998000e-02   5.1500000e-03  -1.1400000e-04   7.0000000e-05   1.0600000e-04
   7.0600000e+02   2.7664490e+00   2.3243000e-02  -1.9557000e-02   2.0600000e-02  -1.1400000e-04   7.0000000e-05   1.0600000e-04
   7.0700000e+02   2.7703720e+00   5.8092000e-02   5.8688000e-02   1.0300000e-02  -1.1400000e-04   7.0000000e-05   1.0600000e-04
   7.0800000e+02   2.7742940e+00   6.9721000e-02  -4.8810000e-03   6.1800000e-02  -1.1400000e-04   7.0000000e-05   1.0600000e-04
   7.0900000e+02   2.7782180e+00   5.2295000e-02  -3.9113000e-02  -2.5750000e-02  -1.1400000e-04   7.0000000e-05   1.0600000e-04
   7.1000000e+02   2.7821420e+00   6.9725000e-02  -3.9111000e-02   7.2100000e-02  -1.1400000e-04   7.0000000e-05   1.0600000e-04
   7.1100000e+02   2.7860660e+00   2.3244000e-02  -2.9337000e-02  -2.0600000e-02  -1.1400000e-04   7.0000000e-05   1.0600000e-04
   7.1200000e+02   2.7899890e+00   5.2294000e-02  -2.9332000e-02   5.6650000e-02  -1.1400000e-04   7.0000000e-05   1.0600000e-04
   7.1300000e+02   2.7939110e+00   6.9728000e-02  -5.3780000e-02  -1.5450000e-02  -1.1400000e-04   7.0000000e-05   1.0600000e-04
   7.1400000e+02   2.7978350e+00   2.9047000e-02   1.9564000e-02   4.1200000e-02  -1.1400000e-04   7.0000000e-05   1.0600000e-04
   7.1500000e+02   2.8017590e+00   3.4862000e-02  -1.4665000e-02   8.7550000e-02  -1.1400000e-04   7.0000000e-05   1.0600000e-04
   7.1600000e+02   2.8056840e+00   9.2964000e-02  -2.9326000e-02   5.1500000e-02  -1.1400000e-04   7.0000000e-05   1.0600000e-04
   7.1700000e+02   2.8096070e+00   7.5532000e-02  -1.4659000e-02   7.7250000e-02  -1.1400000e-04   7.0000000e-05   1.0600000e-04
   7.1800000e+02   2.8135300e+00   4.6486000e-02  -4.4004000e-02   4.1200000e-02  -1.1400000e-04   7.0000000e-05   1.0600000e-04
   7.1900000e+02   2.8174530e+00   3.4863000e-02  -1.9555000e-02   8.7550000e-02  -1.1400000e-04   7.0000000e-05   1.0600000e-04
   7.2000000e+02   2.8213770e+00   1.1039100e-01  -4.8750000e-03   6.1800000e-02  -1.1400000e-04   7.0000000e-05   1.0600000e-04
   7.2100000e+02   2.8253000e+00   2.3241000e-02  -9.7770000e-03   5.1500000e-02  -1.1400000e-04   7.0000000e-05   1.0600000e-04
   7.2200000e+02   2.8292220e+00   5.2291000e-02  -9.7730000e-03   4.1200000e-02  -1.1400000e-04   7.0000000e-05   1.0600000e-04
   7.2300000e+02   2.8331460e+00   9.2968000e-02  -5.3776000e-02   7.7250000e-02  -1.1400000e-04   7.0000000e-05   1.0600000e-04
   7.2400000e+02   2.8370710e+00   2.9051000e-02  -9.7760000e-03   1.0300000e-02  -1.1400000e-04   7.0000000e-05   1.0600000e-04
   7.2500000e+02   2.8409940e+00   1.7436000e-02  -3.9117000e-02   8.7550000e-02  -1.1400000e-04   7.0000000e-05   1.0600000e-04
   7.2600000e+02   2.8449170e+00   5.8104000e-02  -2.9331000e-02   1.5450000e-02  -1.1400000e-04   7.0000000e-05   1.0600000e-04
   7.2700000e+02   2.8488410e+00   6.9719000e-02   9.7900000e-03   7.2100000e-02  -1.1400000e-04   7.0000000e-05   1.0600000e-04
   7.2800000e+02   2.8527640e+00   4.0672000e-02  -1.4664000e-02   2.0600000e-02  -1.1400000e-04   7.0000000e-05   1.0600000e-04
   7.2900000e+02   2.8566880e+00   7.5531000e-02  -9.7690000e-03   3.6050000e-02  -1.1400000e-04   7.0000000e-05   1.0600000e-04
   7.3000000e+02   2.8606120e+00   1.0458100e-01  -4.8760000e-03   5.6650000e-02  -1.1400000e-04   7.0000000e-05   1.0600000e-04
   7.3100000e+02   2.8645360e+00   4.0000000e-06  -2.9340000e-02   3.6050000e-02  -1.1400000e-04   7.0000000e-05   1.0600000e-04
   7.3200000e+02   2.8684690e+00   7.5532000e-02  -1.4660000e-02   1.0300000e-02  -1.1400000e-04   7.0000000e-05   1.0600000e-04
   7.3300000e+02   2.8723830e+00   1.0458500e-01  -3.4216000e-02   5.6650000e-02  -1.1400000e-04   7.0000000e-05   1.0600000e-04
   7.3400000e+02   2.8763060e+00   2.9049000e-02   4.8940000e-03   5.1500000e-03  -1.1400000e-04   7.0000000e-05   1.0600000e-04
   7.3500000e+02   2.8802300e+00   6.3914000e-02  -2.9331000e-02   6.6950000e-02  -1.1400000e-04   7.0000000e-05   1.0600000e-04
   7.3600000e+02   2.8841520e+00   4.0677000e-02  -4.8894000e-02   1.5450000e-02  -1.1400000e-04   7.0000000e-05   1.0600000e-04
   7.3700000e+02   2.8880750e+00   6.3913000e-02  -1.9551000e-02   5.6650000e-02  -1.1400000e-04   7.0000000e-05   1.0600000e-04
   7.3800000e+02   2.8919990e+00   5.8104000e-02  -2.4441000e-02  -2.0600000e-02  -1.1400000e-04   7.0000000e-05   1.0600000e-04
   7.3900000e+02   2.8959220e+00   2.9054000e-02  -2.4446000e-02   4.6350000e-02  -1.1400000e-04   7.0000000e-05   1.0600000e-04
   7.4000000e+02   2.8998470e+00   5.2295000e-02  -3.4222000e-02   2.0600000e-02  -1.1400000e-04   7.0000000e-05   1.0600000e-04
   7.4100000e+02   2.9037700e+00   9.2961000e-02  -9.7660000e-03   3.0900000e-02  -1.1400000e-04   7.0000000e-05   1.0600000e-04
   7.4200000e+02   2.9076920e+00   6.3911000e-02  -9.7710000e-03   2.0600000e-02  -1.1400000e-04   7.0000000e-05   1.0600000e-04
   7.4300000e+02   2.9116170e+00   2.3244000e-02  -2.9337000e-02   2.0600000e-02  -1.1400000e-04   7.0000000e-05   1.0600000e-04
   7.4400000e+02   2.9155400e+00   3.4860000e-02   5.0000000e-06   5.1500000e-03  -1.1400000e-04   7.0000000e-05   1.0600000e-04
   7.4500000e+02   2.9194640e+00   9.8771000e-02  -4.8770000e-03   3.6050000e-02  -1.1400000e-04   7.0000000e-05   1.0600000e-04
   7.4600000e+02   2.9233880e+00   3.4861000e-02  -9.7750000e-03  -3.0900000e-02  -1.1400000e-04   7.0000000e-05   1.0600000e-04
   7.4700000e+02   2.9273120e+00   3.1373700e-01   1.9602000e-02   3.6050000e-02  -1.1400000e-04   7.0000000e-05   1.0600000e-04
   7.4800000e+02   2.9312340e+00   6.9724000e-02  -2.9330000e-02  -1.5450000e-02  -1.1400000e-04   7.0000000e-05   1.0600000e-04
   7.4900000e+02   2.9351590e+00   1.1621000e-02  -9.7780000e-03   5.1500000e-03  -1.1400000e-04   7.0000000e-05   1.0600000e-04
   7.5000000e+02   2.9390820e+00   5.2296000e-02  -4.4002000e-02  -5.1500000e-03  -1.1400000e-04   7.0000000e-05   1.0600000e-04
   7.5100000e+02   2.9430040e+00   6.9726000e-02  -4.4000000e-02   1.0300000e-02  -1.1400000e-04   7.0000000e-05   1.0600000e-04
   7.5200000e+02   2.9469270e+00   6.3910000e-02   9.0000000e-06  -1.5450000e-02  -1.1400000e-04   7.0000000e-05   1.0600000e-04
   7.5300000e+02   2.9508520e+00   1.7434000e-02  -2.9337000e-02   2.5750000e-02  -1.1400000e-04   7.0000000e-05   1.0600000e-04
   7.5400000e+02   2.9547750e+00   6.9721000e-02  -9.7710000e-03  -1.5450000e-02  -1.1400000e-04   7.0000000e-05   1.0600000e-04
   7.5500000e+02   2.9586980e+00   1.1038900e-01   4.9050000e-03   3.6050000e-02  -1.1400000e-04   7.0000000e-05   1.0600000e-04
   7.5600000e+02   2.9626210e+00   4.6488000e-02  -6.3564000e-02  -3.6050000e-02  -1.1400000e-04   7.0000000e-05   1.0600000e-04
   7.5700000e+02   2.9665450e+00   4.6488000e-02  -5.8674000e-02   1.0300000e-02  -1.1400000e-04   7.0000000e-05   1.0600000e-04
   7.5800000e+02   2.9704710e+00   8.7154000e-02  -2.9328000e-02  -2.0600000e-02  -1.1400000e-04   7.0000000e-05   1.0600000e-04
   7.5900000e+02   2.9744250e+00  -1.7430000e-02  -3.0000000e-06   3.6050000e-02  -1.1400000e-04   7.0000000e-05   1.0600000e-04
   7.6000000e+02   2.9783160e+00   9.8766000e-02   2.4465000e-02  -1.5450000e-02  -1.1400000e-04   7.0000000e-05   1.0600000e-04
   7.6100000e+02   2.9822390e+00   4.6481000e-02  -9.7730000e-03   1.0300000e-02  -1.1400000e-04   7.0000000e-05   1.0600000e-04
   7.6200000e+02   2.9861650e+00   4.0676000e-02  -4.4004000e-02  -3.0900000e-02  -1.1400000e-04   7.0000000e-05   1.0600000e-04
   7.6300000e+02   2.9900860e+00   5.2299000e-02  -6.3562000e-02  -1.0300000e-02  -1.1400000e-04   7.0000000e-05   1.0600000e-04
   7.6400000e+02   2.9940100e+00   2.3244000e-02  -2.9337000e-02  -3.0900000e-02  -1.1400000e-04   7.0000000e-05   1.0600000e-04
   7.6500000e+02   2.9979320e+00   5.2296000e-02  -3.9112000e-02   3.0900000e-02  -1.1400000e-04   7.0000000e-05   1.0600000e-04
   7.6600000e+02   3.0018650e+00   4.0675000e-02  -3.4225000e-02  -5.1500000e-02  -1.1400000e-04   7.0000000e-05   1.0600000e-04
   7.6700000e+02   3.0057810e+00   5.2284000e-02   4.4017000e-02  -1.0300000e-02  -1.1400000e-04   7.0000000e-05   1.0600000e-04
   7.6800000e+02   3.0097040e+00   1.7432000e-02  -1.4668000e-02   6.1800000e-02  -1.1400000e-04   7.0000000e-05   1.0600000e-04
   7.6900000e+02   3.0136280e+00   2.3241000e-02  -4.8870000e-03  -5.1500000e-03  -1.1400000e-04   7.0000000e-05   1.0600000e-04
   7.7000000e+02   3.0175510e+00   7.5532000e-02  -1.4660000e-02   6.1800000e-02  -1.1400000e-04   7.0000000e-05   1.0600000e-04
   7.7100000e+02   3.0214740e+00   5.8108000e-02  -5.3781000e-02  -5.1500000e-03  -1.1400000e-04   7.0000000e-05   1.0600000e-04
   7.7200000e+02   3.0253980e+00   2.9053000e-02  -1.9556000e-02   7.2100000e-02  -1.1400000e-04   7.0000000e-05   1.0600000e-04
   7.7300000e+02   3.0293220e+00   9.8771000e-02  -9.7650000e-03   5.1500000e-03  -1.1400000e-04   7.0000000e-05   1.0600000e-04
   7.7400000e+02   3.0332450e+00   1.1621000e-02  -9.7780000e-03   4.1200000e-02  -1.1400000e-04   7.0000000e-05   1.0600000e-04
   7.7500000e+02   3.0371690e+00   4.6479000e-02   9.7870000e-03   5.1500000e-03  -1.1400000e-04   7.0000000e-05   1.0600000e-04
   7.7600000e+02   3.0410920e+00   8.1346000e-02  -4.3998000e-02   4.1200000e-02  -1.1400000e-04   7.0000000e-05   1.0600000e-04
   7.7700000e+02   3.0450150e+00   2.9051000e-02  -4.8860000e-03  -1.0300000e-02  -1.1400000e-04   7.0000000e-05   1.0600000e-04
   7.7800000e+02   3.0489400e+00   1.7434000e-02  -2.9338000e-02   5.1500000e-02  -1.1400000e-04   7.0000000e-05   1.0600000e-04
   7.7900000e+02   3.0528620e+00   4.6481000e-02  -9.7740000e-03  -1.5450000e-02  -1.1400000e-04   7.0000000e-05   1.0600000e-04
   7.8000000e+02   3.0567850e+00   8.1342000e-02  -1.4659000e-02   4.6350000e-02  -1.1400000e-04   7.0000000e-05   1.0600000e-04
   7.8100000e+02   3.0607090e+00   3.4867000e-02  -5.3785000e-02  -1.0300000e-02  -1.1400000e-04   7.0000000e-05   1.0600000e-04
   7.8200000e+02   3.0646320e+00   5.2293000e-02  -1.9552000e-02   6.6950000e-02  -1.1400000e-04   7.0000000e-05   1.0600000e-04
   7.8300000e+02   3.0685570e+00   9.2965000e-02  -3.4216000e-02  -1.0300000e-02  -1.1400000e-04   7.0000000e-05   1.0600000e-04
   7.8400000e+02   3.0724800e+00   1.1620000e-02   2.0000000e-06   7.2100000e-02  -1.1400000e-04   7.0000000e-05   1.0600000e-04
   7.8500000e+02   3.0764020e+00   5.8104000e-02  -2.4441000e-02   5.1500000e-03  -1.1400000e-04   7.0000000e-05   1.0600000e-04
   7.8600000e+02   3.0803270e+00   9.2964000e-02  -2.4436000e-02   4.1200000e-02  -1.1400000e-04   7.0000000e-05   1.0600000e-04
   7.8700000e+02   3.0842500e+00   2.9050000e-02   4.0000000e-06   9.7850000e-02  -1.1400000e-04   7.0000000e-05   1.0600000e-04
   7.8800000e+02   3.0881730e+00   6.3916000e-02  -3.9111000e-02   5.1500000e-02  -1.1400000e-04   7.0000000e-05   1.0600000e-04
   7.8900000e+02   3.0920980e+00   2.3245000e-02  -3.9117000e-02   5.1500000e-02  -1.1400000e-04   7.0000000e-05   1.0600000e-04
   7.9000000e+02   3.0960210e+00   5.2291000e-02  -9.7730000e-03   4.6350000e-02  -1.1400000e-04   7.0000000e-05   1.0600000e-04
   7.9100000e+02   3.0999440e+00   4.6483000e-02  -1.9554000e-02   5.1500000e-02  -1.1400000e-04   7.0000000e-05   1.0600000e-04
   7.9200000e+02   3.1038680e+00   2.9050000e-02   4.0000000e-06   1.5450000e-02  -1.1400000e-04   7.0000000e-05   1.0600000e-04
   7.9300000e+02   3.1077920e+00   2.9051000e-02  -9.7760000e-03   8.2400000e-02  -1.1400000e-04   7.0000000e-05   1.0600000e-04
   7.9400000e+02   3.1117150e+00   6.9721000e-02  -9.7700000e-03   2.5750000e-02  -1.1400000e-04   7.0000000e-05   1.0600000e-04
   7.9500000e+02   3.1156370e+00   5.2291000e-02  -4.8820000e-03   9.2700000e-02  -1.1400000e-04   7.0000000e-05   1.0600000e-04
   7.9600000e+02   3.1195620e+00  -1.1613000e-02  -4.8902000e-02   1.5450000e-02  -1.1400000e-04   7.0000000e-05   1.0600000e-04
   7.9700000e+02   3.1234850e+00   2.3241000e-02  -9.7770000e-03   7.7250000e-02  -1.1400000e-04   7.0000000e-05   1.0600000e-04
   7.9800000e+02   3.1274080e+00   1.0457900e-01   4.9050000e-03   2.5750000e-02  -1.1400000e-04   7.0000000e-05   1.0600000e-04
   7.9900000e+02   3.1313330e+00   1.7429000e-02   4.8930000e-03   2.5750000e-02  -1.1400000e-04   7.0000000e-05   1.0600000e-04
   8.0000000e+02   3.1352550e+00   2.9047000e-02   1.9564000e-02   1.5450000e-02  -1.1400000e-04   7.0000000e-05   1.0600000e-04
   8.0100000e+02   3.1391790e+00   9.8776000e-02  -4.3997000e-02   7.2100000e-02  -1.1400000e-04   7.0000000e-05   1.0600000e-04
   8.0200000e+02   3.1431030e+00   2.3241000e-02  -9.7770000e-03   5.1500000e-03  -1.1400000e-04   7.0000000e-05   1.0600000e-04
   8.0300000e+02   3.1470260e+00   2.9055000e-02  -3.4226000e-02   4.6350000e-02  -1.1400000e-04   7.0000000e-05   1.0600000e-04
   8.0400000e+02   3.1509500e+00   4.6486000e-02  -4.4004000e-02   4.1200000e-02  -1.1400000e-04   7.0000000e-05   1.0600000e-04
   8.0500000e+02   3.1548740e+00   6.3905000e-02   3.4239000e-02   4.6350000e-02  -1.1400000e-04   7.0000000e-05   1.0600000e-04
   8.0600000e+02   3.1587970e+00   2.3242000e-02  -1.4667000e-02   1.5450000e-02  -1.1400000e-04   7.0000000e-05   1.0600000e-04
   8.0700000e+02   3.1627200e+00   6.9722000e-02  -1.4660000e-02   4.1200000e-02  -1.1400000e-04   7.0000000e-05   1.0600000e-04
   8.0800000e+02   3.1666430e+00   1.0457900e-01   4.9050000e-03   1.0300000e-02  -1.1400000e-04   7.0000000e-05   1.0600000e-04
   8.0900000e+02   3.1705660e+00   4.6492000e-02  -8.3123000e-02   3.0900000e-02  -1.1400000e-04   7.0000000e-05   1.0600000e-04
   8.1000000e+02   3.1744900e+00   4.0674000e-02  -2.9334000e-02   2.0600000e-02  -1.1400000e-04   7.0000000e-05   1.0600000e-04
   8.1100000e+02   3.1784130e+00   6.9724000e-02  -2.9330000e-02   3.0900000e-02  -1.1400000e-04   7.0000000e-05   1.0600000e-04
   8.1200000e+02   3.1823380e+00   2.3240000e-02   3.0000000e-06  -1.0300000e-02  -1.1400000e-04   7.0000000e-05   1.0600000e-04
   8.1300000e+02   3.1862780e+00   9.2958000e-02   1.4684000e-02   3.0900000e-02  -1.1400000e-04   7.0000000e-05   1.0600000e-04
   8.1400000e+02   3.1901830e+00   6.9724000e-02  -2.4440000e-02  -2.0600000e-02  -1.1400000e-04   7.0000000e-05   1.0600000e-04
   8.1500000e+02   3.1941080e+00   5.2295000e-02  -3.9113000e-02  -1.0300000e-02  -1.1400000e-04   7.0000000e-05   1.0600000e-04
   8.1600000e+02   3.1980310e+00   4.6488000e-02  -5.8674000e-02   5.1500000e-03  -1.1400000e-04   7.0000000e-05   1.0600000e-04
   8.1700000e+02   3.2019550e+00   2.3245000e-02  -3.4227000e-02   1.0300000e-02  -1.1400000e-04   7.0000000e-05   1.0600000e-04
   8.1800000e+02   3.2058790e+00   2.9054000e-02  -2.9336000e-02  -1.0300000e-02  -1.1400000e-04   7.0000000e-05   1.0600000e-04
   8.1900000e+02   3.2098030e+00   6.3917000e-02  -5.3781000e-02   1.0300000e-02  -1.1400000e-04   7.0000000e-05   1.0600000e-04
   8.2000000e+02   3.2137250e+00   2.9046000e-02   2.9344000e-02  -1.5450000e-02  -1.1400000e-04   7.0000000e-05   1.0600000e-04
   8.2100000e+02   3.2176500e+00   2.3237000e-02   1.9563000e-02   6.1800000e-02  -1.1400000e-04   7.0000000e-05   1.0600000e-04
   8.2200000e+02   3.2215710e+00   4.6484000e-02  -2.9333000e-02  -4.1200000e-02  -1.1400000e-04   7.0000000e-05   1.0600000e-04
   8.2300000e+02   3.2254950e+00   8.1344000e-02  -2.4438000e-02   2.5750000e-02  -1.1400000e-04   7.0000000e-05   1.0600000e-04
   8.2400000e+02   3.2294190e+00   4.6488000e-02  -5.3783000e-02  -5.1500000e-03  -1.1400000e-04   7.0000000e-05   1.0600000e-04
   8.2500000e+02   3.2333420e+00   2.9051000e-02  -9.7760000e-03   2.5750000e-02  -1.1400000e-04   7.0000000e-05   1.0600000e-04
   8.2600000e+02   3.2372660e+00   1.2200900e-01   9.7980000e-03   0.0000000e+00  -1.1400000e-04   7.0000000e-05   1.0600000e-04
   8.2700000e+02   3.2411890e+00   5.8090000e-03   9.7810000e-03   5.1500000e-03  -1.1400000e-04   7.0000000e-05   1.0600000e-04
   8.2800000e+02   3.2451120e+00   5.2291000e-02  -9.7730000e-03  -2.5750000e-02  -1.1400000e-04   7.0000000e-05   1.0600000e-04
   8.2900000e+02   3.2490360e+00   8.1343000e-02  -1.9549000e-02   2.0600000e-02  -1.1400000e-04   7.0000000e-05   1.0600000e-04
   8.3000000e+02   3.2529660e+00   3.4863000e-02  -1.9555000e-02  -4.1200000e-02  -1.1400000e-04   7.0000000e-05   1.0600000e-04
   8.3100000e+02   3.2568840e+00   2.9053000e-02  -2.4446000e-02   2.0600000e-02  -1.1400000e-04   7.0000000e-05   1.0600000e-04
   8.3200000e+02   3.2608080e+00   4.6481000e-02  -9.7740000e-03  -3.6050000e-02  -1.1400000e-04   7.0000000e-05   1.0600000e-04
   8.3300000e+02   3.2647310e+00   9.2959000e-02   9.7940000e-03   1.5450000e-02  -1.1400000e-04   7.0000000e-05   1.0600000e-04
   8.3400000e+02   3.2686540e+00   5.8102000e-02  -1.4661000e-02  -4.1200000e-02  -1.1400000e-04   7.0000000e-05   1.0600000e-04
   8.3500000e+02   3.2725780e+00   1.1623000e-02  -1.9558000e-02   3.6050000e-02  -1.1400000e-04   7.0000000e-05   1.0600000e-04
   8.3600000e+02   3.2765010e+00   9.2964000e-02  -2.4436000e-02  -1.5450000e-02  -1.1400000e-04   7.0000000e-05   1.0600000e-04
   8.3700000e+02   3.2804230e+00   4.6481000e-02  -9.7730000e-03  -1.0300000e-02  -1.1400000e-04   7.0000000e-05   1.0600000e-04
   8.3800000e+02   3.2843470e+00   6.9723000e-02  -1.9550000e-02  -3.6050000e-02  -1.1400000e-04   7.0000000e-05   1.0600000e-04
   8.3900000e+02   3.2882710e+00   9.2966000e-02  -4.3996000e-02  -5.1500000e-03  -1.1400000e-04   7.0000000e-05   1.0600000e-04
   8.4000000e+02   3.2921950e+00   4.0669000e-02   9.7860000e-03   5.6650000e-02  -1.1400000e-04   7.0000000e-05   1.0600000e-04
   8.4100000e+02   3.2961190e+00   5.2292000e-02  -1.4663000e-02   2.5750000e-02  -1.1400000e-04   7.0000000e-05   1.0600000e-04
   8.4200000e+02   3.3000410e+00   2.9056000e-02  -4.4006000e-02   3.0900000e-02  -1.1400000e-04   7.0000000e-05   1.0600000e-04
   8.4300000e+02   3.3039650e+00   4.0668000e-02   1.4675000e-02   3.0900000e-02  -1.1400000e-04   7.0000000e-05   1.0600000e-04
   8.4400000e+02   3.3078880e+00   6.9725000e-02  -3.4221000e-02   7.2100000e-02  -1.1400000e-04   7.0000000e-05   1.0600000e-04
   8.4500000e+02   3.3118130e+00   2.3241000e-02  -9.7770000e-03   0.0000000e+00  -1.1400000e-04   7.0000000e-05   1.0600000e-04
   8.4600000e+02   3.3157360e+00   4.0672000e-02  -1.4664000e-02   9.2700000e-02  -1.1400000e-04   7.0000000e-05   1.0600000e-04
   8.4700000e+02   3.3196600e+00   8.7158000e-02  -5.3777000e-02   1.0300000e-02  -1.1400000e-04   7.0000000e-05   1.0600000e-04
   8.4800000e+02   3.3235830e+00   5.2290000e-02   8.0000000e-06   4.6350000e-02  -1.1400000e-04   7.0000000e-05   1.0600000e-04
   8.4900000e+02   3.3275070e+00   3.0000000e-06  -1.9560000e-02   1.5450000e-02  -1.1400000e-04   7.0000000e-05   1.0600000e-04
   8.5000000e+02   3.3314300e+00   4.0673000e-02  -1.9554000e-02   4.6350000e-02  -1.1400000e-04   7.0000000e-05   1.0600000e-04
   8.5100000e+02   3.3353520e+00   1.0457600e-01   2.9355000e-02   5.1500000e-03  -1.1400000e-04   7.0000000e-05   1.0600000e-04
   8.5200000e+02   3.3392760e+00   4.6483000e-02  -1.9553000e-02   6.1800000e-02  -1.1400000e-04   7.0000000e-05   1.0600000e-04
   8.5300000e+02   3.3432000e+00  -3.0000000e-06   2.4450000e-02   1.0300000e-02  -1.1400000e-04   7.0000000e-05   1.0600000e-04
   8.5400000e+02   3.3471230e+00   9.8773000e-02  -1.9547000e-02   6.6950000e-02  -1.1400000e-04   7.0000000e-05   1.0600000e-04
   8.5500000e+02   3.3510470e+00   1.1624000e-02  -2.9338000e-02  -3.6050000e-02  -1.1400000e-04   7.0000000e-05   1.0600000e-04
   8.5600000e+02   3.3549710e+00   2.3247000e-02  -4.8897000e-02   5.1500000e-02  -1.1400000e-04   7.0000000e-05   1.0600000e-04
   8.5700000e+02   3.3588930e+00   8.7155000e-02  -3.4218000e-02   8.7550000e-02  -1.1400000e-04   7.0000000e-05   1.0600000e-04
   8.5800000e+02   3.3628180e+00   2.3239000e-02   9.7830000e-03   4.6350000e-02  -1.1400000e-04   7.0000000e-05   1.0600000e-04
   8.5900000e+02   3.3667410e+00   5.2291000e-02  -9.7720000e-03   6.1800000e-02  -1.1400000e-04   7.0000000e-05   1.0600000e-04
   8.6000000e+02   3.3706650e+00   3.4861000e-02  -9.7750000e-03   3.0900000e-02  -1.1400000e-04   7.0000000e-05   1.0600000e-04
   8.6100000e+02   3.3745890e+00   6.3909000e-02   9.7890000e-03   7.7250000e-02  -1.1400000e-04   7.0000000e-05   1.0600000e-04
   8.6200000e+02   3.3785260e+00   6.9726000e-02  -4.4000000e-02   3.0900000e-02  -1.1400000e-04   7.0000000e-05   1.0600000e-04
   8.6300000e+02   3.3824350e+00  -1.1612000e-02  -5.3792000e-02   8.2400000e-02  -1.1400000e-04   7.0000000e-05   1.0600000e-04
   8.6400000e+02   3.3863590e+00   7.5535000e-02  -3.4219000e-02   4.6350000e-02  -1.1400000e-04   7.0000000e-05   1.0600000e-04
   8.6500000e+02   3.3902830e+00   3.4861000e-02  -9.7750000e-03   3.0900000e-02  -1.1400000e-04   7.0000000e-05   1.0600000e-04
   8.6600000e+02   3.3942040e+00   2.7887700e-01   1.9597000e-02   3.6050000e-02  -1.1400000e-04   7.0000000e-05   1.0600000e-04
   8.6700000e+02   3.3981280e+00   8.7152000e-02  -1.4658000e-02   5.1500000e-02  -1.1400000e-04   7.0000000e-05   1.0600000e-04
   8.6800000e+02   3.4020530e+00   2.3247000e-02  -4.8897000e-02   1.5450000e-02  -1.1400000e-04   7.0000000e-05   1.0600000e-04
   8.6900000e+02   3.4059760e+00   5.8107000e-02  -5.3782000e-02   7.7250000e-02  -1.1400000e-04   7.0000000e-05   1.0600000e-04
   8.7000000e+02   3.4098990e+00   2.3250000e-02  -7.3347000e-02   1.0300000e-02  -1.1400000e-04   7.0000000e-05   1.0600000e-04
   8.7100000e+02   3.4138220e+00   2.9049000e-02   4.8940000e-03   6.6950000e-02  -1.1400000e-04   7.0000000e-05   1.0600000e-04
   8.7200000e+02   3.4177460e+00   6.9723000e-02  -1.9550000e-02   2.5750000e-02  -1.1400000e-04   7.0000000e-05   1.0600000e-04
   8.7300000e+02   3.4216690e+00   2.3240000e-02   3.0000000e-06   2.5750000e-02  -1.1400000e-04   7.0000000e-05   1.0600000e-04
   8.7400000e+02   3.4255940e+00   1.1619000e-02   9.7820000e-03   1.5450000e-02  -1.1400000e-04   7.0000000e-05   1.0600000e-04
   8.7500000e+02   3.4295170e+00   5.8109000e-02  -5.8671000e-02   3.0900000e-02  -1.1400000e-04   7.0000000e-05   1.0600000e-04
   8.7600000e+02   3.4334410e+00   7.5534000e-02  -2.4439000e-02  -5.1500000e-03  -1.1400000e-04   7.0000000e-05   1.0600000e-04
   8.7700000e+02   3.4373700e+00   8.7156000e-02  -3.9107000e-02   5.6650000e-02  -1.1400000e-04   7.0000000e-05   1.0600000e-04
   8.7800000e+02   3.4412880e+00   2.3241000e-02  -9.7770000e-03   5.1500000e-03  -1.1400000e-04   7.0000000e-05   1.0600000e-04
   8.7900000e+02   3.4452110e+00   1.1038900e-01   9.7950000e-03   5.6650000e-02  -1.1400000e-04   7.0000000e-05   1.0600000e-04
   8.8000000e+02   3.4491330e+00   2.3243000e-02  -2.4447000e-02  -1.0300000e-02  -1.1400000e-04   7.0000000e-05   1.0600000e-04
   8.8100000e+02   3.4530560e+00   2.9052000e-02  -1.4666000e-02   3.6050000e-02  -1.1400000e-04   7.0000000e-05   1.0600000e-04
   8.8200000e+02   3.4569810e+00   8.1343000e-02  -2.4439000e-02   1.5450000e-02  -1.1400000e-04   7.0000000e-05   1.0600000e-04
   8.8300000e+02   3.4609040e+00   2.3241000e-02  -9.7770000e-03   5.1500000e-02  -1.1400000e-04   7.0000000e-05   1.0600000e-04
   8.8400000e+02   3.4648270e+00   2.3242000e-02  -1.4667000e-02   1.5450000e-02  -1.1400000e-04   7.0000000e-05   1.0600000e-04
   8.8500000e+02   3.4687520e+00   4.6482000e-02  -1.4663000e-02   2.5750000e-02  -1.1400000e-04   7.0000000e-05   1.0600000e-04
   8.8600000e+02   3.4726740e+00   6.3912000e-02  -1.4661000e-02   2.0600000e-02  -1.1400000e-04   7.0000000e-05   1.0600000e-04
   8.8700000e+02   3.4765990e+00   8.7151000e-02  -4.8770000e-03   2.0600000e-02  -1.1400000e-04   7.0000000e-05   1.0600000e-04
   8.8800000e+02   3.4805220e+00   3.4865000e-02  -3.4225000e-02   0.0000000e+00  -1.1400000e-04   7.0000000e-05   1.0600000e-04
   8.8900000e+02   3.4844460e+00   7.5529000e-02   9.7910000e-03   4.1200000e-02  -1.1400000e-04   7.0000000e-05   1.0600000e-04
   8.9000000e+02   3.4883690e+00   6.9724000e-02  -2.4440000e-02  -1.5450000e-02  -1.1400000e-04   7.0000000e-05   1.0600000e-04
   8.9100000e+02   3.4922930e+00   2.3244000e-02  -2.9337000e-02   3.6050000e-02  -1.1400000e-04   7.0000000e-05   1.0600000e-04
   8.9200000e+02   3.4962160e+00   9.8774000e-02  -2.9327000e-02   1.0300000e-02  -1.1400000e-04   7.0000000e-05   1.0600000e-04
   8.9300000e+02   3.5001410e+00   4.6485000e-02  -3.9114000e-02   0.0000000e+00  -1.1400000e-04   7.0000000e-05   1.0600000e-04
   8.9400000e+02   3.5040670e+00   2.9051000e-02  -9.7760000e-03  -5.1500000e-03  -1.1400000e-04   7.0000000e-05   1.0600000e-04
   8.9500000e+02   3.5079860e+00   7.5535000e-02  -3.4220000e-02   4.1200000e-02  -1.1400000e-04   7.0000000e-05   1.0600000e-04
   8.9600000e+02   3.5119090e+00   1.7434000e-02  -2.9338000e-02  -2.0600000e-02  -1.1400000e-04   7.0000000e-05   1.0600000e-04
   8.9700000e+02   3.5158330e+00   8.7151000e-02  -4.8770000e-03   4.6350000e-02  -1.1400000e-04   7.0000000e-05   1.0600000e-04
   8.9800000e+02   3.5197570e+00   2.9056000e-02  -3.9116000e-02  -1.5450000e-02  -1.1400000e-04   7.0000000e-05   1.0600000e-04
   8.9900000e+02   3.5236800e+00   1.1620000e-02   2.0000000e-06   1.0300000e-02  -1.1400000e-04   7.0000000e-05   1.0600000e-04
   9.0000000e+02   3.5276030e+00   9.8772000e-02  -1.4655000e-02  -1.0300000e-02  -1.1400000e-04   7.0000000e-05   1.0600000e-04
   9.0100000e+02   3.5315270e+00   5.8105000e-02  -3.4221000e-02  -5.1500000e-03  -1.1400000e-04   7.0000000e-05   1.0600000e-04
   9.0200000e+02   3.5354510e+00  -5.8130000e-03   1.9559000e-02  -3.0900000e-02  -1.1400000e-04   7.0000000e-05   1.0600000e-04
   9.0300000e+02   3.5393740e+00   2.3245000e-02  -3.4227000e-02   2.0600000e-02  -1.1400000e-04   7.0000000e-05   1.0600000e-04
   9.0400000e+02   3.5432980e+00   4.6480000e-02   6.0000000e-06  -3.6050000e-02  -1.1400000e-04   7.0000000e-05   1.0600000e-04
   9.0500000e+02   3.5472210e+00   5.2289000e-02   4.8970000e-03   5.6650000e-02  -1.1400000e-04   7.0000000e-05   1.0600000e-04
   9.0600000e+02   3.5511440e+00   1.1621000e-02  -4.8880000e-03  -4.6350000e-02  -1.1400000e-04   7.0000000e-05   1.0600000e-04
   9.0700000e+02   3.5550690e+00   8.7150000e-02   1.2000000e-05   5.1500000e-03  -1.1400000e-04   7.0000000e-05   1.0600000e-04
   9.0800000e+02   3.5589900e+00   5.2295000e-02  -3.4223000e-02  -1.5450000e-02  -1.1400000e-04   7.0000000e-05   1.0600000e-04
   9.0900000e+02   3.5629140e+00   1.1624000e-02  -2.9338000e-02   5.1500000e-03  -1.1400000e-04   7.0000000e-05   1.0600000e-04
   9.1000000e+02   3.5668380e+00   8.7155000e-02  -3.4217000e-02   6.1800000e-02  -1.1400000e-04   7.0000000e-05   1.0600000e-04
   9.1100000e+02   3.5707620e+00   4.6481000e-02  -4.8830000e-03   1.0300000e-02  -1.1400000e-04   7.0000000e-05   1.0600000e-04
   9.1200000e+02   3.5746850e+00   5.8080000e-03   1.4671000e-02   5.6650000e-02  -1.1400000e-04   7.0000000e-05   1.0600000e-04
   9.1300000e+02   3.5786090e+00   1.1039300e-01  -1.9544000e-02   5.1500000e-03  -1.1400000e-04   7.0000000e-05   1.0600000e-04
   9.1400000e+02   3.5825470e+00   6.9720000e-02   1.0000000e-05   7.7250000e-02  -1.1400000e-04   7.0000000e-05   1.0600000e-04
   9.1500000e+02   3.5864560e+00   9.8777000e-02  -4.8885000e-02   0.0000000e+00  -1.1400000e-04   7.0000000e-05   1.0600000e-04
   9.1600000e+02   3.5903790e+00   5.8108000e-02  -6.3562000e-02   5.6650000e-02  -1.1400000e-04   7.0000000e-05   1.0600000e-04
   9.1700000e+02   3.5943040e+00   2.9050000e-02   4.0000000e-06   5.1500000e-03  -1.1400000e-04   7.0000000e-05   1.0600000e-04
   9.1800000e+02   3.5982270e+00   4.6479000e-02   4.8960000e-03   6.1800000e-02  -1.1400000e-04   7.0000000e-05   1.0600000e-04
   9.1900000e+02   3.6021500e+00   5.2291000e-02  -4.8830000e-03  -1.5450000e-02  -1.1400000e-04   7.0000000e-05   1.0600000e-04
   9.2000000e+02   3.6060730e+00   4.6480000e-02   6.0000000e-06   6.6950000e-02  -1.1400000e-04   7.0000000e-05   1.0600000e-04
   9.2100000e+02   3.6099970e+00   5.8108000e-02  -6.3562000e-02  -1.0300000e-02  -1.1400000e-04   7.0000000e-05   1.0600000e-04
   9.2200000e+02   3.6139200e+00   2.3245000e-02  -3.4227000e-02   6.1800000e-02  -1.1400000e-04   7.0000000e-05   1.0600000e-04
   9.2300000e+02   3.6178430e+00   5.8109000e-02  -6.3561000e-02   5.1500000e-03  -1.1400000e-04   7.0000000e-05   1.0600000e-04
   9.2400000e+02   3.6217700e+00   2.3246000e-02  -4.4007000e-02   4.1200000e-02  -1.1400000e-04   7.0000000e-05   1.0600000e-04
   9.2500000e+02   3.6256910e+00   7.5533000e-02  -1.9549000e-02   0.0000000e+00  -1.1400000e-04   7.0000000e-05   1.0600000e-04
   9.2600000e+02   3.6296140e+00   7.5530000e-02   1.1000000e-05   5.1500000e-02  -1.1400000e-04   7.0000000e-05   1.0600000e-04
   9.2700000e+02   3.6335380e+00  -3.0000000e-06   1.9560000e-02   5.6650000e-02  -1.1400000e-04   7.0000000e-05   1.0600000e-04
   9.2800000e+02   3.6374620e+00   7.5533000e-02  -1.9549000e-02   5.6650000e-02  -1.1400000e-04   7.0000000e-05   1.0600000e-04
   9.2900000e+02   3.6413840e+00   7.5540000e-02  -7.3340000e-02   5.6650000e-02  -1.1400000e-04   7.0000000e-05   1.0600000e-04
   9.3000000e+02   3.6453080e+00   3.4861000e-02  -9.7750000e-03   3.0900000e-02  -1.1400000e-04   7.0000000e-05   1.0600000e-04
   9.3100000e+02   3.6492320e+00   7.5535000e-02  -3.4220000e-02   7.2100000e-02  -1.1400000e-04   7.0000000e-05   1.0600000e-04
   9.3200000e+02   3.6531550e+00   9.2961000e-02  -9.7680000e-03   3.0900000e-02  -1.1400000e-04   7.0000000e-05   1.0600000e-04
   9.3300000e+02   3.6570790e+00   1.1619000e-02   9.7820000e-03   9.2700000e-02  -1.1400000e-04   7.0000000e-05   1.0600000e-04
   9.3400000e+02   3.6610030e+00   1.1625000e-02  -3.4228000e-02   4.6350000e-02  -1.1400000e-04   7.0000000e-05   1.0600000e-04
   9.3500000e+02   3.6649260e+00   7.5529000e-02   9.7910000e-03   6.1800000e-02  -1.1400000e-04   7.0000000e-05   1.0600000e-04
   9.3600000e+02   3.6688500e+00   7.5535000e-02  -3.4219000e-02   7.2100000e-02  -1.1400000e-04   7.0000000e-05   1.0600000e-04
   9.3700000e+02   3.6727720e+00  -5.8030000e-03  -4.8901000e-02   4.6350000e-02  -1.1400000e-04   7.0000000e-05   1.0600000e-04
   9.3800000e+02   3.6766950e+00   5.2289000e-02   4.8980000e-03   4.1200000e-02  -1.1400000e-04   7.0000000e-05   1.0600000e-04
   9.3900000e+02   3.6806190e+00   5.2295000e-02  -3.4222000e-02   6.6950000e-02  -1.1400000e-04   7.0000000e-05   1.0600000e-04
   9.4000000e+02   3.6845420e+00   2.3243000e-02  -1.9557000e-02   5.1500000e-02  -1.1400000e-04   7.0000000e-05   1.0600000e-04
   9.4100000e+02   3.6884710e+00   9.8775000e-02  -3.4215000e-02   8.7550000e-02  -1.1400000e-04   7.0000000e-05   1.0600000e-04
   9.4200000e+02   3.6923900e+00   6.3915000e-02  -3.4221000e-02   1.0300000e-02  -1.1400000e-04   7.0000000e-05   1.0600000e-04
   9.4300000e+02   3.6963120e+00   4.0670000e-02   5.0000000e-06   3.6050000e-02  -1.1400000e-04   7.0000000e-05   1.0600000e-04
   9.4400000e+02   3.7002370e+00   6.3919000e-02  -6.8451000e-02   5.6650000e-02  -1.1400000e-04   7.0000000e-05   1.0600000e-04
   9.4500000e+02   3.7041600e+00   6.9725000e-02  -3.9111000e-02   6.6950000e-02  -1.1400000e-04   7.0000000e-05   1.0600000e-04
   9.4600000e+02   3.7080840e+00   6.9722000e-02  -1.4661000e-02  -5.1500000e-03  -1.1400000e-04   7.0000000e-05   1.0600000e-04
   9.4700000e+02   3.7120080e+00   2.3245000e-02  -3.4227000e-02   5.1500000e-02  -1.1400000e-04   7.0000000e-05   1.0600000e-04
   9.4800000e+02   3.7159310e+00   2.9054000e-02  -2.9336000e-02   2.5750000e-02  -1.1400000e-04   7.0000000e-05   1.0600000e-04
   9.4900000e+02   3.7198540e+00   5.2293000e-02  -1.9552000e-02   4.1200000e-02  -1.1400000e-04   7.0000000e-05   1.0600000e-04
   9.5000000e+02   3.7237780e+00   6.3911000e-02  -9.7710000e-03  -1.0300000e-02  -1.1400000e-04   7.0000000e-05   1.0600000e-04
   9.5100000e+02   3.7277000e+00   5.8100000e-02   9.0000000e-06   4.1200000e-02  -1.1400000e-04   7.0000000e-05   1.0600000e-04
   9.5200000e+02   3.7316240e+00   1.7433000e-02  -1.9557000e-02   1.0300000e-02  -1.1400000e-04   7.0000000e-05   1.0600000e-04
   9.5300000e+02   3.7355480e+00   8.1346000e-02  -4.3998000e-02   4.1200000e-02  -1.1400000e-04   7.0000000e-05   1.0600000e-04
   9.5400000e+02   3.7394720e+00   7.5535000e-02  -3.4219000e-02   0.0000000e+00  -1.1400000e-04   7.0000000e-05   1.0600000e-04
   9.5500000e+02   3.7433950e+00  -5.8040000e-03  -4.4011000e-02   1.0300000e-02  -1.1400000e-04   7.0000000e-05   1.0600000e-04
   9.5600000e+02   3.7473190e+00   6.3910000e-02   9.0000000e-06   5.1500000e-03  -1.1400000e-04   7.0000000e-05   1.0600000e-04
   9.5700000e+02   3.7512410e+00   1.1620100e-01  -4.8740000e-03   2.0600000e-02  -1.1400000e-04   7.0000000e-05   1.0600000e-04
   9.5800000e+02   3.7551700e+00   2.3240000e-02   3.0000000e-06  -3.0900000e-02  -1.1400000e-04   7.0000000e-05   1.0600000e-04
   9.5900000e+02   3.7590890e+00   4.0670000e-02   5.0000000e-06   3.0900000e-02  -1.1400000e-04   7.0000000e-05   1.0600000e-04
   9.6000000e+02   3.7630130e+00   9.8776000e-02  -3.9105000e-02  -5.1500000e-03  -1.1400000e-04   7.0000000e-05   1.0600000e-04
   9.6100000e+02   3.7669370e+00   2.9049000e-02   4.8940000e-03   1.5450000e-02  -1.1400000e-04   7.0000000e-05   1.0600000e-04
   9.6200000e+02   3.7708600e+00   4.0679000e-02  -5.8674000e-02   1.5450000e-02  -1.1400000e-04   7.0000000e-05   1.0600000e-04
   9.6300000e+02   3.7747820e+00   3.4864000e-02  -2.9335000e-02  -1.0300000e-02  -1.1400000e-04   7.0000000e-05   1.0600000e-04
   9.6400000e+02   3.7787070e+00   6.9716000e-02   2.9350000e-02   0.0000000e+00  -1.1400000e-04   7.0000000e-05   1.0600000e-04
   9.6500000e+02   3.7826410e+00   2.3244000e-02  -2.4447000e-02   1.5450000e-02  -1.1400000e-04   7.0000000e-05   1.0600000e-04
   9.6600000e+02   3.7865540e+00   4.6481000e-02  -9.7730000e-03  -5.1500000e-03  -1.1400000e-04   7.0000000e-05   1.0600000e-04
   9.6700000e+02   3.7904770e+00   9.8772000e-02  -1.4657000e-02   3.0900000e-02  -1.1400000e-04   7.0000000e-05   1.0600000e-04
   9.6800000e+02   3.7944000e+00   6.9726000e-02  -4.4001000e-02  -4.1200000e-02  -1.1400000e-04   7.0000000e-05   1.0600000e-04
   9.6900000e+02   3.7983240e+00   5.8103000e-02  -1.9552000e-02   2.5750000e-02  -1.1400000e-04   7.0000000e-05   1.0600000e-04
   9.7000000e+02   3.8022480e+00   4.6482000e-02  -1.4664000e-02  -2.0600000e-02  -1.1400000e-04   7.0000000e-05   1.0600000e-04
   9.7100000e+02   3.8061710e+00   2.3236000e-02   2.9343000e-02   2.0600000e-02  -1.1400000e-04   7.0000000e-05   1.0600000e-04
   9.7200000e+02   3.8100940e+00   1.0457700e-01   1.9574000e-02  -1.5450000e-02  -1.1400000e-04   7.0000000e-05   1.0600000e-04
   9.7300000e+02   3.8140180e+00   7.5538000e-02  -5.3779000e-02   1.5450000e-02  -1.1400000e-04   7.0000000e-05   1.0600000e-04
   9.7400000e+02   3.8179420e+00   5.2297000e-02  -4.8892000e-02  -3.0900000e-02  -1.1400000e-04   7.0000000e-05   1.0600000e-04
   9.7500000e+02   3.8218650e+00   4.6486000e-02  -4.4003000e-02   2.0600000e-02  -1.1400000e-04   7.0000000e-05   1.0600000e-04
   9.7600000e+02   3.8257880e+00   2.3247000e-02  -4.8897000e-02  -3.0900000e-02  -1.1400000e-04   7.0000000e-05   1.0600000e-04
   9.7700000e+02   3.8297120e+00   2.9051000e-02  -9.7760000e-03   1.0300000e-02  -1.1400000e-04   7.0000000e-05   1.0600000e-04
   9.7800000e+02   3.8336350e+00   5.8105000e-02  -3.4221000e-02  -3.0900000e-02  -1.1400000e-04   7.0000000e-05   1.0600000e-04
   9.7900000e+02   3.8375600e+00   2.3238000e-02   1.4673000e-02  -5.1500000e-03  -1.1400000e-04   7.0000000e-05   1.0600000e-04
   9.8000000e+02   3.8414810e+00   1.7429000e-02   4.8920000e-03   5.1500000e-03  -1.1400000e-04   7.0000000e-05   1.0600000e-04
   9.8100000e+02   3.8454050e+00   4.6487000e-02  -5.3784000e-02   1.0300000e-02  -1.1400000e-04   7.0000000e-05   1.0600000e-04
   9.8200000e+02   3.8493290e+00   8.7154000e-02  -2.9328000e-02   5.1500000e-02  -1.1400000e-04   7.0000000e-05   1.0600000e-04
   9.8300000e+02   3.8532520e+00   5.8105000e-02  -3.4222000e-02  -1.0300000e-02  -1.1400000e-04   7.0000000e-05   1.0600000e-04
   9.8400000e+02   3.8571760e+00   2.3244000e-02  -2.9337000e-02   4.1200000e-02  -1.1400000e-04   7.0000000e-05   1.0600000e-04
   9.8500000e+02   3.8610990e+00   1.0457300e-01   4.8915000e-02   1.0300000e-02  -1.1400000e-04   7.0000000e-05   1.0600000e-04
   9.8600000e+02   3.8650220e+00   1.1621000e-02  -9.7780000e-03   5.6650000e-02  -1.1400000e-04   7.0000000e-05   1.0600000e-04
   9.8700000e+02   3.8689470e+00   4.0671000e-02  -4.8840000e-03  -5.1500000e-03  -1.1400000e-04   7.0000000e-05   1.0600000e-04
   9.8800000e+02   3.8728710e+00   1.0458700e-01  -4.8885000e-02   4.6350000e-02  -1.1400000e-04   7.0000000e-05   1.0600000e-04
   9.8900000e+02   3.8767930e+00   2.3247000e-02  -4.8897000e-02  -2.0600000e-02  -1.1400000e-04   7.0000000e-05   1.0600000e-04
   9.9000000e+02   3.8807180e+00   4.6484000e-02  -2.9333000e-02   6.1800000e-02  -1.1400000e-04   7.0000000e-05   1.0600000e-04
   9.9100000e+02   3.8846400e+00   5.8104000e-02  -2.9331000e-02  -2.5750000e-02  -1.1400000e-04   7.0000000e-05   1.0600000e-04
   9.9200000e+02   3.8885640e+00   7.5529000e-02   9.7900000e-03   5.6650000e-02  -1.1400000e-04   7.0000000e-05   1.0600000e-04
   9.9300000e+02   3.8924880e+00   6.3914000e-02  -2.9331000e-02  -2.5750000e-02  -1.1400000e-04   7.0000000e-05   1.0600000e-04
   9.9400000e+02   3.8964110e+00   1.1627000e-02  -4.8898000e-02   5.1500000e-02  -1.1400000e-04   7.0000000e-05   1.0600000e-04
   9.9500000e+02   3.9003340e+00   7.5533000e-02  -1.9550000e-02   0.0000000e+00  -1.1400000e-04   7.0000000e-05   1.0600000e-04
   9.9600000e+02   3.9042570e+00   6.3915000e-02  -3.9111000e-02   3.0900000e-02  -1.1400000e-04   7.0000000e-05   1.0600000e-04
   9.9700000e+02   3.9081810e+00   1.1623000e-02  -2.4448000e-02   1.5450000e-02  -1.1400000e-04   7.0000000e-05   1.0600000e-04
   9.9800000e+02   3.9121050e+00   8.7155000e-02  -3.4217000e-02   5.6650000e-02  -1.1400000e-04   7.0000000e-05   1.0600000e-04
   9.9900000e+02   3.9160280e+00   4.6484000e-02  -2.4443000e-02   4.6350000e-02  -1.1400000e-04   7.0000000e-05   1.0600000e-04
   1.0000000e+03   3.9199510e+00   2.9050000e-02   4.0000000e-06   5.6650000e-02  -1.1400000e-04   7.0000000e-05   1.0600000e-04
   1.0010000e+03   3.9238750e+00   5.8109000e-02  -5.8671000e-02   6.6950000e-02  -1.1400000e-04   7.0000000e-05   1.0600000e-04
   1.0020000e+03   3.9277990e+00   4.0671000e-02  -9.7740000e-03   1.0300000e-02  -1.1400000e-04   7.0000000e-05   1.0600000e-04
   1.0030000e+03   3.9317230e+00   6.3911000e-02  -9.7710000e-03   4.6350000e-02  -1.1400000e-04   7.0000000e-05   1.0600000e-04
   1.0040000e+03   3.9356460e+00   4.6484000e-02  -2.9333000e-02   2.0600000e-02  -1.1400000e-04   7.0000000e-05   1.0600000e-04
   1.0050000e+03   3.9395690e+00   1.0000000e-06  -4.8900000e-03   4.6350000e-02  -1.1400000e-04   7.0000000e-05   1.0600000e-04
   1.0060000e+03   3.9434930e+00   1.2201500e-01  -3.4214000e-02   5.6650000e-02  -1.1400000e-04   7.0000000e-05   1.0600000e-04
   1.0070000e+03   3.9474170e+00   6.9725000e-02  -3.9111000e-02   2.0600000e-02  -1.1400000e-04   7.0000000e-05   1.0600000e-04
   1.0080000e+03   3.9513400e+00   1.7430000e-02   2.0000000e-06   3.6050000e-02  -1.1400000e-04   7.0000000e-05   1.0600000e-04
   1.0090000e+03   3.9552620e+00   5.8104000e-02  -2.9332000e-02   5.1500000e-02  -1.1400000e-04   7.0000000e-05   1.0600000e-04
   1.0100000e+03   3.9591860e+00   1.1039100e-01  -9.7650000e-03   2.0600000e-02  -1.1400000e-04   7.0000000e-05   1.0600000e-04
   1.0110000e+03   3.9631100e+00   4.0669000e-02   9.7860000e-03   9.2700000e-02  -1.1400000e-04   7.0000000e-05   1.0600000e-04
   1.0120000e+03   3.9670330e+00   1.1621000e-02  -9.7780000e-03   1.5450000e-02  -1.1400000e-04   7.0000000e-05   1.0600000e-04
   1.0130000e+03   3.9709580e+00   7.5531000e-02  -4.8790000e-03   4.6350000e-02  -1.1400000e-04   7.0000000e-05   1.0600000e-04
   1.0140000e+03   3.9748820e+00   5.8104000e-02  -2.9331000e-02   4.1200000e-02  -1.1400000e-04   7.0000000e-05   1.0600000e-04
   1.0150000e+03   3.9788030e+00   1.1627000e-02  -4.8898000e-02   4.6350000e-02  -1.1400000e-04   7.0000000e-05   1.0600000e-04
   1.0160000e+03   3.9827280e+00   6.3913000e-02  -1.9551000e-02   2.5750000e-02  -1.1400000e-04   7.0000000e-05   1.0600000e-04
   1.0170000e+03   3.9866520e+00   1.0458200e-01  -1.4655000e-02   4.1200000e-02  -1.1400000e-04   7.0000000e-05   1.0600000e-04
   1.0180000e+03   3.9905760e+00   1.1619000e-02   4.8920000e-03   5.1500000e-03  -1.1400000e-04   7.0000000e-05   1.0600000e-04
   1.0190000e+03   3.9944980e+00   7.5533000e-02  -1.9550000e-02   6.6950000e-02  -1.1400000e-04   7.0000000e-05   1.0600000e-04
   1.0200000e+03   3.9984230e+00   6.3911000e-02  -9.7710000e-03  -1.5450000e-02  -1.1400000e-04   7.0000000e-05   1.0600000e-04
   1.0210000e+03   4.0023450e+00   8.7154000e-02  -2.9328000e-02   3.6050000e-02  -1.1400000e-04   7.0000000e-05   1.0600000e-04
   1.0220000e+03   4.0062780e+00   6.9729000e-02  -6.3561000e-02  -1.0300000e-02  -1.1400000e-04   7.0000000e-05   1.0600000e-04
   1.0230000e+03   4.0101910e+00   2.3241000e-02  -9.7770000e-03   2.0600000e-02  -1.1400000e-04   7.0000000e-05   1.0600000e-04
   1.0240000e+03   4.0141150e+00   5.2291000e-02  -4.8820000e-03   0.0000000e+00  -1.1400000e-04   7.0000000e-05   1.0600000e-04
   1.0250000e+03   4.0180380e+00   8.7154000e-02  -2.9327000e-02   1.5450000e-02  -1.1400000e-04   7.0000000e-05   1.0600000e-04
   1.0260000e+03   4.0219630e+00   7.5527000e-02   1.9571000e-02  -5.1500000e-03  -1.1400000e-04   7.0000000e-05   1.0600000e-04
   1.0270000e+03   4.0258860e+00   9.8776000e-02  -4.3995000e-02   5.1500000e-02  -1.1400000e-04   7.0000000e-05   1.0600000e-04
   1.0280000e+03   4.0298090e+00   2.3251000e-02  -7.3347000e-02  -2.5750000e-02  -1.1400000e-04   7.0000000e-05   1.0600000e-04
   1.0290000e+03   4.0337320e+00   4.0678000e-02  -5.3784000e-02   3.0900000e-02  -1.1400000e-04   7.0000000e-05   1.0600000e-04
   1.0300000e+03   4.0376560e+00   5.2296000e-02  -4.4003000e-02  -1.0300000e-02  -1.1400000e-04   7.0000000e-05   1.0600000e-04
   1.0310000e+03   4.0415800e+00   3.4863000e-02  -1.9555000e-02   1.0300000e-02  -1.1400000e-04   7.0000000e-05   1.0600000e-04
   1.0320000e+03   4.0455030e+00   5.8097000e-02   1.9568000e-02  -5.1500000e-03  -1.1400000e-04   7.0000000e-05   1.0600000e-04
   1.0330000e+03   4.0494280e+00   1.0000000e-06  -4.8900000e-03   1.0300000e-02  -1.1400000e-04   7.0000000e-05   1.0600000e-04
   1.0340000e+03   4.0533500e+00   7.5535000e-02  -3.9110000e-02  -5.1500000e-03  -1.1400000e-04   7.0000000e-05   1.0600000e-04
   1.0350000e+03   4.0572750e+00   1.1039500e-01  -3.4215000e-02   1.0300000e-02  -1.1400000e-04   7.0000000e-05   1.0600000e-04
   1.0360000e+03   4.0611980e+00   4.0000000e-06  -2.9340000e-02  -2.0600000e-02  -1.1400000e-04   7.0000000e-05   1.0600000e-04
   1.0370000e+03   4.0651210e+00   5.8102000e-02  -1.4661000e-02   4.6350000e-02  -1.1400000e-04   7.0000000e-05   1.0600000e-04
   1.0380000e+03   4.0690430e+00   9.2960000e-02   1.4000000e-05  -2.0600000e-02  -1.1400000e-04   7.0000000e-05   1.0600000e-04
   1.0390000e+03   4.0729670e+00  -1.0000000e-06   9.7800000e-03   5.1500000e-03  -1.1400000e-04   7.0000000e-05   1.0600000e-04
   1.0400000e+03   4.0768910e+00   7.5535000e-02  -3.4219000e-02  -2.0600000e-02  -1.1400000e-04   7.0000000e-05   1.0600000e-04
   1.0410000e+03   4.0808140e+00   6.3911000e-02  -9.7710000e-03   1.5450000e-02  -1.1400000e-04   7.0000000e-05   1.0600000e-04
   1.0420000e+03   4.0847380e+00   5.8101000e-02  -9.7710000e-03  -5.1500000e-03  -1.1400000e-04   7.0000000e-05   1.0600000e-04
   1.0430000e+03   4.0886610e+00   2.9057000e-02  -5.3786000e-02   1.0300000e-02  -1.1400000e-04   7.0000000e-05   1.0600000e-04
   1.0440000e+03   4.0925850e+00   4.6479000e-02   9.7860000e-03  -5.1500000e-03  -1.1400000e-04   7.0000000e-05   1.0600000e-04
   1.0450000e+03   4.0965090e+00   7.5530000e-02   1.0000000e-05   2.5750000e-02  -1.1400000e-04   7.0000000e-05   1.0600000e-04
   1.0460000e+03   4.1004330e+00   5.2297000e-02  -5.3783000e-02  -5.1500000e-02  -1.1400000e-04   7.0000000e-05   1.0600000e-04
   1.0470000e+03   4.1043560e+00   4.6481000e-02  -4.8840000e-03   3.6050000e-02  -1.1400000e-04   7.0000000e-05   1.0600000e-04
   1.0480000e+03   4.1082800e+00   1.0458300e-01  -2.4436000e-02  -5.1500000e-02  -1.1400000e-04   7.0000000e-05   1.0600000e-04
   1.0490000e+03   4.1122040e+00   2.3241000e-02  -9.7770000e-03   1.0300000e-02  -1.1400000e-04   7.0000000e-05   1.0600000e-04
   1.0500000e+03   4.1161260e+00   5.2291000e-02  -9.7720000e-03  -1.5450000e-02  -1.1400000e-04   7.0000000e-05   1.0600000e-04
   1.0510000e+03   4.1200490e+00   9.8772000e-02  -1.4655000e-02  -2.0600000e-02  -1.1400000e-04   7.0000000e-05   1.0600000e-04
   1.0520000e+03   4.1239720e+00   1.7429000e-02   4.8930000e-03   5.1500000e-02  -1.1400000e-04   7.0000000e-05   1.0600000e-04
   1.0530000e+03   4.1278960e+00   6.3912000e-02  -1.4661000e-02   2.0600000e-02  -1.1400000e-04   7.0000000e-05   1.0600000e-04
   1.0540000e+03   4.1318200e+00   3.4864000e-02  -2.4445000e-02   2.5750000e-02  -1.1400000e-04   7.0000000e-05   1.0600000e-04
   1.0550000e+03   4.1357430e+00   2.9049000e-02   9.7840000e-03   1.5450000e-02  -1.1400000e-04   7.0000000e-05   1.0600000e-04
   1.0560000e+03   4.1396680e+00   8.7153000e-02  -1.9548000e-02   6.1800000e-02  -1.1400000e-04   7.0000000e-05   1.0600000e-04
   1.0570000e+03   4.1435900e+00   1.1621000e-02  -9.7780000e-03  -1.5450000e-02  -1.1400000e-04   7.0000000e-05   1.0600000e-04
   1.0580000e+03   4.1475130e+00   1.7432000e-02  -1.4668000e-02   7.2100000e-02  -1.1400000e-04   7.0000000e-05   1.0600000e-04
   1.0590000e+03   4.1514380e+00   6.9725000e-02  -3.4221000e-02  -3.0900000e-02  -1.1400000e-04   7.0000000e-05   1.0600000e-04
   1.0600000e+03   4.1553610e+00   4.6483000e-02  -2.4444000e-02   3.6050000e-02  -1.1400000e-04   7.0000000e-05   1.0600000e-04
   1.0610000e+03   4.1592850e+00   4.0673000e-02  -1.9555000e-02   3.6050000e-02  -1.1400000e-04   7.0000000e-05   1.0600000e-04
   1.0620000e+03   4.1632090e+00   4.6481000e-02  -9.7730000e-03   3.0900000e-02  -1.1400000e-04   7.0000000e-05   1.0600000e-04
   1.0630000e+03   4.1671310e+00   9.8769000e-02   9.7950000e-03   2.5750000e-02  -1.1400000e-04   7.0000000e-05   1.0600000e-04
   1.0640000e+03   4.1710540e+00   4.6484000e-02  -2.4443000e-02   7.2100000e-02  -1.1400000e-04   7.0000000e-05   1.0600000e-04
   1.0650000e+03   4.1749790e+00   2.3241000e-02  -4.8870000e-03  -2.5750000e-02  -1.1400000e-04   7.0000000e-05   1.0600000e-04
   1.0660000e+03   4.1789010e+00   9.8772000e-02  -1.4655000e-02   7.2100000e-02  -1.1400000e-04   7.0000000e-05   1.0600000e-04
   1.0670000e+03   4.1828240e+00   2.3248000e-02  -5.3787000e-02  -1.5450000e-02  -1.1400000e-04   7.0000000e-05   1.0600000e-04
   1.0680000e+03   4.1867550e+00   1.1624000e-02  -2.9338000e-02   5.6650000e-02  -1.1400000e-04   7.0000000e-05   1.0600000e-04
   1.0690000e+03   4.1906730e+00   9.8776000e-02  -4.3997000e-02   5.1500000e-02  -1.1400000e-04   7.0000000e-05   1.0600000e-04
   1.0700000e+03   4.1945960e+00   6.9721000e-02  -9.7710000e-03   3.0900000e-02  -1.1400000e-04   7.0000000e-05   1.0600000e-04
   1.0710000e+03   4.1985190e+00   4.0669000e-02   4.8950000e-03   5.6650000e-02  -1.1400000e-04   7.0000000e-05   1.0600000e-04
   1.0720000e+03   4.2024420e+00   6.9725000e-02  -3.9111000e-02   4.6350000e-02  -1.1400000e-04   7.0000000e-05   1.0600000e-04
   1.0730000e+03   4.2063660e+00   5.8101000e-02  -4.8820000e-03   3.6050000e-02  -1.1400000e-04   7.0000000e-05   1.0600000e-04
   1.0740000e+03   4.2102890e+00   1.1039300e-01  -2.4435000e-02   3.0900000e-02  -1.1400000e-04   7.0000000e-05   1.0600000e-04
   1.0750000e+03   4.2142130e+00   4.0682000e-02  -8.3124000e-02   4.6350000e-02  -1.1400000e-04   7.0000000e-05   1.0600000e-04
   1.0760000e+03   4.2181370e+00   4.0670000e-02   6.0000000e-06   2.5750000e-02  -1.1400000e-04   7.0000000e-05   1.0600000e-04
   1.0770000e+03   4.2220610e+00   7.5530000e-02   1.1000000e-05   6.6950000e-02  -1.1400000e-04   7.0000000e-05   1.0600000e-04
   1.0780000e+03   4.2259830e+00   6.9721000e-02  -4.8800000e-03   1.5450000e-02  -1.1400000e-04   7.0000000e-05   1.0600000e-04
   1.0790000e+03   4.2299080e+00   5.2291000e-02  -9.7720000e-03   5.6650000e-02  -1.1400000e-04   7.0000000e-05   1.0600000e-04
   1.0800000e+03   4.2338310e+00   3.4869000e-02  -6.3565000e-02   4.1200000e-02  -1.1400000e-04   7.0000000e-05   1.0600000e-04
   1.0810000e+03   4.2377530e+00   1.7437000e-02  -4.8897000e-02   4.1200000e-02  -1.1400000e-04   7.0000000e-05   1.0600000e-04
   1.0820000e+03   4.2416760e+00   5.2297000e-02  -5.3783000e-02   5.1500000e-02  -1.1400000e-04   7.0000000e-05   1.0600000e-04
   1.0830000e+03   4.2456010e+00   1.7431000e-02  -9.7780000e-03   4.6350000e-02  -1.1400000e-04   7.0000000e-05   1.0600000e-04
   1.0840000e+03   4.2495240e+00   9.8769000e-02   9.7930000e-03   1.0300000e-02  -1.1400000e-04   7.0000000e-05   1.0600000e-04
   1.0850000e+03   4.2534480e+00   8.1339000e-02   4.9010000e-03   5.1500000e-02  -1.1400000e-04   7.0000000e-05   1.0600000e-04
   1.0860000e+03   4.2573790e+00  -2.3243000e-02   1.9557000e-02   1.0300000e-02  -1.1400000e-04   7.0000000e-05   1.0600000e-04
   1.0870000e+03   4.2612950e+00   7.5534000e-02  -2.9329000e-02   5.1500000e-02  -1.1400000e-04   7.0000000e-05   1.0600000e-04
   1.0880000e+03   4.2652190e+00   6.9729000e-02  -5.8670000e-02   1.0300000e-02  -1.1400000e-04   7.0000000e-05   1.0600000e-04
   1.0890000e+03   4.2691420e+00   4.0674000e-02  -2.4444000e-02   4.6350000e-02  -1.1400000e-04   7.0000000e-05   1.0600000e-04
   1.0900000e+03   4.2730660e+00   5.2292000e-02  -1.4662000e-02   5.1500000e-03  -1.1400000e-04   7.0000000e-05   1.0600000e-04
   1.0910000e+03   4.2769890e+00   8.7149000e-02   4.9030000e-03   3.0900000e-02  -1.1400000e-04   7.0000000e-05   1.0600000e-04
   1.0920000e+03   4.2809130e+00   4.0666000e-02   2.9346000e-02  -2.5750000e-02  -1.1400000e-04   7.0000000e-05   1.0600000e-04
   1.0930000e+03   4.2848360e+00   4.0675000e-02  -3.4224000e-02   1.5450000e-02  -1.1400000e-04   7.0000000e-05   1.0600000e-04
   1.0940000e+03   4.2887610e+00   5.8103000e-02  -1.9552000e-02   1.0300000e-02  -1.1400000e-04   7.0000000e-05   1.0600000e-04
   1.0950000e+03   4.2926820e+00   5.2295000e-02  -3.4223000e-02   3.0900000e-02  -1.1400000e-04   7.0000000e-05   1.0600000e-04
   1.0960000e+03   4.2966060e+00   7.0000000e-06  -5.3790000e-02  -1.0300000e-02  -1.1400000e-04   7.0000000e-05   1.0600000e-04
   1.0970000e+03   4.3005290e+00   2.9049000e-02   9.7840000e-03   1.5450000e-02  -1.1400000e-04   7.0000000e-05   1.0600000e-04
   1.0980000e+03   4.3044540e+00   1.1620100e-01  -4.8740000e-03  -1.0300000e-02  -1.1400000e-04   7.0000000e-05   1.0600000e-04
   1.0990000e+03   4.3083770e+00   3.4861000e-02  -9.7750000e-03   2.0600000e-02  -1.1400000e-04   7.0000000e-05   1.0600000e-04
   1.1000000e+03   4.3123000e+00   8.1341000e-02  -9.7680000e-03  -5.1500000e-03  -1.1400000e-04   7.0000000e-05   1.0600000e-04
   1.1010000e+03   4.3162230e+00   6.9724000e-02  -2.4440000e-02   4.6350000e-02  -1.1400000e-04   7.0000000e-05   1.0600000e-04
   1.1020000e+03   4.3201470e+00   1.7431000e-02  -9.7770000e-03  -3.6050000e-02  -1.1400000e-04   7.0000000e-05   1.0600000e-04
   1.1030000e+03   4.3240710e+00   9.8776000e-02  -3.9105000e-02   5.1500000e-03  -1.1400000e-04   7.0000000e-05   1.0600000e-04
   1.1040000e+03   4.3279940e+00   8.1345000e-02  -3.4218000e-02  -3.6050000e-02  -1.1400000e-04   7.0000000e-05   1.0600000e-04
   1.1050000e+03   4.3319190e+00   2.9050000e-02   4.0000000e-06   2.5750000e-02  -1.1400000e-04   7.0000000e-05   1.0600000e-04
   1.1060000e+03   4.3358410e+00   4.0672000e-02  -1.4665000e-02  -1.0300000e-02  -1.1400000e-04   7.0000000e-05   1.0600000e-04
   1.1070000e+03   4.3397650e+00   2.3241000e-02  -9.7770000e-03   5.1500000e-03  -1.1400000e-04   7.0000000e-05   1.0600000e-04
   1.1080000e+03   4.3436890e+00   5.2289000e-02   9.7870000e-03  -5.1500000e-03  -1.1400000e-04   7.0000000e-05   1.0600000e-04
   1.1090000e+03   4.3476100e+00   6.9723000e-02  -2.4441000e-02  -1.0300000e-02  -1.1400000e-04   7.0000000e-05   1.0600000e-04
   1.1100000e+03   4.3515340e+00   4.6482000e-02  -1.4664000e-02  -5.1500000e-03  -1.1400000e-04   7.0000000e-05   1.0600000e-04
   1.1110000e+03   4.3554580e+00   3.4859000e-02   4.8950000e-03   2.0600000e-02  -1.1400000e-04   7.0000000e-05   1.0600000e-04
   1.1120000e+03   4.3593820e+00   6.3915000e-02  -3.4221000e-02  -2.5750000e-02  -1.1400000e-04   7.0000000e-05   1.0600000e-04
   1.1130000e+03   4.3633060e+00   5.2293000e-02  -1.9552000e-02   1.5450000e-02  -1.1400000e-04   7.0000000e-05   1.0600000e-04
   1.1140000e+03   4.3672290e+00   6.0000000e-06  -3.9120000e-02  -3.0900000e-02  -1.1400000e-04   7.0000000e-05   1.0600000e-04
   1.1150000e+03   4.3711510e+00   4.6481000e-02  -9.7730000e-03   0.0000000e+00  -1.1400000e-04   7.0000000e-05   1.0600000e-04
   1.1160000e+03   4.3750760e+00   9.8769000e-02   9.7950000e-03  -2.5750000e-02  -1.1400000e-04   7.0000000e-05   1.0600000e-04
   1.1170000e+03   4.3789990e+00   5.2295000e-02  -3.4222000e-02  -1.0300000e-02  -1.1400000e-04   7.0000000e-05   1.0600000e-04
   1.1180000e+03   4.3829240e+00  -1.1624000e-02   2.4448000e-02  -3.6050000e-02  -1.1400000e-04   7.0000000e-05   1.0600000e-04
   1.1190000e+03   4.3868470e+00   8.7155000e-02  -3.4218000e-02   2.0600000e-02  -1.1400000e-04   7.0000000e-05   1.0600000e-04
   1.1200000e+03   4.3907700e+00   2.9055000e-02  -3.4226000e-02  -5.1500000e-02  -1.1400000e-04   7.0000000e-05   1.0600000e-04
   1.1210000e+03   4.3946930e+00   2.9050000e-02   4.0000000e-06   5.1500000e-03  -1.1400000e-04   7.0000000e-05   1.0600000e-04
   1.1220000e+03   4.3986170e+00   8.7153000e-02  -2.4438000e-02   5.6650000e-02  -1.1400000e-04   7.0000000e-05   1.0600000e-04
   1.1230000e+03   4.4025410e+00   6.9719000e-02   9.7890000e-03  -1.0300000e-02  -1.1400000e-04   7.0000000e-05   1.0600000e-04
   1.1240000e+03   4.4064630e+00   3.4857000e-02   1.9565000e-02   4.6350000e-02  -1.1400000e-04   7.0000000e-05   1.0600000e-04
   1.1250000e+03   4.4103860e+00   8.7156000e-02  -4.3997000e-02   2.5750000e-02  -1.1400000e-04   7.0000000e-05   1.0600000e-04
   1.1260000e+03   4.4143100e+00   5.8101000e-02  -9.7710000e-03   3.6050000e-02  -1.1400000e-04   7.0000000e-05   1.0600000e-04
   1.1270000e+03   4.4182340e+00   8.1344000e-02  -2.4438000e-02   3.0900000e-02  -1.1400000e-04   7.0000000e-05   1.0600000e-04
   1.1280000e+03   4.4221570e+00   4.6491000e-02  -7.3343000e-02   2.0600000e-02  -1.1400000e-04   7.0000000e-05   1.0600000e-04
   1.1290000e+03   4.4260820e+00   4.0669000e-02   4.8960000e-03   1.5450000e-02  -1.1400000e-04   7.0000000e-05   1.0600000e-04
   1.1300000e+03   4.4300040e+00   7.5532000e-02  -1.4659000e-02   4.1200000e-02  -1.1400000e-04   7.0000000e-05   1.0600000e-04
   1.1310000e+03   4.4339280e+00   6.9721000e-02  -9.7700000e-03  -1.0300000e-02  -1.1400000e-04   7.0000000e-05   1.0600000e-04
   1.1320000e+03   4.4378520e+00   5.8099000e-02   9.7880000e-03   7.2100000e-02  -1.1400000e-04   7.0000000e-05   1.0600000e-04
   1.1330000e+03   4.4417760e+00   3.4868000e-02  -6.3565000e-02  -1.0300000e-02  -1.1400000e-04   7.0000000e-05   1.0600000e-04
   1.1340000e+03   4.4456990e+00   3.4867000e-02  -4.8895000e-02   2.0600000e-02  -1.1400000e-04   7.0000000e-05   1.0600000e-04
   1.1350000e+03   4.4496220e+00   5.2295000e-02  -3.9113000e-02   1.5450000e-02  -1.1400000e-04   7.0000000e-05   1.0600000e-04
   1.1360000e+03   4.4535460e+00   1.7431000e-02  -9.7780000e-03   3.0900000e-02  -1.1400000e-04   7.0000000e-05   1.0600000e-04
   1.1370000e+03   4.4574700e+00   8.7147000e-02   1.9572000e-02   2.5750000e-02  -1.1400000e-04   7.0000000e-05   1.0600000e-04
   1.1380000e+03   4.4613920e+00   5.8101000e-02  -9.7710000e-03   3.0900000e-02  -1.1400000e-04   7.0000000e-05   1.0600000e-04
   1.1390000e+03   4.4653150e+00  -5.8160000e-03   3.9119000e-02  -1.5450000e-02  -1.1400000e-04   7.0000000e-05   1.0600000e-04
   1.1400000e+03   4.4692390e+00   7.5534000e-02  -2.9329000e-02   6.6950000e-02  -1.1400000e-04   7.0000000e-05   1.0600000e-04
   1.1410000e+03   4.4731630e+00   6.9731000e-02  -7.3340000e-02   4.6350000e-02  -1.1400000e-04   7.0000000e-05   1.0600000e-04
   1.1420000e+03   4.4770870e+00   1.1621000e-02  -9.7780000e-03   3.6050000e-02  -1.1400000e-04   7.0000000e-05   1.0600000e-04
   1.1430000e+03   4.4810100e+00   5.2294000e-02  -2.4442000e-02   9.7850000e-02  -1.1400000e-04   7.0000000e-05   1.0600000e-04
   1.1440000e+03   4.4849320e+00   6.9718000e-02   1.4680000e-02   2.5750000e-02  -1.1400000e-04   7.0000000e-05   1.0600000e-04
   1.1450000e+03   4.4888570e+00   1.7425000e-02   3.4232000e-02   4.6350000e-02  -1.1400000e-04   7.0000000e-05   1.0600000e-04
   1.1460000e+03   4.4927820e+00   5.2295000e-02  -3.9113000e-02   5.6650000e-02  -1.1400000e-04   7.0000000e-05   1.0600000e-04
   1.1470000e+03   4.4967040e+00   5.8104000e-02  -2.9332000e-02   2.5750000e-02  -1.1400000e-04   7.0000000e-05   1.0600000e-04
   1.1480000e+03   4.5006280e+00   5.8103000e-02  -1.9552000e-02   4.6350000e-02  -1.1400000e-04   7.0000000e-05   1.0600000e-04
   1.1490000e+03   4.5045500e+00   2.3248000e-02  -6.3567000e-02   3.0900000e-02  -1.1400000e-04   7.0000000e-05   1.0600000e-04
   1.1500000e+03   4.5084820e+00   7.5530000e-02   1.0000000e-05   1.0300000e-02  -1.1400000e-04   7.0000000e-05   1.0600000e-04
   1.1510000e+03   4.5123990e+00   1.1039100e-01  -4.8740000e-03   3.0900000e-02  -1.1400000e-04   7.0000000e-05   1.0600000e-04
   1.1520000e+03   4.5163200e+00   4.6488000e-02  -5.3783000e-02   2.0600000e-02  -1.1400000e-04   7.0000000e-05   1.0600000e-04
   1.1530000e+03   4.5202440e+00   5.2289000e-02   4.8980000e-03   2.5750000e-02  -1.1400000e-04   7.0000000e-05   1.0600000e-04
   1.1540000e+03   4.5241680e+00   6.3912000e-02  -1.4661000e-02   5.6650000e-02  -1.1400000e-04   7.0000000e-05   1.0600000e-04
   1.1550000e+03   4.5280920e+00   3.4864000e-02  -2.9335000e-02   1.0300000e-02  -1.1400000e-04   7.0000000e-05   1.0600000e-04
   1.1560000e+03   4.5320150e+00   9.8774000e-02  -2.9325000e-02   6.6950000e-02  -1.1400000e-04   7.0000000e-05   1.0600000e-04
   1.1570000e+03   4.5359380e+00   9.2965000e-02  -3.4216000e-02   1.0300000e-02  -1.1400000e-04   7.0000000e-05   1.0600000e-04
   1.1580000e+03   4.5398610e+00   3.4859000e-02   9.7850000e-03  -5.1500000e-03  -1.1400000e-04   7.0000000e-05   1.0600000e-04
   1.1590000e+03   4.5437860e+00   8.1342000e-02  -1.4659000e-02   5.1500000e-02  -1.1400000e-04   7.0000000e-05   1.0600000e-04
   1.1600000e+03   4.5477090e+00   3.4866000e-02  -4.4005000e-02  -2.0600000e-02  -1.1400000e-04   7.0000000e-05   1.0600000e-04
   1.1610000e+03   4.5516330e+00   6.3909000e-02   9.7890000e-03   2.5750000e-02  -1.1400000e-04   7.0000000e-05   1.0600000e-04
   1.1620000e+03   4.5555570e+00   6.9725000e-02  -3.4221000e-02  -4.1200000e-02  -1.1400000e-04   7.0000000e-05   1.0600000e-04
   1.1630000e+03   4.5594800e+00   5.8130000e-03  -1.9559000e-02   1.5450000e-02  -1.1400000e-04   7.0000000e-05   1.0600000e-04
   1.1640000e+03   4.5634020e+00   2.3242000e-02  -1.4667000e-02  -4.1200000e-02  -1.1400000e-04   7.0000000e-05   1.0600000e-04
   1.1650000e+03   4.5673270e+00   6.3919000e-02  -6.3561000e-02   4.1200000e-02  -1.1400000e-04   7.0000000e-05   1.0600000e-04
   1.1660000e+03   4.5712500e+00   7.5535000e-02  -3.4219000e-02  -4.1200000e-02  -1.1400000e-04   7.0000000e-05   1.0600000e-04
   1.1670000e+03   4.5751720e+00   2.3241000e-02  -4.8870000e-03   5.1500000e-02  -1.1400000e-04   7.0000000e-05   1.0600000e-04
   1.1680000e+03   4.5790960e+00   1.1621000e-02  -9.7780000e-03  -4.1200000e-02  -1.1400000e-04   7.0000000e-05   1.0600000e-04
   1.1690000e+03   4.5830200e+00   8.1340000e-02   1.2000000e-05   2.0600000e-02  -1.1400000e-04   7.0000000e-05   1.0600000e-04
   1.1700000e+03   4.5869440e+00   4.0673000e-02  -1.9555000e-02  -2.0600000e-02  -1.1400000e-04   7.0000000e-05   1.0600000e-04
   1.1710000e+03   4.5908840e+00  -2.0000000e-06   1.4670000e-02  -5.1500000e-03  -1.1400000e-04   7.0000000e-05   1.0600000e-04
   1.1720000e+03   4.5947910e+00   8.7153000e-02  -2.4438000e-02  -2.5750000e-02  -1.1400000e-04   7.0000000e-05   1.0600000e-04
   1.1730000e+03   4.5987140e+00   2.3245000e-02  -3.4227000e-02   4.6350000e-02  -1.1400000e-04   7.0000000e-05   1.0600000e-04
   1.1740000e+03   4.6026380e+00   1.1623000e-02  -1.9558000e-02  -4.6350000e-02  -1.1400000e-04   7.0000000e-05   1.0600000e-04
   1.1750000e+03   4.6065620e+00   8.7153000e-02  -2.4438000e-02   2.0600000e-02  -1.1400000e-04   7.0000000e-05   1.0600000e-04
   1.1760000e+03   4.6104850e+00   8.1340000e-02   1.2000000e-05  -2.0600000e-02  -1.1400000e-04   7.0000000e-05   1.0600000e-04
   1.1770000e+03   4.6144080e+00   4.0666000e-02   2.9346000e-02   0.0000000e+00  -1.1400000e-04   7.0000000e-05   1.0600000e-04
   1.1780000e+03   4.6183320e+00   1.2782600e-01  -4.3991000e-02  -1.5450000e-02  -1.1400000e-04   7.0000000e-05   1.0600000e-04
   1.1790000e+03   4.6222550e+00   6.9721000e-02  -9.7700000e-03   0.0000000e+00  -1.1400000e-04   7.0000000e-05   1.0600000e-04
   1.1800000e+03   4.6261800e+00   8.1344000e-02  -2.9328000e-02  -2.5750000e-02  -1.1400000e-04   7.0000000e-05   1.0600000e-04
   1.1810000e+03   4.6301020e+00   6.9731000e-02  -7.3340000e-02   5.1500000e-03  -1.1400000e-04   7.0000000e-05   1.0600000e-04
   1.1820000e+03   4.6340250e+00   2.9053000e-02  -1.9556000e-02  -2.5750000e-02  -1.1400000e-04   7.0000000e-05   1.0600000e-04
   1.1830000e+03   4.6379490e+00   8.1341000e-02  -4.8790000e-03   0.0000000e+00  -1.1400000e-04   7.0000000e-05   1.0600000e-04
   1.1840000e+03   4.6418720e+00   6.9721000e-02  -9.7710000e-03  -1.0300000e-02  -1.1400000e-04   7.0000000e-05   1.0600000e-04
   1.1850000e+03   4.6457960e+00   4.0669000e-02   4.8950000e-03   5.1500000e-03  -1.1400000e-04   7.0000000e-05   1.0600000e-04
   1.1860000e+03   4.6497200e+00   5.2295000e-02  -3.9113000e-02   0.0000000e+00  -1.1400000e-04   7.0000000e-05   1.0600000e-04
   1.1870000e+03   4.6536420e+00   4.6487000e-02  -4.8894000e-02   0.0000000e+00  -1.1400000e-04   7.0000000e-05   1.0600000e-04
   1.1880000e+03   4.6575670e+00   5.2298000e-02  -5.3782000e-02  -5.1500000e-03  -1.1400000e-04   7.0000000e-05   1.0600000e-04
   1.1890000e+03   4.6614900e+00   4.6484000e-02  -2.4443000e-02   1.5450000e-02  -1.1400000e-04   7.0000000e-05   1.0600000e-04
   1.1900000e+03   4.6654130e+00   4.6484000e-02  -2.9333000e-02  -5.1500000e-03  -1.1400000e-04   7.0000000e-05   1.0600000e-04
   1.1910000e+03   4.6693380e+00   9.8768000e-02   1.4685000e-02  -1.5450000e-02  -1.1400000e-04   7.0000000e-05   1.0600000e-04
   1.1920000e+03   4.6732600e+00   0.0000000e+00   0.0000000e+00  -1.5450000e-02  -1.1400000e-04   7.0000000e-05   1.0600000e-04
   1.1930000e+03   4.6771840e+00   5.2294000e-02  -2.9332000e-02   0.0000000e+00  -1.1400000e-04   7.0000000e-05   1.0600000e-04
   1.1940000e+03   4.6811080e+00   8.7156000e-02  -4.3997000e-02   3.0900000e-02  -1.1400000e-04   7.0000000e-05   1.0600000e-04
   1.1950000e+03   4.6850310e+00   3.4865000e-02  -3.9115000e-02  -2.0600000e-02  -1.1400000e-04   7.0000000e-05   1.0600000e-04
   1.1960000e+03   4.6889530e+00   4.6482000e-02  -1.4664000e-02   6.1800000e-02  -1.1400000e-04   7.0000000e-05   1.0600000e-04
   1.1970000e+03   4.6928810e+00   8.7147000e-02   1.9572000e-02  -1.0300000e-02  -1.1400000e-04   7.0000000e-05   1.0600000e-04
   1.1980000e+03   4.6968010e+00  -3.0000000e-06   1.9560000e-02   3.6050000e-02  -1.1400000e-04   7.0000000e-05   1.0600000e-04
   1.1990000e+03   4.7007250e+00   6.3915000e-02  -3.4221000e-02  -1.0300000e-02  -1.1400000e-04   7.0000000e-05   1.0600000e-04
   1.2000000e+03   4.7046480e+00   6.3915000e-02  -3.4221000e-02   2.5750000e-02  -1.1400000e-04   7.0000000e-05   1.0600000e-04
   1.2010000e+03   4.7085710e+00   4.0674000e-02  -2.4444000e-02   0.0000000e+00  -1.1400000e-04   7.0000000e-05   1.0600000e-04
   1.2020000e+03   4.7124950e+00   4.0674000e-02  -2.9334000e-02   5.1500000e-03  -1.1400000e-04   7.0000000e-05   1.0600000e-04
   1.2030000e+03   4.7164190e+00   2.3241000e-02  -9.7770000e-03   1.5450000e-02  -1.1400000e-04   7.0000000e-05   1.0600000e-04
   1.2040000e+03   4.7203430e+00   9.8769000e-02   9.7950000e-03   3.6050000e-02  -1.1400000e-04   7.0000000e-05   1.0600000e-04
   1.2050000e+03   4.7242670e+00   4.6485000e-02  -3.4223000e-02   0.0000000e+00  -1.1400000e-04   7.0000000e-05   1.0600000e-04
   1.2060000e+03   4.7281900e+00   5.8140000e-03  -2.9339000e-02   3.6050000e-02  -1.1400000e-04   7.0000000e-05   1.0600000e-04
   1.2070000e+03   4.7321120e+00   7.5534000e-02  -2.4439000e-02   1.5450000e-02  -1.1400000e-04   7.0000000e-05   1.0600000e-04
   1.2080000e+03   4.7360350e+00   3.4866000e-02  -4.4005000e-02   3.0900000e-02  -1.1400000e-04   7.0000000e-05   1.0600000e-04
   1.2090000e+03   4.7399600e+00   2.8469500e-01  -3.9082000e-02   1.5450000e-02  -1.1400000e-04   7.0000000e-05   1.0600000e-04
   1.2100000e+03   4.7438820e+00   9.8775000e-02  -3.4217000e-02   2.0600000e-02  -1.1400000e-04   7.0000000e-05   1.0600000e-04
   1.2110000e+03   4.7478060e+00   3.4860000e-02   5.0000000e-06   2.0600000e-02  -1.1400000e-04   7.0000000e-05   1.0600000e-04
   1.2120000e+03   4.7517300e+00   5.2291000e-02  -4.8830000e-03   3.6050000e-02  -1.1400000e-04   7.0000000e-05   1.0600000e-04
   1.2130000e+03   4.7556540e+00   4.6485000e-02  -3.4223000e-02   1.0300000e-02  -1.1400000e-04   7.0000000e-05   1.0600000e-04
   1.2140000e+03   4.7595830e+00   3.4861000e-02  -4.8850000e-03   4.1200000e-02  -1.1400000e-04   7.0000000e-05   1.0600000e-04
   1.2150000e+03   4.7635010e+00   1.1039200e-01  -1.4654000e-02   4.6350000e-02  -1.1400000e-04   7.0000000e-05   1.0600000e-04
   1.2160000e+03   4.7674240e+00   2.9052000e-02  -1.4666000e-02   5.1500000e-02  -1.1400000e-04   7.0000000e-05   1.0600000e-04
   1.2170000e+03   4.7713480e+00   5.8090000e-03   9.7810000e-03   4.1200000e-02  -1.1400000e-04   7.0000000e-05   1.0600000e-04
   1.2180000e+03   4.7752710e+00   8.7155000e-02  -3.4217000e-02   3.0900000e-02  -1.1400000e-04   7.0000000e-05   1.0600000e-04
   1.2190000e+03   4.7791950e+00   5.8104000e-02  -2.9331000e-02   3.6050000e-02  -1.1400000e-04   7.0000000e-05   1.0600000e-04
   1.2200000e+03   4.7831180e+00  -5.8110000e-03   9.7790000e-03   4.1200000e-02  -1.1400000e-04   7.0000000e-05   1.0600000e-04
   1.2210000e+03   4.7870420e+00   5.2293000e-02  -1.9553000e-02   3.0900000e-02  -1.1400000e-04   7.0000000e-05   1.0600000e-04
   1.2220000e+03   4.7909650e+00   4.6483000e-02  -1.9554000e-02   5.6650000e-02  -1.1400000e-04   7.0000000e-05   1.0600000e-04
   1.2230000e+03   4.7948880e+00   4.0673000e-02  -1.9555000e-02   2.5750000e-02  -1.1400000e-04   7.0000000e-05   1.0600000e-04
   1.2240000e+03   4.7988110e+00   1.7432000e-02  -1.4668000e-02   5.1500000e-02  -1.1400000e-04   7.0000000e-05   1.0600000e-04
   1.2250000e+03   4.8027350e+00   7.5532000e-02  -1.4659000e-02   3.6050000e-02  -1.1400000e-04   7.0000000e-05   1.0600000e-04
   1.2260000e+03   4.8066580e+00   7.5534000e-02  -2.9329000e-02   4.6350000e-02  -1.1400000e-04   7.0000000e-05   1.0600000e-04
   1.2270000e+03   4.8105820e+00   7.0000000e-06  -4.8900000e-02   3.0900000e-02  -1.1400000e-04   7.0000000e-05   1.0600000e-04
   1.2280000e+03   4.8145060e+00   8.7154000e-02  -2.4437000e-02  -2.5750000e-02  -1.1400000e-04   7.0000000e-05   1.0600000e-04
   1.2290000e+03   4.8184290e+00   1.2201100e-01  -4.8720000e-03   2.0600000e-02  -1.1400000e-04   7.0000000e-05   1.0600000e-04
   1.2300000e+03   4.8223520e+00   1.1619000e-02   9.7820000e-03  -5.1500000e-03  -1.1400000e-04   7.0000000e-05   1.0600000e-04
   1.2310000e+03   4.8262760e+00   8.1344000e-02  -2.9328000e-02   4.1200000e-02  -1.1400000e-04   7.0000000e-05   1.0600000e-04
   1.2320000e+03   4.8302000e+00   8.7155000e-02  -3.4217000e-02  -5.1500000e-02  -1.1400000e-04   7.0000000e-05   1.0600000e-04
   1.2330000e+03   4.8341230e+00   2.3240500e-01  -3.9089000e-02   1.5450000e-02  -1.1400000e-04   7.0000000e-05   1.0600000e-04
   1.2340000e+03   4.8380480e+00   7.5539000e-02  -6.3560000e-02  -6.6950000e-02  -1.1400000e-04   7.0000000e-05   1.0600000e-04
   1.2350000e+03   4.8419710e+00   2.9051000e-02  -9.7760000e-03   5.1500000e-02  -1.1400000e-04   7.0000000e-05   1.0600000e-04
   1.2360000e+03   4.8458930e+00   5.2285000e-02   3.9127000e-02  -3.0900000e-02  -1.1400000e-04   7.0000000e-05   1.0600000e-04
   1.2370000e+03   4.8498170e+00   9.8772000e-02  -1.4657000e-02   1.0300000e-02  -1.1400000e-04   7.0000000e-05   1.0600000e-04
   1.2380000e+03   4.8537410e+00   2.3241000e-02  -9.7770000e-03  -3.6050000e-02  -1.1400000e-04   7.0000000e-05   1.0600000e-04
   1.2390000e+03   4.8576630e+00   4.0676000e-02  -3.9114000e-02   4.6350000e-02  -1.1400000e-04   7.0000000e-05   1.0600000e-04
   1.2400000e+03   4.8615870e+00   6.9731000e-02  -7.3340000e-02  -5.1500000e-02  -1.1400000e-04   7.0000000e-05   1.0600000e-04
   1.2410000e+03   4.8655110e+00   2.3247000e-02  -4.8897000e-02   7.7250000e-02  -1.1400000e-04   7.0000000e-05   1.0600000e-04
   1.2420000e+03   4.8694340e+00   5.2292000e-02  -1.4662000e-02  -2.0600000e-02  -1.1400000e-04   7.0000000e-05   1.0600000e-04
   1.2430000e+03   4.8733580e+00   6.9721000e-02  -4.8800000e-03   1.0300000e-02  -1.1400000e-04   7.0000000e-05   1.0600000e-04
   1.2440000e+03   4.8772910e+00   7.5527000e-02   1.9571000e-02  -5.1500000e-03  -1.1400000e-04   7.0000000e-05   1.0600000e-04
   1.2450000e+03   4.8812050e+00   5.8090000e-03   4.8910000e-03   3.0900000e-02  -1.1400000e-04   7.0000000e-05   1.0600000e-04
   1.2460000e+03   4.8851280e+00   5.8104000e-02  -2.9332000e-02  -2.5750000e-02  -1.1400000e-04   7.0000000e-05   1.0600000e-04
   1.2470000e+03   4.8890530e+00   8.7157000e-02  -5.3778000e-02  -1.5450000e-02  -1.1400000e-04   7.0000000e-05   1.0600000e-04
   1.2480000e+03   4.8929760e+00   5.8103000e-02  -2.4442000e-02  -1.0300000e-02  -1.1400000e-04   7.0000000e-05   1.0600000e-04
   1.2490000e+03   4.8969000e+00  -1.1617000e-02  -1.9562000e-02   2.0600000e-02  -1.1400000e-04   7.0000000e-05   1.0600000e-04
   1.2500000e+03   4.9008230e+00   9.8768000e-02   1.4683000e-02  -3.6050000e-02  -1.1400000e-04   7.0000000e-05   1.0600000e-04
   1.2510000e+03   4.9047470e+00   1.7432000e-02  -1.4668000e-02  -3.0900000e-02  -1.1400000e-04   7.0000000e-05   1.0600000e-04
   1.2520000e+03   4.9086690e+00   5.2296000e-02  -3.9112000e-02  -5.1500000e-03  -1.1400000e-04   7.0000000e-05   1.0600000e-04
   1.2530000e+03   4.9125920e+00   1.2201300e-01  -1.9542000e-02  -4.1200000e-02  -1.1400000e-04   7.0000000e-05   1.0600000e-04
   1.2540000e+03   4.9165160e+00   4.6486000e-02  -3.9113000e-02  -5.1500000e-02  -1.1400000e-04   7.0000000e-05   1.0600000e-04
   1.2550000e+03   4.9204410e+00   5.2295000e-02  -3.4222000e-02  -5.1500000e-03  -1.1400000e-04   7.0000000e-05   1.0600000e-04
   1.2560000e+03   4.9243630e+00   6.9723000e-02  -1.9550000e-02  -1.0300000e-02  -1.1400000e-04   7.0000000e-05   1.0600000e-04
   1.2570000e+03   4.9282880e+00   5.8096000e-02   2.4459000e-02   3.6050000e-02  -1.1400000e-04   7.0000000e-05   1.0600000e-04
   1.2580000e+03   4.9322100e+00   6.3912000e-02  -1.4661000e-02   0.0000000e+00  -1.1400000e-04   7.0000000e-05   1.0600000e-04
   1.2590000e+03   4.9361330e+00   4.6487000e-02  -5.3784000e-02   5.1500000e-03  -1.1400000e-04   7.0000000e-05   1.0600000e-04
   1.2600000e+03   4.9400570e+00   2.9051000e-02  -4.8860000e-03   0.0000000e+00  -1.1400000e-04   7.0000000e-05   1.0600000e-04
   1.2610000e+03   4.9439820e+00   8.7155000e-02  -3.4218000e-02  -1.0300000e-02  -1.1400000e-04   7.0000000e-05   1.0600000e-04
   1.2620000e+03   4.9479050e+00   5.8107000e-02  -4.8892000e-02  -1.0300000e-02  -1.1400000e-04   7.0000000e-05   1.0600000e-04
   1.2630000e+03   4.9518280e+00   7.5531000e-02  -4.8800000e-03   3.0900000e-02  -1.1400000e-04   7.0000000e-05   1.0600000e-04
   1.2640000e+03   4.9557520e+00   3.4862000e-02  -1.4665000e-02   1.0300000e-02  -1.1400000e-04   7.0000000e-05   1.0600000e-04
   1.2650000e+03   4.9596750e+00   6.3913000e-02  -1.9551000e-02  -5.1500000e-03  -1.1400000e-04   7.0000000e-05   1.0600000e-04
   1.2660000e+03   4.9635990e+00   5.2296000e-02  -4.4002000e-02   3.6050000e-02  -1.1400000e-04   7.0000000e-05   1.0600000e-04
   1.2670000e+03   4.9675210e+00   4.0676000e-02  -3.9114000e-02   5.1500000e-03  -1.1400000e-04   7.0000000e-05   1.0600000e-04
   1.2680000e+03   4.9714440e+00   4.0671000e-02  -9.7740000e-03   3.6050000e-02  -1.1400000e-04   7.0000000e-05   1.0600000e-04
   1.2690000e+03   4.9753680e+00   6.3910000e-02   9.0000000e-06  -1.0300000e-02  -1.1400000e-04   7.0000000e-05   1.0600000e-04
   1.2700000e+03   4.9792920e+00   4.0000000e-06  -2.4450000e-02   2.0600000e-02  -1.1400000e-04   7.0000000e-05   1.0600000e-04
   1.2710000e+03   4.9832160e+00   5.2290000e-02   8.0000000e-06   3.0900000e-02  -1.1400000e-04   7.0000000e-05   1.0600000e-04
   1.2720000e+03   4.9871390e+00   8.7155000e-02  -3.4217000e-02   1.0300000e-02  -1.1400000e-04   7.0000000e-05   1.0600000e-04
   1.2730000e+03   4.9910620e+00   1.0000000e-06  -9.7800000e-03   1.5450000e-02  -1.1400000e-04   7.0000000e-05   1.0600000e-04
   1.2740000e+03   4.9950050e+00   4.0667000e-02   1.9565000e-02   4.6350000e-02  -1.1400000e-04   7.0000000e-05   1.0600000e-04
   1.2750000e+03   4.9989090e+00   9.2962000e-02  -1.4658000e-02   4.1200000e-02  -1.1400000e-04   7.0000000e-05   1.0600000e-04
   1.2760000e+03   5.0028330e+00   1.1621000e-02  -4.8880000e-03   4.6350000e-02  -1.1400000e-04   7.0000000e-05   1.0600000e-04
   1.2770000e+03   5.0067570e+00   2.9047000e-02   2.4454000e-02   4.6350000e-02  -1.1400000e-04   7.0000000e-05   1.0600000e-04
   1.2780000e+03   5.0106930e+00   8.7155000e-02  -3.4218000e-02   2.0600000e-02  -1.1400000e-04   7.0000000e-05   1.0600000e-04
   1.2790000e+03   5.0146030e+00   2.9051000e-02  -9.7760000e-03   2.0600000e-02  -1.1400000e-04   7.0000000e-05   1.0600000e-04
   1.2800000e+03   5.0185280e+00   4.0674000e-02  -2.4444000e-02   4.1200000e-02  -1.1400000e-04   7.0000000e-05   1.0600000e-04
   1.2810000e+03   5.0224510e+00   3.4861000e-02  -9.7750000e-03   2.5750000e-02  -1.1400000e-04   7.0000000e-05   1.0600000e-04
   1.2820000e+03   5.0263730e+00   8.7147000e-02   1.9573000e-02   3.6050000e-02  -1.1400000e-04   7.0000000e-05   1.0600000e-04
   1.2830000e+03   5.0302960e+00   5.2294000e-02  -2.4442000e-02   2.0600000e-02  -1.1400000e-04   7.0000000e-05   1.0600000e-04
   1.2840000e+03   5.0342210e+00   4.0676000e-02  -3.9114000e-02   5.1500000e-02  -1.1400000e-04   7.0000000e-05   1.0600000e-04
   1.2850000e+03   5.0381440e+00   8.7152000e-02  -1.4657000e-02   2.0600000e-02  -1.1400000e-04   7.0000000e-05   1.0600000e-04
   1.2860000e+03   5.0420680e+00   7.5537000e-02  -5.3780000e-02   5.1500000e-02  -1.1400000e-04   7.0000000e-05   1.0600000e-04
   1.2870000e+03   5.0459900e+00   4.0674000e-02  -2.9335000e-02   3.6050000e-02  -1.1400000e-04   7.0000000e-05   1.0600000e-04
   1.2880000e+03   5.0499140e+00   8.1342000e-02  -1.4659000e-02   4.1200000e-02  -1.1400000e-04   7.0000000e-05   1.0600000e-04
   1.2890000e+03   5.0538380e+00   4.0669000e-02   4.8950000e-03   2.5750000e-02  -1.1400000e-04   7.0000000e-05   1.0600000e-04
   1.2900000e+03   5.0577630e+00   9.8771000e-02  -9.7670000e-03   4.6350000e-02  -1.1400000e-04   7.0000000e-05   1.0600000e-04
   1.2910000e+03   5.0616860e+00   7.5533000e-02  -1.9550000e-02   2.5750000e-02  -1.1400000e-04   7.0000000e-05   1.0600000e-04
   1.2920000e+03   5.0656090e+00   1.1627000e-02  -4.8898000e-02   7.7250000e-02  -1.1400000e-04   7.0000000e-05   1.0600000e-04
   1.2930000e+03   5.0695340e+00   7.5531000e-02  -9.7690000e-03   3.6050000e-02  -1.1400000e-04   7.0000000e-05   1.0600000e-04
   1.2940000e+03   5.0734560e+00   4.6491000e-02  -7.3343000e-02   6.1800000e-02  -1.1400000e-04   7.0000000e-05   1.0600000e-04
   1.2950000e+03   5.0773790e+00  -2.3241000e-02   9.7770000e-03   4.1200000e-02  -1.1400000e-04   7.0000000e-05   1.0600000e-04
   1.2960000e+03   5.0813020e+00   7.5529000e-02   4.9010000e-03   5.6650000e-02  -1.1400000e-04   7.0000000e-05   1.0600000e-04
   1.2970000e+03   5.0852260e+00   5.8102000e-02  -1.4661000e-02   1.0300000e-02  -1.1400000e-04   7.0000000e-05   1.0600000e-04
   1.2980000e+03   5.0891490e+00  -4.0000000e-06   2.9340000e-02   5.1500000e-02  -1.1400000e-04   7.0000000e-05   1.0600000e-04
   1.2990000e+03   5.0930730e+00   6.9729000e-02  -6.3561000e-02   4.1200000e-02  -1.1400000e-04   7.0000000e-05   1.0600000e-04
   1.3000000e+03   5.0969970e+00   6.9724000e-02  -2.9331000e-02  -5.1500000e-02  -1.1400000e-04   7.0000000e-05   1.0600000e-04
   1.3010000e+03   5.1009200e+00   1.7429000e-02   9.7820000e-03   3.6050000e-02  -1.1400000e-04   7.0000000e-05   1.0600000e-04
   1.3020000e+03   5.1048430e+00   4.6481000e-02  -4.8840000e-03  -2.0600000e-02  -1.1400000e-04   7.0000000e-05   1.0600000e-04
   1.3030000e+03   5.1087670e+00   6.9719000e-02   9.7890000e-03   2.5750000e-02  -1.1400000e-04   7.0000000e-05   1.0600000e-04
   1.3040000e+03   5.1126910e+00   5.2289000e-02   9.7870000e-03  -3.0900000e-02  -1.1400000e-04   7.0000000e-05   1.0600000e-04
   1.3050000e+03   5.1166140e+00   5.2298000e-02  -5.3782000e-02   2.0600000e-02  -1.1400000e-04   7.0000000e-05   1.0600000e-04
   1.3060000e+03   5.1205390e+00   5.8100000e-02   9.0000000e-06   0.0000000e+00  -1.1400000e-04   7.0000000e-05   1.0600000e-04
   1.3070000e+03   5.1244620e+00   6.3912000e-02  -1.4661000e-02   3.6050000e-02  -1.1400000e-04   7.0000000e-05   1.0600000e-04
   1.3080000e+03   5.1283850e+00   8.0000000e-06  -5.3790000e-02  -1.5450000e-02  -1.1400000e-04   7.0000000e-05   1.0600000e-04
   1.3090000e+03   5.1323090e+00   4.0667000e-02   1.9566000e-02   3.6050000e-02  -1.1400000e-04   7.0000000e-05   1.0600000e-04
   1.3100000e+03   5.1362310e+00   1.0457800e-01   1.4685000e-02  -1.0300000e-02  -1.1400000e-04   7.0000000e-05   1.0600000e-04
   1.3110000e+03   5.1401540e+00   4.6487000e-02  -4.8893000e-02   3.6050000e-02  -1.1400000e-04   7.0000000e-05   1.0600000e-04
   1.3120000e+03   5.1440780e+00   5.2290000e-02   7.0000000e-06  -5.1500000e-03  -1.1400000e-04   7.0000000e-05   1.0600000e-04
   1.3130000e+03   5.1480010e+00   4.6482000e-02  -1.4664000e-02   1.0300000e-02  -1.1400000e-04   7.0000000e-05   1.0600000e-04
   1.3140000e+03   5.1519260e+00   3.4863000e-02  -2.4445000e-02  -2.0600000e-02  -1.1400000e-04   7.0000000e-05   1.0600000e-04
   1.3150000e+03   5.1558490e+00   8.1347000e-02  -5.3779000e-02   2.5750000e-02  -1.1400000e-04   7.0000000e-05   1.0600000e-04
   1.3160000e+03   5.1597710e+00   8.1342000e-02  -1.4659000e-02  -1.0300000e-02  -1.1400000e-04   7.0000000e-05   1.0600000e-04
   1.3170000e+03   5.1636950e+00   4.0668000e-02   1.4675000e-02  -5.1500000e-03  -1.1400000e-04   7.0000000e-05   1.0600000e-04
   1.3180000e+03   5.1676190e+00   6.9722000e-02  -1.4660000e-02  -1.0300000e-02  -1.1400000e-04   7.0000000e-05   1.0600000e-04
   1.3190000e+03   5.1715440e+00   3.4864000e-02  -2.4445000e-02   1.5450000e-02  -1.1400000e-04   7.0000000e-05   1.0600000e-04
   1.3200000e+03   5.1754670e+00   7.5534000e-02  -2.4439000e-02   0.0000000e+00  -1.1400000e-04   7.0000000e-05   1.0600000e-04
   1.3210000e+03   5.1793900e+00   6.9724000e-02  -2.4440000e-02   2.0600000e-02  -1.1400000e-04   7.0000000e-05   1.0600000e-04
   1.3220000e+03   5.1833130e+00   1.1624000e-02  -2.9338000e-02   0.0000000e+00  -1.1400000e-04   7.0000000e-05   1.0600000e-04
   1.3230000e+03   5.1872370e+00   5.8120000e-03  -1.4669000e-02   2.0600000e-02  -1.1400000e-04   7.0000000e-05   1.0600000e-04
   1.3240000e+03   5.1911610e+00   6.9724000e-02  -2.4440000e-02   0.0000000e+00  -1.1400000e-04   7.0000000e-05   1.0600000e-04
   1.3250000e+03   5.1950830e+00   4.6483000e-02  -2.4444000e-02  -5.1500000e-03  -1.1400000e-04   7.0000000e-05   1.0600000e-04
   1.3260000e+03   5.1990070e+00   4.0670000e-02   5.0000000e-06   1.5450000e-02  -1.1400000e-04   7.0000000e-05   1.0600000e-04
   1.3270000e+03   5.2029300e+00   5.8110000e-03  -4.8890000e-03   1.5450000e-02  -1.1400000e-04   7.0000000e-05   1.0600000e-04
   1.3280000e+03   5.2068540e+00   8.7150000e-02   1.2000000e-05  -5.1500000e-03  -1.1400000e-04   7.0000000e-05   1.0600000e-04
   1.3290000e+03   5.2107770e+00   6.3913000e-02  -2.4441000e-02   0.0000000e+00  -1.1400000e-04   7.0000000e-05   1.0600000e-04
   1.3300000e+03   5.2147020e+00   1.0000000e-06  -9.7800000e-03  -1.0300000e-02  -1.1400000e-04   7.0000000e-05   1.0600000e-04
   1.3310000e+03   5.2186240e+00   9.8766000e-02   2.4465000e-02   1.0300000e-02  -1.1400000e-04   7.0000000e-05   1.0600000e-04
   1.3320000e+03   5.2225480e+00   2.9057000e-02  -4.8896000e-02   3.6050000e-02  -1.1400000e-04   7.0000000e-05   1.0600000e-04
   1.3330000e+03   5.2264720e+00   4.0000000e-06  -2.4450000e-02   2.5750000e-02  -1.1400000e-04   7.0000000e-05   1.0600000e-04
   1.3340000e+03   5.2303950e+00   5.2290000e-02   8.0000000e-06   2.0600000e-02  -1.1400000e-04   7.0000000e-05   1.0600000e-04
   1.3350000e+03   5.2343190e+00   6.9723000e-02  -1.9550000e-02   3.6050000e-02  -1.1400000e-04   7.0000000e-05   1.0600000e-04
   1.3360000e+03   5.2382440e+00   1.1621000e-02  -9.7780000e-03   3.6050000e-02  -1.1400000e-04   7.0000000e-05   1.0600000e-04
   1.3370000e+03   5.2421660e+00   8.1342000e-02  -1.4658000e-02   4.6350000e-02  -1.1400000e-04   7.0000000e-05   1.0600000e-04
   1.3380000e+03   5.2460890e+00   4.6485000e-02  -3.4223000e-02   4.1200000e-02  -1.1400000e-04   7.0000000e-05   1.0600000e-04
   1.3390000e+03   5.2500120e+00   8.7153000e-02  -1.9548000e-02   3.0900000e-02  -1.1400000e-04   7.0000000e-05   1.0600000e-04
   1.3400000e+03   5.2539350e+00   8.7157000e-02  -5.3778000e-02   5.1500000e-02  -1.1400000e-04   7.0000000e-05   1.0600000e-04
   1.3410000e+03   5.2578590e+00   2.3244000e-02  -2.9337000e-02   2.0600000e-02  -1.1400000e-04   7.0000000e-05   1.0600000e-04
   1.3420000e+03   5.2617900e+00   5.2286000e-02   2.9347000e-02   4.6350000e-02  -1.1400000e-04   7.0000000e-05   1.0600000e-04
   1.3430000e+03   5.2657070e+00   9.2964000e-02  -2.9328000e-02   6.6950000e-02  -1.1400000e-04   7.0000000e-05   1.0600000e-04
   1.3440000e+03   5.2696300e+00   4.0671000e-02  -4.8840000e-03   2.5750000e-02  -1.1400000e-04   7.0000000e-05   1.0600000e-04
   1.3450000e+03   5.2735520e+00   5.2296000e-02  -3.9112000e-02   6.1800000e-02  -1.1400000e-04   7.0000000e-05   1.0600000e-04
   1.3460000e+03   5.2774770e+00   4.6490000e-02  -6.8453000e-02   4.6350000e-02  -1.1400000e-04   7.0000000e-05   1.0600000e-04
   1.3470000e+03   5.2814010e+00   3.4866000e-02  -3.9115000e-02   3.6050000e-02  -1.1400000e-04   7.0000000e-05   1.0600000e-04
   1.3480000e+03   5.2853240e+00   5.2289000e-02   4.8980000e-03   7.2100000e-02  -1.1400000e-04   7.0000000e-05   1.0600000e-04
   1.3490000e+03   5.2892480e+00   5.8101000e-02  -4.8810000e-03   4.1200000e-02  -1.1400000e-04   7.0000000e-05   1.0600000e-04
   1.3500000e+03   5.2931720e+00   7.5526000e-02   2.9351000e-02   6.1800000e-02  -1.1400000e-04   7.0000000e-05   1.0600000e-04
   1.3510000e+03   5.2970940e+00   5.8080000e-03   1.4671000e-02   6.6950000e-02  -1.1400000e-04   7.0000000e-05   1.0600000e-04
   1.3520000e+03   5.3010190e+00   2.9057000e-02  -4.8896000e-02   6.6950000e-02  -1.1400000e-04   7.0000000e-05   1.0600000e-04
   1.3530000e+03   5.3049400e+00   8.1344000e-02  -2.9329000e-02   3.0900000e-02  -1.1400000e-04   7.0000000e-05   1.0600000e-04
   1.3540000e+03   5.3088640e+00   2.3245000e-02  -3.4227000e-02   6.1800000e-02  -1.1400000e-04   7.0000000e-05   1.0600000e-04
   1.3550000e+03   5.3127880e+00  -5.8090000e-03  -4.8910000e-03   1.0300000e-02  -1.1400000e-04   7.0000000e-05   1.0600000e-04
   1.3560000e+03   5.3167120e+00   1.2781700e-01   1.9577000e-02   8.2400000e-02  -1.1400000e-04   7.0000000e-05   1.0600000e-04
   1.3570000e+03   5.3206350e+00   3.4862000e-02  -1.4665000e-02   2.0600000e-02  -1.1400000e-04   7.0000000e-05   1.0600000e-04
   1.3580000e+03   5.3245580e+00   2.9056000e-02  -3.9116000e-02   4.6350000e-02  -1.1400000e-04   7.0000000e-05   1.0600000e-04
   1.3590000e+03   5.3284810e+00   7.5536000e-02  -4.3999000e-02   4.6350000e-02  -1.1400000e-04   7.0000000e-05   1.0600000e-04
   1.3600000e+03   5.3324050e+00   4.0675000e-02  -3.4224000e-02   5.6650000e-02  -1.1400000e-04   7.0000000e-05   1.0600000e-04
   1.3610000e+03   5.3363290e+00   2.9054000e-02  -2.9336000e-02   2.5750000e-02  -1.1400000e-04   7.0000000e-05   1.0600000e-04
   1.3620000e+03   5.3402520e+00   5.2291000e-02  -4.8820000e-03   8.2400000e-02  -1.1400000e-04   7.0000000e-05   1.0600000e-04
   1.3630000e+03   5.3441770e+00   5.8100000e-02   9.0000000e-06   4.1200000e-02  -1.1400000e-04   7.0000000e-05   1.0600000e-04
   1.3640000e+03   5.3481000e+00   7.5529000e-02   9.7900000e-03   9.2700000e-02  -1.1400000e-04   7.0000000e-05   1.0600000e-04
   1.3650000e+03   5.3520230e+00   4.6487000e-02  -5.3784000e-02   2.5750000e-02  -1.1400000e-04   7.0000000e-05   1.0600000e-04
   1.3660000e+03   5.3559470e+00   4.6479000e-02   9.7860000e-03   5.6650000e-02  -1.1400000e-04   7.0000000e-05   1.0600000e-04
   1.3670000e+03   5.3598700e+00   6.3912000e-02  -1.4661000e-02   7.2100000e-02  -1.1400000e-04   7.0000000e-05   1.0600000e-04
   1.3680000e+03   5.3637920e+00   6.9727000e-02  -5.3781000e-02   5.1500000e-02  -1.1400000e-04   7.0000000e-05   1.0600000e-04
   1.3690000e+03   5.3677160e+00   7.5531000e-02  -4.8800000e-03   3.6050000e-02  -1.1400000e-04   7.0000000e-05   1.0600000e-04
   1.3700000e+03   5.3716400e+00   8.7149000e-02   9.7930000e-03  -1.5450000e-02  -1.1400000e-04   7.0000000e-05   1.0600000e-04
   1.3710000e+03   5.3755640e+00   4.0671000e-02  -9.7740000e-03   3.0900000e-02  -1.1400000e-04   7.0000000e-05   1.0600000e-04
   1.3720000e+03   5.3794880e+00   2.9049000e-02   4.8940000e-03  -5.1500000e-03  -1.1400000e-04   7.0000000e-05   1.0600000e-04
   1.3730000e+03   5.3834100e+00   4.0674000e-02  -2.9334000e-02   5.1500000e-02  -1.1400000e-04   7.0000000e-05   1.0600000e-04
   1.3740000e+03   5.3873340e+00   8.1342000e-02  -1.4658000e-02  -3.6050000e-02  -1.1400000e-04   7.0000000e-05   1.0600000e-04
   1.3750000e+03   5.3912570e+00   5.8100000e-02   9.0000000e-06   3.6050000e-02  -1.1400000e-04   7.0000000e-05   1.0600000e-04
   1.3760000e+03   5.3951820e+00   1.1627000e-02  -5.3788000e-02  -1.5450000e-02  -1.1400000e-04   7.0000000e-05   1.0600000e-04
   1.3770000e+03   5.3991200e+00   5.2291000e-02  -4.8830000e-03   3.0900000e-02  -1.1400000e-04   7.0000000e-05   1.0600000e-04
   1.3780000e+03   5.4030280e+00   7.5536000e-02  -4.4000000e-02   5.1500000e-03  -1.1400000e-04   7.0000000e-05   1.0600000e-04
   1.3790000e+03   5.4069530e+00   1.1623000e-02  -1.9558000e-02   1.0300000e-02  -1.1400000e-04   7.0000000e-05   1.0600000e-04
   1.3800000e+03   5.4108750e+00   2.9049000e-02   9.7840000e-03  -1.0300000e-02  -1.1400000e-04   7.0000000e-05   1.0600000e-04
   1.3810000e+03   5.4148000e+00   1.1620400e-01  -2.9324000e-02   3.0900000e-02  -1.1400000e-04   7.0000000e-05   1.0600000e-04
   1.3820000e+03   5.4187220e+00   5.8110000e-03  -9.7790000e-03  -2.0600000e-02  -1.1400000e-04   7.0000000e-05   1.0600000e-04
   1.3830000e+03   5.4226450e+00   1.7426000e-02   2.9343000e-02   1.5450000e-02  -1.1400000e-04   7.0000000e-05   1.0600000e-04
   1.3840000e+03   5.4265690e+00   6.3916000e-02  -3.9111000e-02   1.0300000e-02  -1.1400000e-04   7.0000000e-05   1.0600000e-04
   1.3850000e+03   5.4304920e+00   3.4866000e-02  -4.4005000e-02   1.5450000e-02  -1.1400000e-04   7.0000000e-05   1.0600000e-04
   1.3860000e+03   5.4344160e+00   1.1622000e-02  -1.4668000e-02   3.6050000e-02  -1.1400000e-04   7.0000000e-05   1.0600000e-04
   1.3870000e+03   5.4383400e+00   5.8106000e-02  -3.9111000e-02   5.1500000e-03  -1.1400000e-04   7.0000000e-05   1.0600000e-04
   1.3880000e+03   5.4422620e+00   4.6479000e-02   4.8970000e-03   2.0600000e-02  -1.1400000e-04   7.0000000e-05   1.0600000e-04
   1.3890000e+03   5.4461860e+00   5.8102000e-02  -1.4662000e-02   1.5450000e-02  -1.1400000e-04   7.0000000e-05   1.0600000e-04
   1.3900000e+03   5.4501100e+00   4.6487000e-02  -5.3784000e-02   0.0000000e+00  -1.1400000e-04   7.0000000e-05   1.0600000e-04
   1.3910000e+03   5.4540330e+00   7.5531000e-02  -9.7700000e-03   1.0300000e-02  -1.1400000e-04   7.0000000e-05   1.0600000e-04
   1.3920000e+03   5.4579580e+00   9.8773000e-02  -2.4437000e-02   2.5750000e-02  -1.1400000e-04   7.0000000e-05   1.0600000e-04
   1.3930000e+03   5.4618800e+00   4.0674000e-02  -2.9335000e-02   1.0300000e-02  -1.1400000e-04   7.0000000e-05   1.0600000e-04
   1.3940000e+03   5.4658040e+00   4.0669000e-02   9.7850000e-03   3.6050000e-02  -1.1400000e-04   7.0000000e-05   1.0600000e-04
   1.3950000e+03   5.4697280e+00   6.9719000e-02   4.9000000e-03   1.0300000e-02  -1.1400000e-04   7.0000000e-05   1.0600000e-04
   1.3960000e+03   5.4736500e+00   8.7151000e-02  -9.7670000e-03   2.0600000e-02  -1.1400000e-04   7.0000000e-05   1.0600000e-04
   1.3970000e+03   5.4775730e+00   5.8102000e-02  -1.4661000e-02   5.6650000e-02  -1.1400000e-04   7.0000000e-05   1.0600000e-04
   1.3980000e+03   5.4814970e+00   4.6489000e-02  -5.8673000e-02  -1.0300000e-02  -1.1400000e-04   7.0000000e-05   1.0600000e-04
   1.3990000e+03   5.4854210e+00   4.6484000e-02  -2.9333000e-02   3.6050000e-02  -1.1400000e-04   7.0000000e-05   1.0600000e-04
   1.4000000e+03   5.4893450e+00   5.2296000e-02  -4.4002000e-02   2.0600000e-02  -1.1400000e-04   7.0000000e-05   1.0600000e-04
   1.4010000e+03   5.4932680e+00   1.7435000e-02  -3.4227000e-02   3.0900000e-02  -1.1400000e-04   7.0000000e-05   1.0600000e-04
   1.4020000e+03   5.4971920e+00   5.2285000e-02   3.9127000e-02   1.5450000e-02  -1.1400000e-04   7.0000000e-05   1.0600000e-04
   1.4030000e+03   5.5011150e+00   8.7151000e-02  -9.7680000e-03   3.0900000e-02  -1.1400000e-04   7.0000000e-05   1.0600000e-04
   1.4040000e+03   5.5050380e+00  -1.0000000e-06   9.7800000e-03   1.0300000e-02  -1.1400000e-04   7.0000000e-05   1.0600000e-04
   1.4050000e+03   5.5089630e+00   4.0674000e-02  -2.9335000e-02   4.6350000e-02  -1.1400000e-04   7.0000000e-05   1.0600000e-04
   1.4060000e+03   5.5128870e+00   1.0458700e-01  -5.3776000e-02   3.0900000e-02  -1.1400000e-04   7.0000000e-05   1.0600000e-04
   1.4070000e+03   5.5168100e+00  -1.0000000e-06   9.7800000e-03   3.6050000e-02  -1.1400000e-04   7.0000000e-05   1.0600000e-04
   1.4080000e+03   5.5207320e+00   2.9052000e-02  -1.4666000e-02   6.1800000e-02  -1.1400000e-04   7.0000000e-05   1.0600000e-04
   1.4090000e+03   5.5246570e+00   8.7148000e-02   1.4683000e-02   6.6950000e-02  -1.1400000e-04   7.0000000e-05   1.0600000e-04
   1.4100000e+03   5.5285800e+00   1.1616000e-02   2.9342000e-02   5.1500000e-02  -1.1400000e-04   7.0000000e-05   1.0600000e-04
   1.4110000e+03   5.5325020e+00   6.3916000e-02  -3.9111000e-02   5.1500000e-02  -1.1400000e-04   7.0000000e-05   1.0600000e-04
   1.4120000e+03   5.5364260e+00   4.6486000e-02  -4.4003000e-02   4.1200000e-02  -1.1400000e-04   7.0000000e-05   1.0600000e-04
   1.4130000e+03   5.5403500e+00   2.9051000e-02  -4.8860000e-03   5.6650000e-02  -1.1400000e-04   7.0000000e-05   1.0600000e-04
   1.4140000e+03   5.5442730e+00   4.0675000e-02  -3.4224000e-02   4.1200000e-02  -1.1400000e-04   7.0000000e-05   1.0600000e-04
   1.4150000e+03   5.5481980e+00   3.4861000e-02  -4.8850000e-03   4.1200000e-02  -1.1400000e-04   7.0000000e-05   1.0600000e-04
   1.4160000e+03   5.5521210e+00   6.3905000e-02   3.9129000e-02   8.7550000e-02  -1.1400000e-04   7.0000000e-05   1.0600000e-04
   1.4170000e+03   5.5560440e+00   6.9723000e-02  -2.4441000e-02   5.1500000e-02  -1.1400000e-04   7.0000000e-05   1.0600000e-04
   1.4180000e+03   5.5599680e+00   2.3245000e-02  -3.9117000e-02   7.7250000e-02  -1.1400000e-04   7.0000000e-05   1.0600000e-04
   1.4190000e+03   5.5638910e+00   5.8099000e-02   4.8980000e-03   5.6650000e-02  -1.1400000e-04   7.0000000e-05   1.0600000e-04
   1.4200000e+03   5.5678150e+00   6.3914000e-02  -2.9331000e-02   6.6950000e-02  -1.1400000e-04   7.0000000e-05   1.0600000e-04
   1.4210000e+03   5.5717380e+00   3.4866000e-02  -4.4005000e-02   4.1200000e-02  -1.1400000e-04   7.0000000e-05   1.0600000e-04
   1.4220000e+03   5.5756630e+00   9.8769000e-02   4.9050000e-03   7.2100000e-02  -1.1400000e-04   7.0000000e-05   1.0600000e-04
   1.4230000e+03   5.5795850e+00   4.0672000e-02  -1.4664000e-02   3.0900000e-02  -1.1400000e-04   7.0000000e-05   1.0600000e-04
   1.4240000e+03   5.5835100e+00   2.9049000e-02   4.8940000e-03   8.7550000e-02  -1.1400000e-04   7.0000000e-05   1.0600000e-04
   1.4250000e+03   5.5874310e+00   6.3915000e-02  -3.4221000e-02   5.1500000e-02  -1.1400000e-04   7.0000000e-05   1.0600000e-04
   1.4260000e+03   5.5913550e+00   3.4868000e-02  -5.3785000e-02   8.2400000e-02  -1.1400000e-04   7.0000000e-05   1.0600000e-04
   1.4270000e+03   5.5952790e+00   9.8771000e-02  -9.7650000e-03   3.6050000e-02  -1.1400000e-04   7.0000000e-05   1.0600000e-04
   1.4280000e+03   5.5992020e+00   4.0674000e-02  -2.9335000e-02   9.2700000e-02  -1.1400000e-04   7.0000000e-05   1.0600000e-04
   1.4290000e+03   5.6031270e+00  -2.9046000e-02  -2.9344000e-02   3.0900000e-02  -1.1400000e-04   7.0000000e-05   1.0600000e-04
   1.4300000e+03   5.6070490e+00   6.3909000e-02   9.7890000e-03   9.2700000e-02  -1.1400000e-04   7.0000000e-05   1.0600000e-04
   1.4310000e+03   5.6109720e+00   8.1345000e-02  -3.4219000e-02   3.6050000e-02  -1.1400000e-04   7.0000000e-05   1.0600000e-04
   1.4320000e+03   5.6148960e+00   1.0000000e-06  -9.7800000e-03   5.6650000e-02  -1.1400000e-04   7.0000000e-05   1.0600000e-04
   1.4330000e+03   5.6188200e+00   7.5532000e-02  -1.4660000e-02   4.1200000e-02  -1.1400000e-04   7.0000000e-05   1.0600000e-04
   1.4340000e+03   5.6227430e+00   8.7153000e-02  -1.9547000e-02   8.7550000e-02  -1.1400000e-04   7.0000000e-05   1.0600000e-04
   1.4350000e+03   5.6266680e+00   1.1619000e-02   4.8920000e-03   2.0600000e-02  -1.1400000e-04   7.0000000e-05   1.0600000e-04
   1.4360000e+03   5.6305920e+00   4.0671000e-02  -9.7740000e-03   9.7850000e-02  -1.1400000e-04   7.0000000e-05   1.0600000e-04
   1.4370000e+03   5.6345130e+00   6.9729000e-02  -5.8670000e-02   3.0900000e-02  -1.1400000e-04   7.0000000e-05   1.0600000e-04
   1.4380000e+03   5.6384380e+00   5.2291000e-02  -9.7720000e-03   6.1800000e-02  -1.1400000e-04   7.0000000e-05   1.0600000e-04
   1.4390000e+03   5.6423600e+00   2.9056000e-02  -3.9116000e-02   5.6650000e-02  -1.1400000e-04   7.0000000e-05   1.0600000e-04
   1.4400000e+03   5.6462830e+00   5.2291000e-02  -9.7720000e-03   6.1800000e-02  -1.1400000e-04   7.0000000e-05   1.0600000e-04
   1.4410000e+03   5.6502070e+00   6.3906000e-02   2.4459000e-02   3.6050000e-02  -1.1400000e-04   7.0000000e-05   1.0600000e-04
   1.4420000e+03   5.6541310e+00   6.9723000e-02  -2.4441000e-02   5.1500000e-03  -1.1400000e-04   7.0000000e-05   1.0600000e-04
   1.4430000e+03   5.6580540e+00   5.8105000e-02  -3.9112000e-02   1.0300000e-02  -1.1400000e-04   7.0000000e-05   1.0600000e-04
   1.4440000e+03   5.6619780e+00   9.8770000e-02   1.3000000e-05   1.5450000e-02  -1.1400000e-04   7.0000000e-05   1.0600000e-04
   1.4450000e+03   5.6659010e+00   9.2965000e-02  -3.9108000e-02   3.6050000e-02  -1.1400000e-04   7.0000000e-05   1.0600000e-04
   1.4460000e+03   5.6698250e+00   4.6487000e-02  -4.8894000e-02  -5.1500000e-03  -1.1400000e-04   7.0000000e-05   1.0600000e-04
   1.4470000e+03   5.6737480e+00   5.8102000e-02  -1.4661000e-02   6.6950000e-02  -1.1400000e-04   7.0000000e-05   1.0600000e-04
   1.4480000e+03   5.6776730e+00   1.7432000e-02  -1.4667000e-02  -5.1500000e-03  -1.1400000e-04   7.0000000e-05   1.0600000e-04
   1.4490000e+03   5.6815960e+00   9.8771000e-02  -4.8750000e-03   3.6050000e-02  -1.1400000e-04   7.0000000e-05   1.0600000e-04
   1.4500000e+03   5.6855200e+00   6.3912000e-02  -1.4661000e-02   3.6050000e-02  -1.1400000e-04   7.0000000e-05   1.0600000e-04
   1.4510000e+03   5.6894420e+00   2.3248000e-02  -5.3787000e-02   5.1500000e-03  -1.1400000e-04   7.0000000e-05   1.0600000e-04
   1.4520000e+03   5.6933670e+00   7.5533000e-02  -1.9549000e-02   4.6350000e-02  -1.1400000e-04   7.0000000e-05   1.0600000e-04
   1.4530000e+03   5.6972960e+00   2.9060000e-02  -6.8456000e-02   3.0900000e-02  -1.1400000e-04   7.0000000e-05   1.0600000e-04
   1.4540000e+03   5.7012120e+00   2.3241000e-02  -9.7770000e-03   2.0600000e-02  -1.1400000e-04   7.0000000e-05   1.0600000e-04
   1.4550000e+03   5.7051350e+00   8.1336000e-02   2.9351000e-02   3.0900000e-02  -1.1400000e-04   7.0000000e-05   1.0600000e-04
   1.4560000e+03   5.7090600e+00   6.9722000e-02  -1.4661000e-02   2.0600000e-02  -1.1400000e-04   7.0000000e-05   1.0600000e-04
   1.4570000e+03   5.7129830e+00  -1.7431000e-02   9.7780000e-03  -1.0300000e-02  -1.1400000e-04   7.0000000e-05   1.0600000e-04
   1.4580000e+03   5.7169080e+00   8.1347000e-02  -5.3779000e-02   5.1500000e-02  -1.1400000e-04   7.0000000e-05   1.0600000e-04
   1.4590000e+03   5.7208300e+00   8.7157000e-02  -5.3778000e-02   3.0900000e-02  -1.1400000e-04   7.0000000e-05   1.0600000e-04
   1.4600000e+03   5.7247530e+00   1.1619000e-02   9.7820000e-03   3.0900000e-02  -1.1400000e-04   7.0000000e-05   1.0600000e-04
   1.4610000e+03   5.7286780e+00   5.8102000e-02  -1.4661000e-02   5.6650000e-02  -1.1400000e-04   7.0000000e-05   1.0600000e-04
   1.4620000e+03   5.7326010e+00   6.3909000e-02   4.8990000e-03   2.0600000e-02  -1.1400000e-04   7.0000000e-05   1.0600000e-04
   1.4630000e+03   5.7365250e+00   2.9046000e-02   2.9344000e-02   9.2700000e-02  -1.1400000e-04   7.0000000e-05   1.0600000e-04
   1.4640000e+03   5.7404480e+00   4.0677000e-02  -4.8894000e-02   2.5750000e-02  -1.1400000e-04   7.0000000e-05   1.0600000e-04
   1.4650000e+03   5.7443710e+00   6.3914000e-02  -2.9331000e-02   3.6050000e-02  -1.1400000e-04   7.0000000e-05   1.0600000e-04
   1.4660000e+03   5.7482950e+00   4.6479000e-02   9.7870000e-03   3.6050000e-02  -1.1400000e-04   7.0000000e-05   1.0600000e-04
   1.4670000e+03   5.7522190e+00   2.3248000e-02  -5.3787000e-02   3.0900000e-02  -1.1400000e-04   7.0000000e-05   1.0600000e-04
   1.4680000e+03   5.7561410e+00   4.0670000e-02   6.0000000e-06   3.0900000e-02  -1.1400000e-04   7.0000000e-05   1.0600000e-04
   1.4690000e+03   5.7600640e+00   9.2959000e-02   4.9020000e-03   6.1800000e-02  -1.1400000e-04   7.0000000e-05   1.0600000e-04
   1.4700000e+03   5.7639880e+00   8.1345000e-02  -3.9109000e-02   2.0600000e-02  -1.1400000e-04   7.0000000e-05   1.0600000e-04
   1.4710000e+03   5.7679110e+00   4.6484000e-02  -2.9334000e-02   6.6950000e-02  -1.1400000e-04   7.0000000e-05   1.0600000e-04
   1.4720000e+03   5.7718360e+00   6.9722000e-02  -1.4661000e-02  -1.0300000e-02  -1.1400000e-04   7.0000000e-05   1.0600000e-04
   1.4730000e+03   5.7757590e+00   3.4866000e-02  -4.4005000e-02   6.1800000e-02  -1.1400000e-04   7.0000000e-05   1.0600000e-04
   1.4740000e+03   5.7796820e+00   5.2297000e-02  -4.8893000e-02   3.6050000e-02  -1.1400000e-04   7.0000000e-05   1.0600000e-04
   1.4750000e+03   5.7836060e+00   9.8771000e-02  -4.8750000e-03   5.6650000e-02  -1.1400000e-04   7.0000000e-05   1.0600000e-04
   1.4760000e+03   5.7875290e+00   2.9049000e-02   9.7840000e-03   6.6950000e-02  -1.1400000e-04   7.0000000e-05   1.0600000e-04
   1.4770000e+03   5.7914530e+00   5.2291000e-02  -9.7720000e-03   4.6350000e-02  -1.1400000e-04   7.0000000e-05   1.0600000e-04
   1.4780000e+03   5.7953770e+00   3.4863000e-02  -1.9555000e-02   3.0900000e-02  -1.1400000e-04   7.0000000e-05   1.0600000e-04
   1.4790000e+03   5.7993000e+00   1.7434000e-02  -2.9337000e-02   4.6350000e-02  -1.1400000e-04   7.0000000e-05   1.0600000e-04
   1.4800000e+03   5.8032250e+00   8.7154000e-02  -2.4437000e-02   8.7550000e-02  -1.1400000e-04   7.0000000e-05   1.0600000e-04
   1.4810000e+03   5.8071480e+00   6.3911000e-02  -4.8810000e-03   7.2100000e-02  -1.1400000e-04   7.0000000e-05   1.0600000e-04
   1.4820000e+03   5.8110710e+00  -2.3237000e-02  -2.4453000e-02   7.7250000e-02  -1.1400000e-04   7.0000000e-05   1.0600000e-04
   1.4830000e+03   5.8149940e+00   9.8772000e-02  -1.4657000e-02   6.1800000e-02  -1.1400000e-04   7.0000000e-05   1.0600000e-04
   1.4840000e+03   5.8189160e+00   6.9728000e-02  -5.8671000e-02   7.2100000e-02  -1.1400000e-04   7.0000000e-05   1.0600000e-04
   1.4850000e+03   5.8228410e+00  -1.7427000e-02  -1.9562000e-02   5.1500000e-02  -1.1400000e-04   7.0000000e-05   1.0600000e-04
   1.4860000e+03   5.8267640e+00   4.6481000e-02  -4.8840000e-03   7.2100000e-02  -1.1400000e-04   7.0000000e-05   1.0600000e-04
   1.4870000e+03   5.8306880e+00   6.9725000e-02  -3.4221000e-02   5.6650000e-02  -1.1400000e-04   7.0000000e-05   1.0600000e-04
   1.4880000e+03   5.8346100e+00   5.8090000e-03   9.7810000e-03   7.7250000e-02  -1.1400000e-04   7.0000000e-05   1.0600000e-04
   1.4890000e+03   5.8385340e+00   2.9051000e-02  -9.7760000e-03   7.2100000e-02  -1.1400000e-04   7.0000000e-05   1.0600000e-04
   1.4900000e+03   5.8424580e+00   6.9725000e-02  -3.4220000e-02   7.7250000e-02  -1.1400000e-04   7.0000000e-05   1.0600000e-04
   1.4910000e+03   5.8463820e+00   7.5531000e-02  -4.8790000e-03   2.5750000e-02  -1.1400000e-04   7.0000000e-05   1.0600000e-04
   1.4920000e+03   5.8503060e+00   1.7435000e-02  -3.4227000e-02   9.7850000e-02  -1.1400000e-04   7.0000000e-05   1.0600000e-04
   1.4930000e+03   5.8542290e+00   4.0674000e-02  -2.4444000e-02   3.6050000e-02  -1.1400000e-04   7.0000000e-05   1.0600000e-04
   1.4940000e+03   5.8581530e+00   9.8766000e-02   2.4465000e-02   7.7250000e-02  -1.1400000e-04   7.0000000e-05   1.0600000e-04
   1.4950000e+03   5.8620760e+00   4.6485000e-02  -3.9114000e-02   2.0600000e-02  -1.1400000e-04   7.0000000e-05   1.0600000e-04
   1.4960000e+03   5.8659990e+00   4.6486000e-02  -4.4004000e-02   5.1500000e-02  -1.1400000e-04   7.0000000e-05   1.0600000e-04
   1.4970000e+03   5.8699220e+00   7.5534000e-02  -2.9330000e-02   4.1200000e-02  -1.1400000e-04   7.0000000e-05   1.0600000e-04
   1.4980000e+03   5.8738460e+00   5.8106000e-02  -4.4002000e-02   6.1800000e-02  -1.1400000e-04   7.0000000e-05   1.0600000e-04
   1.4990000e+03   5.8777690e+00   7.5533000e-02  -2.4440000e-02   3.6050000e-02  -1.1400000e-04   7.0000000e-05   1.0600000e-04
   1.5000000e+03   5.8816930e+00   6.9720000e-02   9.0000000e-06   8.7550000e-02  -1.1400000e-04   7.0000000e-05   1.0600000e-04
   1.5010000e+03   5.8856170e+00   2.3241000e-02  -9.7770000e-03   2.0600000e-02  -1.1400000e-04   7.0000000e-05   1.0600000e-04
   1.5020000e+03   5.8895410e+00   9.8771000e-02  -9.7650000e-03   6.1800000e-02  -1.1400000e-04   7.0000000e-05   1.0600000e-04
   1.5030000e+03   5.8934630e+00   7.5536000e-02  -3.9109000e-02   4.6350000e-02  -1.1400000e-04   7.0000000e-05   1.0600000e-04
   1.5040000e+03   5.8973880e+00   4.6489000e-02  -6.3563000e-02   5.1500000e-02  -1.1400000e-04   7.0000000e-05   1.0600000e-04
   1.5050000e+03   5.9013110e+00   5.2293000e-02  -1.9552000e-02   3.0900000e-02  -1.1400000e-04   7.0000000e-05   1.0600000e-04
   1.5060000e+03   5.9052340e+00   4.6489000e-02  -6.3563000e-02   6.1800000e-02  -1.1400000e-04   7.0000000e-05   1.0600000e-04
   1.5070000e+03   5.9091580e+00  -2.3239000e-02  -9.7830000e-03   3.0900000e-02  -1.1400000e-04   7.0000000e-05   1.0600000e-04
   1.5080000e+03   5.9130810e+00   7.5530000e-02   1.0000000e-05   8.2400000e-02  -1.1400000e-04   7.0000000e-05   1.0600000e-04
   1.5090000e+03   5.9170050e+00   6.9724000e-02  -2.9331000e-02   1.0300000e-02  -1.1400000e-04   7.0000000e-05   1.0600000e-04
   1.5100000e+03   5.9209290e+00  -2.3240000e-02  -3.0000000e-06   7.2100000e-02  -1.1400000e-04   7.0000000e-05   1.0600000e-04
   1.5110000e+03   5.9248500e+00   7.5533000e-02  -1.9550000e-02   3.6050000e-02  -1.1400000e-04   7.0000000e-05   1.0600000e-04
   1.5120000e+03   5.9287740e+00   9.2970000e-02  -7.3338000e-02  -1.5450000e-02  -1.1400000e-04   7.0000000e-05   1.0600000e-04
   1.5130000e+03   5.9326980e+00   1.7430000e-02   2.0000000e-06   5.6650000e-02  -1.1400000e-04   7.0000000e-05   1.0600000e-04
   1.5140000e+03   5.9366210e+00   5.8101000e-02  -4.8810000e-03   1.5450000e-02  -1.1400000e-04   7.0000000e-05   1.0600000e-04
   1.5150000e+03   5.9405460e+00   7.5534000e-02  -2.4439000e-02  -1.0300000e-02  -1.1400000e-04   7.0000000e-05   1.0600000e-04
   1.5160000e+03   5.9444680e+00   2.9049000e-02   9.7840000e-03   3.6050000e-02  -1.1400000e-04   7.0000000e-05   1.0600000e-04
   1.5170000e+03   5.9483910e+00   7.5538000e-02  -5.3779000e-02   5.1500000e-03  -1.1400000e-04   7.0000000e-05   1.0600000e-04
   1.5180000e+03   5.9523150e+00   4.6485000e-02  -3.4223000e-02   1.0300000e-02  -1.1400000e-04   7.0000000e-05   1.0600000e-04
   1.5190000e+03   5.9562390e+00   5.2291000e-02  -9.7720000e-03   5.1500000e-03  -1.1400000e-04   7.0000000e-05   1.0600000e-04
   1.5200000e+03   5.9601630e+00   2.9056000e-02  -3.9116000e-02   1.0300000e-02  -1.1400000e-04   7.0000000e-05   1.0600000e-04
   1.5210000e+03   5.9640870e+00   2.3241000e-02  -9.7770000e-03   5.1500000e-03  -1.1400000e-04   7.0000000e-05   1.0600000e-04
   1.5220000e+03   5.9680100e+00   1.1619700e-01   1.9576000e-02   1.5450000e-02  -1.1400000e-04   7.0000000e-05   1.0600000e-04
   1.5230000e+03   5.9719330e+00   6.9727000e-02  -4.8891000e-02   5.1500000e-03  -1.1400000e-04   7.0000000e-05   1.0600000e-04
   1.5240000e+03   5.9758570e+00   4.6487000e-02  -4.8894000e-02   2.5750000e-02  -1.1400000e-04   7.0000000e-05   1.0600000e-04
   1.5250000e+03   5.9797810e+00   6.3910000e-02   9.0000000e-06  -5.1500000e-03  -1.1400000e-04   7.0000000e-05   1.0600000e-04
   1.5260000e+03   5.9837040e+00   2.3246000e-02  -4.4007000e-02  -1.0300000e-02  -1.1400000e-04   7.0000000e-05   1.0600000e-04
   1.5270000e+03   5.9876260e+00   7.5536000e-02  -4.3999000e-02  -2.0600000e-02  -1.1400000e-04   7.0000000e-05   1.0600000e-04
   1.5280000e+03   5.9915500e+00   9.8769000e-02   4.9050000e-03   2.0600000e-02  -1.1400000e-04   7.0000000e-05   1.0600000e-04
   1.5290000e+03   5.9954740e+00   2.9051000e-02  -4.8860000e-03   1.5450000e-02  -1.1400000e-04   7.0000000e-05   1.0600000e-04
   1.5300000e+03   5.9994000e+00   4.6479000e-02   4.8970000e-03   1.5450000e-02  -1.1400000e-04   7.0000000e-05   1.0600000e-04
   1.5310000e+03   6.0033200e+00   5.2292000e-02  -1.4662000e-02   4.1200000e-02  -1.1400000e-04   7.0000000e-05   1.0600000e-04
   1.5320000e+03   6.0072440e+00   4.6485000e-02  -3.4223000e-02   1.5450000e-02  -1.1400000e-04   7.0000000e-05   1.0600000e-04
   1.5330000e+03   6.0111680e+00   7.5529000e-02   9.7900000e-03   3.6050000e-02  -1.1400000e-04   7.0000000e-05   1.0600000e-04
   1.5340000e+03   6.0150920e+00   4.6482000e-02  -1.4664000e-02   5.6650000e-02  -1.1400000e-04   7.0000000e-05   1.0600000e-04
   1.5350000e+03   6.0190160e+00  -2.3236000e-02  -2.9343000e-02   7.2100000e-02  -1.1400000e-04   7.0000000e-05   1.0600000e-04
   1.5360000e+03   6.0229390e+00   5.2286000e-02   2.9347000e-02   3.6050000e-02  -1.1400000e-04   7.0000000e-05   1.0600000e-04
   1.5370000e+03   6.0268640e+00   6.9727000e-02  -5.3781000e-02   9.2700000e-02  -1.1400000e-04   7.0000000e-05   1.0600000e-04
   1.5380000e+03   6.0307860e+00  -2.3239000e-02  -9.7830000e-03  -1.0300000e-02  -1.1400000e-04   7.0000000e-05   1.0600000e-04
   1.5390000e+03   6.0347100e+00   3.4860000e-02   5.0000000e-06   8.2400000e-02  -1.1400000e-04   7.0000000e-05   1.0600000e-04
   1.5400000e+03   6.0386320e+00   1.0458200e-01  -1.4655000e-02   1.0300000e-02  -1.1400000e-04   7.0000000e-05   1.0600000e-04
   1.5410000e+03   6.0425550e+00   1.1624000e-02  -2.4448000e-02   3.0900000e-02  -1.1400000e-04   7.0000000e-05   1.0600000e-04
   1.5420000e+03   6.0464790e+00   2.9052000e-02  -1.4666000e-02   4.1200000e-02  -1.1400000e-04   7.0000000e-05   1.0600000e-04
   1.5430000e+03   6.0504030e+00   8.1346000e-02  -4.3998000e-02   5.1500000e-02  -1.1400000e-04   7.0000000e-05   1.0600000e-04
   1.5440000e+03   6.0543270e+00   4.6484000e-02  -2.9333000e-02   2.0600000e-02  -1.1400000e-04   7.0000000e-05   1.0600000e-04
   1.5450000e+03   6.0582500e+00   4.0674000e-02  -2.4444000e-02   8.2400000e-02  -1.1400000e-04   7.0000000e-05   1.0600000e-04
   1.5460000e+03   6.0621730e+00   2.9051000e-02  -9.7760000e-03  -2.0600000e-02  -1.1400000e-04   7.0000000e-05   1.0600000e-04
   1.5470000e+03   6.0660970e+00   7.5530000e-02   1.0000000e-05   6.6950000e-02  -1.1400000e-04   7.0000000e-05   1.0600000e-04
   1.5480000e+03   6.0700210e+00   4.6485000e-02  -3.4224000e-02   8.7550000e-02  -1.1400000e-04   7.0000000e-05   1.0600000e-04
   1.5490000e+03   6.0739440e+00   5.2297000e-02  -4.8893000e-02   3.0900000e-02  -1.1400000e-04   7.0000000e-05   1.0600000e-04
   1.5500000e+03   6.0778680e+00   5.8099000e-02   9.7880000e-03   7.2100000e-02  -1.1400000e-04   7.0000000e-05   1.0600000e-04
   1.5510000e+03   6.0817910e+00   9.8773000e-02  -1.9547000e-02  -1.0300000e-02  -1.1400000e-04   7.0000000e-05   1.0600000e-04
   1.5520000e+03   6.0857140e+00   3.4867000e-02  -4.8895000e-02   5.1500000e-02  -1.1400000e-04   7.0000000e-05   1.0600000e-04
   1.5530000e+03   6.0896390e+00   5.8099000e-02   9.7890000e-03   5.1500000e-02  -1.1400000e-04   7.0000000e-05   1.0600000e-04
   1.5540000e+03   6.0935600e+00   5.2289000e-02   4.8980000e-03   5.1500000e-02  -1.1400000e-04   7.0000000e-05   1.0600000e-04
   1.5550000e+03   6.0974840e+00   6.9723000e-02  -1.9550000e-02   4.1200000e-02  -1.1400000e-04   7.0000000e-05   1.0600000e-04
   1.5560000e+03   6.1014080e+00   5.8104000e-02  -2.4441000e-02   7.7250000e-02  -1.1400000e-04   7.0000000e-05   1.0600000e-04
   1.5570000e+03   6.1053320e+00   2.3248000e-02  -5.3787000e-02   4.1200000e-02  -1.1400000e-04   7.0000000e-05   1.0600000e-04
   1.5580000e+03   6.1092550e+00   4.6486000e-02  -3.9113000e-02   8.7550000e-02  -1.1400000e-04   7.0000000e-05   1.0600000e-04
   1.5590000e+03   6.1131780e+00   3.4868000e-02  -5.3785000e-02   4.6350000e-02  -1.1400000e-04   7.0000000e-05   1.0600000e-04
   1.5600000e+03   6.1171010e+00  -5.8080000e-03  -1.4671000e-02   8.7550000e-02  -1.1400000e-04   7.0000000e-05   1.0600000e-04
   1.5610000e+03   6.1210250e+00   4.6479000e-02   4.8960000e-03   3.6050000e-02  -1.1400000e-04   7.0000000e-05   1.0600000e-04
   1.5620000e+03   6.1249490e+00   9.8771000e-02  -4.8770000e-03   6.6950000e-02  -1.1400000e-04   7.0000000e-05   1.0600000e-04
   1.5630000e+03   6.1288720e+00  -5.8090000e-03  -9.7810000e-03   4.6350000e-02  -1.1400000e-04   7.0000000e-05   1.0600000e-04
   1.5640000e+03   6.1327970e+00   3.4861000e-02  -9.7750000e-03   8.2400000e-02  -1.1400000e-04   7.0000000e-05   1.0600000e-04
   1.5650000e+03   6.1367200e+00   1.2782800e-01  -5.8663000e-02   3.0900000e-02  -1.1400000e-04   7.0000000e-05   1.0600000e-04
   1.5660000e+03   6.1406430e+00   1.7431000e-02  -9.7770000e-03   5.6650000e-02  -1.1400000e-04   7.0000000e-05   1.0600000e-04
   1.5670000e+03   6.1445670e+00   4.0668000e-02   1.4676000e-02   2.0600000e-02  -1.1400000e-04   7.0000000e-05   1.0600000e-04
   1.5680000e+03   6.1484900e+00   9.2959000e-02   4.9040000e-03   6.6950000e-02  -1.1400000e-04   7.0000000e-05   1.0600000e-04
   1.5690000e+03   6.1524120e+00   1.1621000e-02  -9.7780000e-03   5.1500000e-03  -1.1400000e-04   7.0000000e-05   1.0600000e-04
   1.5700000e+03   6.1563360e+00   5.2291000e-02  -9.7720000e-03   6.1800000e-02  -1.1400000e-04   7.0000000e-05   1.0600000e-04
   1.5710000e+03   6.1602600e+00   6.3918000e-02  -5.3781000e-02   2.5750000e-02  -1.1400000e-04   7.0000000e-05   1.0600000e-04
   1.5720000e+03   6.1641840e+00   2.3243000e-02  -1.9557000e-02   2.0600000e-02  -1.1400000e-04   7.0000000e-05   1.0600000e-04
   1.5730000e+03   6.1681080e+00   3.4865000e-02  -3.9115000e-02   4.1200000e-02  -1.1400000e-04   7.0000000e-05   1.0600000e-04
   1.5740000e+03   6.1720310e+00   3.4863000e-02  -2.4445000e-02   5.1500000e-02  -1.1400000e-04   7.0000000e-05   1.0600000e-04
   1.5750000e+03   6.1759540e+00   4.6479000e-02   9.7860000e-03   5.1500000e-03  -1.1400000e-04   7.0000000e-05   1.0600000e-04
   1.5760000e+03   6.1798770e+00   7.5533000e-02  -2.4440000e-02   7.2100000e-02  -1.1400000e-04   7.0000000e-05   1.0600000e-04
   1.5770000e+03   6.1838020e+00   5.2297000e-02  -5.3783000e-02   1.5450000e-02  -1.1400000e-04   7.0000000e-05   1.0600000e-04
   1.5780000e+03   6.1877250e+00   5.2291000e-02  -9.7730000e-03   3.6050000e-02  -1.1400000e-04   7.0000000e-05   1.0600000e-04
   1.5790000e+03   6.1916480e+00   8.1345000e-02  -3.4218000e-02   3.0900000e-02  -1.1400000e-04   7.0000000e-05   1.0600000e-04
   1.5800000e+03   6.1955720e+00   4.0676000e-02  -4.4004000e-02   1.0300000e-02  -1.1400000e-04   7.0000000e-05   1.0600000e-04
   1.5810000e+03   6.1994950e+00   2.9049000e-02   4.8940000e-03   1.5450000e-02  -1.1400000e-04   7.0000000e-05   1.0600000e-04
   1.5820000e+03   6.2034200e+00   7.5530000e-02   1.1000000e-05   6.1800000e-02  -1.1400000e-04   7.0000000e-05   1.0600000e-04
   1.5830000e+03   6.2073610e+00   2.9051000e-02  -9.7760000e-03  -1.0300000e-02  -1.1400000e-04   7.0000000e-05   1.0600000e-04
   1.5840000e+03   6.2112650e+00   4.0669000e-02   9.7860000e-03   4.1200000e-02  -1.1400000e-04   7.0000000e-05   1.0600000e-04
   1.5850000e+03   6.2151890e+00   7.5538000e-02  -5.3779000e-02  -1.0300000e-02  -1.1400000e-04   7.0000000e-05   1.0600000e-04
   1.5860000e+03   6.2191120e+00   5.8103000e-02  -1.9552000e-02   5.1500000e-03  -1.1400000e-04   7.0000000e-05   1.0600000e-04
   1.5870000e+03   6.2230360e+00   5.2287000e-02   1.9567000e-02   2.5750000e-02  -1.1400000e-04   7.0000000e-05   1.0600000e-04
   1.5880000e+03   6.2269600e+00   2.3243000e-02  -1.9557000e-02   1.0300000e-02  -1.1400000e-04   7.0000000e-05   1.0600000e-04
   1.5890000e+03   6.2308820e+00   2.3240000e-02   3.0000000e-06  -5.1500000e-03  -1.1400000e-04   7.0000000e-05   1.0600000e-04
   1.5900000e+03   6.2348070e+00   8.7153000e-02  -1.9548000e-02   3.0900000e-02  -1.1400000e-04   7.0000000e-05   1.0600000e-04
   1.5910000e+03   6.2387300e+00   2.9055000e-02  -3.4226000e-02   5.1500000e-03  -1.1400000e-04   7.0000000e-05   1.0600000e-04
   1.5920000e+03   6.2426530e+00   1.7430000e-02   3.0000000e-06   4.1200000e-02  -1.1400000e-04   7.0000000e-05   1.0600000e-04
   1.5930000e+03   6.2465780e+00   1.1038900e-01   4.9060000e-03  -5.1500000e-03  -1.1400000e-04   7.0000000e-05   1.0600000e-04
   1.5940000e+03   6.2505000e+00   4.0672000e-02  -1.4664000e-02   3.0900000e-02  -1.1400000e-04   7.0000000e-05   1.0600000e-04
   1.5950000e+03   6.2544240e+00   2.9048000e-02   1.4674000e-02  -3.6050000e-02  -1.1400000e-04   7.0000000e-05   1.0600000e-04
   1.5960000e+03   6.2583480e+00   1.0458200e-01  -1.4655000e-02   3.0900000e-02  -1.1400000e-04   7.0000000e-05   1.0600000e-04
   1.5970000e+03   6.2622700e+00   1.7436000e-02  -4.4007000e-02  -5.6650000e-02  -1.1400000e-04   7.0000000e-05   1.0600000e-04
   1.5980000e+03   6.2661930e+00   5.8090000e-03   9.7810000e-03   1.5450000e-02  -1.1400000e-04   7.0000000e-05   1.0600000e-04
   1.5990000e+03   6.2701170e+00   4.0672000e-02  -1.4664000e-02  -1.0300000e-02  -1.1400000e-04   7.0000000e-05   1.0600000e-04
   1.6000000e+03   6.2740420e+00   4.6481000e-02  -9.7740000e-03   0.0000000e+00  -1.1400000e-04   7.0000000e-05   1.0600000e-04
   1.6010000e+03   6.2779650e+00   5.2288000e-02   1.4677000e-02   4.1200000e-02  -1.1400000e-04   7.0000000e-05   1.0600000e-04
   1.6020000e+03   6.2818880e+00   8.1347000e-02  -4.8889000e-02   3.0900000e-02  -1.1400000e-04   7.0000000e-05   1.0600000e-04
   1.6030000e+03   6.2858110e+00   4.6484000e-02  -2.9334000e-02   5.6650000e-02  -1.1400000e-04   7.0000000e-05   1.0600000e-04
   1.6040000e+03   6.2897350e+00   8.7148000e-02   1.4682000e-02   0.0000000e+00  -1.1400000e-04   7.0000000e-05   1.0600000e-04
   1.6050000e+03   6.2936580e+00   5.8107000e-02  -4.8892000e-02   7.7250000e-02  -1.1400000e-04   7.0000000e-05   1.0600000e-04
   1.6060000e+03   6.2975830e+00   2.3244000e-02  -2.9337000e-02  -1.0300000e-02  -1.1400000e-04   7.0000000e-05   1.0600000e-04
   1.6070000e+03   6.3015070e+00   4.0666000e-02   2.9346000e-02   6.1800000e-02  -1.1400000e-04   7.0000000e-05   1.0600000e-04
   1.6080000e+03   6.3054300e+00   9.2962000e-02  -1.4656000e-02   2.0600000e-02  -1.1400000e-04   7.0000000e-05   1.0600000e-04
   1.6090000e+03   6.3093520e+00   1.1624000e-02  -2.9338000e-02   5.6650000e-02  -1.1400000e-04   7.0000000e-05   1.0600000e-04
   1.6100000e+03   6.3132770e+00   3.4863000e-02  -1.9555000e-02   1.5450000e-02  -1.1400000e-04   7.0000000e-05   1.0600000e-04
   1.6110000e+03   6.3172000e+00   8.1350000e-02  -6.8448000e-02   5.6650000e-02  -1.1400000e-04   7.0000000e-05   1.0600000e-04
   1.6120000e+03   6.3211220e+00   2.9047000e-02   1.9564000e-02   0.0000000e+00  -1.1400000e-04   7.0000000e-05   1.0600000e-04
   1.6130000e+03   6.3250460e+00   3.4859000e-02   4.8950000e-03   8.7550000e-02  -1.1400000e-04   7.0000000e-05   1.0600000e-04
   1.6140000e+03   6.3289700e+00   6.3909000e-02   4.8990000e-03  -1.0300000e-02  -1.1400000e-04   7.0000000e-05   1.0600000e-04
   1.6150000e+03   6.3328940e+00   2.9051000e-02  -4.8860000e-03   7.2100000e-02  -1.1400000e-04   7.0000000e-05   1.0600000e-04
   1.6160000e+03   6.3368180e+00   1.7431000e-02  -9.7780000e-03   1.5450000e-02  -1.1400000e-04   7.0000000e-05   1.0600000e-04
   1.6170000e+03   6.3407410e+00   5.8106000e-02  -4.4002000e-02   4.1200000e-02  -1.1400000e-04   7.0000000e-05   1.0600000e-04
   1.6180000e+03   6.3446640e+00   9.8775000e-02  -3.4215000e-02   7.2100000e-02  -1.1400000e-04   7.0000000e-05   1.0600000e-04
   1.6190000e+03   6.3485880e+00   5.8103000e-02  -1.9551000e-02   4.6350000e-02  -1.1400000e-04   7.0000000e-05   1.0600000e-04
   1.6200000e+03   6.3525110e+00   1.7431000e-02  -9.7770000e-03   4.6350000e-02  -1.1400000e-04   7.0000000e-05   1.0600000e-04
   1.6210000e+03   6.3564350e+00   8.7147000e-02   1.9573000e-02   4.6350000e-02  -1.1400000e-04   7.0000000e-05   1.0600000e-04
   1.6220000e+03   6.3603580e+00   5.2292000e-02  -1.4662000e-02   5.1500000e-02  -1.1400000e-04   7.0000000e-05   1.0600000e-04
   1.6230000e+03   6.3642820e+00   1.1630000e-02  -6.8458000e-02   2.5750000e-02  -1.1400000e-04   7.0000000e-05   1.0600000e-04
   1.6240000e+03   6.3682050e+00   5.8104000e-02  -2.9331000e-02   6.1800000e-02  -1.1400000e-04   7.0000000e-05   1.0600000e-04
   1.6250000e+03   6.3721290e+00   4.6486000e-02  -4.4003000e-02   4.6350000e-02  -1.1400000e-04   7.0000000e-05   1.0600000e-04
   1.6260000e+03   6.3760510e+00  -2.3234000e-02  -4.4013000e-02   7.7250000e-02  -1.1400000e-04   7.0000000e-05   1.0600000e-04
   1.6270000e+03   6.3799750e+00   8.7149000e-02   9.7920000e-03   5.1500000e-03  -1.1400000e-04   7.0000000e-05   1.0600000e-04
   1.6280000e+03   6.3839000e+00   8.7150000e-02   1.2000000e-05   6.6950000e-02  -1.1400000e-04   7.0000000e-05   1.0600000e-04
   1.6290000e+03   6.3878220e+00   4.6485000e-02  -3.4224000e-02   3.0900000e-02  -1.1400000e-04   7.0000000e-05   1.0600000e-04
   1.6300000e+03   6.3917470e+00   6.9727000e-02  -5.3781000e-02   6.6950000e-02  -1.1400000e-04   7.0000000e-05   1.0600000e-04
   1.6310000e+03   6.3956690e+00   5.2297000e-02  -5.3783000e-02   3.6050000e-02  -1.1400000e-04   7.0000000e-05   1.0600000e-04
   1.6320000e+03   6.3995920e+00   3.4861000e-02  -9.7750000e-03   5.6650000e-02  -1.1400000e-04   7.0000000e-05   1.0600000e-04
   1.6330000e+03   6.4035160e+00   1.0458600e-01  -4.3995000e-02   6.6950000e-02  -1.1400000e-04   7.0000000e-05   1.0600000e-04
   1.6340000e+03   6.4074400e+00   6.3914000e-02  -2.4441000e-02   7.7250000e-02  -1.1400000e-04   7.0000000e-05   1.0600000e-04
   1.6350000e+03   6.4113640e+00   2.9049000e-02   9.7840000e-03   2.0600000e-02  -1.1400000e-04   7.0000000e-05   1.0600000e-04
   1.6360000e+03   6.4152880e+00   7.5534000e-02  -2.4439000e-02   6.6950000e-02  -1.1400000e-04   7.0000000e-05   1.0600000e-04
   1.6370000e+03   6.4192110e+00   3.4864000e-02  -2.9335000e-02   1.0300000e-02  -1.1400000e-04   7.0000000e-05   1.0600000e-04
   1.6380000e+03   6.4231330e+00   2.9050000e-02   4.0000000e-06   6.1800000e-02  -1.1400000e-04   7.0000000e-05   1.0600000e-04
   1.6390000e+03   6.4270580e+00   7.5536000e-02  -4.4000000e-02   2.5750000e-02  -1.1400000e-04   7.0000000e-05   1.0600000e-04
   1.6400000e+03   6.4309810e+00   1.1621000e-02  -9.7780000e-03   1.0300000e-02  -1.1400000e-04   7.0000000e-05   1.0600000e-04
   1.6410000e+03   6.4349030e+00   5.8050000e-03   3.4231000e-02   5.1500000e-02  -1.1400000e-04   7.0000000e-05   1.0600000e-04
   1.6420000e+03   6.4388270e+00   6.9723000e-02  -2.4441000e-02   3.6050000e-02  -1.1400000e-04   7.0000000e-05   1.0600000e-04
   1.6430000e+03   6.4427510e+00   6.3913000e-02  -1.9551000e-02  -1.5450000e-02  -1.1400000e-04   7.0000000e-05   1.0600000e-04
   1.6440000e+03   6.4466740e+00   2.9051000e-02  -9.7760000e-03   4.6350000e-02  -1.1400000e-04   7.0000000e-05   1.0600000e-04
   1.6450000e+03   6.4505990e+00   4.6484000e-02  -2.9333000e-02  -5.1500000e-03  -1.1400000e-04   7.0000000e-05   1.0600000e-04
   1.6460000e+03   6.4545200e+00   5.8101000e-02  -9.7710000e-03   3.0900000e-02  -1.1400000e-04   7.0000000e-05   1.0600000e-04
   1.6470000e+03   6.4584450e+00   4.6482000e-02  -1.4663000e-02   1.5450000e-02  -1.1400000e-04   7.0000000e-05   1.0600000e-04
   1.6480000e+03   6.4623680e+00   4.0675000e-02  -3.4224000e-02   1.5450000e-02  -1.1400000e-04   7.0000000e-05   1.0600000e-04
   1.6490000e+03   6.4662930e+00   4.6484000e-02  -2.4443000e-02   5.1500000e-03  -1.1400000e-04   7.0000000e-05   1.0600000e-04
   1.6500000e+03   6.4702160e+00   5.8102000e-02  -1.4661000e-02   2.5750000e-02  -1.1400000e-04   7.0000000e-05   1.0600000e-04
   1.6510000e+03   6.4741400e+00   5.0000000e-06  -3.4230000e-02  -1.5450000e-02  -1.1400000e-04   7.0000000e-05   1.0600000e-04
   1.6520000e+03   6.4780620e+00   3.4861000e-02  -4.8850000e-03   1.5450000e-02  -1.1400000e-04   7.0000000e-05   1.0600000e-04
   1.6530000e+03   6.4819870e+00   1.2201200e-01  -1.4654000e-02   1.5450000e-02  -1.1400000e-04   7.0000000e-05   1.0600000e-04
   1.6540000e+03   6.4859090e+00   2.9051000e-02  -9.7760000e-03   1.0300000e-02  -1.1400000e-04   7.0000000e-05   1.0600000e-04
   1.6550000e+03   6.4898310e+00   3.4863000e-02  -2.4445000e-02  -1.5450000e-02  -1.1400000e-04   7.0000000e-05   1.0600000e-04
   1.6560000e+03   6.4937560e+00   9.8774000e-02  -2.9327000e-02   3.0900000e-02  -1.1400000e-04   7.0000000e-05   1.0600000e-04
   1.6570000e+03   6.4976800e+00   5.2291000e-02  -9.7730000e-03  -1.5450000e-02  -1.1400000e-04   7.0000000e-05   1.0600000e-04
   1.6580000e+03   6.5016030e+00   6.3914000e-02  -2.9331000e-02   2.0600000e-02  -1.1400000e-04   7.0000000e-05   1.0600000e-04
   1.6590000e+03   6.5055270e+00   6.3911000e-02  -4.8810000e-03  -3.0900000e-02  -1.1400000e-04   7.0000000e-05   1.0600000e-04
   1.6600000e+03   6.5094490e+00   4.6479000e-02   9.7870000e-03   1.5450000e-02  -1.1400000e-04   7.0000000e-05   1.0600000e-04
   1.6610000e+03   6.5133730e+00   1.0458000e-01   1.5000000e-05  -3.0900000e-02  -1.1400000e-04   7.0000000e-05   1.0600000e-04
   1.6620000e+03   6.5172980e+00   5.2295000e-02  -3.4222000e-02   3.0900000e-02  -1.1400000e-04   7.0000000e-05   1.0600000e-04
   1.6630000e+03   6.5212210e+00   1.1627000e-02  -4.8898000e-02  -3.6050000e-02  -1.1400000e-04   7.0000000e-05   1.0600000e-04
   1.6640000e+03   6.5251450e+00   6.3911000e-02  -9.7710000e-03   1.5450000e-02  -1.1400000e-04   7.0000000e-05   1.0600000e-04
   1.6650000e+03   6.5290680e+00   2.3241000e-02  -4.8870000e-03  -3.0900000e-02  -1.1400000e-04   7.0000000e-05   1.0600000e-04
   1.6660000e+03   6.5329920e+00   1.1618000e-02   1.4672000e-02  -5.1500000e-03  -1.1400000e-04   7.0000000e-05   1.0600000e-04
   1.6670000e+03   6.5369150e+00   8.7148000e-02   1.4682000e-02   2.5750000e-02  -1.1400000e-04   7.0000000e-05   1.0600000e-04
   1.6680000e+03   6.5408390e+00   6.9725000e-02  -3.4221000e-02   5.1500000e-03  -1.1400000e-04   7.0000000e-05   1.0600000e-04
   1.6690000e+03   6.5447610e+00  -1.7429000e-02  -9.7820000e-03  -5.1500000e-02  -1.1400000e-04   7.0000000e-05   1.0600000e-04
   1.6700000e+03   6.5486850e+00   8.1343000e-02  -2.4439000e-02   4.6350000e-02  -1.1400000e-04   7.0000000e-05   1.0600000e-04
   1.6710000e+03   6.5526080e+00   7.5544000e-02  -9.2899000e-02   4.6350000e-02  -1.1400000e-04   7.0000000e-05   1.0600000e-04
   1.6720000e+03   6.5565310e+00   1.1619000e-02   4.8920000e-03  -1.0300000e-02  -1.1400000e-04   7.0000000e-05   1.0600000e-04
   1.6730000e+03   6.5604560e+00   4.6482000e-02  -1.4663000e-02   6.1800000e-02  -1.1400000e-04   7.0000000e-05   1.0600000e-04
   1.6740000e+03   6.5643790e+00   9.8766000e-02   2.4465000e-02  -1.0300000e-02  -1.1400000e-04   7.0000000e-05   1.0600000e-04
   1.6750000e+03   6.5683020e+00   2.9048000e-02   1.4674000e-02   4.6350000e-02  -1.1400000e-04   7.0000000e-05   1.0600000e-04
   1.6760000e+03   6.5722260e+00   5.8108000e-02  -5.3781000e-02   2.0600000e-02  -1.1400000e-04   7.0000000e-05   1.0600000e-04
   1.6770000e+03   6.5761490e+00   6.3918000e-02  -5.3781000e-02   3.0900000e-02  -1.1400000e-04   7.0000000e-05   1.0600000e-04
   1.6780000e+03   6.5800730e+00   4.0671000e-02  -4.8840000e-03   1.5450000e-02  -1.1400000e-04   7.0000000e-05   1.0600000e-04
   1.6790000e+03   6.5839970e+00   5.8104000e-02  -2.9332000e-02   5.6650000e-02  -1.1400000e-04   7.0000000e-05   1.0600000e-04
   1.6800000e+03   6.5879210e+00   1.1620000e-02   2.0000000e-06   3.6050000e-02  -1.1400000e-04   7.0000000e-05   1.0600000e-04
   1.6810000e+03   6.5918430e+00   9.8764000e-02   4.4023000e-02   4.6350000e-02  -1.1400000e-04   7.0000000e-05   1.0600000e-04
   1.6820000e+03   6.5957670e+00   9.2964000e-02  -2.9328000e-02   1.5450000e-02  -1.1400000e-04   7.0000000e-05   1.0600000e-04
   1.6830000e+03   6.5996910e+00   4.6487000e-02  -4.8894000e-02   4.1200000e-02  -1.1400000e-04   7.0000000e-05   1.0600000e-04
   1.6840000e+03   6.6036130e+00   5.2289000e-02   9.7870000e-03  -2.0600000e-02  -1.1400000e-04   7.0000000e-05   1.0600000e-04
   1.6850000e+03   6.6075370e+00   6.9725000e-02  -3.4220000e-02   2.0600000e-02  -1.1400000e-04   7.0000000e-05   1.0600000e-04
   1.6860000e+03   6.6114770e+00   4.6488000e-02  -5.3783000e-02  -2.0600000e-02  -1.1400000e-04   7.0000000e-05   1.0600000e-04
   1.6870000e+03   6.6153850e+00   8.7149000e-02   9.7930000e-03   5.1500000e-02  -1.1400000e-04   7.0000000e-05   1.0600000e-04
   1.6880000e+03   6.6193080e+00   6.3911000e-02  -4.8810000e-03   6.1800000e-02  -1.1400000e-04   7.0000000e-05   1.0600000e-04
   1.6890000e+03   6.6232300e+00   2.3241000e-02  -9.7770000e-03   1.0300000e-02  -1.1400000e-04   7.0000000e-05   1.0600000e-04
   1.6900000e+03   6.6271540e+00   4.0672000e-02  -1.4664000e-02   7.7250000e-02  -1.1400000e-04   7.0000000e-05   1.0600000e-04
   1.6910000e+03   6.6310780e+00   4.6486000e-02  -4.4003000e-02   5.1500000e-02  -1.1400000e-04   7.0000000e-05   1.0600000e-04
   1.6920000e+03   6.6350100e+00   4.6483000e-02  -1.9553000e-02   4.6350000e-02  -1.1400000e-04   7.0000000e-05   1.0600000e-04
   1.6930000e+03   6.6389260e+00   5.8099000e-02   9.7880000e-03   4.6350000e-02  -1.1400000e-04   7.0000000e-05   1.0600000e-04
   1.6940000e+03   6.6428490e+00   7.0000000e-06  -5.3790000e-02   5.1500000e-02  -1.1400000e-04   7.0000000e-05   1.0600000e-04
   1.6950000e+03   6.6467710e+00   7.5529000e-02   4.9000000e-03   4.1200000e-02  -1.1400000e-04   7.0000000e-05   1.0600000e-04
   1.6960000e+03   6.6506960e+00   9.8775000e-02  -3.4217000e-02   5.6650000e-02  -1.1400000e-04   7.0000000e-05   1.0600000e-04
   1.6970000e+03   6.6546190e+00   1.1628000e-02  -5.8678000e-02   2.0600000e-02  -1.1400000e-04   7.0000000e-05   1.0600000e-04
   1.6980000e+03   6.6585410e+00   1.0000000e-06  -4.8900000e-03   6.1800000e-02  -1.1400000e-04   7.0000000e-05   1.0600000e-04
   1.6990000e+03   6.6624660e+00   1.1620200e-01  -1.4653000e-02   4.1200000e-02  -1.1400000e-04   7.0000000e-05   1.0600000e-04
   1.7000000e+03   6.6663890e+00   1.7434000e-02  -2.9337000e-02   3.0900000e-02  -1.1400000e-04   7.0000000e-05   1.0600000e-04
   1.7010000e+03   6.6703130e+00   2.9049000e-02   9.7840000e-03   2.5750000e-02  -1.1400000e-04   7.0000000e-05   1.0600000e-04
   1.7020000e+03   6.6742370e+00   1.0458600e-01  -3.9105000e-02   5.1500000e-02  -1.1400000e-04   7.0000000e-05   1.0600000e-04
   1.7030000e+03   6.6781600e+00   1.7434000e-02  -2.9337000e-02   2.5750000e-02  -1.1400000e-04   7.0000000e-05   1.0600000e-04
   1.7040000e+03   6.6820830e+00   5.8130000e-03  -1.9559000e-02   3.6050000e-02  -1.1400000e-04   7.0000000e-05   1.0600000e-04
   1.7050000e+03   6.6860070e+00   8.1345000e-02  -3.4218000e-02   5.1500000e-02  -1.1400000e-04   7.0000000e-05   1.0600000e-04
   1.7060000e+03   6.6899310e+00   8.1340000e-02   1.1000000e-05   1.5450000e-02  -1.1400000e-04   7.0000000e-05   1.0600000e-04
   1.7070000e+03   6.6938540e+00   4.6479000e-02   9.7860000e-03   2.5750000e-02  -1.1400000e-04   7.0000000e-05   1.0600000e-04
   1.7080000e+03   6.6977780e+00   7.5535000e-02  -3.9110000e-02   5.1500000e-02  -1.1400000e-04   7.0000000e-05   1.0600000e-04
   1.7090000e+03   6.7017060e+00   5.8104000e-02  -2.9332000e-02  -5.1500000e-03  -1.1400000e-04   7.0000000e-05   1.0600000e-04
   1.7100000e+03   6.7056250e+00   1.1039100e-01  -4.8750000e-03   3.0900000e-02  -1.1400000e-04   7.0000000e-05   1.0600000e-04
   1.7110000e+03   6.7095490e+00   5.8108000e-02  -6.3562000e-02  -3.0900000e-02  -1.1400000e-04   7.0000000e-05   1.0600000e-04
   1.7120000e+03   6.7134700e+00   3.0000000e-06  -1.9560000e-02   3.6050000e-02  -1.1400000e-04   7.0000000e-05   1.0600000e-04
   1.7130000e+03   6.7173940e+00   5.2289000e-02   9.7880000e-03   5.1500000e-03  -1.1400000e-04   7.0000000e-05   1.0600000e-04
   1.7140000e+03   6.7213180e+00   8.1345000e-02  -3.4218000e-02   4.1200000e-02  -1.1400000e-04   7.0000000e-05   1.0600000e-04
   1.7150000e+03   6.7252410e+00   2.3244000e-02  -2.4447000e-02  -1.0300000e-02  -1.1400000e-04   7.0000000e-05   1.0600000e-04
   1.7160000e+03   6.7291650e+00   4.0674000e-02  -2.9334000e-02   4.6350000e-02  -1.1400000e-04   7.0000000e-05   1.0600000e-04
   1.7170000e+03   6.7330880e+00   6.9726000e-02  -4.4000000e-02  -2.0600000e-02  -1.1400000e-04   7.0000000e-05   1.0600000e-04
   1.7180000e+03   6.7370110e+00   2.3238000e-02   1.4673000e-02   1.5450000e-02  -1.1400000e-04   7.0000000e-05   1.0600000e-04
   1.7190000e+03   6.7409350e+00   3.4857000e-02   1.9565000e-02   1.5450000e-02  -1.1400000e-04   7.0000000e-05   1.0600000e-04
   1.7200000e+03   6.7448590e+00   6.9719000e-02   4.8990000e-03   1.0300000e-02  -1.1400000e-04   7.0000000e-05   1.0600000e-04
   1.7210000e+03   6.7487830e+00   5.2291000e-02  -4.8830000e-03  -3.6050000e-02  -1.1400000e-04   7.0000000e-05   1.0600000e-04
   1.7220000e+03   6.7527070e+00   1.1617000e-02   2.4452000e-02   2.0600000e-02  -1.1400000e-04   7.0000000e-05   1.0600000e-04
   1.7230000e+03   6.7566300e+00   6.3917000e-02  -5.3781000e-02  -3.0900000e-02  -1.1400000e-04   7.0000000e-05   1.0600000e-04
   1.7240000e+03   6.7605530e+00   7.5535000e-02  -3.4220000e-02   4.6350000e-02  -1.1400000e-04   7.0000000e-05   1.0600000e-04
   1.7250000e+03   6.7644770e+00   5.8099000e-02   4.8990000e-03  -1.5450000e-02  -1.1400000e-04   7.0000000e-05   1.0600000e-04
   1.7260000e+03   6.7684010e+00   1.1621000e-02  -9.7780000e-03   1.5450000e-02  -1.1400000e-04   7.0000000e-05   1.0600000e-04
   1.7270000e+03   6.7723230e+00   7.5528000e-02   1.4681000e-02  -1.5450000e-02  -1.1400000e-04   7.0000000e-05   1.0600000e-04
   1.7280000e+03   6.7762460e+00   7.5531000e-02  -4.8790000e-03  -1.0300000e-02  -1.1400000e-04   7.0000000e-05   1.0600000e-04
   1.7290000e+03   6.7801700e+00   2.9058000e-02  -5.3786000e-02  -2.5750000e-02  -1.1400000e-04   7.0000000e-05   1.0600000e-04
   1.7300000e+03   6.7840950e+00   5.2291000e-02  -9.7720000e-03   1.5450000e-02  -1.1400000e-04   7.0000000e-05   1.0600000e-04
   1.7310000e+03   6.7880170e+00   7.5532000e-02  -1.4659000e-02  -1.0300000e-02  -1.1400000e-04   7.0000000e-05   1.0600000e-04
   1.7320000e+03   6.7919400e+00   1.1621000e-02  -9.7780000e-03   0.0000000e+00  -1.1400000e-04   7.0000000e-05   1.0600000e-04
   1.7330000e+03   6.7958640e+00   5.2286000e-02   2.9347000e-02  -3.0900000e-02  -1.1400000e-04   7.0000000e-05   1.0600000e-04
   1.7340000e+03   6.7997880e+00   1.1038800e-01   1.4685000e-02  -1.0300000e-02  -1.1400000e-04   7.0000000e-05   1.0600000e-04
   1.7350000e+03   6.8037120e+00   4.0676000e-02  -4.4005000e-02  -3.6050000e-02  -1.1400000e-04   7.0000000e-05   1.0600000e-04
   1.7360000e+03   6.8076350e+00   6.3913000e-02  -1.9551000e-02   5.1500000e-03  -1.1400000e-04   7.0000000e-05   1.0600000e-04
   1.7370000e+03   6.8115590e+00   5.2293000e-02  -2.4443000e-02  -2.0600000e-02  -1.1400000e-04   7.0000000e-05   1.0600000e-04
   1.7380000e+03   6.8154820e+00   3.4863000e-02  -1.9555000e-02  -2.0600000e-02  -1.1400000e-04   7.0000000e-05   1.0600000e-04
   1.7390000e+03   6.8194060e+00   9.8777000e-02  -4.8885000e-02   5.1500000e-03  -1.1400000e-04   7.0000000e-05   1.0600000e-04
   1.7400000e+03   6.8233290e+00   6.9722000e-02  -1.4660000e-02   0.0000000e+00  -1.1400000e-04   7.0000000e-05   1.0600000e-04
   1.7410000e+03   6.8272520e+00   2.3239000e-02   9.7830000e-03   4.6350000e-02  -1.1400000e-04   7.0000000e-05   1.0600000e-04
   1.7420000e+03   6.8311750e+00   7.5531000e-02  -9.7690000e-03   3.0900000e-02  -1.1400000e-04   7.0000000e-05   1.0600000e-04
   1.7430000e+03   6.8350990e+00   2.3246000e-02  -3.9117000e-02   4.6350000e-02  -1.1400000e-04   7.0000000e-05   1.0600000e-04
   1.7440000e+03   6.8390230e+00   3.4865000e-02  -3.4225000e-02  -1.5450000e-02  -1.1400000e-04   7.0000000e-05   1.0600000e-04
   1.7450000e+03   6.8429470e+00   8.7154000e-02  -2.9327000e-02   5.6650000e-02  -1.1400000e-04   7.0000000e-05   1.0600000e-04
   1.7460000e+03   6.8468700e+00   3.4863000e-02  -2.4445000e-02  -4.6350000e-02  -1.1400000e-04   7.0000000e-05   1.0600000e-04
   1.7470000e+03   6.8507930e+00  -1.7427000e-02  -2.4452000e-02   5.1500000e-02  -1.1400000e-04   7.0000000e-05   1.0600000e-04
   1.7480000e+03   6.8547170e+00   8.7149000e-02   9.7920000e-03   0.0000000e+00  -1.1400000e-04   7.0000000e-05   1.0600000e-04
   1.7490000e+03   6.8586400e+00   6.9725000e-02  -3.4221000e-02   1.0300000e-02  -1.1400000e-04   7.0000000e-05   1.0600000e-04
   1.7500000e+03   6.8625640e+00  -1.1619000e-02  -9.7820000e-03   3.6050000e-02  -1.1400000e-04   7.0000000e-05   1.0600000e-04
   1.7510000e+03   6.8664880e+00   5.2293000e-02  -1.9553000e-02   5.1500000e-02  -1.1400000e-04   7.0000000e-05   1.0600000e-04
   1.7520000e+03   6.8704110e+00   7.5534000e-02  -2.4439000e-02  -1.0300000e-02  -1.1400000e-04   7.0000000e-05   1.0600000e-04
   1.7530000e+03   6.8743340e+00   1.0000000e-06  -9.7800000e-03   3.6050000e-02  -1.1400000e-04   7.0000000e-05   1.0600000e-04
   1.7540000e+03   6.8782590e+00   5.2292000e-02  -1.4662000e-02   2.5750000e-02  -1.1400000e-04   7.0000000e-05   1.0600000e-04
   1.7550000e+03   6.8821800e+00   6.9731000e-02  -7.3340000e-02   6.6950000e-02  -1.1400000e-04   7.0000000e-05   1.0600000e-04
   1.7560000e+03   6.8861150e+00   2.9052000e-02  -1.4666000e-02  -5.1500000e-03  -1.1400000e-04   7.0000000e-05   1.0600000e-04
   1.7570000e+03   6.8900280e+00   5.8104000e-02  -2.4441000e-02   4.1200000e-02  -1.1400000e-04   7.0000000e-05   1.0600000e-04
   1.7580000e+03   6.8939510e+00   2.9051000e-02  -9.7760000e-03   5.1500000e-03  -1.1400000e-04   7.0000000e-05   1.0600000e-04
   1.7590000e+03   6.8978750e+00   7.5529000e-02   9.7910000e-03   5.1500000e-03  -1.1400000e-04   7.0000000e-05   1.0600000e-04
   1.7600000e+03   6.9017980e+00   8.1343000e-02  -1.9549000e-02   5.1500000e-02  -1.1400000e-04   7.0000000e-05   1.0600000e-04
   1.7610000e+03   6.9057210e+00   5.2297000e-02  -5.3783000e-02   1.5450000e-02  -1.1400000e-04   7.0000000e-05   1.0600000e-04
   1.7620000e+03   6.9096450e+00   4.0671000e-02  -4.8850000e-03   3.6050000e-02  -1.1400000e-04   7.0000000e-05   1.0600000e-04
   1.7630000e+03   6.9135690e+00   6.9722000e-02  -1.4661000e-02   5.6650000e-02  -1.1400000e-04   7.0000000e-05   1.0600000e-04
   1.7640000e+03   6.9174920e+00   4.6489000e-02  -6.8454000e-02   2.5750000e-02  -1.1400000e-04   7.0000000e-05   1.0600000e-04
   1.7650000e+03   6.9214170e+00   5.2291000e-02  -4.8830000e-03   4.6350000e-02  -1.1400000e-04   7.0000000e-05   1.0600000e-04
   1.7660000e+03   6.9253400e+00   4.6483000e-02  -1.9553000e-02   3.0900000e-02  -1.1400000e-04   7.0000000e-05   1.0600000e-04
   1.7670000e+03   6.9292630e+00   6.9721000e-02  -9.7700000e-03   1.0300000e-02  -1.1400000e-04   7.0000000e-05   1.0600000e-04
   1.7680000e+03   6.9331870e+00   5.2289000e-02   9.7880000e-03   6.6950000e-02  -1.1400000e-04   7.0000000e-05   1.0600000e-04
   1.7690000e+03   6.9371100e+00   5.2298000e-02  -5.3782000e-02   3.0900000e-02  -1.1400000e-04   7.0000000e-05   1.0600000e-04
   1.7700000e+03   6.9410320e+00   4.6483000e-02  -1.9553000e-02   1.0300000e-02  -1.1400000e-04   7.0000000e-05   1.0600000e-04
   1.7710000e+03   6.9449560e+00   4.0664000e-02   3.9126000e-02   5.6650000e-02  -1.1400000e-04   7.0000000e-05   1.0600000e-04
   1.7720000e+03   6.9488800e+00   2.9055000e-02  -3.4226000e-02   3.0900000e-02  -1.1400000e-04   7.0000000e-05   1.0600000e-04
   1.7730000e+03   6.9528040e+00   3.4858000e-02   1.4675000e-02   4.1200000e-02  -1.1400000e-04   7.0000000e-05   1.0600000e-04
   1.7740000e+03   6.9567270e+00   7.5531000e-02  -4.8800000e-03   3.0900000e-02  -1.1400000e-04   7.0000000e-05   1.0600000e-04
   1.7750000e+03   6.9606500e+00   4.0673000e-02  -1.9555000e-02   3.0900000e-02  -1.1400000e-04   7.0000000e-05   1.0600000e-04
   1.7760000e+03   6.9645740e+00   4.6486000e-02  -4.4004000e-02   4.1200000e-02  -1.1400000e-04   7.0000000e-05   1.0600000e-04
   1.7770000e+03   6.9684970e+00   9.8776000e-02  -4.3997000e-02  -1.0300000e-02  -1.1400000e-04   7.0000000e-05   1.0600000e-04
   1.7780000e+03   6.9724220e+00   6.3910000e-02   9.0000000e-06   2.0600000e-02  -1.1400000e-04   7.0000000e-05   1.0600000e-04
   1.7790000e+03   6.9763450e+00   1.7429000e-02   4.8930000e-03  -5.1500000e-03  -1.1400000e-04   7.0000000e-05   1.0600000e-04
   1.7800000e+03   6.9802680e+00   1.2200900e-01   4.9080000e-03   3.0900000e-02  -1.1400000e-04   7.0000000e-05   1.0600000e-04
   1.7810000e+03   6.9841930e+00   2.3241000e-02  -4.8870000e-03  -4.1200000e-02  -1.1400000e-04   7.0000000e-05   1.0600000e-04
   1.7820000e+03   6.9881170e+00   2.3249000e-02  -5.8677000e-02   0.0000000e+00  -1.1400000e-04   7.0000000e-05   1.0600000e-04
   1.7830000e+03   6.9920390e+00   5.2296000e-02  -3.9112000e-02  -1.0300000e-02  -1.1400000e-04   7.0000000e-05   1.0600000e-04
   1.7840000e+03   6.9959620e+00   4.6488000e-02  -5.3783000e-02   2.5750000e-02  -1.1400000e-04   7.0000000e-05   1.0600000e-04
   1.7850000e+03   6.9998850e+00   2.3240000e-02   3.0000000e-06  -4.6350000e-02  -1.1400000e-04   7.0000000e-05   1.0600000e-04
   1.7860000e+03   7.0038090e+00   6.3909000e-02   9.7890000e-03   4.1200000e-02  -1.1400000e-04   7.0000000e-05   1.0600000e-04
   1.7870000e+03   7.0077320e+00   8.7149000e-02   4.9020000e-03  -3.6050000e-02  -1.1400000e-04   7.0000000e-05   1.0600000e-04
   1.7880000e+03   7.0116570e+00   7.5533000e-02  -2.4440000e-02   1.0300000e-02  -1.1400000e-04   7.0000000e-05   1.0600000e-04
   1.7890000e+03   7.0155830e+00   7.5536000e-02  -4.4000000e-02  -1.5450000e-02  -1.1400000e-04   7.0000000e-05   1.0600000e-04
   1.7900000e+03   7.0195030e+00   5.8107000e-02  -5.3782000e-02   1.0300000e-02  -1.1400000e-04   7.0000000e-05   1.0600000e-04
   1.7910000e+03   7.0234270e+00   2.9051000e-02  -9.7760000e-03  -2.5750000e-02  -1.1400000e-04   7.0000000e-05   1.0600000e-04
   1.7920000e+03   7.0273500e+00   9.8779000e-02  -6.3555000e-02   6.1800000e-02  -1.1400000e-04   7.0000000e-05   1.0600000e-04
   1.7930000e+03   7.0312730e+00   4.6483000e-02  -1.9553000e-02  -4.1200000e-02  -1.1400000e-04   7.0000000e-05   1.0600000e-04
   1.7940000e+03   7.0351980e+00   2.9046000e-02   2.4454000e-02  -5.1500000e-03  -1.1400000e-04   7.0000000e-05   1.0600000e-04
   1.7950000e+03   7.0391210e+00   8.7156000e-02  -4.3997000e-02   5.1500000e-03  -1.1400000e-04   7.0000000e-05   1.0600000e-04
   1.7960000e+03   7.0430440e+00   2.3241000e-02  -9.7770000e-03  -1.0300000e-02  -1.1400000e-04   7.0000000e-05   1.0600000e-04
   1.7970000e+03   7.0469680e+00   3.4864000e-02  -2.9335000e-02  -2.5750000e-02  -1.1400000e-04   7.0000000e-05   1.0600000e-04
   1.7980000e+03   7.0508900e+00   9.8774000e-02  -2.9325000e-02  -1.0300000e-02  -1.1400000e-04   7.0000000e-05   1.0600000e-04
   1.7990000e+03   7.0548130e+00   3.4861000e-02  -9.7750000e-03  -1.0300000e-02  -1.1400000e-04   7.0000000e-05   1.0600000e-04
   1.8000000e+03   7.0587370e+00   1.7427000e-02   1.9562000e-02  -1.0300000e-02  -1.1400000e-04   7.0000000e-05   1.0600000e-04
   1.8010000e+03   7.0626620e+00   8.1343000e-02  -1.9549000e-02   5.1500000e-03  -1.1400000e-04   7.0000000e-05   1.0600000e-04
   1.8020000e+03   7.0665850e+00   5.8101000e-02  -9.7720000e-03   0.0000000e+00  -1.1400000e-04   7.0000000e-05   1.0600000e-04
   1.8030000e+03   7.0705080e+00   2.9049000e-02   4.8940000e-03  -5.1500000e-03  -1.1400000e-04   7.0000000e-05   1.0600000e-04
   1.8040000e+03   7.0744310e+00   7.5532000e-02  -1.4660000e-02   2.5750000e-02  -1.1400000e-04   7.0000000e-05   1.0600000e-04
   1.8050000e+03   7.0783550e+00   6.9725000e-02  -3.4220000e-02  -3.0900000e-02  -1.1400000e-04   7.0000000e-05   1.0600000e-04
   1.8060000e+03   7.0822790e+00   1.7428000e-02   1.4673000e-02   0.0000000e+00  -1.1400000e-04   7.0000000e-05   1.0600000e-04
   1.8070000e+03   7.0862020e+00   2.9053000e-02  -1.9556000e-02  -1.0300000e-02  -1.1400000e-04   7.0000000e-05   1.0600000e-04
   1.8080000e+03   7.0901270e+00   6.3914000e-02  -2.9331000e-02  -1.0300000e-02  -1.1400000e-04   7.0000000e-05   1.0600000e-04
   1.8090000e+03   7.0940500e+00   4.0671000e-02  -4.8840000e-03   5.1500000e-03  -1.1400000e-04   7.0000000e-05   1.0600000e-04
   1.8100000e+03   7.0979720e+00   3.4865000e-02  -3.4225000e-02   1.0300000e-02  -1.1400000e-04   7.0000000e-05   1.0600000e-04
   1.8110000e+03   7.1018970e+00   3.4860000e-02   5.0000000e-06  -1.0300000e-02  -1.1400000e-04   7.0000000e-05   1.0600000e-04
   1.8120000e+03   7.1058200e+00   9.2961000e-02  -9.7680000e-03   5.1500000e-03  -1.1400000e-04   7.0000000e-05   1.0600000e-04
   1.8130000e+03   7.1097420e+00   5.8105000e-02  -3.9112000e-02   1.0300000e-02  -1.1400000e-04   7.0000000e-05   1.0600000e-04
   1.8140000e+03   7.1136660e+00   3.4865000e-02  -3.9115000e-02   0.0000000e+00  -1.1400000e-04   7.0000000e-05   1.0600000e-04
   1.8150000e+03   7.1175900e+00   6.9724000e-02  -2.9331000e-02   2.5750000e-02  -1.1400000e-04   7.0000000e-05   1.0600000e-04
   1.8160000e+03   7.1215130e+00   9.2963000e-02  -2.4438000e-02   1.0300000e-02  -1.1400000e-04   7.0000000e-05   1.0600000e-04
   1.8170000e+03   7.1254380e+00   4.6484000e-02  -2.9334000e-02   1.5450000e-02  -1.1400000e-04   7.0000000e-05   1.0600000e-04
   1.8180000e+03   7.1293590e+00   5.8100000e-02   9.0000000e-06   1.0300000e-02  -1.1400000e-04   7.0000000e-05   1.0600000e-04
   1.8190000e+03   7.1332840e+00   4.0672000e-02  -1.4664000e-02   3.0900000e-02  -1.1400000e-04   7.0000000e-05   1.0600000e-04
   1.8200000e+03   7.1372080e+00   5.2290000e-02   8.0000000e-06   3.6050000e-02  -1.1400000e-04   7.0000000e-05   1.0600000e-04
   1.8210000e+03   7.1411310e+00   5.2292000e-02  -1.4662000e-02   5.6650000e-02  -1.1400000e-04   7.0000000e-05   1.0600000e-04
   1.8220000e+03   7.1450550e+00   4.6485000e-02  -3.4223000e-02   4.1200000e-02  -1.1400000e-04   7.0000000e-05   1.0600000e-04
   1.8230000e+03   7.1489780e+00   5.8106000e-02  -4.4001000e-02   2.0600000e-02  -1.1400000e-04   7.0000000e-05   1.0600000e-04
   1.8240000e+03   7.1529030e+00   4.0666000e-02   2.9346000e-02   6.6950000e-02  -1.1400000e-04   7.0000000e-05   1.0600000e-04
   1.8250000e+03   7.1568250e+00   1.7432000e-02  -1.4667000e-02   3.0900000e-02  -1.1400000e-04   7.0000000e-05   1.0600000e-04
   1.8260000e+03   7.1607490e+00   6.3909000e-02   9.7890000e-03   5.1500000e-03  -1.1400000e-04   7.0000000e-05   1.0600000e-04
   1.8270000e+03   7.1646710e+00   8.1341000e-02  -4.8790000e-03   5.6650000e-02  -1.1400000e-04   7.0000000e-05   1.0600000e-04
   1.8280000e+03   7.1685950e+00   1.1624000e-02  -2.9338000e-02   2.0600000e-02  -1.1400000e-04   7.0000000e-05   1.0600000e-04
   1.8290000e+03   7.1725180e+00   1.1624000e-02  -2.9338000e-02   5.1500000e-02  -1.1400000e-04   7.0000000e-05   1.0600000e-04
   1.8300000e+03   7.1764420e+00   1.1039700e-01  -5.3775000e-02   5.1500000e-02  -1.1400000e-04   7.0000000e-05   1.0600000e-04
   1.8310000e+03   7.1803660e+00   4.6480000e-02   7.0000000e-06   3.6050000e-02  -1.1400000e-04   7.0000000e-05   1.0600000e-04
   1.8320000e+03   7.1842890e+00   2.3241000e-02  -4.8870000e-03   2.5750000e-02  -1.1400000e-04   7.0000000e-05   1.0600000e-04
   1.8330000e+03   7.1882120e+00   8.7150000e-02   1.3000000e-05   8.7550000e-02  -1.1400000e-04   7.0000000e-05   1.0600000e-04
   1.8340000e+03   7.1921360e+00   2.9054000e-02  -2.9336000e-02   1.0300000e-02  -1.1400000e-04   7.0000000e-05   1.0600000e-04
   1.8350000e+03   7.1960600e+00   3.4866000e-02  -4.4005000e-02   4.6350000e-02  -1.1400000e-04   7.0000000e-05   1.0600000e-04
   1.8360000e+03   7.1999830e+00   8.7155000e-02  -3.4217000e-02   1.5450000e-02  -1.1400000e-04   7.0000000e-05   1.0600000e-04
   1.8370000e+03   7.2039070e+00   4.6482000e-02  -1.4663000e-02   6.6950000e-02  -1.1400000e-04   7.0000000e-05   1.0600000e-04
   1.8380000e+03   7.2078300e+00   2.9054000e-02  -2.4446000e-02   2.0600000e-02  -1.1400000e-04   7.0000000e-05   1.0600000e-04
   1.8390000e+03   7.2117530e+00   8.1340000e-02   1.1000000e-05   7.2100000e-02  -1.1400000e-04   7.0000000e-05   1.0600000e-04
   1.8400000e+03   7.2156780e+00   6.9719000e-02   4.8990000e-03   4.1200000e-02  -1.1400000e-04   7.0000000e-05   1.0600000e-04
   1.8410000e+03   7.2195990e+00   7.5535000e-02  -3.4220000e-02   4.6350000e-02  -1.1400000e-04   7.0000000e-05   1.0600000e-04
   1.8420000e+03   7.2235240e+00   8.1347000e-02  -5.3779000e-02   3.6050000e-02  -1.1400000e-04   7.0000000e-05   1.0600000e-04
   1.8430000e+03   7.2274470e+00   3.4867000e-02  -4.8895000e-02   5.1500000e-02  -1.1400000e-04   7.0000000e-05   1.0600000e-04
   1.8440000e+03   7.2313710e+00   2.9051000e-02  -9.7760000e-03   3.6050000e-02  -1.1400000e-04   7.0000000e-05   1.0600000e-04
   1.8450000e+03   7.2352940e+00   1.1039900e-01  -5.8664000e-02   1.0300000e-01  -1.1400000e-04   7.0000000e-05   1.0600000e-04
   1.8460000e+03   7.2392180e+00   4.6481000e-02  -9.7730000e-03   2.0600000e-02  -1.1400000e-04   7.0000000e-05   1.0600000e-04
   1.8470000e+03   7.2431410e+00   4.0665000e-02   3.4236000e-02  -1.0300000e-02  -1.1400000e-04   7.0000000e-05   1.0600000e-04
   1.8480000e+03   7.2470650e+00   7.5534000e-02  -2.4439000e-02   4.6350000e-02  -1.1400000e-04   7.0000000e-05   1.0600000e-04
   1.8490000e+03   7.2509880e+00   2.3246000e-02  -4.4007000e-02  -5.6650000e-02  -1.1400000e-04   7.0000000e-05   1.0600000e-04
   1.8500000e+03   7.2549120e+00   2.9054000e-02  -2.9336000e-02   4.6350000e-02  -1.1400000e-04   7.0000000e-05   1.0600000e-04
   1.8510000e+03   7.2588360e+00   9.8774000e-02  -2.9325000e-02  -3.0900000e-02  -1.1400000e-04   7.0000000e-05   1.0600000e-04
   1.8520000e+03   7.2627600e+00   2.3241000e-02  -9.7770000e-03   3.0900000e-02  -1.1400000e-04   7.0000000e-05   1.0600000e-04
   1.8530000e+03   7.2666820e+00   5.8090000e-03   4.8910000e-03  -1.5450000e-02  -1.1400000e-04   7.0000000e-05   1.0600000e-04
   1.8540000e+03   7.2706070e+00   9.2961000e-02  -4.8780000e-03   3.0900000e-02  -1.1400000e-04   7.0000000e-05   1.0600000e-04
   1.8550000e+03   7.2745300e+00   6.9725000e-02  -3.4221000e-02  -3.0900000e-02  -1.1400000e-04   7.0000000e-05   1.0600000e-04
   1.8560000e+03   7.2784520e+00   2.9052000e-02  -1.4666000e-02   2.5750000e-02  -1.1400000e-04   7.0000000e-05   1.0600000e-04
   1.8570000e+03   7.2823760e+00   5.2292000e-02  -1.4663000e-02  -1.0300000e-02  -1.1400000e-04   7.0000000e-05   1.0600000e-04
   1.8580000e+03   7.2863000e+00   6.9721000e-02  -9.7710000e-03   2.5750000e-02  -1.1400000e-04   7.0000000e-05   1.0600000e-04
   1.8590000e+03   7.2902230e+00   2.9051000e-02  -9.7760000e-03  -2.0600000e-02  -1.1400000e-04   7.0000000e-05   1.0600000e-04
   1.8600000e+03   7.2941470e+00   3.4862000e-02  -1.4665000e-02   5.6650000e-02  -1.1400000e-04   7.0000000e-05   1.0600000e-04
   1.8610000e+03   7.2980710e+00   7.5534000e-02  -2.9329000e-02  -4.1200000e-02  -1.1400000e-04   7.0000000e-05   1.0600000e-04
   1.8620000e+03   7.3019930e+00   7.5531000e-02  -9.7690000e-03   3.0900000e-02  -1.1400000e-04   7.0000000e-05   1.0600000e-04
   1.8630000e+03   7.3059170e+00   2.3244000e-02  -2.9337000e-02  -1.0300000e-02  -1.1400000e-04   7.0000000e-05   1.0600000e-04
   1.8640000e+03   7.3098410e+00   4.6481000e-02  -9.7730000e-03   5.1500000e-03  -1.1400000e-04   7.0000000e-05   1.0600000e-04
   1.8650000e+03   7.3137650e+00   1.1038600e-01   2.9356000e-02   1.5450000e-02  -1.1400000e-04   7.0000000e-05   1.0600000e-04
   1.8660000e+03   7.3176880e+00   5.2293000e-02  -2.4443000e-02  -1.0300000e-02  -1.1400000e-04   7.0000000e-05   1.0600000e-04
   1.8670000e+03   7.3216110e+00   4.6487000e-02  -4.8894000e-02  -2.5750000e-02  -1.1400000e-04   7.0000000e-05   1.0600000e-04
   1.8680000e+03   7.3255350e+00   8.7151000e-02  -9.7680000e-03   2.0600000e-02  -1.1400000e-04   7.0000000e-05   1.0600000e-04
   1.8690000e+03   7.3294590e+00   9.8773000e-02  -2.4437000e-02   0.0000000e+00  -1.1400000e-04   7.0000000e-05   1.0600000e-04
   1.8700000e+03   7.3333810e+00   2.3243000e-02  -1.9557000e-02   5.1500000e-03  -1.1400000e-04   7.0000000e-05   1.0600000e-04
   1.8710000e+03   7.3373050e+00   3.4861000e-02  -9.7750000e-03   1.5450000e-02  -1.1400000e-04   7.0000000e-05   1.0600000e-04
   1.8720000e+03   7.3412280e+00   7.5531000e-02  -4.8790000e-03   1.0300000e-02  -1.1400000e-04   7.0000000e-05   1.0600000e-04
   1.8730000e+03   7.3451520e+00   8.7154000e-02  -2.9327000e-02  -1.0300000e-02  -1.1400000e-04   7.0000000e-05   1.0600000e-04
   1.8740000e+03   7.3490760e+00   6.3913000e-02  -1.9551000e-02   0.0000000e+00  -1.1400000e-04   7.0000000e-05   1.0600000e-04
   1.8750000e+03   7.3529990e+00   2.3246000e-02  -3.9117000e-02   4.1200000e-02  -1.1400000e-04   7.0000000e-05   1.0600000e-04
   1.8760000e+03   7.3569220e+00   5.8104000e-02  -2.9331000e-02   1.5450000e-02  -1.1400000e-04   7.0000000e-05   1.0600000e-04
   1.8770000e+03   7.3608460e+00   5.8094000e-02   4.4019000e-02  -5.1500000e-03  -1.1400000e-04   7.0000000e-05   1.0600000e-04
   1.8780000e+03   7.3647690e+00   2.3244000e-02  -2.4447000e-02   2.5750000e-02  -1.1400000e-04   7.0000000e-05   1.0600000e-04
   1.8790000e+03   7.3686930e+00   5.8099000e-02   9.7890000e-03   0.0000000e+00  -1.1400000e-04   7.0000000e-05   1.0600000e-04
   1.8800000e+03   7.3726170e+00   8.1339000e-02   9.7910000e-03   5.6650000e-02  -1.1400000e-04   7.0000000e-05   1.0600000e-04
   1.8810000e+03   7.3765400e+00   1.1622000e-02  -1.4668000e-02   2.0600000e-02  -1.1400000e-04   7.0000000e-05   1.0600000e-04
   1.8820000e+03   7.3804630e+00   2.3245000e-02  -3.9117000e-02   4.6350000e-02  -1.1400000e-04   7.0000000e-05   1.0600000e-04
   1.8830000e+03   7.3843870e+00   9.2965000e-02  -3.4218000e-02   5.6650000e-02  -1.1400000e-04   7.0000000e-05   1.0600000e-04
   1.8840000e+03   7.3883100e+00   5.2291000e-02  -4.8830000e-03   4.1200000e-02  -1.1400000e-04   7.0000000e-05   1.0600000e-04
   1.8850000e+03   7.3922330e+00  -1.0000000e-06   9.7800000e-03   5.1500000e-02  -1.1400000e-04   7.0000000e-05   1.0600000e-04
   1.8860000e+03   7.3961570e+00   9.8769000e-02   9.7950000e-03   6.1800000e-02  -1.1400000e-04   7.0000000e-05   1.0600000e-04
   1.8870000e+03   7.4000810e+00   4.6484000e-02  -2.4443000e-02   4.1200000e-02  -1.1400000e-04   7.0000000e-05   1.0600000e-04
   1.8880000e+03   7.4040050e+00   1.1629000e-02  -6.3568000e-02   4.1200000e-02  -1.1400000e-04   7.0000000e-05   1.0600000e-04
   1.8890000e+03   7.4079280e+00   8.1343000e-02  -1.9548000e-02   5.1500000e-02  -1.1400000e-04   7.0000000e-05   1.0600000e-04
   1.8900000e+03   7.4118500e+00   5.8105000e-02  -3.4221000e-02   5.1500000e-02  -1.1400000e-04   7.0000000e-05   1.0600000e-04
   1.8910000e+03   7.4157740e+00   5.8140000e-03  -2.9339000e-02   4.6350000e-02  -1.1400000e-04   7.0000000e-05   1.0600000e-04
   1.8920000e+03   7.4197130e+00   7.5529000e-02   9.7910000e-03   5.6650000e-02  -1.1400000e-04   7.0000000e-05   1.0600000e-04
   1.8930000e+03   7.4236240e+00   9.2958000e-02   1.4682000e-02   7.2100000e-02  -1.1400000e-04   7.0000000e-05   1.0600000e-04
   1.8940000e+03   7.4275460e+00   3.4863000e-02  -1.9555000e-02   5.1500000e-02  -1.1400000e-04   7.0000000e-05   1.0600000e-04
   1.8950000e+03   7.4314690e+00   7.5539000e-02  -6.8450000e-02   5.6650000e-02  -1.1400000e-04   7.0000000e-05   1.0600000e-04
   1.8960000e+03   7.4353910e+00   3.4866000e-02  -4.4005000e-02   5.1500000e-02  -1.1400000e-04   7.0000000e-05   1.0600000e-04
   1.8970000e+03   7.4393160e+00   2.3243000e-02  -1.9557000e-02   4.1200000e-02  -1.1400000e-04   7.0000000e-05   1.0600000e-04
   1.8980000e+03   7.4432390e+00   6.3918000e-02  -5.8671000e-02   6.6950000e-02  -1.1400000e-04   7.0000000e-05   1.0600000e-04
   1.8990000e+03   7.4471620e+00   6.3910000e-02   9.0000000e-06   6.6950000e-02  -1.1400000e-04   7.0000000e-05   1.0600000e-04
   1.9000000e+03   7.4510860e+00  -4.0000000e-06   2.9340000e-02   2.5750000e-02  -1.1400000e-04   7.0000000e-05   1.0600000e-04
   1.9010000e+03   7.4550090e+00   7.5534000e-02  -2.9329000e-02   7.7250000e-02  -1.1400000e-04   7.0000000e-05   1.0600000e-04
   1.9020000e+03   7.4589330e+00   4.6486000e-02  -4.4003000e-02   5.1500000e-03  -1.1400000e-04   7.0000000e-05   1.0600000e-04
   1.9030000e+03   7.4628570e+00   2.3244000e-02  -2.9337000e-02   8.7550000e-02  -1.1400000e-04   7.0000000e-05   1.0600000e-04
   1.9040000e+03   7.4667800e+00   9.8776000e-02  -3.9105000e-02   4.6350000e-02  -1.1400000e-04   7.0000000e-05   1.0600000e-04
   1.9050000e+03   7.4707030e+00   3.4864000e-02  -2.9335000e-02   6.6950000e-02  -1.1400000e-04   7.0000000e-05   1.0600000e-04
   1.9060000e+03   7.4746270e+00  -4.6480000e-02  -6.0000000e-06   3.6050000e-02  -1.1400000e-04   7.0000000e-05   1.0600000e-04
   1.9070000e+03   7.4785510e+00   7.5532000e-02  -1.4660000e-02   5.6650000e-02  -1.1400000e-04   7.0000000e-05   1.0600000e-04
   1.9080000e+03   7.4824740e+00   9.2966000e-02  -4.3998000e-02   1.0300000e-02  -1.1400000e-04   7.0000000e-05   1.0600000e-04
   1.9090000e+03   7.4863980e+00   3.0000000e-06  -1.9560000e-02   7.7250000e-02  -1.1400000e-04   7.0000000e-05   1.0600000e-04
   1.9100000e+03   7.4903210e+00   5.8102000e-02  -1.4662000e-02   3.0900000e-02  -1.1400000e-04   7.0000000e-05   1.0600000e-04
   1.9110000e+03   7.4942450e+00   8.7153000e-02  -1.9548000e-02   7.2100000e-02  -1.1400000e-04   7.0000000e-05   1.0600000e-04
   1.9120000e+03   7.4981690e+00   1.1623000e-02  -1.9558000e-02   2.5750000e-02  -1.1400000e-04   7.0000000e-05   1.0600000e-04
   1.9130000e+03   7.5020900e+00   5.2291000e-02  -4.8820000e-03   8.7550000e-02  -1.1400000e-04   7.0000000e-05   1.0600000e-04
   1.9140000e+03   7.5060140e+00   9.2966000e-02  -4.3996000e-02   3.0900000e-02  -1.1400000e-04   7.0000000e-05   1.0600000e-04
   1.9150000e+03   7.5099380e+00   2.3244000e-02  -2.4447000e-02   5.6650000e-02  -1.1400000e-04   7.0000000e-05   1.0600000e-04
   1.9160000e+03   7.5138610e+00   2.9052000e-02  -1.4666000e-02   5.1500000e-02  -1.1400000e-04   7.0000000e-05   1.0600000e-04
   1.9170000e+03   7.5177860e+00   5.2290000e-02   8.0000000e-06   1.0300000e-02  -1.1400000e-04   7.0000000e-05   1.0600000e-04
   1.9180000e+03   7.5217080e+00   6.9721000e-02  -9.7700000e-03   4.1200000e-02  -1.1400000e-04   7.0000000e-05   1.0600000e-04
   1.9190000e+03   7.5256310e+00   6.3915000e-02  -3.4221000e-02   2.5750000e-02  -1.1400000e-04   7.0000000e-05   1.0600000e-04
   1.9200000e+03   7.5295560e+00   6.9727000e-02  -5.3781000e-02   2.5750000e-02  -1.1400000e-04   7.0000000e-05   1.0600000e-04
   1.9210000e+03   7.5334790e+00   5.8101000e-02  -9.7720000e-03   0.0000000e+00  -1.1400000e-04   7.0000000e-05   1.0600000e-04
   1.9220000e+03   7.5374030e+00   1.1039300e-01  -1.9545000e-02   4.6350000e-02  -1.1400000e-04   7.0000000e-05   1.0600000e-04
   1.9230000e+03   7.5413270e+00   4.0677000e-02  -5.3785000e-02  -1.5450000e-02  -1.1400000e-04   7.0000000e-05   1.0600000e-04
   1.9240000e+03   7.5452500e+00   2.9053000e-02  -1.9556000e-02   1.0300000e-02  -1.1400000e-04   7.0000000e-05   1.0600000e-04
   1.9250000e+03   7.5491730e+00   7.5527000e-02   1.9570000e-02   1.0300000e-02  -1.1400000e-04   7.0000000e-05   1.0600000e-04
   1.9260000e+03   7.5530970e+00   8.1346000e-02  -4.3998000e-02   2.0600000e-02  -1.1400000e-04   7.0000000e-05   1.0600000e-04
   1.9270000e+03   7.5570210e+00   2.3241000e-02  -4.8870000e-03   1.0300000e-02  -1.1400000e-04   7.0000000e-05   1.0600000e-04
   1.9280000e+03   7.5609430e+00   5.2294000e-02  -2.9332000e-02   5.1500000e-02  -1.1400000e-04   7.0000000e-05   1.0600000e-04
   1.9290000e+03   7.5648670e+00   4.6488000e-02  -5.3783000e-02   1.5450000e-02  -1.1400000e-04   7.0000000e-05   1.0600000e-04
   1.9300000e+03   7.5687900e+00   2.3240000e-02   3.0000000e-06   5.1500000e-03  -1.1400000e-04   7.0000000e-05   1.0600000e-04
   1.9310000e+03   7.5727140e+00   5.2286000e-02   2.4458000e-02   3.6050000e-02  -1.1400000e-04   7.0000000e-05   1.0600000e-04
   1.9320000e+03   7.5766370e+00   9.2962000e-02  -1.4656000e-02  -1.0300000e-02  -1.1400000e-04   7.0000000e-05   1.0600000e-04
   1.9330000e+03   7.5805600e+00   3.4860000e-02   5.0000000e-06   5.1500000e-03  -1.1400000e-04   7.0000000e-05   1.0600000e-04
   1.9340000e+03   7.5844840e+00   1.7431000e-02  -4.8880000e-03   2.5750000e-02  -1.1400000e-04   7.0000000e-05   1.0600000e-04
   1.9350000e+03   7.5884080e+00   4.6487000e-02  -5.3784000e-02   5.1500000e-03  -1.1400000e-04   7.0000000e-05   1.0600000e-04
   1.9360000e+03   7.5923320e+00   7.5536000e-02  -4.4000000e-02   3.0900000e-02  -1.1400000e-04   7.0000000e-05   1.0600000e-04
   1.9370000e+03   7.5962550e+00   5.2290000e-02   7.0000000e-06   1.5450000e-02  -1.1400000e-04   7.0000000e-05   1.0600000e-04
   1.9380000e+03   7.6001790e+00   1.7433000e-02  -1.9558000e-02   2.5750000e-02  -1.1400000e-04   7.0000000e-05   1.0600000e-04
   1.9390000e+03   7.6041010e+00   7.5530000e-02   1.0000000e-05   2.0600000e-02  -1.1400000e-04   7.0000000e-05   1.0600000e-04
   1.9400000e+03   7.6080260e+00   4.0668000e-02   1.4676000e-02   1.5450000e-02  -1.1400000e-04   7.0000000e-05   1.0600000e-04
   1.9410000e+03   7.6119490e+00   4.6492000e-02  -7.8233000e-02   1.5450000e-02  -1.1400000e-04   7.0000000e-05   1.0600000e-04
   1.9420000e+03   7.6158710e+00   7.5534000e-02  -2.9329000e-02   3.6050000e-02  -1.1400000e-04   7.0000000e-05   1.0600000e-04
   1.9430000e+03   7.6197950e+00   6.3910000e-02   9.0000000e-06   1.5450000e-02  -1.1400000e-04   7.0000000e-05   1.0600000e-04
   1.9440000e+03   7.6237190e+00   1.7438000e-02  -5.3787000e-02   4.6350000e-02  -1.1400000e-04   7.0000000e-05   1.0600000e-04
   1.9450000e+03   7.6276430e+00   2.9049000e-02   4.8940000e-03   5.1500000e-03  -1.1400000e-04   7.0000000e-05   1.0600000e-04
   1.9460000e+03   7.6315670e+00   8.7146000e-02   2.4463000e-02   7.2100000e-02  -1.1400000e-04   7.0000000e-05   1.0600000e-04
   1.9470000e+03   7.6354890e+00   5.2300000e-02  -7.3343000e-02  -1.0300000e-02  -1.1400000e-04   7.0000000e-05   1.0600000e-04
   1.9480000e+03   7.6394130e+00   2.3245000e-02  -3.4227000e-02   6.1800000e-02  -1.1400000e-04   7.0000000e-05   1.0600000e-04
   1.9490000e+03   7.6433370e+00   5.8103000e-02  -2.4442000e-02   2.0600000e-02  -1.1400000e-04   7.0000000e-05   1.0600000e-04
   1.9500000e+03   7.6472610e+00   4.6486000e-02  -4.4004000e-02   2.5750000e-02  -1.1400000e-04   7.0000000e-05   1.0600000e-04
   1.9510000e+03   7.6511840e+00   7.5535000e-02  -3.4220000e-02   2.5750000e-02  -1.1400000e-04   7.0000000e-05   1.0600000e-04
   1.9520000e+03   7.6551070e+00   8.7150000e-02   1.2000000e-05   6.6950000e-02  -1.1400000e-04   7.0000000e-05   1.0600000e-04
   1.9530000e+03   7.6590320e+00   2.3244000e-02  -2.4447000e-02   6.6950000e-02  -1.1400000e-04   7.0000000e-05   1.0600000e-04
   1.9540000e+03   7.6629540e+00   2.3241000e-02  -9.7770000e-03   7.7250000e-02  -1.1400000e-04   7.0000000e-05   1.0600000e-04
   1.9550000e+03   7.6668790e+00   4.0676000e-02  -4.4004000e-02   4.6350000e-02  -1.1400000e-04   7.0000000e-05   1.0600000e-04
   1.9560000e+03   7.6708000e+00   3.4868000e-02  -5.3785000e-02   6.6950000e-02  -1.1400000e-04   7.0000000e-05   1.0600000e-04
   1.9570000e+03   7.6747240e+00   2.9055000e-02  -3.4226000e-02   7.7250000e-02  -1.1400000e-04   7.0000000e-05   1.0600000e-04
   1.9580000e+03   7.6786480e+00   7.5527000e-02   1.9571000e-02   6.6950000e-02  -1.1400000e-04   7.0000000e-05   1.0600000e-04
   1.9590000e+03   7.6825710e+00  -5.8040000e-03  -4.4011000e-02   7.2100000e-02  -1.1400000e-04   7.0000000e-05   1.0600000e-04
   1.9600000e+03   7.6864950e+00   4.0670000e-02   5.0000000e-06   3.6050000e-02  -1.1400000e-04   7.0000000e-05   1.0600000e-04
   1.9610000e+03   7.6904180e+00   8.7153000e-02  -2.4438000e-02   9.2700000e-02  -1.1400000e-04   7.0000000e-05   1.0600000e-04
   1.9620000e+03   7.6943410e+00   6.0000000e-06  -4.4010000e-02   4.6350000e-02  -1.1400000e-04   7.0000000e-05   1.0600000e-04
   1.9630000e+03   7.6982660e+00   2.3239000e-02   9.7830000e-03   5.6650000e-02  -1.1400000e-04   7.0000000e-05   1.0600000e-04
   1.9640000e+03   7.7021890e+00   1.0458200e-01  -1.4656000e-02   6.1800000e-02  -1.1400000e-04   7.0000000e-05   1.0600000e-04
   1.9650000e+03   7.7061160e+00   4.0677000e-02  -5.3785000e-02   3.0900000e-02  -1.1400000e-04   7.0000000e-05   1.0600000e-04
   1.9660000e+03   7.7100370e+00  -3.0000000e-06   1.9560000e-02   6.1800000e-02  -1.1400000e-04   7.0000000e-05   1.0600000e-04
   1.9670000e+03   7.7139600e+00   9.8773000e-02  -1.9545000e-02   9.2700000e-02  -1.1400000e-04   7.0000000e-05   1.0600000e-04
   1.9680000e+03   7.7178830e+00   3.4871000e-02  -7.3345000e-02   3.6050000e-02  -1.1400000e-04   7.0000000e-05   1.0600000e-04
   1.9690000e+03   7.7218070e+00   1.0000000e-06  -9.7800000e-03   7.7250000e-02  -1.1400000e-04   7.0000000e-05   1.0600000e-04
   1.9700000e+03   7.7257300e+00   5.2292000e-02  -1.4662000e-02   4.1200000e-02  -1.1400000e-04   7.0000000e-05   1.0600000e-04
   1.9710000e+03   7.7296520e+00   6.9724000e-02  -2.9330000e-02   5.1500000e-02  -1.1400000e-04   7.0000000e-05   1.0600000e-04
   1.9720000e+03   7.7335760e+00   4.0671000e-02  -4.8840000e-03   3.6050000e-02  -1.1400000e-04   7.0000000e-05   1.0600000e-04
   1.9730000e+03   7.7375000e+00   5.2297000e-02  -5.3783000e-02   7.2100000e-02  -1.1400000e-04   7.0000000e-05   1.0600000e-04
   1.9740000e+03   7.7414240e+00   4.6485000e-02  -3.9114000e-02   2.5750000e-02  -1.1400000e-04   7.0000000e-05   1.0600000e-04
   1.9750000e+03   7.7453470e+00   1.0000000e-06  -9.7800000e-03   7.7250000e-02  -1.1400000e-04   7.0000000e-05   1.0600000e-04
   1.9760000e+03   7.7492690e+00   5.8105000e-02  -3.4222000e-02   4.6350000e-02  -1.1400000e-04   7.0000000e-05   1.0600000e-04
   1.9770000e+03   7.7531940e+00   2.9056000e-02  -4.4006000e-02   6.1800000e-02  -1.1400000e-04   7.0000000e-05   1.0600000e-04
   1.9780000e+03   7.7571170e+00   1.7429000e-02   9.7820000e-03   5.1500000e-03  -1.1400000e-04   7.0000000e-05   1.0600000e-04
   1.9790000e+03   7.7610420e+00   1.2201300e-01  -1.9542000e-02   7.7250000e-02  -1.1400000e-04   7.0000000e-05   1.0600000e-04
   1.9800000e+03   7.7649650e+00   3.4869000e-02  -5.8675000e-02   1.0300000e-02  -1.1400000e-04   7.0000000e-05   1.0600000e-04
   1.9810000e+03   7.7688880e+00   1.1625000e-02  -3.4228000e-02   3.0900000e-02  -1.1400000e-04   7.0000000e-05   1.0600000e-04
   1.9820000e+03   7.7728120e+00   8.7153000e-02  -1.9547000e-02   3.0900000e-02  -1.1400000e-04   7.0000000e-05   1.0600000e-04
   1.9830000e+03   7.7767360e+00   4.0669000e-02   4.8960000e-03   3.0900000e-02  -1.1400000e-04   7.0000000e-05   1.0600000e-04
   1.9840000e+03   7.7806590e+00  -4.6480000e-02  -7.0000000e-06   2.5750000e-02  -1.1400000e-04   7.0000000e-05   1.0600000e-04
   1.9850000e+03   7.7845820e+00   1.0458000e-01   1.5000000e-05   6.1800000e-02  -1.1400000e-04   7.0000000e-05   1.0600000e-04
   1.9860000e+03   7.7885050e+00   6.9725000e-02  -3.4220000e-02   2.0600000e-02  -1.1400000e-04   7.0000000e-05   1.0600000e-04
   1.9870000e+03   7.7924290e+00   1.0000000e-06  -9.7800000e-03   3.6050000e-02  -1.1400000e-04   7.0000000e-05   1.0600000e-04
   1.9880000e+03   7.7963520e+00   7.5534000e-02  -2.9330000e-02   3.0900000e-02  -1.1400000e-04   7.0000000e-05   1.0600000e-04
   1.9890000e+03   7.8002760e+00   8.1349000e-02  -6.3559000e-02  -1.0300000e-02  -1.1400000e-04   7.0000000e-05   1.0600000e-04
   1.9900000e+03   7.8042000e+00   1.7429000e-02   9.7820000e-03   1.5450000e-02  -1.1400000e-04   7.0000000e-05   1.0600000e-04
   1.9910000e+03   7.8081220e+00   4.0667000e-02   2.4455000e-02   3.6050000e-02  -1.1400000e-04   7.0000000e-05   1.0600000e-04
   1.9920000e+03   7.8120470e+00   9.2964000e-02  -2.9328000e-02   1.5450000e-02  -1.1400000e-04   7.0000000e-05   1.0600000e-04
   1.9930000e+03   7.8159700e+00   1.1620000e-02   2.0000000e-06   1.0300000e-02  -1.1400000e-04   7.0000000e-05   1.0600000e-04
   1.9940000e+03   7.8198930e+00   5.8104000e-02  -2.9331000e-02   3.6050000e-02  -1.1400000e-04   7.0000000e-05   1.0600000e-04
   1.9950000e+03   7.8238330e+00   6.9728000e-02  -5.3780000e-02   0.0000000e+00  -1.1400000e-04   7.0000000e-05   1.0600000e-04
   1.9960000e+03   7.8277420e+00   3.4861000e-02  -4.8850000e-03  -2.0600000e-02  -1.1400000e-04   7.0000000e-05   1.0600000e-04
   1.9970000e+03   7.8316640e+00   5.2292000e-02  -1.4662000e-02   4.1200000e-02  -1.1400000e-04   7.0000000e-05   1.0600000e-04
   1.9980000e+03   7.8355880e+00   6.9722000e-02  -1.4660000e-02  -3.0900000e-02  -1.1400000e-04   7.0000000e-05   1.0600000e-04
   1.9990000e+03   7.8395100e+00   6.3905000e-02   3.4239000e-02   1.0300000e-02  -1.1400000e-04   7.0000000e-05   1.0600000e-04
   2.0000000e+03   7.8434330e+00   8.7154000e-02  -2.9327000e-02  -3.6050000e-02  -1.1400000e-04   7.0000000e-05   1.0600000e-04
   2.0010000e+03   7.8473570e+00   6.3919000e-02  -6.3561000e-02   2.0600000e-02  -1.1400000e-04   7.0000000e-05   1.0600000e-04
   2.0020000e+03   7.8512810e+00   3.4864000e-02  -2.9335000e-02  -2.0600000e-02  -1.1400000e-04   7.0000000e-05   1.0600000e-04
   2.0030000e+03   7.8552050e+00   4.0673000e-02  -1.9555000e-02   1.5450000e-02  -1.1400000e-04   7.0000000e-05   1.0600000e-04
   2.0040000e+03   7.8591280e+00   8.7157000e-02  -5.3778000e-02  -2.5750000e-02  -1.1400000e-04   7.0000000e-05   1.0600000e-04
   2.0050000e+03   7.8630500e+00   4.6483000e-02  -1.9554000e-02  -5.1500000e-03  -1.1400000e-04   7.0000000e-05   1.0600000e-04
   2.0060000e+03   7.8669750e+00   6.3909000e-02   9.7890000e-03  -3.0900000e-02  -1.1400000e-04   7.0000000e-05   1.0600000e-04
   2.0070000e+03   7.8708990e+00   5.8103000e-02  -1.9551000e-02   2.0600000e-02  -1.1400000e-04   7.0000000e-05   1.0600000e-04
   2.0080000e+03   7.8748210e+00   2.9054000e-02  -2.4446000e-02   3.0900000e-02  -1.1400000e-04   7.0000000e-05   1.0600000e-04
   2.0090000e+03   7.8787470e+00   2.9051000e-02  -4.8860000e-03   5.6650000e-02  -1.1400000e-04   7.0000000e-05   1.0600000e-04
   2.0100000e+03   7.8826680e+00   6.9728000e-02  -5.3780000e-02   6.1800000e-02  -1.1400000e-04   7.0000000e-05   1.0600000e-04
   2.0110000e+03   7.8865920e+00   2.3240000e-02   3.0000000e-06  -1.0300000e-02  -1.1400000e-04   7.0000000e-05   1.0600000e-04
   2.0120000e+03   7.8905170e+00   3.4858000e-02   1.4675000e-02   7.7250000e-02  -1.1400000e-04   7.0000000e-05   1.0600000e-04
   2.0130000e+03   7.8944400e+00   6.9723000e-02  -1.9550000e-02   2.5750000e-02  -1.1400000e-04   7.0000000e-05   1.0600000e-04
   2.0140000e+03   7.8983620e+00   5.8105000e-02  -3.4222000e-02   5.1500000e-02  -1.1400000e-04   7.0000000e-05   1.0600000e-04
   2.0150000e+03   7.9022860e+00   2.9051000e-02  -9.7760000e-03   5.1500000e-03  -1.1400000e-04   7.0000000e-05   1.0600000e-04
   2.0160000e+03   7.9062100e+00   5.2295000e-02  -3.4223000e-02   6.6950000e-02  -1.1400000e-04   7.0000000e-05   1.0600000e-04
   2.0170000e+03   7.9101330e+00   8.1344000e-02  -2.9329000e-02   5.1500000e-03  -1.1400000e-04   7.0000000e-05   1.0600000e-04
   2.0180000e+03   7.9140560e+00   4.0670000e-02   5.0000000e-06   3.6050000e-02  -1.1400000e-04   7.0000000e-05   1.0600000e-04
   2.0190000e+03   7.9179790e+00   4.0672000e-02  -1.4665000e-02   1.0300000e-02  -1.1400000e-04   7.0000000e-05   1.0600000e-04
   2.0200000e+03   7.9219040e+00   4.6484000e-02  -2.9334000e-02   3.6050000e-02  -1.1400000e-04   7.0000000e-05   1.0600000e-04
   2.0210000e+03   7.9258270e+00   5.8102000e-02  -1.4661000e-02   1.5450000e-02  -1.1400000e-04   7.0000000e-05   1.0600000e-04
   2.0220000e+03   7.9297510e+00   5.8140000e-03  -2.4449000e-02   6.6950000e-02  -1.1400000e-04   7.0000000e-05   1.0600000e-04
   2.0230000e+03   7.9336750e+00   4.6483000e-02  -1.9553000e-02  -4.1200000e-02  -1.1400000e-04   7.0000000e-05   1.0600000e-04
   2.0240000e+03   7.9375980e+00   8.7149000e-02   9.7930000e-03   5.6650000e-02  -1.1400000e-04   7.0000000e-05   1.0600000e-04
   2.0250000e+03   7.9415220e+00   6.9725000e-02  -3.4220000e-02   7.2100000e-02  -1.1400000e-04   7.0000000e-05   1.0600000e-04
   2.0260000e+03   7.9454450e+00   3.4867000e-02  -4.8895000e-02   4.1200000e-02  -1.1400000e-04   7.0000000e-05   1.0600000e-04
   2.0270000e+03   7.9493680e+00   5.2290000e-02   8.0000000e-06   7.7250000e-02  -1.1400000e-04   7.0000000e-05   1.0600000e-04
   2.0280000e+03   7.9532910e+00   6.3912000e-02  -1.4661000e-02   4.6350000e-02  -1.1400000e-04   7.0000000e-05   1.0600000e-04
   2.0290000e+03   7.9572140e+00   3.4864000e-02  -2.9335000e-02   5.6650000e-02  -1.1400000e-04   7.0000000e-05   1.0600000e-04
   2.0300000e+03   7.9611380e+00   3.4859000e-02   4.8950000e-03   6.6950000e-02  -1.1400000e-04   7.0000000e-05   1.0600000e-04
   2.0310000e+03   7.9650620e+00   7.5529000e-02   9.7900000e-03   6.1800000e-02  -1.1400000e-04   7.0000000e-05   1.0600000e-04
   2.0320000e+03   7.9689860e+00   8.1341000e-02  -9.7690000e-03   2.5750000e-02  -1.1400000e-04   7.0000000e-05   1.0600000e-04
   2.0330000e+03   7.9729090e+00   4.0671000e-02  -4.8850000e-03   5.6650000e-02  -1.1400000e-04   7.0000000e-05   1.0600000e-04
   2.0340000e+03   7.9768320e+00   3.4864000e-02  -2.4445000e-02   1.0815000e-01  -1.1400000e-04   7.0000000e-05   1.0600000e-04
   2.0350000e+03   7.9807560e+00   3.4867000e-02  -4.8895000e-02   5.1500000e-02  -1.1400000e-04   7.0000000e-05   1.0600000e-04
   2.0360000e+03   7.9846800e+00   4.0666000e-02   2.9346000e-02   3.6050000e-02  -1.1400000e-04   7.0000000e-05   1.0600000e-04
   2.0370000e+03   7.9886030e+00   4.6482000e-02  -1.4663000e-02   7.2100000e-02  -1.1400000e-04   7.0000000e-05   1.0600000e-04
   2.0380000e+03   7.9925290e+00   5.8101000e-02  -9.7710000e-03   1.5450000e-02  -1.1400000e-04   7.0000000e-05   1.0600000e-04
   2.0390000e+03   7.9964510e+00   5.2290000e-02   8.0000000e-06   8.2400000e-02  -1.1400000e-04   7.0000000e-05   1.0600000e-04
   2.0400000e+03   8.0003740e+00   1.7434000e-02  -2.4447000e-02   3.0900000e-02  -1.1400000e-04   7.0000000e-05   1.0600000e-04
   2.0410000e+03   8.0042980e+00   5.2297000e-02  -5.3783000e-02   5.1500000e-02  -1.1400000e-04   7.0000000e-05   1.0600000e-04
   2.0420000e+03   8.0082240e+00   9.8775000e-02  -3.9107000e-02   3.6050000e-02  -1.1400000e-04   7.0000000e-05   1.0600000e-04
   2.0430000e+03   8.0121430e+00   5.8100000e-02   8.0000000e-06   6.1800000e-02  -1.1400000e-04   7.0000000e-05   1.0600000e-04
   2.0440000e+03   8.0160670e+00  -1.1619000e-02  -9.7820000e-03   1.0300000e-02  -1.1400000e-04   7.0000000e-05   1.0600000e-04
   2.0450000e+03   8.0199910e+00   7.5528000e-02   1.4680000e-02   6.6950000e-02  -1.1400000e-04   7.0000000e-05   1.0600000e-04
   2.0460000e+03   8.0239140e+00   7.5529000e-02   4.9000000e-03   3.0900000e-02  -1.1400000e-04   7.0000000e-05   1.0600000e-04
   2.0470000e+03   8.0278380e+00   1.1632000e-02  -8.8018000e-02   5.1500000e-02  -1.1400000e-04   7.0000000e-05   1.0600000e-04
   2.0480000e+03   8.0317600e+00   4.6484000e-02  -2.9333000e-02   5.1500000e-03  -1.1400000e-04   7.0000000e-05   1.0600000e-04
   2.0490000e+03   8.0356850e+00   6.3912000e-02  -1.4661000e-02   6.1800000e-02  -1.1400000e-04   7.0000000e-05   1.0600000e-04
   2.0500000e+03   8.0396080e+00   2.3244000e-02  -2.9337000e-02   1.5450000e-02  -1.1400000e-04   7.0000000e-05   1.0600000e-04
   2.0510000e+03   8.0435310e+00   2.9049000e-02   9.7840000e-03   3.0900000e-02  -1.1400000e-04   7.0000000e-05   1.0600000e-04
   2.0520000e+03   8.0474560e+00   8.7149000e-02   4.9030000e-03   3.6050000e-02  -1.1400000e-04   7.0000000e-05   1.0600000e-04
   2.0530000e+03   8.0513790e+00   5.2298000e-02  -5.3782000e-02   1.0300000e-02  -1.1400000e-04   7.0000000e-05   1.0600000e-04
   2.0540000e+03   8.0553020e+00   4.0676000e-02  -3.9114000e-02   1.5450000e-02  -1.1400000e-04   7.0000000e-05   1.0600000e-04
   2.0550000e+03   8.0592260e+00   7.5536000e-02  -4.4000000e-02   4.6350000e-02  -1.1400000e-04   7.0000000e-05   1.0600000e-04
   2.0560000e+03   8.0631490e+00   5.2296000e-02  -4.4003000e-02  -2.0600000e-02  -1.1400000e-04   7.0000000e-05   1.0600000e-04
   2.0570000e+03   8.0670720e+00   7.5535000e-02  -3.9110000e-02   4.6350000e-02  -1.1400000e-04   7.0000000e-05   1.0600000e-04
   2.0580000e+03   8.0709950e+00   9.8769000e-02   4.9030000e-03   0.0000000e+00  -1.1400000e-04   7.0000000e-05   1.0600000e-04
   2.0590000e+03   8.0749200e+00   4.6482000e-02  -1.4664000e-02   1.5450000e-02  -1.1400000e-04   7.0000000e-05   1.0600000e-04
   2.0600000e+03   8.0788430e+00   2.3243000e-02  -2.4447000e-02   5.1500000e-03  -1.1400000e-04   7.0000000e-05   1.0600000e-04
   2.0610000e+03   8.0827670e+00   5.2294000e-02  -2.4442000e-02   1.5450000e-02  -1.1400000e-04   7.0000000e-05   1.0600000e-04
   2.0620000e+03   8.0866910e+00   5.8106000e-02  -4.4001000e-02   5.1500000e-03  -1.1400000e-04   7.0000000e-05   1.0600000e-04
   2.0630000e+03   8.0906130e+00   8.1344000e-02  -2.9328000e-02  -2.5750000e-02  -1.1400000e-04   7.0000000e-05   1.0600000e-04
   2.0640000e+03   8.0945380e+00   6.3908000e-02   1.4679000e-02   3.6050000e-02  -1.1400000e-04   7.0000000e-05   1.0600000e-04
   2.0650000e+03   8.0984610e+00   1.1622000e-02  -1.4668000e-02   1.5450000e-02  -1.1400000e-04   7.0000000e-05   1.0600000e-04
   2.0660000e+03   8.1023850e+00   5.8099000e-02   9.7890000e-03  -5.1500000e-03  -1.1400000e-04   7.0000000e-05   1.0600000e-04
   2.0670000e+03   8.1063080e+00   8.7152000e-02  -1.4657000e-02   3.6050000e-02  -1.1400000e-04   7.0000000e-05   1.0600000e-04
   2.0680000e+03   8.1102310e+00   3.4868000e-02  -5.3785000e-02  -3.0900000e-02  -1.1400000e-04   7.0000000e-05   1.0600000e-04
   2.0690000e+03   8.1141550e+00   1.7432000e-02  -1.4668000e-02   3.0900000e-02  -1.1400000e-04   7.0000000e-05   1.0600000e-04
   2.0700000e+03   8.1180780e+00   1.1038900e-01   9.7950000e-03  -1.0300000e-02  -1.1400000e-04   7.0000000e-05   1.0600000e-04
   2.0710000e+03   8.1220010e+00   4.0673000e-02  -1.9555000e-02   5.1500000e-03  -1.1400000e-04   7.0000000e-05   1.0600000e-04
   2.0720000e+03   8.1259240e+00   1.1624000e-02  -2.9338000e-02  -3.0900000e-02  -1.1400000e-04   7.0000000e-05   1.0600000e-04
   2.0730000e+03   8.1298480e+00   8.7149000e-02   4.9020000e-03   1.0300000e-02  -1.1400000e-04   7.0000000e-05   1.0600000e-04
   2.0740000e+03   8.1337720e+00   6.3915000e-02  -3.9111000e-02  -3.0900000e-02  -1.1400000e-04   7.0000000e-05   1.0600000e-04
   2.0750000e+03   8.1376950e+00   1.1623000e-02  -1.9558000e-02   1.5450000e-02  -1.1400000e-04   7.0000000e-05   1.0600000e-04
   2.0760000e+03   8.1416190e+00   5.2287000e-02   1.9568000e-02  -2.0600000e-02  -1.1400000e-04   7.0000000e-05   1.0600000e-04
   2.0770000e+03   8.1455410e+00   1.2201200e-01  -1.4652000e-02   4.1200000e-02  -1.1400000e-04   7.0000000e-05   1.0600000e-04
   2.0780000e+03   8.1494660e+00   2.3244000e-02  -2.9337000e-02   3.0900000e-02  -1.1400000e-04   7.0000000e-05   1.0600000e-04
   2.0790000e+03   8.1533900e+00   7.5531000e-02  -9.7690000e-03   1.5450000e-02  -1.1400000e-04   7.0000000e-05   1.0600000e-04
   2.0800000e+03   8.1573120e+00   5.8105000e-02  -3.4221000e-02   6.1800000e-02  -1.1400000e-04   7.0000000e-05   1.0600000e-04
   2.0810000e+03   8.1612380e+00   5.2291000e-02  -9.7720000e-03  -2.0600000e-02  -1.1400000e-04   7.0000000e-05   1.0600000e-04
   2.0820000e+03   8.1651600e+00   8.1343000e-02  -2.4439000e-02   7.7250000e-02  -1.1400000e-04   7.0000000e-05   1.0600000e-04
   2.0830000e+03   8.1690840e+00   5.2294000e-02  -2.9333000e-02  -3.0900000e-02  -1.1400000e-04   7.0000000e-05   1.0600000e-04
   2.0840000e+03   8.1730080e+00   4.0671000e-02  -9.7750000e-03   5.6650000e-02  -1.1400000e-04   7.0000000e-05   1.0600000e-04
   2.0850000e+03   8.1769290e+00   8.7149000e-02   4.9020000e-03   0.0000000e+00  -1.1400000e-04   7.0000000e-05   1.0600000e-04
   2.0860000e+03   8.1808530e+00   4.0675000e-02  -3.9115000e-02   7.2100000e-02  -1.1400000e-04   7.0000000e-05   1.0600000e-04
   2.0870000e+03   8.1847760e+00   1.1621000e-02  -9.7780000e-03   1.0300000e-02  -1.1400000e-04   7.0000000e-05   1.0600000e-04
   2.0880000e+03   8.1887010e+00   7.5531000e-02  -4.8790000e-03   3.6050000e-02  -1.1400000e-04   7.0000000e-05   1.0600000e-04
   2.0890000e+03   8.1926240e+00   5.2290000e-02   8.0000000e-06   5.1500000e-03  -1.1400000e-04   7.0000000e-05   1.0600000e-04
   2.0900000e+03   8.1965480e+00  -2.3239000e-02  -9.7830000e-03   4.6350000e-02  -1.1400000e-04   7.0000000e-05   1.0600000e-04
   2.0910000e+03   8.2004700e+00   5.2287000e-02   1.9568000e-02  -1.0300000e-02  -1.1400000e-04   7.0000000e-05   1.0600000e-04
   2.0920000e+03   8.2043940e+00   9.8772000e-02  -1.4655000e-02   3.6050000e-02  -1.1400000e-04   7.0000000e-05   1.0600000e-04
   2.0930000e+03   8.2083180e+00   5.0000000e-06  -3.4230000e-02  -5.1500000e-02  -1.1400000e-04   7.0000000e-05   1.0600000e-04
   2.0940000e+03   8.2122420e+00   4.6481000e-02  -9.7730000e-03   5.6650000e-02  -1.1400000e-04   7.0000000e-05   1.0600000e-04
   2.0950000e+03   8.2161660e+00   1.1621100e-01  -7.3333000e-02   7.2100000e-02  -1.1400000e-04   7.0000000e-05   1.0600000e-04
   2.0960000e+03   8.2200890e+00   1.7432000e-02  -1.4668000e-02   4.6350000e-02  -1.1400000e-04   7.0000000e-05   1.0600000e-04
   2.0970000e+03   8.2240110e+00   5.8080000e-03   1.4671000e-02   7.7250000e-02  -1.1400000e-04   7.0000000e-05   1.0600000e-04
   2.0980000e+03   8.2279530e+00   1.3362700e-01   2.4468000e-02   3.6050000e-02  -1.1400000e-04   7.0000000e-05   1.0600000e-04
   2.0990000e+03   8.2318590e+00   1.1623000e-02  -1.9558000e-02   3.0900000e-02  -1.1400000e-04   7.0000000e-05   1.0600000e-04
   2.1000000e+03   8.2357820e+00   2.9057000e-02  -4.8896000e-02   3.6050000e-02  -1.1400000e-04   7.0000000e-05   1.0600000e-04
   2.1010000e+03   8.2397050e+00   9.8777000e-02  -5.3777000e-02   7.2100000e-02  -1.1400000e-04   7.0000000e-05   1.0600000e-04
   2.1020000e+03   8.2436290e+00   1.7433000e-02  -1.9557000e-02   2.5750000e-02  -1.1400000e-04   7.0000000e-05   1.0600000e-04
   2.1030000e+03   8.2475530e+00   3.0000000e-06  -1.9560000e-02   4.1200000e-02  -1.1400000e-04   7.0000000e-05   1.0600000e-04
   2.1040000e+03   8.2514770e+00   5.8099000e-02   9.7890000e-03   3.6050000e-02  -1.1400000e-04   7.0000000e-05   1.0600000e-04
   2.1050000e+03   8.2554010e+00   7.5530000e-02   1.1000000e-05   1.5450000e-02  -1.1400000e-04   7.0000000e-05   1.0600000e-04
   2.1060000e+03   8.2593230e+00   7.5535000e-02  -3.4219000e-02   2.0600000e-02  -1.1400000e-04   7.0000000e-05   1.0600000e-04
   2.1070000e+03   8.2632470e+00   4.0679000e-02  -5.8674000e-02   6.6950000e-02  -1.1400000e-04   7.0000000e-05   1.0600000e-04
   2.1080000e+03   8.2671710e+00   4.6488000e-02  -5.3783000e-02   1.0300000e-02  -1.1400000e-04   7.0000000e-05   1.0600000e-04
   2.1090000e+03   8.2710940e+00   3.4861000e-02  -9.7750000e-03   4.6350000e-02  -1.1400000e-04   7.0000000e-05   1.0600000e-04
   2.1100000e+03   8.2750180e+00   9.8775000e-02  -3.9107000e-02   3.0900000e-02  -1.1400000e-04   7.0000000e-05   1.0600000e-04
   2.1110000e+03   8.2789410e+00   6.9723000e-02  -1.9551000e-02   3.0900000e-02  -1.1400000e-04   7.0000000e-05   1.0600000e-04
   2.1120000e+03   8.2828650e+00   2.3239000e-02   9.7830000e-03   2.0600000e-02  -1.1400000e-04   7.0000000e-05   1.0600000e-04
   2.1130000e+03   8.2867890e+00   6.3913000e-02  -1.9551000e-02   3.0900000e-02  -1.1400000e-04   7.0000000e-05   1.0600000e-04
   2.1140000e+03   8.2907100e+00   1.7437000e-02  -5.3788000e-02   2.0600000e-02  -1.1400000e-04   7.0000000e-05   1.0600000e-04
   2.1150000e+03   8.2946340e+00   1.1624000e-02  -2.9338000e-02   3.6050000e-02  -1.1400000e-04   7.0000000e-05   1.0600000e-04
   2.1160000e+03   8.2985580e+00   7.5532000e-02  -1.4659000e-02  -5.1500000e-03  -1.1400000e-04   7.0000000e-05   1.0600000e-04
   2.1170000e+03   8.3024820e+00   4.6482000e-02  -1.4663000e-02   3.0900000e-02  -1.1400000e-04   7.0000000e-05   1.0600000e-04
   2.1180000e+03   8.3064050e+00  -2.3240000e-02  -3.0000000e-06  -2.0600000e-02  -1.1400000e-04   7.0000000e-05   1.0600000e-04
   2.1190000e+03   8.3103280e+00   5.2287000e-02   1.9568000e-02   4.6350000e-02  -1.1400000e-04   7.0000000e-05   1.0600000e-04
   2.1200000e+03   8.3142510e+00   1.2201600e-01  -4.3992000e-02   0.0000000e+00  -1.1400000e-04   7.0000000e-05   1.0600000e-04
   2.1210000e+03   8.3181760e+00   2.3244000e-02  -2.9337000e-02  -2.0600000e-02  -1.1400000e-04   7.0000000e-05   1.0600000e-04
   2.1220000e+03   8.3220990e+00   4.0669000e-02   4.8950000e-03   1.5450000e-02  -1.1400000e-04   7.0000000e-05   1.0600000e-04
   2.1230000e+03   8.3260230e+00   1.0458100e-01  -9.7660000e-03   4.6350000e-02  -1.1400000e-04   7.0000000e-05   1.0600000e-04
   2.1240000e+03   8.3299470e+00  -5.8090000e-03  -9.7810000e-03  -4.6350000e-02  -1.1400000e-04   7.0000000e-05   1.0600000e-04
   2.1250000e+03   8.3338690e+00   5.8110000e-03  -4.8890000e-03   1.0300000e-02  -1.1400000e-04   7.0000000e-05   1.0600000e-04
   2.1260000e+03   8.3377920e+00   8.1343000e-02  -1.9549000e-02  -2.0600000e-02  -1.1400000e-04   7.0000000e-05   1.0600000e-04
   2.1270000e+03   8.3417180e+00   5.8104000e-02  -2.9332000e-02   3.0900000e-02  -1.1400000e-04   7.0000000e-05   1.0600000e-04
   2.1280000e+03   8.3456390e+00   2.9051000e-02  -9.7760000e-03  -3.6050000e-02  -1.1400000e-04   7.0000000e-05   1.0600000e-04
   2.1290000e+03   8.3495630e+00   6.3911000e-02  -4.8810000e-03   5.1500000e-02  -1.1400000e-04   7.0000000e-05   1.0600000e-04
   2.1300000e+03   8.3534860e+00   8.7151000e-02  -9.7670000e-03  -3.0900000e-02  -1.1400000e-04   7.0000000e-05   1.0600000e-04
   2.1310000e+03   8.3574100e+00   5.2290000e-02   8.0000000e-06   1.0300000e-02  -1.1400000e-04   7.0000000e-05   1.0600000e-04
   2.1320000e+03   8.3613340e+00   8.7156000e-02  -4.3997000e-02  -1.5450000e-02  -1.1400000e-04   7.0000000e-05   1.0600000e-04
   2.1330000e+03   8.3652570e+00   5.8104000e-02  -2.4441000e-02  -1.0300000e-02  -1.1400000e-04   7.0000000e-05   1.0600000e-04
   2.1340000e+03   8.3691800e+00   2.9050000e-02   4.0000000e-06  -5.1500000e-03  -1.1400000e-04   7.0000000e-05   1.0600000e-04
   2.1350000e+03   8.3731040e+00   8.7156000e-02  -4.3997000e-02   0.0000000e+00  -1.1400000e-04   7.0000000e-05   1.0600000e-04
   2.1360000e+03   8.3770280e+00   2.9057000e-02  -5.3786000e-02  -3.0900000e-02  -1.1400000e-04   7.0000000e-05   1.0600000e-04
   2.1370000e+03   8.3809520e+00   3.4859000e-02   9.7850000e-03   0.0000000e+00  -1.1400000e-04   7.0000000e-05   1.0600000e-04
   2.1380000e+03   8.3848750e+00   1.3363500e-01  -3.4212000e-02  -3.6050000e-02  -1.1400000e-04   7.0000000e-05   1.0600000e-04
   2.1390000e+03   8.3887990e+00   1.7437000e-02  -5.3788000e-02  -5.1500000e-03  -1.1400000e-04   7.0000000e-05   1.0600000e-04
   2.1400000e+03   8.3927280e+00   2.3243000e-02  -2.4447000e-02  -6.1800000e-02  -1.1400000e-04   7.0000000e-05   1.0600000e-04
   2.1410000e+03   8.3966460e+00   9.2962000e-02  -1.4658000e-02   0.0000000e+00  -1.1400000e-04   7.0000000e-05   1.0600000e-04
   2.1420000e+03   8.4005690e+00   2.3244000e-02  -2.4447000e-02  -3.6050000e-02  -1.1400000e-04   7.0000000e-05   1.0600000e-04
   2.1430000e+03   8.4044910e+00  -4.0000000e-06   2.9340000e-02  -2.5750000e-02  -1.1400000e-04   7.0000000e-05   1.0600000e-04
   2.1440000e+03   8.4084150e+00   1.1038900e-01   9.7960000e-03  -1.5450000e-02  -1.1400000e-04   7.0000000e-05   1.0600000e-04
   2.1450000e+03   8.4123390e+00   6.9726000e-02  -3.9110000e-02  -4.1200000e-02  -1.1400000e-04   7.0000000e-05   1.0600000e-04
   2.1460000e+03   8.4162630e+00  -5.8060000e-03  -2.4451000e-02  -6.1800000e-02  -1.1400000e-04   7.0000000e-05   1.0600000e-04
   2.1470000e+03   8.4201870e+00   4.0674000e-02  -2.4444000e-02   2.5750000e-02  -1.1400000e-04   7.0000000e-05   1.0600000e-04
   2.1480000e+03   8.4241100e+00   9.2969000e-02  -6.3556000e-02   3.0900000e-02  -1.1400000e-04   7.0000000e-05   1.0600000e-04
   2.1490000e+03   8.4280330e+00   2.3239000e-02   9.7830000e-03  -5.1500000e-03  -1.1400000e-04   7.0000000e-05   1.0600000e-04
   2.1500000e+03   8.4319570e+00   2.9045000e-02   3.4234000e-02   4.6350000e-02  -1.1400000e-04   7.0000000e-05   1.0600000e-04
   2.1510000e+03   8.4358810e+00   9.8768000e-02   1.4683000e-02  -1.0300000e-02  -1.1400000e-04   7.0000000e-05   1.0600000e-04
   2.1520000e+03   8.4398040e+00   1.7433000e-02  -1.9558000e-02   2.0600000e-02  -1.1400000e-04   7.0000000e-05   1.0600000e-04
   2.1530000e+03   8.4437270e+00   4.0674000e-02  -2.9335000e-02   1.0300000e-02  -1.1400000e-04   7.0000000e-05   1.0600000e-04
   2.1540000e+03   8.4476520e+00   6.9727000e-02  -4.8891000e-02   5.1500000e-02  -1.1400000e-04   7.0000000e-05   1.0600000e-04
   2.1550000e+03   8.4515740e+00   4.6481000e-02  -9.7740000e-03  -3.0900000e-02  -1.1400000e-04   7.0000000e-05   1.0600000e-04
   2.1560000e+03   8.4554990e+00   5.2290000e-02   8.0000000e-06   1.0300000e-02  -1.1400000e-04   7.0000000e-05   1.0600000e-04
   2.1570000e+03   8.4594200e+00   5.8102000e-02  -1.4661000e-02   2.0600000e-02  -1.1400000e-04   7.0000000e-05   1.0600000e-04
   2.1580000e+03   8.4633440e+00   6.3906000e-02   2.9349000e-02   2.5750000e-02  -1.1400000e-04   7.0000000e-05   1.0600000e-04
   2.1590000e+03   8.4672680e+00   6.3913000e-02  -1.9551000e-02   2.0600000e-02  -1.1400000e-04   7.0000000e-05   1.0600000e-04
   2.1600000e+03   8.4711910e+00   8.7159000e-02  -5.8667000e-02   5.1500000e-03  -1.1400000e-04   7.0000000e-05   1.0600000e-04
   2.1610000e+03   8.4751150e+00   5.8160000e-03  -4.4009000e-02   1.0300000e-02  -1.1400000e-04   7.0000000e-05   1.0600000e-04
   2.1620000e+03   8.4790380e+00   3.4862000e-02  -1.4665000e-02   3.6050000e-02  -1.1400000e-04   7.0000000e-05   1.0600000e-04
   2.1630000e+03   8.4829610e+00   1.1039500e-01  -3.4215000e-02   2.5750000e-02  -1.1400000e-04   7.0000000e-05   1.0600000e-04
   2.1640000e+03   8.4868850e+00   5.8103000e-02  -2.4442000e-02   4.1200000e-02  -1.1400000e-04   7.0000000e-05   1.0600000e-04
   2.1650000e+03   8.4908080e+00   2.9047000e-02   2.4454000e-02   1.5450000e-02  -1.1400000e-04   7.0000000e-05   1.0600000e-04
   2.1660000e+03   8.4947320e+00   7.5533000e-02  -2.4440000e-02   3.6050000e-02  -1.1400000e-04   7.0000000e-05   1.0600000e-04
   2.1670000e+03   8.4986560e+00   2.3250000e-02  -7.3347000e-02   4.6350000e-02  -1.1400000e-04   7.0000000e-05   1.0600000e-04
   2.1680000e+03   8.5025810e+00   1.1621000e-02  -9.7780000e-03   2.5750000e-02  -1.1400000e-04   7.0000000e-05   1.0600000e-04
   2.1690000e+03   8.5065020e+00   9.8776000e-02  -3.9105000e-02   4.6350000e-02  -1.1400000e-04   7.0000000e-05   1.0600000e-04
   2.1700000e+03   8.5104270e+00   4.0672000e-02  -1.4664000e-02   2.0600000e-02  -1.1400000e-04   7.0000000e-05   1.0600000e-04
   2.1710000e+03   8.5143500e+00  -1.1620000e-02  -2.0000000e-06   3.6050000e-02  -1.1400000e-04   7.0000000e-05   1.0600000e-04
   2.1720000e+03   8.5182720e+00   6.9720000e-02   1.0000000e-05   4.1200000e-02  -1.1400000e-04   7.0000000e-05   1.0600000e-04
   2.1730000e+03   8.5221960e+00   6.9724000e-02  -2.4440000e-02   3.0900000e-02  -1.1400000e-04   7.0000000e-05   1.0600000e-04
   2.1740000e+03   8.5261200e+00  -5.8060000e-03  -2.9341000e-02   3.6050000e-02  -1.1400000e-04   7.0000000e-05   1.0600000e-04
   2.1750000e+03   8.5300440e+00   4.0674000e-02  -2.4444000e-02   2.0600000e-02  -1.1400000e-04   7.0000000e-05   1.0600000e-04
   2.1760000e+03   8.5339670e+00   6.9721000e-02  -9.7700000e-03   7.7250000e-02  -1.1400000e-04   7.0000000e-05   1.0600000e-04
   2.1770000e+03   8.5378890e+00   1.1621000e-02  -9.7780000e-03   1.5450000e-02  -1.1400000e-04   7.0000000e-05   1.0600000e-04
   2.1780000e+03   8.5418140e+00   2.9051000e-02  -9.7760000e-03   6.6950000e-02  -1.1400000e-04   7.0000000e-05   1.0600000e-04
   2.1790000e+03   8.5457370e+00   9.2965000e-02  -3.4218000e-02   5.1500000e-02  -1.1400000e-04   7.0000000e-05   1.0600000e-04
   2.1800000e+03   8.5496620e+00   2.3243000e-02  -2.4447000e-02   2.5750000e-02  -1.1400000e-04   7.0000000e-05   1.0600000e-04
   2.1810000e+03   8.5535850e+00   1.1621000e-02  -9.7780000e-03   5.6650000e-02  -1.1400000e-04   7.0000000e-05   1.0600000e-04
   2.1820000e+03   8.5575080e+00   3.4865000e-02  -3.4225000e-02   3.0900000e-02  -1.1400000e-04   7.0000000e-05   1.0600000e-04
   2.1830000e+03   8.5614320e+00   8.1341000e-02  -9.7680000e-03   2.0600000e-02  -1.1400000e-04   7.0000000e-05   1.0600000e-04
   2.1840000e+03   8.5653550e+00   4.0671000e-02  -9.7740000e-03  -1.5450000e-02  -1.1400000e-04   7.0000000e-05   1.0600000e-04
   2.1850000e+03   8.5692790e+00   6.3918000e-02  -5.3781000e-02   3.0900000e-02  -1.1400000e-04   7.0000000e-05   1.0600000e-04
   2.1860000e+03   8.5732010e+00   6.9727000e-02  -4.8890000e-02  -2.0600000e-02  -1.1400000e-04   7.0000000e-05   1.0600000e-04
   2.1870000e+03   8.5771260e+00   5.2287000e-02   1.9568000e-02   5.1500000e-03  -1.1400000e-04   7.0000000e-05   1.0600000e-04
   2.1880000e+03   8.5810490e+00   8.1344000e-02  -2.4438000e-02  -1.5450000e-02  -1.1400000e-04   7.0000000e-05   1.0600000e-04
   2.1890000e+03   8.5849720e+00   3.4865000e-02  -3.4225000e-02   4.1200000e-02  -1.1400000e-04   7.0000000e-05   1.0600000e-04
   2.1900000e+03   8.5888970e+00   5.2287000e-02   1.9568000e-02  -2.5750000e-02  -1.1400000e-04   7.0000000e-05   1.0600000e-04
   2.1910000e+03   8.5928200e+00   1.1620500e-01  -3.4214000e-02   6.1800000e-02  -1.1400000e-04   7.0000000e-05   1.0600000e-04
   2.1920000e+03   8.5967430e+00   3.4866000e-02  -4.4005000e-02  -5.1500000e-02  -1.1400000e-04   7.0000000e-05   1.0600000e-04
   2.1930000e+03   8.6006670e+00   1.0000000e-06  -9.7800000e-03   6.6950000e-02  -1.1400000e-04   7.0000000e-05   1.0600000e-04
   2.1940000e+03   8.6045900e+00   7.5535000e-02  -3.4220000e-02  -1.0300000e-02  -1.1400000e-04   7.0000000e-05   1.0600000e-04
   2.1950000e+03   8.6085140e+00   2.3240000e-02   3.0000000e-06   3.6050000e-02  -1.1400000e-04   7.0000000e-05   1.0600000e-04
   2.1960000e+03   8.6124370e+00  -1.1621000e-02   9.7780000e-03  -5.1500000e-03  -1.1400000e-04   7.0000000e-05   1.0600000e-04
   2.1970000e+03   8.6163610e+00   9.8769000e-02   4.9050000e-03   3.6050000e-02  -1.1400000e-04   7.0000000e-05   1.0600000e-04
   2.1980000e+03   8.6202840e+00   6.9725000e-02  -3.4220000e-02  -1.5450000e-02  -1.1400000e-04   7.0000000e-05   1.0600000e-04
   2.1990000e+03   8.6242080e+00  -1.1617000e-02  -1.9562000e-02   2.5750000e-02  -1.1400000e-04   7.0000000e-05   1.0600000e-04
   2.2000000e+03   8.6281300e+00   7.5532000e-02  -1.4659000e-02  -2.0600000e-02  -1.1400000e-04   7.0000000e-05   1.0600000e-04
   2.2010000e+03   8.6320710e+00   1.1039800e-01  -5.3774000e-02  -5.1500000e-03  -1.1400000e-04   7.0000000e-05   1.0600000e-04
   2.2020000e+03   8.6359780e+00   3.4859000e-02   9.7850000e-03  -3.0900000e-02  -1.1400000e-04   7.0000000e-05   1.0600000e-04
   2.2030000e+03   8.6399000e+00   2.9045000e-02   3.4234000e-02   3.0900000e-02  -1.1400000e-04   7.0000000e-05   1.0600000e-04
   2.2040000e+03   8.6438260e+00   1.2782200e-01  -1.4653000e-02  -1.0300000e-02  -1.1400000e-04   7.0000000e-05   1.0600000e-04
   2.2050000e+03   8.6477480e+00   2.3241000e-02  -9.7770000e-03  -3.6050000e-02  -1.1400000e-04   7.0000000e-05   1.0600000e-04
   2.2060000e+03   8.6516700e+00   5.8105000e-02  -3.4222000e-02  -2.0600000e-02  -1.1400000e-04   7.0000000e-05   1.0600000e-04
   2.2070000e+03   8.6555950e+00   7.5536000e-02  -4.4000000e-02  -2.0600000e-02  -1.1400000e-04   7.0000000e-05   1.0600000e-04
   2.2080000e+03   8.6595180e+00   1.1621000e-02  -4.8880000e-03  -1.0300000e-02  -1.1400000e-04   7.0000000e-05   1.0600000e-04
   2.2090000e+03   8.6634420e+00   4.0671000e-02  -4.8850000e-03   5.1500000e-03  -1.1400000e-04   7.0000000e-05   1.0600000e-04
   2.2100000e+03   8.6673660e+00   7.5532000e-02  -1.4659000e-02  -1.5450000e-02  -1.1400000e-04   7.0000000e-05   1.0600000e-04
   2.2110000e+03   8.6712890e+00   6.9719000e-02   4.9000000e-03  -2.0600000e-02  -1.1400000e-04   7.0000000e-05   1.0600000e-04
   2.2120000e+03   8.6752120e+00   7.5534000e-02  -2.9329000e-02  -5.1500000e-03  -1.1400000e-04   7.0000000e-05   1.0600000e-04
   2.2130000e+03   8.6791360e+00   7.5539000e-02  -5.8669000e-02   6.1800000e-02  -1.1400000e-04   7.0000000e-05   1.0600000e-04
   2.2140000e+03   8.6830600e+00   1.7437000e-02  -4.8897000e-02   0.0000000e+00  -1.1400000e-04   7.0000000e-05   1.0600000e-04
   2.2150000e+03   8.6869820e+00   2.9051000e-02  -9.7760000e-03   5.1500000e-03  -1.1400000e-04   7.0000000e-05   1.0600000e-04
   2.2160000e+03   8.6909060e+00   1.2201600e-01  -4.3992000e-02   5.1500000e-03  -1.1400000e-04   7.0000000e-05   1.0600000e-04
   2.2170000e+03   8.6948300e+00   4.6479000e-02   4.8970000e-03  -2.0600000e-02  -1.1400000e-04   7.0000000e-05   1.0600000e-04
   2.2180000e+03   8.6987530e+00   1.1615000e-02   3.4232000e-02  -5.1500000e-03  -1.1400000e-04   7.0000000e-05   1.0600000e-04
   2.2190000e+03   8.7026770e+00   8.1343000e-02  -2.4439000e-02   2.0600000e-02  -1.1400000e-04   7.0000000e-05   1.0600000e-04
   2.2200000e+03   8.7065990e+00   3.4867000e-02  -5.3785000e-02   2.5750000e-02  -1.1400000e-04   7.0000000e-05   1.0600000e-04
   2.2210000e+03   8.7105270e+00   1.1623000e-02  -1.9558000e-02  -5.1500000e-03  -1.1400000e-04   7.0000000e-05   1.0600000e-04
   2.2220000e+03   8.7144470e+00   8.7153000e-02  -2.4438000e-02   2.5750000e-02  -1.1400000e-04   7.0000000e-05   1.0600000e-04
   2.2230000e+03   8.7183710e+00   2.3242000e-02  -1.4667000e-02   2.5750000e-02  -1.1400000e-04   7.0000000e-05   1.0600000e-04
   2.2240000e+03   8.7222950e+00  -2.3241000e-02   4.8870000e-03   2.0600000e-02  -1.1400000e-04   7.0000000e-05   1.0600000e-04
   2.2250000e+03   8.7262180e+00   8.1341000e-02  -4.8780000e-03   4.6350000e-02  -1.1400000e-04   7.0000000e-05   1.0600000e-04
   2.2260000e+03   8.7301410e+00   9.8776000e-02  -4.3995000e-02   2.5750000e-02  -1.1400000e-04   7.0000000e-05   1.0600000e-04
   2.2270000e+03   8.7340650e+00   1.1624000e-02  -2.9338000e-02   2.0600000e-02  -1.1400000e-04   7.0000000e-05   1.0600000e-04
   2.2280000e+03   8.7379880e+00   2.9051000e-02  -9.7760000e-03   7.7250000e-02  -1.1400000e-04   7.0000000e-05   1.0600000e-04
   2.2290000e+03   8.7419110e+00   6.9723000e-02  -1.9550000e-02   2.0600000e-02  -1.1400000e-04   7.0000000e-05   1.0600000e-04
   2.2300000e+03   8.7458340e+00  -1.1619000e-02  -9.7820000e-03   1.0300000e-02  -1.1400000e-04   7.0000000e-05   1.0600000e-04
   2.2310000e+03   8.7497590e+00   1.1622000e-02  -1.4668000e-02   3.6050000e-02  -1.1400000e-04   7.0000000e-05   1.0600000e-04
   2.2320000e+03   8.7536820e+00   9.8773000e-02  -1.9547000e-02   3.0900000e-02  -1.1400000e-04   7.0000000e-05   1.0600000e-04
   2.2330000e+03   8.7576070e+00   4.0677000e-02  -4.8895000e-02   4.1200000e-02  -1.1400000e-04   7.0000000e-05   1.0600000e-04
   2.2340000e+03   8.7615290e+00   5.8110000e-03  -9.7790000e-03   1.5450000e-02  -1.1400000e-04   7.0000000e-05   1.0600000e-04
   2.2350000e+03   8.7654520e+00   4.0669000e-02   4.8950000e-03   6.6950000e-02  -1.1400000e-04   7.0000000e-05   1.0600000e-04
   2.2360000e+03   8.7693770e+00   8.7151000e-02  -9.7680000e-03   2.5750000e-02  -1.1400000e-04   7.0000000e-05   1.0600000e-04
   2.2370000e+03   8.7733000e+00   7.5531000e-02  -9.7700000e-03   2.5750000e-02  -1.1400000e-04   7.0000000e-05   1.0600000e-04
   2.2380000e+03   8.7772240e+00   7.5536000e-02  -4.3999000e-02   6.6950000e-02  -1.1400000e-04   7.0000000e-05   1.0600000e-04
   2.2390000e+03   8.7811470e+00   5.2296000e-02  -4.4002000e-02   1.0300000e-02  -1.1400000e-04   7.0000000e-05   1.0600000e-04
   2.2400000e+03   8.7850700e+00   1.1621000e-02  -9.7780000e-03   7.2100000e-02  -1.1400000e-04   7.0000000e-05   1.0600000e-04
   2.2410000e+03   8.7889940e+00   8.7155000e-02  -3.4217000e-02   4.6350000e-02  -1.1400000e-04   7.0000000e-05   1.0600000e-04
   2.2420000e+03   8.7929180e+00   4.6485000e-02  -3.4223000e-02   6.6950000e-02  -1.1400000e-04   7.0000000e-05   1.0600000e-04
   2.2430000e+03   8.7968400e+00   2.3240000e-02   3.0000000e-06   4.1200000e-02  -1.1400000e-04   7.0000000e-05   1.0600000e-04
   2.2440000e+03   8.8007630e+00   1.2782200e-01  -1.4651000e-02   5.6650000e-02  -1.1400000e-04   7.0000000e-05   1.0600000e-04
   2.2450000e+03   8.8046870e+00   4.0676000e-02  -4.4004000e-02   6.1800000e-02  -1.1400000e-04   7.0000000e-05   1.0600000e-04
   2.2460000e+03   8.8086110e+00   1.1625000e-02  -3.9118000e-02   3.0900000e-02  -1.1400000e-04   7.0000000e-05   1.0600000e-04
   2.2470000e+03   8.8125340e+00   7.5531000e-02  -9.7700000e-03   3.6050000e-02  -1.1400000e-04   7.0000000e-05   1.0600000e-04
   2.2480000e+03   8.8164580e+00   5.8103000e-02  -1.9552000e-02   7.2100000e-02  -1.1400000e-04   7.0000000e-05   1.0600000e-04
   2.2490000e+03   8.8203800e+00  -5.8090000e-03  -9.7810000e-03   5.1500000e-03  -1.1400000e-04   7.0000000e-05   1.0600000e-04
   2.2500000e+03   8.8243050e+00   7.5526000e-02   2.9350000e-02   8.7550000e-02  -1.1400000e-04   7.0000000e-05   1.0600000e-04
   2.2510000e+03   8.8282280e+00   1.2201500e-01  -3.9104000e-02   3.0900000e-02  -1.1400000e-04   7.0000000e-05   1.0600000e-04
   2.2520000e+03   8.8321510e+00   4.0000000e-06  -2.9340000e-02   6.6950000e-02  -1.1400000e-04   7.0000000e-05   1.0600000e-04
   2.2530000e+03   8.8360770e+00   2.9054000e-02  -2.4446000e-02   5.1500000e-02  -1.1400000e-04   7.0000000e-05   1.0600000e-04
   2.2540000e+03   8.8399990e+00   1.1039800e-01  -5.3774000e-02  -3.0900000e-02  -1.1400000e-04   7.0000000e-05   1.0600000e-04
   2.2550000e+03   8.8439220e+00   4.0671000e-02  -4.8840000e-03   3.0900000e-02  -1.1400000e-04   7.0000000e-05   1.0600000e-04
   2.2560000e+03   8.8478470e+00   5.8080000e-03   1.4671000e-02  -2.5750000e-02  -1.1400000e-04   7.0000000e-05   1.0600000e-04
   2.2570000e+03   8.8517700e+00   1.1039100e-01  -4.8740000e-03   5.6650000e-02  -1.1400000e-04   7.0000000e-05   1.0600000e-04
   2.2580000e+03   8.8556920e+00   3.4865000e-02  -3.4225000e-02  -3.0900000e-02  -1.1400000e-04   7.0000000e-05   1.0600000e-04
   2.2590000e+03   8.8596150e+00   3.4867000e-02  -4.8895000e-02   3.6050000e-02  -1.1400000e-04   7.0000000e-05   1.0600000e-04
   2.2600000e+03   8.8635400e+00   7.5535000e-02  -3.4220000e-02   0.0000000e+00  -1.1400000e-04   7.0000000e-05   1.0600000e-04
   2.2610000e+03   8.8674630e+00   5.2295000e-02  -3.4223000e-02   2.0600000e-02  -1.1400000e-04   7.0000000e-05   1.0600000e-04
   2.2620000e+03   8.8713870e+00  -1.1618000e-02  -1.4672000e-02  -5.1500000e-03  -1.1400000e-04   7.0000000e-05   1.0600000e-04
   2.2630000e+03   8.8753090e+00   6.9720000e-02   9.0000000e-06   3.6050000e-02  -1.1400000e-04   7.0000000e-05   1.0600000e-04
   2.2640000e+03   8.8792330e+00   9.2958000e-02   1.4682000e-02  -2.0600000e-02  -1.1400000e-04   7.0000000e-05   1.0600000e-04
   2.2650000e+03   8.8831570e+00   2.3246000e-02  -3.9117000e-02   1.0300000e-02  -1.1400000e-04   7.0000000e-05   1.0600000e-04
   2.2660000e+03   8.8870810e+00   6.9727000e-02  -4.8890000e-02   0.0000000e+00  -1.1400000e-04   7.0000000e-05   1.0600000e-04
   2.2670000e+03   8.8910050e+00   4.6486000e-02  -4.4003000e-02   6.6950000e-02  -1.1400000e-04   7.0000000e-05   1.0600000e-04
   2.2680000e+03   8.8949370e+00   3.4863000e-02  -1.9555000e-02  -1.5450000e-02  -1.1400000e-04   7.0000000e-05   1.0600000e-04
   2.2690000e+03   8.8988510e+00   1.0458400e-01  -2.4435000e-02   5.1500000e-02  -1.1400000e-04   7.0000000e-05   1.0600000e-04
   2.2700000e+03   8.9027750e+00   5.2291000e-02  -4.8820000e-03   3.0900000e-02  -1.1400000e-04   7.0000000e-05   1.0600000e-04
   2.2710000e+03   8.9066980e+00   4.0666000e-02   2.9346000e-02  -1.0300000e-02  -1.1400000e-04   7.0000000e-05   1.0600000e-04
   2.2720000e+03   8.9106210e+00   5.2290000e-02   8.0000000e-06   3.6050000e-02  -1.1400000e-04   7.0000000e-05   1.0600000e-04
   2.2730000e+03   8.9145440e+00   7.5537000e-02  -5.3780000e-02   1.5450000e-02  -1.1400000e-04   7.0000000e-05   1.0600000e-04
   2.2740000e+03   8.9184680e+00   3.4867000e-02  -5.3785000e-02   1.0300000e-02  -1.1400000e-04   7.0000000e-05   1.0600000e-04
   2.2750000e+03   8.9223920e+00   5.2293000e-02  -1.9553000e-02   3.0900000e-02  -1.1400000e-04   7.0000000e-05   1.0600000e-04
   2.2760000e+03   8.9263160e+00   7.5530000e-02   1.0000000e-05   3.0900000e-02  -1.1400000e-04   7.0000000e-05   1.0600000e-04
   2.2770000e+03   8.9302390e+00  -1.1619000e-02  -4.8920000e-03   3.0900000e-02  -1.1400000e-04   7.0000000e-05   1.0600000e-04
   2.2780000e+03   8.9341610e+00   7.5530000e-02   1.0000000e-05   3.6050000e-02  -1.1400000e-04   7.0000000e-05   1.0600000e-04
   2.2790000e+03   8.9380860e+00   1.0458100e-01  -4.8750000e-03   3.6050000e-02  -1.1400000e-04   7.0000000e-05   1.0600000e-04
   2.2800000e+03   8.9420100e+00  -5.8020000e-03  -5.3791000e-02   2.0600000e-02  -1.1400000e-04   7.0000000e-05   1.0600000e-04
   2.2810000e+03   8.9459330e+00   1.1621000e-02  -9.7780000e-03   2.5750000e-02  -1.1400000e-04   7.0000000e-05   1.0600000e-04
   2.2820000e+03   8.9498570e+00   9.8769000e-02   9.7950000e-03   3.6050000e-02  -1.1400000e-04   7.0000000e-05   1.0600000e-04
   2.2830000e+03   8.9537810e+00   2.3248000e-02  -5.3787000e-02   3.0900000e-02  -1.1400000e-04   7.0000000e-05   1.0600000e-04
   2.2840000e+03   8.9577040e+00   1.1625000e-02  -3.4228000e-02   1.5450000e-02  -1.1400000e-04   7.0000000e-05   1.0600000e-04
   2.2850000e+03   8.9616270e+00   9.8771000e-02  -4.8750000e-03   6.1800000e-02  -1.1400000e-04   7.0000000e-05   1.0600000e-04
   2.2860000e+03   8.9655490e+00   4.6487000e-02  -5.3784000e-02   1.0300000e-02  -1.1400000e-04   7.0000000e-05   1.0600000e-04
   2.2870000e+03   8.9694730e+00   4.0000000e-06  -2.9340000e-02   7.7250000e-02  -1.1400000e-04   7.0000000e-05   1.0600000e-04
   2.2880000e+03   8.9733960e+00   6.9721000e-02  -4.8810000e-03   1.5450000e-02  -1.1400000e-04   7.0000000e-05   1.0600000e-04
   2.2890000e+03   8.9773200e+00   8.7151000e-02  -4.8780000e-03   3.0900000e-02  -1.1400000e-04   7.0000000e-05   1.0600000e-04
   2.2900000e+03   8.9812440e+00   2.9055000e-02  -3.9116000e-02   3.6050000e-02  -1.1400000e-04   7.0000000e-05   1.0600000e-04
   2.2910000e+03   8.9851680e+00   5.2291000e-02  -9.7730000e-03   6.6950000e-02  -1.1400000e-04   7.0000000e-05   1.0600000e-04
   2.2920000e+03   8.9890900e+00   8.1344000e-02  -2.9328000e-02   6.1800000e-02  -1.1400000e-04   7.0000000e-05   1.0600000e-04
   2.2930000e+03   8.9930140e+00   2.9051000e-02  -4.8860000e-03   4.1200000e-02  -1.1400000e-04   7.0000000e-05   1.0600000e-04
   2.2940000e+03   8.9969400e+00   5.2293000e-02  -1.9552000e-02   6.1800000e-02  -1.1400000e-04   7.0000000e-05   1.0600000e-04
   2.2950000e+03   9.0008610e+00   4.6482000e-02  -1.4663000e-02   7.2100000e-02  -1.1400000e-04   7.0000000e-05   1.0600000e-04
   2.2960000e+03   9.0047860e+00   3.4862000e-02  -1.4665000e-02   6.1800000e-02  -1.1400000e-04   7.0000000e-05   1.0600000e-04
   2.2970000e+03   9.0087100e+00   7.5532000e-02  -1.4659000e-02   7.7250000e-02  -1.1400000e-04   7.0000000e-05   1.0600000e-04
   2.2980000e+03   9.0126330e+00   6.3913000e-02  -1.9551000e-02   6.1800000e-02  -1.1400000e-04   7.0000000e-05   1.0600000e-04
   2.2990000e+03   9.0165570e+00   2.3246000e-02  -4.4007000e-02   8.2400000e-02  -1.1400000e-04   7.0000000e-05   1.0600000e-04
   2.3000000e+03   9.0204790e+00   6.3914000e-02  -2.9331000e-02   5.6650000e-02  -1.1400000e-04   7.0000000e-05   1.0600000e-04
   2.3010000e+03   9.0244020e+00   4.6479000e-02   4.8960000e-03   6.6950000e-02  -1.1400000e-04   7.0000000e-05   1.0600000e-04
   2.3020000e+03   9.0283250e+00   2.3243000e-02  -2.4447000e-02   7.2100000e-02  -1.1400000e-04   7.0000000e-05   1.0600000e-04
   2.3030000e+03   9.0322490e+00   6.3908000e-02   1.4679000e-02   3.6050000e-02  -1.1400000e-04   7.0000000e-05   1.0600000e-04
   2.3040000e+03   9.0361890e+00   5.2291000e-02  -9.7730000e-03   7.7250000e-02  -1.1400000e-04   7.0000000e-05   1.0600000e-04
   2.3050000e+03   9.0400970e+00   1.1623000e-02  -2.4448000e-02   5.1500000e-02  -1.1400000e-04   7.0000000e-05   1.0600000e-04
   2.3060000e+03   9.0440210e+00   3.4864000e-02  -2.9335000e-02   7.2100000e-02  -1.1400000e-04   7.0000000e-05   1.0600000e-04
   2.3070000e+03   9.0479430e+00   1.1620400e-01  -2.9323000e-02   3.6050000e-02  -1.1400000e-04   7.0000000e-05   1.0600000e-04
   2.3080000e+03   9.0518670e+00   4.0670000e-02   6.0000000e-06   6.1800000e-02  -1.1400000e-04   7.0000000e-05   1.0600000e-04
   2.3090000e+03   9.0557910e+00   1.0000000e-06  -9.7800000e-03   2.0600000e-02  -1.1400000e-04   7.0000000e-05   1.0600000e-04
   2.3100000e+03   9.0597140e+00   7.5528000e-02   1.4681000e-02   6.6950000e-02  -1.1400000e-04   7.0000000e-05   1.0600000e-04
   2.3110000e+03   9.0636380e+00   6.3910000e-02   9.0000000e-06   5.6650000e-02  -1.1400000e-04   7.0000000e-05   1.0600000e-04
   2.3120000e+03   9.0675620e+00   4.6493000e-02  -8.8013000e-02   5.6650000e-02  -1.1400000e-04   7.0000000e-05   1.0600000e-04
   2.3130000e+03   9.0714850e+00   3.4864000e-02  -2.9335000e-02   2.5750000e-02  -1.1400000e-04   7.0000000e-05   1.0600000e-04
   2.3140000e+03   9.0754080e+00   5.8099000e-02   4.8980000e-03   1.0300000e-01  -1.1400000e-04   7.0000000e-05   1.0600000e-04
   2.3150000e+03   9.0793300e+00   1.7437000e-02  -5.3788000e-02   1.0300000e-02  -1.1400000e-04   7.0000000e-05   1.0600000e-04
   2.3160000e+03   9.0832540e+00   3.4858000e-02   1.4675000e-02   7.2100000e-02  -1.1400000e-04   7.0000000e-05   1.0600000e-04
   2.3170000e+03   9.0871780e+00   1.0457900e-01   9.7940000e-03   3.6050000e-02  -1.1400000e-04   7.0000000e-05   1.0600000e-04
   2.3180000e+03   9.0911020e+00   6.9727000e-02  -4.8891000e-02   6.1800000e-02  -1.1400000e-04   7.0000000e-05   1.0600000e-04
   2.3190000e+03   9.0950250e+00   4.6487000e-02  -4.8893000e-02   4.1200000e-02  -1.1400000e-04   7.0000000e-05   1.0600000e-04
   2.3200000e+03   9.0989480e+00   5.8106000e-02  -3.9111000e-02   7.7250000e-02  -1.1400000e-04   7.0000000e-05   1.0600000e-04
   2.3210000e+03   9.1028710e+00   4.0674000e-02  -2.9334000e-02   5.1500000e-02  -1.1400000e-04   7.0000000e-05   1.0600000e-04
   2.3220000e+03   9.1067950e+00   6.9724000e-02  -2.9330000e-02   3.0900000e-02  -1.1400000e-04   7.0000000e-05   1.0600000e-04
   2.3230000e+03   9.1107190e+00   5.2286000e-02   2.9348000e-02   4.1200000e-02  -1.1400000e-04   7.0000000e-05   1.0600000e-04
   2.3240000e+03   9.1146420e+00   6.9719000e-02   4.9000000e-03   6.6950000e-02  -1.1400000e-04   7.0000000e-05   1.0600000e-04
   2.3250000e+03   9.1185670e+00   4.0671000e-02  -9.7740000e-03   1.5450000e-02  -1.1400000e-04   7.0000000e-05   1.0600000e-04
   2.3260000e+03   9.1224890e+00   2.9054000e-02  -2.9336000e-02   2.5750000e-02  -1.1400000e-04   7.0000000e-05   1.0600000e-04
   2.3270000e+03   9.1264120e+00   5.2298000e-02  -5.8673000e-02   3.0900000e-02  -1.1400000e-04   7.0000000e-05   1.0600000e-04
   2.3280000e+03   9.1303380e+00   9.2961000e-02  -9.7680000e-03   1.0300000e-02  -1.1400000e-04   7.0000000e-05   1.0600000e-04
   2.3290000e+03   9.1342590e+00   3.4859000e-02   9.7850000e-03   3.6050000e-02  -1.1400000e-04   7.0000000e-05   1.0600000e-04
   2.3300000e+03   9.1381830e+00   3.4858000e-02   1.4675000e-02   3.0900000e-02  -1.1400000e-04   7.0000000e-05   1.0600000e-04
   2.3310000e+03   9.1421060e+00   4.0676000e-02  -4.4005000e-02   5.1500000e-03  -1.1400000e-04   7.0000000e-05   1.0600000e-04
   2.3320000e+03   9.1460310e+00   5.8100000e-02   8.0000000e-06  -5.1500000e-03  -1.1400000e-04   7.0000000e-05   1.0600000e-04
   2.3330000e+03   9.1499540e+00   3.4863000e-02  -1.9555000e-02   6.6950000e-02  -1.1400000e-04   7.0000000e-05   1.0600000e-04
   2.3340000e+03   9.1538770e+00   4.6486000e-02  -3.9113000e-02   1.5450000e-02  -1.1400000e-04   7.0000000e-05   1.0600000e-04
   2.3350000e+03   9.1578000e+00   9.2959000e-02   4.9040000e-03   5.1500000e-03  -1.1400000e-04   7.0000000e-05   1.0600000e-04
   2.3360000e+03   9.1617240e+00   1.7433000e-02  -1.9557000e-02   2.0600000e-02  -1.1400000e-04   7.0000000e-05   1.0600000e-04
   2.3370000e+03   9.1656480e+00   4.0674000e-02  -2.4444000e-02  -1.0300000e-02  -1.1400000e-04   7.0000000e-05   1.0600000e-04
   2.3380000e+03   9.1695710e+00   8.7153000e-02  -1.9547000e-02   5.6650000e-02  -1.1400000e-04   7.0000000e-05   1.0600000e-04
   2.3390000e+03   9.1734950e+00   5.8101000e-02  -9.7710000e-03   1.5450000e-02  -1.1400000e-04   7.0000000e-05   1.0600000e-04
   2.3400000e+03   9.1774190e+00   3.4862000e-02  -1.4665000e-02   6.1800000e-02  -1.1400000e-04   7.0000000e-05   1.0600000e-04
   2.3410000e+03   9.1813410e+00   3.4861000e-02  -9.7750000e-03  -1.5450000e-02  -1.1400000e-04   7.0000000e-05   1.0600000e-04
   2.3420000e+03   9.1852660e+00   9.8771000e-02  -4.8770000e-03   0.0000000e+00  -1.1400000e-04   7.0000000e-05   1.0600000e-04
   2.3430000e+03   9.1891890e+00   6.3913000e-02  -1.9551000e-02   5.1500000e-02  -1.1400000e-04   7.0000000e-05   1.0600000e-04
   2.3440000e+03   9.1931110e+00   6.9726000e-02  -4.4001000e-02   2.0600000e-02  -1.1400000e-04   7.0000000e-05   1.0600000e-04
   2.3450000e+03   9.1970350e+00   7.5531000e-02  -9.7690000e-03   5.1500000e-02  -1.1400000e-04   7.0000000e-05   1.0600000e-04
   2.3460000e+03   9.2009590e+00   8.7151000e-02  -4.8770000e-03   3.0900000e-02  -1.1400000e-04   7.0000000e-05   1.0600000e-04
   2.3470000e+03   9.2048840e+00   7.5536000e-02  -3.9109000e-02   4.1200000e-02  -1.1400000e-04   7.0000000e-05   1.0600000e-04
   2.3480000e+03   9.2088070e+00   1.1624000e-02  -2.9338000e-02   1.5450000e-02  -1.1400000e-04   7.0000000e-05   1.0600000e-04
   2.3490000e+03   9.2127330e+00   9.8772000e-02  -1.4655000e-02   6.6950000e-02  -1.1400000e-04   7.0000000e-05   1.0600000e-04
   2.3500000e+03   9.2166530e+00   9.2966000e-02  -4.3996000e-02   3.0900000e-02  -1.1400000e-04   7.0000000e-05   1.0600000e-04
   2.3510000e+03   9.2205760e+00   2.3247000e-02  -4.8897000e-02   6.6950000e-02  -1.1400000e-04   7.0000000e-05   1.0600000e-04
   2.3520000e+03   9.2245010e+00   2.9049000e-02   9.7840000e-03   2.5750000e-02  -1.1400000e-04   7.0000000e-05   1.0600000e-04
   2.3530000e+03   9.2284240e+00   6.9725000e-02  -3.4221000e-02   6.1800000e-02  -1.1400000e-04   7.0000000e-05   1.0600000e-04
   2.3540000e+03   9.2323470e+00   1.1621000e-02  -9.7780000e-03  -1.0300000e-02  -1.1400000e-04   7.0000000e-05   1.0600000e-04
   2.3550000e+03   9.2362710e+00   1.1618000e-02   1.4672000e-02   9.7850000e-02  -1.1400000e-04   7.0000000e-05   1.0600000e-04
   2.3560000e+03   9.2401930e+00   6.9719000e-02   4.8990000e-03   0.0000000e+00  -1.1400000e-04   7.0000000e-05   1.0600000e-04
   2.3570000e+03   9.2441190e+00   4.6481000e-02  -9.7740000e-03   5.1500000e-02  -1.1400000e-04   7.0000000e-05   1.0600000e-04
   2.3580000e+03   9.2480400e+00  -5.8100000e-03  -1.0000000e-06  -5.1500000e-03  -1.1400000e-04   7.0000000e-05   1.0600000e-04
   2.3590000e+03   9.2519640e+00   8.7156000e-02  -4.3998000e-02   7.2100000e-02  -1.1400000e-04   7.0000000e-05   1.0600000e-04
   2.3600000e+03   9.2558880e+00   6.9729000e-02  -5.8670000e-02   6.6950000e-02  -1.1400000e-04   7.0000000e-05   1.0600000e-04
   2.3610000e+03   9.2598110e+00   2.9048000e-02   1.4674000e-02   3.6050000e-02  -1.1400000e-04   7.0000000e-05   1.0600000e-04
   2.3620000e+03   9.2637360e+00   2.9048000e-02   1.4674000e-02   6.6950000e-02  -1.1400000e-04   7.0000000e-05   1.0600000e-04
   2.3630000e+03   9.2676580e+00   1.0458400e-01  -2.4435000e-02   4.1200000e-02  -1.1400000e-04   7.0000000e-05   1.0600000e-04
   2.3640000e+03   9.2715810e+00   3.4861000e-02  -4.8850000e-03   5.6650000e-02  -1.1400000e-04   7.0000000e-05   1.0600000e-04
   2.3650000e+03   9.2755050e+00   4.0679000e-02  -6.3564000e-02   5.6650000e-02  -1.1400000e-04   7.0000000e-05   1.0600000e-04
   2.3660000e+03   9.2794290e+00   6.9728000e-02  -5.3780000e-02   8.2400000e-02  -1.1400000e-04   7.0000000e-05   1.0600000e-04
   2.3670000e+03   9.2833520e+00   1.7429000e-02   4.8930000e-03   5.6650000e-02  -1.1400000e-04   7.0000000e-05   1.0600000e-04
   2.3680000e+03   9.2872770e+00   3.4861000e-02  -9.7750000e-03   8.7550000e-02  -1.1400000e-04   7.0000000e-05   1.0600000e-04
   2.3690000e+03   9.2911990e+00   5.2293000e-02  -1.9553000e-02   5.1500000e-02  -1.1400000e-04   7.0000000e-05   1.0600000e-04
   2.3700000e+03   9.2951220e+00   5.8097000e-02   1.9568000e-02   7.7250000e-02  -1.1400000e-04   7.0000000e-05   1.0600000e-04
   2.3710000e+03   9.2990470e+00   7.5533000e-02  -1.9550000e-02   3.0900000e-02  -1.1400000e-04   7.0000000e-05   1.0600000e-04
   2.3720000e+03   9.3029700e+00   7.5536000e-02  -4.4000000e-02   7.2100000e-02  -1.1400000e-04   7.0000000e-05   1.0600000e-04
   2.3730000e+03   9.3068920e+00   4.0674000e-02  -2.9335000e-02   2.0600000e-02  -1.1400000e-04   7.0000000e-05   1.0600000e-04
   2.3740000e+03   9.3108160e+00   2.9051000e-02  -4.8860000e-03   7.7250000e-02  -1.1400000e-04   7.0000000e-05   1.0600000e-04
   2.3750000e+03   9.3147400e+00   1.1620600e-01  -3.9103000e-02   4.6350000e-02  -1.1400000e-04   7.0000000e-05   1.0600000e-04
   2.3760000e+03   9.3186640e+00   6.3915000e-02  -3.4221000e-02   4.6350000e-02  -1.1400000e-04   7.0000000e-05   1.0600000e-04
   2.3770000e+03   9.3225870e+00   2.9046000e-02   2.9344000e-02   4.6350000e-02  -1.1400000e-04   7.0000000e-05   1.0600000e-04
   2.3780000e+03   9.3265090e+00   1.0458600e-01  -3.9105000e-02   6.6950000e-02  -1.1400000e-04   7.0000000e-05   1.0600000e-04
   2.3790000e+03   9.3304340e+00   3.4868000e-02  -5.3785000e-02   2.0600000e-02  -1.1400000e-04   7.0000000e-05   1.0600000e-04
   2.3800000e+03   9.3343570e+00   1.7435000e-02  -3.4227000e-02   3.6050000e-02  -1.1400000e-04   7.0000000e-05   1.0600000e-04
   2.3810000e+03   9.3382820e+00   7.5535000e-02  -3.9110000e-02   2.5750000e-02  -1.1400000e-04   7.0000000e-05   1.0600000e-04
   2.3820000e+03   9.3422050e+00   3.4863000e-02  -2.4445000e-02   4.6350000e-02  -1.1400000e-04   7.0000000e-05   1.0600000e-04
   2.3830000e+03   9.3461280e+00  -2.3237000e-02  -1.9563000e-02   3.0900000e-02  -1.1400000e-04   7.0000000e-05   1.0600000e-04
   2.3840000e+03   9.3500510e+00   1.2200300e-01   4.8916000e-02   6.6950000e-02  -1.1400000e-04   7.0000000e-05   1.0600000e-04
   2.3850000e+03   9.3539750e+00   9.8775000e-02  -3.4217000e-02   3.0900000e-02  -1.1400000e-04   7.0000000e-05   1.0600000e-04
   2.3860000e+03   9.3578990e+00   2.3247000e-02  -4.8897000e-02   3.6050000e-02  -1.1400000e-04   7.0000000e-05   1.0600000e-04
   2.3870000e+03   9.3618210e+00   2.9048000e-02   1.4674000e-02   2.5750000e-02  -1.1400000e-04   7.0000000e-05   1.0600000e-04
   2.3880000e+03   9.3657450e+00   1.1620100e-01  -9.7630000e-03   3.6050000e-02  -1.1400000e-04   7.0000000e-05   1.0600000e-04
   2.3890000e+03   9.3696690e+00   1.0000000e-06  -9.7800000e-03  -2.0600000e-02  -1.1400000e-04   7.0000000e-05   1.0600000e-04
   2.3900000e+03   9.3735920e+00   2.9054000e-02  -2.9336000e-02   1.5450000e-02  -1.1400000e-04   7.0000000e-05   1.0600000e-04
   2.3910000e+03   9.3775170e+00   8.7152000e-02  -1.4657000e-02   0.0000000e+00  -1.1400000e-04   7.0000000e-05   1.0600000e-04
   2.3920000e+03   9.3814390e+00   4.6487000e-02  -4.8893000e-02   2.0600000e-02  -1.1400000e-04   7.0000000e-05   1.0600000e-04
   2.3930000e+03   9.3853630e+00  -1.1614000e-02  -4.4012000e-02  -1.5450000e-02  -1.1400000e-04   7.0000000e-05   1.0600000e-04
   2.3940000e+03   9.3892870e+00   5.8103000e-02  -1.9551000e-02   2.5750000e-02  -1.1400000e-04   7.0000000e-05   1.0600000e-04
   2.3950000e+03   9.3932100e+00   8.7155000e-02  -3.4218000e-02  -3.0900000e-02  -1.1400000e-04   7.0000000e-05   1.0600000e-04
   2.3960000e+03   9.3971340e+00   1.7433000e-02  -1.9558000e-02   2.5750000e-02  -1.1400000e-04   7.0000000e-05   1.0600000e-04
   2.3970000e+03   9.4010570e+00   5.8101000e-02  -9.7720000e-03   1.5450000e-02  -1.1400000e-04   7.0000000e-05   1.0600000e-04
   2.3980000e+03   9.4049820e+00   6.9725000e-02  -3.4221000e-02   1.0300000e-02  -1.1400000e-04   7.0000000e-05   1.0600000e-04
   2.3990000e+03   9.4089040e+00   3.4859000e-02   9.7850000e-03  -2.0600000e-02  -1.1400000e-04   7.0000000e-05   1.0600000e-04
   2.4000000e+03   9.4128280e+00   6.3912000e-02  -1.4661000e-02   3.0900000e-02  -1.1400000e-04   7.0000000e-05   1.0600000e-04
   2.4010000e+03   9.4167500e+00   5.2294000e-02  -2.9332000e-02  -1.0300000e-02  -1.1400000e-04   7.0000000e-05   1.0600000e-04
   2.4020000e+03   9.4206730e+00   5.8101000e-02  -9.7710000e-03   1.0300000e-02  -1.1400000e-04   7.0000000e-05   1.0600000e-04
   2.4030000e+03   9.4245980e+00   9.8771000e-02  -9.7650000e-03  -2.5750000e-02  -1.1400000e-04   7.0000000e-05   1.0600000e-04
   2.4040000e+03   9.4285200e+00   4.6485000e-02  -3.4223000e-02   6.1800000e-02  -1.1400000e-04   7.0000000e-05   1.0600000e-04
   2.4050000e+03   9.4324450e+00   4.6486000e-02  -4.4003000e-02  -4.6350000e-02  -1.1400000e-04   7.0000000e-05   1.0600000e-04
   2.4060000e+03   9.4363680e+00   4.6481000e-02  -9.7730000e-03   5.1500000e-03  -1.1400000e-04   7.0000000e-05   1.0600000e-04
   2.4070000e+03   9.4403100e+00   2.9048000e-02   1.4674000e-02  -2.0600000e-02  -1.1400000e-04   7.0000000e-05   1.0600000e-04
   2.4080000e+03   9.4442150e+00   2.3242000e-02  -1.4667000e-02   1.0300000e-02  -1.1400000e-04   7.0000000e-05   1.0600000e-04
   2.4090000e+03   9.4481380e+00   5.8101000e-02  -9.7720000e-03  -4.6350000e-02  -1.1400000e-04   7.0000000e-05   1.0600000e-04
   2.4100000e+03   9.4520620e+00   5.8102000e-02  -1.4662000e-02  -5.1500000e-03  -1.1400000e-04   7.0000000e-05   1.0600000e-04
   2.4110000e+03   9.4559860e+00   1.7433000e-02  -2.4448000e-02  -2.0600000e-02  -1.1400000e-04   7.0000000e-05   1.0600000e-04
   2.4120000e+03   9.4599080e+00   4.0677000e-02  -4.8895000e-02   5.1500000e-03  -1.1400000e-04   7.0000000e-05   1.0600000e-04
   2.4130000e+03   9.4638330e+00   9.8774000e-02  -2.9327000e-02  -2.5750000e-02  -1.1400000e-04   7.0000000e-05   1.0600000e-04
   2.4140000e+03   9.4677560e+00   5.8099000e-02   4.8990000e-03  -1.0300000e-02  -1.1400000e-04   7.0000000e-05   1.0600000e-04
   2.4150000e+03   9.4716810e+00   2.3240000e-02   3.0000000e-06   3.0900000e-02  -1.1400000e-04   7.0000000e-05   1.0600000e-04
   2.4160000e+03   9.4756020e+00   8.1337000e-02   1.9572000e-02   0.0000000e+00  -1.1400000e-04   7.0000000e-05   1.0600000e-04
   2.4170000e+03   9.4795260e+00   5.8101000e-02  -4.8810000e-03   3.6050000e-02  -1.1400000e-04   7.0000000e-05   1.0600000e-04
   2.4180000e+03   9.4834500e+00   2.3249000e-02  -5.8677000e-02   2.5750000e-02  -1.1400000e-04   7.0000000e-05   1.0600000e-04
   2.4190000e+03   9.4873730e+00   4.6482000e-02  -1.4663000e-02   5.6650000e-02  -1.1400000e-04   7.0000000e-05   1.0600000e-04
   2.4200000e+03   9.4912970e+00   7.5531000e-02  -4.8790000e-03   2.0600000e-02  -1.1400000e-04   7.0000000e-05   1.0600000e-04
   2.4210000e+03   9.4952190e+00   4.0675000e-02  -3.4225000e-02   3.6050000e-02  -1.1400000e-04   7.0000000e-05   1.0600000e-04
   2.4220000e+03   9.4991440e+00   3.4860000e-02   5.0000000e-06  -1.5450000e-02  -1.1400000e-04   7.0000000e-05   1.0600000e-04
   2.4230000e+03   9.5030670e+00   1.0457500e-01   3.4244000e-02   6.6950000e-02  -1.1400000e-04   7.0000000e-05   1.0600000e-04
   2.4240000e+03   9.5069910e+00   6.9726000e-02  -4.4001000e-02  -1.0300000e-02  -1.1400000e-04   7.0000000e-05   1.0600000e-04
   2.4250000e+03   9.5109150e+00   3.4867000e-02  -4.8895000e-02   4.1200000e-02  -1.1400000e-04   7.0000000e-05   1.0600000e-04
   2.4260000e+03   9.5148380e+00   5.8105000e-02  -3.4221000e-02  -1.0300000e-02  -1.1400000e-04   7.0000000e-05   1.0600000e-04
   2.4270000e+03   9.5187610e+00   6.3916000e-02  -4.4001000e-02   3.0900000e-02  -1.1400000e-04   7.0000000e-05   1.0600000e-04
   2.4280000e+03   9.5226850e+00   6.9727000e-02  -4.8890000e-02  -1.5450000e-02  -1.1400000e-04   7.0000000e-05   1.0600000e-04
   2.4290000e+03   9.5266080e+00   5.2285000e-02   3.4238000e-02   3.0900000e-02  -1.1400000e-04   7.0000000e-05   1.0600000e-04
   2.4300000e+03   9.5305300e+00   7.5529000e-02   9.7910000e-03   3.6050000e-02  -1.1400000e-04   7.0000000e-05   1.0600000e-04
   2.4310000e+03   9.5344540e+00   4.6486000e-02  -4.4003000e-02   2.0600000e-02  -1.1400000e-04   7.0000000e-05   1.0600000e-04
   2.4320000e+03   9.5383790e+00   2.3241000e-02  -9.7770000e-03   4.1200000e-02  -1.1400000e-04   7.0000000e-05   1.0600000e-04
   2.4330000e+03   9.5423020e+00   4.6483000e-02  -1.9553000e-02   4.1200000e-02  -1.1400000e-04   7.0000000e-05   1.0600000e-04
   2.4340000e+03   9.5462270e+00   9.2967000e-02  -5.3778000e-02   3.6050000e-02  -1.1400000e-04   7.0000000e-05   1.0600000e-04
   2.4350000e+03   9.5501490e+00   2.3239000e-02   9.7830000e-03   3.6050000e-02  -1.1400000e-04   7.0000000e-05   1.0600000e-04
   2.4360000e+03   9.5540720e+00   2.9049000e-02   4.8940000e-03   4.6350000e-02  -1.1400000e-04   7.0000000e-05   1.0600000e-04
   2.4370000e+03   9.5579970e+00   6.3912000e-02  -1.4661000e-02   5.1500000e-02  -1.1400000e-04   7.0000000e-05   1.0600000e-04
   2.4380000e+03   9.5619200e+00   6.9724000e-02  -2.9331000e-02   3.0900000e-02  -1.1400000e-04   7.0000000e-05   1.0600000e-04
   2.4390000e+03   9.5658440e+00   2.3243000e-02  -1.9557000e-02   2.5750000e-02  -1.1400000e-04   7.0000000e-05   1.0600000e-04
   2.4400000e+03   9.5697670e+00   5.2296000e-02  -3.9112000e-02   7.2100000e-02  -1.1400000e-04   7.0000000e-05   1.0600000e-04
   2.4410000e+03   9.5736900e+00   6.9721000e-02  -9.7700000e-03   4.6350000e-02  -1.1400000e-04   7.0000000e-05   1.0600000e-04
   2.4420000e+03   9.5776140e+00   2.9051000e-02  -4.8860000e-03   4.6350000e-02  -1.1400000e-04   7.0000000e-05   1.0600000e-04
   2.4430000e+03   9.5815380e+00   6.3912000e-02  -1.4661000e-02   4.6350000e-02  -1.1400000e-04   7.0000000e-05   1.0600000e-04
   2.4440000e+03   9.5854600e+00   8.1343000e-02  -1.9548000e-02   2.0600000e-02  -1.1400000e-04   7.0000000e-05   1.0600000e-04
   2.4450000e+03   9.5893830e+00   2.3241000e-02  -4.8870000e-03   4.6350000e-02  -1.1400000e-04   7.0000000e-05   1.0600000e-04
   2.4460000e+03   9.5933070e+00   3.4862000e-02  -1.4665000e-02   2.5750000e-02  -1.1400000e-04   7.0000000e-05   1.0600000e-04
   2.4470000e+03   9.5972310e+00   4.6483000e-02  -1.9554000e-02   4.1200000e-02  -1.1400000e-04   7.0000000e-05   1.0600000e-04
   2.4480000e+03   9.6011540e+00   6.9721000e-02  -4.8810000e-03   3.6050000e-02  -1.1400000e-04   7.0000000e-05   1.0600000e-04
   2.4490000e+03   9.6050780e+00   6.3911000e-02  -9.7710000e-03  -5.1500000e-03  -1.1400000e-04   7.0000000e-05   1.0600000e-04
   2.4500000e+03   9.6090000e+00   5.8107000e-02  -5.3782000e-02   4.6350000e-02  -1.1400000e-04   7.0000000e-05   1.0600000e-04
   2.4510000e+03   9.6129250e+00   6.3913000e-02  -1.9551000e-02  -4.1200000e-02  -1.1400000e-04   7.0000000e-05   1.0600000e-04
   2.4520000e+03   9.6168480e+00   6.3909000e-02   9.7890000e-03   3.6050000e-02  -1.1400000e-04   7.0000000e-05   1.0600000e-04
   2.4530000e+03   9.6207710e+00   8.7155000e-02  -3.4217000e-02  -2.0600000e-02  -1.1400000e-04   7.0000000e-05   1.0600000e-04
   2.4540000e+03   9.6246960e+00   5.8160000e-03  -3.9119000e-02   3.0900000e-02  -1.1400000e-04   7.0000000e-05   1.0600000e-04
   2.4550000e+03   9.6286180e+00   4.0668000e-02   1.4676000e-02  -3.6050000e-02  -1.1400000e-04   7.0000000e-05   1.0600000e-04
   2.4560000e+03   9.6325430e+00   1.3363200e-01  -1.4650000e-02   6.6950000e-02  -1.1400000e-04   7.0000000e-05   1.0600000e-04
   2.4570000e+03   9.6364670e+00   4.6486000e-02  -4.4003000e-02  -2.0600000e-02  -1.1400000e-04   7.0000000e-05   1.0600000e-04
   2.4580000e+03   9.6403900e+00   1.1619000e-02   4.8920000e-03   2.5750000e-02  -1.1400000e-04   7.0000000e-05   1.0600000e-04
   2.4590000e+03   9.6443120e+00   8.1343000e-02  -1.9548000e-02  -1.0300000e-02  -1.1400000e-04   7.0000000e-05   1.0600000e-04
   2.4600000e+03   9.6482360e+00   2.3243000e-02  -1.9557000e-02   3.0900000e-02  -1.1400000e-04   7.0000000e-05   1.0600000e-04
   2.4610000e+03   9.6521600e+00   1.1617000e-02   1.9562000e-02  -2.5750000e-02  -1.1400000e-04   7.0000000e-05   1.0600000e-04
   2.4620000e+03   9.6560830e+00   8.1339000e-02   9.7910000e-03   2.0600000e-02  -1.1400000e-04   7.0000000e-05   1.0600000e-04
   2.4630000e+03   9.6600070e+00   9.8775000e-02  -3.9107000e-02  -3.0900000e-02  -1.1400000e-04   7.0000000e-05   1.0600000e-04
   2.4640000e+03   9.6639290e+00  -2.3236000e-02  -2.9343000e-02   1.5450000e-02  -1.1400000e-04   7.0000000e-05   1.0600000e-04
   2.4650000e+03   9.6678530e+00   5.2291000e-02  -9.7730000e-03  -2.0600000e-02  -1.1400000e-04   7.0000000e-05   1.0600000e-04
   2.4660000e+03   9.6717770e+00   1.2201700e-01  -4.8884000e-02   1.0300000e-02  -1.1400000e-04   7.0000000e-05   1.0600000e-04
   2.4670000e+03   9.6757010e+00   3.4862000e-02  -1.4665000e-02  -1.5450000e-02  -1.1400000e-04   7.0000000e-05   1.0600000e-04
   2.4680000e+03   9.6796250e+00   2.9047000e-02   1.9564000e-02  -5.1500000e-03  -1.1400000e-04   7.0000000e-05   1.0600000e-04
   2.4690000e+03   9.6835480e+00   1.1038600e-01   2.4466000e-02  -2.0600000e-02  -1.1400000e-04   7.0000000e-05   1.0600000e-04
   2.4700000e+03   9.6874710e+00   2.3242000e-02  -1.4667000e-02   0.0000000e+00  -1.1400000e-04   7.0000000e-05   1.0600000e-04
   2.4710000e+03   9.6913950e+00   1.7436000e-02  -3.9117000e-02  -1.5450000e-02  -1.1400000e-04   7.0000000e-05   1.0600000e-04
   2.4720000e+03   9.6953180e+00   8.1345000e-02  -3.4218000e-02   1.5450000e-02  -1.1400000e-04   7.0000000e-05   1.0600000e-04
   2.4730000e+03   9.6992410e+00   6.3912000e-02  -1.4661000e-02  -1.5450000e-02  -1.1400000e-04   7.0000000e-05   1.0600000e-04
   2.4740000e+03   9.7031650e+00   1.1621000e-02  -9.7780000e-03  -5.1500000e-03  -1.1400000e-04   7.0000000e-05   1.0600000e-04
   2.4750000e+03   9.7070880e+00   5.8095000e-02   3.9128000e-02  -2.5750000e-02  -1.1400000e-04   7.0000000e-05   1.0600000e-04
   2.4760000e+03   9.7110120e+00   8.7149000e-02   9.7920000e-03   2.0600000e-02  -1.1400000e-04   7.0000000e-05   1.0600000e-04
   2.4770000e+03   9.7149390e+00   4.6487000e-02  -4.8894000e-02  -2.5750000e-02  -1.1400000e-04   7.0000000e-05   1.0600000e-04
   2.4780000e+03   9.7188600e+00   7.5535000e-02  -3.4220000e-02   1.5450000e-02  -1.1400000e-04   7.0000000e-05   1.0600000e-04
   2.4790000e+03   9.7227820e+00   6.3915000e-02  -3.4221000e-02  -1.0300000e-02  -1.1400000e-04   7.0000000e-05   1.0600000e-04
   2.4800000e+03   9.7267070e+00   5.8107000e-02  -5.3782000e-02  -2.0600000e-02  -1.1400000e-04   7.0000000e-05   1.0600000e-04
   2.4810000e+03   9.7306300e+00   3.2536500e-01  -3.4182000e-02  -3.6050000e-02  -1.1400000e-04   7.0000000e-05   1.0600000e-04
   2.4820000e+03   9.7345530e+00   8.7144000e-02   3.9133000e-02   2.5750000e-02  -1.1400000e-04   7.0000000e-05   1.0600000e-04
   2.4830000e+03   9.7384760e+00   4.6478000e-02   1.4677000e-02  -1.0300000e-02  -1.1400000e-04   7.0000000e-05   1.0600000e-04
   2.4840000e+03   9.7424010e+00   3.4864000e-02  -2.9335000e-02  -1.5450000e-02  -1.1400000e-04   7.0000000e-05   1.0600000e-04
   2.4850000e+03   9.7463240e+00   4.6484000e-02  -2.4443000e-02   4.6350000e-02  -1.1400000e-04   7.0000000e-05   1.0600000e-04
   2.4860000e+03   9.7502480e+00   4.0676000e-02  -3.9114000e-02   1.0300000e-02  -1.1400000e-04   7.0000000e-05   1.0600000e-04
   2.4870000e+03   9.7541690e+00   5.8106000e-02  -3.9111000e-02   1.0300000e-02  -1.1400000e-04   7.0000000e-05   1.0600000e-04
   2.4880000e+03   9.7580930e+00   4.0667000e-02   2.4455000e-02   3.6050000e-02  -1.1400000e-04   7.0000000e-05   1.0600000e-04
   2.4890000e+03   9.7620160e+00   1.7430000e-02   2.0000000e-06   3.0900000e-02  -1.1400000e-04   7.0000000e-05   1.0600000e-04
   2.4900000e+03   9.7659400e+00   5.8103000e-02  -2.4442000e-02   0.0000000e+00  -1.1400000e-04   7.0000000e-05   1.0600000e-04
   2.4910000e+03   9.7698640e+00   5.2295000e-02  -3.9113000e-02   2.5750000e-02  -1.1400000e-04   7.0000000e-05   1.0600000e-04
   2.4920000e+03   9.7737870e+00   7.5535000e-02  -3.4220000e-02   1.5450000e-02  -1.1400000e-04   7.0000000e-05   1.0600000e-04
   2.4930000e+03   9.7777100e+00   3.4866000e-02  -4.4005000e-02   3.0900000e-02  -1.1400000e-04   7.0000000e-05   1.0600000e-04
   2.4940000e+03   9.7816340e+00   7.5531000e-02  -9.7690000e-03   1.0300000e-02  -1.1400000e-04   7.0000000e-05   1.0600000e-04
   2.4950000e+03   9.7855580e+00   2.9052000e-02  -1.4666000e-02   2.0600000e-02  -1.1400000e-04   7.0000000e-05   1.0600000e-04
   2.4960000e+03   9.7894810e+00   2.3246000e-02  -4.4007000e-02   2.5750000e-02  -1.1400000e-04   7.0000000e-05   1.0600000e-04
   2.4970000e+03   9.7934060e+00   6.9721000e-02  -9.7700000e-03   3.0900000e-02  -1.1400000e-04   7.0000000e-05   1.0600000e-04
   2.4980000e+03   9.7973300e+00   6.9721000e-02  -9.7700000e-03   1.5450000e-02  -1.1400000e-04   7.0000000e-05   1.0600000e-04
   2.4990000e+03   9.8012510e+00   5.8106000e-02  -4.4001000e-02   2.5750000e-02  -1.1400000e-04   7.0000000e-05   1.0600000e-04
   2.5000000e+03   9.8051770e+00   4.0674000e-02  -2.9334000e-02   3.6050000e-02  -1.1400000e-04   7.0000000e-05   1.0600000e-04
   2.5010000e+03   9.8090990e+00   5.2288000e-02   1.4678000e-02   7.7250000e-02  -1.1400000e-04   7.0000000e-05   1.0600000e-04
   2.5020000e+03   9.8130220e+00   6.3915000e-02  -3.4221000e-02   3.0900000e-02  -1.1400000e-04   7.0000000e-05   1.0600000e-04
   2.5030000e+03   9.8169450e+00   5.8107000e-02  -5.3782000e-02   2.0600000e-02  -1.1400000e-04   7.0000000e-05   1.0600000e-04
   2.5040000e+03   9.8208690e+00  -3.6022300e-01   1.9512000e-02   1.5450000e-02  -1.1400000e-04   7.0000000e-05   1.0600000e-04
   2.5050000e+03   9.8247930e+00   6.3910000e-02   9.0000000e-06   5.6650000e-02  -1.1400000e-04   7.0000000e-05   1.0600000e-04
   2.5060000e+03   9.8287160e+00   6.9728000e-02  -5.8671000e-02   1.0300000e-02  -1.1400000e-04   7.0000000e-05   1.0600000e-04
   2.5070000e+03   9.8326410e+00   2.3241000e-02  -9.7770000e-03   3.0900000e-02  -1.1400000e-04   7.0000000e-05   1.0600000e-04
   2.5080000e+03   9.8365630e+00   4.6480000e-02   7.0000000e-06   3.6050000e-02  -1.1400000e-04   7.0000000e-05   1.0600000e-04
   2.5090000e+03   9.8404870e+00   1.1620600e-01  -3.9103000e-02   5.1500000e-02  -1.1400000e-04   7.0000000e-05   1.0600000e-04
   2.5100000e+03   9.8444330e+00   1.1627000e-02  -4.8898000e-02   3.6050000e-02  -1.1400000e-04   7.0000000e-05   1.0600000e-04
   2.5110000e+03   9.8483350e+00   3.4861000e-02  -9.7750000e-03   4.6350000e-02  -1.1400000e-04   7.0000000e-05   1.0600000e-04
   2.5120000e+03   9.8522580e+00   8.7154000e-02  -2.4437000e-02   3.0900000e-02  -1.1400000e-04   7.0000000e-05   1.0600000e-04
   2.5130000e+03   9.8561820e+00   2.9053000e-02  -1.9556000e-02   4.1200000e-02  -1.1400000e-04   7.0000000e-05   1.0600000e-04
   2.5140000e+03   9.8601050e+00  -1.1622000e-02   1.4668000e-02   3.0900000e-02  -1.1400000e-04   7.0000000e-05   1.0600000e-04
   2.5150000e+03   9.8640280e+00   1.0457900e-01   4.9050000e-03   9.7850000e-02  -1.1400000e-04   7.0000000e-05   1.0600000e-04
   2.5160000e+03   9.8679500e+00   8.1345000e-02  -3.9109000e-02   2.5750000e-02  -1.1400000e-04   7.0000000e-05   1.0600000e-04
   2.5170000e+03   9.8718740e+00  -1.1621000e-02   4.8880000e-03   5.1500000e-02  -1.1400000e-04   7.0000000e-05   1.0600000e-04
   2.5180000e+03   9.8757980e+00   6.9722000e-02  -1.4661000e-02   2.5750000e-02  -1.1400000e-04   7.0000000e-05   1.0600000e-04
   2.5190000e+03   9.8797220e+00   1.0458800e-01  -5.8666000e-02  -2.0600000e-02  -1.1400000e-04   7.0000000e-05   1.0600000e-04
   2.5200000e+03   9.8836460e+00   2.3240000e-02   3.0000000e-06   3.0900000e-02  -1.1400000e-04   7.0000000e-05   1.0600000e-04
   2.5210000e+03   9.8875680e+00   2.9047000e-02   1.9564000e-02  -2.0600000e-02  -1.1400000e-04   7.0000000e-05   1.0600000e-04
   2.5220000e+03   9.8914920e+00   9.2961000e-02  -4.8760000e-03   5.6650000e-02  -1.1400000e-04   7.0000000e-05   1.0600000e-04
   2.5230000e+03   9.8954150e+00   3.4861000e-02  -4.8850000e-03  -3.0900000e-02  -1.1400000e-04   7.0000000e-05   1.0600000e-04
   2.5240000e+03   9.8993400e+00   5.2297000e-02  -4.8892000e-02   4.6350000e-02  -1.1400000e-04   7.0000000e-05   1.0600000e-04
   2.5250000e+03   9.9032630e+00   9.2968000e-02  -5.3776000e-02  -2.5750000e-02  -1.1400000e-04   7.0000000e-05   1.0600000e-04
   2.5260000e+03   9.9071870e+00   4.6482000e-02  -1.4663000e-02   3.6050000e-02  -1.1400000e-04   7.0000000e-05   1.0600000e-04
   2.5270000e+03   9.9111110e+00   1.1623000e-02  -1.9558000e-02  -1.5450000e-02  -1.1400000e-04   7.0000000e-05   1.0600000e-04
   2.5280000e+03   9.9150330e+00   7.5528000e-02   1.4681000e-02   3.6050000e-02  -1.1400000e-04   7.0000000e-05   1.0600000e-04
   2.5290000e+03   9.9189580e+00   8.7150000e-02   1.2000000e-05   0.0000000e+00  -1.1400000e-04   7.0000000e-05   1.0600000e-04
   2.5300000e+03   9.9228790e+00   5.8105000e-02  -3.9112000e-02   1.0300000e-02  -1.1400000e-04   7.0000000e-05   1.0600000e-04
   2.5310000e+03   9.9268030e+00   6.3913000e-02  -2.4441000e-02   0.0000000e+00  -1.1400000e-04   7.0000000e-05   1.0600000e-04
   2.5320000e+03   9.9307260e+00   6.3915000e-02  -3.9111000e-02   5.6650000e-02  -1.1400000e-04   7.0000000e-05   1.0600000e-04
   2.5330000e+03   9.9346490e+00   4.6484000e-02  -2.9334000e-02  -5.1500000e-02  -1.1400000e-04   7.0000000e-05   1.0600000e-04
   2.5340000e+03   9.9385740e+00   8.7154000e-02  -2.9328000e-02   4.6350000e-02  -1.1400000e-04   7.0000000e-05   1.0600000e-04
   2.5350000e+03   9.9424970e+00   7.5529000e-02   4.9010000e-03   5.1500000e-03  -1.1400000e-04   7.0000000e-05   1.0600000e-04
   2.5360000e+03   9.9464200e+00   4.0666000e-02   2.4456000e-02   3.6050000e-02  -1.1400000e-04   7.0000000e-05   1.0600000e-04
   2.5370000e+03   9.9503440e+00   3.4864000e-02  -2.9335000e-02  -5.1500000e-03  -1.1400000e-04   7.0000000e-05   1.0600000e-04
   2.5380000e+03   9.9542680e+00   6.3913000e-02  -1.9551000e-02  -5.1500000e-03  -1.1400000e-04   7.0000000e-05   1.0600000e-04
   2.5390000e+03   9.9581910e+00   4.6486000e-02  -3.9113000e-02  -1.0300000e-02  -1.1400000e-04   7.0000000e-05   1.0600000e-04
   2.5400000e+03   9.9621150e+00   6.9724000e-02  -2.9330000e-02  -2.0600000e-02  -1.1400000e-04   7.0000000e-05   1.0600000e-04
   2.5410000e+03   9.9660390e+00   6.3911000e-02  -9.7710000e-03   5.1500000e-03  -1.1400000e-04   7.0000000e-05   1.0600000e-04
   2.5420000e+03   9.9699610e+00   5.8120000e-03  -1.4669000e-02   1.0300000e-02  -1.1400000e-04   7.0000000e-05   1.0600000e-04
   2.5430000e+03   9.9738860e+00   5.2291000e-02  -9.7730000e-03   1.5450000e-02  -1.1400000e-04   7.0000000e-05   1.0600000e-04
   2.5440000e+03   9.9778090e+00   6.3909000e-02   9.7890000e-03   2.5750000e-02  -1.1400000e-04   7.0000000e-05   1.0600000e-04
   2.5450000e+03   9.9817310e+00   2.9055000e-02  -3.4226000e-02   4.6350000e-02  -1.1400000e-04   7.0000000e-05   1.0600000e-04
   2.5460000e+03   9.9856550e+00   1.7431000e-02  -4.8880000e-03   2.0600000e-02  -1.1400000e-04   7.0000000e-05   1.0600000e-04
   2.5470000e+03   9.9895790e+00   7.5528000e-02   1.4680000e-02   2.0600000e-02  -1.1400000e-04   7.0000000e-05   1.0600000e-04
   2.5480000e+03   9.9935030e+00   3.4860000e-02   5.0000000e-06   5.1500000e-02  -1.1400000e-04   7.0000000e-05   1.0600000e-04
   2.5490000e+03   9.9974260e+00   3.4865000e-02  -3.4225000e-02   1.5450000e-02  -1.1400000e-04   7.0000000e-05   1.0600000e-04
   2.5500000e+03   1.0001351e+01   6.9721000e-02  -9.7700000e-03   3.0900000e-02  -1.1400000e-04   7.0000000e-05   1.0600000e-04
   2.5510000e+03   1.0005273e+01   6.3913000e-02  -1.9551000e-02   2.5750000e-02  -1.1400000e-04   7.0000000e-05   1.0600000e-04
   2.5520000e+03   1.0009196e+01   2.9056000e-02  -3.9116000e-02   3.0900000e-02  -1.1400000e-04   7.0000000e-05   1.0600000e-04
   2.5530000e+03   1.0013121e+01   2.3241000e-02  -9.7770000e-03   2.0600000e-02  -1.1400000e-04   7.0000000e-05   1.0600000e-04
   2.5540000e+03   1.0017045e+01   8.7149000e-02   9.7930000e-03   5.6650000e-02  -1.1400000e-04   7.0000000e-05   1.0600000e-04
   2.5550000e+03   1.0020967e+01   7.5534000e-02  -2.4439000e-02   4.1200000e-02  -1.1400000e-04   7.0000000e-05   1.0600000e-04
   2.5560000e+03   1.0024892e+01   4.6486000e-02  -4.4003000e-02   2.5750000e-02  -1.1400000e-04   7.0000000e-05   1.0600000e-04
   2.5570000e+03   1.0028814e+01   4.6481000e-02  -9.7740000e-03   3.6050000e-02  -1.1400000e-04   7.0000000e-05   1.0600000e-04
   2.5580000e+03   1.0032739e+01   6.3913000e-02  -1.9551000e-02   5.6650000e-02  -1.1400000e-04   7.0000000e-05   1.0600000e-04
   2.5590000e+03   1.0036660e+01   8.1346000e-02  -4.3999000e-02   1.0300000e-02  -1.1400000e-04   7.0000000e-05   1.0600000e-04
   2.5600000e+03   1.0040584e+01   1.1625000e-02  -3.4228000e-02   3.6050000e-02  -1.1400000e-04   7.0000000e-05   1.0600000e-04
   2.5610000e+03   1.0044508e+01   4.0670000e-02   5.0000000e-06   6.1800000e-02  -1.1400000e-04   7.0000000e-05   1.0600000e-04
   2.5620000e+03   1.0048430e+01   1.1620400e-01  -2.9324000e-02   5.1500000e-02  -1.1400000e-04   7.0000000e-05   1.0600000e-04
   2.5630000e+03   1.0052355e+01   2.3249000e-02  -5.8677000e-02   4.6350000e-02  -1.1400000e-04   7.0000000e-05   1.0600000e-04
   2.5640000e+03   1.0056278e+01   3.4859000e-02   9.7850000e-03   5.1500000e-02  -1.1400000e-04   7.0000000e-05   1.0600000e-04
   2.5650000e+03   1.0060201e+01   6.9723000e-02  -1.9550000e-02   8.2400000e-02  -1.1400000e-04   7.0000000e-05   1.0600000e-04
   2.5660000e+03   1.0064125e+01   2.3249000e-02  -5.8677000e-02   2.5750000e-02  -1.1400000e-04   7.0000000e-05   1.0600000e-04
   2.5670000e+03   1.0068048e+01   1.7429000e-02   9.7830000e-03   5.6650000e-02  -1.1400000e-04   7.0000000e-05   1.0600000e-04
   2.5680000e+03   1.0071972e+01   1.0457900e-01   4.9050000e-03   4.6350000e-02  -1.1400000e-04   7.0000000e-05   1.0600000e-04
   2.5690000e+03   1.0075897e+01   8.1345000e-02  -3.4218000e-02   3.0900000e-02  -1.1400000e-04   7.0000000e-05   1.0600000e-04
   2.5700000e+03   1.0079819e+01  -2.3237000e-02  -1.9563000e-02   4.6350000e-02  -1.1400000e-04   7.0000000e-05   1.0600000e-04
   2.5710000e+03   1.0083743e+01   5.8101000e-02  -9.7720000e-03   5.6650000e-02  -1.1400000e-04   7.0000000e-05   1.0600000e-04
   2.5720000e+03   1.0087667e+01   5.2296000e-02  -4.4003000e-02   8.2400000e-02  -1.1400000e-04   7.0000000e-05   1.0600000e-04
   2.5730000e+03   1.0091589e+01   2.3241000e-02  -9.7770000e-03   5.6650000e-02  -1.1400000e-04   7.0000000e-05   1.0600000e-04
   2.5740000e+03   1.0095512e+01   1.7427000e-02   2.4452000e-02   2.0600000e-02  -1.1400000e-04   7.0000000e-05   1.0600000e-04
   2.5750000e+03   1.0099436e+01   1.2201500e-01  -3.4214000e-02   8.2400000e-02  -1.1400000e-04   7.0000000e-05   1.0600000e-04
   2.5760000e+03   1.0103360e+01   1.1621000e-02  -9.7780000e-03   2.0600000e-02  -1.1400000e-04   7.0000000e-05   1.0600000e-04
   2.5770000e+03   1.0107284e+01   2.9059000e-02  -5.8676000e-02   8.2400000e-02  -1.1400000e-04   7.0000000e-05   1.0600000e-04
   2.5780000e+03   1.0111207e+01   8.7158000e-02  -5.3777000e-02   4.1200000e-02  -1.1400000e-04   7.0000000e-05   1.0600000e-04
   2.5790000e+03   1.0115129e+01   5.2292000e-02  -1.4662000e-02   7.2100000e-02  -1.1400000e-04   7.0000000e-05   1.0600000e-04
   2.5800000e+03   1.0119054e+01   1.1621000e-02  -9.7780000e-03   2.5750000e-02  -1.1400000e-04   7.0000000e-05   1.0600000e-04
   2.5810000e+03   1.0122977e+01   5.8094000e-02   3.9129000e-02   6.1800000e-02  -1.1400000e-04   7.0000000e-05   1.0600000e-04
   2.5820000e+03   1.0126901e+01   6.9722000e-02  -1.4660000e-02   3.0900000e-02  -1.1400000e-04   7.0000000e-05   1.0600000e-04
   2.5830000e+03   1.0130825e+01   5.2296000e-02  -4.4002000e-02   6.1800000e-02  -1.1400000e-04   7.0000000e-05   1.0600000e-04
   2.5840000e+03   1.0134748e+01   5.2296000e-02  -4.4003000e-02   3.6050000e-02  -1.1400000e-04   7.0000000e-05   1.0600000e-04
   2.5850000e+03   1.0138671e+01   6.9726000e-02  -4.4001000e-02   5.1500000e-02  -1.1400000e-04   7.0000000e-05   1.0600000e-04
   2.5860000e+03   1.0142594e+01   4.0673000e-02  -2.4445000e-02   2.5750000e-02  -1.1400000e-04   7.0000000e-05   1.0600000e-04
   2.5870000e+03   1.0146519e+01   7.5535000e-02  -3.9110000e-02   7.7250000e-02  -1.1400000e-04   7.0000000e-05   1.0600000e-04
   2.5880000e+03   1.0150441e+01   8.1337000e-02   1.9571000e-02   4.1200000e-02  -1.1400000e-04   7.0000000e-05   1.0600000e-04
   2.5890000e+03   1.0154365e+01   2.3240000e-02   3.0000000e-06   6.1800000e-02  -1.1400000e-04   7.0000000e-05   1.0600000e-04
   2.5900000e+03   1.0158289e+01   4.6487000e-02  -4.8893000e-02   3.0900000e-02  -1.1400000e-04   7.0000000e-05   1.0600000e-04
   2.5910000e+03   1.0162212e+01   4.6486000e-02  -3.9113000e-02   1.5450000e-02  -1.1400000e-04   7.0000000e-05   1.0600000e-04
   2.5920000e+03   1.0166137e+01   5.8106000e-02  -4.4001000e-02   3.0900000e-02  -1.1400000e-04   7.0000000e-05   1.0600000e-04
   2.5930000e+03   1.0170060e+01   6.9724000e-02  -2.9330000e-02  -3.0900000e-02  -1.1400000e-04   7.0000000e-05   1.0600000e-04
   2.5940000e+03   1.0173983e+01   6.3907000e-02   1.9569000e-02   3.6050000e-02  -1.1400000e-04   7.0000000e-05   1.0600000e-04
   2.5950000e+03   1.0177907e+01   3.4861000e-02  -4.8850000e-03  -1.0300000e-02  -1.1400000e-04   7.0000000e-05   1.0600000e-04
   2.5960000e+03   1.0181830e+01   5.8109000e-02  -5.8671000e-02   4.1200000e-02  -1.1400000e-04   7.0000000e-05   1.0600000e-04
   2.5970000e+03   1.0185754e+01   7.5531000e-02  -9.7700000e-03  -5.1500000e-03  -1.1400000e-04   7.0000000e-05   1.0600000e-04
   2.5980000e+03   1.0189677e+01   5.2294000e-02  -2.9333000e-02   4.1200000e-02  -1.1400000e-04   7.0000000e-05   1.0600000e-04
   2.5990000e+03   1.0193601e+01   5.8105000e-02  -3.9112000e-02   1.0300000e-02  -1.1400000e-04   7.0000000e-05   1.0600000e-04
   2.6000000e+03   1.0197524e+01  -4.6481000e-02   4.8840000e-03   1.5450000e-02  -1.1400000e-04   7.0000000e-05   1.0600000e-04
   2.6010000e+03   1.0201447e+01   4.6480000e-02   6.0000000e-06   2.0600000e-02  -1.1400000e-04   7.0000000e-05   1.0600000e-04
   2.6020000e+03   1.0205370e+01   9.8774000e-02  -2.9327000e-02   2.0600000e-02  -1.1400000e-04   7.0000000e-05   1.0600000e-04
   2.6030000e+03   1.0209293e+01   3.4861000e-02  -9.7750000e-03   1.0300000e-02  -1.1400000e-04   7.0000000e-05   1.0600000e-04
   2.6040000e+03   1.0213217e+01   4.0669000e-02   9.7860000e-03  -3.6050000e-02  -1.1400000e-04   7.0000000e-05   1.0600000e-04
   2.6050000e+03   1.0217141e+01   8.7152000e-02  -1.4657000e-02   2.0600000e-02  -1.1400000e-04   7.0000000e-05   1.0600000e-04
   2.6060000e+03   1.0221065e+01   2.3244000e-02  -2.4447000e-02  -5.1500000e-03  -1.1400000e-04   7.0000000e-05   1.0600000e-04
   2.6070000e+03   1.0224988e+01   1.1623000e-02  -1.9558000e-02   5.1500000e-03  -1.1400000e-04   7.0000000e-05   1.0600000e-04
   2.6080000e+03   1.0228910e+01   1.1039000e-01   1.6000000e-05   4.6350000e-02  -1.1400000e-04   7.0000000e-05   1.0600000e-04
   2.6090000e+03   1.0232835e+01   4.6486000e-02  -3.9113000e-02  -5.1500000e-03  -1.1400000e-04   7.0000000e-05   1.0600000e-04
   2.6100000e+03   1.0236758e+01  -2.3236000e-02  -2.9343000e-02   5.6650000e-02  -1.1400000e-04   7.0000000e-05   1.0600000e-04
   2.6110000e+03   1.0240682e+01   7.5529000e-02   9.7900000e-03   1.0300000e-02  -1.1400000e-04   7.0000000e-05   1.0600000e-04
   2.6120000e+03   1.0244607e+01   7.5531000e-02  -9.7700000e-03   5.1500000e-02  -1.1400000e-04   7.0000000e-05   1.0600000e-04
   2.6130000e+03   1.0248549e+01   2.3241000e-02  -4.8870000e-03   1.5450000e-02  -1.1400000e-04   7.0000000e-05   1.0600000e-04
   2.6140000e+03   1.0252452e+01   7.5528000e-02   1.4680000e-02   3.6050000e-02  -1.1400000e-04   7.0000000e-05   1.0600000e-04
   2.6150000e+03   1.0256377e+01   8.7155000e-02  -3.4218000e-02   5.6650000e-02  -1.1400000e-04   7.0000000e-05   1.0600000e-04
   2.6160000e+03   1.0260299e+01   2.9060000e-02  -7.3346000e-02   3.0900000e-02  -1.1400000e-04   7.0000000e-05   1.0600000e-04
   2.6170000e+03   1.0264222e+01   4.6481000e-02  -4.8830000e-03   5.6650000e-02  -1.1400000e-04   7.0000000e-05   1.0600000e-04
   2.6180000e+03   1.0268146e+01   1.0458400e-01  -2.9325000e-02   6.1800000e-02  -1.1400000e-04   7.0000000e-05   1.0600000e-04
   2.6190000e+03   1.0272070e+01   6.3910000e-02   9.0000000e-06   3.0900000e-02  -1.1400000e-04   7.0000000e-05   1.0600000e-04
   2.6200000e+03   1.0275993e+01   1.1620000e-02   2.0000000e-06   6.1800000e-02  -1.1400000e-04   7.0000000e-05   1.0600000e-04
   2.6210000e+03   1.0279917e+01   6.3911000e-02  -4.8810000e-03   1.5450000e-02  -1.1400000e-04   7.0000000e-05   1.0600000e-04
   2.6220000e+03   1.0283839e+01   7.5535000e-02  -3.4219000e-02   6.6950000e-02  -1.1400000e-04   7.0000000e-05   1.0600000e-04
   2.6230000e+03   1.0287764e+01   5.8101000e-02  -9.7710000e-03   5.1500000e-03  -1.1400000e-04   7.0000000e-05   1.0600000e-04
   2.6240000e+03   1.0291687e+01   4.6484000e-02  -2.4443000e-02   7.2100000e-02  -1.1400000e-04   7.0000000e-05   1.0600000e-04
   2.6250000e+03   1.0295610e+01   2.9058000e-02  -6.3566000e-02   3.6050000e-02  -1.1400000e-04   7.0000000e-05   1.0600000e-04
   2.6260000e+03   1.0299535e+01   4.6480000e-02   6.0000000e-06   6.1800000e-02  -1.1400000e-04   7.0000000e-05   1.0600000e-04
   2.6270000e+03   1.0303458e+01  -1.0000000e-06   9.7800000e-03   7.7250000e-02  -1.1400000e-04   7.0000000e-05   1.0600000e-04
   2.6280000e+03   1.0307381e+01   7.5530000e-02   1.0000000e-05   5.1500000e-02  -1.1400000e-04   7.0000000e-05   1.0600000e-04
   2.6290000e+03   1.0311305e+01   6.9722000e-02  -1.4661000e-02   7.2100000e-02  -1.1400000e-04   7.0000000e-05   1.0600000e-04
   2.6300000e+03   1.0315228e+01   6.3917000e-02  -4.8891000e-02   4.6350000e-02  -1.1400000e-04   7.0000000e-05   1.0600000e-04
   2.6310000e+03   1.0319150e+01   2.9056000e-02  -3.9116000e-02   8.7550000e-02  -1.1400000e-04   7.0000000e-05   1.0600000e-04
   2.6320000e+03   1.0323074e+01   4.6484000e-02  -2.4443000e-02   7.2100000e-02  -1.1400000e-04   7.0000000e-05   1.0600000e-04
   2.6330000e+03   1.0326998e+01   6.9721000e-02  -9.7700000e-03   4.6350000e-02  -1.1400000e-04   7.0000000e-05   1.0600000e-04
   2.6340000e+03   1.0330922e+01   2.9046000e-02   2.9344000e-02   5.6650000e-02  -1.1400000e-04   7.0000000e-05   1.0600000e-04
   2.6350000e+03   1.0334846e+01   2.9049000e-02   4.8940000e-03   8.7550000e-02  -1.1400000e-04   7.0000000e-05   1.0600000e-04
   2.6360000e+03   1.0338768e+01   5.8110000e-02  -6.8451000e-02   6.1800000e-02  -1.1400000e-04   7.0000000e-05   1.0600000e-04
   2.6370000e+03   1.0342692e+01   4.0677000e-02  -4.8894000e-02   8.2400000e-02  -1.1400000e-04   7.0000000e-05   1.0600000e-04
   2.6380000e+03   1.0346616e+01   3.4858000e-02   1.4675000e-02   5.6650000e-02  -1.1400000e-04   7.0000000e-05   1.0600000e-04
   2.6390000e+03   1.0350540e+01   9.2966000e-02  -4.3998000e-02   8.7550000e-02  -1.1400000e-04   7.0000000e-05   1.0600000e-04
   2.6400000e+03   1.0354464e+01   6.9724000e-02  -2.9331000e-02   4.1200000e-02  -1.1400000e-04   7.0000000e-05   1.0600000e-04
   2.6410000e+03   1.0358387e+01   5.8070000e-03   1.9561000e-02   9.7850000e-02  -1.1400000e-04   7.0000000e-05   1.0600000e-04
   2.6420000e+03   1.0362310e+01   6.3912000e-02  -1.4661000e-02   2.5750000e-02  -1.1400000e-04   7.0000000e-05   1.0600000e-04
   2.6430000e+03   1.0366234e+01   9.8776000e-02  -4.3997000e-02   7.2100000e-02  -1.1400000e-04   7.0000000e-05   1.0600000e-04
   2.6440000e+03   1.0370158e+01   1.1623000e-02  -1.9558000e-02   1.5450000e-02  -1.1400000e-04   7.0000000e-05   1.0600000e-04
   2.6450000e+03   1.0374080e+01   2.9052000e-02  -1.4666000e-02   7.7250000e-02  -1.1400000e-04   7.0000000e-05   1.0600000e-04
   2.6460000e+03   1.0378003e+01   8.7157000e-02  -4.8887000e-02   2.0600000e-02  -1.1400000e-04   7.0000000e-05   1.0600000e-04
   2.6470000e+03   1.0381927e+01   2.9051000e-02  -9.7760000e-03   6.1800000e-02  -1.1400000e-04   7.0000000e-05   1.0600000e-04
   2.6480000e+03   1.0385851e+01   3.4860000e-02   5.0000000e-06   4.6350000e-02  -1.1400000e-04   7.0000000e-05   1.0600000e-04
   2.6490000e+03   1.0389774e+01   4.0673000e-02  -1.9554000e-02   5.1500000e-02  -1.1400000e-04   7.0000000e-05   1.0600000e-04
   2.6500000e+03   1.0393698e+01   2.3241000e-02  -9.7770000e-03   1.0300000e-02  -1.1400000e-04   7.0000000e-05   1.0600000e-04
   2.6510000e+03   1.0397620e+01   7.5534000e-02  -2.9329000e-02   5.6650000e-02  -1.1400000e-04   7.0000000e-05   1.0600000e-04
   2.6520000e+03   1.0401544e+01   7.5533000e-02  -2.4440000e-02   2.0600000e-02  -1.1400000e-04   7.0000000e-05   1.0600000e-04
   2.6530000e+03   1.0405468e+01  -1.1615000e-02  -3.9122000e-02   6.6950000e-02  -1.1400000e-04   7.0000000e-05   1.0600000e-04
   2.6540000e+03   1.0409391e+01   4.0671000e-02  -9.7750000e-03   2.0600000e-02  -1.1400000e-04   7.0000000e-05   1.0600000e-04
   2.6550000e+03   1.0413316e+01   7.5529000e-02   9.7900000e-03   8.7550000e-02  -1.1400000e-04   7.0000000e-05   1.0600000e-04
   2.6560000e+03   1.0417239e+01   5.8105000e-02  -3.9112000e-02   2.0600000e-02  -1.1400000e-04   7.0000000e-05   1.0600000e-04
   2.6570000e+03   1.0421162e+01   2.3241000e-02  -9.7770000e-03   3.0900000e-02  -1.1400000e-04   7.0000000e-05   1.0600000e-04
   2.6580000e+03   1.0425086e+01   7.5529000e-02   4.9010000e-03   3.6050000e-02  -1.1400000e-04   7.0000000e-05   1.0600000e-04
   2.6590000e+03   1.0429008e+01   5.8104000e-02  -2.4441000e-02   3.6050000e-02  -1.1400000e-04   7.0000000e-05   1.0600000e-04
   2.6600000e+03   1.0432931e+01   2.3248000e-02  -5.3787000e-02   0.0000000e+00  -1.1400000e-04   7.0000000e-05   1.0600000e-04
   2.6610000e+03   1.0436855e+01   9.2959000e-02   4.9040000e-03   1.5450000e-02  -1.1400000e-04   7.0000000e-05   1.0600000e-04
   2.6620000e+03   1.0440780e+01   7.5532000e-02  -1.4659000e-02   3.0900000e-02  -1.1400000e-04   7.0000000e-05   1.0600000e-04
   2.6630000e+03   1.0444703e+01   1.7438000e-02  -5.3787000e-02   2.5750000e-02  -1.1400000e-04   7.0000000e-05   1.0600000e-04
   2.6640000e+03   1.0448627e+01   6.3911000e-02  -9.7710000e-03   0.0000000e+00  -1.1400000e-04   7.0000000e-05   1.0600000e-04
   2.6650000e+03   1.0452549e+01   8.7151000e-02  -9.7670000e-03   2.5750000e-02  -1.1400000e-04   7.0000000e-05   1.0600000e-04
   2.6660000e+03   1.0456473e+01   5.8101000e-02  -4.8820000e-03  -2.0600000e-02  -1.1400000e-04   7.0000000e-05   1.0600000e-04
   2.6670000e+03   1.0460397e+01   4.6481000e-02  -9.7740000e-03   3.6050000e-02  -1.1400000e-04   7.0000000e-05   1.0600000e-04
   2.6680000e+03   1.0464321e+01   7.5535000e-02  -3.4220000e-02  -5.1500000e-03  -1.1400000e-04   7.0000000e-05   1.0600000e-04
   2.6690000e+03   1.0468246e+01   5.8103000e-02  -2.4442000e-02   2.0600000e-02  -1.1400000e-04   7.0000000e-05   1.0600000e-04
   2.6700000e+03   1.0472168e+01   3.4865000e-02  -3.9115000e-02  -1.5450000e-02  -1.1400000e-04   7.0000000e-05   1.0600000e-04
   2.6710000e+03   1.0476090e+01   6.9724000e-02  -2.9331000e-02   1.0300000e-02  -1.1400000e-04   7.0000000e-05   1.0600000e-04
   2.6720000e+03   1.0480015e+01   5.2289000e-02   9.7870000e-03  -5.1500000e-03  -1.1400000e-04   7.0000000e-05   1.0600000e-04
   2.6730000e+03   1.0483938e+01   5.2289000e-02   4.8980000e-03  -3.0900000e-02  -1.1400000e-04   7.0000000e-05   1.0600000e-04
   2.6740000e+03   1.0487861e+01   4.6479000e-02   9.7870000e-03  -2.5750000e-02  -1.1400000e-04   7.0000000e-05   1.0600000e-04
   2.6750000e+03   1.0491784e+01   4.0671000e-02  -9.7740000e-03   3.6050000e-02  -1.1400000e-04   7.0000000e-05   1.0600000e-04
   2.6760000e+03   1.0495708e+01   7.5531000e-02  -9.7690000e-03   2.0600000e-02  -1.1400000e-04   7.0000000e-05   1.0600000e-04
   2.6770000e+03   1.0499632e+01   4.0678000e-02  -5.3784000e-02   2.0600000e-02  -1.1400000e-04   7.0000000e-05   1.0600000e-04
   2.6780000e+03   1.0503555e+01   1.1624000e-02  -2.4448000e-02  -2.0600000e-02  -1.1400000e-04   7.0000000e-05   1.0600000e-04
   2.6790000e+03   1.0507479e+01   7.5527000e-02   1.9571000e-02   5.6650000e-02  -1.1400000e-04   7.0000000e-05   1.0600000e-04
   2.6800000e+03   1.0511401e+01   6.3914000e-02  -2.4441000e-02   6.1800000e-02  -1.1400000e-04   7.0000000e-05   1.0600000e-04
   2.6810000e+03   1.0515326e+01   4.6481000e-02  -9.7740000e-03   5.1500000e-03  -1.1400000e-04   7.0000000e-05   1.0600000e-04
   2.6820000e+03   1.0519250e+01   4.6477000e-02   2.4456000e-02   5.6650000e-02  -1.1400000e-04   7.0000000e-05   1.0600000e-04
   2.6830000e+03   1.0523173e+01   8.7155000e-02  -3.9108000e-02   5.1500000e-03  -1.1400000e-04   7.0000000e-05   1.0600000e-04
   2.6840000e+03   1.0527097e+01   1.1627000e-02  -4.8898000e-02   3.6050000e-02  -1.1400000e-04   7.0000000e-05   1.0600000e-04
   2.6850000e+03   1.0531021e+01   5.8080000e-03   1.4671000e-02   1.5450000e-02  -1.1400000e-04   7.0000000e-05   1.0600000e-04
   2.6860000e+03   1.0534944e+01   8.1339000e-02   4.9010000e-03   1.0300000e-01  -1.1400000e-04   7.0000000e-05   1.0600000e-04
   2.6870000e+03   1.0538868e+01   3.4863000e-02  -1.9555000e-02  -5.1500000e-02  -1.1400000e-04   7.0000000e-05   1.0600000e-04
   2.6880000e+03   1.0542789e+01  -1.1621000e-02   4.8880000e-03   4.1200000e-02  -1.1400000e-04   7.0000000e-05   1.0600000e-04
   2.6890000e+03   1.0546713e+01   9.2964000e-02  -2.9326000e-02  -5.1500000e-03  -1.1400000e-04   7.0000000e-05   1.0600000e-04
   2.6900000e+03   1.0550636e+01   6.9726000e-02  -3.9110000e-02   5.1500000e-02  -1.1400000e-04   7.0000000e-05   1.0600000e-04
   2.6910000e+03   1.0554560e+01  -5.8090000e-03  -9.7810000e-03  -5.1500000e-03  -1.1400000e-04   7.0000000e-05   1.0600000e-04
   2.6920000e+03   1.0558484e+01   7.5531000e-02  -4.8790000e-03   5.1500000e-02  -1.1400000e-04   7.0000000e-05   1.0600000e-04
   2.6930000e+03   1.0562407e+01   1.0458600e-01  -4.3995000e-02   2.5750000e-02  -1.1400000e-04   7.0000000e-05   1.0600000e-04
   2.6940000e+03   1.0566330e+01   2.9049000e-02   9.7840000e-03   3.6050000e-02  -1.1400000e-04   7.0000000e-05   1.0600000e-04
   2.6950000e+03   1.0570254e+01   2.9047000e-02   1.9564000e-02   1.0300000e-02  -1.1400000e-04   7.0000000e-05   1.0600000e-04
   2.6960000e+03   1.0574178e+01   1.2201600e-01  -4.3994000e-02   4.6350000e-02  -1.1400000e-04   7.0000000e-05   1.0600000e-04
   2.6970000e+03   1.0578101e+01   3.4865000e-02  -3.4225000e-02   4.6350000e-02  -1.1400000e-04   7.0000000e-05   1.0600000e-04
   2.6980000e+03   1.0582026e+01   1.0000000e-06  -9.7800000e-03   3.6050000e-02  -1.1400000e-04   7.0000000e-05   1.0600000e-04
   2.6990000e+03   1.0585949e+01   5.8101000e-02  -4.8820000e-03   7.7250000e-02  -1.1400000e-04   7.0000000e-05   1.0600000e-04
   2.7000000e+03   1.0589871e+01   4.0669000e-02   4.8960000e-03   6.1800000e-02  -1.1400000e-04   7.0000000e-05   1.0600000e-04
   2.7010000e+03   1.0593796e+01   1.1625000e-02  -3.4228000e-02   3.6050000e-02  -1.1400000e-04   7.0000000e-05   1.0600000e-04
   2.7020000e+03   1.0597719e+01   2.9049000e-02   4.8940000e-03   3.6050000e-02  -1.1400000e-04   7.0000000e-05   1.0600000e-04
   2.7030000e+03   1.0601642e+01   4.6484000e-02  -2.4443000e-02   7.2100000e-02  -1.1400000e-04   7.0000000e-05   1.0600000e-04
   2.7040000e+03   1.0605565e+01   8.1346000e-02  -3.9108000e-02   3.0900000e-02  -1.1400000e-04   7.0000000e-05   1.0600000e-04
   2.7050000e+03   1.0609489e+01   1.1626000e-02  -3.9118000e-02   8.7550000e-02  -1.1400000e-04   7.0000000e-05   1.0600000e-04
   2.7060000e+03   1.0613413e+01   3.4859000e-02   9.7850000e-03   1.5450000e-02  -1.1400000e-04   7.0000000e-05   1.0600000e-04
   2.7070000e+03   1.0617336e+01   6.3912000e-02  -1.4661000e-02   7.2100000e-02  -1.1400000e-04   7.0000000e-05   1.0600000e-04
   2.7080000e+03   1.0621259e+01   5.8101000e-02  -9.7720000e-03  -5.1500000e-03  -1.1400000e-04   7.0000000e-05   1.0600000e-04
   2.7090000e+03   1.0625183e+01   2.9050000e-02   4.0000000e-06   6.1800000e-02  -1.1400000e-04   7.0000000e-05   1.0600000e-04
   2.7100000e+03   1.0629107e+01   8.1343000e-02  -1.9549000e-02   2.5750000e-02  -1.1400000e-04   7.0000000e-05   1.0600000e-04
   2.7110000e+03   1.0633031e+01   5.8105000e-02  -3.9112000e-02   3.0900000e-02  -1.1400000e-04   7.0000000e-05   1.0600000e-04
   2.7120000e+03   1.0636954e+01   1.1624000e-02  -2.9338000e-02   3.6050000e-02  -1.1400000e-04   7.0000000e-05   1.0600000e-04
   2.7130000e+03   1.0640878e+01   3.4860000e-02   5.0000000e-06   5.1500000e-02  -1.1400000e-04   7.0000000e-05   1.0600000e-04
   2.7140000e+03   1.0644800e+01   8.7153000e-02  -1.9547000e-02   3.0900000e-02  -1.1400000e-04   7.0000000e-05   1.0600000e-04
   2.7150000e+03   1.0648725e+01   4.6484000e-02  -2.9333000e-02   2.0600000e-02  -1.1400000e-04   7.0000000e-05   1.0600000e-04
   2.7160000e+03   1.0652665e+01   2.9051000e-02  -9.7760000e-03   5.1500000e-03  -1.1400000e-04   7.0000000e-05   1.0600000e-04
   2.7170000e+03   1.0656570e+01   1.0458500e-01  -3.4215000e-02   5.6650000e-02  -1.1400000e-04   7.0000000e-05   1.0600000e-04
   2.7180000e+03   1.0660494e+01   5.8105000e-02  -3.4221000e-02  -2.0600000e-02  -1.1400000e-04   7.0000000e-05   1.0600000e-04
   2.7190000e+03   1.0664418e+01   5.2291000e-02  -9.7720000e-03   4.1200000e-02  -1.1400000e-04   7.0000000e-05   1.0600000e-04
   2.7200000e+03   1.0668342e+01   6.3915000e-02  -3.4221000e-02   0.0000000e+00  -1.1400000e-04   7.0000000e-05   1.0600000e-04
   2.7210000e+03   1.0672266e+01   6.3920000e-02  -6.8451000e-02   3.0900000e-02  -1.1400000e-04   7.0000000e-05   1.0600000e-04
   2.7220000e+03   1.0676188e+01   1.1624000e-02  -2.9338000e-02  -5.1500000e-03  -1.1400000e-04   7.0000000e-05   1.0600000e-04
   2.7230000e+03   1.0680111e+01   7.5528000e-02   1.4680000e-02   4.6350000e-02  -1.1400000e-04   7.0000000e-05   1.0600000e-04
   2.7240000e+03   1.0684035e+01   9.8776000e-02  -4.3997000e-02   1.5450000e-02  -1.1400000e-04   7.0000000e-05   1.0600000e-04
   2.7250000e+03   1.0687960e+01   4.6480000e-02   6.0000000e-06   2.0600000e-02  -1.1400000e-04   7.0000000e-05   1.0600000e-04
   2.7260000e+03   1.0691883e+01   2.9046000e-02   2.9344000e-02  -1.0300000e-02  -1.1400000e-04   7.0000000e-05   1.0600000e-04
   2.7270000e+03   1.0695806e+01   8.1341000e-02  -4.8790000e-03   3.0900000e-02  -1.1400000e-04   7.0000000e-05   1.0600000e-04
   2.7280000e+03   1.0699731e+01   4.0676000e-02  -3.9114000e-02  -4.1200000e-02  -1.1400000e-04   7.0000000e-05   1.0600000e-04
   2.7290000e+03   1.0703652e+01   4.0673000e-02  -1.9554000e-02   5.1500000e-03  -1.1400000e-04   7.0000000e-05   1.0600000e-04
   2.7300000e+03   1.0707578e+01   5.8102000e-02  -1.4661000e-02  -2.5750000e-02  -1.1400000e-04   7.0000000e-05   1.0600000e-04
   2.7310000e+03   1.0711499e+01   1.7435000e-02  -3.4227000e-02   3.0900000e-02  -1.1400000e-04   7.0000000e-05   1.0600000e-04
   2.7320000e+03   1.0715423e+01   4.0669000e-02   9.7860000e-03  -5.1500000e-02  -1.1400000e-04   7.0000000e-05   1.0600000e-04
   2.7330000e+03   1.0719350e+01   7.5529000e-02   9.7910000e-03   3.0900000e-02  -1.1400000e-04   7.0000000e-05   1.0600000e-04
   2.7340000e+03   1.0723269e+01   8.7154000e-02  -2.4437000e-02  -2.5750000e-02  -1.1400000e-04   7.0000000e-05   1.0600000e-04
   2.7350000e+03   1.0727194e+01   4.6482000e-02  -1.4663000e-02   1.0300000e-02  -1.1400000e-04   7.0000000e-05   1.0600000e-04
   2.7360000e+03   1.0731117e+01   4.6486000e-02  -3.9113000e-02  -2.5750000e-02  -1.1400000e-04   7.0000000e-05   1.0600000e-04
   2.7370000e+03   1.0735040e+01   5.2294000e-02  -2.9333000e-02  -5.1500000e-03  -1.1400000e-04   7.0000000e-05   1.0600000e-04
   2.7380000e+03   1.0738964e+01   4.0673000e-02  -2.4445000e-02  -3.6050000e-02  -1.1400000e-04   7.0000000e-05   1.0600000e-04
   2.7390000e+03   1.0742887e+01   6.9719000e-02   9.7890000e-03  -5.1500000e-03  -1.1400000e-04   7.0000000e-05   1.0600000e-04
   2.7400000e+03   1.0746811e+01   5.2285000e-02   3.9127000e-02  -1.0300000e-02  -1.1400000e-04   7.0000000e-05   1.0600000e-04
   2.7410000e+03   1.0750735e+01   4.6479000e-02   4.8960000e-03   2.0600000e-02  -1.1400000e-04   7.0000000e-05   1.0600000e-04
   2.7420000e+03   1.0754659e+01   6.3920000e-02  -7.8231000e-02  -2.5750000e-02  -1.1400000e-04   7.0000000e-05   1.0600000e-04
   2.7430000e+03   1.0758581e+01   7.5533000e-02  -1.9549000e-02   5.1500000e-03  -1.1400000e-04   7.0000000e-05   1.0600000e-04
   2.7440000e+03   1.0762506e+01   1.8010900e-01   9.8060000e-03  -1.0300000e-02  -1.1400000e-04   7.0000000e-05   1.0600000e-04
   2.7450000e+03   1.0766429e+01   6.9725000e-02  -3.4220000e-02   1.0300000e-02  -1.1400000e-04   7.0000000e-05   1.0600000e-04
   2.7460000e+03   1.0770351e+01   4.6485000e-02  -3.4223000e-02  -5.6650000e-02  -1.1400000e-04   7.0000000e-05   1.0600000e-04
   2.7470000e+03   1.0774275e+01   4.6473000e-02   4.8907000e-02   1.0300000e-02  -1.1400000e-04   7.0000000e-05   1.0600000e-04
   2.7480000e+03   1.0778198e+01   6.9722000e-02  -1.4660000e-02  -2.0600000e-02  -1.1400000e-04   7.0000000e-05   1.0600000e-04
   2.7490000e+03   1.0782123e+01   8.7157000e-02  -4.8887000e-02  -2.5750000e-02  -1.1400000e-04   7.0000000e-05   1.0600000e-04
   2.7500000e+03   1.0786045e+01   5.2291000e-02  -9.7730000e-03   5.6650000e-02  -1.1400000e-04   7.0000000e-05   1.0600000e-04
   2.7510000e+03   1.0789969e+01   2.9052000e-02  -1.4666000e-02   5.1500000e-03  -1.1400000e-04   7.0000000e-05   1.0600000e-04
   2.7520000e+03   1.0793893e+01   5.8107000e-02  -5.3782000e-02   3.6050000e-02  -1.1400000e-04   7.0000000e-05   1.0600000e-04
   2.7530000e+03   1.0797816e+01   5.2288000e-02   1.4677000e-02  -2.5750000e-02  -1.1400000e-04   7.0000000e-05   1.0600000e-04
   2.7540000e+03   1.0801741e+01   2.9046000e-02   2.9344000e-02   2.5750000e-02  -1.1400000e-04   7.0000000e-05   1.0600000e-04
   2.7550000e+03   1.0805664e+01   4.6484000e-02  -2.9334000e-02   1.0300000e-02  -1.1400000e-04   7.0000000e-05   1.0600000e-04
   2.7560000e+03   1.0809587e+01   4.0677000e-02  -4.8895000e-02   3.0900000e-02  -1.1400000e-04   7.0000000e-05   1.0600000e-04
   2.7570000e+03   1.0813512e+01   7.5531000e-02  -9.7690000e-03   5.1500000e-03  -1.1400000e-04   7.0000000e-05   1.0600000e-04
   2.7580000e+03   1.0817433e+01   8.1344000e-02  -2.4438000e-02   2.0600000e-02  -1.1400000e-04   7.0000000e-05   1.0600000e-04
   2.7590000e+03   1.0821358e+01  -1.1616000e-02  -2.9342000e-02   1.5450000e-02  -1.1400000e-04   7.0000000e-05   1.0600000e-04
   2.7600000e+03   1.0825280e+01   3.4860000e-02   5.0000000e-06   1.0300000e-02  -1.1400000e-04   7.0000000e-05   1.0600000e-04
   2.7610000e+03   1.0829204e+01   9.8769000e-02   9.7950000e-03   5.1500000e-02  -1.1400000e-04   7.0000000e-05   1.0600000e-04
   2.7620000e+03   1.0833128e+01   5.8105000e-02  -3.4221000e-02   3.0900000e-02  -1.1400000e-04   7.0000000e-05   1.0600000e-04
   2.7630000e+03   1.0837051e+01   1.7431000e-02  -9.7770000e-03  -1.0300000e-02  -1.1400000e-04   7.0000000e-05   1.0600000e-04
   2.7640000e+03   1.0840975e+01   5.2288000e-02   1.4677000e-02   5.6650000e-02  -1.1400000e-04   7.0000000e-05   1.0600000e-04
   2.7650000e+03   1.0844898e+01   5.2293000e-02  -1.9553000e-02   2.0600000e-02  -1.1400000e-04   7.0000000e-05   1.0600000e-04
   2.7660000e+03   1.0848821e+01   4.0676000e-02  -4.4005000e-02  -1.0300000e-02  -1.1400000e-04   7.0000000e-05   1.0600000e-04
   2.7670000e+03   1.0852745e+01   7.5531000e-02  -9.7700000e-03   3.6050000e-02  -1.1400000e-04   7.0000000e-05   1.0600000e-04
   2.7680000e+03   1.0856669e+01   1.1038900e-01   9.7950000e-03   3.0900000e-02  -1.1400000e-04   7.0000000e-05   1.0600000e-04
   2.7690000e+03   1.0860592e+01   2.3247000e-02  -5.3787000e-02   2.5750000e-02  -1.1400000e-04   7.0000000e-05   1.0600000e-04
   2.7700000e+03   1.0864515e+01   6.9724000e-02  -2.9330000e-02   5.1500000e-03  -1.1400000e-04   7.0000000e-05   1.0600000e-04
   2.7710000e+03   1.0868441e+01   7.5529000e-02   9.7910000e-03   3.6050000e-02  -1.1400000e-04   7.0000000e-05   1.0600000e-04
   2.7720000e+03   1.0872362e+01   6.3912000e-02  -1.4661000e-02   1.5450000e-02  -1.1400000e-04   7.0000000e-05   1.0600000e-04
   2.7730000e+03   1.0876287e+01   4.6485000e-02  -3.4223000e-02   2.5750000e-02  -1.1400000e-04   7.0000000e-05   1.0600000e-04
   2.7740000e+03   1.0880209e+01   9.8776000e-02  -4.3995000e-02   2.0600000e-02  -1.1400000e-04   7.0000000e-05   1.0600000e-04
   2.7750000e+03   1.0884132e+01   5.2292000e-02  -1.4662000e-02   4.1200000e-02  -1.1400000e-04   7.0000000e-05   1.0600000e-04
   2.7760000e+03   1.0888056e+01   3.4862000e-02  -1.4665000e-02   6.1800000e-02  -1.1400000e-04   7.0000000e-05   1.0600000e-04
   2.7770000e+03   1.0891979e+01   4.6487000e-02  -5.3784000e-02   1.0300000e-02  -1.1400000e-04   7.0000000e-05   1.0600000e-04
   2.7780000e+03   1.0895904e+01   5.8096000e-02   2.9348000e-02   5.6650000e-02  -1.1400000e-04   7.0000000e-05   1.0600000e-04
   2.7790000e+03   1.0899827e+01   4.0672000e-02  -1.4665000e-02   2.0600000e-02  -1.1400000e-04   7.0000000e-05   1.0600000e-04
   2.7800000e+03   1.0903759e+01   3.4861000e-02  -9.7750000e-03   3.6050000e-02  -1.1400000e-04   7.0000000e-05   1.0600000e-04
   2.7810000e+03   1.0907674e+01   3.4864000e-02  -2.9335000e-02   2.0600000e-02  -1.1400000e-04   7.0000000e-05   1.0600000e-04
   2.7820000e+03   1.0911597e+01   8.7153000e-02  -2.4438000e-02   7.2100000e-02  -1.1400000e-04   7.0000000e-05   1.0600000e-04
   2.7830000e+03   1.0915521e+01   5.8110000e-02  -7.3342000e-02   3.6050000e-02  -1.1400000e-04   7.0000000e-05   1.0600000e-04
   2.7840000e+03   1.0919445e+01  -5.8030000e-03  -4.8901000e-02   4.1200000e-02  -1.1400000e-04   7.0000000e-05   1.0600000e-04
   2.7850000e+03   1.0923368e+01   6.3909000e-02   9.7890000e-03   4.6350000e-02  -1.1400000e-04   7.0000000e-05   1.0600000e-04
   2.7860000e+03   1.0927291e+01   6.9722000e-02  -1.4660000e-02  -3.0900000e-02  -1.1400000e-04   7.0000000e-05   1.0600000e-04
   2.7870000e+03   1.0931215e+01   6.3911000e-02  -9.7710000e-03   3.0900000e-02  -1.1400000e-04   7.0000000e-05   1.0600000e-04
   2.7880000e+03   1.0935139e+01   5.2289000e-02   9.7880000e-03  -2.0600000e-02  -1.1400000e-04   7.0000000e-05   1.0600000e-04
   2.7890000e+03   1.0939061e+01   1.2201400e-01  -2.4432000e-02   3.6050000e-02  -1.1400000e-04   7.0000000e-05   1.0600000e-04
   2.7900000e+03   1.0942985e+01   2.3248000e-02  -5.3787000e-02  -4.1200000e-02  -1.1400000e-04   7.0000000e-05   1.0600000e-04
   2.7910000e+03   1.0946909e+01   1.0000000e-06  -4.8900000e-03   2.5750000e-02  -1.1400000e-04   7.0000000e-05   1.0600000e-04
   2.7920000e+03   1.0950831e+01   8.7148000e-02   1.4682000e-02   1.5450000e-02  -1.1400000e-04   7.0000000e-05   1.0600000e-04
   2.7930000e+03   1.0954755e+01   4.0669000e-02   4.8950000e-03   5.1500000e-03  -1.1400000e-04   7.0000000e-05   1.0600000e-04
   2.7940000e+03   1.0958678e+01   1.1619000e-02   9.7820000e-03  -7.2100000e-02  -1.1400000e-04   7.0000000e-05   1.0600000e-04
   2.7950000e+03   1.0962603e+01   6.3914000e-02  -2.9331000e-02   5.6650000e-02  -1.1400000e-04   7.0000000e-05   1.0600000e-04
   2.7960000e+03   1.0966527e+01   8.7156000e-02  -4.3997000e-02  -1.5450000e-02  -1.1400000e-04   7.0000000e-05   1.0600000e-04
   2.7970000e+03   1.0970459e+01   1.1631000e-02  -7.3348000e-02   1.0300000e-02  -1.1400000e-04   7.0000000e-05   1.0600000e-04
   2.7980000e+03   1.0974374e+01   4.6484000e-02  -2.9333000e-02  -4.6350000e-02  -1.1400000e-04   7.0000000e-05   1.0600000e-04
   2.7990000e+03   1.0978297e+01   9.2964000e-02  -2.4436000e-02   4.6350000e-02  -1.1400000e-04   7.0000000e-05   1.0600000e-04
   2.8000000e+03   1.0982221e+01   5.2289000e-02   4.8980000e-03  -6.1800000e-02  -1.1400000e-04   7.0000000e-05   1.0600000e-04
   2.8010000e+03   1.0986144e+01   2.9049000e-02   9.7840000e-03   5.1500000e-02  -1.1400000e-04   7.0000000e-05   1.0600000e-04
   2.8020000e+03   1.0990067e+01   9.8774000e-02  -2.9325000e-02  -2.5750000e-02  -1.1400000e-04   7.0000000e-05   1.0600000e-04
   2.8030000e+03   1.0993990e+01   6.3911000e-02  -9.7710000e-03  -1.0300000e-02  -1.1400000e-04   7.0000000e-05   1.0600000e-04
   2.8040000e+03   1.0997913e+01   1.1623000e-02  -2.4448000e-02  -3.0900000e-02  -1.1400000e-04   7.0000000e-05   1.0600000e-04
   2.8050000e+03   1.1001837e+01   7.5535000e-02  -3.4220000e-02  -2.0600000e-02  -1.1400000e-04   7.0000000e-05   1.0600000e-04
   2.8060000e+03   1.1005761e+01   6.3912000e-02  -1.4661000e-02   5.1500000e-03  -1.1400000e-04   7.0000000e-05   1.0600000e-04
   2.8070000e+03   1.1009685e+01   5.2294000e-02  -2.9333000e-02  -5.1500000e-03  -1.1400000e-04   7.0000000e-05   1.0600000e-04
   2.8080000e+03   1.1013608e+01   2.3241000e-02  -9.7770000e-03  -1.0300000e-02  -1.1400000e-04   7.0000000e-05   1.0600000e-04
   2.8090000e+03   1.1017530e+01   1.7430000e-02   2.0000000e-06  -5.1500000e-03  -1.1400000e-04   7.0000000e-05   1.0600000e-04
   2.8100000e+03   1.1021456e+01   1.2201400e-01  -2.9322000e-02   5.1500000e-03  -1.1400000e-04   7.0000000e-05   1.0600000e-04
   2.8110000e+03   1.1025378e+01   4.6490000e-02  -6.8453000e-02   0.0000000e+00  -1.1400000e-04   7.0000000e-05   1.0600000e-04
   2.8120000e+03   1.1029302e+01  -3.0000000e-06   1.9560000e-02  -2.0600000e-02  -1.1400000e-04   7.0000000e-05   1.0600000e-04
   2.8130000e+03   1.1033226e+01   5.8098000e-02   1.4679000e-02   2.0600000e-02  -1.1400000e-04   7.0000000e-05   1.0600000e-04
   2.8140000e+03   1.1037150e+01   9.2965000e-02  -3.4216000e-02  -1.0300000e-02  -1.1400000e-04   7.0000000e-05   1.0600000e-04
   2.8150000e+03   1.1041072e+01   5.8110000e-03  -9.7790000e-03  -1.0300000e-02  -1.1400000e-04   7.0000000e-05   1.0600000e-04
   2.8160000e+03   1.1044996e+01   5.2291000e-02  -4.8820000e-03   1.5450000e-02  -1.1400000e-04   7.0000000e-05   1.0600000e-04
   2.8170000e+03   1.1048920e+01   9.8771000e-02  -4.8770000e-03   2.0600000e-02  -1.1400000e-04   7.0000000e-05   1.0600000e-04
   2.8180000e+03   1.1052842e+01   3.4863000e-02  -2.4445000e-02  -1.0300000e-02  -1.1400000e-04   7.0000000e-05   1.0600000e-04
   2.8190000e+03   1.1056783e+01   2.3241000e-02  -4.8870000e-03   5.1500000e-03  -1.1400000e-04   7.0000000e-05   1.0600000e-04
   2.8200000e+03   1.1060690e+01   8.1342000e-02  -1.4659000e-02   3.6050000e-02  -1.1400000e-04   7.0000000e-05   1.0600000e-04
   2.8210000e+03   1.1064613e+01   6.9725000e-02  -3.4221000e-02   3.0900000e-02  -1.1400000e-04   7.0000000e-05   1.0600000e-04
   2.8220000e+03   1.1068537e+01  -2.3236000e-02  -2.9343000e-02   3.0900000e-02  -1.1400000e-04   7.0000000e-05   1.0600000e-04
   2.8230000e+03   1.1072459e+01   8.7149000e-02   9.7930000e-03   3.6050000e-02  -1.1400000e-04   7.0000000e-05   1.0600000e-04
   2.8240000e+03   1.1076384e+01   9.2965000e-02  -3.4216000e-02   3.0900000e-02  -1.1400000e-04   7.0000000e-05   1.0600000e-04
   2.8250000e+03   1.1080307e+01   4.0676000e-02  -4.4004000e-02   1.5450000e-02  -1.1400000e-04   7.0000000e-05   1.0600000e-04
   2.8260000e+03   1.1084230e+01   4.6482000e-02  -1.4663000e-02   1.5450000e-02  -1.1400000e-04   7.0000000e-05   1.0600000e-04
   2.8270000e+03   1.1088155e+01   8.1348000e-02  -5.3778000e-02   7.7250000e-02  -1.1400000e-04   7.0000000e-05   1.0600000e-04
   2.8280000e+03   1.1092078e+01   4.6486000e-02  -3.9113000e-02   5.1500000e-02  -1.1400000e-04   7.0000000e-05   1.0600000e-04
   2.8290000e+03   1.1096001e+01   4.0674000e-02  -2.9334000e-02   2.5750000e-02  -1.1400000e-04   7.0000000e-05   1.0600000e-04
   2.8300000e+03   1.1099924e+01   6.3913000e-02  -2.4441000e-02   3.6050000e-02  -1.1400000e-04   7.0000000e-05   1.0600000e-04
   2.8310000e+03   1.1103848e+01   8.1341000e-02  -9.7690000e-03   5.1500000e-02  -1.1400000e-04   7.0000000e-05   1.0600000e-04
   2.8320000e+03   1.1107771e+01   2.3243000e-02  -1.9557000e-02   4.6350000e-02  -1.1400000e-04   7.0000000e-05   1.0600000e-04
   2.8330000e+03   1.1111694e+01   3.4858000e-02   1.4675000e-02   4.1200000e-02  -1.1400000e-04   7.0000000e-05   1.0600000e-04
   2.8340000e+03   1.1115618e+01   5.8104000e-02  -2.9332000e-02   8.7550000e-02  -1.1400000e-04   7.0000000e-05   1.0600000e-04
   2.8350000e+03   1.1119542e+01   8.1347000e-02  -5.3779000e-02   1.0300000e-02  -1.1400000e-04   7.0000000e-05   1.0600000e-04
   2.8360000e+03   1.1123465e+01   2.3245000e-02  -3.9117000e-02   5.1500000e-02  -1.1400000e-04   7.0000000e-05   1.0600000e-04
   2.8370000e+03   1.1127388e+01   1.7434000e-02  -2.4447000e-02   5.6650000e-02  -1.1400000e-04   7.0000000e-05   1.0600000e-04
   2.8380000e+03   1.1131311e+01   5.2288000e-02   1.4678000e-02   6.1800000e-02  -1.1400000e-04   7.0000000e-05   1.0600000e-04
   2.8390000e+03   1.1135235e+01   5.2291000e-02  -9.7720000e-03   1.0300000e-02  -1.1400000e-04   7.0000000e-05   1.0600000e-04
   2.8400000e+03   1.1139160e+01   4.6481000e-02  -9.7730000e-03   4.6350000e-02  -1.1400000e-04   7.0000000e-05   1.0600000e-04
   2.8410000e+03   1.1143084e+01   6.3910000e-02   9.0000000e-06   4.1200000e-02  -1.1400000e-04   7.0000000e-05   1.0600000e-04
   2.8420000e+03   1.1147007e+01   9.2968000e-02  -5.3776000e-02   5.1500000e-02  -1.1400000e-04   7.0000000e-05   1.0600000e-04
   2.8430000e+03   1.1150930e+01   1.1627000e-02  -4.8898000e-02   4.1200000e-02  -1.1400000e-04   7.0000000e-05   1.0600000e-04
   2.8440000e+03   1.1154854e+01   2.9049000e-02   9.7840000e-03   7.7250000e-02  -1.1400000e-04   7.0000000e-05   1.0600000e-04
   2.8450000e+03   1.1158778e+01   1.1039100e-01  -4.8750000e-03   2.5750000e-02  -1.1400000e-04   7.0000000e-05   1.0600000e-04
   2.8460000e+03   1.1162700e+01   2.3243000e-02  -2.4447000e-02   6.6950000e-02  -1.1400000e-04   7.0000000e-05   1.0600000e-04
   2.8470000e+03   1.1166623e+01   1.1619000e-02   9.7820000e-03   2.0600000e-02  -1.1400000e-04   7.0000000e-05   1.0600000e-04
   2.8480000e+03   1.1170547e+01   9.8777000e-02  -4.8887000e-02   8.7550000e-02  -1.1400000e-04   7.0000000e-05   1.0600000e-04
   2.8490000e+03   1.1174470e+01   6.9727000e-02  -5.3781000e-02   3.0900000e-02  -1.1400000e-04   7.0000000e-05   1.0600000e-04
   2.8500000e+03   1.1178394e+01   1.0000000e-06  -9.7800000e-03   3.0900000e-02  -1.1400000e-04   7.0000000e-05   1.0600000e-04
   2.8510000e+03   1.1182318e+01   8.1341000e-02  -9.7680000e-03   4.1200000e-02  -1.1400000e-04   7.0000000e-05   1.0600000e-04
   2.8520000e+03   1.1186240e+01   1.1039300e-01  -1.9544000e-02   8.7550000e-02  -1.1400000e-04   7.0000000e-05   1.0600000e-04
   2.8530000e+03   1.1190165e+01   2.3240000e-02   3.0000000e-06   2.5750000e-02  -1.1400000e-04   7.0000000e-05   1.0600000e-04
   2.8540000e+03   1.1194088e+01   3.4857000e-02   1.9565000e-02   6.6950000e-02  -1.1400000e-04   7.0000000e-05   1.0600000e-04
   2.8550000e+03   1.1198011e+01   1.2201400e-01  -2.9322000e-02   5.6650000e-02  -1.1400000e-04   7.0000000e-05   1.0600000e-04
   2.8560000e+03   1.1201935e+01   6.9725000e-02  -3.4220000e-02  -4.1200000e-02  -1.1400000e-04   7.0000000e-05   1.0600000e-04
   2.8570000e+03   1.1205858e+01   1.1626000e-02  -3.9118000e-02   2.5750000e-02  -1.1400000e-04   7.0000000e-05   1.0600000e-04
   2.8580000e+03   1.1209782e+01   6.3911000e-02  -9.7710000e-03  -2.0600000e-02  -1.1400000e-04   7.0000000e-05   1.0600000e-04
   2.8590000e+03   1.1213706e+01   6.3911000e-02  -4.8810000e-03   3.6050000e-02  -1.1400000e-04   7.0000000e-05   1.0600000e-04
   2.8600000e+03   1.1217628e+01   2.9051000e-02  -9.7760000e-03  -1.0300000e-02  -1.1400000e-04   7.0000000e-05   1.0600000e-04
   2.8610000e+03   1.1221552e+01  -5.8100000e-03  -1.0000000e-06   2.5750000e-02  -1.1400000e-04   7.0000000e-05   1.0600000e-04
   2.8620000e+03   1.1225475e+01   4.6483000e-02  -1.9554000e-02   0.0000000e+00  -1.1400000e-04   7.0000000e-05   1.0600000e-04
   2.8630000e+03   1.1229399e+01   9.2967000e-02  -5.3778000e-02   2.0600000e-02  -1.1400000e-04   7.0000000e-05   1.0600000e-04
   2.8640000e+03   1.1233323e+01   1.1624000e-02  -2.9338000e-02  -4.1200000e-02  -1.1400000e-04   7.0000000e-05   1.0600000e-04
   2.8650000e+03   1.1237247e+01   1.0000000e-06  -9.7800000e-03   2.5750000e-02  -1.1400000e-04   7.0000000e-05   1.0600000e-04
   2.8660000e+03   1.1241169e+01   8.7150000e-02   1.3000000e-05   5.1500000e-03  -1.1400000e-04   7.0000000e-05   1.0600000e-04
   2.8670000e+03   1.1245093e+01   5.8108000e-02  -5.3781000e-02   2.5750000e-02  -1.1400000e-04   7.0000000e-05   1.0600000e-04
   2.8680000e+03   1.1249017e+01   2.3239000e-02   9.7830000e-03  -5.1500000e-03  -1.1400000e-04   7.0000000e-05   1.0600000e-04
   2.8690000e+03   1.1252941e+01   4.6480000e-02   7.0000000e-06   2.5750000e-02  -1.1400000e-04   7.0000000e-05   1.0600000e-04
   2.8700000e+03   1.1256865e+01   6.9722000e-02  -1.4660000e-02   0.0000000e+00  -1.1400000e-04   7.0000000e-05   1.0600000e-04
   2.8710000e+03   1.1260788e+01   1.1621000e-02  -9.7780000e-03   2.0600000e-02  -1.1400000e-04   7.0000000e-05   1.0600000e-04
   2.8720000e+03   1.1264710e+01   4.0669000e-02   4.8950000e-03   1.5450000e-02  -1.1400000e-04   7.0000000e-05   1.0600000e-04
   2.8730000e+03   1.1268635e+01   9.8773000e-02  -1.9547000e-02   5.1500000e-03  -1.1400000e-04   7.0000000e-05   1.0600000e-04
   2.8740000e+03   1.1272558e+01   6.9730000e-02  -7.3341000e-02   2.0600000e-02  -1.1400000e-04   7.0000000e-05   1.0600000e-04
   2.8750000e+03   1.1276481e+01  -5.8060000e-03  -2.9341000e-02   1.5450000e-02  -1.1400000e-04   7.0000000e-05   1.0600000e-04
   2.8760000e+03   1.1280404e+01   1.1039400e-01  -2.9325000e-02   1.5450000e-02  -1.1400000e-04   7.0000000e-05   1.0600000e-04
   2.8770000e+03   1.1284328e+01   1.0458500e-01  -3.4216000e-02   3.6050000e-02  -1.1400000e-04   7.0000000e-05   1.0600000e-04
   2.8780000e+03   1.1288253e+01   1.1621000e-02  -9.7780000e-03   2.0600000e-02  -1.1400000e-04   7.0000000e-05   1.0600000e-04
   2.8790000e+03   1.1292176e+01   5.2288000e-02   1.4678000e-02   4.6350000e-02  -1.1400000e-04   7.0000000e-05   1.0600000e-04
   2.8800000e+03   1.1296099e+01   9.8775000e-02  -3.4215000e-02   2.5750000e-02  -1.1400000e-04   7.0000000e-05   1.0600000e-04
   2.8810000e+03   1.1300021e+01   2.3249000e-02  -6.3567000e-02   3.6050000e-02  -1.1400000e-04   7.0000000e-05   1.0600000e-04
   2.8820000e+03   1.1303946e+01   4.6481000e-02  -4.8830000e-03   2.5750000e-02  -1.1400000e-04   7.0000000e-05   1.0600000e-04
   2.8830000e+03   1.1307870e+01   1.1039400e-01  -2.4434000e-02   5.6650000e-02  -1.1400000e-04   7.0000000e-05   1.0600000e-04
   2.8840000e+03   1.1311793e+01   6.9723000e-02  -1.9550000e-02   2.0600000e-02  -1.1400000e-04   7.0000000e-05   1.0600000e-04
   2.8850000e+03   1.1315717e+01   1.6267900e-01   9.8020000e-03   3.0900000e-02  -1.1400000e-04   7.0000000e-05   1.0600000e-04
   2.8860000e+03   1.1319641e+01   4.0668000e-02   1.4675000e-02   1.0300000e-02  -1.1400000e-04   7.0000000e-05   1.0600000e-04
   2.8870000e+03   1.1323564e+01   5.2292000e-02  -1.4663000e-02   7.2100000e-02  -1.1400000e-04   7.0000000e-05   1.0600000e-04
   2.8880000e+03   1.1327488e+01   6.3917000e-02  -5.3781000e-02   2.0600000e-02  -1.1400000e-04   7.0000000e-05   1.0600000e-04
   2.8890000e+03   1.1331409e+01   4.6485000e-02  -3.4224000e-02   3.6050000e-02  -1.1400000e-04   7.0000000e-05   1.0600000e-04
   2.8900000e+03   1.1335333e+01   4.0674000e-02  -2.9335000e-02   1.0300000e-02  -1.1400000e-04   7.0000000e-05   1.0600000e-04
   2.8910000e+03   1.1339256e+01   9.8771000e-02  -4.8750000e-03   3.0900000e-02  -1.1400000e-04   7.0000000e-05   1.0600000e-04
   2.8920000e+03   1.1343180e+01   5.8099000e-02   9.7890000e-03   3.0900000e-02  -1.1400000e-04   7.0000000e-05   1.0600000e-04
   2.8930000e+03   1.1347104e+01   5.2286000e-02   2.9348000e-02   2.5750000e-02  -1.1400000e-04   7.0000000e-05   1.0600000e-04
   2.8940000e+03   1.1351027e+01   5.8102000e-02  -1.4661000e-02   5.6650000e-02  -1.1400000e-04   7.0000000e-05   1.0600000e-04
   2.8950000e+03   1.1354950e+01   6.3921000e-02  -7.3341000e-02   4.6350000e-02  -1.1400000e-04   7.0000000e-05   1.0600000e-04
   2.8960000e+03   1.1358874e+01   1.1626000e-02  -3.9118000e-02   6.1800000e-02  -1.1400000e-04   7.0000000e-05   1.0600000e-04
   2.8970000e+03   1.1362798e+01   3.4857000e-02   1.9565000e-02   8.2400000e-02  -1.1400000e-04   7.0000000e-05   1.0600000e-04
   2.8980000e+03   1.1366721e+01   1.2201200e-01  -1.4652000e-02   6.6950000e-02  -1.1400000e-04   7.0000000e-05   1.0600000e-04
   2.8990000e+03   1.1370646e+01   1.7430000e-02   2.0000000e-06   5.6650000e-02  -1.1400000e-04   7.0000000e-05   1.0600000e-04
   2.9000000e+03   1.1374568e+01  -1.1623000e-02   1.9558000e-02   8.2400000e-02  -1.1400000e-04   7.0000000e-05   1.0600000e-04
   2.9010000e+03   1.1378491e+01   8.7153000e-02  -2.4438000e-02   9.2700000e-02  -1.1400000e-04   7.0000000e-05   1.0600000e-04
   2.9020000e+03   1.1382415e+01   4.0682000e-02  -9.2905000e-02   6.6950000e-02  -1.1400000e-04   7.0000000e-05   1.0600000e-04
   2.9030000e+03   1.1386337e+01   1.1623000e-02  -1.9558000e-02   5.1500000e-02  -1.1400000e-04   7.0000000e-05   1.0600000e-04
   2.9040000e+03   1.1390262e+01   3.4859000e-02   9.7850000e-03   8.7550000e-02  -1.1400000e-04   7.0000000e-05   1.0600000e-04
   2.9050000e+03   1.1394185e+01   4.6486000e-02  -4.4004000e-02   5.1500000e-02  -1.1400000e-04   7.0000000e-05   1.0600000e-04
   2.9060000e+03   1.1398109e+01   2.3241000e-02  -4.8870000e-03   1.0300000e-01  -1.1400000e-04   7.0000000e-05   1.0600000e-04
   2.9070000e+03   1.1402033e+01   2.9049000e-02   9.7840000e-03   3.6050000e-02  -1.1400000e-04   7.0000000e-05   1.0600000e-04
   2.9080000e+03   1.1405959e+01   9.8772000e-02  -1.4655000e-02   8.2400000e-02  -1.1400000e-04   7.0000000e-05   1.0600000e-04
   2.9090000e+03   1.1409879e+01   6.9725000e-02  -3.4220000e-02   3.6050000e-02  -1.1400000e-04   7.0000000e-05   1.0600000e-04
   2.9100000e+03   1.1413803e+01   2.9059000e-02  -5.8676000e-02   6.6950000e-02  -1.1400000e-04   7.0000000e-05   1.0600000e-04
   2.9110000e+03   1.1417727e+01   4.0671000e-02  -9.7740000e-03   5.1500000e-02  -1.1400000e-04   7.0000000e-05   1.0600000e-04
   2.9120000e+03   1.1421651e+01   8.7151000e-02  -4.8770000e-03   6.6950000e-02  -1.1400000e-04   7.0000000e-05   1.0600000e-04
   2.9130000e+03   1.1425574e+01   5.2291000e-02  -9.7730000e-03   1.0300000e-02  -1.1400000e-04   7.0000000e-05   1.0600000e-04
   2.9140000e+03   1.1429498e+01   2.9053000e-02  -2.4446000e-02   7.7250000e-02  -1.1400000e-04   7.0000000e-05   1.0600000e-04
   2.9150000e+03   1.1433420e+01   4.0673000e-02  -2.4445000e-02   6.1800000e-02  -1.1400000e-04   7.0000000e-05   1.0600000e-04
   2.9160000e+03   1.1437345e+01   1.0458700e-01  -4.8886000e-02   8.7550000e-02  -1.1400000e-04   7.0000000e-05   1.0600000e-04
   2.9170000e+03   1.1441268e+01   2.3244000e-02  -2.9337000e-02   1.0300000e-02  -1.1400000e-04   7.0000000e-05   1.0600000e-04
   2.9180000e+03   1.1445189e+01   1.1620000e-02   2.0000000e-06   8.2400000e-02  -1.1400000e-04   7.0000000e-05   1.0600000e-04
   2.9190000e+03   1.1449114e+01   9.2963000e-02  -2.4438000e-02   3.0900000e-02  -1.1400000e-04   7.0000000e-05   1.0600000e-04
   2.9200000e+03   1.1453038e+01   7.5535000e-02  -3.4219000e-02   5.1500000e-02  -1.1400000e-04   7.0000000e-05   1.0600000e-04
   2.9210000e+03   1.1456962e+01  -1.1616000e-02  -2.9342000e-02   2.0600000e-02  -1.1400000e-04   7.0000000e-05   1.0600000e-04
   2.9220000e+03   1.1460903e+01   6.3914000e-02  -2.9331000e-02   6.6950000e-02  -1.1400000e-04   7.0000000e-05   1.0600000e-04
   2.9230000e+03   1.1464808e+01   1.1039800e-01  -5.3774000e-02   1.0300000e-02  -1.1400000e-04   7.0000000e-05   1.0600000e-04
   2.9240000e+03   1.1468731e+01   5.8140000e-03  -2.9339000e-02   4.1200000e-02  -1.1400000e-04   7.0000000e-05   1.0600000e-04
   2.9250000e+03   1.1472655e+01   5.8070000e-03   1.9561000e-02   4.6350000e-02  -1.1400000e-04   7.0000000e-05   1.0600000e-04
   2.9260000e+03   1.1476579e+01   1.1039400e-01  -2.9324000e-02   2.5750000e-02  -1.1400000e-04   7.0000000e-05   1.0600000e-04
   2.9270000e+03   1.1480502e+01   4.6488000e-02  -5.8674000e-02   1.0300000e-02  -1.1400000e-04   7.0000000e-05   1.0600000e-04
   2.9280000e+03   1.1484426e+01   1.1625000e-02  -3.4228000e-02   1.5450000e-02  -1.1400000e-04   7.0000000e-05   1.0600000e-04
   2.9290000e+03   1.1488351e+01   8.7149000e-02   4.9020000e-03   2.5750000e-02  -1.1400000e-04   7.0000000e-05   1.0600000e-04
   2.9300000e+03   1.1492272e+01   3.4862000e-02  -1.4665000e-02   1.0300000e-02  -1.1400000e-04   7.0000000e-05   1.0600000e-04
   2.9310000e+03   1.1496198e+01   6.9724000e-02  -2.9331000e-02  -1.5450000e-02  -1.1400000e-04   7.0000000e-05   1.0600000e-04
   2.9320000e+03   1.1500119e+01   2.9049000e-02   9.7840000e-03   4.1200000e-02  -1.1400000e-04   7.0000000e-05   1.0600000e-04
   2.9330000e+03   1.1504043e+01   6.3912000e-02  -1.4661000e-02   2.0600000e-02  -1.1400000e-04   7.0000000e-05   1.0600000e-04
   2.9340000e+03   1.1507966e+01   4.6485000e-02  -3.4223000e-02   3.6050000e-02  -1.1400000e-04   7.0000000e-05   1.0600000e-04
   2.9350000e+03   1.1511889e+01   4.0674000e-02  -2.9334000e-02  -1.5450000e-02  -1.1400000e-04   7.0000000e-05   1.0600000e-04
   2.9360000e+03   1.1515814e+01   7.5533000e-02  -1.9549000e-02   5.6650000e-02  -1.1400000e-04   7.0000000e-05   1.0600000e-04
   2.9370000e+03   1.1519737e+01   6.3913000e-02  -1.9551000e-02  -1.0300000e-02  -1.1400000e-04   7.0000000e-05   1.0600000e-04
   2.9380000e+03   1.1523660e+01   2.9051000e-02  -4.8860000e-03   1.0300000e-02  -1.1400000e-04   7.0000000e-05   1.0600000e-04
   2.9390000e+03   1.1527584e+01   2.9050000e-02   4.0000000e-06  -2.5750000e-02  -1.1400000e-04   7.0000000e-05   1.0600000e-04
   2.9400000e+03   1.1531507e+01   4.6483000e-02  -1.9553000e-02   1.0300000e-02  -1.1400000e-04   7.0000000e-05   1.0600000e-04
   2.9410000e+03   1.1535430e+01   8.1345000e-02  -3.9109000e-02   0.0000000e+00  -1.1400000e-04   7.0000000e-05   1.0600000e-04
   2.9420000e+03   1.1539355e+01   4.6485000e-02  -3.9114000e-02  -2.0600000e-02  -1.1400000e-04   7.0000000e-05   1.0600000e-04
   2.9430000e+03   1.1543279e+01   2.9055000e-02  -3.9116000e-02  -5.1500000e-03  -1.1400000e-04   7.0000000e-05   1.0600000e-04
   2.9440000e+03   1.1547201e+01   1.1039200e-01  -1.4655000e-02   3.6050000e-02  -1.1400000e-04   7.0000000e-05   1.0600000e-04
   2.9450000e+03   1.1551126e+01   7.5531000e-02  -4.8800000e-03   4.6350000e-02  -1.1400000e-04   7.0000000e-05   1.0600000e-04
   2.9460000e+03   1.1555049e+01   4.0669000e-02   9.7850000e-03   1.0300000e-02  -1.1400000e-04   7.0000000e-05   1.0600000e-04
   2.9470000e+03   1.1558970e+01   7.5531000e-02  -4.8800000e-03   6.6950000e-02  -1.1400000e-04   7.0000000e-05   1.0600000e-04
   2.9480000e+03   1.1562895e+01   9.2972000e-02  -7.8226000e-02   1.0300000e-02  -1.1400000e-04   7.0000000e-05   1.0600000e-04
   2.9490000e+03   1.1566819e+01   2.3246000e-02  -3.9117000e-02   1.5450000e-02  -1.1400000e-04   7.0000000e-05   1.0600000e-04
   2.9500000e+03   1.1570743e+01   5.2289000e-02   9.7880000e-03   3.6050000e-02  -1.1400000e-04   7.0000000e-05   1.0600000e-04
   2.9510000e+03   1.1574666e+01   1.3363500e-01  -3.4210000e-02   5.1500000e-02  -1.1400000e-04   7.0000000e-05   1.0600000e-04
   2.9520000e+03   1.1578588e+01   3.4858000e-02   1.4675000e-02  -1.0300000e-02  -1.1400000e-04   7.0000000e-05   1.0600000e-04
   2.9530000e+03   1.1582513e+01   2.3236000e-02   2.4453000e-02   5.1500000e-02  -1.1400000e-04   7.0000000e-05   1.0600000e-04
   2.9540000e+03   1.1586436e+01   7.5531000e-02  -4.8790000e-03   5.1500000e-03  -1.1400000e-04   7.0000000e-05   1.0600000e-04
   2.9550000e+03   1.1590363e+01   2.9057000e-02  -5.3786000e-02   7.7250000e-02  -1.1400000e-04   7.0000000e-05   1.0600000e-04
   2.9560000e+03   1.1594284e+01   4.6481000e-02  -9.7740000e-03  -1.5450000e-02  -1.1400000e-04   7.0000000e-05   1.0600000e-04
   2.9570000e+03   1.1598207e+01   3.4860000e-02   5.0000000e-06   7.7250000e-02  -1.1400000e-04   7.0000000e-05   1.0600000e-04
   2.9580000e+03   1.1602130e+01   5.8105000e-02  -3.4222000e-02  -2.0600000e-02  -1.1400000e-04   7.0000000e-05   1.0600000e-04
   2.9590000e+03   1.1606054e+01   4.6480000e-02   6.0000000e-06   5.1500000e-02  -1.1400000e-04   7.0000000e-05   1.0600000e-04
   2.9600000e+03   1.1609978e+01   2.3239000e-02   4.8930000e-03  -3.0900000e-02  -1.1400000e-04   7.0000000e-05   1.0600000e-04
   2.9610000e+03   1.1613900e+01   8.7152000e-02  -1.4657000e-02   4.6350000e-02  -1.1400000e-04   7.0000000e-05   1.0600000e-04
   2.9620000e+03   1.1617824e+01   8.1344000e-02  -2.9328000e-02   8.7550000e-02  -1.1400000e-04   7.0000000e-05   1.0600000e-04
   2.9630000e+03   1.1621747e+01   4.0676000e-02  -3.9114000e-02   5.1500000e-02  -1.1400000e-04   7.0000000e-05   1.0600000e-04
   2.9640000e+03   1.1625671e+01   2.9054000e-02  -2.9336000e-02   6.6950000e-02  -1.1400000e-04   7.0000000e-05   1.0600000e-04
   2.9650000e+03   1.1629595e+01   8.7152000e-02  -1.4657000e-02   3.0900000e-02  -1.1400000e-04   7.0000000e-05   1.0600000e-04
   2.9660000e+03   1.1633518e+01   4.6483000e-02  -1.9553000e-02   5.1500000e-02  -1.1400000e-04   7.0000000e-05   1.0600000e-04
   2.9670000e+03   1.1637441e+01   1.0000000e-06  -9.7800000e-03   5.6650000e-02  -1.1400000e-04   7.0000000e-05   1.0600000e-04
   2.9680000e+03   1.1641365e+01   1.1621000e-02  -9.7780000e-03   5.6650000e-02  -1.1400000e-04   7.0000000e-05   1.0600000e-04
   2.9690000e+03   1.1645288e+01   1.1039900e-01  -6.3555000e-02   4.1200000e-02  -1.1400000e-04   7.0000000e-05   1.0600000e-04
   2.9700000e+03   1.1649213e+01   4.0676000e-02  -4.4005000e-02   4.1200000e-02  -1.1400000e-04   7.0000000e-05   1.0600000e-04
   2.9710000e+03   1.1653135e+01  -1.7431000e-02   9.7780000e-03   2.0600000e-02  -1.1400000e-04   7.0000000e-05   1.0600000e-04
   2.9720000e+03   1.1657059e+01   8.7153000e-02  -2.4438000e-02   4.1200000e-02  -1.1400000e-04   7.0000000e-05   1.0600000e-04
   2.9730000e+03   1.1660982e+01   9.2965000e-02  -3.9108000e-02   1.0300000e-02  -1.1400000e-04   7.0000000e-05   1.0600000e-04
   2.9740000e+03   1.1664907e+01   1.1625000e-02  -3.9118000e-02   3.6050000e-02  -1.1400000e-04   7.0000000e-05   1.0600000e-04
   2.9750000e+03   1.1668829e+01   5.2291000e-02  -4.8830000e-03   1.0300000e-02  -1.1400000e-04   7.0000000e-05   1.0600000e-04
   2.9760000e+03   1.1672752e+01   1.3944700e-01  -4.8879000e-02   7.2100000e-02  -1.1400000e-04   7.0000000e-05   1.0600000e-04
   2.9770000e+03   1.1676677e+01   3.4868000e-02  -5.3785000e-02   1.5450000e-02  -1.1400000e-04   7.0000000e-05   1.0600000e-04
   2.9780000e+03   1.1680599e+01  -5.8090000e-03  -9.7810000e-03   3.6050000e-02  -1.1400000e-04   7.0000000e-05   1.0600000e-04
   2.9790000e+03   1.1684524e+01   8.7152000e-02  -1.4657000e-02   2.5750000e-02  -1.1400000e-04   7.0000000e-05   1.0600000e-04
   2.9800000e+03   1.1688447e+01   5.8107000e-02  -4.8891000e-02   5.6650000e-02  -1.1400000e-04   7.0000000e-05   1.0600000e-04
   2.9810000e+03   1.1692369e+01   2.9051000e-02  -9.7760000e-03   0.0000000e+00  -1.1400000e-04   7.0000000e-05   1.0600000e-04
   2.9820000e+03   1.1696294e+01   4.6479000e-02   4.8970000e-03   5.1500000e-02  -1.1400000e-04   7.0000000e-05   1.0600000e-04
   2.9830000e+03   1.1700217e+01   5.8105000e-02  -3.4222000e-02   3.6050000e-02  -1.1400000e-04   7.0000000e-05   1.0600000e-04
   2.9840000e+03   1.1704141e+01   6.9723000e-02  -2.4441000e-02   1.0300000e-02  -1.1400000e-04   7.0000000e-05   1.0600000e-04
   2.9850000e+03   1.1708065e+01   1.1623000e-02  -2.4448000e-02  -5.1500000e-03  -1.1400000e-04   7.0000000e-05   1.0600000e-04
   2.9860000e+03   1.1711988e+01   2.3241000e-02  -9.7770000e-03   4.1200000e-02  -1.1400000e-04   7.0000000e-05   1.0600000e-04
   2.9870000e+03   1.1715911e+01   7.5534000e-02  -2.9330000e-02  -1.0300000e-02  -1.1400000e-04   7.0000000e-05   1.0600000e-04
   2.9880000e+03   1.1719834e+01   6.3917000e-02  -5.3781000e-02   1.0300000e-02  -1.1400000e-04   7.0000000e-05   1.0600000e-04
   2.9890000e+03   1.1723763e+01   3.4860000e-02   5.0000000e-06   1.0300000e-02  -1.1400000e-04   7.0000000e-05   1.0600000e-04
   2.9900000e+03   1.1727680e+01   6.9720000e-02   1.0000000e-05   3.6050000e-02  -1.1400000e-04   7.0000000e-05   1.0600000e-04
   2.9910000e+03   1.1731604e+01   6.3912000e-02  -1.4661000e-02  -1.0300000e-02  -1.1400000e-04   7.0000000e-05   1.0600000e-04
   2.9920000e+03   1.1735529e+01   1.7430000e-02   3.0000000e-06  -5.1500000e-03  -1.1400000e-04   7.0000000e-05   1.0600000e-04
   2.9930000e+03   1.1739451e+01   5.2291000e-02  -9.7720000e-03  -2.0600000e-02  -1.1400000e-04   7.0000000e-05   1.0600000e-04
   2.9940000e+03   1.1743375e+01   1.1039300e-01  -1.9544000e-02   4.1200000e-02  -1.1400000e-04   7.0000000e-05   1.0600000e-04
   2.9950000e+03   1.1747298e+01   3.4869000e-02  -6.3565000e-02  -1.0300000e-02  -1.1400000e-04   7.0000000e-05   1.0600000e-04
   2.9960000e+03   1.1751222e+01  -1.1614000e-02  -3.9122000e-02   1.5450000e-02  -1.1400000e-04   7.0000000e-05   1.0600000e-04
   2.9970000e+03   1.1755146e+01   9.2959000e-02   9.7920000e-03  -2.0600000e-02  -1.1400000e-04   7.0000000e-05   1.0600000e-04
   2.9980000e+03   1.1759070e+01   6.3908000e-02   1.4679000e-02   1.0300000e-02  -1.1400000e-04   7.0000000e-05   1.0600000e-04
   2.9990000e+03   1.1762994e+01   4.0671000e-02  -9.7750000e-03  -6.1800000e-02  -1.1400000e-04   7.0000000e-05   1.0600000e-04
   3.0000000e+03   1.1766917e+01   7.5530000e-02   1.0000000e-05  -5.1500000e-03  -1.1400000e-04   7.0000000e-05   1.0600000e-04
   3.0010000e+03   1.1770841e+01   1.3364000e-01  -7.3332000e-02   1.5450000e-02  -1.1400000e-04   7.0000000e-05   1.0600000e-04
   3.0020000e+03   1.1774764e+01   2.3247000e-02  -5.3787000e-02   3.0900000e-02  -1.1400000e-04   7.0000000e-05   1.0600000e-04
   3.0030000e+03   1.1778687e+01   3.4860000e-02   5.0000000e-06  -3.6050000e-02  -1.1400000e-04   7.0000000e-05   1.0600000e-04
   3.0040000e+03   1.1782610e+01   9.8771000e-02  -9.7650000e-03   0.0000000e+00  -1.1400000e-04   7.0000000e-05   1.0600000e-04
   3.0050000e+03   1.1786533e+01   7.5530000e-02   1.1000000e-05  -1.0300000e-02  -1.1400000e-04   7.0000000e-05   1.0600000e-04
   3.0060000e+03   1.1790457e+01   2.3241000e-02  -4.8870000e-03   0.0000000e+00  -1.1400000e-04   7.0000000e-05   1.0600000e-04
   3.0070000e+03   1.1794381e+01   7.5534000e-02  -2.9329000e-02  -4.6350000e-02  -1.1400000e-04   7.0000000e-05   1.0600000e-04
   3.0080000e+03   1.1798305e+01   4.6486000e-02  -3.9113000e-02   3.6050000e-02  -1.1400000e-04   7.0000000e-05   1.0600000e-04
   3.0090000e+03   1.1802228e+01   6.3915000e-02  -3.4221000e-02  -2.0600000e-02  -1.1400000e-04   7.0000000e-05   1.0600000e-04
   3.0100000e+03   1.1806150e+01   4.6484000e-02  -2.9333000e-02   1.5450000e-02  -1.1400000e-04   7.0000000e-05   1.0600000e-04
   3.0110000e+03   1.1810075e+01   2.9051000e-02  -9.7760000e-03  -4.6350000e-02  -1.1400000e-04   7.0000000e-05   1.0600000e-04
   3.0120000e+03   1.1813998e+01   3.4859000e-02   4.8950000e-03   3.0900000e-02  -1.1400000e-04   7.0000000e-05   1.0600000e-04
   3.0130000e+03   1.1817922e+01   4.6485000e-02  -3.4224000e-02  -3.6050000e-02  -1.1400000e-04   7.0000000e-05   1.0600000e-04
   3.0140000e+03   1.1821846e+01   6.9723000e-02  -2.4441000e-02  -2.0600000e-02  -1.1400000e-04   7.0000000e-05   1.0600000e-04
   3.0150000e+03   1.1825768e+01   5.8104000e-02  -2.9332000e-02   5.6650000e-02  -1.1400000e-04   7.0000000e-05   1.0600000e-04
   3.0160000e+03   1.1829692e+01   4.6482000e-02  -1.4664000e-02   1.0300000e-02  -1.1400000e-04   7.0000000e-05   1.0600000e-04
   3.0170000e+03   1.1833616e+01  -2.3236000e-02  -2.9343000e-02   4.6350000e-02  -1.1400000e-04   7.0000000e-05   1.0600000e-04
   3.0180000e+03   1.1837539e+01   3.4859000e-02   4.8950000e-03  -1.5450000e-02  -1.1400000e-04   7.0000000e-05   1.0600000e-04
   3.0190000e+03   1.1841462e+01   1.0458000e-01   1.5000000e-05   4.6350000e-02  -1.1400000e-04   7.0000000e-05   1.0600000e-04
   3.0200000e+03   1.1845387e+01   2.3244000e-02  -2.4447000e-02  -1.0300000e-02  -1.1400000e-04   7.0000000e-05   1.0600000e-04
   3.0210000e+03   1.1849309e+01   1.1624000e-02  -2.4448000e-02   3.0900000e-02  -1.1400000e-04   7.0000000e-05   1.0600000e-04
   3.0220000e+03   1.1853233e+01   8.1341000e-02  -9.7680000e-03  -5.1500000e-03  -1.1400000e-04   7.0000000e-05   1.0600000e-04
   3.0230000e+03   1.1857157e+01   7.5534000e-02  -2.9329000e-02   4.1200000e-02  -1.1400000e-04   7.0000000e-05   1.0600000e-04
   3.0240000e+03   1.1861079e+01   1.1625000e-02  -3.4228000e-02  -5.1500000e-03  -1.1400000e-04   7.0000000e-05   1.0600000e-04
   3.0250000e+03   1.1865024e+01   8.1341000e-02  -4.8790000e-03   1.0300000e-02  -1.1400000e-04   7.0000000e-05   1.0600000e-04
   3.0260000e+03   1.1868928e+01   8.7151000e-02  -9.7680000e-03   3.6050000e-02  -1.1400000e-04   7.0000000e-05   1.0600000e-04
   3.0270000e+03   1.1872850e+01   3.4865000e-02  -3.4225000e-02   4.1200000e-02  -1.1400000e-04   7.0000000e-05   1.0600000e-04
   3.0280000e+03   1.1876775e+01   2.9057000e-02  -4.8896000e-02   1.0300000e-02  -1.1400000e-04   7.0000000e-05   1.0600000e-04
   3.0290000e+03   1.1880698e+01   1.2201500e-01  -3.9104000e-02   4.1200000e-02  -1.1400000e-04   7.0000000e-05   1.0600000e-04
   3.0300000e+03   1.1884621e+01   5.8104000e-02  -2.9332000e-02   1.5450000e-02  -1.1400000e-04   7.0000000e-05   1.0600000e-04
   3.0310000e+03   1.1888545e+01   3.4864000e-02  -2.4445000e-02   2.5750000e-02  -1.1400000e-04   7.0000000e-05   1.0600000e-04
   3.0320000e+03   1.1892468e+01   6.9725000e-02  -3.4220000e-02   1.5450000e-02  -1.1400000e-04   7.0000000e-05   1.0600000e-04
   3.0330000e+03   1.1896390e+01   4.0669000e-02   4.8960000e-03   3.6050000e-02  -1.1400000e-04   7.0000000e-05   1.0600000e-04
   3.0340000e+03   1.1900313e+01   4.6486000e-02  -4.4003000e-02   1.0300000e-02  -1.1400000e-04   7.0000000e-05   1.0600000e-04
   3.0350000e+03   1.1904238e+01   4.6481000e-02  -9.7730000e-03   3.0900000e-02  -1.1400000e-04   7.0000000e-05   1.0600000e-04
   3.0360000e+03   1.1908162e+01   2.9051000e-02  -9.7760000e-03   4.1200000e-02  -1.1400000e-04   7.0000000e-05   1.0600000e-04
   3.0370000e+03   1.1912085e+01   6.3909000e-02   4.8990000e-03   3.6050000e-02  -1.1400000e-04   7.0000000e-05   1.0600000e-04
   3.0380000e+03   1.1916009e+01   6.3912000e-02  -1.4661000e-02   4.1200000e-02  -1.1400000e-04   7.0000000e-05   1.0600000e-04
   3.0390000e+03   1.1919932e+01   1.1627000e-02  -4.8898000e-02   2.0600000e-02  -1.1400000e-04   7.0000000e-05   1.0600000e-04
   3.0400000e+03   1.1923855e+01   4.0670000e-02   5.0000000e-06   3.6050000e-02  -1.1400000e-04   7.0000000e-05   1.0600000e-04
   3.0410000e+03   1.1927780e+01   9.8772000e-02  -1.4657000e-02   3.6050000e-02  -1.1400000e-04   7.0000000e-05   1.0600000e-04
   3.0420000e+03   1.1931704e+01   5.8103000e-02  -2.4442000e-02   3.0900000e-02  -1.1400000e-04   7.0000000e-05   1.0600000e-04
   3.0430000e+03   1.1935627e+01   5.2290000e-02   7.0000000e-06   4.6350000e-02  -1.1400000e-04   7.0000000e-05   1.0600000e-04
   3.0440000e+03   1.1939551e+01   6.3909000e-02   9.7890000e-03   2.5750000e-02  -1.1400000e-04   7.0000000e-05   1.0600000e-04
   3.0450000e+03   1.1943474e+01   5.2293000e-02  -1.9552000e-02   5.1500000e-02  -1.1400000e-04   7.0000000e-05   1.0600000e-04
   3.0460000e+03   1.1947397e+01   4.0676000e-02  -4.4004000e-02   5.1500000e-03  -1.1400000e-04   7.0000000e-05   1.0600000e-04
   3.0470000e+03   1.1951320e+01   7.5529000e-02   9.7910000e-03   5.6650000e-02  -1.1400000e-04   7.0000000e-05   1.0600000e-04
   3.0480000e+03   1.1955243e+01   7.5534000e-02  -2.4439000e-02   3.0900000e-02  -1.1400000e-04   7.0000000e-05   1.0600000e-04
   3.0490000e+03   1.1959167e+01   2.3251000e-02  -7.3347000e-02   6.1800000e-02  -1.1400000e-04   7.0000000e-05   1.0600000e-04
   3.0500000e+03   1.1963090e+01   8.1340000e-02   1.2000000e-05   1.0300000e-02  -1.1400000e-04   7.0000000e-05   1.0600000e-04
   3.0510000e+03   1.1967014e+01   7.5529000e-02   4.9010000e-03  -1.0300000e-02  -1.1400000e-04   7.0000000e-05   1.0600000e-04
   3.0520000e+03   1.1970938e+01   7.5531000e-02  -4.8790000e-03   3.6050000e-02  -1.1400000e-04   7.0000000e-05   1.0600000e-04
   3.0530000e+03   1.1974860e+01   6.3913000e-02  -2.4441000e-02  -3.0900000e-02  -1.1400000e-04   7.0000000e-05   1.0600000e-04
   3.0540000e+03   1.1978785e+01   6.9728000e-02  -5.8671000e-02   1.5450000e-02  -1.1400000e-04   7.0000000e-05   1.0600000e-04
   3.0550000e+03   1.1982708e+01   2.9055000e-02  -3.9116000e-02  -3.0900000e-02  -1.1400000e-04   7.0000000e-05   1.0600000e-04
   3.0560000e+03   1.1986631e+01   5.8098000e-02   1.4678000e-02   4.6350000e-02  -1.1400000e-04   7.0000000e-05   1.0600000e-04
   3.0570000e+03   1.1990555e+01   8.1345000e-02  -3.4219000e-02  -2.5750000e-02  -1.1400000e-04   7.0000000e-05   1.0600000e-04
   3.0580000e+03   1.1994480e+01   2.9047000e-02   1.9564000e-02   2.5750000e-02  -1.1400000e-04   7.0000000e-05   1.0600000e-04
   3.0590000e+03   1.1998402e+01   2.9046000e-02   2.4454000e-02  -2.5750000e-02  -1.1400000e-04   7.0000000e-05   1.0600000e-04
   3.0600000e+03   1.2002327e+01   5.8108000e-02  -5.3781000e-02   3.0900000e-02  -1.1400000e-04   7.0000000e-05   1.0600000e-04
   3.0610000e+03   1.2006248e+01   2.3249000e-02  -5.8677000e-02  -1.5450000e-02  -1.1400000e-04   7.0000000e-05   1.0600000e-04
   3.0620000e+03   1.2010172e+01   5.8101000e-02  -9.7710000e-03   4.6350000e-02  -1.1400000e-04   7.0000000e-05   1.0600000e-04
   3.0630000e+03   1.2014095e+01   7.5535000e-02  -3.4219000e-02  -3.0900000e-02  -1.1400000e-04   7.0000000e-05   1.0600000e-04
   3.0640000e+03   1.2018020e+01   1.1625000e-02  -3.4228000e-02   3.0900000e-02  -1.1400000e-04   7.0000000e-05   1.0600000e-04
   3.0650000e+03   1.2021943e+01  -3.0000000e-06   1.9560000e-02  -5.1500000e-03  -1.1400000e-04   7.0000000e-05   1.0600000e-04
   3.0660000e+03   1.2025868e+01   6.3908000e-02   1.4679000e-02   3.6050000e-02  -1.1400000e-04   7.0000000e-05   1.0600000e-04
   3.0670000e+03   1.2029789e+01   1.0458700e-01  -5.3776000e-02   1.0300000e-02  -1.1400000e-04   7.0000000e-05   1.0600000e-04
   3.0680000e+03   1.2033713e+01   4.0671000e-02  -9.7750000e-03  -1.0300000e-02  -1.1400000e-04   7.0000000e-05   1.0600000e-04
   3.0690000e+03   1.2037637e+01   2.9051000e-02  -9.7760000e-03  -2.5750000e-02  -1.1400000e-04   7.0000000e-05   1.0600000e-04
   3.0700000e+03   1.2041560e+01   6.3916000e-02  -4.4001000e-02  -5.1500000e-03  -1.1400000e-04   7.0000000e-05   1.0600000e-04
   3.0710000e+03   1.2045485e+01   4.6482000e-02  -1.4664000e-02  -3.6050000e-02  -1.1400000e-04   7.0000000e-05   1.0600000e-04
   3.0720000e+03   1.2049408e+01   5.8099000e-02   9.7880000e-03   0.0000000e+00  -1.1400000e-04   7.0000000e-05   1.0600000e-04
   3.0730000e+03   1.2053330e+01   2.9051000e-02  -4.8860000e-03  -1.0300000e-02  -1.1400000e-04   7.0000000e-05   1.0600000e-04
   3.0740000e+03   1.2057255e+01   6.3914000e-02  -2.4441000e-02   2.5750000e-02  -1.1400000e-04   7.0000000e-05   1.0600000e-04
   3.0750000e+03   1.2061178e+01   9.2968000e-02  -5.3776000e-02  -3.0900000e-02  -1.1400000e-04   7.0000000e-05   1.0600000e-04
   3.0760000e+03   1.2065101e+01   2.3241000e-02  -9.7770000e-03   5.1500000e-03  -1.1400000e-04   7.0000000e-05   1.0600000e-04
   3.0770000e+03   1.2069023e+01   2.9046000e-02   2.9344000e-02   5.1500000e-03  -1.1400000e-04   7.0000000e-05   1.0600000e-04
   3.0780000e+03   1.2072948e+01   8.7152000e-02  -1.4657000e-02   1.5450000e-02  -1.1400000e-04   7.0000000e-05   1.0600000e-04
   3.0790000e+03   1.2076871e+01   4.6488000e-02  -5.3783000e-02   2.0600000e-02  -1.1400000e-04   7.0000000e-05   1.0600000e-04
   3.0800000e+03   1.2080794e+01   2.9050000e-02   4.0000000e-06  -5.1500000e-03  -1.1400000e-04   7.0000000e-05   1.0600000e-04
   3.0810000e+03   1.2084718e+01   6.3913000e-02  -2.4441000e-02   2.0600000e-02  -1.1400000e-04   7.0000000e-05   1.0600000e-04
   3.0820000e+03   1.2088641e+01   1.1620700e-01  -5.3774000e-02   2.5750000e-02  -1.1400000e-04   7.0000000e-05   1.0600000e-04
   3.0830000e+03   1.2092566e+01   1.1620000e-02   2.0000000e-06  -1.0300000e-02  -1.1400000e-04   7.0000000e-05   1.0600000e-04
   3.0840000e+03   1.2096490e+01   1.7429000e-02   9.7820000e-03   4.1200000e-02  -1.1400000e-04   7.0000000e-05   1.0600000e-04
   3.0850000e+03   1.2100413e+01   1.2201300e-01  -1.9544000e-02   5.1500000e-02  -1.1400000e-04   7.0000000e-05   1.0600000e-04
   3.0860000e+03   1.2104337e+01   2.9058000e-02  -5.3786000e-02   3.6050000e-02  -1.1400000e-04   7.0000000e-05   1.0600000e-04
   3.0870000e+03   1.2108260e+01   1.7431000e-02  -9.7770000e-03   1.5450000e-02  -1.1400000e-04   7.0000000e-05   1.0600000e-04
   3.0880000e+03   1.2112183e+01   8.7149000e-02   9.7930000e-03   4.6350000e-02  -1.1400000e-04   7.0000000e-05   1.0600000e-04
   3.0890000e+03   1.2116108e+01   5.2293000e-02  -1.9552000e-02   2.0600000e-02  -1.1400000e-04   7.0000000e-05   1.0600000e-04
   3.0900000e+03   1.2120029e+01   5.8101000e-02  -4.8810000e-03   3.6050000e-02  -1.1400000e-04   7.0000000e-05   1.0600000e-04
   3.0910000e+03   1.2123953e+01   2.9049000e-02   9.7840000e-03   3.6050000e-02  -1.1400000e-04   7.0000000e-05   1.0600000e-04
   3.0920000e+03   1.2127876e+01   2.3243000e-02  -1.9557000e-02   6.1800000e-02  -1.1400000e-04   7.0000000e-05   1.0600000e-04
   3.0930000e+03   1.2131800e+01   4.6485000e-02  -3.4224000e-02   5.1500000e-02  -1.1400000e-04   7.0000000e-05   1.0600000e-04
   3.0940000e+03   1.2135724e+01   4.0670000e-02   5.0000000e-06   3.6050000e-02  -1.1400000e-04   7.0000000e-05   1.0600000e-04
   3.0950000e+03   1.2139647e+01   5.2290000e-02   7.0000000e-06   5.6650000e-02  -1.1400000e-04   7.0000000e-05   1.0600000e-04
   3.0960000e+03   1.2143570e+01   8.7153000e-02  -2.4438000e-02   3.0900000e-02  -1.1400000e-04   7.0000000e-05   1.0600000e-04
   3.0970000e+03   1.2147494e+01   3.4862000e-02  -1.4665000e-02   7.2100000e-02  -1.1400000e-04   7.0000000e-05   1.0600000e-04
   3.0980000e+03   1.2151418e+01   2.3237000e-02   1.9563000e-02   4.6350000e-02  -1.1400000e-04   7.0000000e-05   1.0600000e-04
   3.0990000e+03   1.2155341e+01   3.4862000e-02  -1.4665000e-02   7.2100000e-02  -1.1400000e-04   7.0000000e-05   1.0600000e-04
   3.1000000e+03   1.2159265e+01   1.1039600e-01  -4.3994000e-02   5.6650000e-02  -1.1400000e-04   7.0000000e-05   1.0600000e-04
[truncated: 49,570,186 more chars]
