# Supplementary material for: Delays in Admittance-Controlled Haptic Devices Make Simulated Masses Feel Heavier
Source: PLoS One. 2015 Sep 11;10(9):e0138023. doi: 10.1371/journal.pone.0138023 (PMC4567313; doi:10.1371/journal.pone.0138023)
Supplement: S1 Appendix — (ZIP) [file pone.0138023.s001.zip › Data_subject1-7/Duw_pp5.txt]

{'ScanNr','Time','ForceX','ForceY','ForceZ','PosX','PosY','PosZ'}
   1.0000000e+00   9.1000000e-05   1.1622000e-02  -1.4668000e-02   1.5450000e-02  -1.1500000e-04   7.1000000e-05   1.0700000e-04
   2.0000000e+00   3.9560000e-03   2.9046000e-02   2.9344000e-02   7.7250000e-02  -1.1500000e-04   7.1000000e-05   1.0700000e-04
   3.0000000e+00   7.8380000e-03  -5.8101000e-02   9.7710000e-03   8.7550000e-02  -1.1500000e-04   7.1000000e-05   1.0700000e-04
   4.0000000e+00   1.1749000e-02   2.9054000e-02  -2.4446000e-02   1.5450000e-02  -1.1500000e-04   7.1000000e-05   1.0600000e-04
   5.0000000e+00   1.5605000e-02  -4.6473000e-02  -4.8907000e-02   6.1800000e-02  -1.1500000e-04   7.1000000e-05   1.0600000e-04
   6.0000000e+00   1.9505000e-02   1.1628000e-02  -5.3788000e-02   1.5450000e-02  -1.1500000e-04   7.1000000e-05   1.0600000e-04
   7.0000000e+00   2.3372000e-02  -3.4856000e-02  -2.9345000e-02   3.0900000e-02  -1.1500000e-04   7.1000000e-05   1.0600000e-04
   8.0000000e+00   2.7252000e-02   1.0000000e-05  -6.8460000e-02  -3.0900000e-02  -1.1500000e-04   7.1000000e-05   1.0600000e-04
   9.0000000e+00   3.1136000e-02   2.9055000e-02  -3.4226000e-02   5.1500000e-03  -1.1500000e-04   7.1000000e-05   1.0600000e-04
   1.0000000e+01   3.5018000e-02  -1.7426000e-02  -2.4453000e-02  -3.6050000e-02  -1.1500000e-04   7.1000000e-05   1.0600000e-04
   1.1000000e+01   3.8899000e-02  -4.6469000e-02  -7.3357000e-02   3.6050000e-02  -1.1500000e-04   7.1000000e-05   1.0600000e-04
   1.2000000e+01   4.2782000e-02  -1.1608000e-02  -8.3132000e-02  -1.0300000e-02  -1.1500000e-04   7.1000000e-05   1.0600000e-04
   1.3000000e+01   4.6664000e-02  -3.4853000e-02  -4.8905000e-02   4.6350000e-02  -1.1500000e-04   7.1000000e-05   1.0600000e-04
   1.4000000e+01   5.0547000e-02  -4.0663000e-02  -4.8906000e-02   1.5450000e-02  -1.1400000e-04   7.1000000e-05   1.0600000e-04
   1.5000000e+01   5.4429000e-02   3.4861000e-02  -9.7750000e-03  -1.0300000e-02  -1.1400000e-04   7.1000000e-05   1.0600000e-04
   1.6000000e+01   5.8311000e-02  -1.7433000e-02   1.9557000e-02   4.1200000e-02  -1.1400000e-04   7.1000000e-05   1.0600000e-04
   1.7000000e+01   6.2194000e-02  -4.0666000e-02  -2.4456000e-02  -6.1800000e-02  -1.1400000e-04   7.1000000e-05   1.0600000e-04
   1.8000000e+01   6.6077000e-02   4.0672000e-02  -1.4664000e-02  -2.5750000e-02  -1.1400000e-04   7.1000000e-05   1.0600000e-04
   1.9000000e+01   6.9960000e-02  -1.0000000e-06   9.7800000e-03  -1.5450000e-02  -1.1400000e-04   7.0000000e-05   1.0600000e-04
   2.0000000e+01   7.3843000e-02  -8.1340000e-02  -1.2000000e-05   5.1500000e-03  -1.1400000e-04   7.0000000e-05   1.0600000e-04
   2.1000000e+01   7.7725000e-02   5.8020000e-03   5.3791000e-02  -1.5450000e-02  -1.1400000e-04   7.0000000e-05   1.0600000e-04
   2.2000000e+01   8.1606000e-02   1.7420000e-02   6.8463000e-02   6.6950000e-02  -1.1400000e-04   7.0000000e-05   1.0600000e-04
   2.3000000e+01   8.5490000e-02  -4.6484000e-02   2.9333000e-02  -1.0300000e-02  -1.1400000e-04   7.0000000e-05   1.0600000e-04
   2.4000000e+01   8.9372000e-02  -5.0000000e-06   3.4230000e-02   7.2100000e-02  -1.1400000e-04   7.0000000e-05   1.0600000e-04
   2.5000000e+01   9.3253000e-02   1.0000000e-06  -4.8900000e-03   8.2400000e-02  -1.1400000e-04   7.0000000e-05   1.0600000e-04
   2.6000000e+01   9.7135000e-02  -5.8040000e-03  -4.4011000e-02   2.5750000e-02  -1.1400000e-04   7.0000000e-05   1.0600000e-04
   2.7000000e+01   1.0101900e-01   5.8180000e-03  -5.3789000e-02   2.0600000e-02  -1.1400000e-04   7.0000000e-05   1.0600000e-04
   2.8000000e+01   1.0490100e-01  -5.8096000e-02  -2.9349000e-02   3.0900000e-02  -1.1400000e-04   7.0000000e-05   1.0600000e-04
   2.9000000e+01   1.0878300e-01  -3.4853000e-02  -4.8905000e-02   4.6350000e-02  -1.1400000e-04   7.0000000e-05   1.0600000e-04
   3.0000000e+01   1.1266500e-01   1.7434000e-02  -2.9337000e-02   3.0900000e-02  -1.1400000e-04   7.0000000e-05   1.0600000e-04
   3.1000000e+01   1.1654800e-01  -1.1613000e-02  -4.8902000e-02   3.0900000e-02  -1.1400000e-04   7.0000000e-05   1.0600000e-04
   3.2000000e+01   1.2043100e-01   2.9064000e-02  -9.2906000e-02   8.7550000e-02  -1.1400000e-04   7.0000000e-05   1.0600000e-04
   3.3000000e+01   1.2431400e-01   1.7442000e-02  -8.3127000e-02   2.5750000e-02  -1.1400000e-04   7.0000000e-05   1.0600000e-04
   3.4000000e+01   1.2819700e-01  -3.4851000e-02  -5.8685000e-02   5.6650000e-02  -1.1400000e-04   7.0000000e-05   1.0600000e-04
   3.5000000e+01   1.3207900e-01  -1.1613000e-02  -4.8902000e-02   1.0300000e-02  -1.1400000e-04   7.0000000e-05   1.0600000e-04
   3.6000000e+01   1.3596300e-01  -5.8020000e-03  -5.3791000e-02   5.1500000e-02  -1.1400000e-04   7.0000000e-05   1.0600000e-04
   3.7000000e+01   1.3984400e-01  -2.9049000e-02  -4.8940000e-03   1.0300000e-02  -1.1400000e-04   7.0000000e-05   1.0600000e-04
   3.8000000e+01   1.4372700e-01   9.0000000e-06  -6.3570000e-02  -5.1500000e-03  -1.1400000e-04   7.0000000e-05   1.0600000e-04
   3.9000000e+01   1.4761100e-01   2.3243000e-02  -1.9557000e-02  -1.0300000e-02  -1.1400000e-04   7.0000000e-05   1.0600000e-04
   4.0000000e+01   1.5148800e-01  -1.7430000e-02  -3.0000000e-06   2.5750000e-02  -1.1400000e-04   7.0000000e-05   1.0600000e-04
   4.1000000e+01   1.5537200e-01   1.7432000e-02  -1.4667000e-02  -3.6050000e-02  -1.1400000e-04   7.0000000e-05   1.0600000e-04
   4.2000000e+01   1.5925400e-01   3.4853000e-02   4.8905000e-02  -5.1500000e-02  -1.1400000e-04   7.0000000e-05   1.0600000e-04
   4.3000000e+01   1.6313700e-01  -2.9057000e-02   4.8896000e-02   1.5450000e-02  -1.1400000e-04   7.0000000e-05   1.0600000e-04
   4.4000000e+01   1.6702000e-01  -5.8140000e-03   2.9339000e-02   5.1500000e-03  -1.1400000e-04   7.0000000e-05   1.0600000e-04
   4.5000000e+01   1.7090100e-01   5.8090000e-03   4.8910000e-03  -2.0600000e-02  -1.1400000e-04   7.0000000e-05   1.0600000e-04
   4.6000000e+01   1.7481300e-01  -2.9057000e-02   4.8896000e-02   4.1200000e-02  -1.1400000e-04   7.0000000e-05   1.0600000e-04
   4.7000000e+01   1.7866600e-01  -3.4854000e-02  -4.4015000e-02   1.5450000e-02  -1.1400000e-04   7.0000000e-05   1.0600000e-04
   4.8000000e+01   1.8254900e-01   1.7439000e-02  -6.3567000e-02   5.6650000e-02  -1.1400000e-04   7.0000000e-05   1.0600000e-04
   4.9000000e+01   1.8643100e-01   1.7430000e-02   3.0000000e-06   2.0600000e-02  -1.1400000e-04   7.0000000e-05   1.0600000e-04
   5.0000000e+01   1.9031500e-01  -4.0669000e-02  -9.7860000e-03   1.0300000e-02  -1.1400000e-04   7.0000000e-05   1.0600000e-04
   5.1000000e+01   1.9419600e-01  -2.9052000e-02   1.4666000e-02   1.5450000e-02  -1.1400000e-04   7.0000000e-05   1.0600000e-04
   5.2000000e+01   1.9808000e-01   1.7431000e-02  -4.8870000e-03   4.1200000e-02  -1.1400000e-04   7.0000000e-05   1.0600000e-04
   5.3000000e+01   2.0196000e-01  -3.4843000e-02  -1.1247500e-01  -1.0300000e-02  -1.1400000e-04   7.0000000e-05   1.0600000e-04
   5.4000000e+01   2.0584300e-01  -2.3231000e-02  -6.3573000e-02   3.6050000e-02  -1.1400000e-04   7.0000000e-05   1.0600000e-04
   5.5000000e+01   2.0972600e-01   2.9059000e-02  -5.8676000e-02   5.6650000e-02  -1.1400000e-04   7.0000000e-05   1.0600000e-04
   5.6000000e+01   2.1360800e-01  -4.6469000e-02  -7.3357000e-02   4.6350000e-02  -1.1400000e-04   7.0000000e-05   1.0600000e-04
   5.7000000e+01   2.1749100e-01  -2.3236000e-02  -2.9343000e-02   3.0900000e-02  -1.1400000e-04   7.0000000e-05   1.0600000e-04
   5.8000000e+01   2.2137300e-01   1.7431000e-02  -9.7770000e-03   5.1500000e-02  -1.1400000e-04   7.0000000e-05   1.0600000e-04
   5.9000000e+01   2.2525500e-01  -3.4851000e-02  -6.3575000e-02  -5.1500000e-03  -1.1400000e-04   7.0000000e-05   1.0600000e-04
   6.0000000e+01   2.2913800e-01  -2.9041000e-02  -5.8684000e-02   3.0900000e-02  -1.1400000e-04   7.0000000e-05   1.0600000e-04
   6.1000000e+01   2.3302000e-01   4.0673000e-02  -1.9554000e-02  -2.5750000e-02  -1.1400000e-04   7.0000000e-05   1.0600000e-04
   6.2000000e+01   2.3690400e-01  -2.3232000e-02  -5.3793000e-02   0.0000000e+00  -1.1400000e-04   7.0000000e-05   1.0600000e-04
   6.3000000e+01   2.4078600e-01  -2.9044000e-02  -3.9124000e-02  -4.1200000e-02  -1.1400000e-04   7.0000000e-05   1.0600000e-04
   6.4000000e+01   2.4466800e-01  -5.8102000e-02   1.4661000e-02   3.0900000e-02  -1.1400000e-04   7.0000000e-05   1.0600000e-04
   6.5000000e+01   2.4855000e-01  -3.4860000e-02  -5.0000000e-06  -4.6350000e-02  -1.1400000e-04   7.0000000e-05   1.0600000e-04
   6.6000000e+01   2.5243300e-01   2.9052000e-02  -1.4666000e-02   2.5750000e-02  -1.1400000e-04   7.0000000e-05   1.0600000e-04
   6.7000000e+01   2.5631500e-01  -2.9050000e-02  -4.0000000e-06   3.0900000e-02  -1.1400000e-04   7.0000000e-05   1.0600000e-04
   6.8000000e+01   2.6019700e-01  -1.1618000e-02  -1.4672000e-02  -5.1500000e-03  -1.1400000e-04   7.0000000e-05   1.0600000e-04
   6.9000000e+01   2.6407900e-01   2.3243000e-02  -1.9557000e-02  -2.0600000e-02  -1.1400000e-04   7.0000000e-05   1.0600000e-04
   7.0000000e+01   2.6796500e-01  -5.8150000e-03   3.4229000e-02  -4.1200000e-02  -1.1400000e-04   7.0000000e-05   1.0600000e-04
   7.1000000e+01   2.7184500e-01  -5.8104000e-02   2.9331000e-02  -2.5750000e-02  -1.1400000e-04   7.0000000e-05   1.0600000e-04
   7.2000000e+01   2.7572700e-01   5.8097000e-02   1.9569000e-02  -3.6050000e-02  -1.1400000e-04   7.0000000e-05   1.0600000e-04
   7.3000000e+01   2.7960900e-01  -5.2291000e-02   9.7720000e-03  -2.5750000e-02  -1.1400000e-04   7.0000000e-05   1.0600000e-04
   7.4000000e+01   2.8349200e-01  -5.8092000e-02  -5.3799000e-02  -3.0900000e-02  -1.1400000e-04   7.0000000e-05   1.0600000e-04
   7.5000000e+01   2.8737400e-01   4.0676000e-02  -3.9114000e-02   2.0600000e-02  -1.1400000e-04   7.0000000e-05   1.0600000e-04
   7.6000000e+01   2.9125800e-01  -2.9050000e-02  -4.0000000e-06  -1.0300000e-02  -1.1400000e-04   7.0000000e-05   1.0600000e-04
   7.7000000e+01   2.9514000e-01  -3.4853000e-02  -5.3795000e-02   3.6050000e-02  -1.1400000e-04   7.0000000e-05   1.0600000e-04
   7.8000000e+01   2.9902200e-01   4.6480000e-02   6.0000000e-06   5.1500000e-02  -1.1400000e-04   7.0000000e-05   1.0600000e-04
   7.9000000e+01   3.0290500e-01  -4.0668000e-02  -1.4675000e-02   6.1800000e-02  -1.1400000e-04   7.0000000e-05   1.0600000e-04
   8.0000000e+01   3.0680300e-01  -2.9045000e-02  -3.9124000e-02   3.0900000e-02  -1.1400000e-04   7.0000000e-05   1.0600000e-04
   8.1000000e+01   3.1067200e-01  -2.9046000e-02  -2.9344000e-02   4.1200000e-02  -1.1400000e-04   7.0000000e-05   1.0600000e-04
   8.2000000e+01   3.1455400e-01   1.1000000e-05  -8.3130000e-02   4.1200000e-02  -1.1400000e-04   7.0000000e-05   1.0600000e-04
   8.3000000e+01   3.1843600e-01   5.0000000e-06  -3.9120000e-02   2.5750000e-02  -1.1400000e-04   7.0000000e-05   1.0600000e-04
   8.4000000e+01   3.2231900e-01  -5.8030000e-03  -4.8901000e-02   2.5750000e-02  -1.1400000e-04   7.0000000e-05   1.0600000e-04
   8.5000000e+01   3.2620000e-01   2.9051000e-02  -4.8860000e-03   3.6050000e-02  -1.1400000e-04   7.0000000e-05   1.0600000e-04
   8.6000000e+01   3.3012300e-01  -5.8150000e-03   3.9119000e-02  -1.0300000e-02  -1.1400000e-04   7.0000000e-05   1.0600000e-04
   8.7000000e+01   3.3396900e-01  -2.9045000e-02  -3.4234000e-02   5.6650000e-02  -1.1400000e-04   7.0000000e-05   1.0600000e-04
   8.8000000e+01   3.3785100e-01   1.7431000e-02  -4.8880000e-03   1.5450000e-02  -1.1400000e-04   7.0000000e-05   1.0600000e-04
   8.9000000e+01   3.4173200e-01   4.0673000e-02  -2.4445000e-02   4.1200000e-02  -1.1400000e-04   7.0000000e-05   1.0600000e-04
   9.0000000e+01   3.4563100e-01  -5.8104000e-02   2.9332000e-02   5.1500000e-03  -1.1400000e-04   7.0000000e-05   1.0600000e-04
   9.1000000e+01   3.4952300e-01  -2.3245000e-02   3.4227000e-02   2.0600000e-02  -1.1400000e-04   7.0000000e-05   1.0600000e-04
   9.2000000e+01   3.5338000e-01   7.5531000e-02  -4.8800000e-03  -3.6050000e-02  -1.1400000e-04   7.0000000e-05   1.0600000e-04
   9.3000000e+01   3.5726100e-01  -2.9049000e-02  -9.7840000e-03   4.6350000e-02  -1.1400000e-04   7.0000000e-05   1.0600000e-04
   9.4000000e+01   3.6114400e-01  -4.6478000e-02  -1.4677000e-02  -4.6350000e-02  -1.1400000e-04   7.0000000e-05   1.0600000e-04
   9.5000000e+01   3.6502600e-01   8.1339000e-02   9.7920000e-03   1.0300000e-02  -1.1400000e-04   7.0000000e-05   1.0600000e-04
   9.6000000e+01   3.6890900e-01  -4.6479000e-02  -9.7870000e-03  -2.5750000e-02  -1.1400000e-04   7.0000000e-05   1.0600000e-04
   9.7000000e+01   3.7279000e-01  -4.0666000e-02  -2.9346000e-02  -2.5750000e-02  -1.1400000e-04   7.0000000e-05   1.0600000e-04
   9.8000000e+01   3.7667300e-01   1.1622000e-02  -1.4668000e-02  -1.0300000e-02  -1.1400000e-04   7.0000000e-05   1.0600000e-04
   9.9000000e+01   3.8055600e-01  -4.0669000e-02  -4.8960000e-03   4.6350000e-02  -1.1400000e-04   7.0000000e-05   1.0600000e-04
   1.0000000e+02   3.8443800e-01  -2.3229000e-02  -7.3353000e-02  -1.5450000e-02  -1.1400000e-04   7.0000000e-05   1.0600000e-04
   1.0100000e+02   3.8832100e-01   2.9055000e-02  -3.4226000e-02   5.6650000e-02  -1.1400000e-04   7.0000000e-05   1.0600000e-04
   1.0200000e+02   3.9220200e-01  -4.6471000e-02  -5.8687000e-02   5.1500000e-03  -1.1400000e-04   7.0000000e-05   1.0600000e-04
   1.0300000e+02   3.9608500e-01  -1.7412000e-02  -1.2225300e-01   2.0600000e-02  -1.1400000e-04   7.0000000e-05   1.0600000e-04
   1.0400000e+02   3.9996800e-01  -5.2287000e-02  -1.9568000e-02  -5.1500000e-03  -1.1400000e-04   7.0000000e-05   1.0600000e-04
   1.0500000e+02   4.0385200e-01  -3.4859000e-02  -9.7850000e-03   2.0600000e-02  -1.1400000e-04   7.0000000e-05   1.0600000e-04
   1.0600000e+02   4.0773400e-01  -3.4857000e-02  -1.9565000e-02   1.5450000e-02  -1.1400000e-04   7.0000000e-05   1.0600000e-04
   1.0700000e+02   4.1161600e-01  -2.3245000e-02   3.4227000e-02   2.0600000e-02  -1.1400000e-04   7.0000000e-05   1.0600000e-04
   1.0800000e+02   4.1549800e-01  -2.9046000e-02  -2.9344000e-02   4.1200000e-02  -1.1400000e-04   7.0000000e-05   1.0600000e-04
   1.0900000e+02   4.1938100e-01   4.6491000e-02  -7.3343000e-02   4.6350000e-02  -1.1400000e-04   7.0000000e-05   1.0600000e-04
   1.1000000e+02   4.2326300e-01  -1.7430000e-02  -3.0000000e-06   3.0900000e-02  -1.1400000e-04   7.0000000e-05   1.0600000e-04
   1.1100000e+02   4.2714400e-01  -4.0671000e-02   4.8840000e-03   6.6950000e-02  -1.1400000e-04   7.0000000e-05   1.0600000e-04
   1.1200000e+02   4.3102700e-01   1.7429000e-02   4.8930000e-03   1.5450000e-02  -1.1400000e-04   7.0000000e-05   1.0600000e-04
   1.1300000e+02   4.3491000e-01  -2.3242000e-02   1.4667000e-02   7.2100000e-02  -1.1400000e-04   7.0000000e-05   1.0600000e-04
   1.1400000e+02   4.3879200e-01  -5.8104000e-02   2.9331000e-02  -5.1500000e-03  -1.1400000e-04   7.0000000e-05   1.0600000e-04
   1.1500000e+02   4.4267600e-01   3.0000000e-06  -1.9560000e-02  -2.0600000e-02  -1.1400000e-04   7.0000000e-05   1.0600000e-04
   1.1600000e+02   4.4655800e-01  -4.0671000e-02   9.7750000e-03  -4.6350000e-02  -1.1400000e-04   7.0000000e-05   1.0600000e-04
   1.1700000e+02   4.5044500e-01  -3.4859000e-02  -9.7850000e-03   2.0600000e-02  -1.1400000e-04   7.0000000e-05   1.0600000e-04
   1.1800000e+02   4.5432300e-01   5.8130000e-03  -1.9559000e-02  -4.6350000e-02  -1.1400000e-04   7.0000000e-05   1.0600000e-04
   1.1900000e+02   4.5820500e-01  -2.9054000e-02   2.9336000e-02   1.0300000e-02  -1.1400000e-04   7.0000000e-05   1.0600000e-04
   1.2000000e+02   4.6208800e-01  -4.6480000e-02  -6.0000000e-06  -1.5450000e-02  -1.1400000e-04   7.0000000e-05   1.0600000e-04
   1.2100000e+02   4.6597000e-01  -1.7422000e-02  -5.3793000e-02   0.0000000e+00  -1.1400000e-04   7.0000000e-05   1.0600000e-04
   1.2200000e+02   4.6985200e-01  -5.8090000e-03  -9.7810000e-03   3.0900000e-02  -1.1400000e-04   7.0000000e-05   1.0600000e-04
   1.2300000e+02   4.7373500e-01   2.3247000e-02  -4.8897000e-02  -2.0600000e-02  -1.1400000e-04   7.0000000e-05   1.0600000e-04
   1.2400000e+02   4.7761800e-01  -5.8000000e-03  -6.8461000e-02   1.5450000e-02  -1.1400000e-04   7.0000000e-05   1.0600000e-04
   1.2500000e+02   4.8149900e-01  -5.8090000e-03  -9.7810000e-03  -3.6050000e-02  -1.1400000e-04   7.0000000e-05   1.0600000e-04
   1.2600000e+02   4.8538100e-01   5.8140000e-03  -2.9339000e-02  -2.5750000e-02  -1.1400000e-04   7.0000000e-05   1.0600000e-04
   1.2700000e+02   4.8926400e-01  -1.7428000e-02  -1.4673000e-02   0.0000000e+00  -1.1400000e-04   7.0000000e-05   1.0600000e-04
   1.2800000e+02   4.9314700e-01  -1.1621000e-02   9.7780000e-03   5.1500000e-03  -1.1400000e-04   7.0000000e-05   1.0600000e-04
   1.2900000e+02   4.9703000e-01   1.1631000e-02  -7.3348000e-02  -2.0600000e-02  -1.1400000e-04   7.0000000e-05   1.0600000e-04
   1.3000000e+02   5.0091200e-01   1.7437000e-02  -4.8897000e-02   3.0900000e-02  -1.1400000e-04   7.0000000e-05   1.0600000e-04
   1.3100000e+02   5.0479300e-01  -5.8100000e-03  -1.0000000e-06   3.6050000e-02  -1.1400000e-04   7.0000000e-05   1.0600000e-04
   1.3200000e+02   5.0867700e-01   1.1626000e-02  -4.4008000e-02   4.1200000e-02  -1.1400000e-04   7.0000000e-05   1.0600000e-04
   1.3300000e+02   5.1255900e-01  -1.1615000e-02  -3.4232000e-02   4.1200000e-02  -1.1400000e-04   7.0000000e-05   1.0600000e-04
   1.3400000e+02   5.1644500e-01  -3.4866000e-02   3.9115000e-02   3.0900000e-02  -1.1400000e-04   7.0000000e-05   1.0600000e-04
   1.3500000e+02   5.2032500e-01   5.8130000e-03  -1.9559000e-02   4.1200000e-02  -1.1400000e-04   7.0000000e-05   1.0600000e-04
   1.3600000e+02   5.2420600e-01   1.7433000e-02  -1.9557000e-02   3.0900000e-02  -1.1400000e-04   7.0000000e-05   1.0600000e-04
   1.3700000e+02   5.2808900e-01  -2.3241000e-02   9.7770000e-03   2.5750000e-02  -1.1400000e-04   7.0000000e-05   1.0600000e-04
   1.3800000e+02   5.3197300e-01  -2.9046000e-02  -2.4454000e-02   1.5450000e-02  -1.1400000e-04   7.0000000e-05   1.0600000e-04
   1.3900000e+02   5.3585500e-01   2.3240000e-02   3.0000000e-06   3.6050000e-02  -1.1400000e-04   7.0000000e-05   1.0600000e-04
   1.4000000e+02   5.3973500e-01  -1.1619000e-02  -9.7820000e-03   4.6350000e-02  -1.1400000e-04   7.0000000e-05   1.0600000e-04
   1.4100000e+02   5.4361800e-01  -1.7429000e-02  -4.8930000e-03   2.0600000e-02  -1.1400000e-04   7.0000000e-05   1.0600000e-04
   1.4200000e+02   5.4750200e-01  -5.8060000e-03  -2.4451000e-02   8.2400000e-02  -1.1400000e-04   7.0000000e-05   1.0600000e-04
   1.4300000e+02   5.5138400e-01  -4.6475000e-02  -3.4237000e-02   2.5750000e-02  -1.1400000e-04   7.0000000e-05   1.0600000e-04
   1.4400000e+02   5.5526600e-01  -1.1615000e-02  -3.4232000e-02   2.0600000e-02  -1.1400000e-04   7.0000000e-05   1.0600000e-04
   1.4500000e+02   5.5914800e-01   1.7429000e-02   9.7830000e-03  -5.1500000e-03  -1.1400000e-04   7.0000000e-05   1.0600000e-04
   1.4600000e+02   5.6303100e-01  -3.4858000e-02  -1.4675000e-02   0.0000000e+00  -1.1400000e-04   7.0000000e-05   1.0600000e-04
   1.4700000e+02   5.6691400e-01  -4.6475000e-02  -3.4236000e-02  -3.6050000e-02  -1.1400000e-04   7.0000000e-05   1.0600000e-04
   1.4800000e+02   5.7079700e-01   4.0674000e-02  -2.9335000e-02  -5.1500000e-03  -1.1400000e-04   7.0000000e-05   1.0600000e-04
   1.4900000e+02   5.7467900e-01  -1.1613000e-02  -4.8902000e-02  -3.0900000e-02  -1.1400000e-04   7.0000000e-05   1.0600000e-04
   1.5000000e+02   5.7856100e-01  -5.2284000e-02  -4.4017000e-02  -1.0300000e-02  -1.1400000e-04   7.0000000e-05   1.0600000e-04
   1.5100000e+02   5.8244400e-01  -5.8030000e-03  -4.8901000e-02   2.5750000e-02  -1.1400000e-04   7.0000000e-05   1.0600000e-04
   1.5200000e+02   5.8632600e-01  -1.1613000e-02  -4.8902000e-02   4.6350000e-02  -1.1400000e-04   7.0000000e-05   1.0600000e-04
   1.5300000e+02   5.9020800e-01   2.3242000e-02  -1.4667000e-02   4.1200000e-02  -1.1400000e-04   7.0000000e-05   1.0600000e-04
   1.5400000e+02   5.9409000e-01  -2.9049000e-02  -9.7840000e-03   6.6950000e-02  -1.1400000e-04   7.0000000e-05   1.0600000e-04
   1.5500000e+02   5.9797200e-01  -2.3238000e-02  -1.4673000e-02   0.0000000e+00  -1.1400000e-04   7.0000000e-05   1.0600000e-04
   1.5600000e+02   6.0185500e-01   2.3237000e-02   1.9563000e-02   5.1500000e-02  -1.1400000e-04   7.0000000e-05   1.0600000e-04
   1.5700000e+02   6.0573800e-01  -3.4856000e-02  -2.9345000e-02   1.5450000e-02  -1.1400000e-04   7.0000000e-05   1.0600000e-04
   1.5800000e+02   6.0962100e-01  -4.0666000e-02  -2.9346000e-02   2.5750000e-02  -1.1400000e-04   7.0000000e-05   1.0600000e-04
   1.5900000e+02   6.1350300e-01   2.3241000e-02  -4.8870000e-03   1.5450000e-02  -1.1400000e-04   7.0000000e-05   1.0600000e-04
   1.6000000e+02   6.1738400e-01  -3.4859000e-02  -9.7850000e-03   2.5750000e-02  -1.1400000e-04   7.0000000e-05   1.0600000e-04
   1.6100000e+02   6.2126800e-01  -4.0671000e-02   4.8840000e-03   5.6650000e-02  -1.1400000e-04   7.0000000e-05   1.0600000e-04
   1.6200000e+02   6.2515000e-01   3.4860000e-02   5.0000000e-06   6.1800000e-02  -1.1400000e-04   7.0000000e-05   1.0600000e-04
   1.6300000e+02   6.2903300e-01  -4.0666000e-02  -2.9346000e-02   4.6350000e-02  -1.1400000e-04   7.0000000e-05   1.0600000e-04
   1.6400000e+02   6.3291500e-01  -5.8096000e-02  -2.9349000e-02   4.1200000e-02  -1.1400000e-04   7.0000000e-05   1.0600000e-04
   1.6500000e+02   6.3679700e-01   2.9051000e-02  -9.7760000e-03   3.0900000e-02  -1.1400000e-04   7.0000000e-05   1.0600000e-04
   1.6600000e+02   6.4068000e-01  -1.1616000e-02  -2.9342000e-02   3.0900000e-02  -1.1400000e-04   7.0000000e-05   1.0600000e-04
   1.6700000e+02   6.4456300e-01  -3.4856000e-02  -2.4455000e-02  -3.6050000e-02  -1.1400000e-04   7.0000000e-05   1.0600000e-04
   1.6800000e+02   6.4844400e-01  -5.8110000e-03   9.7790000e-03   4.1200000e-02  -1.1400000e-04   7.0000000e-05   1.0600000e-04
   1.6900000e+02   6.5232600e-01  -3.4860000e-02  -5.0000000e-06  -6.1800000e-02  -1.1400000e-04   7.0000000e-05   1.0600000e-04
   1.7000000e+02   6.5620900e-01   4.0679000e-02  -5.8674000e-02   2.0600000e-02  -1.1400000e-04   7.0000000e-05   1.0600000e-04
   1.7100000e+02   6.6009200e-01   2.3244000e-02  -2.9337000e-02  -4.1200000e-02  -1.1400000e-04   7.0000000e-05   1.0600000e-04
   1.7200000e+02   6.6397500e-01  -1.1613000e-02  -4.8902000e-02   1.0300000e-02  -1.1400000e-04   7.0000000e-05   1.0600000e-04
   1.7300000e+02   6.6785700e-01  -5.8030000e-03  -4.8901000e-02   5.1500000e-03  -1.1400000e-04   7.0000000e-05   1.0600000e-04
   1.7400000e+02   6.7173800e-01  -3.4861000e-02   9.7750000e-03   5.1500000e-03  -1.1400000e-04   7.0000000e-05   1.0600000e-04
   1.7500000e+02   6.7562200e-01  -1.1619000e-02  -9.7820000e-03   5.1500000e-03  -1.1400000e-04   7.0000000e-05   1.0600000e-04
   1.7600000e+02   6.7950400e-01   6.9720000e-02   1.0000000e-05  -1.5450000e-02  -1.1400000e-04   7.0000000e-05   1.0600000e-04
   1.7700000e+02   6.8338700e-01  -2.3240000e-02  -3.0000000e-06   3.0900000e-02  -1.1400000e-04   7.0000000e-05   1.0600000e-04
   1.7800000e+02   6.8727000e-01   5.8150000e-03  -3.4229000e-02  -3.0900000e-02  -1.1400000e-04   7.0000000e-05   1.0600000e-04
   1.7900000e+02   6.9115200e-01   6.3915000e-02  -3.4221000e-02  -4.1200000e-02  -1.1400000e-04   7.0000000e-05   1.0600000e-04
   1.8000000e+02   6.9503400e-01  -2.9049000e-02  -9.7840000e-03   1.0300000e-02  -1.1400000e-04   7.0000000e-05   1.0600000e-04
   1.8100000e+02   6.9891800e-01  -5.8098000e-02  -1.4678000e-02  -5.1500000e-03  -1.1400000e-04   7.0000000e-05   1.0600000e-04
   1.8200000e+02   7.0280000e-01   4.0663000e-02   4.8905000e-02   1.5450000e-02  -1.1400000e-04   7.0000000e-05   1.0600000e-04
   1.8300000e+02   7.0668000e-01  -6.9721000e-02   9.7700000e-03   3.6050000e-02  -1.1400000e-04   7.0000000e-05   1.0600000e-04
   1.8400000e+02   7.1056400e-01  -3.4855000e-02  -3.4235000e-02   4.1200000e-02  -1.1400000e-04   7.0000000e-05   1.0600000e-04
   1.8500000e+02   7.1444600e-01   1.7430000e-02   3.0000000e-06   3.6050000e-02  -1.1400000e-04   7.0000000e-05   1.0600000e-04
   1.8600000e+02   7.1832900e-01  -5.8096000e-02  -2.9349000e-02   9.7850000e-02  -1.1400000e-04   7.0000000e-05   1.0600000e-04
   1.8700000e+02   7.2221100e-01  -1.1616000e-02  -2.9342000e-02   2.0600000e-02  -1.1400000e-04   7.0000000e-05   1.0600000e-04
   1.8800000e+02   7.2609200e-01   2.3241000e-02  -4.8870000e-03   3.6050000e-02  -1.1400000e-04   7.0000000e-05   1.0600000e-04
   1.8900000e+02   7.2997600e-01  -5.8050000e-03  -3.4231000e-02   5.1500000e-03  -1.1400000e-04   7.0000000e-05   1.0600000e-04
   1.9000000e+02   7.3385800e-01  -2.3238000e-02  -1.4673000e-02  -1.0300000e-02  -1.1400000e-04   7.0000000e-05   1.0600000e-04
   1.9100000e+02   7.3774100e-01  -4.6476000e-02  -2.9347000e-02   5.6650000e-02  -1.1400000e-04   7.0000000e-05   1.0600000e-04
   1.9200000e+02   7.4162400e-01  -2.9044000e-02  -4.4014000e-02   2.5750000e-02  -1.1400000e-04   7.0000000e-05   1.0600000e-04
   1.9300000e+02   7.4550600e-01   4.6486000e-02  -3.9113000e-02   3.6050000e-02  -1.1400000e-04   7.0000000e-05   1.0600000e-04
   1.9400000e+02   7.4938900e-01  -2.9044000e-02  -3.9124000e-02   3.0900000e-02  -1.1400000e-04   7.0000000e-05   1.0600000e-04
   1.9500000e+02   7.5327100e-01  -5.2282000e-02  -5.3798000e-02   5.6650000e-02  -1.1400000e-04   7.0000000e-05   1.0600000e-04
   1.9600000e+02   7.5715300e-01   5.2295000e-02  -3.4222000e-02   1.5450000e-02  -1.1400000e-04   7.0000000e-05   1.0600000e-04
   1.9700000e+02   7.6103500e-01  -5.2287000e-02  -1.9568000e-02   5.1500000e-03  -1.1400000e-04   7.0000000e-05   1.0600000e-04
   1.9800000e+02   7.6492200e-01  -4.6476000e-02  -2.9347000e-02  -2.5750000e-02  -1.1400000e-04   7.0000000e-05   1.0600000e-04
   1.9900000e+02   7.6880000e-01   4.6484000e-02  -2.4443000e-02   3.6050000e-02  -1.1400000e-04   7.0000000e-05   1.0600000e-04
   2.0000000e+02   7.7268300e-01  -4.6478000e-02  -1.4677000e-02  -5.6650000e-02  -1.1400000e-04   7.0000000e-05   1.0600000e-04
   2.0100000e+02   7.7656600e-01  -2.3243000e-02   1.9557000e-02   1.5450000e-02  -1.1400000e-04   7.0000000e-05   1.0600000e-04
   2.0200000e+02   7.8044800e-01  -4.0000000e-06   2.4450000e-02  -2.0600000e-02  -1.1400000e-04   7.0000000e-05   1.0600000e-04
   2.0300000e+02   7.8433000e-01  -5.8101000e-02   9.7710000e-03   5.1500000e-03  -1.1400000e-04   7.0000000e-05   1.0600000e-04
   2.0400000e+02   7.8821300e-01  -5.8110000e-03   4.8890000e-03  -5.1500000e-03  -1.1400000e-04   7.0000000e-05   1.0600000e-04
   2.0500000e+02   7.9209500e-01  -5.8160000e-03   3.9119000e-02   3.0900000e-02  -1.1400000e-04   7.0000000e-05   1.0600000e-04
   2.0600000e+02   7.9597800e-01  -5.8090000e-03  -9.7810000e-03   3.6050000e-02  -1.1400000e-04   7.0000000e-05   1.0600000e-04
   2.0700000e+02   7.9986000e-01  -5.8030000e-03  -4.8901000e-02   6.6950000e-02  -1.1400000e-04   7.0000000e-05   1.0600000e-04
   2.0800000e+02   8.0374400e-01  -2.3240000e-02  -3.0000000e-06  -3.0900000e-02  -1.1400000e-04   7.0000000e-05   1.0600000e-04
   2.0900000e+02   8.0762500e-01  -5.2286000e-02  -2.9347000e-02   1.5450000e-02  -1.1400000e-04   7.0000000e-05   1.0600000e-04
   2.1000000e+02   8.1150800e-01   1.7427000e-02   1.9562000e-02  -1.0300000e-02  -1.1400000e-04   7.0000000e-05   1.0600000e-04
   2.1100000e+02   8.1538900e-01  -2.9049000e-02  -9.7840000e-03   2.5750000e-02  -1.1400000e-04   7.0000000e-05   1.0600000e-04
   2.1200000e+02   8.1927100e-01   7.0000000e-06  -4.8900000e-02   0.0000000e+00  -1.1400000e-04   7.0000000e-05   1.0600000e-04
   2.1300000e+02   8.2315500e-01   2.3243000e-02  -1.9557000e-02   4.1200000e-02  -1.1400000e-04   7.0000000e-05   1.0600000e-04
   2.1400000e+02   8.2703600e-01  -2.9045000e-02  -3.9124000e-02   4.6350000e-02  -1.1400000e-04   7.0000000e-05   1.0600000e-04
   2.1500000e+02   8.3092000e-01   1.1629000e-02  -6.3568000e-02   3.6050000e-02  -1.1400000e-04   7.0000000e-05   1.0600000e-04
   2.1600000e+02   8.3480200e-01   4.6481000e-02  -9.7730000e-03   4.1200000e-02  -1.1400000e-04   7.0000000e-05   1.0600000e-04
   2.1700000e+02   8.3868400e-01  -6.3909000e-02  -9.7890000e-03   6.1800000e-02  -1.1400000e-04   7.0000000e-05   1.0600000e-04
   2.1800000e+02   8.4256700e-01  -1.1612000e-02  -5.3792000e-02   1.5450000e-02  -1.1400000e-04   7.0000000e-05   1.0600000e-04
   2.1900000e+02   8.4644900e-01   4.0676000e-02  -3.9114000e-02   7.2100000e-02  -1.1400000e-04   7.0000000e-05   1.0600000e-04
   2.2000000e+02   8.5033200e-01  -5.8098000e-02  -1.4679000e-02  -3.0900000e-02  -1.1400000e-04   7.0000000e-05   1.0600000e-04
   2.2100000e+02   8.5421500e-01   1.1626000e-02  -3.9118000e-02   3.6050000e-02  -1.1400000e-04   7.0000000e-05   1.0600000e-04
   2.2200000e+02   8.5809800e-01   4.6488000e-02  -5.3783000e-02  -2.5750000e-02  -1.1400000e-04   7.0000000e-05   1.0600000e-04
   2.2300000e+02   8.6197900e-01   5.8120000e-03  -1.4669000e-02   0.0000000e+00  -1.1400000e-04   7.0000000e-05   1.0600000e-04
   2.2400000e+02   8.6586200e-01  -2.0000000e-06   1.4670000e-02  -5.1500000e-02  -1.1400000e-04   7.0000000e-05   1.0600000e-04
   2.2500000e+02   8.6974400e-01  -6.9722000e-02   1.4660000e-02   3.6050000e-02  -1.1400000e-04   7.0000000e-05   1.0600000e-04
   2.2600000e+02   8.7362500e-01  -2.3239000e-02  -9.7830000e-03  -1.0300000e-02  -1.1400000e-04   7.0000000e-05   1.0600000e-04
   2.2700000e+02   8.7750800e-01  -1.1615000e-02  -3.4232000e-02  -2.0600000e-02  -1.1400000e-04   7.0000000e-05   1.0600000e-04
   2.2800000e+02   8.8139100e-01  -2.9046000e-02  -2.4454000e-02   2.5750000e-02  -1.1400000e-04   7.0000000e-05   1.0600000e-04
   2.2900000e+02   8.8527300e-01   4.0669000e-02   4.8960000e-03  -5.1500000e-02  -1.1400000e-04   7.0000000e-05   1.0600000e-04
   2.3000000e+02   8.8915600e-01  -5.8090000e-03  -4.8910000e-03  -1.0300000e-02  -1.1400000e-04   7.0000000e-05   1.0600000e-04
   2.3100000e+02   8.9303800e-01  -2.9054000e-02   2.9336000e-02  -3.6050000e-02  -1.1400000e-04   7.0000000e-05   1.0600000e-04
   2.3200000e+02   8.9692100e-01   2.9051000e-02  -4.8860000e-03  -4.1200000e-02  -1.1400000e-04   7.0000000e-05   1.0600000e-04
   2.3300000e+02   9.0080300e-01   1.7432000e-02  -1.4667000e-02  -1.5450000e-02  -1.1400000e-04   7.0000000e-05   1.0600000e-04
   2.3400000e+02   9.0468700e-01  -8.1334000e-02  -3.9132000e-02  -1.5450000e-02  -1.1400000e-04   7.0000000e-05   1.0600000e-04
   2.3500000e+02   9.0856900e-01  -1.1617000e-02  -1.9562000e-02  -1.0300000e-02  -1.1400000e-04   7.0000000e-05   1.0600000e-04
   2.3600000e+02   9.1245100e-01   1.7434000e-02  -2.4447000e-02   6.1800000e-02  -1.1400000e-04   7.0000000e-05   1.0600000e-04
   2.3700000e+02   9.1633500e-01  -5.8096000e-02  -2.4459000e-02   6.6950000e-02  -1.1400000e-04   7.0000000e-05   1.0600000e-04
   2.3800000e+02   9.2021600e-01   2.0000000e-06  -1.4670000e-02   2.0600000e-02  -1.1400000e-04   7.0000000e-05   1.0600000e-04
   2.3900000e+02   9.2409800e-01   1.7431000e-02  -9.7770000e-03   5.1500000e-02  -1.1400000e-04   7.0000000e-05   1.0600000e-04
   2.4000000e+02   9.2798000e-01  -5.8030000e-03  -4.8901000e-02   1.0300000e-02  -1.1400000e-04   7.0000000e-05   1.0600000e-04
   2.4100000e+02   9.3186200e-01   7.0000000e-06  -5.3790000e-02   4.1200000e-02  -1.1400000e-04   7.0000000e-05   1.0600000e-04
   2.4200000e+02   9.3574500e-01  -5.8096000e-02  -2.9348000e-02   2.0600000e-02  -1.1400000e-04   7.0000000e-05   1.0600000e-04
   2.4300000e+02   9.3962800e-01  -4.0665000e-02  -3.9125000e-02   0.0000000e+00  -1.1400000e-04   7.0000000e-05   1.0600000e-04
   2.4400000e+02   9.4351100e-01   5.8110000e-03  -9.7790000e-03   5.6650000e-02  -1.1400000e-04   7.0000000e-05   1.0600000e-04
   2.4500000e+02   9.4741900e-01  -4.6481000e-02   4.8840000e-03   1.5450000e-02  -1.1400000e-04   7.0000000e-05   1.0600000e-04
   2.4600000e+02   9.5127400e-01   2.9055000e-02  -3.4226000e-02   4.1200000e-02  -1.1400000e-04   7.0000000e-05   1.0600000e-04
   2.4700000e+02   9.5515800e-01  -1.7427000e-02  -1.9563000e-02   4.6350000e-02  -1.1400000e-04   7.0000000e-05   1.0600000e-04
   2.4800000e+02   9.5904000e-01  -3.4854000e-02  -4.4015000e-02   3.6050000e-02  -1.1400000e-04   7.0000000e-05   1.0600000e-04
   2.4900000e+02   9.6292300e-01   4.0674000e-02  -2.4444000e-02  -2.0600000e-02  -1.1400000e-04   7.0000000e-05   1.0600000e-04
   2.5000000e+02   9.6680500e-01  -1.1626000e-02   3.9118000e-02   2.0600000e-02  -1.1400000e-04   7.0000000e-05   1.0600000e-04
   2.5100000e+02   9.7068900e-01  -6.3909000e-02  -9.7890000e-03  -2.5750000e-02  -1.1400000e-04   7.0000000e-05   1.0600000e-04
   2.5200000e+02   9.7457000e-01   2.0000000e-06  -1.4670000e-02   1.0300000e-02  -1.1400000e-04   7.0000000e-05   1.0600000e-04
   2.5300000e+02   9.7845300e-01   1.7425000e-02   3.4233000e-02  -2.5750000e-02  -1.1400000e-04   7.0000000e-05   1.0600000e-04
   2.5400000e+02   9.8233400e-01  -5.8092000e-02  -5.3799000e-02   1.5450000e-02  -1.1400000e-04   7.0000000e-05   1.0600000e-04
   2.5500000e+02   9.8621600e-01   2.3244000e-02  -2.4447000e-02   0.0000000e+00  -1.1400000e-04   7.0000000e-05   1.0600000e-04
   2.5600000e+02   9.9009900e-01   1.7432000e-02  -1.4667000e-02   5.1500000e-03  -1.1400000e-04   7.0000000e-05   1.0600000e-04
   2.5700000e+02   9.9398200e-01  -3.4854000e-02  -3.9125000e-02   0.0000000e+00  -1.1400000e-04   7.0000000e-05   1.0600000e-04
   2.5800000e+02   9.9786500e-01   1.7434000e-02  -2.9337000e-02   6.1800000e-02  -1.1400000e-04   7.0000000e-05   1.0600000e-04
   2.5900000e+02   1.0017470e+00   5.8110000e-03  -9.7790000e-03   1.5450000e-02  -1.1400000e-04   7.0000000e-05   1.0600000e-04
   2.6000000e+02   1.0056290e+00  -1.1616000e-02  -2.4452000e-02   3.0900000e-02  -1.1400000e-04   7.0000000e-05   1.0600000e-04
   2.6100000e+02   1.0095120e+00  -1.7428000e-02  -1.4673000e-02  -2.0600000e-02  -1.1400000e-04   7.0000000e-05   1.0600000e-04
   2.6200000e+02   1.0133980e+00  -3.4853000e-02  -4.8905000e-02   3.6050000e-02  -1.1400000e-04   7.0000000e-05   1.0600000e-04
   2.6300000e+02   1.0172770e+00   7.5537000e-02  -4.8889000e-02   0.0000000e+00  -1.1400000e-04   7.0000000e-05   1.0600000e-04
   2.6400000e+02   1.0211600e+00   5.8110000e-03  -9.7790000e-03   3.0900000e-02  -1.1400000e-04   7.0000000e-05   1.0600000e-04
   2.6500000e+02   1.0250420e+00  -5.8050000e-03  -3.4231000e-02   2.5750000e-02  -1.1400000e-04   7.0000000e-05   1.0600000e-04
   2.6600000e+02   1.0289240e+00   3.4864000e-02  -2.9335000e-02   4.1200000e-02  -1.1400000e-04   7.0000000e-05   1.0600000e-04
   2.6700000e+02   1.0328070e+00  -1.7424000e-02  -3.9123000e-02   3.0900000e-02  -1.1400000e-04   7.0000000e-05   1.0600000e-04
   2.6800000e+02   1.0366890e+00  -4.6475000e-02  -3.4237000e-02   6.1800000e-02  -1.1400000e-04   7.0000000e-05   1.0600000e-04
   2.6900000e+02   1.0405700e+00   4.0674000e-02  -2.4444000e-02   4.1200000e-02  -1.1400000e-04   7.0000000e-05   1.0600000e-04
   2.7000000e+02   1.0444530e+00  -4.6477000e-02  -1.9567000e-02   5.1500000e-02  -1.1400000e-04   7.0000000e-05   1.0600000e-04
   2.7100000e+02   1.0483370e+00  -4.0669000e-02  -9.7860000e-03   1.0300000e-02  -1.1400000e-04   7.0000000e-05   1.0600000e-04
   2.7200000e+02   1.0522190e+00   5.8090000e-03   9.7810000e-03   4.1200000e-02  -1.1400000e-04   7.0000000e-05   1.0600000e-04
   2.7300000e+02   1.0561020e+00  -3.4861000e-02   9.7750000e-03  -1.5450000e-02  -1.1400000e-04   7.0000000e-05   1.0600000e-04
   2.7400000e+02   1.0599840e+00  -2.3237000e-02  -2.4453000e-02   5.1500000e-03  -1.1400000e-04   7.0000000e-05   1.0600000e-04
   2.7500000e+02   1.0638670e+00   2.9049000e-02   9.7840000e-03  -5.1500000e-02  -1.1400000e-04   7.0000000e-05   1.0600000e-04
   2.7600000e+02   1.0677490e+00  -1.1615000e-02  -3.9122000e-02   0.0000000e+00  -1.1400000e-04   7.0000000e-05   1.0600000e-04
   2.7700000e+02   1.0716310e+00  -4.0663000e-02  -5.3795000e-02  -2.5750000e-02  -1.1400000e-04   7.0000000e-05   1.0600000e-04
   2.7800000e+02   1.0755140e+00  -1.1623000e-02   2.4448000e-02   1.0300000e-02  -1.1400000e-04   7.0000000e-05   1.0600000e-04
   2.7900000e+02   1.0793960e+00  -1.7429000e-02  -9.7830000e-03  -1.5450000e-02  -1.1400000e-04   7.0000000e-05   1.0600000e-04
   2.8000000e+02   1.0832790e+00   4.0670000e-02   6.0000000e-06   5.1500000e-03  -1.1400000e-04   7.0000000e-05   1.0600000e-04
   2.8100000e+02   1.0871610e+00  -1.1622000e-02   1.4668000e-02   1.0300000e-02  -1.1400000e-04   7.0000000e-05   1.0600000e-04
   2.8200000e+02   1.0910440e+00  -2.3234000e-02  -4.4013000e-02  -4.1200000e-02  -1.1400000e-04   7.0000000e-05   1.0600000e-04
   2.8300000e+02   1.0949250e+00   2.3246000e-02  -3.9117000e-02  -5.1500000e-03  -1.1400000e-04   7.0000000e-05   1.0600000e-04
   2.8400000e+02   1.0988070e+00  -2.3236000e-02  -2.9343000e-02  -3.6050000e-02  -1.1400000e-04   7.0000000e-05   1.0600000e-04
   2.8500000e+02   1.1026900e+00  -4.6468000e-02  -8.3137000e-02  -1.0300000e-02  -1.1400000e-04   7.0000000e-05   1.0600000e-04
   2.8600000e+02   1.1065730e+00   3.4856000e-02   2.9345000e-02  -1.0300000e-02  -1.1400000e-04   7.0000000e-05   1.0600000e-04
   2.8700000e+02   1.1104560e+00  -4.6479000e-02  -4.8970000e-03   2.0600000e-02  -1.1400000e-04   7.0000000e-05   1.0600000e-04
   2.8800000e+02   1.1143380e+00  -3.4855000e-02  -3.4235000e-02   1.0300000e-02  -1.1400000e-04   7.0000000e-05   1.0600000e-04
   2.8900000e+02   1.1182190e+00   2.9052000e-02  -1.4666000e-02   6.6950000e-02  -1.1400000e-04   7.0000000e-05   1.0600000e-04
   2.9000000e+02   1.1221030e+00  -4.6474000e-02  -4.4017000e-02   4.6350000e-02  -1.1400000e-04   7.0000000e-05   1.0600000e-04
   2.9100000e+02   1.1259850e+00  -2.3237000e-02  -1.9563000e-02   5.6650000e-02  -1.1400000e-04   7.0000000e-05   1.0600000e-04
   2.9200000e+02   1.1298710e+00   1.7431000e-02  -4.8870000e-03   6.6950000e-02  -1.1400000e-04   7.0000000e-05   1.0600000e-04
   2.9300000e+02   1.1337510e+00   4.0000000e-06  -2.4450000e-02  -1.0300000e-02  -1.1400000e-04   7.0000000e-05   1.0600000e-04
   2.9400000e+02   1.1376320e+00  -2.3238000e-02  -1.4673000e-02   3.0900000e-02  -1.1400000e-04   7.0000000e-05   1.0600000e-04
   2.9500000e+02   1.1415150e+00  -1.7427000e-02  -1.9563000e-02   3.6050000e-02  -1.1400000e-04   7.0000000e-05   1.0600000e-04
   2.9600000e+02   1.1453980e+00   1.1626000e-02  -4.4008000e-02   1.0300000e-02  -1.1400000e-04   7.0000000e-05   1.0600000e-04
   2.9700000e+02   1.1492970e+00   5.8090000e-03   4.8910000e-03   4.6350000e-02  -1.1400000e-04   7.0000000e-05   1.0600000e-04
   2.9800000e+02   1.1531620e+00   8.1344000e-02  -2.4438000e-02   1.5450000e-02  -1.1400000e-04   7.0000000e-05   1.0600000e-04
   2.9900000e+02   1.1570440e+00   2.9051000e-02  -9.7760000e-03   5.6650000e-02  -1.1400000e-04   7.0000000e-05   1.0600000e-04
   3.0000000e+02   1.1609270e+00   1.7429000e-02   9.7830000e-03   1.5450000e-02  -1.1400000e-04   7.0000000e-05   1.0600000e-04
   3.0100000e+02   1.1648100e+00  -5.8080000e-03  -1.4671000e-02   3.0900000e-02  -1.1400000e-04   7.0000000e-05   1.0600000e-04
   3.0200000e+02   1.1686920e+00   1.7434000e-02  -2.9337000e-02  -1.5450000e-02  -1.1400000e-04   7.0000000e-05   1.0600000e-04
   3.0300000e+02   1.1725740e+00   1.7441000e-02  -7.3347000e-02   2.0600000e-02  -1.1400000e-04   7.0000000e-05   1.0600000e-04
   3.0400000e+02   1.1764570e+00  -2.9039000e-02  -7.3354000e-02  -6.6950000e-02  -1.1400000e-04   7.0000000e-05   1.0600000e-04
   3.0500000e+02   1.1803390e+00   5.8080000e-03   1.4671000e-02   5.6650000e-02  -1.1400000e-04   7.0000000e-05   1.0600000e-04
   3.0600000e+02   1.1842230e+00   1.1624000e-02  -2.9338000e-02  -1.5450000e-02  -1.1400000e-04   7.0000000e-05   1.0600000e-04
   3.0700000e+02   1.1881050e+00  -2.3238000e-02  -1.4673000e-02  -2.0600000e-02  -1.1400000e-04   7.0000000e-05   1.0600000e-04
   3.0800000e+02   1.1919870e+00  -2.9051000e-02   9.7760000e-03  -5.1500000e-03  -1.1400000e-04   7.0000000e-05   1.0600000e-04
   3.0900000e+02   1.1958690e+00   1.1621000e-02  -9.7780000e-03   3.0900000e-02  -1.1400000e-04   7.0000000e-05   1.0600000e-04
   3.1000000e+02   1.1997520e+00   5.8170000e-03  -5.3789000e-02   2.0600000e-02  -1.1400000e-04   7.0000000e-05   1.0600000e-04
   3.1100000e+02   1.2036340e+00  -3.4859000e-02  -9.7850000e-03   6.1800000e-02  -1.1400000e-04   7.0000000e-05   1.0600000e-04
   3.1200000e+02   1.2075150e+00   5.0000000e-06  -3.4230000e-02  -2.0600000e-02  -1.1400000e-04   7.0000000e-05   1.0600000e-04
   3.1300000e+02   1.2113980e+00   9.0000000e-06  -5.8680000e-02   5.6650000e-02  -1.1400000e-04   7.0000000e-05   1.0600000e-04
   3.1400000e+02   1.2152810e+00  -3.4863000e-02   1.9555000e-02   5.1500000e-03  -1.1400000e-04   7.0000000e-05   1.0600000e-04
   3.1500000e+02   1.2191640e+00   1.1619000e-02   4.8920000e-03   5.1500000e-03  -1.1400000e-04   7.0000000e-05   1.0600000e-04
   3.1600000e+02   1.2230460e+00  -1.1619000e-02  -9.7820000e-03   4.6350000e-02  -1.1400000e-04   7.0000000e-05   1.0600000e-04
   3.1700000e+02   1.2269290e+00  -5.2284000e-02  -3.9128000e-02   5.6650000e-02  -1.1400000e-04   7.0000000e-05   1.0600000e-04
   3.1800000e+02   1.2308110e+00   2.0000000e-06  -1.4670000e-02   2.0600000e-02  -1.1400000e-04   7.0000000e-05   1.0600000e-04
   3.1900000e+02   1.2346940e+00  -5.8080000e-03  -1.4671000e-02   5.1500000e-02  -1.1400000e-04   7.0000000e-05   1.0600000e-04
   3.2000000e+02   1.2385760e+00  -4.6479000e-02  -9.7870000e-03   6.1800000e-02  -1.1400000e-04   7.0000000e-05   1.0600000e-04
   3.2100000e+02   1.2424590e+00  -1.1621000e-02   4.8880000e-03   6.1800000e-02  -1.1400000e-04   7.0000000e-05   1.0600000e-04
   3.2200000e+02   1.2463410e+00  -1.1619000e-02  -9.7820000e-03   3.6050000e-02  -1.1400000e-04   7.0000000e-05   1.0600000e-04
   3.2300000e+02   1.2502230e+00   1.1624000e-02  -2.9338000e-02   2.0600000e-02  -1.1400000e-04   7.0000000e-05   1.0600000e-04
   3.2400000e+02   1.2541060e+00  -2.9044000e-02  -3.9124000e-02   2.5750000e-02  -1.1400000e-04   7.0000000e-05   1.0600000e-04
   3.2500000e+02   1.2579890e+00  -4.0666000e-02  -2.9346000e-02   2.0600000e-02  -1.1400000e-04   7.0000000e-05   1.0600000e-04
   3.2600000e+02   1.2618740e+00   2.3241000e-02  -4.8870000e-03  -5.6650000e-02  -1.1400000e-04   7.0000000e-05   1.0600000e-04
   3.2700000e+02   1.2657520e+00  -5.8090000e-03  -4.8910000e-03   6.6950000e-02  -1.1400000e-04   7.0000000e-05   1.0600000e-04
   3.2800000e+02   1.2696350e+00  -6.3913000e-02   1.9551000e-02   5.1500000e-03  -1.1400000e-04   7.0000000e-05   1.0600000e-04
   3.2900000e+02   1.2735170e+00  -5.8060000e-03  -2.4451000e-02  -1.0300000e-02  -1.1400000e-04   7.0000000e-05   1.0600000e-04
   3.3000000e+02   1.2774010e+00  -2.9054000e-02   2.4446000e-02  -2.0600000e-02  -1.1400000e-04   7.0000000e-05   1.0600000e-04
   3.3100000e+02   1.2812830e+00  -2.3233000e-02  -4.8903000e-02   2.5750000e-02  -1.1400000e-04   7.0000000e-05   1.0600000e-04
   3.3200000e+02   1.2851640e+00   1.1630000e-02  -6.8458000e-02   3.0900000e-02  -1.1400000e-04   7.0000000e-05   1.0600000e-04
   3.3300000e+02   1.2890480e+00  -2.9050000e-02  -4.0000000e-06  -3.6050000e-02  -1.1400000e-04   7.0000000e-05   1.0600000e-04
   3.3400000e+02   1.2929300e+00  -1.1617000e-02  -1.9562000e-02   1.5450000e-02  -1.1400000e-04   7.0000000e-05   1.0600000e-04
   3.3500000e+02   1.2968130e+00  -1.1624000e-02   2.4448000e-02  -3.6050000e-02  -1.1400000e-04   7.0000000e-05   1.0600000e-04
   3.3600000e+02   1.3006960e+00  -2.9054000e-02   2.9336000e-02  -1.0300000e-02  -1.1400000e-04   7.0000000e-05   1.0600000e-04
   3.3700000e+02   1.3045770e+00  -2.3237000e-02  -2.4453000e-02  -2.5750000e-02  -1.1400000e-04   7.0000000e-05   1.0600000e-04
   3.3800000e+02   1.3084600e+00  -4.6475000e-02  -3.4236000e-02   2.0600000e-02  -1.1400000e-04   7.0000000e-05   1.0600000e-04
   3.3900000e+02   1.3123450e+00  -3.4856000e-02  -2.9345000e-02   5.1500000e-03  -1.1400000e-04   7.0000000e-05   1.0600000e-04
   3.4000000e+02   1.3162260e+00   1.1623000e-02  -1.9558000e-02   4.6350000e-02  -1.1400000e-04   7.0000000e-05   1.0600000e-04
   3.4100000e+02   1.3201060e+00  -5.8110000e-03   9.7790000e-03   3.6050000e-02  -1.1400000e-04   7.0000000e-05   1.0600000e-04
   3.4200000e+02   1.3239890e+00  -1.1616000e-02  -2.9342000e-02   6.1800000e-02  -1.1400000e-04   7.0000000e-05   1.0600000e-04
   3.4300000e+02   1.3278720e+00   1.7438000e-02  -5.3787000e-02   4.6350000e-02  -1.1400000e-04   7.0000000e-05   1.0600000e-04
   3.4400000e+02   1.3317550e+00  -4.6479000e-02  -4.8970000e-03   3.6050000e-02  -1.1400000e-04   7.0000000e-05   1.0600000e-04
   3.4500000e+02   1.3356370e+00  -5.8030000e-03  -4.8901000e-02   2.0600000e-02  -1.1400000e-04   7.0000000e-05   1.0600000e-04
   3.4600000e+02   1.3395180e+00   1.7438000e-02  -5.3787000e-02   3.0900000e-02  -1.1400000e-04   7.0000000e-05   1.0600000e-04
   3.4700000e+02   1.3434020e+00  -5.8098000e-02  -1.4679000e-02   4.6350000e-02  -1.1400000e-04   7.0000000e-05   1.0600000e-04
   3.4800000e+02   1.3472840e+00  -5.8070000e-03  -1.9561000e-02   4.1200000e-02  -1.1400000e-04   7.0000000e-05   1.0600000e-04
   3.4900000e+02   1.3511670e+00   1.7430000e-02   3.0000000e-06   3.6050000e-02  -1.1400000e-04   7.0000000e-05   1.0600000e-04
   3.5000000e+02   1.3550500e+00   1.1621000e-02  -9.7780000e-03   7.2100000e-02  -1.1400000e-04   7.0000000e-05   1.0600000e-04
   3.5100000e+02   1.3589320e+00   1.1622000e-02  -1.4668000e-02   2.5750000e-02  -1.1400000e-04   7.0000000e-05   1.0600000e-04
   3.5200000e+02   1.3628130e+00  -2.9046000e-02  -2.9344000e-02   7.7250000e-02  -1.1400000e-04   7.0000000e-05   1.0600000e-04
   3.5300000e+02   1.3666970e+00   1.0000000e-05  -6.8460000e-02   1.0300000e-02  -1.1400000e-04   7.0000000e-05   1.0600000e-04
   3.5400000e+02   1.3705790e+00  -5.8070000e-03  -1.9561000e-02   3.0900000e-02  -1.1400000e-04   7.0000000e-05   1.0600000e-04
   3.5500000e+02   1.3744600e+00  -5.8101000e-02   9.7710000e-03  -1.5450000e-02  -1.1400000e-04   7.0000000e-05   1.0600000e-04
   3.5600000e+02   1.3783460e+00  -5.8100000e-03  -1.0000000e-06   1.5450000e-02  -1.1400000e-04   7.0000000e-05   1.0600000e-04
   3.5700000e+02   1.3822260e+00   5.8120000e-03  -1.4669000e-02  -4.1200000e-02  -1.1400000e-04   7.0000000e-05   1.0600000e-04
   3.5800000e+02   1.3861090e+00  -4.6473000e-02  -4.8907000e-02   2.5750000e-02  -1.1400000e-04   7.0000000e-05   1.0600000e-04
   3.5900000e+02   1.3899920e+00   1.1623000e-02  -1.9558000e-02  -2.0600000e-02  -1.1400000e-04   7.0000000e-05   1.0600000e-04
   3.6000000e+02   1.3938740e+00  -2.3238000e-02  -1.4673000e-02   2.0600000e-02  -1.1400000e-04   7.0000000e-05   1.0600000e-04
   3.6100000e+02   1.3977560e+00  -6.9716000e-02  -2.4460000e-02   5.1500000e-03  -1.1400000e-04   7.0000000e-05   1.0600000e-04
   3.6200000e+02   1.4016390e+00   5.8130000e-03  -1.9559000e-02   0.0000000e+00  -1.1400000e-04   7.0000000e-05   1.0600000e-04
   3.6300000e+02   1.4055210e+00  -2.3241000e-02   4.8870000e-03   4.6350000e-02  -1.1400000e-04   7.0000000e-05   1.0600000e-04
   3.6400000e+02   1.4094040e+00  -8.1339000e-02  -9.7920000e-03   5.6650000e-02  -1.1400000e-04   7.0000000e-05   1.0600000e-04
   3.6500000e+02   1.4132860e+00   1.7429000e-02   9.7830000e-03   0.0000000e+00  -1.1400000e-04   7.0000000e-05   1.0600000e-04
   3.6600000e+02   1.4171690e+00  -1.1616000e-02  -2.9342000e-02   3.6050000e-02  -1.1400000e-04   7.0000000e-05   1.0600000e-04
   3.6700000e+02   1.4210510e+00   5.8140000e-03  -2.4449000e-02   0.0000000e+00  -1.1400000e-04   7.0000000e-05   1.0600000e-04
   3.6800000e+02   1.4249340e+00  -5.8080000e-03  -1.4671000e-02   2.5750000e-02  -1.1400000e-04   7.0000000e-05   1.0600000e-04
   3.6900000e+02   1.4288150e+00  -2.9049000e-02  -9.7840000e-03   1.5450000e-02  -1.1400000e-04   7.0000000e-05   1.0600000e-04
   3.7000000e+02   1.4326970e+00   5.8100000e-03   1.0000000e-06   4.1200000e-02  -1.1400000e-04   7.0000000e-05   1.0600000e-04
   3.7100000e+02   1.4365800e+00   4.0000000e-06  -2.9340000e-02   5.6650000e-02  -1.1400000e-04   7.0000000e-05   1.0600000e-04
   3.7200000e+02   1.4404620e+00  -4.6473000e-02  -4.8906000e-02   5.6650000e-02  -1.1400000e-04   7.0000000e-05   1.0600000e-04
   3.7300000e+02   1.4443450e+00   2.9055000e-02  -3.9116000e-02   4.6350000e-02  -1.1400000e-04   7.0000000e-05   1.0600000e-04
   3.7400000e+02   1.4482280e+00  -6.9716000e-02  -2.4460000e-02   9.2700000e-02  -1.1400000e-04   7.0000000e-05   1.0600000e-04
   3.7500000e+02   1.4521090e+00  -2.9046000e-02  -2.4454000e-02   1.0300000e-02  -1.1400000e-04   7.0000000e-05   1.0600000e-04
   3.7600000e+02   1.4559920e+00   1.7432000e-02  -1.4667000e-02   2.5750000e-02  -1.1400000e-04   7.0000000e-05   1.0600000e-04
   3.7700000e+02   1.4598750e+00  -6.9719000e-02  -9.7900000e-03   3.0900000e-02  -1.1400000e-04   7.0000000e-05   1.0600000e-04
   3.7800000e+02   1.4637580e+00  -5.8090000e-03  -4.8910000e-03   2.0600000e-02  -1.1400000e-04   7.0000000e-05   1.0600000e-04
   3.7900000e+02   1.4676410e+00   1.7433000e-02  -1.9557000e-02  -3.6050000e-02  -1.1400000e-04   7.0000000e-05   1.0600000e-04
   3.8000000e+02   1.4715240e+00  -2.3233000e-02  -4.8903000e-02   5.1500000e-03  -1.1400000e-04   7.0000000e-05   1.0600000e-04
   3.8100000e+02   1.4754050e+00  -2.9044000e-02  -3.9124000e-02   0.0000000e+00  -1.1400000e-04   7.0000000e-05   1.0600000e-04
   3.8200000e+02   1.4792880e+00   4.0000000e-06  -2.9340000e-02   2.0600000e-02  -1.1400000e-04   7.0000000e-05   1.0600000e-04
   3.8300000e+02   1.4831710e+00  -5.8050000e-03  -3.4231000e-02  -5.1500000e-03  -1.1400000e-04   7.0000000e-05   1.0600000e-04
   3.8400000e+02   1.4870510e+00   5.8060000e-03   2.4451000e-02   3.0900000e-02  -1.1400000e-04   7.0000000e-05   1.0600000e-04
   3.8500000e+02   1.4909340e+00  -1.1621000e-02   9.7780000e-03   1.5450000e-02  -1.1400000e-04   7.0000000e-05   1.0600000e-04
   3.8600000e+02   1.4948170e+00   1.7438000e-02  -5.3787000e-02  -3.6050000e-02  -1.1400000e-04   7.0000000e-05   1.0600000e-04
   3.8700000e+02   1.4986990e+00  -5.8100000e-03  -1.0000000e-06  -5.1500000e-03  -1.1400000e-04   7.0000000e-05   1.0600000e-04
   3.8800000e+02   1.5025810e+00  -2.9046000e-02  -2.4454000e-02  -3.6050000e-02  -1.1400000e-04   7.0000000e-05   1.0600000e-04
   3.8900000e+02   1.5064630e+00   2.3245000e-02  -3.4227000e-02  -1.5450000e-02  -1.1400000e-04   7.0000000e-05   1.0600000e-04
   3.9000000e+02   1.5103500e+00  -5.8090000e-03  -4.8910000e-03   0.0000000e+00  -1.1400000e-04   7.0000000e-05   1.0600000e-04
   3.9100000e+02   1.5142290e+00  -4.6476000e-02  -2.4457000e-02   2.0600000e-02  -1.1400000e-04   7.0000000e-05   1.0600000e-04
   3.9200000e+02   1.5181120e+00   1.7431000e-02  -9.7770000e-03   2.5750000e-02  -1.1400000e-04   7.0000000e-05   1.0600000e-04
   3.9300000e+02   1.5219950e+00   2.3245000e-02  -3.4227000e-02   5.6650000e-02  -1.1400000e-04   7.0000000e-05   1.0600000e-04
   3.9400000e+02   1.5258770e+00  -1.1614000e-02  -3.9122000e-02  -1.0300000e-02  -1.1400000e-04   7.0000000e-05   1.0600000e-04
   3.9500000e+02   1.5297590e+00  -4.0673000e-02   1.9554000e-02   6.1800000e-02  -1.1400000e-04   7.0000000e-05   1.0600000e-04
   3.9600000e+02   1.5336420e+00   1.1628000e-02  -5.3788000e-02   6.6950000e-02  -1.1400000e-04   7.0000000e-05   1.0600000e-04
   3.9700000e+02   1.5375240e+00  -5.8060000e-03  -2.4451000e-02  -1.0300000e-02  -1.1400000e-04   7.0000000e-05   1.0600000e-04
   3.9800000e+02   1.5414050e+00  -5.2294000e-02   2.4442000e-02   4.1200000e-02  -1.1400000e-04   7.0000000e-05   1.0600000e-04
   3.9900000e+02   1.5452880e+00   3.4865000e-02  -3.4225000e-02   3.0900000e-02  -1.1400000e-04   7.0000000e-05   1.0600000e-04
   4.0000000e+02   1.5491830e+00  -5.8080000e-03  -1.4671000e-02   0.0000000e+00  -1.1400000e-04   7.0000000e-05   1.0600000e-04
   4.0100000e+02   1.5530540e+00  -4.6474000e-02  -3.9127000e-02   6.6950000e-02  -1.1400000e-04   7.0000000e-05   1.0600000e-04
   4.0200000e+02   1.5569360e+00   1.1627000e-02  -5.3788000e-02   1.0300000e-02  -1.1400000e-04   7.0000000e-05   1.0600000e-04
   4.0300000e+02   1.5608190e+00  -5.8120000e-03   1.4669000e-02   5.6650000e-02  -1.1400000e-04   7.0000000e-05   1.0600000e-04
   4.0400000e+02   1.5647000e+00  -6.3909000e-02  -9.7890000e-03   1.0300000e-02  -1.1400000e-04   7.0000000e-05   1.0600000e-04
   4.0500000e+02   1.5685840e+00  -5.8110000e-03   4.8890000e-03   4.1200000e-02  -1.1400000e-04   7.0000000e-05   1.0600000e-04
   4.0600000e+02   1.5724660e+00  -2.9055000e-02   3.4226000e-02   0.0000000e+00  -1.1400000e-04   7.0000000e-05   1.0600000e-04
   4.0700000e+02   1.5763490e+00  -6.3900000e-02  -7.3359000e-02  -1.0300000e-02  -1.1400000e-04   7.0000000e-05   1.0600000e-04
   4.0800000e+02   1.5802310e+00  -5.8050000e-03  -3.4231000e-02  -5.1500000e-02  -1.1400000e-04   7.0000000e-05   1.0600000e-04
   4.0900000e+02   1.5841130e+00  -2.9047000e-02  -1.9564000e-02   5.6650000e-02  -1.1400000e-04   7.0000000e-05   1.0600000e-04
   4.1000000e+02   1.5879960e+00   4.0678000e-02  -5.3784000e-02  -3.0900000e-02  -1.1400000e-04   7.0000000e-05   1.0600000e-04
   4.1100000e+02   1.5918790e+00   5.8060000e-03   2.9341000e-02   1.5450000e-02  -1.1400000e-04   7.0000000e-05   1.0600000e-04
   4.1200000e+02   1.5957600e+00  -4.0671000e-02   9.7740000e-03   5.1500000e-03  -1.1400000e-04   7.0000000e-05   1.0600000e-04
   4.1300000e+02   1.5996420e+00   2.9052000e-02  -1.4666000e-02  -5.1500000e-03  -1.1400000e-04   7.0000000e-05   1.0600000e-04
   4.1400000e+02   1.6035250e+00  -3.4859000e-02  -9.7850000e-03   1.5450000e-02  -1.1400000e-04   7.0000000e-05   1.0600000e-04
   4.1500000e+02   1.6074070e+00  -5.2284000e-02  -4.4018000e-02   3.6050000e-02  -1.1400000e-04   7.0000000e-05   1.0600000e-04
   4.1600000e+02   1.6112900e+00   2.3244000e-02  -2.9337000e-02   2.0600000e-02  -1.1400000e-04   7.0000000e-05   1.0600000e-04
   4.1700000e+02   1.6151730e+00  -6.9717000e-02  -1.9570000e-02   6.1800000e-02  -1.1400000e-04   7.0000000e-05   1.0600000e-04
   4.1800000e+02   1.6190540e+00   2.9051000e-02  -9.7760000e-03  -4.1200000e-02  -1.1400000e-04   7.0000000e-05   1.0600000e-04
   4.1900000e+02   1.6229380e+00   1.7431000e-02  -9.7770000e-03   1.5450000e-02  -1.1400000e-04   7.0000000e-05   1.0600000e-04
   4.2000000e+02   1.6268200e+00  -2.3234000e-02  -4.4013000e-02   2.0600000e-02  -1.1400000e-04   7.0000000e-05   1.0600000e-04
   4.2100000e+02   1.6307030e+00   1.7439000e-02  -5.8677000e-02   3.0900000e-02  -1.1400000e-04   7.0000000e-05   1.0600000e-04
   4.2200000e+02   1.6345860e+00  -3.4857000e-02  -1.9565000e-02   6.1800000e-02  -1.1400000e-04   7.0000000e-05   1.0600000e-04
   4.2300000e+02   1.6384680e+00  -3.4854000e-02  -4.4015000e-02   5.1500000e-02  -1.1400000e-04   7.0000000e-05   1.0600000e-04
   4.2400000e+02   1.6423500e+00  -1.0000000e-06   4.8900000e-03   7.7250000e-02  -1.1400000e-04   7.0000000e-05   1.0600000e-04
   4.2500000e+02   1.6462330e+00  -3.4864000e-02   2.4445000e-02   8.7550000e-02  -1.1400000e-04   7.0000000e-05   1.0600000e-04
   4.2600000e+02   1.6501150e+00  -2.3238000e-02  -1.4673000e-02   2.5750000e-02  -1.1400000e-04   7.0000000e-05   1.0600000e-04
   4.2700000e+02   1.6539960e+00   2.9049000e-02   9.7840000e-03   7.7250000e-02  -1.1400000e-04   7.0000000e-05   1.0600000e-04
   4.2800000e+02   1.6578790e+00  -3.4851000e-02  -5.8685000e-02   1.5450000e-02  -1.1400000e-04   7.0000000e-05   1.0600000e-04
   4.2900000e+02   1.6617620e+00   4.0676000e-02  -4.4004000e-02  -1.0300000e-02  -1.1400000e-04   7.0000000e-05   1.0600000e-04
   4.3000000e+02   1.6656440e+00   1.7434000e-02  -2.4447000e-02   5.1500000e-02  -1.1400000e-04   7.0000000e-05   1.0600000e-04
   4.3100000e+02   1.6695270e+00  -2.3235000e-02  -3.4233000e-02   2.5750000e-02  -1.1400000e-04   7.0000000e-05   1.0600000e-04
   4.3200000e+02   1.6734080e+00   3.4854000e-02   3.9125000e-02  -2.5750000e-02  -1.1400000e-04   7.0000000e-05   1.0600000e-04
   4.3300000e+02   1.6772920e+00   1.1621000e-02  -9.7780000e-03   4.6350000e-02  -1.1400000e-04   7.0000000e-05   1.0600000e-04
   4.3400000e+02   1.6811740e+00  -1.7429000e-02  -4.8930000e-03  -2.0600000e-02  -1.1400000e-04   7.0000000e-05   1.0600000e-04
   4.3500000e+02   1.6850570e+00  -5.8110000e-03   9.7790000e-03   2.5750000e-02  -1.1400000e-04   7.0000000e-05   1.0600000e-04
   4.3600000e+02   1.6889400e+00   2.3245000e-02  -3.9117000e-02   3.0900000e-02  -1.1400000e-04   7.0000000e-05   1.0600000e-04
   4.3700000e+02   1.6928210e+00   1.7435000e-02  -3.4228000e-02  -1.0300000e-02  -1.1400000e-04   7.0000000e-05   1.0600000e-04
   4.3800000e+02   1.6967030e+00  -2.9047000e-02  -2.4454000e-02   2.5750000e-02  -1.1400000e-04   7.0000000e-05   1.0600000e-04
   4.3900000e+02   1.7005870e+00   1.1620000e-02   2.0000000e-06  -3.6050000e-02  -1.1400000e-04   7.0000000e-05   1.0600000e-04
   4.4000000e+02   1.7044690e+00  -2.3241000e-02   4.8870000e-03   0.0000000e+00  -1.1400000e-04   7.0000000e-05   1.0600000e-04
   4.4100000e+02   1.7083500e+00  -3.4853000e-02  -4.8905000e-02   5.1500000e-03  -1.1400000e-04   7.0000000e-05   1.0600000e-04
   4.4200000e+02   1.7122330e+00  -5.8040000e-03  -4.4011000e-02   5.1500000e-03  -1.1400000e-04   7.0000000e-05   1.0600000e-04
   4.4300000e+02   1.7161160e+00  -5.8090000e-03  -9.7810000e-03   1.0300000e-02  -1.1400000e-04   7.0000000e-05   1.0600000e-04
   4.4400000e+02   1.7199980e+00  -2.3233000e-02  -4.8903000e-02   5.6650000e-02  -1.1400000e-04   7.0000000e-05   1.0600000e-04
   4.4500000e+02   1.7238820e+00  -1.7427000e-02  -1.9563000e-02   2.0600000e-02  -1.1400000e-04   7.0000000e-05   1.0600000e-04
   4.4600000e+02   1.7277640e+00  -2.9050000e-02  -4.0000000e-06   5.6650000e-02  -1.1400000e-04   7.0000000e-05   1.0600000e-04
   4.4700000e+02   1.7316450e+00  -2.9044000e-02  -3.9124000e-02  -2.0600000e-02  -1.1400000e-04   7.0000000e-05   1.0600000e-04
   4.4800000e+02   1.7355290e+00  -6.3909000e-02  -9.7890000e-03   8.2400000e-02  -1.1400000e-04   7.0000000e-05   1.0600000e-04
   4.4900000e+02   1.7394110e+00  -1.7423000e-02  -4.8903000e-02   6.6950000e-02  -1.1400000e-04   7.0000000e-05   1.0600000e-04
   4.5000000e+02   1.7432940e+00   7.5536000e-02  -4.3999000e-02  -2.0600000e-02  -1.1400000e-04   7.0000000e-05   1.0600000e-04
   4.5100000e+02   1.7471760e+00  -4.6480000e-02  -7.0000000e-06   4.6350000e-02  -1.1400000e-04   7.0000000e-05   1.0600000e-04
   4.5200000e+02   1.7510600e+00  -1.1612000e-02  -5.3792000e-02   4.1200000e-02  -1.1400000e-04   7.0000000e-05   1.0600000e-04
   4.5300000e+02   1.7549410e+00   4.0674000e-02  -2.4444000e-02   5.1500000e-03  -1.1400000e-04   7.0000000e-05   1.0600000e-04
   4.5400000e+02   1.7588300e+00  -3.4863000e-02   1.9555000e-02   6.6950000e-02  -1.1400000e-04   7.0000000e-05   1.0600000e-04
   4.5500000e+02   1.7627070e+00  -1.1622000e-02   1.4668000e-02   1.5450000e-02  -1.1400000e-04   7.0000000e-05   1.0600000e-04
   4.5600000e+02   1.7665870e+00   5.8140000e-03  -2.4449000e-02   8.7550000e-02  -1.1400000e-04   7.0000000e-05   1.0600000e-04
   4.5700000e+02   1.7704910e+00  -4.0669000e-02  -9.7860000e-03  -3.6050000e-02  -1.1400000e-04   7.0000000e-05   1.0600000e-04
   4.5800000e+02   1.7743530e+00   1.7434000e-02  -2.9337000e-02   4.1200000e-02  -1.1400000e-04   7.0000000e-05   1.0600000e-04
   4.5900000e+02   1.7782360e+00  -2.3239000e-02  -9.7830000e-03   5.1500000e-03  -1.1400000e-04   7.0000000e-05   1.0600000e-04
   4.6000000e+02   1.7821180e+00  -3.4859000e-02  -9.7850000e-03   1.0300000e-02  -1.1400000e-04   7.0000000e-05   1.0600000e-04
   4.6100000e+02   1.7859990e+00  -2.3241000e-02   4.8870000e-03  -4.6350000e-02  -1.1400000e-04   7.0000000e-05   1.0600000e-04
   4.6200000e+02   1.7898820e+00  -2.9046000e-02  -2.9344000e-02   2.5750000e-02  -1.1400000e-04   7.0000000e-05   1.0600000e-04
   4.6300000e+02   1.7937650e+00   2.3244000e-02  -2.9337000e-02   0.0000000e+00  -1.1400000e-04   7.0000000e-05   1.0600000e-04
   4.6400000e+02   1.7976470e+00  -5.8070000e-03  -1.9561000e-02   1.5450000e-02  -1.1400000e-04   7.0000000e-05   1.0600000e-04
   4.6500000e+02   1.8015310e+00  -5.2289000e-02  -9.7880000e-03   2.0600000e-02  -1.1400000e-04   7.0000000e-05   1.0600000e-04
   4.6600000e+02   1.8054130e+00  -1.1621000e-02   9.7780000e-03  -1.0300000e-02  -1.1400000e-04   7.0000000e-05   1.0600000e-04
   4.6700000e+02   1.8092960e+00  -1.1623000e-02   1.9558000e-02   4.6350000e-02  -1.1400000e-04   7.0000000e-05   1.0600000e-04
   4.6800000e+02   1.8131780e+00  -5.8099000e-02  -4.8990000e-03   4.1200000e-02  -1.1400000e-04   7.0000000e-05   1.0600000e-04
   4.6900000e+02   1.8170600e+00   2.3244000e-02  -2.9337000e-02   1.0300000e-02  -1.1400000e-04   7.0000000e-05   1.0600000e-04
   4.7000000e+02   1.8209410e+00   5.0000000e-06  -3.4230000e-02   4.6350000e-02  -1.1400000e-04   7.0000000e-05   1.0600000e-04
   4.7100000e+02   1.8248240e+00   1.7434000e-02  -2.9338000e-02  -5.1500000e-03  -1.1400000e-04   7.0000000e-05   1.0600000e-04
   4.7200000e+02   1.8287070e+00   5.8130000e-03  -1.9559000e-02   4.6350000e-02  -1.1400000e-04   7.0000000e-05   1.0600000e-04
   4.7300000e+02   1.8325890e+00   5.0000000e-06  -3.4230000e-02   2.0600000e-02  -1.1400000e-04   7.0000000e-05   1.0600000e-04
   4.7400000e+02   1.8364720e+00  -5.8100000e-03  -1.0000000e-06   3.0900000e-02  -1.1400000e-04   7.0000000e-05   1.0600000e-04
   4.7500000e+02   1.8403530e+00  -2.3239000e-02  -9.7830000e-03   4.6350000e-02  -1.1400000e-04   7.0000000e-05   1.0600000e-04
   4.7600000e+02   1.8442360e+00   1.1626000e-02  -3.9118000e-02   7.7250000e-02  -1.1400000e-04   7.0000000e-05   1.0600000e-04
   4.7700000e+02   1.8481190e+00  -1.7424000e-02  -3.9123000e-02   5.1500000e-02  -1.1400000e-04   7.0000000e-05   1.0600000e-04
   4.7800000e+02   1.8520020e+00  -2.3234000e-02  -3.9123000e-02   4.6350000e-02  -1.1400000e-04   7.0000000e-05   1.0600000e-04
   4.7900000e+02   1.8558850e+00   1.1619000e-02   4.8920000e-03   3.6050000e-02  -1.1400000e-04   7.0000000e-05   1.0600000e-04
   4.8000000e+02   1.8597670e+00  -1.1616000e-02  -2.4452000e-02   3.0900000e-02  -1.1400000e-04   7.0000000e-05   1.0600000e-04
   4.8100000e+02   1.8636490e+00  -1.1618000e-02  -1.4672000e-02   1.5450000e-02  -1.1400000e-04   7.0000000e-05   1.0600000e-04
   4.8200000e+02   1.8675320e+00  -4.6484000e-02   2.4443000e-02   3.0900000e-02  -1.1400000e-04   7.0000000e-05   1.0600000e-04
   4.8300000e+02   1.8714140e+00  -2.3236000e-02  -2.9343000e-02   5.6650000e-02  -1.1400000e-04   7.0000000e-05   1.0600000e-04
   4.8400000e+02   1.8752960e+00   1.7439000e-02  -5.8677000e-02   1.5450000e-02  -1.1400000e-04   7.0000000e-05   1.0600000e-04
   4.8500000e+02   1.8791780e+00  -1.7424000e-02  -3.9123000e-02  -1.0300000e-02  -1.1400000e-04   7.0000000e-05   1.0600000e-04
   4.8600000e+02   1.8830610e+00   1.1626000e-02  -3.9118000e-02   0.0000000e+00  -1.1400000e-04   7.0000000e-05   1.0600000e-04
   4.8700000e+02   1.8869440e+00   6.0000000e-06  -3.9120000e-02   5.1500000e-03  -1.1400000e-04   7.0000000e-05   1.0600000e-04
   4.8800000e+02   1.8908270e+00  -5.8098000e-02  -1.4679000e-02  -4.1200000e-02  -1.1400000e-04   7.0000000e-05   1.0600000e-04
   4.8900000e+02   1.8947090e+00   2.3245000e-02  -3.4227000e-02   0.0000000e+00  -1.1400000e-04   7.0000000e-05   1.0600000e-04
   4.9000000e+02   1.8985900e+00  -5.8090000e-03  -9.7810000e-03  -3.0900000e-02  -1.1400000e-04   7.0000000e-05   1.0600000e-04
   4.9100000e+02   1.9024740e+00  -8.1334000e-02  -4.4022000e-02   5.1500000e-03  -1.1400000e-04   7.0000000e-05   1.0600000e-04
   4.9200000e+02   1.9063560e+00   5.8120000e-03  -1.4669000e-02  -2.5750000e-02  -1.1400000e-04   7.0000000e-05   1.0600000e-04
   4.9300000e+02   1.9102390e+00  -5.8070000e-03  -1.9561000e-02   0.0000000e+00  -1.1400000e-04   7.0000000e-05   1.0600000e-04
   4.9400000e+02   1.9141210e+00   2.9052000e-02  -1.4666000e-02  -1.0300000e-02  -1.1400000e-04   7.0000000e-05   1.0600000e-04
   4.9500000e+02   1.9180040e+00  -1.1622000e-02   1.4668000e-02   2.5750000e-02  -1.1400000e-04   7.0000000e-05   1.0600000e-04
   4.9600000e+02   1.9218860e+00  -2.3237000e-02  -1.9563000e-02   2.0600000e-02  -1.1400000e-04   7.0000000e-05   1.0600000e-04
   4.9700000e+02   1.9257690e+00   1.1624000e-02  -2.4448000e-02   6.1800000e-02  -1.1400000e-04   7.0000000e-05   1.0600000e-04
   4.9800000e+02   1.9296500e+00   5.8140000e-03  -2.9339000e-02   1.0300000e-02  -1.1400000e-04   7.0000000e-05   1.0600000e-04
   4.9900000e+02   1.9335320e+00  -4.0664000e-02  -3.9126000e-02   3.0900000e-02  -1.1400000e-04   7.0000000e-05   1.0600000e-04
   5.0000000e+02   1.9374150e+00   2.3239000e-02   9.7830000e-03  -1.5450000e-02  -1.1400000e-04   7.0000000e-05   1.0600000e-04
   5.0100000e+02   1.9412980e+00  -4.0669000e-02  -9.7860000e-03   4.6350000e-02  -1.1400000e-04   7.0000000e-05   1.0600000e-04
   5.0200000e+02   1.9451800e+00  -2.3241000e-02   4.8870000e-03  -1.0300000e-02  -1.1400000e-04   7.0000000e-05   1.0600000e-04
   5.0300000e+02   1.9490640e+00   1.1614000e-02   3.9122000e-02   4.1200000e-02  -1.1400000e-04   7.0000000e-05   1.0600000e-04
   5.0400000e+02   1.9529440e+00  -5.8104000e-02   2.9332000e-02   0.0000000e+00  -1.1400000e-04   7.0000000e-05   1.0600000e-04
   5.0500000e+02   1.9568280e+00  -2.3233000e-02  -5.3793000e-02   5.1500000e-02  -1.1400000e-04   7.0000000e-05   1.0600000e-04
   5.0600000e+02   1.9607100e+00   2.9053000e-02  -2.4446000e-02   3.6050000e-02  -1.1400000e-04   7.0000000e-05   1.0600000e-04
   5.0700000e+02   1.9645930e+00  -1.1612000e-02  -5.8682000e-02   4.6350000e-02  -1.1400000e-04   7.0000000e-05   1.0600000e-04
   5.0800000e+02   1.9684760e+00  -1.7425000e-02  -3.9122000e-02   2.0600000e-02  -1.1400000e-04   7.0000000e-05   1.0600000e-04
   5.0900000e+02   1.9723580e+00   0.0000000e+00   0.0000000e+00   1.0300000e-02  -1.1400000e-04   7.0000000e-05   1.0600000e-04
   5.1000000e+02   1.9762390e+00  -5.8090000e-03  -4.8910000e-03  -3.0900000e-02  -1.1400000e-04   7.0000000e-05   1.0600000e-04
   5.1100000e+02   1.9801230e+00   1.7434000e-02  -2.4447000e-02   3.6050000e-02  -1.1400000e-04   7.0000000e-05   1.0600000e-04
   5.1200000e+02   1.9840050e+00  -5.8040000e-03  -4.4011000e-02  -5.1500000e-02  -1.1400000e-04   7.0000000e-05   1.0600000e-04
   5.1300000e+02   1.9878860e+00   1.7434000e-02  -2.4447000e-02   2.0600000e-02  -1.1400000e-04   7.0000000e-05   1.0600000e-04
   5.1400000e+02   1.9917690e+00  -1.1619000e-02  -9.7820000e-03  -1.5450000e-02  -1.1400000e-04   7.0000000e-05   1.0600000e-04
   5.1500000e+02   1.9956520e+00   1.1620000e-02   2.0000000e-06   1.0300000e-02  -1.1400000e-04   7.0000000e-05   1.0600000e-04
   5.1600000e+02   1.9995340e+00  -5.8110000e-03   4.8890000e-03  -5.1500000e-03  -1.1400000e-04   7.0000000e-05   1.0600000e-04
   5.1700000e+02   2.0034180e+00  -1.1606000e-02  -9.7802000e-02   5.1500000e-03  -1.1400000e-04   7.0000000e-05   1.0600000e-04
   5.1800000e+02   2.0073060e+00  -5.8040000e-03  -3.9121000e-02   2.0600000e-02  -1.1400000e-04   7.0000000e-05   1.0600000e-04
   5.1900000e+02   2.0111830e+00  -5.8070000e-03  -1.9561000e-02  -5.6650000e-02  -1.1400000e-04   7.0000000e-05   1.0600000e-04
   5.2000000e+02   2.0150650e+00   5.8111000e-02  -7.3341000e-02  -2.0600000e-02  -1.1400000e-04   7.0000000e-05   1.0600000e-04
   5.2100000e+02   2.0189470e+00  -2.9045000e-02  -3.4234000e-02   4.6350000e-02  -1.1400000e-04   7.0000000e-05   1.0600000e-04
   5.2200000e+02   2.0228300e+00  -2.9049000e-02  -9.7840000e-03  -1.0300000e-02  -1.1400000e-04   7.0000000e-05   1.0600000e-04
   5.2300000e+02   2.0267120e+00   6.3914000e-02  -2.9331000e-02  -5.1500000e-03  -1.1400000e-04   7.0000000e-05   1.0600000e-04
   5.2400000e+02   2.0305960e+00  -4.6479000e-02  -4.8970000e-03   3.0900000e-02  -1.1400000e-04   7.0000000e-05   1.0600000e-04
   5.2500000e+02   2.0344770e+00  -4.6479000e-02  -9.7870000e-03   3.6050000e-02  -1.1400000e-04   7.0000000e-05   1.0600000e-04
   5.2600000e+02   2.0383600e+00   4.0000000e-06  -2.9340000e-02   3.6050000e-02  -1.1400000e-04   7.0000000e-05   1.0600000e-04
   5.2700000e+02   2.0422410e+00  -5.8096000e-02  -2.9349000e-02   5.1500000e-02  -1.1400000e-04   7.0000000e-05   1.0600000e-04
   5.2800000e+02   2.0461240e+00  -1.7424000e-02  -3.9123000e-02   3.6050000e-02  -1.1400000e-04   7.0000000e-05   1.0600000e-04
   5.2900000e+02   2.0500060e+00   2.9051000e-02  -9.7760000e-03   6.6950000e-02  -1.1400000e-04   7.0000000e-05   1.0600000e-04
   5.3000000e+02   2.0538890e+00  -3.4862000e-02   1.4665000e-02   1.0300000e-02  -1.1400000e-04   7.0000000e-05   1.0600000e-04
   5.3100000e+02   2.0577720e+00   1.0000000e-06  -4.8900000e-03   3.0900000e-02  -1.1400000e-04   7.0000000e-05   1.0600000e-04
   5.3200000e+02   2.0616540e+00  -5.8010000e-03  -5.8681000e-02   2.5750000e-02  -1.1400000e-04   7.0000000e-05   1.0600000e-04
   5.3300000e+02   2.0655360e+00   5.8180000e-03  -5.3789000e-02   0.0000000e+00  -1.1400000e-04   7.0000000e-05   1.0600000e-04
   5.3400000e+02   2.0694190e+00   1.0000000e-06  -9.7800000e-03   5.6650000e-02  -1.1400000e-04   7.0000000e-05   1.0600000e-04
   5.3500000e+02   2.0733010e+00  -4.0666000e-02  -2.9346000e-02   3.0900000e-02  -1.1400000e-04   7.0000000e-05   1.0600000e-04
   5.3600000e+02   2.0771830e+00   5.8080000e-03   1.4671000e-02   4.1200000e-02  -1.1400000e-04   7.0000000e-05   1.0600000e-04
   5.3700000e+02   2.0810670e+00  -1.0000000e-06   4.8900000e-03   2.0600000e-02  -1.1400000e-04   7.0000000e-05   1.0600000e-04
   5.3800000e+02   2.0849490e+00  -4.6474000e-02  -4.4016000e-02   0.0000000e+00  -1.1400000e-04   7.0000000e-05   1.0600000e-04
   5.3900000e+02   2.0888310e+00   1.0000000e-06  -9.7800000e-03  -5.1500000e-03  -1.1400000e-04   7.0000000e-05   1.0600000e-04
   5.4000000e+02   2.0927140e+00   6.0000000e-06  -4.4010000e-02  -1.5450000e-02  -1.1400000e-04   7.0000000e-05   1.0600000e-04
   5.4100000e+02   2.0965950e+00  -5.8090000e-03  -9.7810000e-03  -1.5450000e-02  -1.1400000e-04   7.0000000e-05   1.0600000e-04
   5.4200000e+02   2.1004770e+00  -2.9050000e-02  -4.0000000e-06   1.5450000e-02  -1.1400000e-04   7.0000000e-05   1.0600000e-04
   5.4300000e+02   2.1043600e+00   3.4862000e-02  -1.4665000e-02  -6.1800000e-02  -1.1400000e-04   7.0000000e-05   1.0600000e-04
   5.4400000e+02   2.1082430e+00  -2.9052000e-02   1.4666000e-02  -2.0600000e-02  -1.1400000e-04   7.0000000e-05   1.0600000e-04
   5.4500000e+02   2.1121260e+00  -2.3237000e-02  -1.9563000e-02  -1.5450000e-02  -1.1400000e-04   7.0000000e-05   1.0600000e-04
   5.4600000e+02   2.1160080e+00   1.1628000e-02  -5.3788000e-02   1.0300000e-02  -1.1400000e-04   7.0000000e-05   1.0600000e-04
   5.4700000e+02   2.1198890e+00  -1.7429000e-02  -9.7830000e-03   2.0600000e-02  -1.1400000e-04   7.0000000e-05   1.0600000e-04
   5.4800000e+02   2.1237780e+00  -3.4853000e-02  -4.8905000e-02   4.1200000e-02  -1.1400000e-04   7.0000000e-05   1.0600000e-04
   5.4900000e+02   2.1276550e+00   1.7427000e-02   1.9563000e-02  -5.1500000e-03  -1.1400000e-04   7.0000000e-05   1.0600000e-04
   5.5000000e+02   2.1315380e+00  -2.3240000e-02  -3.0000000e-06   3.0900000e-02  -1.1400000e-04   7.0000000e-05   1.0600000e-04
   5.5100000e+02   2.1354210e+00  -2.9050000e-02  -4.0000000e-06  -2.5750000e-02  -1.1400000e-04   7.0000000e-05   1.0600000e-04
   5.5200000e+02   2.1393030e+00  -3.4863000e-02   1.9555000e-02   3.0900000e-02  -1.1400000e-04   7.0000000e-05   1.0600000e-04
   5.5300000e+02   2.1431840e+00  -1.7424000e-02  -4.4013000e-02  -1.0300000e-02  -1.1400000e-04   7.0000000e-05   1.0600000e-04
   5.5400000e+02   2.1470790e+00   5.2296000e-02  -4.4002000e-02   0.0000000e+00  -1.1400000e-04   7.0000000e-05   1.0600000e-04
   5.5500000e+02   2.1509500e+00  -2.9048000e-02  -1.4674000e-02   2.0600000e-02  -1.1400000e-04   7.0000000e-05   1.0600000e-04
   5.5600000e+02   2.1548310e+00   2.9058000e-02  -5.3786000e-02   4.1200000e-02  -1.1400000e-04   7.0000000e-05   1.0600000e-04
   5.5700000e+02   2.1587140e+00   4.6483000e-02  -1.9553000e-02   0.0000000e+00  -1.1400000e-04   7.0000000e-05   1.0600000e-04
   5.5800000e+02   2.1625970e+00  -4.0671000e-02   9.7740000e-03   7.7250000e-02  -1.1400000e-04   7.0000000e-05   1.0600000e-04
   5.5900000e+02   2.1664800e+00   2.3244000e-02  -2.4447000e-02   1.5450000e-02  -1.1400000e-04   7.0000000e-05   1.0600000e-04
   5.6000000e+02   2.1703630e+00  -1.7426000e-02  -2.4453000e-02   3.0900000e-02  -1.1400000e-04   7.0000000e-05   1.0600000e-04
   5.6100000e+02   2.1742450e+00  -4.0668000e-02  -1.4676000e-02  -4.1200000e-02  -1.1400000e-04   7.0000000e-05   1.0600000e-04
   5.6200000e+02   2.1781260e+00  -5.8110000e-03   4.8890000e-03   2.5750000e-02  -1.1400000e-04   7.0000000e-05   1.0600000e-04
   5.6300000e+02   2.1820100e+00   1.1624000e-02  -2.9338000e-02  -3.0900000e-02  -1.1400000e-04   7.0000000e-05   1.0600000e-04
   5.6400000e+02   2.1858920e+00   2.3244000e-02  -2.4447000e-02   1.0300000e-02  -1.1400000e-04   7.0000000e-05   1.0600000e-04
   5.6500000e+02   2.1897820e+00  -5.2296000e-02   3.9112000e-02  -2.0600000e-02  -1.1400000e-04   7.0000000e-05   1.0600000e-04
   5.6600000e+02   2.1936570e+00   5.8180000e-03  -5.3789000e-02  -5.1500000e-03  -1.1400000e-04   7.0000000e-05   1.0600000e-04
   5.6700000e+02   2.1975390e+00   5.8150000e-03  -3.4229000e-02  -2.0600000e-02  -1.1400000e-04   7.0000000e-05   1.0600000e-04
   5.6800000e+02   2.2014220e+00  -2.9043000e-02  -4.8904000e-02   1.5450000e-02  -1.1400000e-04   7.0000000e-05   1.0600000e-04
   5.6900000e+02   2.2053040e+00  -2.9045000e-02  -3.4234000e-02  -1.0300000e-02  -1.1400000e-04   7.0000000e-05   1.0600000e-04
   5.7000000e+02   2.2091860e+00   5.8060000e-03   2.9341000e-02  -4.6350000e-02  -1.1400000e-04   7.0000000e-05   1.0600000e-04
   5.7100000e+02   2.2130680e+00  -2.3239000e-02  -9.7830000e-03  -2.5750000e-02  -1.1400000e-04   7.0000000e-05   1.0600000e-04
   5.7200000e+02   2.2169510e+00  -5.8090000e-03  -9.7810000e-03  -2.5750000e-02  -1.1400000e-04   7.0000000e-05   1.0600000e-04
   5.7300000e+02   2.2208330e+00   1.1621000e-02  -4.8880000e-03  -5.1500000e-03  -1.1400000e-04   7.0000000e-05   1.0600000e-04
   5.7400000e+02   2.2247160e+00  -1.1613000e-02  -5.3792000e-02   0.0000000e+00  -1.1400000e-04   7.0000000e-05   1.0600000e-04
   5.7500000e+02   2.2285990e+00  -7.5525000e-02  -3.9130000e-02   2.0600000e-02  -1.1400000e-04   7.0000000e-05   1.0600000e-04
   5.7600000e+02   2.2324800e+00   1.1627000e-02  -4.8898000e-02   4.6350000e-02  -1.1400000e-04   7.0000000e-05   1.0600000e-04
   5.7700000e+02   2.2363640e+00   2.9052000e-02  -1.4666000e-02   5.6650000e-02  -1.1400000e-04   7.0000000e-05   1.0600000e-04
   5.7800000e+02   2.2402460e+00  -7.5529000e-02  -4.9010000e-03   8.2400000e-02  -1.1400000e-04   7.0000000e-05   1.0600000e-04
   5.7900000e+02   2.2441280e+00  -5.8080000e-03  -1.4671000e-02   5.1500000e-02  -1.1400000e-04   7.0000000e-05   1.0600000e-04
   5.8000000e+02   2.2480120e+00   1.1621000e-02  -4.8880000e-03   6.1800000e-02  -1.1400000e-04   7.0000000e-05   1.0600000e-04
   5.8100000e+02   2.2518930e+00  -1.7424000e-02  -4.4013000e-02   2.0600000e-02  -1.1400000e-04   7.0000000e-05   1.0600000e-04
   5.8200000e+02   2.2557790e+00   1.7435000e-02  -3.4227000e-02   5.1500000e-02  -1.1400000e-04   7.0000000e-05   1.0600000e-04
   5.8300000e+02   2.2596590e+00   1.7434000e-02  -2.9337000e-02   1.0300000e-02  -1.1400000e-04   7.0000000e-05   1.0600000e-04
   5.8400000e+02   2.2635400e+00   5.8180000e-03  -5.3789000e-02  -1.5450000e-02  -1.1400000e-04   7.0000000e-05   1.0600000e-04
   5.8500000e+02   2.2674220e+00   1.7426000e-02   2.9343000e-02   6.6950000e-02  -1.1400000e-04   7.0000000e-05   1.0600000e-04
   5.8600000e+02   2.2713050e+00  -3.4859000e-02  -9.7850000e-03   3.0900000e-02  -1.1400000e-04   7.0000000e-05   1.0600000e-04
   5.8700000e+02   2.2751880e+00   1.1622000e-02  -1.4668000e-02   4.1200000e-02  -1.1400000e-04   7.0000000e-05   1.0600000e-04
   5.8800000e+02   2.2790700e+00  -4.6477000e-02  -1.9567000e-02   2.0600000e-02  -1.1400000e-04   7.0000000e-05   1.0600000e-04
   5.8900000e+02   2.2829530e+00  -3.4856000e-02  -2.4455000e-02   4.6350000e-02  -1.1400000e-04   7.0000000e-05   1.0600000e-04
   5.9000000e+02   2.2868340e+00   2.9051000e-02  -4.8860000e-03   5.1500000e-03  -1.1400000e-04   7.0000000e-05   1.0600000e-04
   5.9100000e+02   2.2907170e+00  -4.0668000e-02  -1.4676000e-02   5.1500000e-03  -1.1400000e-04   7.0000000e-05   1.0600000e-04
   5.9200000e+02   2.2946000e+00  -2.9052000e-02   1.4666000e-02  -5.1500000e-03  -1.1400000e-04   7.0000000e-05   1.0600000e-04
   5.9300000e+02   2.2984830e+00   5.8070000e-03   1.9561000e-02   5.1500000e-03  -1.1400000e-04   7.0000000e-05   1.0600000e-04
   5.9400000e+02   2.3023660e+00   5.8160000e-03  -3.9119000e-02  -6.6950000e-02  -1.1400000e-04   7.0000000e-05   1.0600000e-04
   5.9500000e+02   2.3062500e+00  -5.2289000e-02  -4.8980000e-03  -2.0600000e-02  -1.1400000e-04   7.0000000e-05   1.0600000e-04
   5.9600000e+02   2.3101290e+00   5.8170000e-03  -4.8899000e-02  -1.5450000e-02  -1.1400000e-04   7.0000000e-05   1.0600000e-04
   5.9700000e+02   2.3140130e+00   9.0000000e-06  -5.8680000e-02  -1.5450000e-02  -1.1400000e-04   7.0000000e-05   1.0600000e-04
   5.9800000e+02   2.3178950e+00  -1.1624000e-02   2.9338000e-02   2.5750000e-02  -1.1400000e-04   7.0000000e-05   1.0600000e-04
   5.9900000e+02   2.3217760e+00   4.0000000e-06  -2.9340000e-02   6.6950000e-02  -1.1400000e-04   7.0000000e-05   1.0600000e-04
   6.0000000e+02   2.3256600e+00   5.8140000e-03  -2.9339000e-02   1.5450000e-02  -1.1400000e-04   7.0000000e-05   1.0600000e-04
   6.0100000e+02   2.3295420e+00  -5.8106000e-02   3.9111000e-02   5.6650000e-02  -1.1400000e-04   7.0000000e-05   1.0600000e-04
   6.0200000e+02   2.3334250e+00   1.1627000e-02  -4.8898000e-02  -5.1500000e-03  -1.1400000e-04   7.0000000e-05   1.0600000e-04
   6.0300000e+02   2.3373070e+00  -2.9043000e-02  -4.8904000e-02   3.6050000e-02  -1.1400000e-04   7.0000000e-05   1.0600000e-04
   6.0400000e+02   2.3411900e+00  -2.3231000e-02  -6.3573000e-02  -1.5450000e-02  -1.1400000e-04   7.0000000e-05   1.0600000e-04
   6.0500000e+02   2.3450720e+00  -2.9047000e-02  -1.9564000e-02   2.0600000e-02  -1.1400000e-04   7.0000000e-05   1.0600000e-04
   6.0600000e+02   2.3489680e+00  -3.4861000e-02   9.7750000e-03   2.5750000e-02  -1.1400000e-04   7.0000000e-05   1.0600000e-04
   6.0700000e+02   2.3528370e+00   6.3915000e-02  -3.4221000e-02   2.0600000e-02  -1.1400000e-04   7.0000000e-05   1.0600000e-04
   6.0800000e+02   2.3567200e+00  -1.7426000e-02  -2.9342000e-02   5.6650000e-02  -1.1400000e-04   7.0000000e-05   1.0600000e-04
   6.0900000e+02   2.3606020e+00  -6.3904000e-02  -4.4019000e-02   6.6950000e-02  -1.1400000e-04   7.0000000e-05   1.0600000e-04
   6.1000000e+02   2.3644860e+00   5.2297000e-02  -4.8893000e-02   3.0900000e-02  -1.1400000e-04   7.0000000e-05   1.0600000e-04
   6.1100000e+02   2.3683670e+00  -4.6477000e-02  -2.4456000e-02   3.0900000e-02  -1.1400000e-04   7.0000000e-05   1.0600000e-04
   6.1200000e+02   2.3722500e+00  -3.4855000e-02  -3.4235000e-02  -1.0300000e-02  -1.1400000e-04   7.0000000e-05   1.0600000e-04
   6.1300000e+02   2.3761310e+00   1.7431000e-02  -4.8870000e-03   2.5750000e-02  -1.1400000e-04   7.0000000e-05   1.0600000e-04
   6.1400000e+02   2.3800130e+00  -3.4859000e-02  -9.7850000e-03  -6.1800000e-02  -1.1400000e-04   7.0000000e-05   1.0600000e-04
   6.1500000e+02   2.3838960e+00  -4.0666000e-02  -2.9346000e-02   4.1200000e-02  -1.1400000e-04   7.0000000e-05   1.0600000e-04
   6.1600000e+02   2.3877780e+00  -2.3237000e-02  -1.9563000e-02  -1.5450000e-02  -1.1400000e-04   7.0000000e-05   1.0600000e-04
   6.1700000e+02   2.3916620e+00   1.7436000e-02  -3.9117000e-02   1.0300000e-02  -1.1400000e-04   7.0000000e-05   1.0600000e-04
   6.1800000e+02   2.3955430e+00  -2.9047000e-02  -1.9564000e-02   0.0000000e+00  -1.1400000e-04   7.0000000e-05   1.0600000e-04
   6.1900000e+02   2.3994250e+00   1.1623000e-02  -1.9558000e-02   5.1500000e-03  -1.1400000e-04   7.0000000e-05   1.0600000e-04
   6.2000000e+02   2.4033090e+00   1.0000000e-06  -4.8900000e-03   1.0300000e-02  -1.1400000e-04   7.0000000e-05   1.0600000e-04
   6.2100000e+02   2.4071910e+00  -5.2290000e-02  -8.0000000e-06  -5.1500000e-02  -1.1400000e-04   7.0000000e-05   1.0600000e-04
   6.2200000e+02   2.4110730e+00  -3.4857000e-02  -1.9565000e-02   0.0000000e+00  -1.1400000e-04   7.0000000e-05   1.0600000e-04
   6.2300000e+02   2.4149570e+00  -1.1616000e-02  -2.9342000e-02  -3.0900000e-02  -1.1400000e-04   7.0000000e-05   1.0600000e-04
   6.2400000e+02   2.4188390e+00   2.9056000e-02  -4.4006000e-02  -5.1500000e-02  -1.1400000e-04   7.0000000e-05   1.0600000e-04
   6.2500000e+02   2.4227210e+00   5.8090000e-03   9.7810000e-03  -2.0600000e-02  -1.1400000e-04   7.0000000e-05   1.0600000e-04
   6.2600000e+02   2.4266040e+00  -8.1340000e-02  -1.2000000e-05   5.1500000e-03  -1.1400000e-04   7.0000000e-05   1.0600000e-04
   6.2700000e+02   2.4304860e+00   4.6488000e-02  -5.3783000e-02   2.0600000e-02  -1.1400000e-04   7.0000000e-05   1.0600000e-04
   6.2800000e+02   2.4343670e+00  -5.2294000e-02   2.9332000e-02   5.1500000e-02  -1.1400000e-04   7.0000000e-05   1.0600000e-04
   6.2900000e+02   2.4382510e+00  -8.1341000e-02   9.7680000e-03   6.1800000e-02  -1.1400000e-04   7.0000000e-05   1.0600000e-04
   6.3000000e+02   2.4421330e+00   3.4865000e-02  -3.4225000e-02   5.6650000e-02  -1.1400000e-04   7.0000000e-05   1.0600000e-04
   6.3100000e+02   2.4460150e+00  -4.6476000e-02  -2.4457000e-02   4.6350000e-02  -1.1400000e-04   7.0000000e-05   1.0600000e-04
   6.3200000e+02   2.4498980e+00  -5.8040000e-03  -4.4011000e-02   4.6350000e-02  -1.1400000e-04   7.0000000e-05   1.0600000e-04
   6.3300000e+02   2.4537790e+00   1.1624000e-02  -2.4448000e-02   3.6050000e-02  -1.1400000e-04   7.0000000e-05   1.0600000e-04
   6.3400000e+02   2.4576630e+00  -1.1616000e-02  -2.4452000e-02  -1.0300000e-02  -1.1400000e-04   7.0000000e-05   1.0600000e-04
   6.3500000e+02   2.4615450e+00  -5.8120000e-03   1.4669000e-02   0.0000000e+00  -1.1400000e-04   7.0000000e-05   1.0600000e-04
   6.3600000e+02   2.4654280e+00   1.7433000e-02  -1.9557000e-02   5.6650000e-02  -1.1400000e-04   7.0000000e-05   1.0600000e-04
   6.3700000e+02   2.4693110e+00   1.1624000e-02  -2.9338000e-02   3.0900000e-02  -1.1400000e-04   7.0000000e-05   1.0600000e-04
   6.3800000e+02   2.4731930e+00  -1.7429000e-02  -9.7830000e-03   7.7250000e-02  -1.1400000e-04   7.0000000e-05   1.0600000e-04
   6.3900000e+02   2.4770750e+00  -1.7424000e-02  -4.4013000e-02   3.0900000e-02  -1.1400000e-04   7.0000000e-05   1.0600000e-04
   6.4000000e+02   2.4809580e+00  -5.8080000e-03  -1.4671000e-02   5.1500000e-02  -1.1400000e-04   7.0000000e-05   1.0600000e-04
   6.4100000e+02   2.4848400e+00  -5.8110000e-03   9.7790000e-03  -5.1500000e-03  -1.1400000e-04   7.0000000e-05   1.0600000e-04
   6.4200000e+02   2.4887210e+00  -3.4853000e-02  -4.8905000e-02   2.5750000e-02  -1.1400000e-04   7.0000000e-05   1.0600000e-04
   6.4300000e+02   2.4926040e+00  -5.8070000e-03  -2.4451000e-02  -1.0300000e-02  -1.1400000e-04   7.0000000e-05   1.0600000e-04
   6.4400000e+02   2.4964870e+00   2.9057000e-02  -5.3786000e-02  -1.5450000e-02  -1.1400000e-04   7.0000000e-05   1.0600000e-04
   6.4500000e+02   2.5003700e+00  -1.7428000e-02  -1.4672000e-02  -2.0600000e-02  -1.1400000e-04   7.0000000e-05   1.0600000e-04
   6.4600000e+02   2.5042550e+00  -5.8093000e-02  -4.8908000e-02   2.5750000e-02  -1.1400000e-04   7.0000000e-05   1.0600000e-04
   6.4700000e+02   2.5081350e+00   4.6482000e-02  -1.4663000e-02  -2.0600000e-02  -1.1400000e-04   7.0000000e-05   1.0600000e-04
   6.4800000e+02   2.5120170e+00  -2.9050000e-02  -4.0000000e-06   1.5450000e-02  -1.1400000e-04   7.0000000e-05   1.0600000e-04
   6.4900000e+02   2.5159000e+00  -1.1618000e-02  -1.4672000e-02   5.1500000e-03  -1.1400000e-04   7.0000000e-05   1.0600000e-04
   6.5000000e+02   2.5197820e+00   5.2294000e-02  -2.4442000e-02   5.1500000e-02  -1.1400000e-04   7.0000000e-05   1.0600000e-04
   6.5100000e+02   2.5236650e+00  -3.4853000e-02  -4.8905000e-02   5.1500000e-03  -1.1400000e-04   7.0000000e-05   1.0600000e-04
   6.5200000e+02   2.5275470e+00  -1.7422000e-02  -5.3793000e-02   4.1200000e-02  -1.1400000e-04   7.0000000e-05   1.0600000e-04
   6.5300000e+02   2.5314290e+00  -2.9048000e-02  -1.4674000e-02   1.0300000e-02  -1.1400000e-04   7.0000000e-05   1.0600000e-04
   6.5400000e+02   2.5353120e+00  -4.0664000e-02  -3.9126000e-02   1.5450000e-02  -1.1400000e-04   7.0000000e-05   1.0600000e-04
   6.5500000e+02   2.5391950e+00   1.7426000e-02   2.4453000e-02   1.0300000e-02  -1.1400000e-04   7.0000000e-05   1.0600000e-04
   6.5600000e+02   2.5430760e+00  -4.6481000e-02   9.7730000e-03   5.1500000e-02  -1.1400000e-04   7.0000000e-05   1.0600000e-04
   6.5700000e+02   2.5469780e+00   1.1625000e-02  -3.4228000e-02   4.1200000e-02  -1.1400000e-04   7.0000000e-05   1.0600000e-04
   6.5800000e+02   2.5508420e+00  -5.8070000e-03  -1.9561000e-02   6.6950000e-02  -1.1400000e-04   7.0000000e-05   1.0600000e-04
   6.5900000e+02   2.5547240e+00  -2.9042000e-02  -5.3794000e-02   3.6050000e-02  -1.1400000e-04   7.0000000e-05   1.0600000e-04
   6.6000000e+02   2.5586060e+00   1.7431000e-02  -4.8870000e-03   8.2400000e-02  -1.1400000e-04   7.0000000e-05   1.0600000e-04
   6.6100000e+02   2.5624890e+00  -5.8099000e-02  -9.7890000e-03   1.5450000e-02  -1.1400000e-04   7.0000000e-05   1.0600000e-04
   6.6200000e+02   2.5663700e+00  -5.8097000e-02  -1.9569000e-02   4.1200000e-02  -1.1400000e-04   7.0000000e-05   1.0600000e-04
   6.6300000e+02   2.5702530e+00   1.1620000e-02   2.0000000e-06  -5.1500000e-03  -1.1400000e-04   7.0000000e-05   1.0600000e-04
   6.6400000e+02   2.5741360e+00   2.3246000e-02  -4.4007000e-02  -1.0300000e-02  -1.1400000e-04   7.0000000e-05   1.0600000e-04
   6.6500000e+02   2.5780180e+00  -1.1618000e-02  -1.4672000e-02  -5.1500000e-02  -1.1400000e-04   7.0000000e-05   1.0600000e-04
   6.6600000e+02   2.5819020e+00   4.0000000e-06  -2.9340000e-02   4.6350000e-02  -1.1400000e-04   7.0000000e-05   1.0600000e-04
   6.6700000e+02   2.5857830e+00   4.0678000e-02  -5.3784000e-02  -5.6650000e-02  -1.1400000e-04   7.0000000e-05   1.0600000e-04
   6.6800000e+02   2.5896650e+00  -4.0674000e-02   2.9334000e-02   2.5750000e-02  -1.1400000e-04   7.0000000e-05   1.0600000e-04
   6.6900000e+02   2.5935490e+00  -1.7429000e-02  -4.8930000e-03  -2.5750000e-02  -1.1400000e-04   7.0000000e-05   1.0600000e-04
   6.7000000e+02   2.5974310e+00  -1.7430000e-02  -3.0000000e-06   2.5750000e-02  -1.1400000e-04   7.0000000e-05   1.0600000e-04
   6.7100000e+02   2.6013120e+00  -4.0670000e-02  -6.0000000e-06  -2.5750000e-02  -1.1400000e-04   7.0000000e-05   1.0600000e-04
   6.7200000e+02   2.6051950e+00  -2.3235000e-02  -3.4233000e-02  -2.0600000e-02  -1.1400000e-04   7.0000000e-05   1.0600000e-04
   6.7300000e+02   2.6090780e+00  -5.2286000e-02  -2.9348000e-02   5.1500000e-03  -1.1400000e-04   7.0000000e-05   1.0600000e-04
   6.7400000e+02   2.6129600e+00  -1.7429000e-02  -4.8930000e-03  -6.1800000e-02  -1.1400000e-04   7.0000000e-05   1.0600000e-04
   6.7500000e+02   2.6168430e+00  -2.9051000e-02   9.7760000e-03  -1.5450000e-02  -1.1400000e-04   7.0000000e-05   1.0600000e-04
   6.7600000e+02   2.6207260e+00  -3.4861000e-02   4.8850000e-03  -2.5750000e-02  -1.1400000e-04   7.0000000e-05   1.0600000e-04
   6.7700000e+02   2.6246070e+00   2.3242000e-02  -1.4667000e-02  -1.0300000e-02  -1.1400000e-04   7.0000000e-05   1.0600000e-04
   6.7800000e+02   2.6284900e+00  -5.2286000e-02  -2.9347000e-02   2.0600000e-02  -1.1400000e-04   7.0000000e-05   1.0600000e-04
   6.7900000e+02   2.6323730e+00  -3.4853000e-02  -5.3795000e-02   3.0900000e-02  -1.1400000e-04   7.0000000e-05   1.0600000e-04
   6.8000000e+02   2.6362560e+00   2.9055000e-02  -3.4226000e-02   5.6650000e-02  -1.1400000e-04   7.0000000e-05   1.0600000e-04
   6.8100000e+02   2.6401380e+00  -5.8030000e-03  -4.8901000e-02   3.6050000e-02  -1.1400000e-04   7.0000000e-05   1.0600000e-04
   6.8200000e+02   2.6440190e+00  -2.9046000e-02  -2.9344000e-02   5.6650000e-02  -1.1400000e-04   7.0000000e-05   1.0600000e-04
   6.8300000e+02   2.6479030e+00   1.1623000e-02  -1.9558000e-02   4.6350000e-02  -1.1400000e-04   7.0000000e-05   1.0600000e-04
   6.8400000e+02   2.6517850e+00   1.1624000e-02  -2.9338000e-02  -1.0300000e-02  -1.1400000e-04   7.0000000e-05   1.0600000e-04
   6.8500000e+02   2.6556670e+00  -2.9051000e-02   4.8860000e-03   4.1200000e-02  -1.1400000e-04   7.0000000e-05   1.0600000e-04
   6.8600000e+02   2.6595490e+00   5.8160000e-03  -3.9119000e-02   2.5750000e-02  -1.1400000e-04   7.0000000e-05   1.0600000e-04
   6.8700000e+02   2.6634320e+00   2.9055000e-02  -3.4226000e-02   3.0900000e-02  -1.1400000e-04   7.0000000e-05   1.0600000e-04
   6.8800000e+02   2.6673140e+00  -2.9051000e-02   4.8860000e-03   2.0600000e-02  -1.1400000e-04   7.0000000e-05   1.0600000e-04
   6.8900000e+02   2.6711970e+00  -5.8070000e-03  -1.9561000e-02   7.2100000e-02  -1.1400000e-04   7.0000000e-05   1.0600000e-04
   6.9000000e+02   2.6750800e+00   1.7429000e-02   4.8930000e-03   1.0300000e-02  -1.1400000e-04   7.0000000e-05   1.0600000e-04
   6.9100000e+02   2.6789610e+00  -5.8089000e-02  -7.3359000e-02   4.6350000e-02  -1.1400000e-04   7.0000000e-05   1.0600000e-04
   6.9200000e+02   2.6828450e+00   5.8140000e-03  -2.4449000e-02   3.0900000e-02  -1.1400000e-04   7.0000000e-05   1.0600000e-04
   6.9300000e+02   2.6867280e+00  -5.8070000e-03  -1.9561000e-02   2.5750000e-02  -1.1400000e-04   7.0000000e-05   1.0600000e-04
   6.9400000e+02   2.6906090e+00   4.0678000e-02  -5.3784000e-02  -2.5750000e-02  -1.1400000e-04   7.0000000e-05   1.0600000e-04
   6.9500000e+02   2.6944920e+00  -1.1621000e-02   9.7780000e-03   3.0900000e-02  -1.1400000e-04   7.0000000e-05   1.0600000e-04
   6.9600000e+02   2.6983750e+00  -4.6478000e-02  -1.4677000e-02  -3.0900000e-02  -1.1400000e-04   7.0000000e-05   1.0600000e-04
   6.9700000e+02   2.7022570e+00   6.3908000e-02   1.4679000e-02  -1.5450000e-02  -1.1400000e-04   7.0000000e-05   1.0600000e-04
   6.9800000e+02   2.7061400e+00  -3.4859000e-02  -4.8950000e-03   1.0300000e-02  -1.1400000e-04   7.0000000e-05   1.0600000e-04
   6.9900000e+02   2.7100210e+00  -4.6478000e-02  -1.4677000e-02   1.5450000e-02  -1.1400000e-04   7.0000000e-05   1.0600000e-04
   7.0000000e+02   2.7139030e+00   1.7433000e-02  -1.9557000e-02  -1.5450000e-02  -1.1400000e-04   7.0000000e-05   1.0600000e-04
   7.0100000e+02   2.7177860e+00  -4.0663000e-02  -4.8906000e-02   4.6350000e-02  -1.1400000e-04   7.0000000e-05   1.0600000e-04
   7.0200000e+02   2.7216680e+00  -2.9046000e-02  -2.4454000e-02   4.1200000e-02  -1.1400000e-04   7.0000000e-05   1.0600000e-04
   7.0300000e+02   2.7255510e+00  -1.1616000e-02  -2.4452000e-02   5.6650000e-02  -1.1400000e-04   7.0000000e-05   1.0600000e-04
   7.0400000e+02   2.7294340e+00   2.3240000e-02   3.0000000e-06  -5.1500000e-03  -1.1400000e-04   7.0000000e-05   1.0600000e-04
   7.0500000e+02   2.7333150e+00  -7.5531000e-02   9.7690000e-03   7.7250000e-02  -1.1400000e-04   7.0000000e-05   1.0600000e-04
   7.0600000e+02   2.7371980e+00   1.1626000e-02  -3.9118000e-02  -1.5450000e-02  -1.1400000e-04   7.0000000e-05   1.0600000e-04
   7.0700000e+02   2.7410810e+00   1.7432000e-02  -1.4667000e-02   0.0000000e+00  -1.1400000e-04   7.0000000e-05   1.0600000e-04
   7.0800000e+02   2.7449630e+00  -7.5523000e-02  -4.8911000e-02   4.6350000e-02  -1.1400000e-04   7.0000000e-05   1.0600000e-04
   7.0900000e+02   2.7488470e+00   4.0000000e-06  -2.9340000e-02   3.0900000e-02  -1.1400000e-04   7.0000000e-05   1.0600000e-04
   7.1000000e+02   2.7527320e+00   5.8070000e-03   1.9561000e-02   4.1200000e-02  -1.1400000e-04   7.0000000e-05   1.0600000e-04
   7.1100000e+02   2.7566100e+00   5.0000000e-06  -3.4230000e-02   4.1200000e-02  -1.1400000e-04   7.0000000e-05   1.0600000e-04
   7.1200000e+02   2.7604940e+00   0.0000000e+00   0.0000000e+00   4.6350000e-02  -1.1400000e-04   7.0000000e-05   1.0600000e-04
   7.1300000e+02   2.7643760e+00  -5.8096000e-02  -2.9348000e-02   5.1500000e-02  -1.1400000e-04   7.0000000e-05   1.0600000e-04
   7.1400000e+02   2.7682570e+00   4.0673000e-02  -1.9555000e-02   2.5750000e-02  -1.1400000e-04   7.0000000e-05   1.0600000e-04
   7.1500000e+02   2.7721400e+00  -3.4857000e-02  -1.9565000e-02   5.6650000e-02  -1.1400000e-04   7.0000000e-05   1.0600000e-04
   7.1600000e+02   2.7760230e+00  -5.8091000e-02  -5.8689000e-02  -2.5750000e-02  -1.1400000e-04   7.0000000e-05   1.0600000e-04
   7.1700000e+02   2.7799050e+00   2.3239000e-02   9.7830000e-03   2.5750000e-02  -1.1400000e-04   7.0000000e-05   1.0600000e-04
   7.1800000e+02   2.7837870e+00  -4.0674000e-02   2.4444000e-02  -4.1200000e-02  -1.1400000e-04   7.0000000e-05   1.0600000e-04
   7.1900000e+02   2.7876690e+00  -1.1619000e-02  -4.8920000e-03   1.5450000e-02  -1.1400000e-04   7.0000000e-05   1.0600000e-04
   7.2000000e+02   2.7915520e+00   1.7431000e-02  -4.8870000e-03   1.5450000e-02  -1.1400000e-04   7.0000000e-05   1.0600000e-04
   7.2100000e+02   2.7954350e+00  -5.8040000e-03  -3.9121000e-02   1.5450000e-02  -1.1400000e-04   7.0000000e-05   1.0600000e-04
   7.2200000e+02   2.7993180e+00  -2.3237000e-02  -1.9563000e-02   1.0300000e-02  -1.1400000e-04   7.0000000e-05   1.0600000e-04
   7.2300000e+02   2.8032000e+00   4.0000000e-06  -2.4450000e-02  -5.1500000e-02  -1.1400000e-04   7.0000000e-05   1.0600000e-04
   7.2400000e+02   2.8070830e+00   2.0000000e-06  -1.4670000e-02   0.0000000e+00  -1.1400000e-04   7.0000000e-05   1.0600000e-04
   7.2500000e+02   2.8109660e+00  -2.9051000e-02   9.7760000e-03  -3.6050000e-02  -1.1400000e-04   7.0000000e-05   1.0600000e-04
   7.2600000e+02   2.8148480e+00  -5.8070000e-03  -1.9561000e-02  -4.6350000e-02  -1.1400000e-04   7.0000000e-05   1.0600000e-04
   7.2700000e+02   2.8187300e+00   1.7433000e-02  -1.9557000e-02  -2.5750000e-02  -1.1400000e-04   7.0000000e-05   1.0600000e-04
   7.2800000e+02   2.8226120e+00   1.1627000e-02  -4.8898000e-02  -5.1500000e-03  -1.1400000e-04   7.0000000e-05   1.0600000e-04
   7.2900000e+02   2.8264940e+00   1.7431000e-02  -4.8870000e-03   1.0300000e-02  -1.1400000e-04   7.0000000e-05   1.0600000e-04
   7.3000000e+02   2.8303770e+00  -2.9046000e-02  -2.9344000e-02   2.5750000e-02  -1.1400000e-04   7.0000000e-05   1.0600000e-04
   7.3100000e+02   2.8342590e+00   5.8140000e-03  -2.4449000e-02   3.0900000e-02  -1.1400000e-04   7.0000000e-05   1.0600000e-04
   7.3200000e+02   2.8381420e+00  -4.6481000e-02   9.7730000e-03   6.6950000e-02  -1.1400000e-04   7.0000000e-05   1.0600000e-04
   7.3300000e+02   2.8420250e+00  -2.9044000e-02  -3.9124000e-02   5.6650000e-02  -1.1400000e-04   7.0000000e-05   1.0600000e-04
   7.3400000e+02   2.8459060e+00   2.9055000e-02  -3.4226000e-02   3.6050000e-02  -1.1400000e-04   7.0000000e-05   1.0600000e-04
   7.3500000e+02   2.8497900e+00  -5.8093000e-02  -4.8909000e-02   7.7250000e-02  -1.1400000e-04   7.0000000e-05   1.0600000e-04
   7.3600000e+02   2.8536720e+00  -1.1618000e-02  -1.4672000e-02   2.0600000e-02  -1.1400000e-04   7.0000000e-05   1.0600000e-04
   7.3700000e+02   2.8575540e+00   1.7435000e-02  -3.4227000e-02   2.5750000e-02  -1.1400000e-04   7.0000000e-05   1.0600000e-04
   7.3800000e+02   2.8614380e+00   4.0000000e-06  -2.9340000e-02   4.1200000e-02  -1.1400000e-04   7.0000000e-05   1.0600000e-04
   7.3900000e+02   2.8653200e+00  -1.7432000e-02   1.4667000e-02   3.0900000e-02  -1.1400000e-04   7.0000000e-05   1.0600000e-04
   7.4000000e+02   2.8692200e+00   9.0000000e-06  -6.3570000e-02   4.6350000e-02  -1.1400000e-04   7.0000000e-05   1.0600000e-04
   7.4100000e+02   2.8730850e+00  -1.1616000e-02  -2.4452000e-02   3.6050000e-02  -1.1400000e-04   7.0000000e-05   1.0600000e-04
   7.4200000e+02   2.8769660e+00  -1.7424000e-02  -3.9123000e-02   4.6350000e-02  -1.1400000e-04   7.0000000e-05   1.0600000e-04
   7.4300000e+02   2.8808480e+00   1.1626000e-02  -4.4008000e-02  -5.1500000e-03  -1.1400000e-04   7.0000000e-05   1.0600000e-04
   7.4400000e+02   2.8847310e+00  -2.9050000e-02  -4.0000000e-06   5.6650000e-02  -1.1400000e-04   7.0000000e-05   1.0600000e-04
   7.4500000e+02   2.8886130e+00  -2.9047000e-02  -2.4454000e-02  -1.5450000e-02  -1.1400000e-04   7.0000000e-05   1.0600000e-04
   7.4600000e+02   2.8924960e+00   2.9048000e-02   1.4674000e-02   2.0600000e-02  -1.1400000e-04   7.0000000e-05   1.0600000e-04
   7.4700000e+02   2.8963790e+00  -2.3244000e-02   2.9337000e-02  -4.1200000e-02  -1.1400000e-04   7.0000000e-05   1.0600000e-04
   7.4800000e+02   2.9002600e+00  -5.8050000e-03  -3.4231000e-02   2.0600000e-02  -1.1400000e-04   7.0000000e-05   1.0600000e-04
   7.4900000e+02   2.9041430e+00  -6.3906000e-02  -2.9349000e-02  -2.0600000e-02  -1.1400000e-04   7.0000000e-05   1.0600000e-04
   7.5000000e+02   2.9080260e+00  -1.7426000e-02  -2.4453000e-02  -2.5750000e-02  -1.1400000e-04   7.0000000e-05   1.0600000e-04
   7.5100000e+02   2.9119080e+00   5.8140000e-03  -2.4449000e-02   2.5750000e-02  -1.1400000e-04   7.0000000e-05   1.0600000e-04
   7.5200000e+02   2.9157920e+00  -5.2287000e-02  -1.9568000e-02   3.6050000e-02  -1.1400000e-04   7.0000000e-05   1.0600000e-04
   7.5300000e+02   2.9196730e+00  -5.8110000e-03   4.8890000e-03   1.5450000e-02  -1.1400000e-04   7.0000000e-05   1.0600000e-04
   7.5400000e+02   2.9235550e+00   1.7430000e-02   3.0000000e-06   5.1500000e-02  -1.1400000e-04   7.0000000e-05   1.0600000e-04
   7.5500000e+02   2.9274390e+00   1.1626000e-02  -4.4008000e-02  -1.5450000e-02  -1.1400000e-04   7.0000000e-05   1.0600000e-04
   7.5600000e+02   2.9313210e+00  -1.1619000e-02  -9.7820000e-03   5.1500000e-02  -1.1400000e-04   7.0000000e-05   1.0600000e-04
   7.5700000e+02   2.9352020e+00  -1.7419000e-02  -7.3353000e-02   1.0300000e-02  -1.1400000e-04   7.0000000e-05   1.0600000e-04
   7.5800000e+02   2.9390850e+00  -1.7426000e-02  -2.9343000e-02   1.0300000e-02  -1.1400000e-04   7.0000000e-05   1.0600000e-04
   7.5900000e+02   2.9429680e+00  -1.1620000e-02  -2.0000000e-06   1.5450000e-02  -1.1400000e-04   7.0000000e-05   1.0600000e-04
   7.6000000e+02   2.9468500e+00  -1.7424000e-02  -3.9123000e-02   3.6050000e-02  -1.1400000e-04   7.0000000e-05   1.0600000e-04
   7.6100000e+02   2.9507320e+00  -1.7426000e-02  -2.4453000e-02   5.1500000e-02  -1.1400000e-04   7.0000000e-05   1.0600000e-04
   7.6200000e+02   2.9546140e+00  -2.9044000e-02  -4.4014000e-02   5.1500000e-02  -1.1400000e-04   7.0000000e-05   1.0600000e-04
   7.6300000e+02   2.9584970e+00   2.3240000e-02   3.0000000e-06   6.1800000e-02  -1.1400000e-04   7.0000000e-05   1.0600000e-04
   7.6400000e+02   2.9623800e+00  -3.4856000e-02  -2.9345000e-02   5.6650000e-02  -1.1400000e-04   7.0000000e-05   1.0600000e-04
   7.6500000e+02   2.9662630e+00   1.1619000e-02   4.8920000e-03  -1.0300000e-02  -1.1400000e-04   7.0000000e-05   1.0600000e-04
   7.6600000e+02   2.9701460e+00  -5.8101000e-02   9.7710000e-03   3.0900000e-02  -1.1400000e-04   7.0000000e-05   1.0600000e-04
   7.6700000e+02   2.9740280e+00  -1.1614000e-02  -3.9122000e-02   2.0600000e-02  -1.1400000e-04   7.0000000e-05   1.0600000e-04
   7.6800000e+02   2.9779100e+00   1.1619000e-02   4.8920000e-03   4.6350000e-02  -1.1400000e-04   7.0000000e-05   1.0600000e-04
   7.6900000e+02   2.9817930e+00  -6.3911000e-02   9.7710000e-03  -5.6650000e-02  -1.1400000e-04   7.0000000e-05   1.0600000e-04
   7.7000000e+02   2.9856750e+00   2.3249000e-02  -6.3567000e-02   4.1200000e-02  -1.1400000e-04   7.0000000e-05   1.0600000e-04
   7.7100000e+02   2.9895570e+00   5.0000000e-06  -3.4230000e-02   5.1500000e-03  -1.1400000e-04   7.0000000e-05   1.0600000e-04
   7.7200000e+02   2.9934390e+00   1.7434000e-02  -2.4447000e-02   0.0000000e+00  -1.1400000e-04   7.0000000e-05   1.0600000e-04
   7.7300000e+02   2.9973220e+00  -5.8110000e-03   4.8890000e-03   2.0600000e-02  -1.1400000e-04   7.0000000e-05   1.0600000e-04
   7.7400000e+02   3.0012110e+00   2.3242000e-02  -1.4667000e-02  -3.0900000e-02  -1.1400000e-04   7.0000000e-05   1.0600000e-04
   7.7500000e+02   3.0050880e+00  -1.1621000e-02   4.8880000e-03   1.0300000e-02  -1.1400000e-04   7.0000000e-05   1.0600000e-04
   7.7600000e+02   3.0089700e+00  -1.7426000e-02  -2.9343000e-02  -6.1800000e-02  -1.1400000e-04   7.0000000e-05   1.0600000e-04
   7.7700000e+02   3.0128510e+00   1.7439000e-02  -6.3567000e-02  -1.0300000e-02  -1.1400000e-04   7.0000000e-05   1.0600000e-04
   7.7800000e+02   3.0167350e+00  -2.3234000e-02  -4.4013000e-02  -3.0900000e-02  -1.1400000e-04   7.0000000e-05   1.0600000e-04
   7.7900000e+02   3.0206170e+00  -3.4857000e-02  -2.4455000e-02   0.0000000e+00  -1.1400000e-04   7.0000000e-05   1.0600000e-04
   7.8000000e+02   3.0244990e+00   1.7425000e-02   3.4232000e-02   3.6050000e-02  -1.1400000e-04   7.0000000e-05   1.0600000e-04
   7.8100000e+02   3.0283830e+00  -1.7426000e-02  -2.9342000e-02   2.5750000e-02  -1.1400000e-04   7.0000000e-05   1.0600000e-04
   7.8200000e+02   3.0322650e+00   2.3243000e-02  -1.9557000e-02   1.0300000e-02  -1.1400000e-04   7.0000000e-05   1.0600000e-04
   7.8300000e+02   3.0361470e+00  -6.9716000e-02  -2.9349000e-02   7.2100000e-02  -1.1400000e-04   7.0000000e-05   1.0600000e-04
   7.8400000e+02   3.0400300e+00   1.1624000e-02  -2.9338000e-02  -2.0600000e-02  -1.1400000e-04   7.0000000e-05   1.0600000e-04
   7.8500000e+02   3.0439110e+00  -2.9049000e-02  -9.7840000e-03   4.6350000e-02  -1.1400000e-04   7.0000000e-05   1.0600000e-04
   7.8600000e+02   3.0477970e+00  -4.0666000e-02  -2.4456000e-02   5.1500000e-02  -1.1400000e-04   7.0000000e-05   1.0600000e-04
   7.8700000e+02   3.0516760e+00   5.2290000e-02   8.0000000e-06   5.1500000e-03  -1.1400000e-04   7.0000000e-05   1.0600000e-04
   7.8800000e+02   3.0555590e+00  -5.8101000e-02   9.7710000e-03   3.0900000e-02  -1.1400000e-04   7.0000000e-05   1.0600000e-04
   7.8900000e+02   3.0594410e+00  -4.0664000e-02  -3.9126000e-02   7.7250000e-02  -1.1400000e-04   7.0000000e-05   1.0600000e-04
   7.9000000e+02   3.0633230e+00   1.7430000e-02   3.0000000e-06   2.5750000e-02  -1.1400000e-04   7.0000000e-05   1.0600000e-04
   7.9100000e+02   3.0672050e+00  -1.1614000e-02  -4.4012000e-02   5.1500000e-02  -1.1400000e-04   7.0000000e-05   1.0600000e-04
   7.9200000e+02   3.0710880e+00  -6.3906000e-02  -2.9349000e-02   3.6050000e-02  -1.1400000e-04   7.0000000e-05   1.0600000e-04
   7.9300000e+02   3.0749710e+00  -5.8060000e-03  -2.4451000e-02   3.0900000e-02  -1.1400000e-04   7.0000000e-05   1.0600000e-04
   7.9400000e+02   3.0788540e+00   2.3242000e-02  -1.4667000e-02  -1.0300000e-02  -1.1400000e-04   7.0000000e-05   1.0600000e-04
   7.9500000e+02   3.0827360e+00   1.1620000e-02   2.0000000e-06   2.0600000e-02  -1.1400000e-04   7.0000000e-05   1.0600000e-04
   7.9600000e+02   3.0866190e+00   1.1619000e-02   9.7820000e-03  -3.6050000e-02  -1.1400000e-04   7.0000000e-05   1.0600000e-04
   7.9700000e+02   3.0905000e+00   1.7434000e-02  -2.4447000e-02  -5.1500000e-03  -1.1400000e-04   7.0000000e-05   1.0600000e-04
   7.9800000e+02   3.0943840e+00   5.8190000e-03  -5.8679000e-02  -5.1500000e-02  -1.1400000e-04   7.0000000e-05   1.0600000e-04
   7.9900000e+02   3.0982660e+00   1.7431000e-02  -4.8870000e-03   2.5750000e-02  -1.1400000e-04   7.0000000e-05   1.0600000e-04
   8.0000000e+02   3.1021470e+00  -5.8097000e-02  -1.9569000e-02  -1.5450000e-02  -1.1400000e-04   7.0000000e-05   1.0600000e-04
   8.0100000e+02   3.1060300e+00   1.1620000e-02   2.0000000e-06   0.0000000e+00  -1.1400000e-04   7.0000000e-05   1.0600000e-04
   8.0200000e+02   3.1099130e+00  -7.5531000e-02   9.7690000e-03   3.0900000e-02  -1.1400000e-04   7.0000000e-05   1.0600000e-04
   8.0300000e+02   3.1137960e+00  -2.3235000e-02  -3.4233000e-02   2.0600000e-02  -1.1400000e-04   7.0000000e-05   1.0600000e-04
   8.0400000e+02   3.1176820e+00   4.0671000e-02  -4.8840000e-03   3.0900000e-02  -1.1400000e-04   7.0000000e-05   1.0600000e-04
   8.0500000e+02   3.1215590e+00  -5.2285000e-02  -3.4238000e-02   3.6050000e-02  -1.1400000e-04   7.0000000e-05   1.0600000e-04
   8.0600000e+02   3.1254420e+00  -1.7428000e-02  -1.4673000e-02  -1.0300000e-02  -1.1400000e-04   7.0000000e-05   1.0600000e-04
   8.0700000e+02   3.1293260e+00   5.8130000e-03  -1.9559000e-02   2.0600000e-02  -1.1400000e-04   7.0000000e-05   1.0600000e-04
   8.0800000e+02   3.1332080e+00   1.7429000e-02   4.8930000e-03   0.0000000e+00  -1.1400000e-04   7.0000000e-05   1.0600000e-04
   8.0900000e+02   3.1370910e+00  -5.2295000e-02   3.4222000e-02   2.5750000e-02  -1.1400000e-04   7.0000000e-05   1.0600000e-04
   8.1000000e+02   3.1409730e+00   2.9059000e-02  -5.8676000e-02   3.6050000e-02  -1.1400000e-04   7.0000000e-05   1.0600000e-04
   8.1100000e+02   3.1448560e+00  -1.1617000e-02  -1.9562000e-02   5.1500000e-02  -1.1400000e-04   7.0000000e-05   1.0600000e-04
   8.1200000e+02   3.1487380e+00  -5.8030000e-03  -4.8901000e-02   5.6650000e-02  -1.1400000e-04   7.0000000e-05   1.0600000e-04
   8.1300000e+02   3.1526210e+00   4.0676000e-02  -4.4004000e-02   6.6950000e-02  -1.1400000e-04   7.0000000e-05   1.0600000e-04
   8.1400000e+02   3.1565020e+00  -5.8080000e-03  -1.4671000e-02   2.5750000e-02  -1.1400000e-04   7.0000000e-05   1.0600000e-04
   8.1500000e+02   3.1603840e+00   5.8120000e-03  -1.4669000e-02   7.7250000e-02  -1.1400000e-04   7.0000000e-05   1.0600000e-04
   8.1600000e+02   3.1642670e+00   5.2289000e-02   9.7870000e-03   1.5450000e-02  -1.1400000e-04   7.0000000e-05   1.0600000e-04
   8.1700000e+02   3.1681490e+00   5.0000000e-06  -3.4230000e-02  -1.5450000e-02  -1.1400000e-04   7.0000000e-05   1.0600000e-04
   8.1800000e+02   3.1720330e+00   1.7435000e-02  -3.9118000e-02   6.1800000e-02  -1.1400000e-04   7.0000000e-05   1.0600000e-04
   8.1900000e+02   3.1759150e+00  -5.8094000e-02  -4.4018000e-02   2.5750000e-02  -1.1400000e-04   7.0000000e-05   1.0600000e-04
   8.2000000e+02   3.1797960e+00  -5.8090000e-03  -4.8910000e-03   5.1500000e-02  -1.1400000e-04   7.0000000e-05   1.0600000e-04
   8.2100000e+02   3.1836790e+00   2.9051000e-02  -9.7760000e-03   4.1200000e-02  -1.1400000e-04   7.0000000e-05   1.0600000e-04
   8.2200000e+02   3.1875620e+00  -3.4855000e-02  -3.4235000e-02   5.1500000e-03  -1.1400000e-04   7.0000000e-05   1.0600000e-04
   8.2300000e+02   3.1914440e+00  -4.6484000e-02   2.4443000e-02   1.5450000e-02  -1.1400000e-04   7.0000000e-05   1.0600000e-04
   8.2400000e+02   3.1953280e+00   1.1620000e-02   2.0000000e-06   1.0300000e-02  -1.1400000e-04   7.0000000e-05   1.0600000e-04
   8.2500000e+02   3.1992090e+00  -5.8050000e-03  -3.4231000e-02  -2.0600000e-02  -1.1400000e-04   7.0000000e-05   1.0600000e-04
   8.2600000e+02   3.2030910e+00  -3.4858000e-02  -1.4675000e-02  -1.0300000e-02  -1.1400000e-04   7.0000000e-05   1.0600000e-04
   8.2700000e+02   3.2069750e+00   4.6485000e-02  -3.4223000e-02  -5.6650000e-02  -1.1400000e-04   7.0000000e-05   1.0600000e-04
   8.2800000e+02   3.2108560e+00  -2.9049000e-02  -4.8940000e-03   2.0600000e-02  -1.1400000e-04   7.0000000e-05   1.0600000e-04
   8.2900000e+02   3.2147380e+00  -1.1618000e-02  -1.4672000e-02  -2.0600000e-02  -1.1400000e-04   7.0000000e-05   1.0600000e-04
   8.3000000e+02   3.2186210e+00   1.7432000e-02  -1.4667000e-02   1.5450000e-02  -1.1400000e-04   7.0000000e-05   1.0600000e-04
   8.3100000e+02   3.2225040e+00  -6.9714000e-02  -4.4020000e-02   5.1500000e-03  -1.1400000e-04   7.0000000e-05   1.0600000e-04
   8.3200000e+02   3.2263860e+00  -1.7425000e-02  -3.4233000e-02   2.0600000e-02  -1.1400000e-04   7.0000000e-05   1.0600000e-04
   8.3300000e+02   3.2302680e+00   1.7431000e-02  -9.7770000e-03   2.0600000e-02  -1.1400000e-04   7.0000000e-05   1.0600000e-04
   8.3400000e+02   3.2341500e+00  -3.4854000e-02  -4.4015000e-02   5.1500000e-02  -1.1400000e-04   7.0000000e-05   1.0600000e-04
   8.3500000e+02   3.2380330e+00  -4.0671000e-02   4.8840000e-03   1.0300000e-02  -1.1400000e-04   7.0000000e-05   1.0600000e-04
   8.3600000e+02   3.2419160e+00  -6.9719000e-02  -9.7900000e-03   2.0600000e-02  -1.1400000e-04   7.0000000e-05   1.0600000e-04
   8.3700000e+02   3.2457990e+00   5.8120000e-03  -1.4669000e-02   2.5750000e-02  -1.1400000e-04   7.0000000e-05   1.0600000e-04
   8.3800000e+02   3.2497050e+00   2.3244000e-02  -2.9337000e-02   2.5750000e-02  -1.1400000e-04   7.0000000e-05   1.0600000e-04
   8.3900000e+02   3.2535640e+00  -2.3235000e-02  -3.4233000e-02   2.0600000e-02  -1.1400000e-04   7.0000000e-05   1.0600000e-04
   8.4000000e+02   3.2574450e+00  -3.4857000e-02  -1.9565000e-02   5.1500000e-02  -1.1400000e-04   7.0000000e-05   1.0600000e-04
   8.4100000e+02   3.2613290e+00   3.4867000e-02  -4.8895000e-02   3.6050000e-02  -1.1400000e-04   7.0000000e-05   1.0600000e-04
   8.4200000e+02   3.2652110e+00  -1.7434000e-02   2.4447000e-02   5.1500000e-02  -1.1400000e-04   7.0000000e-05   1.0600000e-04
   8.4300000e+02   3.2690930e+00  -4.0667000e-02  -1.9566000e-02   1.5450000e-02  -1.1400000e-04   7.0000000e-05   1.0600000e-04
   8.4400000e+02   3.2729750e+00   0.0000000e+00   0.0000000e+00   7.7250000e-02  -1.1400000e-04   7.0000000e-05   1.0600000e-04
   8.4500000e+02   3.2768580e+00  -6.9725000e-02   3.4220000e-02   1.0300000e-02  -1.1400000e-04   7.0000000e-05   1.0600000e-04
   8.4600000e+02   3.2807400e+00   5.0000000e-06  -3.4230000e-02   2.5750000e-02  -1.1400000e-04   7.0000000e-05   1.0600000e-04
   8.4700000e+02   3.2846240e+00   1.7431000e-02  -9.7770000e-03   5.1500000e-03  -1.1400000e-04   7.0000000e-05   1.0600000e-04
   8.4800000e+02   3.2885060e+00   5.0000000e-06  -3.4230000e-02   0.0000000e+00  -1.1400000e-04   7.0000000e-05   1.0600000e-04
   8.4900000e+02   3.2923870e+00  -3.4861000e-02   9.7750000e-03  -5.1500000e-02  -1.1400000e-04   7.0000000e-05   1.0600000e-04
   8.5000000e+02   3.2962710e+00  -2.3238000e-02  -1.4673000e-02   4.6350000e-02  -1.1400000e-04   7.0000000e-05   1.0600000e-04
   8.5100000e+02   3.3001540e+00   1.7427000e-02   1.9563000e-02  -5.1500000e-03  -1.1400000e-04   7.0000000e-05   1.0600000e-04
   8.5200000e+02   3.3040350e+00  -5.8060000e-03  -2.9341000e-02   5.1500000e-03  -1.1400000e-04   7.0000000e-05   1.0600000e-04
   8.5300000e+02   3.3079180e+00  -1.7425000e-02  -3.4232000e-02   5.6650000e-02  -1.1400000e-04   7.0000000e-05   1.0600000e-04
   8.5400000e+02   3.3118010e+00  -5.8080000e-03  -1.4671000e-02  -2.0600000e-02  -1.1400000e-04   7.0000000e-05   1.0600000e-04
   8.5500000e+02   3.3156830e+00   3.4862000e-02  -1.4665000e-02   0.0000000e+00  -1.1400000e-04   7.0000000e-05   1.0600000e-04
   8.5600000e+02   3.3195660e+00  -1.7434000e-02   2.9338000e-02   4.6350000e-02  -1.1400000e-04   7.0000000e-05   1.0600000e-04
   8.5700000e+02   3.3234470e+00   2.3241000e-02  -9.7770000e-03  -2.5750000e-02  -1.1400000e-04   7.0000000e-05   1.0600000e-04
   8.5800000e+02   3.3273290e+00   4.0672000e-02  -1.4664000e-02   1.0300000e-02  -1.1400000e-04   7.0000000e-05   1.0600000e-04
   8.5900000e+02   3.3312120e+00  -5.8099000e-02  -9.7890000e-03  -5.1500000e-03  -1.1400000e-04   7.0000000e-05   1.0600000e-04
   8.6000000e+02   3.3350940e+00   9.0000000e-06  -6.3570000e-02   5.1500000e-03  -1.1400000e-04   7.0000000e-05   1.0600000e-04
   8.6100000e+02   3.3389770e+00  -5.8040000e-03  -3.9121000e-02   4.6350000e-02  -1.1400000e-04   7.0000000e-05   1.0600000e-04
   8.6200000e+02   3.3428600e+00  -6.3903000e-02  -4.8909000e-02   3.0900000e-02  -1.1400000e-04   7.0000000e-05   1.0600000e-04
   8.6300000e+02   3.3467410e+00  -5.8110000e-03   9.7790000e-03   7.7250000e-02  -1.1400000e-04   7.0000000e-05   1.0600000e-04
   8.6400000e+02   3.3506250e+00   3.0000000e-06  -1.9560000e-02   5.6650000e-02  -1.1400000e-04   7.0000000e-05   1.0600000e-04
   8.6500000e+02   3.3545070e+00   1.7433000e-02  -1.9557000e-02   4.6350000e-02  -1.1400000e-04   7.0000000e-05   1.0600000e-04
   8.6600000e+02   3.3583890e+00  -5.8101000e-02   9.7710000e-03   7.2100000e-02  -1.1400000e-04   7.0000000e-05   1.0600000e-04
   8.6700000e+02   3.3622730e+00   4.6488000e-02  -5.3783000e-02   2.5750000e-02  -1.1400000e-04   7.0000000e-05   1.0600000e-04
   8.6800000e+02   3.3661550e+00  -1.7426000e-02  -2.4453000e-02   4.1200000e-02  -1.1400000e-04   7.0000000e-05   1.0600000e-04
   8.6900000e+02   3.3700370e+00  -3.4855000e-02  -3.4235000e-02   2.5750000e-02  -1.1400000e-04   7.0000000e-05   1.0600000e-04
   8.7000000e+02   3.3739200e+00  -1.7428000e-02  -1.4673000e-02   1.5450000e-02  -1.1400000e-04   7.0000000e-05   1.0600000e-04
   8.7100000e+02   3.3778020e+00  -1.7434000e-02   2.9337000e-02   5.1500000e-02  -1.1400000e-04   7.0000000e-05   1.0600000e-04
   8.7200000e+02   3.3816830e+00   1.1624000e-02  -2.4448000e-02   3.0900000e-02  -1.1400000e-04   7.0000000e-05   1.0600000e-04
   8.7300000e+02   3.3855660e+00  -2.9044000e-02  -4.4014000e-02   6.6950000e-02  -1.1400000e-04   7.0000000e-05   1.0600000e-04
   8.7400000e+02   3.3894490e+00   1.1626000e-02  -3.9118000e-02   0.0000000e+00  -1.1400000e-04   7.0000000e-05   1.0600000e-04
   8.7500000e+02   3.3933310e+00  -1.1616000e-02  -2.9342000e-02   2.0600000e-02  -1.1400000e-04   7.0000000e-05   1.0600000e-04
   8.7600000e+02   3.3972140e+00  -6.3903000e-02  -4.8909000e-02  -3.0900000e-02  -1.1400000e-04   7.0000000e-05   1.0600000e-04
   8.7700000e+02   3.4010950e+00   2.9056000e-02  -4.4006000e-02   1.5450000e-02  -1.1400000e-04   7.0000000e-05   1.0600000e-04
   8.7800000e+02   3.4049780e+00  -1.1620000e-02  -2.0000000e-06  -2.5750000e-02  -1.1400000e-04   7.0000000e-05   1.0600000e-04
   8.7900000e+02   3.4088610e+00  -6.9717000e-02  -1.9570000e-02  -3.6050000e-02  -1.1400000e-04   7.0000000e-05   1.0600000e-04
   8.8000000e+02   3.4127450e+00  -5.8100000e-02  -9.0000000e-06  -1.0300000e-02  -1.1400000e-04   7.0000000e-05   1.0600000e-04
   8.8100000e+02   3.4166270e+00   1.7438000e-02  -5.3787000e-02  -1.0300000e-02  -1.1400000e-04   7.0000000e-05   1.0600000e-04
   8.8200000e+02   3.4205090e+00   5.8120000e-03  -1.4669000e-02   1.0300000e-02  -1.1400000e-04   7.0000000e-05   1.0600000e-04
   8.8300000e+02   3.4243900e+00  -5.8060000e-03  -2.9341000e-02   4.6350000e-02  -1.1400000e-04   7.0000000e-05   1.0600000e-04
   8.8400000e+02   3.4282720e+00   4.0672000e-02  -1.4664000e-02   2.0600000e-02  -1.1400000e-04   7.0000000e-05   1.0600000e-04
   8.8500000e+02   3.4321610e+00  -3.4860000e-02  -5.0000000e-06   4.6350000e-02  -1.1400000e-04   7.0000000e-05   1.0600000e-04
   8.8600000e+02   3.4360370e+00   5.8130000e-03  -1.9559000e-02  -4.1200000e-02  -1.1400000e-04   7.0000000e-05   1.0600000e-04
   8.8700000e+02   3.4399200e+00  -6.9719000e-02  -9.7890000e-03   3.0900000e-02  -1.1400000e-04   7.0000000e-05   1.0600000e-04
   8.8800000e+02   3.4438030e+00  -2.3233000e-02  -5.3793000e-02  -2.0600000e-02  -1.1400000e-04   7.0000000e-05   1.0600000e-04
   8.8900000e+02   3.4476970e+00  -1.7429000e-02  -9.7820000e-03   2.0600000e-02  -1.1400000e-04   7.0000000e-05   1.0600000e-04
   8.9000000e+02   3.4515690e+00  -3.4859000e-02  -4.8950000e-03   2.0600000e-02  -1.1400000e-04   7.0000000e-05   1.0600000e-04
   8.9100000e+02   3.4554510e+00   2.9052000e-02  -1.4666000e-02   4.1200000e-02  -1.1400000e-04   7.0000000e-05   1.0600000e-04
   8.9200000e+02   3.4593320e+00  -1.7429000e-02  -9.7830000e-03   1.5450000e-02  -1.1400000e-04   7.0000000e-05   1.0600000e-04
   8.9300000e+02   3.4632160e+00  -1.1619000e-02  -4.8920000e-03   4.1200000e-02  -1.1400000e-04   7.0000000e-05   1.0600000e-04
   8.9400000e+02   3.4670980e+00   5.8060000e-03   2.9341000e-02   2.0600000e-02  -1.1400000e-04   7.0000000e-05   1.0600000e-04
   8.9500000e+02   3.4709800e+00   5.8190000e-03  -5.8679000e-02   5.6650000e-02  -1.1400000e-04   7.0000000e-05   1.0600000e-04
   8.9600000e+02   3.4748630e+00  -5.2288000e-02  -1.4678000e-02  -2.0600000e-02  -1.1400000e-04   7.0000000e-05   1.0600000e-04
   8.9700000e+02   3.4787460e+00   7.0000000e-06  -4.8900000e-02   2.0600000e-02  -1.1400000e-04   7.0000000e-05   1.0600000e-04
   8.9800000e+02   3.4826270e+00   1.7435000e-02  -3.4227000e-02  -4.1200000e-02  -1.1400000e-04   7.0000000e-05   1.0600000e-04
   8.9900000e+02   3.4865110e+00  -1.7430000e-02  -3.0000000e-06  -5.1500000e-03  -1.1400000e-04   7.0000000e-05   1.0600000e-04
   9.0000000e+02   3.4903910e+00   4.0672000e-02  -1.4664000e-02  -4.1200000e-02  -1.1400000e-04   7.0000000e-05   1.0600000e-04
   9.0100000e+02   3.4942740e+00  -1.1616000e-02  -2.4452000e-02   3.6050000e-02  -1.1400000e-04   7.0000000e-05   1.0600000e-04
   9.0200000e+02   3.4981610e+00  -1.1615000e-02  -3.4232000e-02  -4.1200000e-02  -1.1400000e-04   7.0000000e-05   1.0600000e-04
   9.0300000e+02   3.5020390e+00   2.3240000e-02   3.0000000e-06   4.6350000e-02  -1.1400000e-04   7.0000000e-05   1.0600000e-04
   9.0400000e+02   3.5059230e+00  -1.7423000e-02  -4.8903000e-02  -5.1500000e-03  -1.1400000e-04   7.0000000e-05   1.0600000e-04
   9.0500000e+02   3.5098050e+00   1.7431000e-02  -4.8870000e-03  -2.0600000e-02  -1.1400000e-04   7.0000000e-05   1.0600000e-04
   9.0600000e+02   3.5136860e+00  -4.6482000e-02   1.4663000e-02   0.0000000e+00  -1.1400000e-04   7.0000000e-05   1.0600000e-04
   9.0700000e+02   3.5175700e+00  -1.1618000e-02  -1.4672000e-02  -6.6950000e-02  -1.1400000e-04   7.0000000e-05   1.0600000e-04
   9.0800000e+02   3.5214520e+00   2.9054000e-02  -2.4446000e-02  -2.0600000e-02  -1.1400000e-04   7.0000000e-05   1.0600000e-04
   9.0900000e+02   3.5253340e+00  -5.8030000e-03  -4.8901000e-02   1.0300000e-02  -1.1400000e-04   7.0000000e-05   1.0600000e-04
   9.1000000e+02   3.5292180e+00  -4.6479000e-02  -4.8970000e-03   1.0300000e-02  -1.1400000e-04   7.0000000e-05   1.0600000e-04
   9.1100000e+02   3.5330990e+00   2.3249000e-02  -5.8677000e-02   5.1500000e-03  -1.1400000e-04   7.0000000e-05   1.0600000e-04
   9.1200000e+02   3.5369810e+00  -4.0668000e-02  -1.4676000e-02   3.0900000e-02  -1.1400000e-04   7.0000000e-05   1.0600000e-04
   9.1300000e+02   3.5408650e+00  -6.9721000e-02   9.7700000e-03   8.2400000e-02  -1.1400000e-04   7.0000000e-05   1.0600000e-04
   9.1400000e+02   3.5447470e+00   5.8103000e-02  -1.9551000e-02   4.6350000e-02  -1.1400000e-04   7.0000000e-05   1.0600000e-04
   9.1500000e+02   3.5486280e+00  -2.9051000e-02   9.7760000e-03   7.2100000e-02  -1.1400000e-04   7.0000000e-05   1.0600000e-04
   9.1600000e+02   3.5525110e+00  -1.7420000e-02  -6.8463000e-02   3.6050000e-02  -1.1400000e-04   7.0000000e-05   1.0600000e-04
   9.1700000e+02   3.5563940e+00   1.7436000e-02  -3.9117000e-02   6.6950000e-02  -1.1400000e-04   7.0000000e-05   1.0600000e-04
   9.1800000e+02   3.5602760e+00  -5.8030000e-03  -5.3791000e-02   1.0300000e-02  -1.1400000e-04   7.0000000e-05   1.0600000e-04
   9.1900000e+02   3.5641580e+00  -2.3237000e-02  -2.4453000e-02   6.1800000e-02  -1.1400000e-04   7.0000000e-05   1.0600000e-04
   9.2000000e+02   3.5680400e+00   1.0000000e-06  -9.7800000e-03   4.6350000e-02  -1.1400000e-04   7.0000000e-05   1.0600000e-04
   9.2100000e+02   3.5719230e+00   5.8080000e-03   1.4671000e-02   0.0000000e+00  -1.1400000e-04   7.0000000e-05   1.0600000e-04
   9.2200000e+02   3.5758060e+00  -2.9045000e-02  -3.9124000e-02   8.7550000e-02  -1.1400000e-04   7.0000000e-05   1.0600000e-04
   9.2300000e+02   3.5796890e+00  -1.7423000e-02  -5.3792000e-02   2.5750000e-02  -1.1400000e-04   7.0000000e-05   1.0600000e-04
   9.2400000e+02   3.5835710e+00  -5.8100000e-03  -1.0000000e-06   4.6350000e-02  -1.1400000e-04   7.0000000e-05   1.0600000e-04
   9.2500000e+02   3.5874540e+00   1.1626000e-02  -4.4008000e-02   1.5450000e-02  -1.1400000e-04   7.0000000e-05   1.0600000e-04
   9.2600000e+02   3.5913360e+00  -1.1621000e-02   9.7780000e-03   1.0300000e-02  -1.1400000e-04   7.0000000e-05   1.0600000e-04
   9.2700000e+02   3.5952190e+00  -2.9051000e-02   9.7760000e-03  -2.5750000e-02  -1.1400000e-04   7.0000000e-05   1.0600000e-04
   9.2800000e+02   3.5991010e+00   2.9054000e-02  -2.4446000e-02   1.0300000e-02  -1.1400000e-04   7.0000000e-05   1.0600000e-04
   9.2900000e+02   3.6029820e+00  -5.8099000e-02  -9.7890000e-03  -1.5450000e-02  -1.1400000e-04   7.0000000e-05   1.0600000e-04
   9.3000000e+02   3.6068650e+00  -3.4852000e-02  -5.3795000e-02  -4.1200000e-02  -1.1400000e-04   7.0000000e-05   1.0600000e-04
   9.3100000e+02   3.6107480e+00   1.7431000e-02  -9.7770000e-03   2.0600000e-02  -1.1400000e-04   7.0000000e-05   1.0600000e-04
   9.3200000e+02   3.6146300e+00  -3.4854000e-02  -4.4015000e-02   4.6350000e-02  -1.1400000e-04   7.0000000e-05   1.0600000e-04
   9.3300000e+02   3.6185140e+00  -5.8140000e-03   2.4449000e-02   1.5450000e-02  -1.1400000e-04   7.0000000e-05   1.0600000e-04
   9.3400000e+02   3.6223960e+00  -5.8090000e-03  -9.7810000e-03   4.6350000e-02  -1.1400000e-04   7.0000000e-05   1.0600000e-04
   9.3500000e+02   3.6262770e+00  -1.1616000e-02  -2.4452000e-02   1.0300000e-02  -1.1400000e-04   7.0000000e-05   1.0600000e-04
   9.3600000e+02   3.6301610e+00  -3.4860000e-02  -5.0000000e-06   5.6650000e-02  -1.1400000e-04   7.0000000e-05   1.0600000e-04
   9.3700000e+02   3.6340430e+00  -5.8060000e-03  -2.9341000e-02   0.0000000e+00  -1.1400000e-04   7.0000000e-05   1.0600000e-04
   9.3800000e+02   3.6379250e+00  -5.2284000e-02  -3.9128000e-02   4.6350000e-02  -1.1400000e-04   7.0000000e-05   1.0600000e-04
   9.3900000e+02   3.6418080e+00  -1.7428000e-02  -1.4673000e-02  -2.0600000e-02  -1.1400000e-04   7.0000000e-05   1.0600000e-04
   9.4000000e+02   3.6456900e+00  -2.9047000e-02  -1.9564000e-02   4.6350000e-02  -1.1400000e-04   7.0000000e-05   1.0600000e-04
   9.4100000e+02   3.6495850e+00  -3.4855000e-02  -3.4235000e-02   2.5750000e-02  -1.1400000e-04   7.0000000e-05   1.0600000e-04
   9.4200000e+02   3.6534560e+00   4.0666000e-02   2.4456000e-02   6.1800000e-02  -1.1400000e-04   7.0000000e-05   1.0600000e-04
   9.4300000e+02   3.6573370e+00  -2.9043000e-02  -4.8904000e-02   5.6650000e-02  -1.1400000e-04   7.0000000e-05   1.0600000e-04
   9.4400000e+02   3.6612190e+00   4.0679000e-02  -6.3564000e-02   6.6950000e-02  -1.1400000e-04   7.0000000e-05   1.0600000e-04
   9.4500000e+02   3.6651020e+00   1.7435000e-02  -3.4227000e-02   3.6050000e-02  -1.1400000e-04   7.0000000e-05   1.0600000e-04
   9.4600000e+02   3.6689840e+00  -1.1614000e-02  -4.4012000e-02   4.1200000e-02  -1.1400000e-04   7.0000000e-05   1.0600000e-04
   9.4700000e+02   3.6728670e+00  -5.8050000e-03  -3.4231000e-02   3.0900000e-02  -1.1400000e-04   7.0000000e-05   1.0600000e-04
   9.4800000e+02   3.6767490e+00   3.4865000e-02  -3.4225000e-02   5.1500000e-03  -1.1400000e-04   7.0000000e-05   1.0600000e-04
   9.4900000e+02   3.6806310e+00  -1.7431000e-02   9.7770000e-03  -4.1200000e-02  -1.1400000e-04   7.0000000e-05   1.0600000e-04
   9.5000000e+02   3.6845140e+00  -3.4859000e-02  -9.7850000e-03   4.6350000e-02  -1.1400000e-04   7.0000000e-05   1.0600000e-04
   9.5100000e+02   3.6883970e+00   4.0679000e-02  -5.8674000e-02  -3.6050000e-02  -1.1400000e-04   7.0000000e-05   1.0600000e-04
   9.5200000e+02   3.6922790e+00  -4.6479000e-02  -9.7860000e-03   4.1200000e-02  -1.1400000e-04   7.0000000e-05   1.0600000e-04
   9.5300000e+02   3.6961630e+00   5.0000000e-06  -3.4230000e-02   0.0000000e+00  -1.1400000e-04   7.0000000e-05   1.0600000e-04
   9.5400000e+02   3.7000440e+00  -5.8110000e-03   4.8890000e-03   1.5450000e-02  -1.1400000e-04   7.0000000e-05   1.0600000e-04
   9.5500000e+02   3.7039260e+00  -3.4859000e-02  -9.7850000e-03  -1.0300000e-02  -1.1400000e-04   7.0000000e-05   1.0600000e-04
   9.5600000e+02   3.7078100e+00   5.0000000e-06  -3.4230000e-02   5.1500000e-03  -1.1400000e-04   7.0000000e-05   1.0600000e-04
   9.5700000e+02   3.7116920e+00   4.0000000e-06  -2.9340000e-02   1.5450000e-02  -1.1400000e-04   7.0000000e-05   1.0600000e-04
   9.5800000e+02   3.7155730e+00  -1.1618000e-02  -1.4672000e-02  -4.6350000e-02  -1.1400000e-04   7.0000000e-05   1.0600000e-04
   9.5900000e+02   3.7194560e+00  -6.9714000e-02  -4.4020000e-02   2.5750000e-02  -1.1400000e-04   7.0000000e-05   1.0600000e-04
   9.6000000e+02   3.7233390e+00  -2.3240000e-02  -3.0000000e-06  -1.5450000e-02  -1.1400000e-04   7.0000000e-05   1.0600000e-04
   9.6100000e+02   3.7272210e+00  -5.8120000e-03   1.4669000e-02   5.1500000e-03  -1.1400000e-04   7.0000000e-05   1.0600000e-04
   9.6200000e+02   3.7311030e+00  -3.4858000e-02  -1.4675000e-02   1.5450000e-02  -1.1400000e-04   7.0000000e-05   1.0600000e-04
   9.6300000e+02   3.7349850e+00  -4.6481000e-02   9.7730000e-03   7.7250000e-02  -1.1400000e-04   7.0000000e-05   1.0600000e-04
   9.6400000e+02   3.7388680e+00  -1.1621000e-02   9.7780000e-03   3.6050000e-02  -1.1400000e-04   7.0000000e-05   1.0600000e-04
   9.6500000e+02   3.7427510e+00   1.7438000e-02  -5.3787000e-02   7.7250000e-02  -1.1400000e-04   7.0000000e-05   1.0600000e-04
   9.6600000e+02   3.7466380e+00  -5.8096000e-02  -2.4459000e-02   7.2100000e-02  -1.1400000e-04   7.0000000e-05   1.0600000e-04
   9.6700000e+02   3.7505170e+00   2.9053000e-02  -1.9556000e-02   2.5750000e-02  -1.1400000e-04   7.0000000e-05   1.0600000e-04
   9.6800000e+02   3.7543990e+00  -5.8070000e-03  -1.9561000e-02   5.6650000e-02  -1.1400000e-04   7.0000000e-05   1.0600000e-04
   9.6900000e+02   3.7582810e+00   5.8120000e-03  -1.4669000e-02  -5.1500000e-03  -1.1400000e-04   7.0000000e-05   1.0600000e-04
   9.7000000e+02   3.7621640e+00  -3.0000000e-06   1.9560000e-02   3.0900000e-02  -1.1400000e-04   7.0000000e-05   1.0600000e-04
   9.7100000e+02   3.7660460e+00  -2.3239000e-02  -4.8930000e-03   3.6050000e-02  -1.1400000e-04   7.0000000e-05   1.0600000e-04
   9.7200000e+02   3.7699280e+00   5.8120000e-03  -1.4669000e-02   2.5750000e-02  -1.1400000e-04   7.0000000e-05   1.0600000e-04
   9.7300000e+02   3.7738100e+00  -2.3236000e-02  -2.9343000e-02   5.1500000e-02  -1.1400000e-04   7.0000000e-05   1.0600000e-04
   9.7400000e+02   3.7776930e+00  -1.1616000e-02  -2.4452000e-02   2.0600000e-02  -1.1400000e-04   7.0000000e-05   1.0600000e-04
   9.7500000e+02   3.7815750e+00  -4.0670000e-02  -6.0000000e-06   4.6350000e-02  -1.1400000e-04   7.0000000e-05   1.0600000e-04
   9.7600000e+02   3.7854590e+00  -5.8070000e-03  -1.9561000e-02   0.0000000e+00  -1.1400000e-04   7.0000000e-05   1.0600000e-04
   9.7700000e+02   3.7893410e+00  -2.9049000e-02  -4.8940000e-03   4.6350000e-02  -1.1400000e-04   7.0000000e-05   1.0600000e-04
   9.7800000e+02   3.7932220e+00   9.0000000e-06  -5.8680000e-02  -3.6050000e-02  -1.1400000e-04   7.0000000e-05   1.0600000e-04
   9.7900000e+02   3.7971060e+00   8.7149000e-02   4.9030000e-03   1.5450000e-02  -1.1400000e-04   7.0000000e-05   1.0600000e-04
   9.8000000e+02   3.8009880e+00  -5.8099000e-02  -9.7890000e-03  -3.6050000e-02  -1.1400000e-04   7.0000000e-05   1.0600000e-04
   9.8100000e+02   3.8048700e+00   2.3246000e-02  -4.4007000e-02   3.0900000e-02  -1.1400000e-04   7.0000000e-05   1.0600000e-04
   9.8200000e+02   3.8087540e+00  -3.4862000e-02   1.4665000e-02   5.1500000e-03  -1.1400000e-04   7.0000000e-05   1.0600000e-04
   9.8300000e+02   3.8126360e+00  -4.0672000e-02   1.4664000e-02  -1.0300000e-02  -1.1400000e-04   7.0000000e-05   1.0600000e-04
   9.8400000e+02   3.8165180e+00  -1.1619000e-02  -9.7820000e-03   2.5750000e-02  -1.1400000e-04   7.0000000e-05   1.0600000e-04
   9.8500000e+02   3.8204010e+00   1.1628000e-02  -5.3788000e-02   4.1200000e-02  -1.1400000e-04   7.0000000e-05   1.0600000e-04
   9.8600000e+02   3.8242820e+00  -1.7429000e-02  -9.7820000e-03   3.0900000e-02  -1.1400000e-04   7.0000000e-05   1.0600000e-04
   9.8700000e+02   3.8281640e+00   2.3249000e-02  -6.8457000e-02   4.6350000e-02  -1.1400000e-04   7.0000000e-05   1.0600000e-04
   9.8800000e+02   3.8320470e+00   5.8150000e-03  -3.4229000e-02   5.1500000e-03  -1.1400000e-04   7.0000000e-05   1.0600000e-04
   9.8900000e+02   3.8359290e+00  -2.3239000e-02  -4.8930000e-03   2.5750000e-02  -1.1400000e-04   7.0000000e-05   1.0600000e-04
   9.9000000e+02   3.8398130e+00   4.0669000e-02   4.8950000e-03   0.0000000e+00  -1.1400000e-04   7.0000000e-05   1.0600000e-04
   9.9100000e+02   3.8436950e+00  -3.4861000e-02   9.7750000e-03   4.6350000e-02  -1.1400000e-04   7.0000000e-05   1.0600000e-04
   9.9200000e+02   3.8475930e+00  -2.3231000e-02  -5.8683000e-02   5.1500000e-02  -1.1400000e-04   7.0000000e-05   1.0600000e-04
   9.9300000e+02   3.8514590e+00  -2.9049000e-02  -9.7840000e-03   7.7250000e-02  -1.1400000e-04   7.0000000e-05   1.0600000e-04
   9.9400000e+02   3.8553420e+00  -1.7425000e-02  -3.4233000e-02   4.6350000e-02  -1.1400000e-04   7.0000000e-05   1.0600000e-04
   9.9500000e+02   3.8592240e+00   4.0674000e-02  -2.9334000e-02   6.6950000e-02  -1.1400000e-04   7.0000000e-05   1.0600000e-04
   9.9600000e+02   3.8631080e+00  -4.0666000e-02  -2.4456000e-02   2.0600000e-02  -1.1400000e-04   7.0000000e-05   1.0600000e-04
   9.9700000e+02   3.8669900e+00  -2.9048000e-02  -1.4674000e-02   4.1200000e-02  -1.1400000e-04   7.0000000e-05   1.0600000e-04
   9.9800000e+02   3.8708710e+00  -1.1614000e-02  -4.4012000e-02  -1.5450000e-02  -1.1400000e-04   7.0000000e-05   1.0600000e-04
   9.9900000e+02   3.8747550e+00  -5.8040000e-03  -4.4011000e-02   2.0600000e-02  -1.1400000e-04   7.0000000e-05   1.0600000e-04
   1.0000000e+03   3.8786370e+00  -5.2290000e-02  -8.0000000e-06  -3.6050000e-02  -1.1400000e-04   7.0000000e-05   1.0600000e-04
   1.0010000e+03   3.8825180e+00   2.3244000e-02  -2.4447000e-02   1.0300000e-02  -1.1400000e-04   7.0000000e-05   1.0600000e-04
   1.0020000e+03   3.8864000e+00  -3.4859000e-02  -9.7850000e-03  -1.0300000e-02  -1.1400000e-04   7.0000000e-05   1.0600000e-04
   1.0030000e+03   3.8902840e+00  -3.4854000e-02  -4.4015000e-02   5.1500000e-03  -1.1400000e-04   7.0000000e-05   1.0600000e-04
   1.0040000e+03   3.8941660e+00   4.0666000e-02   2.4456000e-02  -2.0600000e-02  -1.1400000e-04   7.0000000e-05   1.0600000e-04
   1.0050000e+03   3.8980480e+00  -1.1613000e-02  -4.8902000e-02   0.0000000e+00  -1.1400000e-04   7.0000000e-05   1.0600000e-04
   1.0060000e+03   3.9019300e+00  -1.1616000e-02  -2.9342000e-02  -5.1500000e-03  -1.1400000e-04   7.0000000e-05   1.0600000e-04
   1.0070000e+03   3.9058130e+00  -4.6475000e-02  -3.4237000e-02  -3.6050000e-02  -1.1400000e-04   7.0000000e-05   1.0600000e-04
   1.0080000e+03   3.9096960e+00   1.1628000e-02  -5.3788000e-02  -5.1500000e-03  -1.1400000e-04   7.0000000e-05   1.0600000e-04
   1.0090000e+03   3.9135790e+00  -5.8101000e-02   9.7710000e-03  -3.0900000e-02  -1.1400000e-04   7.0000000e-05   1.0600000e-04
   1.0100000e+03   3.9174620e+00  -2.3236000e-02  -2.4453000e-02  -4.1200000e-02  -1.1400000e-04   7.0000000e-05   1.0600000e-04
   1.0110000e+03   3.9213440e+00  -1.7431000e-02   9.7770000e-03  -1.5450000e-02  -1.1400000e-04   7.0000000e-05   1.0600000e-04
   1.0120000e+03   3.9252270e+00   3.4860000e-02   5.0000000e-06   0.0000000e+00  -1.1400000e-04   7.0000000e-05   1.0600000e-04
   1.0130000e+03   3.9291080e+00   1.7432000e-02  -1.4667000e-02   2.0600000e-02  -1.1400000e-04   7.0000000e-05   1.0600000e-04
   1.0140000e+03   3.9329910e+00  -5.8096000e-02  -2.9349000e-02   5.6650000e-02  -1.1400000e-04   7.0000000e-05   1.0600000e-04
   1.0150000e+03   3.9368730e+00   4.0672000e-02  -1.4664000e-02   5.1500000e-02  -1.1400000e-04   7.0000000e-05   1.0600000e-04
   1.0160000e+03   3.9407550e+00  -5.8099000e-02  -9.7890000e-03   3.0900000e-02  -1.1400000e-04   7.0000000e-05   1.0600000e-04
   1.0170000e+03   3.9446380e+00  -4.6472000e-02  -5.3797000e-02   4.6350000e-02  -1.1400000e-04   7.0000000e-05   1.0600000e-04
   1.0180000e+03   3.9485200e+00   1.7430000e-02   3.0000000e-06   3.0900000e-02  -1.1400000e-04   7.0000000e-05   1.0600000e-04
   1.0190000e+03   3.9524030e+00  -3.4856000e-02  -2.4455000e-02   3.0900000e-02  -1.1400000e-04   7.0000000e-05   1.0600000e-04
   1.0200000e+03   3.9562850e+00  -1.7429000e-02  -9.7820000e-03   6.1800000e-02  -1.1400000e-04   7.0000000e-05   1.0600000e-04
   1.0210000e+03   3.9601670e+00  -1.1615000e-02  -3.9122000e-02   3.0900000e-02  -1.1400000e-04   7.0000000e-05   1.0600000e-04
   1.0220000e+03   3.9640510e+00   5.8100000e-03   1.0000000e-06   5.6650000e-02  -1.1400000e-04   7.0000000e-05   1.0600000e-04
   1.0230000e+03   3.9679330e+00  -8.1339000e-02  -4.9010000e-03   3.6050000e-02  -1.1400000e-04   7.0000000e-05   1.0600000e-04
   1.0240000e+03   3.9718150e+00   5.8120000e-03  -1.4669000e-02   8.2400000e-02  -1.1400000e-04   7.0000000e-05   1.0600000e-04
   1.0250000e+03   3.9756990e+00  -2.3243000e-02   1.9557000e-02   2.5750000e-02  -1.1400000e-04   7.0000000e-05   1.0600000e-04
   1.0260000e+03   3.9795810e+00  -3.4855000e-02  -3.4235000e-02   2.0600000e-02  -1.1400000e-04   7.0000000e-05   1.0600000e-04
   1.0270000e+03   3.9834620e+00  -5.8060000e-03  -2.4451000e-02   2.5750000e-02  -1.1400000e-04   7.0000000e-05   1.0600000e-04
   1.0280000e+03   3.9873460e+00  -1.7424000e-02  -3.9123000e-02  -2.0600000e-02  -1.1400000e-04   7.0000000e-05   1.0600000e-04
   1.0290000e+03   3.9912260e+00   3.4861000e-02  -9.7750000e-03  -2.5750000e-02  -1.1400000e-04   7.0000000e-05   1.0600000e-04
   1.0300000e+03   3.9951150e+00  -3.4860000e-02  -5.0000000e-06   1.0300000e-02  -1.1400000e-04   7.0000000e-05   1.0600000e-04
   1.0310000e+03   3.9989920e+00   4.0672000e-02  -1.4664000e-02  -4.1200000e-02  -1.1400000e-04   7.0000000e-05   1.0600000e-04
   1.0320000e+03   4.0028740e+00  -2.3234000e-02  -3.9123000e-02   3.6050000e-02  -1.1400000e-04   7.0000000e-05   1.0600000e-04
   1.0330000e+03   4.0067570e+00  -2.9047000e-02  -1.9564000e-02   5.1500000e-03  -1.1400000e-04   7.0000000e-05   1.0600000e-04
   1.0340000e+03   4.0106400e+00  -2.9051000e-02   9.7760000e-03   2.5750000e-02  -1.1400000e-04   7.0000000e-05   1.0600000e-04
   1.0350000e+03   4.0145210e+00   6.3920000e-02  -6.8451000e-02   0.0000000e+00  -1.1400000e-04   7.0000000e-05   1.0600000e-04
   1.0360000e+03   4.0184040e+00  -4.0666000e-02  -2.4456000e-02   5.6650000e-02  -1.1400000e-04   7.0000000e-05   1.0600000e-04
   1.0370000e+03   4.0222870e+00   5.8140000e-03  -2.9339000e-02  -1.0300000e-02  -1.1400000e-04   7.0000000e-05   1.0600000e-04
   1.0380000e+03   4.0261690e+00   4.0676000e-02  -3.9114000e-02   3.6050000e-02  -1.1400000e-04   7.0000000e-05   1.0600000e-04
   1.0390000e+03   4.0300530e+00  -2.3239000e-02  -4.8930000e-03  -5.1500000e-03  -1.1400000e-04   7.0000000e-05   1.0600000e-04
   1.0400000e+03   4.0339350e+00   1.7429000e-02   9.7830000e-03   1.0300000e-02  -1.1400000e-04   7.0000000e-05   1.0600000e-04
   1.0410000e+03   4.0378160e+00  -4.6474000e-02  -3.9127000e-02   5.1500000e-03  -1.1400000e-04   7.0000000e-05   1.0600000e-04
   1.0420000e+03   4.0416980e+00  -1.1614000e-02  -4.4012000e-02   3.0900000e-02  -1.1400000e-04   7.0000000e-05   1.0600000e-04
   1.0430000e+03   4.0455820e+00  -4.6476000e-02  -2.9347000e-02   2.0600000e-02  -1.1400000e-04   7.0000000e-05   1.0600000e-04
   1.0440000e+03   4.0494630e+00  -1.7422000e-02  -5.3793000e-02   4.1200000e-02  -1.1400000e-04   7.0000000e-05   1.0600000e-04
   1.0450000e+03   4.0533450e+00  -1.7431000e-02   4.8870000e-03   6.6950000e-02  -1.1400000e-04   7.0000000e-05   1.0600000e-04
   1.0460000e+03   4.0572290e+00  -4.0663000e-02  -4.8906000e-02   5.1500000e-02  -1.1400000e-04   7.0000000e-05   1.0600000e-04
   1.0470000e+03   4.0611120e+00   1.7431000e-02  -9.7770000e-03   3.0900000e-02  -1.1400000e-04   7.0000000e-05   1.0600000e-04
   1.0480000e+03   4.0649940e+00  -1.1613000e-02  -4.8902000e-02   4.6350000e-02  -1.1400000e-04   7.0000000e-05   1.0600000e-04
   1.0490000e+03   4.0688770e+00   2.3241000e-02  -9.7770000e-03   2.0600000e-02  -1.1400000e-04   7.0000000e-05   1.0600000e-04
   1.0500000e+03   4.0727580e+00  -6.9719000e-02  -9.7900000e-03   1.5450000e-02  -1.1400000e-04   7.0000000e-05   1.0600000e-04
   1.0510000e+03   4.0766420e+00  -1.7430000e-02  -3.0000000e-06  -2.5750000e-02  -1.1400000e-04   7.0000000e-05   1.0600000e-04
   1.0520000e+03   4.0805240e+00   5.8080000e-03   1.4671000e-02   4.6350000e-02  -1.1400000e-04   7.0000000e-05   1.0600000e-04
   1.0530000e+03   4.0844060e+00  -3.4858000e-02  -1.4675000e-02  -5.1500000e-02  -1.1400000e-04   7.0000000e-05   1.0600000e-04
   1.0540000e+03   4.0882890e+00  -2.9052000e-02   1.4666000e-02   3.0900000e-02  -1.1400000e-04   7.0000000e-05   1.0600000e-04
   1.0550000e+03   4.0921710e+00   2.3243000e-02  -2.4447000e-02  -5.1500000e-03  -1.1400000e-04   7.0000000e-05   1.0600000e-04
   1.0560000e+03   4.0960540e+00  -4.0667000e-02  -1.9565000e-02   2.0600000e-02  -1.1400000e-04   7.0000000e-05   1.0600000e-04
   1.0570000e+03   4.0999370e+00  -2.9045000e-02  -3.9124000e-02   4.6350000e-02  -1.1400000e-04   7.0000000e-05   1.0600000e-04
   1.0580000e+03   4.1038170e+00  -1.7431000e-02   9.7780000e-03  -5.1500000e-02  -1.1400000e-04   7.0000000e-05   1.0600000e-04
   1.0590000e+03   4.1077000e+00  -4.6483000e-02   1.9554000e-02  -1.0300000e-02  -1.1400000e-04   7.0000000e-05   1.0600000e-04
   1.0600000e+03   4.1115860e+00   1.7431000e-02  -4.8870000e-03  -1.0300000e-02  -1.1400000e-04   7.0000000e-05   1.0600000e-04
   1.0610000e+03   4.1154660e+00  -5.8101000e-02   4.8810000e-03  -1.0300000e-02  -1.1400000e-04   7.0000000e-05   1.0600000e-04
   1.0620000e+03   4.1193480e+00  -2.3234000e-02  -4.4013000e-02  -2.0600000e-02  -1.1400000e-04   7.0000000e-05   1.0600000e-04
   1.0630000e+03   4.1232300e+00  -5.8060000e-03  -2.9341000e-02   4.6350000e-02  -1.1400000e-04   7.0000000e-05   1.0600000e-04
   1.0640000e+03   4.1271120e+00  -2.3234000e-02  -3.9123000e-02   5.1500000e-03  -1.1400000e-04   7.0000000e-05   1.0600000e-04
   1.0650000e+03   4.1309950e+00  -1.7429000e-02  -9.7830000e-03   5.6650000e-02  -1.1400000e-04   7.0000000e-05   1.0600000e-04
   1.0660000e+03   4.1348780e+00  -4.0666000e-02  -2.4456000e-02  -2.5750000e-02  -1.1400000e-04   7.0000000e-05   1.0600000e-04
   1.0670000e+03   4.1387600e+00  -2.9051000e-02   4.8860000e-03   4.6350000e-02  -1.1400000e-04   7.0000000e-05   1.0600000e-04
   1.0680000e+03   4.1426430e+00  -3.4855000e-02  -3.4235000e-02   4.6350000e-02  -1.1400000e-04   7.0000000e-05   1.0600000e-04
   1.0690000e+03   4.1465340e+00   1.7434000e-02  -2.4447000e-02   4.1200000e-02  -1.1400000e-04   7.0000000e-05   1.0600000e-04
   1.0700000e+03   4.1504180e+00  -5.8096000e-02  -2.9349000e-02   4.6350000e-02  -1.1400000e-04   7.0000000e-05   1.0600000e-04
   1.0710000e+03   4.1542910e+00   4.6486000e-02  -4.4003000e-02   2.0600000e-02  -1.1400000e-04   7.0000000e-05   1.0600000e-04
   1.0720000e+03   4.1581730e+00   1.7431000e-02  -4.8870000e-03   5.1500000e-02  -1.1400000e-04   7.0000000e-05   1.0600000e-04
   1.0730000e+03   4.1620540e+00  -1.1618000e-02  -1.4672000e-02   6.1800000e-02  -1.1400000e-04   7.0000000e-05   1.0600000e-04
   1.0740000e+03   4.1659360e+00   1.7431000e-02  -9.7770000e-03   5.1500000e-02  -1.1400000e-04   7.0000000e-05   1.0600000e-04
   1.0750000e+03   4.1698200e+00  -1.1609000e-02  -7.3352000e-02   6.1800000e-02  -1.1400000e-04   7.0000000e-05   1.0600000e-04
   1.0760000e+03   4.1737020e+00  -1.7424000e-02  -4.4013000e-02   1.5450000e-02  -1.1400000e-04   7.0000000e-05   1.0600000e-04
   1.0770000e+03   4.1775850e+00  -1.1615000e-02  -3.4232000e-02   3.0900000e-02  -1.1400000e-04   7.0000000e-05   1.0600000e-04
   1.0780000e+03   4.1814660e+00   3.4868000e-02  -5.3785000e-02  -5.1500000e-03  -1.1400000e-04   7.0000000e-05   1.0600000e-04
   1.0790000e+03   4.1853490e+00  -2.9047000e-02  -1.9564000e-02   5.1500000e-03  -1.1400000e-04   7.0000000e-05   1.0600000e-04
   1.0800000e+03   4.1892310e+00   1.7430000e-02   3.0000000e-06  -6.6950000e-02  -1.1400000e-04   7.0000000e-05   1.0600000e-04
   1.0810000e+03   4.1931150e+00  -5.8080000e-03  -1.4671000e-02   2.5750000e-02  -1.1400000e-04   7.0000000e-05   1.0600000e-04
   1.0820000e+03   4.1969980e+00   2.9054000e-02  -2.4446000e-02  -4.6350000e-02  -1.1400000e-04   7.0000000e-05   1.0600000e-04
   1.0830000e+03   4.2008800e+00  -2.3236000e-02  -2.9343000e-02   2.5750000e-02  -1.1400000e-04   7.0000000e-05   1.0600000e-04
   1.0840000e+03   4.2047610e+00  -4.6468000e-02  -8.3137000e-02   5.1500000e-03  -1.1400000e-04   7.0000000e-05   1.0600000e-04
   1.0850000e+03   4.2086440e+00   2.9049000e-02   9.7840000e-03  -1.0300000e-02  -1.1400000e-04   7.0000000e-05   1.0600000e-04
   1.0860000e+03   4.2125270e+00  -4.0666000e-02  -2.9346000e-02  -5.1500000e-03  -1.1400000e-04   7.0000000e-05   1.0600000e-04
   1.0870000e+03   4.2164080e+00   4.0000000e-06  -2.9340000e-02   6.1800000e-02  -1.1400000e-04   7.0000000e-05   1.0600000e-04
   1.0880000e+03   4.2202910e+00   1.7428000e-02   1.4672000e-02  -5.1500000e-03  -1.1400000e-04   7.0000000e-05   1.0600000e-04
   1.0890000e+03   4.2241740e+00  -1.7428000e-02  -1.4672000e-02   2.5750000e-02  -1.1400000e-04   7.0000000e-05   1.0600000e-04
   1.0900000e+03   4.2280560e+00  -9.2957000e-02  -2.4462000e-02  -1.0300000e-02  -1.1400000e-04   7.0000000e-05   1.0600000e-04
   1.0910000e+03   4.2319390e+00   3.4867000e-02  -5.3785000e-02  -5.1500000e-03  -1.1400000e-04   7.0000000e-05   1.0600000e-04
   1.0920000e+03   4.2358210e+00  -2.9047000e-02  -2.4454000e-02   2.5750000e-02  -1.1400000e-04   7.0000000e-05   1.0600000e-04
   1.0930000e+03   4.2397030e+00  -6.3903000e-02  -4.8909000e-02   5.6650000e-02  -1.1400000e-04   7.0000000e-05   1.0600000e-04
   1.0940000e+03   4.2435900e+00  -2.9051000e-02   4.8860000e-03   8.7550000e-02  -1.1400000e-04   7.0000000e-05   1.0600000e-04
   1.0950000e+03   4.2474690e+00  -1.7429000e-02  -9.7830000e-03   5.6650000e-02  -1.1400000e-04   7.0000000e-05   1.0600000e-04
   1.0960000e+03   4.2513510e+00  -4.6472000e-02  -5.3797000e-02   6.6950000e-02  -1.1400000e-04   7.0000000e-05   1.0600000e-04
   1.0970000e+03   4.2552340e+00  -3.4856000e-02  -2.9345000e-02   6.6950000e-02  -1.1400000e-04   7.0000000e-05   1.0600000e-04
   1.0980000e+03   4.2591160e+00   1.1620000e-02   2.0000000e-06   4.1200000e-02  -1.1400000e-04   7.0000000e-05   1.0600000e-04
   1.0990000e+03   4.2629990e+00  -1.1615000e-02  -3.4232000e-02   4.6350000e-02  -1.1400000e-04   7.0000000e-05   1.0600000e-04
   1.1000000e+03   4.2668820e+00   5.8110000e-03  -4.8890000e-03  -2.0600000e-02  -1.1400000e-04   7.0000000e-05   1.0600000e-04
   1.1010000e+03   4.2707620e+00  -6.9723000e-02   1.9550000e-02   2.0600000e-02  -1.1400000e-04   7.0000000e-05   1.0600000e-04
   1.1020000e+03   4.2746450e+00   5.8160000e-03  -3.9119000e-02   6.6950000e-02  -1.1400000e-04   7.0000000e-05   1.0600000e-04
   1.1030000e+03   4.2785280e+00  -1.7430000e-02  -3.0000000e-06   2.0600000e-02  -1.1400000e-04   7.0000000e-05   1.0600000e-04
   1.1040000e+03   4.2824100e+00  -4.6474000e-02  -4.4017000e-02  -4.6350000e-02  -1.1400000e-04   7.0000000e-05   1.0600000e-04
   1.1050000e+03   4.2862930e+00   2.3246000e-02  -4.4007000e-02   5.1500000e-02  -1.1400000e-04   7.0000000e-05   1.0600000e-04
   1.1060000e+03   4.2901750e+00  -5.8094000e-02  -3.9129000e-02   5.1500000e-03  -1.1400000e-04   7.0000000e-05   1.0600000e-04
   1.1070000e+03   4.2940620e+00  -3.4863000e-02   1.9555000e-02   0.0000000e+00  -1.1400000e-04   7.0000000e-05   1.0600000e-04
   1.1080000e+03   4.2979400e+00  -1.0000000e-06   4.8900000e-03   3.0900000e-02  -1.1400000e-04   7.0000000e-05   1.0600000e-04
   1.1090000e+03   4.3018230e+00   5.8080000e-03   1.4671000e-02  -6.1800000e-02  -1.1400000e-04   7.0000000e-05   1.0600000e-04
   1.1100000e+03   4.3057050e+00  -7.5532000e-02   1.4659000e-02   0.0000000e+00  -1.1400000e-04   7.0000000e-05   1.0600000e-04
   1.1110000e+03   4.3095880e+00   1.1626000e-02  -4.4008000e-02  -1.5450000e-02  -1.1400000e-04   7.0000000e-05   1.0600000e-04
   1.1120000e+03   4.3134710e+00  -2.9048000e-02  -1.4674000e-02  -1.5450000e-02  -1.1400000e-04   7.0000000e-05   1.0600000e-04
   1.1130000e+03   4.3173520e+00   2.9052000e-02  -1.4666000e-02   0.0000000e+00  -1.1400000e-04   7.0000000e-05   1.0600000e-04
   1.1140000e+03   4.3212360e+00   5.8130000e-03  -1.9559000e-02   5.1500000e-02  -1.1400000e-04   7.0000000e-05   1.0600000e-04
   1.1150000e+03   4.3251170e+00  -2.3235000e-02  -3.4233000e-02  -1.0300000e-02  -1.1400000e-04   7.0000000e-05   1.0600000e-04
   1.1160000e+03   4.3289990e+00   1.7429000e-02   9.7830000e-03   4.1200000e-02  -1.1400000e-04   7.0000000e-05   1.0600000e-04
   1.1170000e+03   4.3328810e+00  -1.1613000e-02  -4.8902000e-02  -3.6050000e-02  -1.1400000e-04   7.0000000e-05   1.0600000e-04
   1.1180000e+03   4.3367650e+00   1.7439000e-02  -5.8677000e-02   4.6350000e-02  -1.1400000e-04   7.0000000e-05   1.0600000e-04
   1.1190000e+03   4.3406470e+00   1.7437000e-02  -4.8897000e-02  -2.0600000e-02  -1.1400000e-04   7.0000000e-05   1.0600000e-04
   1.1200000e+03   4.3445290e+00   3.0000000e-06  -2.4450000e-02   3.0900000e-02  -1.1400000e-04   7.0000000e-05   1.0600000e-04
   1.1210000e+03   4.3484110e+00  -5.8120000e-03   1.4669000e-02  -5.1500000e-03  -1.1400000e-04   7.0000000e-05   1.0600000e-04
   1.1220000e+03   4.3522940e+00   3.4866000e-02  -4.4005000e-02   4.1200000e-02  -1.1400000e-04   7.0000000e-05   1.0600000e-04
   1.1230000e+03   4.3561770e+00  -2.3243000e-02   1.9557000e-02   2.0600000e-02  -1.1400000e-04   7.0000000e-05   1.0600000e-04
   1.1240000e+03   4.3600600e+00  -5.8050000e-03  -3.4231000e-02   4.6350000e-02  -1.1400000e-04   7.0000000e-05   1.0600000e-04
   1.1250000e+03   4.3639430e+00   4.6484000e-02  -2.4443000e-02   3.0900000e-02  -1.1400000e-04   7.0000000e-05   1.0600000e-04
   1.1260000e+03   4.3678250e+00  -2.3226000e-02  -9.2913000e-02   5.6650000e-02  -1.1400000e-04   7.0000000e-05   1.0600000e-04
   1.1270000e+03   4.3717060e+00  -1.7426000e-02  -2.4453000e-02   2.0600000e-02  -1.1400000e-04   7.0000000e-05   1.0600000e-04
   1.1280000e+03   4.3755900e+00  -1.1619000e-02  -4.8920000e-03   4.1200000e-02  -1.1400000e-04   7.0000000e-05   1.0600000e-04
   1.1290000e+03   4.3794720e+00   5.8140000e-03  -2.9339000e-02   1.0300000e-02  -1.1400000e-04   7.0000000e-05   1.0600000e-04
   1.1300000e+03   4.3833530e+00  -4.6479000e-02  -9.7870000e-03   2.5750000e-02  -1.1400000e-04   7.0000000e-05   1.0600000e-04
   1.1310000e+03   4.3872360e+00  -1.0000000e-06   4.8900000e-03  -5.6650000e-02  -1.1400000e-04   7.0000000e-05   1.0600000e-04
   1.1320000e+03   4.3911190e+00  -2.9044000e-02  -3.9124000e-02   4.6350000e-02  -1.1400000e-04   7.0000000e-05   1.0600000e-04
   1.1330000e+03   4.3950010e+00  -5.8010000e-03  -6.3571000e-02  -3.0900000e-02  -1.1400000e-04   7.0000000e-05   1.0600000e-04
   1.1340000e+03   4.3988830e+00   1.1621000e-02  -9.7780000e-03   4.1200000e-02  -1.1400000e-04   7.0000000e-05   1.0600000e-04
   1.1350000e+03   4.4027660e+00   5.0000000e-06  -3.4230000e-02   5.1500000e-03  -1.1400000e-04   7.0000000e-05   1.0600000e-04
   1.1360000e+03   4.4066480e+00  -1.1623000e-02   1.9558000e-02   5.1500000e-03  -1.1400000e-04   7.0000000e-05   1.0600000e-04
   1.1370000e+03   4.4105320e+00  -4.0667000e-02  -1.9566000e-02   2.0600000e-02  -1.1400000e-04   7.0000000e-05   1.0600000e-04
   1.1380000e+03   4.4144140e+00  -5.8100000e-03  -1.0000000e-06  -1.5450000e-02  -1.1400000e-04   7.0000000e-05   1.0600000e-04
   1.1390000e+03   4.4182960e+00   1.1627000e-02  -4.8898000e-02  -2.5750000e-02  -1.1400000e-04   7.0000000e-05   1.0600000e-04
   1.1400000e+03   4.4221790e+00  -3.4857000e-02  -1.9565000e-02   1.0300000e-02  -1.1400000e-04   7.0000000e-05   1.0600000e-04
   1.1410000e+03   4.4260600e+00  -1.1616000e-02  -2.4452000e-02   5.1500000e-03  -1.1400000e-04   7.0000000e-05   1.0600000e-04
   1.1420000e+03   4.4299440e+00   4.0675000e-02  -3.4224000e-02   5.1500000e-03  -1.1400000e-04   7.0000000e-05   1.0600000e-04
   1.1430000e+03   4.4338270e+00  -6.9720000e-02  -1.0000000e-05   4.1200000e-02  -1.1400000e-04   7.0000000e-05   1.0600000e-04
   1.1440000e+03   4.4377070e+00  -2.3234000e-02  -3.9123000e-02   5.1500000e-02  -1.1400000e-04   7.0000000e-05   1.0600000e-04
   1.1450000e+03   4.4415900e+00  -2.9049000e-02  -9.7840000e-03   4.1200000e-02  -1.1400000e-04   7.0000000e-05   1.0600000e-04
   1.1460000e+03   4.4454730e+00  -4.0663000e-02  -4.8906000e-02   2.5750000e-02  -1.1400000e-04   7.0000000e-05   1.0600000e-04
   1.1470000e+03   4.4493560e+00  -1.7429000e-02  -4.8930000e-03   3.6050000e-02  -1.1400000e-04   7.0000000e-05   1.0600000e-04
   1.1480000e+03   4.4532380e+00  -2.9043000e-02  -4.8904000e-02   2.5750000e-02  -1.1400000e-04   7.0000000e-05   1.0600000e-04
   1.1490000e+03   4.4571200e+00   2.9046000e-02   2.4454000e-02   3.6050000e-02  -1.1400000e-04   7.0000000e-05   1.0600000e-04
   1.1500000e+03   4.4610020e+00  -3.4860000e-02  -5.0000000e-06   1.0300000e-02  -1.1400000e-04   7.0000000e-05   1.0600000e-04
   1.1510000e+03   4.4648850e+00   1.7431000e-02  -4.8870000e-03   4.6350000e-02  -1.1400000e-04   7.0000000e-05   1.0600000e-04
   1.1520000e+03   4.4687680e+00  -3.4861000e-02   9.7750000e-03   2.0600000e-02  -1.1400000e-04   7.0000000e-05   1.0600000e-04
   1.1530000e+03   4.4726500e+00   6.0000000e-06  -4.4010000e-02   4.6350000e-02  -1.1400000e-04   7.0000000e-05   1.0600000e-04
   1.1540000e+03   4.4765340e+00  -6.3905000e-02  -3.9129000e-02   0.0000000e+00  -1.1400000e-04   7.0000000e-05   1.0600000e-04
   1.1550000e+03   4.4804150e+00   3.0000000e-06  -2.4450000e-02   7.7250000e-02  -1.1400000e-04   7.0000000e-05   1.0600000e-04
   1.1560000e+03   4.4842970e+00  -1.1620000e-02  -2.0000000e-06   1.5450000e-02  -1.1400000e-04   7.0000000e-05   1.0600000e-04
   1.1570000e+03   4.4881810e+00  -3.4861000e-02   4.8850000e-03  -1.0300000e-02  -1.1400000e-04   7.0000000e-05   1.0600000e-04
   1.1580000e+03   4.4920660e+00   1.7426000e-02   2.9343000e-02  -5.1500000e-03  -1.1400000e-04   7.0000000e-05   1.0600000e-04
   1.1590000e+03   4.4959440e+00   1.0000000e-06  -9.7800000e-03   1.0300000e-02  -1.1400000e-04   7.0000000e-05   1.0600000e-04
   1.1600000e+03   4.4998260e+00  -1.7433000e-02   1.9557000e-02  -2.5750000e-02  -1.1400000e-04   7.0000000e-05   1.0600000e-04
   1.1610000e+03   4.5037100e+00  -1.7424000e-02  -3.9123000e-02   0.0000000e+00  -1.1400000e-04   7.0000000e-05   1.0600000e-04
   1.1620000e+03   4.5075920e+00   1.7434000e-02  -2.9337000e-02  -5.1500000e-03  -1.1400000e-04   7.0000000e-05   1.0600000e-04
   1.1630000e+03   4.5114740e+00  -5.8099000e-02  -9.7890000e-03   0.0000000e+00  -1.1400000e-04   7.0000000e-05   1.0600000e-04
   1.1640000e+03   4.5153560e+00  -5.8110000e-03   4.8890000e-03   2.0600000e-02  -1.1400000e-04   7.0000000e-05   1.0600000e-04
   1.1650000e+03   4.5192390e+00  -2.3239000e-02  -4.8930000e-03   3.6050000e-02  -1.1400000e-04   7.0000000e-05   1.0600000e-04
   1.1660000e+03   4.5231210e+00   1.1625000e-02  -3.4228000e-02  -5.1500000e-03  -1.1400000e-04   7.0000000e-05   1.0600000e-04
   1.1670000e+03   4.5270050e+00  -2.9049000e-02  -9.7840000e-03   7.7250000e-02  -1.1400000e-04   7.0000000e-05   1.0600000e-04
   1.1680000e+03   4.5308870e+00   1.1622000e-02  -1.4668000e-02  -2.5750000e-02  -1.1400000e-04   7.0000000e-05   1.0600000e-04
   1.1690000e+03   4.5347700e+00  -5.8100000e-03  -1.0000000e-06   4.6350000e-02  -1.1400000e-04   7.0000000e-05   1.0600000e-04
   1.1700000e+03   4.5386520e+00  -1.7425000e-02  -3.4233000e-02  -1.5450000e-02  -1.1400000e-04   7.0000000e-05   1.0600000e-04
   1.1710000e+03   4.5425350e+00  -4.6484000e-02   2.4443000e-02   1.0300000e-02  -1.1400000e-04   7.0000000e-05   1.0600000e-04
   1.1720000e+03   4.5464170e+00  -3.4852000e-02  -5.3795000e-02   1.5450000e-02  -1.1400000e-04   7.0000000e-05   1.0600000e-04
   1.1730000e+03   4.5502990e+00  -4.0665000e-02  -3.4236000e-02   7.2100000e-02  -1.1400000e-04   7.0000000e-05   1.0600000e-04
   1.1740000e+03   4.5541810e+00  -2.3229000e-02  -7.3353000e-02   0.0000000e+00  -1.1400000e-04   7.0000000e-05   1.0600000e-04
   1.1750000e+03   4.5580640e+00   2.9054000e-02  -2.4446000e-02   5.1500000e-02  -1.1400000e-04   7.0000000e-05   1.0600000e-04
   1.1760000e+03   4.5619460e+00  -4.6473000e-02  -4.8907000e-02   4.6350000e-02  -1.1400000e-04   7.0000000e-05   1.0600000e-04
   1.1770000e+03   4.5658290e+00  -2.3238000e-02  -1.4673000e-02   4.6350000e-02  -1.1400000e-04   7.0000000e-05   1.0600000e-04
   1.1780000e+03   4.5697120e+00   1.7426000e-02   2.9343000e-02  -1.0300000e-02  -1.1400000e-04   7.0000000e-05   1.0600000e-04
   1.1790000e+03   4.5735930e+00   2.9052000e-02  -1.4666000e-02   5.1500000e-03  -1.1400000e-04   7.0000000e-05   1.0600000e-04
   1.1800000e+03   4.5774770e+00  -6.3912000e-02   1.4661000e-02  -2.5750000e-02  -1.1400000e-04   7.0000000e-05   1.0600000e-04
   1.1810000e+03   4.5813590e+00   5.8160000e-03  -4.4009000e-02  -5.1500000e-03  -1.1400000e-04   7.0000000e-05   1.0600000e-04
   1.1820000e+03   4.5852410e+00  -5.8080000e-03  -1.4671000e-02  -2.5750000e-02  -1.1400000e-04   7.0000000e-05   1.0600000e-04
   1.1830000e+03   4.5891240e+00   2.9056000e-02  -4.4006000e-02   0.0000000e+00  -1.1400000e-04   7.0000000e-05   1.0600000e-04
   1.1840000e+03   4.5930070e+00  -1.7428000e-02  -1.4673000e-02  -2.0600000e-02  -1.1400000e-04   7.0000000e-05   1.0600000e-04
   1.1850000e+03   4.5968890e+00  -2.3238000e-02  -1.4673000e-02  -1.5450000e-02  -1.1400000e-04   7.0000000e-05   1.0600000e-04
   1.1860000e+03   4.6007720e+00   1.7431000e-02  -4.8880000e-03   5.1500000e-03  -1.1400000e-04   7.0000000e-05   1.0600000e-04
   1.1870000e+03   4.6046520e+00  -5.8094000e-02  -4.4018000e-02  -2.5750000e-02  -1.1400000e-04   7.0000000e-05   1.0600000e-04
   1.1880000e+03   4.6085350e+00  -1.7424000e-02  -4.4012000e-02   0.0000000e+00  -1.1400000e-04   7.0000000e-05   1.0600000e-04
   1.1890000e+03   4.6124180e+00  -2.3237000e-02  -1.9563000e-02  -6.1800000e-02  -1.1400000e-04   7.0000000e-05   1.0600000e-04
   1.1900000e+03   4.6163000e+00  -1.1616000e-02  -2.4452000e-02  -3.0900000e-02  -1.1400000e-04   7.0000000e-05   1.0600000e-04
   1.1910000e+03   4.6201830e+00  -5.2291000e-02   4.8820000e-03  -2.5750000e-02  -1.1400000e-04   7.0000000e-05   1.0600000e-04
   1.1920000e+03   4.6240650e+00   3.4862000e-02  -1.4665000e-02  -1.0300000e-02  -1.1400000e-04   7.0000000e-05   1.0600000e-04
   1.1930000e+03   4.6279470e+00  -4.0672000e-02   1.4664000e-02   3.6050000e-02  -1.1400000e-04   7.0000000e-05   1.0600000e-04
   1.1940000e+03   4.6318300e+00  -5.8092000e-02  -5.3799000e-02   4.1200000e-02  -1.1400000e-04   7.0000000e-05   1.0600000e-04
   1.1950000e+03   4.6357130e+00   2.3242000e-02  -1.4667000e-02   4.6350000e-02  -1.1400000e-04   7.0000000e-05   1.0600000e-04
   1.1960000e+03   4.6395950e+00  -1.1612000e-02  -5.3792000e-02   6.6950000e-02  -1.1400000e-04   7.0000000e-05   1.0600000e-04
   1.1970000e+03   4.6434780e+00  -4.0665000e-02  -3.4236000e-02   6.1800000e-02  -1.1400000e-04   7.0000000e-05   1.0600000e-04
   1.1980000e+03   4.6473620e+00   1.0000000e-06  -9.7800000e-03   1.5450000e-02  -1.1400000e-04   7.0000000e-05   1.0600000e-04
   1.1990000e+03   4.6512430e+00  -5.8100000e-03  -1.0000000e-06   6.1800000e-02  -1.1400000e-04   7.0000000e-05   1.0600000e-04
   1.2000000e+03   4.6551260e+00   4.0671000e-02  -9.7740000e-03   2.5750000e-02  -1.1400000e-04   7.0000000e-05   1.0600000e-04
   1.2010000e+03   4.6590080e+00   4.0671000e-02  -9.7740000e-03   5.1500000e-03  -1.1400000e-04   7.0000000e-05   1.0600000e-04
   1.2020000e+03   4.6628890e+00  -1.7423000e-02  -4.8903000e-02   5.6650000e-02  -1.1400000e-04   7.0000000e-05   1.0600000e-04
   1.2030000e+03   4.6667710e+00   5.8170000e-03  -4.8899000e-02   1.0300000e-02  -1.1400000e-04   7.0000000e-05   1.0600000e-04
   1.2040000e+03   4.6706550e+00   1.7431000e-02  -4.8870000e-03   6.1800000e-02  -1.1400000e-04   7.0000000e-05   1.0600000e-04
   1.2050000e+03   4.6745380e+00  -5.8020000e-03  -5.3791000e-02   3.0900000e-02  -1.1400000e-04   7.0000000e-05   1.0600000e-04
   1.2060000e+03   4.6784190e+00   1.7432000e-02  -1.4667000e-02   4.6350000e-02  -1.1400000e-04   7.0000000e-05   1.0600000e-04
   1.2070000e+03   4.6823010e+00  -3.4859000e-02  -4.8950000e-03  -4.1200000e-02  -1.1400000e-04   7.0000000e-05   1.0600000e-04
   1.2080000e+03   4.6861840e+00   1.0000000e-06  -9.7800000e-03   4.6350000e-02  -1.1400000e-04   7.0000000e-05   1.0600000e-04
   1.2090000e+03   4.6900660e+00   5.8107000e-02  -4.8891000e-02  -5.6650000e-02  -1.1400000e-04   7.0000000e-05   1.0600000e-04
   1.2100000e+03   4.6939500e+00  -1.7430000e-02  -3.0000000e-06  -2.0600000e-02  -1.1400000e-04   7.0000000e-05   1.0600000e-04
   1.2110000e+03   4.6978320e+00  -3.4856000e-02  -2.9345000e-02  -3.6050000e-02  -1.1400000e-04   7.0000000e-05   1.0600000e-04
   1.2120000e+03   4.7017150e+00   5.8104000e-02  -2.9331000e-02  -2.5750000e-02  -1.1400000e-04   7.0000000e-05   1.0600000e-04
   1.2130000e+03   4.7055960e+00  -3.4860000e-02  -5.0000000e-06  -1.0300000e-02  -1.1400000e-04   7.0000000e-05   1.0600000e-04
   1.2140000e+03   4.7094800e+00  -4.0670000e-02  -6.0000000e-06   2.0600000e-02  -1.1400000e-04   7.0000000e-05   1.0600000e-04
   1.2150000e+03   4.7133620e+00  -2.3236000e-02  -2.9343000e-02   5.1500000e-03  -1.1400000e-04   7.0000000e-05   1.0600000e-04
   1.2160000e+03   4.7172440e+00  -2.9042000e-02  -5.3794000e-02   0.0000000e+00  -1.1400000e-04   7.0000000e-05   1.0600000e-04
   1.2170000e+03   4.7211260e+00  -5.8095000e-02  -3.4238000e-02   2.5750000e-02  -1.1400000e-04   7.0000000e-05   1.0600000e-04
   1.2180000e+03   4.7250090e+00   4.0675000e-02  -3.4225000e-02   1.5450000e-02  -1.1400000e-04   7.0000000e-05   1.0600000e-04
   1.2190000e+03   4.7288910e+00  -5.8100000e-02  -8.0000000e-06  -2.0600000e-02  -1.1400000e-04   7.0000000e-05   1.0600000e-04
   1.2200000e+03   4.7327740e+00  -2.3238000e-02  -1.4673000e-02   2.0600000e-02  -1.1400000e-04   7.0000000e-05   1.0600000e-04
   1.2210000e+03   4.7366570e+00   3.4859000e-02   9.7850000e-03   1.0300000e-02  -1.1400000e-04   7.0000000e-05   1.0600000e-04
   1.2220000e+03   4.7405490e+00  -4.6472000e-02  -5.3797000e-02   2.0600000e-02  -1.1400000e-04   7.0000000e-05   1.0600000e-04
   1.2230000e+03   4.7444210e+00  -1.7427000e-02  -1.9563000e-02   3.0900000e-02  -1.1400000e-04   7.0000000e-05   1.0600000e-04
   1.2240000e+03   4.7483040e+00  -8.1334000e-02  -4.4022000e-02   4.6350000e-02  -1.1400000e-04   7.0000000e-05   1.0600000e-04
   1.2250000e+03   4.7521860e+00   1.7425000e-02   3.4233000e-02   7.7250000e-02  -1.1400000e-04   7.0000000e-05   1.0600000e-04
   1.2260000e+03   4.7560690e+00   1.1621000e-02  -9.7780000e-03   6.6950000e-02  -1.1400000e-04   7.0000000e-05   1.0600000e-04
   1.2270000e+03   4.7599520e+00  -5.8100000e-03  -1.0000000e-06   2.0600000e-02  -1.1400000e-04   7.0000000e-05   1.0600000e-04
   1.2280000e+03   4.7638340e+00  -4.0671000e-02   9.7740000e-03   5.6650000e-02  -1.1400000e-04   7.0000000e-05   1.0600000e-04
   1.2290000e+03   4.7677170e+00   6.3910000e-02   9.0000000e-06   0.0000000e+00  -1.1400000e-04   7.0000000e-05   1.0600000e-04
   1.2300000e+03   4.7715970e+00  -5.2286000e-02  -2.4458000e-02   1.5450000e-02  -1.1400000e-04   7.0000000e-05   1.0600000e-04
   1.2310000e+03   4.7754800e+00  -5.8020000e-03  -5.3791000e-02  -6.1800000e-02  -1.1400000e-04   7.0000000e-05   1.0600000e-04
   1.2320000e+03   4.7793630e+00  -3.4859000e-02  -9.7850000e-03   3.6050000e-02  -1.1400000e-04   7.0000000e-05   1.0600000e-04
   1.2330000e+03   4.7832450e+00  -1.1615000e-02  -3.4232000e-02  -4.6350000e-02  -1.1400000e-04   7.0000000e-05   1.0600000e-04
   1.2340000e+03   4.7871280e+00  -4.6481000e-02   9.7730000e-03   2.5750000e-02  -1.1400000e-04   7.0000000e-05   1.0600000e-04
   1.2350000e+03   4.7910120e+00  -5.8050000e-03  -3.4231000e-02   0.0000000e+00  -1.1400000e-04   7.0000000e-05   1.0600000e-04
   1.2360000e+03   4.7948920e+00  -5.8120000e-03   1.4669000e-02  -1.0300000e-02  -1.1400000e-04   7.0000000e-05   1.0600000e-04
   1.2370000e+03   4.7987750e+00  -1.7424000e-02  -4.4013000e-02   1.0300000e-02  -1.1400000e-04   7.0000000e-05   1.0600000e-04
   1.2380000e+03   4.8026580e+00   1.7431000e-02  -4.8870000e-03  -3.0900000e-02  -1.1400000e-04   7.0000000e-05   1.0600000e-04
   1.2390000e+03   4.8065400e+00  -5.8090000e-03  -9.7810000e-03  -2.0600000e-02  -1.1400000e-04   7.0000000e-05   1.0600000e-04
   1.2400000e+03   4.8104230e+00  -5.8090000e-03  -4.8910000e-03  -3.0900000e-02  -1.1400000e-04   7.0000000e-05   1.0600000e-04
   1.2410000e+03   4.8143060e+00  -2.3239000e-02  -9.7830000e-03   5.1500000e-03  -1.1400000e-04   7.0000000e-05   1.0600000e-04
   1.2420000e+03   4.8181870e+00   1.7434000e-02  -2.9337000e-02   0.0000000e+00  -1.1400000e-04   7.0000000e-05   1.0600000e-04
   1.2430000e+03   4.8220710e+00   4.0000000e-06  -2.9340000e-02   2.5750000e-02  -1.1400000e-04   7.0000000e-05   1.0600000e-04
   1.2440000e+03   4.8259530e+00  -1.1615000e-02  -3.4232000e-02   0.0000000e+00  -1.1400000e-04   7.0000000e-05   1.0600000e-04
   1.2450000e+03   4.8298340e+00  -1.1616000e-02  -2.4452000e-02   5.1500000e-02  -1.1400000e-04   7.0000000e-05   1.0600000e-04
   1.2460000e+03   4.8337160e+00   2.9061000e-02  -7.3346000e-02   2.5750000e-02  -1.1400000e-04   7.0000000e-05   1.0600000e-04
   1.2470000e+03   4.8376000e+00  -4.6484000e-02   2.9333000e-02   4.6350000e-02  -1.1400000e-04   7.0000000e-05   1.0600000e-04
   1.2480000e+03   4.8414820e+00  -1.1615000e-02  -3.4232000e-02   3.0900000e-02  -1.1400000e-04   7.0000000e-05   1.0600000e-04
   1.2490000e+03   4.8453640e+00  -1.1619000e-02  -4.8920000e-03   3.0900000e-02  -1.1400000e-04   7.0000000e-05   1.0600000e-04
   1.2500000e+03   4.8492460e+00  -4.0668000e-02  -1.4675000e-02   1.5450000e-02  -1.1400000e-04   7.0000000e-05   1.0600000e-04
   1.2510000e+03   4.8531290e+00  -2.9047000e-02  -1.9564000e-02   4.6350000e-02  -1.1400000e-04   7.0000000e-05   1.0600000e-04
   1.2520000e+03   4.8570130e+00   1.1632000e-02  -8.8018000e-02   5.1500000e-03  -1.1400000e-04   7.0000000e-05   1.0600000e-04
   1.2530000e+03   4.8608950e+00   5.8130000e-03  -1.9559000e-02   5.1500000e-02  -1.1400000e-04   7.0000000e-05   1.0600000e-04
   1.2540000e+03   4.8647780e+00  -4.6476000e-02  -2.9346000e-02   2.5750000e-02  -1.1400000e-04   7.0000000e-05   1.0600000e-04
   1.2550000e+03   4.8686600e+00  -2.9049000e-02  -4.8940000e-03   7.2100000e-02  -1.1400000e-04   7.0000000e-05   1.0600000e-04
   1.2560000e+03   4.8725420e+00  -1.1619000e-02  -9.7820000e-03   2.5750000e-02  -1.1400000e-04   7.0000000e-05   1.0600000e-04
   1.2570000e+03   4.8764240e+00  -5.8050000e-03  -3.4231000e-02   4.6350000e-02  -1.1400000e-04   7.0000000e-05   1.0600000e-04
   1.2580000e+03   4.8803070e+00  -4.6479000e-02  -4.8970000e-03  -1.0300000e-02  -1.1400000e-04   7.0000000e-05   1.0600000e-04
   1.2590000e+03   4.8841890e+00   5.8120000e-03  -1.4669000e-02   0.0000000e+00  -1.1400000e-04   7.0000000e-05   1.0600000e-04
   1.2600000e+03   4.8880710e+00  -5.2284000e-02  -3.9128000e-02  -2.5750000e-02  -1.1400000e-04   7.0000000e-05   1.0600000e-04
   1.2610000e+03   4.8919540e+00  -1.7427000e-02  -1.9563000e-02   1.0300000e-02  -1.1400000e-04   7.0000000e-05   1.0600000e-04
   1.2620000e+03   4.8958360e+00  -3.0000000e-06   1.9560000e-02  -3.6050000e-02  -1.1400000e-04   7.0000000e-05   1.0600000e-04
   1.2630000e+03   4.8997190e+00  -2.3234000e-02  -4.4013000e-02   0.0000000e+00  -1.1400000e-04   7.0000000e-05   1.0600000e-04
   1.2640000e+03   4.9036020e+00  -7.5528000e-02  -1.4681000e-02   1.5450000e-02  -1.1400000e-04   7.0000000e-05   1.0600000e-04
   1.2650000e+03   4.9074830e+00   5.8150000e-03  -3.4229000e-02   0.0000000e+00  -1.1400000e-04   7.0000000e-05   1.0600000e-04
   1.2660000e+03   4.9113660e+00  -5.8080000e-03  -1.4671000e-02   3.0900000e-02  -1.1400000e-04   7.0000000e-05   1.0600000e-04
   1.2670000e+03   4.9152490e+00  -5.2284000e-02  -4.4018000e-02   5.1500000e-02  -1.1400000e-04   7.0000000e-05   1.0600000e-04
   1.2680000e+03   4.9191310e+00  -5.8130000e-03   1.9559000e-02   0.0000000e+00  -1.1400000e-04   7.0000000e-05   1.0600000e-04
   1.2690000e+03   4.9230140e+00  -1.1619000e-02  -9.7820000e-03   0.0000000e+00  -1.1400000e-04   7.0000000e-05   1.0600000e-04
   1.2700000e+03   4.9268960e+00   2.3239000e-02   4.8930000e-03  -1.0300000e-02  -1.1400000e-04   7.0000000e-05   1.0600000e-04
   1.2710000e+03   4.9307790e+00  -3.4860000e-02  -5.0000000e-06   3.0900000e-02  -1.1400000e-04   7.0000000e-05   1.0600000e-04
   1.2720000e+03   4.9346620e+00  -5.8060000e-03  -2.4451000e-02   2.5750000e-02  -1.1400000e-04   7.0000000e-05   1.0600000e-04
   1.2730000e+03   4.9385420e+00  -1.1612000e-02  -5.3792000e-02   4.6350000e-02  -1.1400000e-04   7.0000000e-05   1.0600000e-04
   1.2740000e+03   4.9424250e+00  -1.7428000e-02  -1.4673000e-02   4.1200000e-02  -1.1400000e-04   7.0000000e-05   1.0600000e-04
   1.2750000e+03   4.9463260e+00  -4.6477000e-02  -1.9567000e-02   8.7550000e-02  -1.1400000e-04   7.0000000e-05   1.0600000e-04
   1.2760000e+03   4.9501990e+00   1.1621000e-02  -4.8880000e-03   4.1200000e-02  -1.1400000e-04   7.0000000e-05   1.0600000e-04
   1.2770000e+03   4.9540730e+00  -6.9722000e-02   1.4660000e-02   5.6650000e-02  -1.1400000e-04   7.0000000e-05   1.0600000e-04
   1.2780000e+03   4.9579550e+00  -3.4854000e-02  -4.4015000e-02   3.0900000e-02  -1.1400000e-04   7.0000000e-05   1.0600000e-04
   1.2790000e+03   4.9618370e+00  -1.1619000e-02  -9.7820000e-03   2.5750000e-02  -1.1400000e-04   7.0000000e-05   1.0600000e-04
   1.2800000e+03   4.9657200e+00  -1.7428000e-02  -1.4673000e-02   2.5750000e-02  -1.1400000e-04   7.0000000e-05   1.0600000e-04
   1.2810000e+03   4.9696030e+00  -5.2289000e-02  -9.7880000e-03   1.0300000e-02  -1.1400000e-04   7.0000000e-05   1.0600000e-04
   1.2820000e+03   4.9734840e+00   1.7436000e-02  -3.9117000e-02  -5.1500000e-02  -1.1400000e-04   7.0000000e-05   1.0600000e-04
   1.2830000e+03   4.9773680e+00   5.8070000e-03   2.4451000e-02   4.1200000e-02  -1.1400000e-04   7.0000000e-05   1.0600000e-04
   1.2840000e+03   4.9812510e+00  -6.3909000e-02  -9.7890000e-03  -5.1500000e-03  -1.1400000e-04   7.0000000e-05   1.0600000e-04
   1.2850000e+03   4.9851320e+00   5.8110000e-03  -9.7790000e-03   2.5750000e-02  -1.1400000e-04   7.0000000e-05   1.0600000e-04
   1.2860000e+03   4.9890210e+00  -3.4855000e-02  -3.9125000e-02   2.0600000e-02  -1.1400000e-04   7.0000000e-05   1.0600000e-04
   1.2870000e+03   4.9928990e+00   2.9049000e-02   4.8940000e-03   1.0300000e-02  -1.1400000e-04   7.0000000e-05   1.0600000e-04
   1.2880000e+03   4.9967790e+00  -1.1616000e-02  -2.9342000e-02   5.1500000e-03  -1.1400000e-04   7.0000000e-05   1.0600000e-04
   1.2890000e+03   5.0006610e+00   1.7434000e-02  -2.4447000e-02  -1.5450000e-02  -1.1400000e-04   7.0000000e-05   1.0600000e-04
   1.2900000e+03   5.0045450e+00  -1.1621000e-02   4.8880000e-03  -1.5450000e-02  -1.1400000e-04   7.0000000e-05   1.0600000e-04
   1.2910000e+03   5.0084280e+00   2.3242000e-02  -1.4667000e-02  -4.1200000e-02  -1.1400000e-04   7.0000000e-05   1.0600000e-04
   1.2920000e+03   5.0123110e+00  -1.1616000e-02  -2.9342000e-02   5.1500000e-03  -1.1400000e-04   7.0000000e-05   1.0600000e-04
   1.2930000e+03   5.0161910e+00   8.0000000e-06  -5.3790000e-02  -2.0600000e-02  -1.1400000e-04   7.0000000e-05   1.0600000e-04
   1.2940000e+03   5.0200740e+00  -4.6476000e-02  -2.9347000e-02   5.1500000e-02  -1.1400000e-04   7.0000000e-05   1.0600000e-04
   1.2950000e+03   5.0239570e+00  -1.1619000e-02  -4.8920000e-03   1.0300000e-02  -1.1400000e-04   7.0000000e-05   1.0600000e-04
   1.2960000e+03   5.0278400e+00   2.3241000e-02  -9.7770000e-03   4.1200000e-02  -1.1400000e-04   7.0000000e-05   1.0600000e-04
   1.2970000e+03   5.0317230e+00  -1.1617000e-02  -1.9562000e-02   0.0000000e+00  -1.1400000e-04   7.0000000e-05   1.0600000e-04
   1.2980000e+03   5.0356040e+00  -5.8102000e-02   1.4661000e-02   5.6650000e-02  -1.1400000e-04   7.0000000e-05   1.0600000e-04
   1.2990000e+03   5.0394880e+00   2.9055000e-02  -3.4226000e-02   3.0900000e-02  -1.1400000e-04   7.0000000e-05   1.0600000e-04
   1.3000000e+03   5.0433690e+00  -2.9046000e-02  -2.9344000e-02   3.0900000e-02  -1.1400000e-04   7.0000000e-05   1.0600000e-04
   1.3010000e+03   5.0472530e+00  -3.4854000e-02  -4.4015000e-02   3.0900000e-02  -1.1400000e-04   7.0000000e-05   1.0600000e-04
   1.3020000e+03   5.0511340e+00   5.8090000e-03   9.7810000e-03   3.6050000e-02  -1.1400000e-04   7.0000000e-05   1.0600000e-04
   1.3030000e+03   5.0550160e+00  -2.3236000e-02  -2.9343000e-02   1.0300000e-02  -1.1400000e-04   7.0000000e-05   1.0600000e-04
   1.3040000e+03   5.0588990e+00  -1.1619000e-02  -4.8920000e-03   6.1800000e-02  -1.1400000e-04   7.0000000e-05   1.0600000e-04
   1.3050000e+03   5.0627810e+00  -2.3241000e-02   9.7770000e-03   5.1500000e-03  -1.1400000e-04   7.0000000e-05   1.0600000e-04
   1.3060000e+03   5.0666640e+00  -5.8060000e-03  -2.9341000e-02   8.2400000e-02  -1.1400000e-04   7.0000000e-05   1.0600000e-04
   1.3070000e+03   5.0705470e+00  -4.6474000e-02  -3.9127000e-02   2.5750000e-02  -1.1400000e-04   7.0000000e-05   1.0600000e-04
   1.3080000e+03   5.0744280e+00  -2.9046000e-02  -2.4454000e-02   5.1500000e-02  -1.1400000e-04   7.0000000e-05   1.0600000e-04
   1.3090000e+03   5.0783110e+00  -3.4857000e-02  -1.9565000e-02  -1.5450000e-02  -1.1400000e-04   7.0000000e-05   1.0600000e-04
   1.3100000e+03   5.0821940e+00  -2.9051000e-02   4.8860000e-03   2.0600000e-02  -1.1400000e-04   7.0000000e-05   1.0600000e-04
   1.3110000e+03   5.0860760e+00  -8.1340000e-02  -1.2000000e-05  -4.6350000e-02  -1.1400000e-04   7.0000000e-05   1.0600000e-04
   1.3120000e+03   5.0899600e+00  -1.1616000e-02  -2.4452000e-02   4.1200000e-02  -1.1400000e-04   7.0000000e-05   1.0600000e-04
   1.3130000e+03   5.0938410e+00   1.1623000e-02  -1.9558000e-02   2.5750000e-02  -1.1400000e-04   7.0000000e-05   1.0600000e-04
   1.3140000e+03   5.0977230e+00  -1.1617000e-02  -1.9562000e-02   2.0600000e-02  -1.1400000e-04   7.0000000e-05   1.0600000e-04
   1.3150000e+03   5.1016070e+00  -4.6478000e-02  -1.4676000e-02   3.0900000e-02  -1.1400000e-04   7.0000000e-05   1.0600000e-04
   1.3160000e+03   5.1054930e+00   1.1618000e-02   1.4672000e-02   4.6350000e-02  -1.1400000e-04   7.0000000e-05   1.0600000e-04
   1.3170000e+03   5.1093700e+00  -4.6484000e-02   2.9334000e-02   1.5450000e-02  -1.1400000e-04   7.0000000e-05   1.0600000e-04
   1.3180000e+03   5.1132530e+00  -4.6477000e-02  -2.4456000e-02   8.7550000e-02  -1.1400000e-04   7.0000000e-05   1.0600000e-04
   1.3190000e+03   5.1171360e+00  -2.9046000e-02  -2.9344000e-02  -5.1500000e-03  -1.1400000e-04   7.0000000e-05   1.0600000e-04
   1.3200000e+03   5.1210180e+00  -2.9049000e-02  -4.8940000e-03   2.5750000e-02  -1.1400000e-04   7.0000000e-05   1.0600000e-04
   1.3210000e+03   5.1249000e+00  -1.7427000e-02  -1.9563000e-02   3.0900000e-02  -1.1400000e-04   7.0000000e-05   1.0600000e-04
   1.3220000e+03   5.1287820e+00   7.0000000e-06  -4.8900000e-02   1.5450000e-02  -1.1400000e-04   7.0000000e-05   1.0600000e-04
   1.3230000e+03   5.1326650e+00  -5.8090000e-03  -9.7810000e-03   7.2100000e-02  -1.1400000e-04   7.0000000e-05   1.0600000e-04
   1.3240000e+03   5.1365480e+00  -3.4856000e-02  -2.9345000e-02   5.6650000e-02  -1.1400000e-04   7.0000000e-05   1.0600000e-04
   1.3250000e+03   5.1404300e+00  -2.9054000e-02   2.4446000e-02   6.6950000e-02  -1.1400000e-04   7.0000000e-05   1.0600000e-04
   1.3260000e+03   5.1443130e+00  -3.4859000e-02  -9.7850000e-03   7.7250000e-02  -1.1400000e-04   7.0000000e-05   1.0600000e-04
   1.3270000e+03   5.1481950e+00   5.8140000e-03  -2.4449000e-02   3.0900000e-02  -1.1400000e-04   7.0000000e-05   1.0600000e-04
   1.3280000e+03   5.1520770e+00  -3.4859000e-02  -9.7850000e-03   4.6350000e-02  -1.1400000e-04   7.0000000e-05   1.0600000e-04
   1.3290000e+03   5.1559610e+00   1.7435000e-02  -3.4227000e-02   2.5750000e-02  -1.1400000e-04   7.0000000e-05   1.0600000e-04
   1.3300000e+03   5.1598430e+00   2.0000000e-06  -1.4670000e-02   1.0300000e-02  -1.1400000e-04   7.0000000e-05   1.0600000e-04
   1.3310000e+03   5.1637240e+00   0.0000000e+00   0.0000000e+00   4.1200000e-02  -1.1400000e-04   7.0000000e-05   1.0600000e-04
   1.3320000e+03   5.1676070e+00   1.0000000e-06  -9.7800000e-03   2.5750000e-02  -1.1400000e-04   7.0000000e-05   1.0600000e-04
   1.3330000e+03   5.1714890e+00   4.0675000e-02  -3.4224000e-02   6.1800000e-02  -1.1400000e-04   7.0000000e-05   1.0600000e-04
   1.3340000e+03   5.1753730e+00  -7.5528000e-02  -1.4681000e-02   2.0600000e-02  -1.1400000e-04   7.0000000e-05   1.0600000e-04
   1.3350000e+03   5.1792550e+00   5.8180000e-03  -5.3789000e-02   1.0300000e-02  -1.1400000e-04   7.0000000e-05   1.0600000e-04
   1.3360000e+03   5.1831370e+00   1.7434000e-02  -2.4447000e-02  -5.1500000e-03  -1.1400000e-04   7.0000000e-05   1.0600000e-04
   1.3370000e+03   5.1870190e+00  -3.4852000e-02  -5.3795000e-02   0.0000000e+00  -1.1400000e-04   7.0000000e-05   1.0600000e-04
   1.3380000e+03   5.1909020e+00   1.7426000e-02   2.4453000e-02  -2.0600000e-02  -1.1400000e-04   7.0000000e-05   1.0600000e-04
   1.3390000e+03   5.1947850e+00   2.3245000e-02  -3.4227000e-02  -2.0600000e-02  -1.1400000e-04   7.0000000e-05   1.0600000e-04
   1.3400000e+03   5.1986670e+00  -2.9050000e-02  -4.0000000e-06  -1.5450000e-02  -1.1400000e-04   7.0000000e-05   1.0600000e-04
   1.3410000e+03   5.2025490e+00  -3.4854000e-02  -3.9125000e-02  -1.5450000e-02  -1.1400000e-04   7.0000000e-05   1.0600000e-04
   1.3420000e+03   5.2064320e+00  -1.7426000e-02  -2.9343000e-02  -5.1500000e-03  -1.1400000e-04   7.0000000e-05   1.0600000e-04
   1.3430000e+03   5.2103140e+00  -2.3233000e-02  -4.8903000e-02   1.0300000e-02  -1.1400000e-04   7.0000000e-05   1.0600000e-04
   1.3440000e+03   5.2141980e+00   1.7430000e-02   3.0000000e-06   5.1500000e-03  -1.1400000e-04   7.0000000e-05   1.0600000e-04
   1.3450000e+03   5.2180790e+00  -2.3239000e-02  -9.7830000e-03   4.1200000e-02  -1.1400000e-04   7.0000000e-05   1.0600000e-04
   1.3460000e+03   5.2219610e+00  -3.0000000e-06   2.4450000e-02   2.0600000e-02  -1.1400000e-04   7.0000000e-05   1.0600000e-04
   1.3470000e+03   5.2258430e+00  -2.3239000e-02  -9.7830000e-03   4.6350000e-02  -1.1400000e-04   7.0000000e-05   1.0600000e-04
   1.3480000e+03   5.2297260e+00   1.7431000e-02  -9.7780000e-03   5.1500000e-03  -1.1400000e-04   7.0000000e-05   1.0600000e-04
   1.3490000e+03   5.2336090e+00  -1.1616000e-02  -2.9342000e-02   2.5750000e-02  -1.1400000e-04   7.0000000e-05   1.0600000e-04
   1.3500000e+03   5.2374950e+00   5.8140000e-03  -2.4449000e-02  -3.0900000e-02  -1.1400000e-04   7.0000000e-05   1.0600000e-04
   1.3510000e+03   5.2413730e+00  -8.1339000e-02  -9.7920000e-03   3.6050000e-02  -1.1400000e-04   7.0000000e-05   1.0600000e-04
   1.3520000e+03   5.2452560e+00   4.0669000e-02   4.8960000e-03  -1.0300000e-02  -1.1400000e-04   7.0000000e-05   1.0600000e-04
   1.3530000e+03   5.2491390e+00   1.1621000e-02  -9.7780000e-03   1.5450000e-02  -1.1400000e-04   7.0000000e-05   1.0600000e-04
   1.3540000e+03   5.2530210e+00  -2.9049000e-02  -4.8940000e-03   1.5450000e-02  -1.1400000e-04   7.0000000e-05   1.0600000e-04
   1.3550000e+03   5.2569050e+00  -3.4857000e-02  -1.9565000e-02   5.6650000e-02  -1.1400000e-04   7.0000000e-05   1.0600000e-04
   1.3560000e+03   5.2607870e+00   4.0679000e-02  -6.3564000e-02  -1.5450000e-02  -1.1400000e-04   7.0000000e-05   1.0600000e-04
   1.3570000e+03   5.2646680e+00  -1.1616000e-02  -2.4452000e-02   5.6650000e-02  -1.1400000e-04   7.0000000e-05   1.0600000e-04
   1.3580000e+03   5.2685520e+00  -1.1616000e-02  -2.9342000e-02  -5.1500000e-03  -1.1400000e-04   7.0000000e-05   1.0600000e-04
   1.3590000e+03   5.2724340e+00  -4.0670000e-02  -6.0000000e-06   2.0600000e-02  -1.1400000e-04   7.0000000e-05   1.0600000e-04
   1.3600000e+03   5.2763150e+00   2.0000000e-06  -1.4670000e-02  -4.6350000e-02  -1.1400000e-04   7.0000000e-05   1.0600000e-04
   1.3610000e+03   5.2801980e+00  -3.4858000e-02  -1.4675000e-02   2.0600000e-02  -1.1400000e-04   7.0000000e-05   1.0600000e-04
   1.3620000e+03   5.2840810e+00  -2.3238000e-02  -1.4673000e-02  -6.1800000e-02  -1.1400000e-04   7.0000000e-05   1.0600000e-04
   1.3630000e+03   5.2879680e+00   5.8110000e-03  -9.7790000e-03   3.6050000e-02  -1.1400000e-04   7.0000000e-05   1.0600000e-04
   1.3640000e+03   5.2918450e+00  -2.3229000e-02  -7.3353000e-02  -5.1500000e-03  -1.1400000e-04   7.0000000e-05   1.0600000e-04
   1.3650000e+03   5.2957270e+00  -7.0000000e-06   4.8900000e-02   2.5750000e-02  -1.1400000e-04   7.0000000e-05   1.0600000e-04
   1.3660000e+03   5.2996100e+00  -1.1618000e-02  -1.4672000e-02   5.1500000e-03  -1.1400000e-04   7.0000000e-05   1.0600000e-04
   1.3670000e+03   5.3034930e+00  -4.0000000e-06   2.4450000e-02  -5.1500000e-02  -1.1400000e-04   7.0000000e-05   1.0600000e-04
   1.3680000e+03   5.3073760e+00  -7.5534000e-02   2.9329000e-02   5.1500000e-03  -1.1400000e-04   7.0000000e-05   1.0600000e-04
   1.3690000e+03   5.3112580e+00   5.0000000e-06  -3.4230000e-02   4.1200000e-02  -1.1400000e-04   7.0000000e-05   1.0600000e-04
   1.3700000e+03   5.3151410e+00  -5.8060000e-03  -2.9341000e-02  -2.5750000e-02  -1.1400000e-04   7.0000000e-05   1.0600000e-04
   1.3710000e+03   5.3190220e+00  -2.3234000e-02  -4.4013000e-02   2.0600000e-02  -1.1400000e-04   7.0000000e-05   1.0600000e-04
   1.3720000e+03   5.3229060e+00   5.8140000e-03  -2.9339000e-02   1.0300000e-02  -1.1400000e-04   7.0000000e-05   1.0600000e-04
   1.3730000e+03   5.3267880e+00   4.6486000e-02  -3.9113000e-02   0.0000000e+00  -1.1400000e-04   7.0000000e-05   1.0600000e-04
   1.3740000e+03   5.3306680e+00  -3.4860000e-02  -5.0000000e-06   4.6350000e-02  -1.1400000e-04   7.0000000e-05   1.0600000e-04
   1.3750000e+03   5.3345510e+00   5.2293000e-02  -1.9552000e-02   6.1800000e-02  -1.1400000e-04   7.0000000e-05   1.0600000e-04
   1.3760000e+03   5.3384350e+00  -2.3236000e-02  -2.9343000e-02   3.6050000e-02  -1.1400000e-04   7.0000000e-05   1.0600000e-04
   1.3770000e+03   5.3423180e+00   3.4863000e-02  -2.4445000e-02   6.6950000e-02  -1.1400000e-04   7.0000000e-05   1.0600000e-04
   1.3780000e+03   5.3462000e+00  -2.3237000e-02  -1.9563000e-02   2.5750000e-02  -1.1400000e-04   7.0000000e-05   1.0600000e-04
   1.3790000e+03   5.3500810e+00   8.0000000e-06  -5.8680000e-02   1.5450000e-02  -1.1400000e-04   7.0000000e-05   1.0600000e-04
   1.3800000e+03   5.3539710e+00  -2.9046000e-02  -2.9344000e-02   2.5750000e-02  -1.1400000e-04   7.0000000e-05   1.0600000e-04
   1.3810000e+03   5.3578480e+00   2.0000000e-06  -1.4670000e-02   1.0300000e-02  -1.1400000e-04   7.0000000e-05   1.0600000e-04
   1.3820000e+03   5.3617300e+00  -5.8060000e-03  -2.9341000e-02   8.2400000e-02  -1.1400000e-04   7.0000000e-05   1.0600000e-04
   1.3830000e+03   5.3656120e+00   6.3919000e-02  -6.3561000e-02   1.5450000e-02  -1.1400000e-04   7.0000000e-05   1.0600000e-04
   1.3840000e+03   5.3694940e+00  -3.4856000e-02  -2.9345000e-02   4.6350000e-02  -1.1400000e-04   7.0000000e-05   1.0600000e-04
   1.3850000e+03   5.3733770e+00  -4.0665000e-02  -3.4236000e-02  -1.0300000e-02  -1.1400000e-04   7.0000000e-05   1.0600000e-04
   1.3860000e+03   5.3772590e+00   3.4859000e-02   4.8950000e-03   2.5750000e-02  -1.1400000e-04   7.0000000e-05   1.0600000e-04
   1.3870000e+03   5.3811430e+00  -1.0000000e-06   4.8900000e-03  -3.0900000e-02  -1.1400000e-04   7.0000000e-05   1.0600000e-04
   1.3880000e+03   5.3850240e+00  -2.9056000e-02   3.9116000e-02   1.5450000e-02  -1.1400000e-04   7.0000000e-05   1.0600000e-04
   1.3890000e+03   5.3889060e+00   2.9055000e-02  -3.4226000e-02  -4.6350000e-02  -1.1400000e-04   7.0000000e-05   1.0600000e-04
   1.3900000e+03   5.3927880e+00  -2.3241000e-02   9.7770000e-03  -1.5450000e-02  -1.1400000e-04   7.0000000e-05   1.0600000e-04
   1.3910000e+03   5.3966710e+00  -2.3229000e-02  -7.3353000e-02  -2.5750000e-02  -1.1400000e-04   7.0000000e-05   1.0600000e-04
   1.3920000e+03   5.4005540e+00   1.7438000e-02  -5.3787000e-02  -2.0600000e-02  -1.1400000e-04   7.0000000e-05   1.0600000e-04
   1.3930000e+03   5.4044360e+00  -2.3237000e-02  -1.9563000e-02   5.1500000e-03  -1.1400000e-04   7.0000000e-05   1.0600000e-04
   1.3940000e+03   5.4083180e+00  -4.0668000e-02  -1.4676000e-02   5.6650000e-02  -1.1400000e-04   7.0000000e-05   1.0600000e-04
   1.3950000e+03   5.4122010e+00  -3.4858000e-02  -1.4675000e-02   3.6050000e-02  -1.1400000e-04   7.0000000e-05   1.0600000e-04
   1.3960000e+03   5.4160840e+00  -5.8110000e-03   4.8890000e-03   4.1200000e-02  -1.1400000e-04   7.0000000e-05   1.0600000e-04
   1.3970000e+03   5.4199660e+00  -6.3899000e-02  -7.3359000e-02  -1.0300000e-02  -1.1400000e-04   7.0000000e-05   1.0600000e-04
   1.3980000e+03   5.4238500e+00  -1.7425000e-02  -3.4233000e-02   4.1200000e-02  -1.1400000e-04   7.0000000e-05   1.0600000e-04
   1.3990000e+03   5.4277310e+00  -4.6475000e-02  -3.4237000e-02  -1.0300000e-02  -1.1400000e-04   7.0000000e-05   1.0600000e-04
   1.4000000e+03   5.4316130e+00   4.6485000e-02  -3.4223000e-02   4.1200000e-02  -1.1400000e-04   7.0000000e-05   1.0600000e-04
   1.4010000e+03   5.4354970e+00  -3.4859000e-02  -4.8950000e-03   1.5450000e-02  -1.1400000e-04   7.0000000e-05   1.0600000e-04
   1.4020000e+03   5.4393770e+00  -2.9051000e-02   4.8860000e-03   7.7250000e-02  -1.1400000e-04   7.0000000e-05   1.0600000e-04
   1.4030000e+03   5.4432600e+00  -1.1614000e-02  -4.4012000e-02   2.5750000e-02  -1.1400000e-04   7.0000000e-05   1.0600000e-04
   1.4040000e+03   5.4471600e+00  -5.8060000e-03  -2.4451000e-02   5.1500000e-02  -1.1400000e-04   7.0000000e-05   1.0600000e-04
   1.4050000e+03   5.4510270e+00  -5.8096000e-02  -2.4459000e-02   3.0900000e-02  -1.1400000e-04   7.0000000e-05   1.0600000e-04
   1.4060000e+03   5.4549080e+00   2.9055000e-02  -3.4226000e-02   5.6650000e-02  -1.1400000e-04   7.0000000e-05   1.0600000e-04
   1.4070000e+03   5.4587900e+00  -2.9050000e-02  -4.0000000e-06   1.5450000e-02  -1.1400000e-04   7.0000000e-05   1.0600000e-04
   1.4080000e+03   5.4626720e+00   1.7431000e-02  -4.8870000e-03   2.0600000e-02  -1.1400000e-04   7.0000000e-05   1.0600000e-04
   1.4090000e+03   5.4665550e+00   1.7430000e-02   2.0000000e-06  -5.1500000e-03  -1.1400000e-04   7.0000000e-05   1.0600000e-04
   1.4100000e+03   5.4704380e+00   2.9054000e-02  -2.9336000e-02   0.0000000e+00  -1.1400000e-04   7.0000000e-05   1.0600000e-04
   1.4110000e+03   5.4743210e+00  -2.9051000e-02   4.8860000e-03  -3.0900000e-02  -1.1400000e-04   7.0000000e-05   1.0600000e-04
   1.4120000e+03   5.4782030e+00   4.0000000e-06  -2.9340000e-02   1.0300000e-02  -1.1400000e-04   7.0000000e-05   1.0600000e-04
   1.4130000e+03   5.4820860e+00  -2.9049000e-02  -9.7840000e-03   0.0000000e+00  -1.1400000e-04   7.0000000e-05   1.0600000e-04
   1.4140000e+03   5.4859740e+00   5.2291000e-02  -4.8820000e-03   0.0000000e+00  -1.1400000e-04   7.0000000e-05   1.0600000e-04
   1.4150000e+03   5.4898510e+00  -5.8120000e-03   1.4669000e-02  -5.1500000e-03  -1.1400000e-04   7.0000000e-05   1.0600000e-04
   1.4160000e+03   5.4937330e+00  -2.3238000e-02  -1.4673000e-02  -1.0300000e-02  -1.1400000e-04   7.0000000e-05   1.0600000e-04
   1.4170000e+03   5.4976140e+00   1.7424000e-02   3.9123000e-02   1.5450000e-02  -1.1400000e-04   7.0000000e-05   1.0600000e-04
   1.4180000e+03   5.5014960e+00  -3.4858000e-02  -1.4675000e-02  -5.1500000e-02  -1.1400000e-04   7.0000000e-05   1.0600000e-04
   1.4190000e+03   5.5053800e+00  -2.9045000e-02  -3.4234000e-02   4.6350000e-02  -1.1400000e-04   7.0000000e-05   1.0600000e-04
   1.4200000e+03   5.5092620e+00   1.7438000e-02  -5.3787000e-02  -5.1500000e-02  -1.1400000e-04   7.0000000e-05   1.0600000e-04
   1.4210000e+03   5.5131450e+00  -4.0670000e-02  -6.0000000e-06   0.0000000e+00  -1.1400000e-04   7.0000000e-05   1.0600000e-04
   1.4220000e+03   5.5170270e+00  -1.0000000e-06   4.8900000e-03   2.0600000e-02  -1.1400000e-04   7.0000000e-05   1.0600000e-04
   1.4230000e+03   5.5209090e+00   4.0670000e-02   6.0000000e-06   4.6350000e-02  -1.1400000e-04   7.0000000e-05   1.0600000e-04
   1.4240000e+03   5.5247920e+00  -3.4856000e-02  -2.9345000e-02   3.6050000e-02  -1.1400000e-04   7.0000000e-05   1.0600000e-04
   1.4250000e+03   5.5286750e+00  -1.7427000e-02  -1.9563000e-02   8.7550000e-02  -1.1400000e-04   7.0000000e-05   1.0600000e-04
   1.4260000e+03   5.5325570e+00   2.9060000e-02  -6.8456000e-02   4.6350000e-02  -1.1400000e-04   7.0000000e-05   1.0600000e-04
   1.4270000e+03   5.5364390e+00  -1.7429000e-02  -9.7830000e-03   6.1800000e-02  -1.1400000e-04   7.0000000e-05   1.0600000e-04
   1.4280000e+03   5.5403220e+00  -3.4859000e-02  -9.7850000e-03   5.6650000e-02  -1.1400000e-04   7.0000000e-05   1.0600000e-04
   1.4290000e+03   5.5442040e+00  -1.7432000e-02   1.4667000e-02   2.0600000e-02  -1.1400000e-04   7.0000000e-05   1.0600000e-04
   1.4300000e+03   5.5480880e+00  -4.6479000e-02  -9.7870000e-03   2.0600000e-02  -1.1400000e-04   7.0000000e-05   1.0600000e-04
   1.4310000e+03   5.5519680e+00   1.1626000e-02  -3.9118000e-02   5.1500000e-02  -1.1400000e-04   7.0000000e-05   1.0600000e-04
   1.4320000e+03   5.5558510e+00  -3.4859000e-02  -9.7850000e-03   5.1500000e-03  -1.1400000e-04   7.0000000e-05   1.0600000e-04
   1.4330000e+03   5.5597330e+00   5.8100000e-03   1.0000000e-06   7.7250000e-02  -1.1400000e-04   7.0000000e-05   1.0600000e-04
   1.4340000e+03   5.5636160e+00  -4.0663000e-02  -4.8906000e-02   4.6350000e-02  -1.1400000e-04   7.0000000e-05   1.0600000e-04
   1.4350000e+03   5.5674990e+00   1.7429000e-02   9.7830000e-03   8.2400000e-02  -1.1400000e-04   7.0000000e-05   1.0600000e-04
   1.4360000e+03   5.5713810e+00   1.1616000e-02   2.9342000e-02   5.1500000e-03  -1.1400000e-04   7.0000000e-05   1.0600000e-04
   1.4370000e+03   5.5752630e+00   2.9052000e-02  -1.4666000e-02  -2.0600000e-02  -1.1400000e-04   7.0000000e-05   1.0600000e-04
   1.4380000e+03   5.5791460e+00  -8.1341000e-02   9.7680000e-03  -3.0900000e-02  -1.1400000e-04   7.0000000e-05   1.0600000e-04
   1.4390000e+03   5.5830290e+00  -5.8060000e-03  -2.4451000e-02   1.5450000e-02  -1.1400000e-04   7.0000000e-05   1.0600000e-04
   1.4400000e+03   5.5869110e+00   1.1626000e-02  -3.9118000e-02  -5.6650000e-02  -1.1400000e-04   7.0000000e-05   1.0600000e-04
   1.4410000e+03   5.5907950e+00  -2.3233000e-02  -5.3793000e-02  -1.5450000e-02  -1.1400000e-04   7.0000000e-05   1.0600000e-04
   1.4420000e+03   5.5946760e+00  -1.7430000e-02  -2.0000000e-06   5.1500000e-03  -1.1400000e-04   7.0000000e-05   1.0600000e-04
   1.4430000e+03   5.5985580e+00   4.0676000e-02  -4.4005000e-02   0.0000000e+00  -1.1400000e-04   7.0000000e-05   1.0600000e-04
   1.4440000e+03   5.6024420e+00  -3.4859000e-02  -4.8950000e-03   3.6050000e-02  -1.1400000e-04   7.0000000e-05   1.0600000e-04
   1.4450000e+03   5.6063240e+00   1.7431000e-02  -4.8880000e-03   2.5750000e-02  -1.1400000e-04   7.0000000e-05   1.0600000e-04
   1.4460000e+03   5.6102050e+00  -3.4856000e-02  -2.9345000e-02  -5.1500000e-03  -1.1400000e-04   7.0000000e-05   1.0600000e-04
   1.4470000e+03   5.6140870e+00  -1.1615000e-02  -3.4232000e-02   3.6050000e-02  -1.1400000e-04   7.0000000e-05   1.0600000e-04
   1.4480000e+03   5.6179700e+00  -3.4859000e-02  -9.7850000e-03  -4.1200000e-02  -1.1400000e-04   7.0000000e-05   1.0600000e-04
   1.4490000e+03   5.6218530e+00  -2.9042000e-02  -5.3794000e-02   2.0600000e-02  -1.1400000e-04   7.0000000e-05   1.0600000e-04
   1.4500000e+03   5.6257350e+00  -1.7428000e-02  -1.4673000e-02   5.1500000e-03  -1.1400000e-04   7.0000000e-05   1.0600000e-04
   1.4510000e+03   5.6296170e+00   3.0000000e-06  -1.9560000e-02   1.0300000e-02  -1.1400000e-04   7.0000000e-05   1.0600000e-04
   1.4520000e+03   5.6335000e+00  -2.9049000e-02  -4.8940000e-03   2.0600000e-02  -1.1400000e-04   7.0000000e-05   1.0600000e-04
   1.4530000e+03   5.6373830e+00   5.8180000e-03  -5.3789000e-02   5.6650000e-02  -1.1400000e-04   7.0000000e-05   1.0600000e-04
   1.4540000e+03   5.6412660e+00   5.8140000e-03  -2.4449000e-02   4.1200000e-02  -1.1400000e-04   7.0000000e-05   1.0600000e-04
   1.4550000e+03   5.6451480e+00  -5.8040000e-03  -4.4011000e-02   4.6350000e-02  -1.1400000e-04   7.0000000e-05   1.0600000e-04
   1.4560000e+03   5.6490310e+00   1.7429000e-02   9.7830000e-03   3.0900000e-02  -1.1400000e-04   7.0000000e-05   1.0600000e-04
   1.4570000e+03   5.6529130e+00   1.1621000e-02  -9.7780000e-03   1.0300000e-02  -1.1400000e-04   7.0000000e-05   1.0600000e-04
   1.4580000e+03   5.6567940e+00  -5.2289000e-02  -9.7880000e-03   1.5450000e-02  -1.1400000e-04   7.0000000e-05   1.0600000e-04
   1.4590000e+03   5.6606770e+00   1.1625000e-02  -3.4228000e-02  -1.0300000e-02  -1.1400000e-04   7.0000000e-05   1.0600000e-04
   1.4600000e+03   5.6645590e+00  -5.8110000e-03   9.7790000e-03  -3.6050000e-02  -1.1400000e-04   7.0000000e-05   1.0600000e-04
   1.4610000e+03   5.6684420e+00   1.1628000e-02  -5.3788000e-02   3.0900000e-02  -1.1400000e-04   7.0000000e-05   1.0600000e-04
   1.4620000e+03   5.6723260e+00   3.4864000e-02  -2.4445000e-02  -2.5750000e-02  -1.1400000e-04   7.0000000e-05   1.0600000e-04
   1.4630000e+03   5.6762070e+00  -5.8020000e-03  -5.3791000e-02   3.6050000e-02  -1.1400000e-04   7.0000000e-05   1.0600000e-04
   1.4640000e+03   5.6800900e+00  -5.8090000e-03  -4.8910000e-03   5.1500000e-03  -1.1400000e-04   7.0000000e-05   1.0600000e-04
   1.4650000e+03   5.6839720e+00  -1.7431000e-02   4.8870000e-03  -2.0600000e-02  -1.1400000e-04   7.0000000e-05   1.0600000e-04
   1.4660000e+03   5.6878540e+00   2.3240000e-02   3.0000000e-06   1.0300000e-02  -1.1400000e-04   7.0000000e-05   1.0600000e-04
   1.4670000e+03   5.6917370e+00   5.2298000e-02  -5.3782000e-02  -4.6350000e-02  -1.1400000e-04   7.0000000e-05   1.0600000e-04
   1.4680000e+03   5.6956200e+00  -2.9049000e-02  -9.7840000e-03  -2.0600000e-02  -1.1400000e-04   7.0000000e-05   1.0600000e-04
   1.4690000e+03   5.6995020e+00  -1.1615000e-02  -3.4232000e-02  -5.1500000e-02  -1.1400000e-04   7.0000000e-05   1.0600000e-04
   1.4700000e+03   5.7033850e+00   4.0675000e-02  -3.4224000e-02  -3.0900000e-02  -1.1400000e-04   7.0000000e-05   1.0600000e-04
   1.4710000e+03   5.7072680e+00  -4.0665000e-02  -3.4236000e-02  -5.1500000e-02  -1.1400000e-04   7.0000000e-05   1.0600000e-04
   1.4720000e+03   5.7111490e+00  -5.2289000e-02  -4.8980000e-03   1.5450000e-02  -1.1400000e-04   7.0000000e-05   1.0600000e-04
   1.4730000e+03   5.7150330e+00   1.1626000e-02  -4.4008000e-02  -1.5450000e-02  -1.1400000e-04   7.0000000e-05   1.0600000e-04
   1.4740000e+03   5.7189130e+00  -3.4857000e-02  -2.4455000e-02   5.6650000e-02  -1.1400000e-04   7.0000000e-05   1.0600000e-04
   1.4750000e+03   5.7227950e+00  -5.8093000e-02  -5.3798000e-02   8.7550000e-02  -1.1400000e-04   7.0000000e-05   1.0600000e-04
   1.4760000e+03   5.7266790e+00   1.7434000e-02  -2.9338000e-02   5.1500000e-02  -1.1400000e-04   7.0000000e-05   1.0600000e-04
   1.4770000e+03   5.7305610e+00  -4.6475000e-02  -3.4236000e-02   5.6650000e-02  -1.1400000e-04   7.0000000e-05   1.0600000e-04
   1.4780000e+03   5.7344470e+00  -2.9051000e-02   4.8860000e-03   2.5750000e-02  -1.1400000e-04   7.0000000e-05   1.0600000e-04
   1.4790000e+03   5.7383270e+00   1.1619000e-02   9.7820000e-03   2.5750000e-02  -1.1400000e-04   7.0000000e-05   1.0600000e-04
   1.4800000e+03   5.7422080e+00  -1.7425000e-02  -3.4233000e-02   4.1200000e-02  -1.1400000e-04   7.0000000e-05   1.0600000e-04
   1.4810000e+03   5.7460910e+00  -5.8097000e-02  -1.9569000e-02   1.5450000e-02  -1.1400000e-04   7.0000000e-05   1.0600000e-04
   1.4820000e+03   5.7499740e+00  -1.7426000e-02  -2.4453000e-02   6.1800000e-02  -1.1400000e-04   7.0000000e-05   1.0600000e-04
   1.4830000e+03   5.7538560e+00  -5.8094000e-02  -3.9129000e-02   2.5750000e-02  -1.1400000e-04   7.0000000e-05   1.0600000e-04
   1.4840000e+03   5.7577400e+00   4.0671000e-02  -4.8840000e-03   7.2100000e-02  -1.1400000e-04   7.0000000e-05   1.0600000e-04
   1.4850000e+03   5.7616220e+00  -5.8100000e-02  -9.0000000e-06   2.5750000e-02  -1.1400000e-04   7.0000000e-05   1.0600000e-04
   1.4860000e+03   5.7655030e+00   2.3239000e-02   4.8930000e-03   3.0900000e-02  -1.1400000e-04   7.0000000e-05   1.0600000e-04
   1.4870000e+03   5.7693870e+00   1.1619000e-02   9.7820000e-03  -3.6050000e-02  -1.1400000e-04   7.0000000e-05   1.0600000e-04
   1.4880000e+03   5.7732690e+00   1.7438000e-02  -5.3787000e-02   3.0900000e-02  -1.1400000e-04   7.0000000e-05   1.0600000e-04
   1.4890000e+03   5.7771500e+00  -2.3236000e-02  -2.9343000e-02  -3.0900000e-02  -1.1400000e-04   7.0000000e-05   1.0600000e-04
   1.4900000e+03   5.7810320e+00   5.2291000e-02  -9.7720000e-03   3.0900000e-02  -1.1400000e-04   7.0000000e-05   1.0600000e-04
   1.4910000e+03   5.7849160e+00  -8.1337000e-02  -1.9572000e-02  -1.5450000e-02  -1.1400000e-04   7.0000000e-05   1.0600000e-04
   1.4920000e+03   5.7887980e+00  -2.3241000e-02   9.7770000e-03  -2.0600000e-02  -1.1400000e-04   7.0000000e-05   1.0600000e-04
   1.4930000e+03   5.7926810e+00  -1.1619000e-02  -9.7820000e-03   1.5450000e-02  -1.1400000e-04   7.0000000e-05   1.0600000e-04
   1.4940000e+03   5.7965620e+00   4.0000000e-06  -2.4450000e-02   4.6350000e-02  -1.1400000e-04   7.0000000e-05   1.0600000e-04
   1.4950000e+03   5.8004450e+00  -3.4856000e-02  -2.4455000e-02  -1.5450000e-02  -1.1400000e-04   7.0000000e-05   1.0600000e-04
   1.4960000e+03   5.8043270e+00   3.4864000e-02  -2.4445000e-02   2.0600000e-02  -1.1400000e-04   7.0000000e-05   1.0600000e-04
   1.4970000e+03   5.8082110e+00  -3.4856000e-02  -2.4455000e-02   5.1500000e-03  -1.1400000e-04   7.0000000e-05   1.0600000e-04
   1.4980000e+03   5.8120930e+00   5.8120000e-03  -1.4669000e-02  -1.0300000e-02  -1.1400000e-04   7.0000000e-05   1.0600000e-04
   1.4990000e+03   5.8159760e+00  -3.4858000e-02  -1.4675000e-02   3.0900000e-02  -1.1400000e-04   7.0000000e-05   1.0600000e-04
   1.5000000e+03   5.8198580e+00   1.0000000e-06  -4.8900000e-03   1.5450000e-02  -1.1400000e-04   7.0000000e-05   1.0600000e-04
   1.5010000e+03   5.8237400e+00   1.1624000e-02  -2.4448000e-02   1.0300000e-02  -1.1400000e-04   7.0000000e-05   1.0600000e-04
   1.5020000e+03   5.8276230e+00   1.7436000e-02  -4.4007000e-02   4.6350000e-02  -1.1400000e-04   7.0000000e-05   1.0600000e-04
   1.5030000e+03   5.8315040e+00  -2.9046000e-02  -2.9344000e-02   1.0300000e-02  -1.1400000e-04   7.0000000e-05   1.0600000e-04
   1.5040000e+03   5.8353870e+00   4.0676000e-02  -4.4004000e-02   5.1500000e-02  -1.1400000e-04   7.0000000e-05   1.0600000e-04
   1.5050000e+03   5.8392700e+00  -1.7431000e-02   9.7770000e-03   2.5750000e-02  -1.1400000e-04   7.0000000e-05   1.0600000e-04
   1.5060000e+03   5.8431520e+00   2.3244000e-02  -2.4447000e-02   3.6050000e-02  -1.1400000e-04   7.0000000e-05   1.0600000e-04
   1.5070000e+03   5.8470550e+00   1.7433000e-02  -1.9558000e-02   0.0000000e+00  -1.1400000e-04   7.0000000e-05   1.0600000e-04
   1.5080000e+03   5.8509170e+00   1.0000000e-06  -9.7800000e-03   1.0300000e-02  -1.1400000e-04   7.0000000e-05   1.0600000e-04
   1.5090000e+03   5.8547990e+00  -1.7425000e-02  -3.9122000e-02   2.5750000e-02  -1.1400000e-04   7.0000000e-05   1.0600000e-04
   1.5100000e+03   5.8586820e+00   5.8110000e-02  -7.3342000e-02   0.0000000e+00  -1.1400000e-04   7.0000000e-05   1.0600000e-04
   1.5110000e+03   5.8625650e+00  -5.8096000e-02  -2.9348000e-02  -3.6050000e-02  -1.1400000e-04   7.0000000e-05   1.0600000e-04
   1.5120000e+03   5.8664470e+00   1.7431000e-02  -9.7770000e-03   2.0600000e-02  -1.1400000e-04   7.0000000e-05   1.0600000e-04
   1.5130000e+03   5.8703290e+00   1.7433000e-02  -1.9557000e-02   0.0000000e+00  -1.1400000e-04   7.0000000e-05   1.0600000e-04
   1.5140000e+03   5.8742130e+00   2.3239000e-02   9.7830000e-03   1.0300000e-02  -1.1400000e-04   7.0000000e-05   1.0600000e-04
   1.5150000e+03   5.8780940e+00  -2.9053000e-02   1.9556000e-02   1.5450000e-02  -1.1400000e-04   7.0000000e-05   1.0600000e-04
   1.5160000e+03   5.8819780e+00   1.7434000e-02  -2.4447000e-02  -1.0300000e-02  -1.1400000e-04   7.0000000e-05   1.0600000e-04
   1.5170000e+03   5.8858600e+00  -2.3236000e-02  -2.4453000e-02   2.5750000e-02  -1.1400000e-04   7.0000000e-05   1.0600000e-04
   1.5180000e+03   5.8897400e+00   5.8160000e-03  -3.9119000e-02  -2.0600000e-02  -1.1400000e-04   7.0000000e-05   1.0600000e-04
   1.5190000e+03   5.8936230e+00  -1.7429000e-02  -9.7830000e-03  -5.1500000e-03  -1.1400000e-04   7.0000000e-05   1.0600000e-04
   1.5200000e+03   5.8975070e+00   2.3240000e-02   3.0000000e-06  -2.0600000e-02  -1.1400000e-04   7.0000000e-05   1.0600000e-04
   1.5210000e+03   5.9013890e+00  -2.3239000e-02  -9.7830000e-03   3.6050000e-02  -1.1400000e-04   7.0000000e-05   1.0600000e-04
   1.5220000e+03   5.9052710e+00  -1.1615000e-02  -3.4232000e-02   0.0000000e+00  -1.1400000e-04   7.0000000e-05   1.0600000e-04
   1.5230000e+03   5.9091530e+00  -2.9050000e-02  -4.0000000e-06   4.6350000e-02  -1.1400000e-04   7.0000000e-05   1.0600000e-04
   1.5240000e+03   5.9130360e+00  -3.4854000e-02  -4.4015000e-02   1.0300000e-02  -1.1400000e-04   7.0000000e-05   1.0600000e-04
   1.5250000e+03   5.9169190e+00  -5.8097000e-02  -1.9569000e-02   6.6950000e-02  -1.1400000e-04   7.0000000e-05   1.0600000e-04
   1.5260000e+03   5.9208010e+00  -1.0000000e-06   9.7800000e-03   0.0000000e+00  -1.1400000e-04   7.0000000e-05   1.0600000e-04
   1.5270000e+03   5.9246850e+00  -1.1619000e-02  -4.8920000e-03   2.5750000e-02  -1.1400000e-04   7.0000000e-05   1.0600000e-04
   1.5280000e+03   5.9285670e+00  -4.6478000e-02  -1.4677000e-02   2.0600000e-02  -1.1400000e-04   7.0000000e-05   1.0600000e-04
   1.5290000e+03   5.9324480e+00  -3.4859000e-02  -9.7850000e-03   3.0900000e-02  -1.1400000e-04   7.0000000e-05   1.0600000e-04
   1.5300000e+03   5.9363320e+00   3.4864000e-02  -2.9335000e-02   1.5450000e-02  -1.1400000e-04   7.0000000e-05   1.0600000e-04
   1.5310000e+03   5.9402140e+00  -3.4858000e-02  -1.4675000e-02   2.5750000e-02  -1.1400000e-04   7.0000000e-05   1.0600000e-04
   1.5320000e+03   5.9440950e+00  -1.1611000e-02  -5.8682000e-02   0.0000000e+00  -1.1400000e-04   7.0000000e-05   1.0600000e-04
   1.5330000e+03   5.9479770e+00  -3.4860000e-02  -5.0000000e-06   6.6950000e-02  -1.1400000e-04   7.0000000e-05   1.0600000e-04
   1.5340000e+03   5.9518600e+00  -1.1616000e-02  -2.4452000e-02   0.0000000e+00  -1.1400000e-04   7.0000000e-05   1.0600000e-04
   1.5350000e+03   5.9557430e+00  -5.8101000e-02   9.7710000e-03   5.1500000e-02  -1.1400000e-04   7.0000000e-05   1.0600000e-04
   1.5360000e+03   5.9596260e+00  -4.0666000e-02  -2.4456000e-02   0.0000000e+00  -1.1400000e-04   7.0000000e-05   1.0600000e-04
   1.5370000e+03   5.9635090e+00  -1.1613000e-02  -4.8902000e-02   3.0900000e-02  -1.1400000e-04   7.0000000e-05   1.0600000e-04
   1.5380000e+03   5.9673900e+00   5.8180000e-03  -5.3789000e-02  -5.1500000e-02  -1.1400000e-04   7.0000000e-05   1.0600000e-04
   1.5390000e+03   5.9712720e+00   1.0000000e-06  -9.7800000e-03   1.0300000e-02  -1.1400000e-04   7.0000000e-05   1.0600000e-04
   1.5400000e+03   5.9751560e+00   1.1625000e-02  -3.4228000e-02  -2.5750000e-02  -1.1400000e-04   7.0000000e-05   1.0600000e-04
   1.5410000e+03   5.9790380e+00  -2.9050000e-02  -4.0000000e-06   5.1500000e-03  -1.1400000e-04   7.0000000e-05   1.0600000e-04
   1.5420000e+03   5.9829260e+00  -3.4858000e-02  -1.4675000e-02  -3.0900000e-02  -1.1400000e-04   7.0000000e-05   1.0600000e-04
   1.5430000e+03   5.9868050e+00  -1.1617000e-02  -2.4452000e-02   5.1500000e-03  -1.1400000e-04   7.0000000e-05   1.0600000e-04
   1.5440000e+03   5.9906850e+00   1.7435000e-02  -3.4227000e-02   0.0000000e+00  -1.1400000e-04   7.0000000e-05   1.0600000e-04
   1.5450000e+03   5.9945670e+00  -6.3907000e-02  -1.9569000e-02  -1.5450000e-02  -1.1400000e-04   7.0000000e-05   1.0600000e-04
   1.5460000e+03   5.9984490e+00   3.4865000e-02  -3.4225000e-02  -1.0300000e-02  -1.1400000e-04   7.0000000e-05   1.0600000e-04
   1.5470000e+03   6.0023320e+00   1.7426000e-02   2.9343000e-02   0.0000000e+00  -1.1400000e-04   7.0000000e-05   1.0600000e-04
   1.5480000e+03   6.0062150e+00   1.7429000e-02   4.8930000e-03  -5.1500000e-03  -1.1400000e-04   7.0000000e-05   1.0600000e-04
   1.5490000e+03   6.0100970e+00   1.7429000e-02   4.8930000e-03   2.5750000e-02  -1.1400000e-04   7.0000000e-05   1.0600000e-04
   1.5500000e+03   6.0139800e+00   1.7436000e-02  -3.9117000e-02  -5.1500000e-03  -1.1400000e-04   7.0000000e-05   1.0600000e-04
   1.5510000e+03   6.0178620e+00  -2.9050000e-02  -4.0000000e-06   4.6350000e-02  -1.1400000e-04   7.0000000e-05   1.0600000e-04
   1.5520000e+03   6.0217440e+00   2.3246000e-02  -3.9117000e-02   2.0600000e-02  -1.1400000e-04   7.0000000e-05   1.0600000e-04
   1.5530000e+03   6.0256270e+00   1.7437000e-02  -4.8897000e-02   5.1500000e-02  -1.1400000e-04   7.0000000e-05   1.0600000e-04
   1.5540000e+03   6.0295100e+00   5.2294000e-02  -2.4442000e-02   5.1500000e-02  -1.1400000e-04   7.0000000e-05   1.0600000e-04
   1.5550000e+03   6.0333920e+00  -5.2291000e-02   4.8820000e-03   5.1500000e-02  -1.1400000e-04   7.0000000e-05   1.0600000e-04
   1.5560000e+03   6.0372750e+00   1.1621000e-02  -9.7780000e-03   2.5750000e-02  -1.1400000e-04   7.0000000e-05   1.0600000e-04
   1.5570000e+03   6.0411580e+00   1.7430000e-02   3.0000000e-06   4.1200000e-02  -1.1400000e-04   7.0000000e-05   1.0600000e-04
   1.5580000e+03   6.0450390e+00   6.0000000e-06  -4.4010000e-02   5.1500000e-03  -1.1400000e-04   7.0000000e-05   1.0600000e-04
   1.5590000e+03   6.0489230e+00  -5.8096000e-02  -2.4459000e-02   2.5750000e-02  -1.1400000e-04   7.0000000e-05   1.0600000e-04
   1.5600000e+03   6.0528050e+00   2.3243000e-02  -1.9557000e-02   3.6050000e-02  -1.1400000e-04   7.0000000e-05   1.0600000e-04
   1.5610000e+03   6.0566860e+00  -5.8099000e-02  -9.7890000e-03   1.5450000e-02  -1.1400000e-04   7.0000000e-05   1.0600000e-04
   1.5620000e+03   6.0605680e+00  -4.6479000e-02  -4.8970000e-03   6.1800000e-02  -1.1400000e-04   7.0000000e-05   1.0600000e-04
   1.5630000e+03   6.0644520e+00   3.4857000e-02   1.9565000e-02   5.6650000e-02  -1.1400000e-04   7.0000000e-05   1.0600000e-04
   1.5640000e+03   6.0683340e+00  -3.4854000e-02  -3.9125000e-02   0.0000000e+00  -1.1400000e-04   7.0000000e-05   1.0600000e-04
   1.5650000e+03   6.0722160e+00  -8.7147000e-02  -1.9573000e-02   3.0900000e-02  -1.1400000e-04   7.0000000e-05   1.0600000e-04
   1.5660000e+03   6.0760980e+00   1.1628000e-02  -5.3788000e-02   0.0000000e+00  -1.1400000e-04   7.0000000e-05   1.0600000e-04
   1.5670000e+03   6.0799810e+00  -1.1616000e-02  -2.9342000e-02  -1.5450000e-02  -1.1400000e-04   7.0000000e-05   1.0600000e-04
   1.5680000e+03   6.0838640e+00  -6.3902000e-02  -5.3799000e-02  -1.0300000e-02  -1.1400000e-04   7.0000000e-05   1.0600000e-04
   1.5690000e+03   6.0877470e+00  -5.8099000e-02  -4.8990000e-03  -2.0600000e-02  -1.1400000e-04   7.0000000e-05   1.0600000e-04
   1.5700000e+03   6.0916300e+00  -5.8060000e-03  -2.4451000e-02  -5.1500000e-03  -1.1400000e-04   7.0000000e-05   1.0600000e-04
   1.5710000e+03   6.0955110e+00   1.1625000e-02  -3.4228000e-02  -3.6050000e-02  -1.1400000e-04   7.0000000e-05   1.0600000e-04
   1.5720000e+03   6.0993990e+00  -1.7423000e-02  -5.3792000e-02   2.0600000e-02  -1.1400000e-04   7.0000000e-05   1.0600000e-04
   1.5730000e+03   6.1032760e+00  -3.4859000e-02  -9.7850000e-03   2.5750000e-02  -1.1400000e-04   7.0000000e-05   1.0600000e-04
   1.5740000e+03   6.1071590e+00   1.1625000e-02  -3.9118000e-02   4.1200000e-02  -1.1400000e-04   7.0000000e-05   1.0600000e-04
   1.5750000e+03   6.1110400e+00  -5.8100000e-03  -1.0000000e-06  -1.0300000e-02  -1.1400000e-04   7.0000000e-05   1.0600000e-04
   1.5760000e+03   6.1149220e+00  -2.9048000e-02  -1.4674000e-02   4.6350000e-02  -1.1400000e-04   7.0000000e-05   1.0600000e-04
   1.5770000e+03   6.1188060e+00   2.9049000e-02   9.7840000e-03  -1.5450000e-02  -1.1400000e-04   7.0000000e-05   1.0600000e-04
   1.5780000e+03   6.1226890e+00  -2.9045000e-02  -3.4234000e-02   5.1500000e-03  -1.1400000e-04   7.0000000e-05   1.0600000e-04
   1.5790000e+03   6.1265700e+00  -2.9046000e-02  -2.9344000e-02  -2.5750000e-02  -1.1400000e-04   7.0000000e-05   1.0600000e-04
   1.5800000e+03   6.1304530e+00   4.6488000e-02  -5.3783000e-02   3.0900000e-02  -1.1400000e-04   7.0000000e-05   1.0600000e-04
   1.5810000e+03   6.1343350e+00  -2.9049000e-02  -9.7840000e-03   3.6050000e-02  -1.1400000e-04   7.0000000e-05   1.0600000e-04
   1.5820000e+03   6.1382170e+00   5.8120000e-03  -1.4669000e-02   4.1200000e-02  -1.1400000e-04   7.0000000e-05   1.0600000e-04
   1.5830000e+03   6.1421010e+00  -5.8060000e-03  -2.4451000e-02   1.5450000e-02  -1.1400000e-04   7.0000000e-05   1.0600000e-04
   1.5840000e+03   6.1459830e+00   1.7433000e-02  -1.9557000e-02   5.1500000e-02  -1.1400000e-04   7.0000000e-05   1.0600000e-04
   1.5850000e+03   6.1498670e+00  -6.3912000e-02   1.4661000e-02   0.0000000e+00  -1.1400000e-04   7.0000000e-05   1.0600000e-04
   1.5860000e+03   6.1537490e+00   9.0000000e-06  -6.3570000e-02   3.6050000e-02  -1.1400000e-04   7.0000000e-05   1.0600000e-04
   1.5870000e+03   6.1576300e+00  -2.3236000e-02  -2.4453000e-02  -2.0600000e-02  -1.1400000e-04   7.0000000e-05   1.0600000e-04
   1.5880000e+03   6.1615140e+00   4.0676000e-02  -4.4004000e-02   1.0300000e-02  -1.1400000e-04   7.0000000e-05   1.0600000e-04
   1.5890000e+03   6.1653940e+00  -3.4856000e-02  -2.4455000e-02  -3.0900000e-02  -1.1400000e-04   7.0000000e-05   1.0600000e-04
   1.5900000e+03   6.1692770e+00   1.7434000e-02  -2.4447000e-02   0.0000000e+00  -1.1400000e-04   7.0000000e-05   1.0600000e-04
   1.5910000e+03   6.1731600e+00  -3.3117100e-01   9.7310000e-03  -1.0300000e-02  -1.1400000e-04   7.0000000e-05   1.0600000e-04
   1.5920000e+03   6.1770420e+00   4.0000000e-06  -2.4450000e-02   2.0600000e-02  -1.1400000e-04   7.0000000e-05   1.0600000e-04
   1.5930000e+03   6.1809250e+00  -1.7424000e-02  -3.9123000e-02   1.0300000e-02  -1.1400000e-04   7.0000000e-05   1.0600000e-04
   1.5940000e+03   6.1848070e+00   2.3246000e-02  -4.4007000e-02   1.5450000e-02  -1.1400000e-04   7.0000000e-05   1.0600000e-04
   1.5950000e+03   6.1886890e+00  -5.8099000e-02  -9.7890000e-03   2.5750000e-02  -1.1400000e-04   7.0000000e-05   1.0600000e-04
   1.5960000e+03   6.1925720e+00  -5.8130000e-03   1.9559000e-02  -5.1500000e-02  -1.1400000e-04   7.0000000e-05   1.0600000e-04
   1.5970000e+03   6.1964550e+00   1.1621000e-02  -9.7780000e-03   1.0300000e-02  -1.1400000e-04   7.0000000e-05   1.0600000e-04
   1.5980000e+03   6.2003370e+00  -2.3237000e-02  -1.9563000e-02  -2.0600000e-02  -1.1400000e-04   7.0000000e-05   1.0600000e-04
   1.5990000e+03   6.2042200e+00  -4.0670000e-02  -6.0000000e-06   0.0000000e+00  -1.1400000e-04   7.0000000e-05   1.0600000e-04
   1.6000000e+03   6.2081020e+00   6.9728000e-02  -5.3780000e-02   5.1500000e-03  -1.1400000e-04   7.0000000e-05   1.0600000e-04
   1.6010000e+03   6.2119840e+00  -4.0664000e-02  -4.4016000e-02   2.5750000e-02  -1.1400000e-04   7.0000000e-05   1.0600000e-04
   1.6020000e+03   6.2158680e+00   8.0000000e-06  -5.3790000e-02   5.1500000e-02  -1.1400000e-04   7.0000000e-05   1.0600000e-04
   1.6030000e+03   6.2197480e+00  -1.7427000e-02  -1.9563000e-02   5.6650000e-02  -1.1400000e-04   7.0000000e-05   1.0600000e-04
   1.6040000e+03   6.2236300e+00   5.8160000e-03  -4.4009000e-02   5.6650000e-02  -1.1400000e-04   7.0000000e-05   1.0600000e-04
   1.6050000e+03   6.2275130e+00  -1.1615000e-02  -3.9122000e-02   4.6350000e-02  -1.1400000e-04   7.0000000e-05   1.0600000e-04
   1.6060000e+03   6.2314000e+00  -5.8110000e-03   4.8890000e-03   4.6350000e-02  -1.1400000e-04   7.0000000e-05   1.0600000e-04
   1.6070000e+03   6.2352790e+00  -1.1613000e-02  -4.8902000e-02   1.0300000e-02  -1.1400000e-04   7.0000000e-05   1.0600000e-04
   1.6080000e+03   6.2391610e+00   5.8150000e-03  -3.9119000e-02   4.1200000e-02  -1.1400000e-04   7.0000000e-05   1.0600000e-04
   1.6090000e+03   6.2430430e+00  -3.4854000e-02  -4.4015000e-02   4.1200000e-02  -1.1400000e-04   7.0000000e-05   1.0600000e-04
   1.6100000e+03   6.2469260e+00   1.7432000e-02  -1.4667000e-02   3.0900000e-02  -1.1400000e-04   7.0000000e-05   1.0600000e-04
   1.6110000e+03   6.2508090e+00  -4.0669000e-02  -4.8960000e-03   4.6350000e-02  -1.1400000e-04   7.0000000e-05   1.0600000e-04
   1.6120000e+03   6.2546920e+00  -4.6481000e-02   4.8830000e-03   2.0600000e-02  -1.1400000e-04   7.0000000e-05   1.0600000e-04
   1.6130000e+03   6.2585740e+00  -3.4854000e-02  -4.4015000e-02   5.1500000e-02  -1.1400000e-04   7.0000000e-05   1.0600000e-04
   1.6140000e+03   6.2624560e+00   1.7435000e-02  -3.4227000e-02   1.0300000e-02  -1.1400000e-04   7.0000000e-05   1.0600000e-04
   1.6150000e+03   6.2663380e+00  -8.1334000e-02  -4.4022000e-02   2.0600000e-02  -1.1400000e-04   7.0000000e-05   1.0600000e-04
   1.6160000e+03   6.2702210e+00  -5.8100000e-03  -1.0000000e-06   0.0000000e+00  -1.1400000e-04   7.0000000e-05   1.0600000e-04
   1.6170000e+03   6.2741040e+00   1.1622000e-02  -1.4668000e-02   5.1500000e-03  -1.1400000e-04   7.0000000e-05   1.0600000e-04
   1.6180000e+03   6.2779850e+00  -2.3241000e-02   9.7770000e-03  -5.1500000e-03  -1.1400000e-04   7.0000000e-05   1.0600000e-04
   1.6190000e+03   6.2818680e+00  -1.7434000e-02   2.9337000e-02  -1.5450000e-02  -1.1400000e-04   7.0000000e-05   1.0600000e-04
   1.6200000e+03   6.2857500e+00  -1.1618000e-02  -1.4672000e-02   0.0000000e+00  -1.1400000e-04   7.0000000e-05   1.0600000e-04
   1.6210000e+03   6.2896330e+00  -3.4859000e-02  -9.7850000e-03   3.6050000e-02  -1.1400000e-04   7.0000000e-05   1.0600000e-04
   1.6220000e+03   6.2935150e+00  -5.8050000e-03  -3.4231000e-02   3.6050000e-02  -1.1400000e-04   7.0000000e-05   1.0600000e-04
   1.6230000e+03   6.2973990e+00  -5.2283000e-02  -4.8908000e-02   3.0900000e-02  -1.1400000e-04   7.0000000e-05   1.0600000e-04
   1.6240000e+03   6.3012800e+00   5.8070000e-03   1.9561000e-02   3.6050000e-02  -1.1400000e-04   7.0000000e-05   1.0600000e-04
   1.6250000e+03   6.3051630e+00  -2.3239000e-02  -9.7830000e-03   4.6350000e-02  -1.1400000e-04   7.0000000e-05   1.0600000e-04
   1.6260000e+03   6.3090460e+00  -9.9351400e-01   2.4304000e-02   2.5750000e-02  -1.1400000e-04   7.0000000e-05   1.0600000e-04
   1.6270000e+03   6.3129280e+00   1.1620000e-02   2.0000000e-06   2.0600000e-02  -1.1400000e-04   7.0000000e-05   1.0600000e-04
   1.6280000e+03   6.3168110e+00   5.8110000e-03  -9.7790000e-03   3.6050000e-02  -1.1400000e-04   7.0000000e-05   1.0600000e-04
   1.6290000e+03   6.3206930e+00  -5.2285000e-02  -3.4238000e-02   2.5750000e-02  -1.1400000e-04   7.0000000e-05   1.0600000e-04
   1.6300000e+03   6.3245750e+00   2.9053000e-02  -1.9556000e-02   5.6650000e-02  -1.1400000e-04   7.0000000e-05   1.0600000e-04
   1.6310000e+03   6.3284590e+00  -1.1614000e-02  -4.4012000e-02   4.1200000e-02  -1.1400000e-04   7.0000000e-05   1.0600000e-04
   1.6320000e+03   6.3323390e+00  -2.3244000e-02   2.9337000e-02   5.6650000e-02  -1.1400000e-04   7.0000000e-05   1.0600000e-04
   1.6330000e+03   6.3362220e+00   1.1624000e-02  -2.4448000e-02   4.1200000e-02  -1.1400000e-04   7.0000000e-05   1.0600000e-04
   1.6340000e+03   6.3401050e+00  -5.8060000e-03  -2.9341000e-02   4.6350000e-02  -1.1400000e-04   7.0000000e-05   1.0600000e-04
   1.6350000e+03   6.3439870e+00   5.8160000e-03  -3.9119000e-02   4.1200000e-02  -1.1400000e-04   7.0000000e-05   1.0600000e-04
   1.6360000e+03   6.3478710e+00   2.9053000e-02  -2.4446000e-02   0.0000000e+00  -1.1400000e-04   7.0000000e-05   1.0600000e-04
   1.6370000e+03   6.3517510e+00   2.9055000e-02  -3.9116000e-02   2.5750000e-02  -1.1400000e-04   7.0000000e-05   1.0600000e-04
   1.6380000e+03   6.3556340e+00  -5.8110000e-03   4.8890000e-03  -4.1200000e-02  -1.1400000e-04   7.0000000e-05   1.0600000e-04
   1.6390000e+03   6.3595170e+00   0.0000000e+00   0.0000000e+00   3.0900000e-02  -1.1400000e-04   7.0000000e-05   1.0600000e-04
   1.6400000e+03   6.3634000e+00  -1.7431000e-02   4.8880000e-03   5.1500000e-03  -1.1400000e-04   7.0000000e-05   1.0600000e-04
   1.6410000e+03   6.3672820e+00   2.9058000e-02  -5.3786000e-02  -5.1500000e-03  -1.1400000e-04   7.0000000e-05   1.0600000e-04
   1.6420000e+03   6.3711650e+00  -5.8090000e-03  -4.8910000e-03   1.5450000e-02  -1.1400000e-04   7.0000000e-05   1.0600000e-04
   1.6430000e+03   6.3750480e+00   1.7435000e-02  -3.4227000e-02  -1.5450000e-02  -1.1400000e-04   7.0000000e-05   1.0600000e-04
   1.6440000e+03   6.3789290e+00   1.7433000e-02  -1.9557000e-02   2.0600000e-02  -1.1400000e-04   7.0000000e-05   1.0600000e-04
   1.6450000e+03   6.3828130e+00  -3.4855000e-02  -3.4235000e-02  -3.6050000e-02  -1.1400000e-04   7.0000000e-05   1.0600000e-04
   1.6460000e+03   6.3866950e+00  -5.8105000e-02   3.4221000e-02   5.1500000e-03  -1.1400000e-04   7.0000000e-05   1.0600000e-04
   1.6470000e+03   6.3905760e+00   1.1625000e-02  -3.4228000e-02  -5.1500000e-02  -1.1400000e-04   7.0000000e-05   1.0600000e-04
   1.6480000e+03   6.3944580e+00  -4.6477000e-02  -1.9567000e-02   5.1500000e-03  -1.1400000e-04   7.0000000e-05   1.0600000e-04
   1.6490000e+03   6.3983420e+00  -3.4853000e-02  -4.8905000e-02  -2.0600000e-02  -1.1400000e-04   7.0000000e-05   1.0600000e-04
   1.6500000e+03   6.4022240e+00  -1.1616000e-02  -2.9342000e-02   1.0300000e-02  -1.1400000e-04   7.0000000e-05   1.0600000e-04
   1.6510000e+03   6.4061060e+00  -1.1618000e-02  -1.4672000e-02   1.0300000e-02  -1.1400000e-04   7.0000000e-05   1.0600000e-04
   1.6520000e+03   6.4099870e+00  -6.3907000e-02  -1.9569000e-02   5.6650000e-02  -1.1400000e-04   7.0000000e-05   1.0600000e-04
   1.6530000e+03   6.4138710e+00   1.1624000e-02  -2.4448000e-02   6.1800000e-02  -1.1400000e-04   7.0000000e-05   1.0600000e-04
   1.6540000e+03   6.4177530e+00  -3.4862000e-02   1.4665000e-02   5.6650000e-02  -1.1400000e-04   7.0000000e-05   1.0600000e-04
   1.6550000e+03   6.4216370e+00  -4.0669000e-02  -9.7860000e-03   5.1500000e-02  -1.1400000e-04   7.0000000e-05   1.0600000e-04
   1.6560000e+03   6.4255190e+00  -3.4854000e-02  -4.4015000e-02   3.6050000e-02  -1.1400000e-04   7.0000000e-05   1.0600000e-04
   1.6570000e+03   6.4294010e+00   1.7438000e-02  -5.3787000e-02  -5.1500000e-03  -1.1400000e-04   7.0000000e-05   1.0600000e-04
   1.6580000e+03   6.4332830e+00   5.8160000e-03  -3.9119000e-02   4.1200000e-02  -1.1400000e-04   7.0000000e-05   1.0600000e-04
   1.6590000e+03   6.4371660e+00   1.7432000e-02  -1.4667000e-02   2.5750000e-02  -1.1400000e-04   7.0000000e-05   1.0600000e-04
   1.6600000e+03   6.4410490e+00  -5.8101000e-02   9.7710000e-03   5.6650000e-02  -1.1400000e-04   7.0000000e-05   1.0600000e-04
   1.6610000e+03   6.4449300e+00   4.6483000e-02  -1.9553000e-02   0.0000000e+00  -1.1400000e-04   7.0000000e-05   1.0600000e-04
   1.6620000e+03   6.4488130e+00  -2.3233000e-02  -4.8903000e-02   2.5750000e-02  -1.1400000e-04   7.0000000e-05   1.0600000e-04
   1.6630000e+03   6.4526960e+00  -2.3236000e-02  -2.9343000e-02   1.0300000e-02  -1.1400000e-04   7.0000000e-05   1.0600000e-04
   1.6640000e+03   6.4565780e+00   4.0000000e-06  -2.9340000e-02   5.1500000e-03  -1.1400000e-04   7.0000000e-05   1.0600000e-04
   1.6650000e+03   6.4604610e+00  -2.9045000e-02  -3.4234000e-02  -1.0300000e-02  -1.1400000e-04   7.0000000e-05   1.0600000e-04
   1.6660000e+03   6.4643420e+00  -8.1337000e-02  -1.9572000e-02   5.1500000e-03  -1.1400000e-04   7.0000000e-05   1.0600000e-04
   1.6670000e+03   6.4682250e+00   3.4862000e-02  -1.4665000e-02  -3.0900000e-02  -1.1400000e-04   7.0000000e-05   1.0600000e-04
   1.6680000e+03   6.4721080e+00  -3.4852000e-02  -5.3795000e-02   1.0300000e-02  -1.1400000e-04   7.0000000e-05   1.0600000e-04
   1.6690000e+03   6.4759910e+00  -2.9048000e-02  -1.4674000e-02   5.1500000e-03  -1.1400000e-04   7.0000000e-05   1.0600000e-04
   1.6700000e+03   6.4798820e+00   5.8170000e-03  -5.3789000e-02   5.1500000e-03  -1.1400000e-04   7.0000000e-05   1.0600000e-04
   1.6710000e+03   6.4837560e+00  -2.9049000e-02  -9.7840000e-03   2.0600000e-02  -1.1400000e-04   7.0000000e-05   1.0600000e-04
   1.6720000e+03   6.4876380e+00  -4.6473000e-02  -4.8906000e-02   8.7550000e-02  -1.1400000e-04   7.0000000e-05   1.0600000e-04
   1.6730000e+03   6.4915200e+00  -1.7433000e-02   2.4448000e-02   0.0000000e+00  -1.1400000e-04   7.0000000e-05   1.0600000e-04
   1.6740000e+03   6.4954040e+00  -2.3239000e-02  -9.7830000e-03   6.1800000e-02  -1.1400000e-04   7.0000000e-05   1.0600000e-04
   1.6750000e+03   6.4992840e+00   2.9044000e-02   4.4014000e-02   5.1500000e-03  -1.1400000e-04   7.0000000e-05   1.0600000e-04
   1.6760000e+03   6.5031670e+00  -5.8060000e-03  -2.4451000e-02  -5.1500000e-03  -1.1400000e-04   7.0000000e-05   1.0600000e-04
   1.6770000e+03   6.5070500e+00  -5.8060000e-03  -2.9341000e-02   1.5450000e-02  -1.1400000e-04   7.0000000e-05   1.0600000e-04
   1.6780000e+03   6.5109320e+00   2.9059000e-02  -6.3566000e-02   5.1500000e-03  -1.1400000e-04   7.0000000e-05   1.0600000e-04
   1.6790000e+03   6.5148150e+00  -2.9049000e-02  -9.7840000e-03   6.1800000e-02  -1.1400000e-04   7.0000000e-05   1.0600000e-04
   1.6800000e+03   6.5186970e+00   8.0000000e-06  -5.3790000e-02   3.6050000e-02  -1.1400000e-04   7.0000000e-05   1.0600000e-04
   1.6810000e+03   6.5225790e+00   4.0670000e-02   6.0000000e-06   4.1200000e-02  -1.1400000e-04   7.0000000e-05   1.0600000e-04
   1.6820000e+03   6.5264620e+00  -1.7430000e-02  -3.0000000e-06   4.1200000e-02  -1.1400000e-04   7.0000000e-05   1.0600000e-04
   1.6830000e+03   6.5303440e+00   1.1624000e-02  -2.4448000e-02   5.1500000e-02  -1.1400000e-04   7.0000000e-05   1.0600000e-04
   1.6840000e+03   6.5342270e+00   4.0678000e-02  -5.3784000e-02   3.0900000e-02  -1.1400000e-04   7.0000000e-05   1.0600000e-04
   1.6850000e+03   6.5381100e+00  -2.9043000e-02  -4.8904000e-02   2.5750000e-02  -1.1400000e-04   7.0000000e-05   1.0600000e-04
   1.6860000e+03   6.5419930e+00  -5.8070000e-03  -1.9561000e-02   1.5450000e-02  -1.1400000e-04   7.0000000e-05   1.0600000e-04
   1.6870000e+03   6.5458740e+00   4.0674000e-02  -2.4444000e-02   4.6350000e-02  -1.1400000e-04   7.0000000e-05   1.0600000e-04
   1.6880000e+03   6.5497740e+00   1.7434000e-02  -2.4447000e-02  -5.1500000e-03  -1.1400000e-04   7.0000000e-05   1.0600000e-04
   1.6890000e+03   6.5536400e+00  -2.9054000e-02   2.9336000e-02  -5.6650000e-02  -1.1400000e-04   7.0000000e-05   1.0600000e-04
   1.6900000e+03   6.5575210e+00   5.8160000e-03  -3.9119000e-02   2.5750000e-02  -1.1400000e-04   7.0000000e-05   1.0600000e-04
   1.6910000e+03   6.5614030e+00  -4.6478000e-02  -1.4677000e-02  -2.0600000e-02  -1.1400000e-04   7.0000000e-05   1.0600000e-04
   1.6920000e+03   6.5652870e+00   5.8160000e-03  -4.4009000e-02   1.0300000e-02  -1.1400000e-04   7.0000000e-05   1.0600000e-04
   1.6930000e+03   6.5691690e+00  -3.4856000e-02  -2.9345000e-02   2.5750000e-02  -1.1400000e-04   7.0000000e-05   1.0600000e-04
   1.6940000e+03   6.5730510e+00   2.9051000e-02  -4.8860000e-03  -2.5750000e-02  -1.1400000e-04   7.0000000e-05   1.0600000e-04
   1.6950000e+03   6.5769330e+00  -8.1341000e-02   4.8780000e-03   3.6050000e-02  -1.1400000e-04   7.0000000e-05   1.0600000e-04
   1.6960000e+03   6.5808160e+00  -3.4860000e-02  -5.0000000e-06  -2.5750000e-02  -1.1400000e-04   7.0000000e-05   1.0600000e-04
   1.6970000e+03   6.5846980e+00  -3.4863000e-02   1.9555000e-02  -2.0600000e-02  -1.1400000e-04   7.0000000e-05   1.0600000e-04
   1.6980000e+03   6.5885820e+00  -5.8060000e-03  -2.9341000e-02  -5.1500000e-03  -1.1400000e-04   7.0000000e-05   1.0600000e-04
   1.6990000e+03   6.5924640e+00  -8.1334000e-02  -3.9132000e-02   5.1500000e-03  -1.1400000e-04   7.0000000e-05   1.0600000e-04
   1.7000000e+03   6.5963470e+00   2.9051000e-02  -9.7760000e-03   2.0600000e-02  -1.1400000e-04   7.0000000e-05   1.0600000e-04
   1.7010000e+03   6.6002290e+00   7.0000000e-06  -4.8900000e-02   4.6350000e-02  -1.1400000e-04   7.0000000e-05   1.0600000e-04
   1.7020000e+03   6.6041120e+00  -3.0000000e-06   2.4450000e-02   1.5450000e-02  -1.1400000e-04   7.0000000e-05   1.0600000e-04
   1.7030000e+03   6.6079950e+00  -1.7434000e-02   2.9338000e-02   6.6950000e-02  -1.1400000e-04   7.0000000e-05   1.0600000e-04
   1.7040000e+03   6.6118760e+00   3.4861000e-02  -4.8850000e-03  -1.0300000e-02  -1.1400000e-04   7.0000000e-05   1.0600000e-04
   1.7050000e+03   6.6157580e+00  -2.3235000e-02  -3.4233000e-02   4.1200000e-02  -1.1400000e-04   7.0000000e-05   1.0600000e-04
   1.7060000e+03   6.6196410e+00  -1.1618000e-02  -1.4672000e-02   4.6350000e-02  -1.1400000e-04   7.0000000e-05   1.0600000e-04
   1.7070000e+03   6.6235230e+00  -1.7422000e-02  -5.3793000e-02   5.1500000e-03  -1.1400000e-04   7.0000000e-05   1.0600000e-04
   1.7080000e+03   6.6274060e+00  -1.1618000e-02  -1.4672000e-02   2.0600000e-02  -1.1400000e-04   7.0000000e-05   1.0600000e-04
   1.7090000e+03   6.6312890e+00  -1.1616000e-02  -2.4452000e-02   4.1200000e-02  -1.1400000e-04   7.0000000e-05   1.0600000e-04
   1.7100000e+03   6.6351700e+00  -5.8090000e-03  -9.7810000e-03   1.0300000e-02  -1.1400000e-04   7.0000000e-05   1.0600000e-04
   1.7110000e+03   6.6390530e+00   1.1629000e-02  -5.8678000e-02   7.2100000e-02  -1.1400000e-04   7.0000000e-05   1.0600000e-04
   1.7120000e+03   6.6429360e+00   5.8110000e-03  -4.8890000e-03   2.0600000e-02  -1.1400000e-04   7.0000000e-05   1.0600000e-04
   1.7130000e+03   6.6468180e+00  -2.9044000e-02  -3.9124000e-02   1.5450000e-02  -1.1400000e-04   7.0000000e-05   1.0600000e-04
   1.7140000e+03   6.6507010e+00  -1.7427000e-02  -1.9563000e-02   1.5450000e-02  -1.1400000e-04   7.0000000e-05   1.0600000e-04
   1.7150000e+03   6.6545830e+00   4.6481000e-02  -9.7730000e-03   0.0000000e+00  -1.1400000e-04   7.0000000e-05   1.0600000e-04
   1.7160000e+03   6.6584650e+00  -7.5534000e-02   2.9329000e-02  -3.0900000e-02  -1.1400000e-04   7.0000000e-05   1.0600000e-04
   1.7170000e+03   6.6623480e+00   5.0000000e-06  -3.4230000e-02   2.0600000e-02  -1.1400000e-04   7.0000000e-05   1.0600000e-04
   1.7180000e+03   6.6662290e+00  -2.3241000e-02   9.7770000e-03  -2.0600000e-02  -1.1400000e-04   7.0000000e-05   1.0600000e-04
   1.7190000e+03   6.6701120e+00  -4.0666000e-02  -2.9346000e-02   3.6050000e-02  -1.1400000e-04   7.0000000e-05   1.0600000e-04
   1.7200000e+03   6.6739950e+00   5.8170000e-03  -4.8899000e-02   1.0300000e-02  -1.1400000e-04   7.0000000e-05   1.0600000e-04
   1.7210000e+03   6.6778770e+00   5.8120000e-03  -1.4669000e-02  -1.0300000e-02  -1.1400000e-04   7.0000000e-05   1.0600000e-04
   1.7220000e+03   6.6817600e+00  -4.6481000e-02   9.7730000e-03   3.0900000e-02  -1.1400000e-04   7.0000000e-05   1.0600000e-04
   1.7230000e+03   6.6856420e+00   4.6476000e-02   2.4457000e-02   2.5750000e-02  -1.1400000e-04   7.0000000e-05   1.0600000e-04
   1.7240000e+03   6.6895240e+00  -2.3241000e-02   9.7770000e-03   0.0000000e+00  -1.1400000e-04   7.0000000e-05   1.0600000e-04
   1.7250000e+03   6.6934070e+00  -5.8100000e-03  -1.0000000e-06   4.6350000e-02  -1.1400000e-04   7.0000000e-05   1.0600000e-04
   1.7260000e+03   6.6972890e+00  -3.4856000e-02  -2.9345000e-02  -3.6050000e-02  -1.1400000e-04   7.0000000e-05   1.0600000e-04
   1.7270000e+03   6.7011720e+00   1.7439000e-02  -6.3567000e-02   0.0000000e+00  -1.1400000e-04   7.0000000e-05   1.0600000e-04
   1.7280000e+03   6.7050550e+00   2.9060000e-02  -6.8456000e-02  -1.5450000e-02  -1.1400000e-04   7.0000000e-05   1.0600000e-04
   1.7290000e+03   6.7089370e+00   1.7432000e-02  -1.4667000e-02   2.0600000e-02  -1.1400000e-04   7.0000000e-05   1.0600000e-04
   1.7300000e+03   6.7128190e+00  -4.0665000e-02  -3.4236000e-02   5.1500000e-02  -1.1400000e-04   7.0000000e-05   1.0600000e-04
   1.7310000e+03   6.7167020e+00   2.3242000e-02  -1.4667000e-02   3.6050000e-02  -1.1400000e-04   7.0000000e-05   1.0600000e-04
   1.7320000e+03   6.7205840e+00  -4.0663000e-02  -4.8906000e-02   6.6950000e-02  -1.1400000e-04   7.0000000e-05   1.0600000e-04
   1.7330000e+03   6.7244660e+00  -2.3235000e-02  -3.4233000e-02   4.1200000e-02  -1.1400000e-04   7.0000000e-05   1.0600000e-04
   1.7340000e+03   6.7283520e+00   1.1627000e-02  -5.3788000e-02   0.0000000e+00  -1.1400000e-04   7.0000000e-05   1.0600000e-04
   1.7350000e+03   6.7322320e+00  -1.7427000e-02  -1.9562000e-02   6.6950000e-02  -1.1400000e-04   7.0000000e-05   1.0600000e-04
   1.7360000e+03   6.7361140e+00  -4.6477000e-02  -2.4456000e-02  -5.1500000e-03  -1.1400000e-04   7.0000000e-05   1.0600000e-04
   1.7370000e+03   6.7399960e+00   5.8070000e-03   2.4451000e-02   5.1500000e-02  -1.1400000e-04   7.0000000e-05   1.0600000e-04
   1.7380000e+03   6.7438780e+00  -2.3235000e-02  -3.4233000e-02   4.6350000e-02  -1.1400000e-04   7.0000000e-05   1.0600000e-04
   1.7390000e+03   6.7477610e+00  -5.2294000e-02   2.9332000e-02   2.0600000e-02  -1.1400000e-04   7.0000000e-05   1.0600000e-04
   1.7400000e+03   6.7516430e+00   9.0000000e-06  -5.8680000e-02   5.1500000e-02  -1.1400000e-04   7.0000000e-05   1.0600000e-04
   1.7410000e+03   6.7555270e+00  -4.6474000e-02  -3.9127000e-02   1.5450000e-02  -1.1400000e-04   7.0000000e-05   1.0600000e-04
   1.7420000e+03   6.7594090e+00  -4.0662000e-02  -5.3796000e-02  -5.1500000e-03  -1.1400000e-04   7.0000000e-05   1.0600000e-04
   1.7430000e+03   6.7632910e+00  -5.8101000e-02   9.7710000e-03   5.1500000e-03  -1.1400000e-04   7.0000000e-05   1.0600000e-04
   1.7440000e+03   6.7671740e+00  -1.7426000e-02  -2.4453000e-02  -5.1500000e-03  -1.1400000e-04   7.0000000e-05   1.0600000e-04
   1.7450000e+03   6.7710560e+00   1.1617000e-02   1.9562000e-02  -3.0900000e-02  -1.1400000e-04   7.0000000e-05   1.0600000e-04
   1.7460000e+03   6.7749390e+00  -2.3240000e-02  -3.0000000e-06  -1.0300000e-02  -1.1400000e-04   7.0000000e-05   1.0600000e-04
   1.7470000e+03   6.7788210e+00  -4.6479000e-02  -4.8970000e-03  -2.5750000e-02  -1.1400000e-04   7.0000000e-05   1.0600000e-04
   1.7480000e+03   6.7827030e+00   4.0676000e-02  -3.9114000e-02   5.1500000e-03  -1.1400000e-04   7.0000000e-05   1.0600000e-04
   1.7490000e+03   6.7865850e+00  -2.3236000e-02  -2.9343000e-02  -2.0600000e-02  -1.1400000e-04   7.0000000e-05   1.0600000e-04
   1.7500000e+03   6.7904680e+00  -2.3234000e-02  -4.4013000e-02   3.0900000e-02  -1.1400000e-04   7.0000000e-05   1.0600000e-04
   1.7510000e+03   6.7943510e+00  -3.4859000e-02  -4.8950000e-03   1.0300000e-02  -1.1400000e-04   7.0000000e-05   1.0600000e-04
   1.7520000e+03   6.7982340e+00  -2.9049000e-02  -4.8940000e-03   2.0600000e-02  -1.1400000e-04   7.0000000e-05   1.0600000e-04
   1.7530000e+03   6.8021150e+00  -5.8093000e-02  -4.8909000e-02   5.1500000e-03  -1.1400000e-04   7.0000000e-05   1.0600000e-04
   1.7540000e+03   6.8059980e+00   2.3246000e-02  -3.9117000e-02   1.0300000e-02  -1.1400000e-04   7.0000000e-05   1.0600000e-04
   1.7550000e+03   6.8098810e+00  -4.6476000e-02  -2.4457000e-02  -2.0600000e-02  -1.1400000e-04   7.0000000e-05   1.0600000e-04
   1.7560000e+03   6.8137630e+00  -1.0341790e+00  -5.0420000e-03   4.1200000e-02  -1.1400000e-04   7.0000000e-05   1.0600000e-04
   1.7570000e+03   6.8176470e+00   1.1622000e-02  -1.4668000e-02   0.0000000e+00  -1.1400000e-04   7.0000000e-05   1.0600000e-04
   1.7580000e+03   6.8215290e+00  -1.7432000e-02   1.4667000e-02   6.6950000e-02  -1.1400000e-04   7.0000000e-05   1.0600000e-04
   1.7590000e+03   6.8254100e+00  -2.9049000e-02  -9.7840000e-03   1.5450000e-02  -1.1400000e-04   7.0000000e-05   1.0600000e-04
   1.7600000e+03   6.8292940e+00  -2.9049000e-02  -9.7840000e-03   7.7250000e-02  -1.1400000e-04   7.0000000e-05   1.0600000e-04
   1.7610000e+03   6.8331740e+00  -2.3233000e-02  -4.8903000e-02   5.1500000e-03  -1.1400000e-04   7.0000000e-05   1.0600000e-04
   1.7620000e+03   6.8370570e+00   1.7433000e-02  -1.9557000e-02   4.6350000e-02  -1.1400000e-04   7.0000000e-05   1.0600000e-04
   1.7630000e+03   6.8409400e+00  -1.1611000e-02  -5.8682000e-02  -1.0300000e-02  -1.1400000e-04   7.0000000e-05   1.0600000e-04
   1.7640000e+03   6.8448240e+00  -1.7429000e-02  -9.7830000e-03   3.0900000e-02  -1.1400000e-04   7.0000000e-05   1.0600000e-04
   1.7650000e+03   6.8487050e+00   2.9050000e-02   4.0000000e-06  -4.6350000e-02  -1.1400000e-04   7.0000000e-05   1.0600000e-04
   1.7660000e+03   6.8525880e+00  -3.4861000e-02   9.7750000e-03   3.6050000e-02  -1.1400000e-04   7.0000000e-05   1.0600000e-04
   1.7670000e+03   6.8564690e+00   2.9051000e-02  -9.7760000e-03  -5.6650000e-02  -1.1400000e-04   7.0000000e-05   1.0600000e-04
   1.7680000e+03   6.8603520e+00   2.9058000e-02  -5.8676000e-02   3.0900000e-02  -1.1400000e-04   7.0000000e-05   1.0600000e-04
   1.7690000e+03   6.8642340e+00  -5.8040000e-03  -4.4011000e-02   0.0000000e+00  -1.1400000e-04   7.0000000e-05   1.0600000e-04
   1.7700000e+03   6.8681170e+00  -3.4861000e-02   9.7750000e-03   1.5450000e-02  -1.1400000e-04   7.0000000e-05   1.0600000e-04
   1.7710000e+03   6.8720000e+00   2.9056000e-02  -3.9116000e-02   2.5750000e-02  -1.1400000e-04   7.0000000e-05   1.0600000e-04
   1.7720000e+03   6.8758830e+00  -5.8099000e-02  -9.7890000e-03  -1.5450000e-02  -1.1400000e-04   7.0000000e-05   1.0600000e-04
   1.7730000e+03   6.8797640e+00   5.8110000e-03  -4.8890000e-03  -5.1500000e-03  -1.1400000e-04   7.0000000e-05   1.0600000e-04
   1.7740000e+03   6.8836470e+00   3.4868000e-02  -5.3785000e-02  -5.1500000e-02  -1.1400000e-04   7.0000000e-05   1.0600000e-04
   1.7750000e+03   6.8875300e+00  -1.1617000e-02  -1.9562000e-02  -1.0300000e-02  -1.1400000e-04   7.0000000e-05   1.0600000e-04
   1.7760000e+03   6.8914100e+00  -5.2281000e-02  -5.8688000e-02   3.6050000e-02  -1.1400000e-04   7.0000000e-05   1.0600000e-04
   1.7770000e+03   6.8952930e+00   4.0000000e-06  -2.4450000e-02   3.0900000e-02  -1.1400000e-04   7.0000000e-05   1.0600000e-04
   1.7780000e+03   6.8991760e+00  -3.4859000e-02  -9.7850000e-03   5.1500000e-03  -1.1400000e-04   7.0000000e-05   1.0600000e-04
   1.7790000e+03   6.9030590e+00  -5.8100000e-03  -1.0000000e-06   6.6950000e-02  -1.1400000e-04   7.0000000e-05   1.0600000e-04
   1.7800000e+03   6.9069410e+00  -5.8090000e-03  -9.7810000e-03   2.5750000e-02  -1.1400000e-04   7.0000000e-05   1.0600000e-04
   1.7810000e+03   6.9108230e+00  -2.3239000e-02  -9.7830000e-03   6.6950000e-02  -1.1400000e-04   7.0000000e-05   1.0600000e-04
   1.7820000e+03   6.9147060e+00  -1.7421000e-02  -6.3573000e-02   6.6950000e-02  -1.1400000e-04   7.0000000e-05   1.0600000e-04
   1.7830000e+03   6.9185880e+00  -7.5529000e-02  -9.7910000e-03   1.5450000e-02  -1.1400000e-04   7.0000000e-05   1.0600000e-04
   1.7840000e+03   6.9224720e+00  -1.1614000e-02  -4.4012000e-02   2.0600000e-02  -1.1400000e-04   7.0000000e-05   1.0600000e-04
   1.7850000e+03   6.9263540e+00   1.1619000e-02   9.7820000e-03   2.0600000e-02  -1.1400000e-04   7.0000000e-05   1.0600000e-04
   1.7860000e+03   6.9302360e+00  -2.9051000e-02   4.8860000e-03   5.1500000e-03  -1.1400000e-04   7.0000000e-05   1.0600000e-04
   1.7870000e+03   6.9341190e+00  -2.9050000e-02  -4.0000000e-06   4.6350000e-02  -1.1400000e-04   7.0000000e-05   1.0600000e-04
   1.7880000e+03   6.9380020e+00   4.6480000e-02   7.0000000e-06   2.0600000e-02  -1.1400000e-04   7.0000000e-05   1.0600000e-04
   1.7890000e+03   6.9418840e+00  -5.8094000e-02  -3.9129000e-02   6.6950000e-02  -1.1400000e-04   7.0000000e-05   1.0600000e-04
   1.7900000e+03   6.9457650e+00   1.7433000e-02  -1.9557000e-02   1.0300000e-02  -1.1400000e-04   7.0000000e-05   1.0600000e-04
   1.7910000e+03   6.9496480e+00   1.0000000e-06  -9.7800000e-03   4.1200000e-02  -1.1400000e-04   7.0000000e-05   1.0600000e-04
   1.7920000e+03   6.9535300e+00  -1.7425000e-02  -3.4233000e-02   2.0600000e-02  -1.1400000e-04   7.0000000e-05   1.0600000e-04
   1.7930000e+03   6.9574130e+00  -4.6476000e-02  -2.4457000e-02  -2.0600000e-02  -1.1400000e-04   7.0000000e-05   1.0600000e-04
   1.7940000e+03   6.9612960e+00  -1.0000000e-06   9.7800000e-03  -4.6350000e-02  -1.1400000e-04   7.0000000e-05   1.0600000e-04
   1.7950000e+03   6.9651780e+00  -3.4857000e-02  -1.9565000e-02   5.1500000e-03  -1.1400000e-04   7.0000000e-05   1.0600000e-04
   1.7960000e+03   6.9690600e+00  -3.4859000e-02  -9.7850000e-03  -2.5750000e-02  -1.1400000e-04   7.0000000e-05   1.0600000e-04
   1.7970000e+03   6.9729430e+00  -5.2289000e-02  -9.7880000e-03   0.0000000e+00  -1.1400000e-04   7.0000000e-05   1.0600000e-04
   1.7980000e+03   6.9768320e+00  -5.8090000e-03  -4.8910000e-03   5.1500000e-03  -1.1400000e-04   7.0000000e-05   1.0600000e-04
   1.7990000e+03   6.9807090e+00  -2.9045000e-02  -3.4234000e-02   1.0300000e-02  -1.1400000e-04   7.0000000e-05   1.0600000e-04
   1.8000000e+03   6.9845900e+00  -2.9054000e-02   2.9336000e-02   2.0600000e-02  -1.1400000e-04   7.0000000e-05   1.0600000e-04
   1.8010000e+03   6.9884740e+00  -1.1618000e-02  -1.4672000e-02   2.5750000e-02  -1.1400000e-04   7.0000000e-05   1.0600000e-04
   1.8020000e+03   6.9923550e+00  -4.0665000e-02  -3.9125000e-02   3.6050000e-02  -1.1400000e-04   7.0000000e-05   1.0600000e-04
   1.8030000e+03   6.9962380e+00  -3.4853000e-02  -5.3795000e-02   5.1500000e-02  -1.1400000e-04   7.0000000e-05   1.0600000e-04
   1.8040000e+03   7.0001210e+00  -5.8080000e-03  -1.4671000e-02  -1.5450000e-02  -1.1400000e-04   7.0000000e-05   1.0600000e-04
   1.8050000e+03   7.0040020e+00   4.6484000e-02  -2.9333000e-02   1.5450000e-02  -1.1400000e-04   7.0000000e-05   1.0600000e-04
   1.8060000e+03   7.0078850e+00  -5.8100000e-02  -9.0000000e-06  -1.0300000e-02  -1.1400000e-04   7.0000000e-05   1.0600000e-04
   1.8070000e+03   7.0117670e+00   2.9052000e-02  -1.4666000e-02   3.0900000e-02  -1.1400000e-04   7.0000000e-05   1.0600000e-04
   1.8080000e+03   7.0156500e+00  -3.4853000e-02  -4.8905000e-02   3.6050000e-02  -1.1400000e-04   7.0000000e-05   1.0600000e-04
   1.8090000e+03   7.0195320e+00  -2.3236000e-02  -2.4453000e-02   4.1200000e-02  -1.1400000e-04   7.0000000e-05   1.0600000e-04
   1.8100000e+03   7.0234140e+00  -1.1611000e-02  -6.3572000e-02   3.0900000e-02  -1.1400000e-04   7.0000000e-05   1.0600000e-04
   1.8110000e+03   7.0272970e+00   1.7439000e-02  -5.8677000e-02   6.1800000e-02  -1.1400000e-04   7.0000000e-05   1.0600000e-04
   1.8120000e+03   7.0311790e+00  -3.4855000e-02  -3.4235000e-02   1.5450000e-02  -1.1400000e-04   7.0000000e-05   1.0600000e-04
   1.8130000e+03   7.0350620e+00  -5.8140000e-03   2.4449000e-02   6.1800000e-02  -1.1400000e-04   7.0000000e-05   1.0600000e-04
   1.8140000e+03   7.0389450e+00   5.8140000e-03  -2.9339000e-02  -2.5750000e-02  -1.1400000e-04   7.0000000e-05   1.0600000e-04
   1.8150000e+03   7.0428280e+00   1.7431000e-02  -4.8870000e-03   3.6050000e-02  -1.1400000e-04   7.0000000e-05   1.0600000e-04
   1.8160000e+03   7.0467610e+00  -4.0671000e-02   4.8840000e-03  -3.6050000e-02  -1.1400000e-04   7.0000000e-05   1.0600000e-04
   1.8170000e+03   7.0505910e+00  -2.9047000e-02  -1.9564000e-02   3.0900000e-02  -1.1400000e-04   7.0000000e-05   1.0600000e-04
   1.8180000e+03   7.0544740e+00   2.3246000e-02  -4.4007000e-02  -1.0300000e-02  -1.1400000e-04   7.0000000e-05   1.0600000e-04
   1.8190000e+03   7.0583560e+00  -4.6478000e-02  -1.4677000e-02  -5.1500000e-03  -1.1400000e-04   7.0000000e-05   1.0600000e-04
   1.8200000e+03   7.0622380e+00  -4.0664000e-02  -4.4016000e-02   1.5450000e-02  -1.1400000e-04   7.0000000e-05   1.0600000e-04
   1.8210000e+03   7.0661220e+00   1.1621000e-02  -4.8880000e-03   5.1500000e-03  -1.1400000e-04   7.0000000e-05   1.0600000e-04
   1.8220000e+03   7.0700040e+00  -5.8060000e-03  -2.4451000e-02  -5.1500000e-03  -1.1400000e-04   7.0000000e-05   1.0600000e-04
   1.8230000e+03   7.0738870e+00  -5.2289000e-02  -9.7880000e-03  -1.5450000e-02  -1.1400000e-04   7.0000000e-05   1.0600000e-04
   1.8240000e+03   7.0777690e+00   4.6486000e-02  -3.9113000e-02  -2.5750000e-02  -1.1400000e-04   7.0000000e-05   1.0600000e-04
   1.8250000e+03   7.0816510e+00  -4.6476000e-02  -2.9347000e-02  -3.0900000e-02  -1.1400000e-04   7.0000000e-05   1.0600000e-04
   1.8260000e+03   7.0855340e+00  -2.9046000e-02  -2.4454000e-02   1.0300000e-02  -1.1400000e-04   7.0000000e-05   1.0600000e-04
   1.8270000e+03   7.0894170e+00  -1.1618000e-02  -1.4672000e-02  -5.1500000e-03  -1.1400000e-04   7.0000000e-05   1.0600000e-04
   1.8280000e+03   7.0933070e+00  -5.8110000e-03   4.8890000e-03   4.6350000e-02  -1.1400000e-04   7.0000000e-05   1.0600000e-04
   1.8290000e+03   7.0971810e+00  -6.3905000e-02  -3.4239000e-02   4.1200000e-02  -1.1400000e-04   7.0000000e-05   1.0600000e-04
   1.8300000e+03   7.1010640e+00   1.0000000e-06  -9.7800000e-03   6.6950000e-02  -1.1400000e-04   7.0000000e-05   1.0600000e-04
   1.8310000e+03   7.1049460e+00  -2.9046000e-02  -2.9344000e-02   6.6950000e-02  -1.1400000e-04   7.0000000e-05   1.0600000e-04
   1.8320000e+03   7.1088290e+00   1.7431000e-02  -9.7780000e-03   4.6350000e-02  -1.1400000e-04   7.0000000e-05   1.0600000e-04
   1.8330000e+03   7.1127100e+00  -2.9044000e-02  -4.4014000e-02   6.6950000e-02  -1.1400000e-04   7.0000000e-05   1.0600000e-04
   1.8340000e+03   7.1165920e+00  -5.8103000e-02   1.9552000e-02   2.5750000e-02  -1.1400000e-04   7.0000000e-05   1.0600000e-04
   1.8350000e+03   7.1204750e+00   2.3243000e-02  -2.4447000e-02  -5.1500000e-03  -1.1400000e-04   7.0000000e-05   1.0600000e-04
   1.8360000e+03   7.1243590e+00  -3.4861000e-02   9.7750000e-03   4.6350000e-02  -1.1400000e-04   7.0000000e-05   1.0600000e-04
   1.8370000e+03   7.1282410e+00  -2.9048000e-02  -1.4674000e-02   3.0900000e-02  -1.1400000e-04   7.0000000e-05   1.0600000e-04
   1.8380000e+03   7.1321230e+00  -1.1611000e-02  -5.8682000e-02   1.0815000e-01  -1.1400000e-04   7.0000000e-05   1.0600000e-04
   1.8390000e+03   7.1360040e+00  -5.8020000e-03  -5.3791000e-02   2.0600000e-02  -1.1400000e-04   7.0000000e-05   1.0600000e-04
   1.8400000e+03   7.1398880e+00  -2.9050000e-02  -4.0000000e-06   5.6650000e-02  -1.1400000e-04   7.0000000e-05   1.0600000e-04
   1.8410000e+03   7.1437710e+00   2.9056000e-02  -4.4006000e-02   2.5750000e-02  -1.1400000e-04   7.0000000e-05   1.0600000e-04
   1.8420000e+03   7.1476530e+00  -4.6479000e-02  -4.8970000e-03   3.0900000e-02  -1.1400000e-04   7.0000000e-05   1.0600000e-04
   1.8430000e+03   7.1515360e+00  -2.9052000e-02   1.4666000e-02  -2.0600000e-02  -1.1400000e-04   7.0000000e-05   1.0600000e-04
   1.8440000e+03   7.1554170e+00  -1.1609000e-02  -7.3352000e-02   5.1500000e-03  -1.1400000e-04   7.0000000e-05   1.0600000e-04
   1.8450000e+03   7.1592990e+00  -1.7431000e-02   9.7770000e-03  -4.1200000e-02  -1.1400000e-04   7.0000000e-05   1.0600000e-04
   1.8460000e+03   7.1631840e+00  -5.8095000e-02  -3.4239000e-02   5.1500000e-03  -1.1400000e-04   7.0000000e-05   1.0600000e-04
   1.8470000e+03   7.1670640e+00   5.8100000e-03   1.0000000e-06   0.0000000e+00  -1.1400000e-04   7.0000000e-05   1.0600000e-04
   1.8480000e+03   7.1709470e+00  -4.6479000e-02  -9.7870000e-03   0.0000000e+00  -1.1400000e-04   7.0000000e-05   1.0600000e-04
   1.8490000e+03   7.1748290e+00   1.7429000e-02   4.8930000e-03   3.6050000e-02  -1.1400000e-04   7.0000000e-05   1.0600000e-04
   1.8500000e+03   7.1787120e+00   6.0000000e-06  -3.9120000e-02   0.0000000e+00  -1.1400000e-04   7.0000000e-05   1.0600000e-04
   1.8510000e+03   7.1825950e+00  -2.9045000e-02  -3.4234000e-02   3.6050000e-02  -1.1400000e-04   7.0000000e-05   1.0600000e-04
   1.8520000e+03   7.1864770e+00   4.6486000e-02  -3.9113000e-02   2.5750000e-02  -1.1400000e-04   7.0000000e-05   1.0600000e-04
   1.8530000e+03   7.1903590e+00  -4.6476000e-02  -2.9347000e-02   1.0300000e-02  -1.1400000e-04   7.0000000e-05   1.0600000e-04
   1.8540000e+03   7.1942420e+00   1.1000000e-05  -7.3350000e-02   3.6050000e-02  -1.1400000e-04   7.0000000e-05   1.0600000e-04
   1.8550000e+03   7.1981240e+00   1.1619000e-02   9.7820000e-03  -1.5450000e-02  -1.1400000e-04   7.0000000e-05   1.0600000e-04
   1.8560000e+03   7.2020080e+00   5.8110000e-03  -9.7790000e-03   3.0900000e-02  -1.1400000e-04   7.0000000e-05   1.0600000e-04
   1.8570000e+03   7.2058900e+00  -3.4859000e-02  -9.7850000e-03   1.5450000e-02  -1.1400000e-04   7.0000000e-05   1.0600000e-04
   1.8580000e+03   7.2097730e+00   6.3914000e-02  -2.4441000e-02   5.1500000e-02  -1.1400000e-04   7.0000000e-05   1.0600000e-04
   1.8590000e+03   7.2136540e+00  -4.6470000e-02  -6.8467000e-02   4.1200000e-02  -1.1400000e-04   7.0000000e-05   1.0600000e-04
   1.8600000e+03   7.2175370e+00  -2.9045000e-02  -3.4234000e-02   6.1800000e-02  -1.1400000e-04   7.0000000e-05   1.0600000e-04
   1.8610000e+03   7.2214190e+00   1.1628000e-02  -5.3788000e-02   2.5750000e-02  -1.1400000e-04   7.0000000e-05   1.0600000e-04
   1.8620000e+03   7.2253040e+00  -5.8090000e-03  -9.7810000e-03   6.1800000e-02  -1.1400000e-04   7.0000000e-05   1.0600000e-04
   1.8630000e+03   7.2291830e+00  -3.4859000e-02  -4.8950000e-03   5.1500000e-03  -1.1400000e-04   7.0000000e-05   1.0600000e-04
   1.8640000e+03   7.2330670e+00  -5.8140000e-03   2.9339000e-02   2.5750000e-02  -1.1400000e-04   7.0000000e-05   1.0600000e-04
   1.8650000e+03   7.2369490e+00  -1.7423000e-02  -5.3792000e-02  -7.2100000e-02  -1.1400000e-04   7.0000000e-05   1.0600000e-04
   1.8660000e+03   7.2408320e+00  -5.8096000e-02  -2.9348000e-02   4.1200000e-02  -1.1400000e-04   7.0000000e-05   1.0600000e-04
   1.8670000e+03   7.2447130e+00   1.1623000e-02  -1.9558000e-02  -2.5750000e-02  -1.1400000e-04   7.0000000e-05   1.0600000e-04
   1.8680000e+03   7.2485960e+00   1.0000000e-06  -9.7800000e-03   1.0300000e-02  -1.1400000e-04   7.0000000e-05   1.0600000e-04
   1.8690000e+03   7.2524790e+00  -1.1614000e-02  -4.4012000e-02  -5.1500000e-03  -1.1400000e-04   7.0000000e-05   1.0600000e-04
   1.8700000e+03   7.2563610e+00  -8.1339000e-02  -9.7920000e-03  -5.1500000e-03  -1.1400000e-04   7.0000000e-05   1.0600000e-04
   1.8710000e+03   7.2602440e+00  -1.1619000e-02  -4.8920000e-03  -1.0300000e-02  -1.1400000e-04   7.0000000e-05   1.0600000e-04
   1.8720000e+03   7.2641260e+00   1.7435000e-02  -3.4227000e-02  -5.6650000e-02  -1.1400000e-04   7.0000000e-05   1.0600000e-04
   1.8730000e+03   7.2680090e+00  -4.0666000e-02  -2.4456000e-02  -2.0600000e-02  -1.1400000e-04   7.0000000e-05   1.0600000e-04
   1.8740000e+03   7.2718910e+00  -1.1614000e-02  -4.4012000e-02  -3.6050000e-02  -1.1400000e-04   7.0000000e-05   1.0600000e-04
   1.8750000e+03   7.2757760e+00   1.7434000e-02  -2.9337000e-02  -1.5450000e-02  -1.1400000e-04   7.0000000e-05   1.0600000e-04
   1.8760000e+03   7.2796550e+00  -8.1336000e-02  -2.4462000e-02  -5.1500000e-03  -1.1400000e-04   7.0000000e-05   1.0600000e-04
   1.8770000e+03   7.2835380e+00  -2.9057000e-02   4.8896000e-02   5.6650000e-02  -1.1400000e-04   7.0000000e-05   1.0600000e-04
   1.8780000e+03   7.2874200e+00   1.1624000e-02  -2.4448000e-02  -1.0300000e-02  -1.1400000e-04   7.0000000e-05   1.0600000e-04
   1.8790000e+03   7.2913030e+00  -2.9051000e-02   4.8860000e-03   6.6950000e-02  -1.1400000e-04   7.0000000e-05   1.0600000e-04
   1.8800000e+03   7.2951860e+00   6.0000000e-06  -3.9120000e-02  -1.0300000e-02  -1.1400000e-04   7.0000000e-05   1.0600000e-04
   1.8810000e+03   7.2990680e+00  -3.4854000e-02  -3.9125000e-02   5.1500000e-02  -1.1400000e-04   7.0000000e-05   1.0600000e-04
   1.8820000e+03   7.3029500e+00  -1.1619000e-02  -4.8920000e-03   5.1500000e-02  -1.1400000e-04   7.0000000e-05   1.0600000e-04
   1.8830000e+03   7.3068330e+00  -4.6479000e-02  -9.7870000e-03   2.0600000e-02  -1.1400000e-04   7.0000000e-05   1.0600000e-04
   1.8840000e+03   7.3107160e+00   1.1626000e-02  -3.9118000e-02   4.1200000e-02  -1.1400000e-04   7.0000000e-05   1.0600000e-04
   1.8850000e+03   7.3145980e+00  -1.7430000e-02  -3.0000000e-06   2.5750000e-02  -1.1400000e-04   7.0000000e-05   1.0600000e-04
   1.8860000e+03   7.3184810e+00   5.8100000e-03   1.0000000e-06   0.0000000e+00  -1.1400000e-04   7.0000000e-05   1.0600000e-04
   1.8870000e+03   7.3223620e+00  -4.0663000e-02  -4.8906000e-02   6.6950000e-02  -1.1400000e-04   7.0000000e-05   1.0600000e-04
   1.8880000e+03   7.3262450e+00   2.0000000e-06  -1.4670000e-02   4.1200000e-02  -1.1400000e-04   7.0000000e-05   1.0600000e-04
   1.8890000e+03   7.3301290e+00   8.0000000e-06  -5.3790000e-02   1.1845000e-01  -1.1400000e-04   7.0000000e-05   1.0600000e-04
   1.8900000e+03   7.3340110e+00  -1.7426000e-02  -2.4453000e-02   1.5450000e-02  -1.1400000e-04   7.0000000e-05   1.0600000e-04
   1.8910000e+03   7.3378920e+00   3.4864000e-02  -2.9335000e-02   1.0300000e-02  -1.1400000e-04   7.0000000e-05   1.0600000e-04
   1.8920000e+03   7.3417740e+00  -5.8120000e-03   1.4669000e-02   1.5450000e-02  -1.1400000e-04   7.0000000e-05   1.0600000e-04
   1.8930000e+03   7.3456570e+00  -2.3238000e-02  -1.4673000e-02  -5.1500000e-03  -1.1400000e-04   7.0000000e-05   1.0600000e-04
   1.8940000e+03   7.3495400e+00  -1.7428000e-02  -1.4672000e-02  -3.0900000e-02  -1.1400000e-04   7.0000000e-05   1.0600000e-04
   1.8950000e+03   7.3534220e+00   2.3246000e-02  -4.4007000e-02   1.0300000e-02  -1.1400000e-04   7.0000000e-05   1.0600000e-04
   1.8960000e+03   7.3573040e+00  -5.8101000e-02   9.7720000e-03  -2.5750000e-02  -1.1400000e-04   7.0000000e-05   1.0600000e-04
   1.8970000e+03   7.3611870e+00   1.1619000e-02   4.8920000e-03   2.0600000e-02  -1.1400000e-04   7.0000000e-05   1.0600000e-04
   1.8980000e+03   7.3650690e+00  -1.1616000e-02  -2.9342000e-02  -5.1500000e-03  -1.1400000e-04   7.0000000e-05   1.0600000e-04
   1.8990000e+03   7.3689530e+00  -5.8070000e-03  -2.4451000e-02   2.5750000e-02  -1.1400000e-04   7.0000000e-05   1.0600000e-04
   1.9000000e+03   7.3728350e+00  -1.7423000e-02  -4.8903000e-02   2.5750000e-02  -1.1400000e-04   7.0000000e-05   1.0600000e-04
   1.9010000e+03   7.3767180e+00   2.9056000e-02  -3.9116000e-02   4.1200000e-02  -1.1400000e-04   7.0000000e-05   1.0600000e-04
   1.9020000e+03   7.3805990e+00   1.1629000e-02  -6.3568000e-02   5.1500000e-03  -1.1400000e-04   7.0000000e-05   1.0600000e-04
   1.9030000e+03   7.3844820e+00   5.0000000e-06  -3.4230000e-02   3.0900000e-02  -1.1400000e-04   7.0000000e-05   1.0600000e-04
   1.9040000e+03   7.3883640e+00  -3.4858000e-02  -1.4675000e-02  -2.0600000e-02  -1.1400000e-04   7.0000000e-05   1.0600000e-04
   1.9050000e+03   7.3922460e+00   2.9049000e-02   4.8940000e-03   4.6350000e-02  -1.1400000e-04   7.0000000e-05   1.0600000e-04
   1.9060000e+03   7.3961290e+00  -1.1618000e-02  -1.4672000e-02   1.5450000e-02  -1.1400000e-04   7.0000000e-05   1.0600000e-04
   1.9070000e+03   7.4000120e+00  -5.2294000e-02   2.9332000e-02   5.6650000e-02  -1.1400000e-04   7.0000000e-05   1.0600000e-04
   1.9080000e+03   7.4038940e+00   5.8105000e-02  -3.4221000e-02   2.0600000e-02  -1.1400000e-04   7.0000000e-05   1.0600000e-04
   1.9090000e+03   7.4077760e+00  -5.8096000e-02  -2.9349000e-02   7.2100000e-02  -1.1400000e-04   7.0000000e-05   1.0600000e-04
   1.9100000e+03   7.4116590e+00  -3.4855000e-02  -3.4235000e-02   4.1200000e-02  -1.1400000e-04   7.0000000e-05   1.0600000e-04
   1.9110000e+03   7.4155410e+00  -1.1617000e-02  -1.9562000e-02   4.6350000e-02  -1.1400000e-04   7.0000000e-05   1.0600000e-04
   1.9120000e+03   7.4194240e+00  -5.8120000e-03   1.4669000e-02   3.6050000e-02  -1.1400000e-04   7.0000000e-05   1.0600000e-04
   1.9130000e+03   7.4233060e+00  -8.1339000e-02  -9.7920000e-03   2.5750000e-02  -1.1400000e-04   7.0000000e-05   1.0600000e-04
   1.9140000e+03   7.4271890e+00   4.0671000e-02  -9.7740000e-03   2.0600000e-02  -1.1400000e-04   7.0000000e-05   1.0600000e-04
   1.9150000e+03   7.4310710e+00  -1.1615000e-02  -3.4232000e-02   1.0300000e-02  -1.1400000e-04   7.0000000e-05   1.0600000e-04
   1.9160000e+03   7.4349540e+00  -4.0669000e-02  -9.7860000e-03   6.6950000e-02  -1.1400000e-04   7.0000000e-05   1.0600000e-04
   1.9170000e+03   7.4388360e+00   1.1626000e-02  -3.9118000e-02   1.5450000e-02  -1.1400000e-04   7.0000000e-05   1.0600000e-04
   1.9180000e+03   7.4427190e+00  -2.0000000e-06   1.4670000e-02   5.1500000e-03  -1.1400000e-04   7.0000000e-05   1.0600000e-04
   1.9190000e+03   7.4466000e+00   1.1622000e-02  -1.4668000e-02  -5.1500000e-03  -1.1400000e-04   7.0000000e-05   1.0600000e-04
   1.9200000e+03   7.4504830e+00  -2.9052000e-02   1.4666000e-02   4.6350000e-02  -1.1400000e-04   7.0000000e-05   1.0600000e-04
   1.9210000e+03   7.4543650e+00  -1.7426000e-02  -2.4453000e-02  -3.6050000e-02  -1.1400000e-04   7.0000000e-05   1.0600000e-04
   1.9220000e+03   7.4582480e+00  -1.7429000e-02  -9.7830000e-03   1.5450000e-02  -1.1400000e-04   7.0000000e-05   1.0600000e-04
   1.9230000e+03   7.4621310e+00  -1.1618000e-02  -1.4672000e-02  -4.1200000e-02  -1.1400000e-04   7.0000000e-05   1.0600000e-04
   1.9240000e+03   7.4660130e+00  -5.8097000e-02  -1.9569000e-02  -1.5450000e-02  -1.1400000e-04   7.0000000e-05   1.0600000e-04
   1.9250000e+03   7.4698950e+00   4.6479000e-02   9.7870000e-03   0.0000000e+00  -1.1400000e-04   7.0000000e-05   1.0600000e-04
   1.9260000e+03   7.4737820e+00  -3.4861000e-02   9.7750000e-03  -1.0300000e-02  -1.1400000e-04   7.0000000e-05   1.0600000e-04
   1.9270000e+03   7.4776600e+00  -2.9050000e-02  -4.0000000e-06   4.6350000e-02  -1.1400000e-04   7.0000000e-05   1.0600000e-04
   1.9280000e+03   7.4815430e+00   1.1622000e-02  -1.4668000e-02   4.1200000e-02  -1.1400000e-04   7.0000000e-05   1.0600000e-04
   1.9290000e+03   7.4854260e+00  -5.8070000e-03  -1.9561000e-02   2.0600000e-02  -1.1400000e-04   7.0000000e-05   1.0600000e-04
   1.9300000e+03   7.4893070e+00  -3.4850000e-02  -7.3355000e-02   5.6650000e-02  -1.1400000e-04   7.0000000e-05   1.0600000e-04
   1.9310000e+03   7.4931900e+00   1.7430000e-02   3.0000000e-06  -2.0600000e-02  -1.1400000e-04   7.0000000e-05   1.0600000e-04
   1.9320000e+03   7.4970730e+00  -2.9046000e-02  -2.4454000e-02   2.5750000e-02  -1.1400000e-04   7.0000000e-05   1.0600000e-04
   1.9330000e+03   7.5009560e+00  -2.9054000e-02   2.9336000e-02   5.1500000e-03  -1.1400000e-04   7.0000000e-05   1.0600000e-04
   1.9340000e+03   7.5048370e+00   1.7431000e-02  -4.8870000e-03   3.6050000e-02  -1.1400000e-04   7.0000000e-05   1.0600000e-04
   1.9350000e+03   7.5087190e+00  -4.6473000e-02  -4.8907000e-02   2.5750000e-02  -1.1400000e-04   7.0000000e-05   1.0600000e-04
   1.9360000e+03   7.5126020e+00   3.4862000e-02  -1.4665000e-02   6.1800000e-02  -1.1400000e-04   7.0000000e-05   1.0600000e-04
   1.9370000e+03   7.5164850e+00  -1.7424000e-02  -3.9123000e-02   3.0900000e-02  -1.1400000e-04   7.0000000e-05   1.0600000e-04
   1.9380000e+03   7.5203670e+00   5.8150000e-03  -3.4229000e-02   7.2100000e-02  -1.1400000e-04   7.0000000e-05   1.0600000e-04
   1.9390000e+03   7.5242490e+00  -1.0000000e-06   9.7800000e-03   5.1500000e-03  -1.1400000e-04   7.0000000e-05   1.0600000e-04
   1.9400000e+03   7.5281320e+00  -1.7432000e-02   1.4667000e-02   6.6950000e-02  -1.1400000e-04   7.0000000e-05   1.0600000e-04
   1.9410000e+03   7.5320140e+00   4.0000000e-06  -2.4450000e-02  -4.1200000e-02  -1.1400000e-04   7.0000000e-05   1.0600000e-04
   1.9420000e+03   7.5358980e+00   2.3244000e-02  -2.9337000e-02   5.6650000e-02  -1.1400000e-04   7.0000000e-05   1.0600000e-04
   1.9430000e+03   7.5397800e+00  -1.7422000e-02  -5.3793000e-02  -5.6650000e-02  -1.1400000e-04   7.0000000e-05   1.0600000e-04
   1.9440000e+03   7.5436630e+00  -4.6481000e-02   4.8830000e-03   1.5450000e-02  -1.1400000e-04   7.0000000e-05   1.0600000e-04
   1.9450000e+03   7.5475460e+00   6.3921000e-02  -7.3341000e-02  -2.0600000e-02  -1.1400000e-04   7.0000000e-05   1.0600000e-04
   1.9460000e+03   7.5514270e+00  -2.9051000e-02   9.7760000e-03   1.5450000e-02  -1.1400000e-04   7.0000000e-05   1.0600000e-04
   1.9470000e+03   7.5553090e+00  -1.1621000e-02   4.8880000e-03   0.0000000e+00  -1.1400000e-04   7.0000000e-05   1.0600000e-04
   1.9480000e+03   7.5591910e+00   5.0000000e-06  -3.4230000e-02  -1.0300000e-02  -1.1400000e-04   7.0000000e-05   1.0600000e-04
   1.9490000e+03   7.5630740e+00  -5.8110000e-03   4.8890000e-03   1.0300000e-02  -1.1400000e-04   7.0000000e-05   1.0600000e-04
   1.9500000e+03   7.5669570e+00  -4.0659000e-02  -7.3356000e-02  -4.1200000e-02  -1.1400000e-04   7.0000000e-05   1.0600000e-04
   1.9510000e+03   7.5708390e+00  -5.8040000e-03  -3.9121000e-02  -5.1500000e-03  -1.1400000e-04   7.0000000e-05   1.0600000e-04
   1.9520000e+03   7.5747220e+00  -2.3236000e-02  -2.4453000e-02  -3.6050000e-02  -1.1400000e-04   7.0000000e-05   1.0600000e-04
   1.9530000e+03   7.5786040e+00  -2.9049000e-02  -4.8940000e-03   5.1500000e-03  -1.1400000e-04   7.0000000e-05   1.0600000e-04
   1.9540000e+03   7.5824860e+00   1.1629000e-02  -5.8678000e-02  -1.5450000e-02  -1.1400000e-04   7.0000000e-05   1.0600000e-04
   1.9550000e+03   7.5863690e+00  -4.0674000e-02   2.9334000e-02   4.6350000e-02  -1.1400000e-04   7.0000000e-05   1.0600000e-04
   1.9560000e+03   7.5902510e+00  -3.4857000e-02  -1.9565000e-02   2.0600000e-02  -1.1400000e-04   7.0000000e-05   1.0600000e-04
   1.9570000e+03   7.5941340e+00  -8.1337000e-02  -2.4461000e-02   6.6950000e-02  -1.1400000e-04   7.0000000e-05   1.0600000e-04
   1.9580000e+03   7.5980160e+00  -5.8070000e-03  -2.4451000e-02   6.1800000e-02  -1.1400000e-04   7.0000000e-05   1.0600000e-04
   1.9590000e+03   7.6019000e+00   5.8170000e-03  -4.8899000e-02   4.6350000e-02  -1.1400000e-04   7.0000000e-05   1.0600000e-04
   1.9600000e+03   7.6057810e+00   3.6022500e-01  -3.4182000e-02   8.2400000e-02  -1.1400000e-04   7.0000000e-05   1.0600000e-04
   1.9610000e+03   7.6096640e+00  -1.1617000e-02  -1.9562000e-02   0.0000000e+00  -1.1400000e-04   7.0000000e-05   1.0600000e-04
   1.9620000e+03   7.6135450e+00   2.9052000e-02  -1.4666000e-02   4.1200000e-02  -1.1400000e-04   7.0000000e-05   1.0600000e-04
   1.9630000e+03   7.6174280e+00  -4.0665000e-02  -3.4236000e-02   1.0300000e-02  -1.1400000e-04   7.0000000e-05   1.0600000e-04
   1.9640000e+03   7.6213100e+00  -1.7429000e-02  -4.8930000e-03   1.5450000e-02  -1.1400000e-04   7.0000000e-05   1.0600000e-04
   1.9650000e+03   7.6251930e+00   2.9055000e-02  -3.4226000e-02   5.1500000e-02  -1.1400000e-04   7.0000000e-05   1.0600000e-04
   1.9660000e+03   7.6290760e+00  -2.9049000e-02  -4.8940000e-03   1.0300000e-02  -1.1400000e-04   7.0000000e-05   1.0600000e-04
   1.9670000e+03   7.6329580e+00  -1.7426000e-02  -2.4453000e-02   7.2100000e-02  -1.1400000e-04   7.0000000e-05   1.0600000e-04
   1.9680000e+03   7.6368390e+00  -1.7430000e-02  -3.0000000e-06   3.0900000e-02  -1.1400000e-04   7.0000000e-05   1.0600000e-04
   1.9690000e+03   7.6407230e+00   2.0000000e-06  -1.4670000e-02   4.1200000e-02  -1.1400000e-04   7.0000000e-05   1.0600000e-04
   1.9700000e+03   7.6446050e+00  -3.4856000e-02  -2.9345000e-02  -1.0300000e-02  -1.1400000e-04   7.0000000e-05   1.0600000e-04
   1.9710000e+03   7.6484880e+00   3.0000000e-06  -1.9560000e-02   5.1500000e-03  -1.1400000e-04   7.0000000e-05   1.0600000e-04
   1.9720000e+03   7.6523710e+00  -1.7424000e-02  -4.4013000e-02  -4.1200000e-02  -1.1400000e-04   7.0000000e-05   1.0600000e-04
   1.9730000e+03   7.6562530e+00  -1.1614000e-02  -4.4012000e-02  -1.0300000e-02  -1.1400000e-04   7.0000000e-05   1.0600000e-04
   1.9740000e+03   7.6601350e+00  -4.6478000e-02  -1.4677000e-02  -3.6050000e-02  -1.1400000e-04   7.0000000e-05   1.0600000e-04
   1.9750000e+03   7.6640180e+00  -3.0000000e-06   1.9560000e-02   3.0900000e-02  -1.1400000e-04   7.0000000e-05   1.0600000e-04
   1.9760000e+03   7.6679010e+00   1.1620000e-02   2.0000000e-06  -2.5750000e-02  -1.1400000e-04   7.0000000e-05   1.0600000e-04
   1.9770000e+03   7.6717820e+00  -5.2296000e-02   3.9112000e-02   5.1500000e-02  -1.1400000e-04   7.0000000e-05   1.0600000e-04
   1.9780000e+03   7.6756640e+00   3.4869000e-02  -5.8675000e-02  -1.0300000e-02  -1.1400000e-04   7.0000000e-05   1.0600000e-04
   1.9790000e+03   7.6795470e+00  -5.8094000e-02  -4.4019000e-02   5.1500000e-02  -1.1400000e-04   7.0000000e-05   1.0600000e-04
   1.9800000e+03   7.6834300e+00   1.7432000e-02  -1.4667000e-02  -5.1500000e-03  -1.1400000e-04   7.0000000e-05   1.0600000e-04
   1.9810000e+03   7.6873120e+00  -1.1614000e-02  -3.9122000e-02  -5.1500000e-03  -1.1400000e-04   7.0000000e-05   1.0600000e-04
   1.9820000e+03   7.6911950e+00   6.3910000e-02   9.0000000e-06   3.0900000e-02  -1.1400000e-04   7.0000000e-05   1.0600000e-04
   1.9830000e+03   7.6950760e+00  -2.3241000e-02   4.8870000e-03   5.1500000e-03  -1.1400000e-04   7.0000000e-05   1.0600000e-04
   1.9840000e+03   7.6989590e+00   2.9046000e-02   2.9344000e-02   3.0900000e-02  -1.1400000e-04   7.0000000e-05   1.0600000e-04
   1.9850000e+03   7.7028430e+00  -5.8010000e-03  -6.3571000e-02   4.6350000e-02  -1.1400000e-04   7.0000000e-05   1.0600000e-04
   1.9860000e+03   7.7067250e+00  -2.9046000e-02  -2.9344000e-02   5.6650000e-02  -1.1400000e-04   7.0000000e-05   1.0600000e-04
   1.9870000e+03   7.7106080e+00  -1.7424000e-02  -4.4013000e-02   7.7250000e-02  -1.1400000e-04   7.0000000e-05   1.0600000e-04
   1.9880000e+03   7.7144890e+00   1.7429000e-02   4.8930000e-03   4.1200000e-02  -1.1400000e-04   7.0000000e-05   1.0600000e-04
   1.9890000e+03   7.7183720e+00   2.9051000e-02  -4.8860000e-03   5.6650000e-02  -1.1400000e-04   7.0000000e-05   1.0600000e-04
   1.9900000e+03   7.7222580e+00  -5.8100000e-02  -8.0000000e-06   1.0300000e-02  -1.1400000e-04   7.0000000e-05   1.0600000e-04
   1.9910000e+03   7.7261350e+00  -2.9047000e-02  -2.4454000e-02   1.0300000e-02  -1.1400000e-04   7.0000000e-05   1.0600000e-04
   1.9920000e+03   7.7300190e+00   5.8120000e-03  -1.4669000e-02  -3.0900000e-02  -1.1400000e-04   7.0000000e-05   1.0600000e-04
   1.9930000e+03   7.7339020e+00  -1.7423000e-02  -5.3792000e-02   3.0900000e-02  -1.1400000e-04   7.0000000e-05   1.0600000e-04
   1.9940000e+03   7.7377830e+00  -4.6476000e-02  -2.9347000e-02  -3.6050000e-02  -1.1400000e-04   7.0000000e-05   1.0600000e-04
   1.9950000e+03   7.7416670e+00   1.7427000e-02   1.9563000e-02   6.6950000e-02  -1.1400000e-04   7.0000000e-05   1.0600000e-04
   1.9960000e+03   7.7455670e+00  -2.9046000e-02  -2.4454000e-02  -2.5750000e-02  -1.1400000e-04   7.0000000e-05   1.0600000e-04
   1.9970000e+03   7.7494310e+00  -5.8100000e-02  -9.0000000e-06   3.0900000e-02  -1.1400000e-04   7.0000000e-05   1.0600000e-04
   1.9980000e+03   7.7533140e+00   4.0672000e-02  -1.4664000e-02   0.0000000e+00  -1.1400000e-04   7.0000000e-05   1.0600000e-04
   1.9990000e+03   7.7571960e+00  -1.7424000e-02  -3.9123000e-02  -3.6050000e-02  -1.1400000e-04   7.0000000e-05   1.0600000e-04
   2.0000000e+03   7.7610790e+00  -2.9040000e-02  -6.8464000e-02   1.0300000e-02  -1.1400000e-04   7.0000000e-05   1.0600000e-04
   2.0010000e+03   7.7649610e+00   1.0000000e-06  -9.7800000e-03  -2.5750000e-02  -1.1400000e-04   7.0000000e-05   1.0600000e-04
   2.0020000e+03   7.7688440e+00  -1.1616000e-02  -2.4452000e-02   0.0000000e+00  -1.1400000e-04   7.0000000e-05   1.0600000e-04
   2.0030000e+03   7.7727270e+00  -4.6480000e-02  -7.0000000e-06  -1.0300000e-02  -1.1400000e-04   7.0000000e-05   1.0600000e-04
   2.0040000e+03   7.7766090e+00  -1.1621000e-02   9.7780000e-03   4.6350000e-02  -1.1400000e-04   7.0000000e-05   1.0600000e-04
   2.0050000e+03   7.7804900e+00  -1.1615000e-02  -3.4232000e-02   5.1500000e-03  -1.1400000e-04   7.0000000e-05   1.0600000e-04
   2.0060000e+03   7.7843720e+00   2.9051000e-02  -9.7760000e-03   5.6650000e-02  -1.1400000e-04   7.0000000e-05   1.0600000e-04
   2.0070000e+03   7.7882550e+00  -2.3229000e-02  -7.3353000e-02   6.1800000e-02  -1.1400000e-04   7.0000000e-05   1.0600000e-04
   2.0080000e+03   7.7921380e+00  -5.8100000e-02  -9.0000000e-06   6.1800000e-02  -1.1400000e-04   7.0000000e-05   1.0600000e-04
   2.0090000e+03   7.7960210e+00   1.7436000e-02  -3.9117000e-02   4.1200000e-02  -1.1400000e-04   7.0000000e-05   1.0600000e-04
   2.0100000e+03   7.7999030e+00  -3.4858000e-02  -1.4675000e-02   3.0900000e-02  -1.1400000e-04   7.0000000e-05   1.0600000e-04
   2.0110000e+03   7.8037840e+00  -1.7426000e-02  -2.4453000e-02   1.0300000e-02  -1.1400000e-04   7.0000000e-05   1.0600000e-04
   2.0120000e+03   7.8076680e+00   1.1627000e-02  -4.8898000e-02   4.6350000e-02  -1.1400000e-04   7.0000000e-05   1.0600000e-04
   2.0130000e+03   7.8115500e+00  -5.8080000e-03  -1.4671000e-02   0.0000000e+00  -1.1400000e-04   7.0000000e-05   1.0600000e-04
   2.0140000e+03   7.8154330e+00  -4.6472000e-02  -5.3797000e-02   5.1500000e-02  -1.1400000e-04   7.0000000e-05   1.0600000e-04
   2.0150000e+03   7.8193160e+00   2.9054000e-02  -2.9336000e-02   3.0900000e-02  -1.1400000e-04   7.0000000e-05   1.0600000e-04
   2.0160000e+03   7.8231980e+00  -2.3239000e-02  -4.8930000e-03   3.0900000e-02  -1.1400000e-04   7.0000000e-05   1.0600000e-04
   2.0170000e+03   7.8270800e+00  -4.0675000e-02   3.4224000e-02   3.6050000e-02  -1.1400000e-04   7.0000000e-05   1.0600000e-04
   2.0180000e+03   7.8309640e+00   2.3246000e-02  -3.9117000e-02  -1.5450000e-02  -1.1400000e-04   7.0000000e-05   1.0600000e-04
   2.0190000e+03   7.8348460e+00  -4.6482000e-02   1.4663000e-02  -3.6050000e-02  -1.1400000e-04   7.0000000e-05   1.0600000e-04
   2.0200000e+03   7.8387280e+00  -4.0664000e-02  -4.4016000e-02   0.0000000e+00  -1.1400000e-04   7.0000000e-05   1.0600000e-04
   2.0210000e+03   7.8426090e+00  -1.1613000e-02  -4.8902000e-02  -4.6350000e-02  -1.1400000e-04   7.0000000e-05   1.0600000e-04
   2.0220000e+03   7.8464920e+00   2.3243000e-02  -1.9557000e-02   1.5450000e-02  -1.1400000e-04   7.0000000e-05   1.0600000e-04
   2.0230000e+03   7.8503750e+00   2.9051000e-02  -9.7760000e-03  -2.5750000e-02  -1.1400000e-04   7.0000000e-05   1.0600000e-04
   2.0240000e+03   7.8542580e+00  -5.0000000e-06   3.4230000e-02   0.0000000e+00  -1.1400000e-04   7.0000000e-05   1.0600000e-04
   2.0250000e+03   7.8581400e+00   5.0000000e-06  -3.4230000e-02  -5.1500000e-03  -1.1400000e-04   7.0000000e-05   1.0600000e-04
   2.0260000e+03   7.8620220e+00   2.3235000e-02   3.4233000e-02   2.0600000e-02  -1.1400000e-04   7.0000000e-05   1.0600000e-04
   2.0270000e+03   7.8659040e+00   4.0000000e-06  -2.4450000e-02   5.1500000e-03  -1.1400000e-04   7.0000000e-05   1.0600000e-04
   2.0280000e+03   7.8697880e+00  -2.9048000e-02  -1.4674000e-02   6.6950000e-02  -1.1400000e-04   7.0000000e-05   1.0600000e-04
   2.0290000e+03   7.8736700e+00   8.1344000e-02  -2.9328000e-02   0.0000000e+00  -1.1400000e-04   7.0000000e-05   1.0600000e-04
   2.0300000e+03   7.8775530e+00  -5.2286000e-02  -2.9348000e-02   3.6050000e-02  -1.1400000e-04   7.0000000e-05   1.0600000e-04
   2.0310000e+03   7.8814350e+00  -5.8120000e-03   1.4669000e-02  -5.1500000e-03  -1.1400000e-04   7.0000000e-05   1.0600000e-04
   2.0320000e+03   7.8853170e+00   2.3244000e-02  -2.9337000e-02   5.1500000e-02  -1.1400000e-04   7.0000000e-05   1.0600000e-04
   2.0330000e+03   7.8891990e+00  -2.9051000e-02   4.8860000e-03   3.6050000e-02  -1.1400000e-04   7.0000000e-05   1.0600000e-04
   2.0340000e+03   7.8930800e+00  -4.6476000e-02  -2.4457000e-02   3.0900000e-02  -1.1400000e-04   7.0000000e-05   1.0600000e-04
   2.0350000e+03   7.8969640e+00   5.2290000e-02   8.0000000e-06   6.6950000e-02  -1.1400000e-04   7.0000000e-05   1.0600000e-04
   2.0360000e+03   7.9008460e+00  -1.7422000e-02  -5.3793000e-02   3.6050000e-02  -1.1400000e-04   7.0000000e-05   1.0600000e-04
   2.0370000e+03   7.9047290e+00  -2.9049000e-02  -9.7840000e-03   7.2100000e-02  -1.1400000e-04   7.0000000e-05   1.0600000e-04
   2.0380000e+03   7.9086120e+00   1.7431000e-02  -4.8870000e-03   6.6950000e-02  -1.1400000e-04   7.0000000e-05   1.0600000e-04
   2.0390000e+03   7.9124940e+00  -2.9049000e-02  -9.7840000e-03   3.6050000e-02  -1.1400000e-04   7.0000000e-05   1.0600000e-04
   2.0400000e+03   7.9163760e+00  -5.8040000e-03  -4.4011000e-02   3.0900000e-02  -1.1400000e-04   7.0000000e-05   1.0600000e-04
   2.0410000e+03   7.9202590e+00  -1.1613000e-02  -4.8902000e-02  -3.0900000e-02  -1.1400000e-04   7.0000000e-05   1.0600000e-04
   2.0420000e+03   7.9241410e+00  -1.1616000e-02  -2.4452000e-02   4.6350000e-02  -1.1400000e-04   7.0000000e-05   1.0600000e-04
   2.0430000e+03   7.9280240e+00  -2.9043000e-02  -4.8904000e-02  -3.6050000e-02  -1.1400000e-04   7.0000000e-05   1.0600000e-04
   2.0440000e+03   7.9319070e+00  -7.5534000e-02   2.9329000e-02   4.6350000e-02  -1.1400000e-04   7.0000000e-05   1.0600000e-04
   2.0450000e+03   7.9357890e+00  -1.1615000e-02  -3.4232000e-02  -1.5450000e-02  -1.1400000e-04   7.0000000e-05   1.0600000e-04
   2.0460000e+03   7.9396710e+00   1.7430000e-02   3.0000000e-06   1.5450000e-02  -1.1400000e-04   7.0000000e-05   1.0600000e-04
   2.0470000e+03   7.9435540e+00  -3.4858000e-02  -1.4675000e-02   3.0900000e-02  -1.1400000e-04   7.0000000e-05   1.0600000e-04
   2.0480000e+03   7.9474350e+00  -4.0667000e-02  -1.9566000e-02  -4.6350000e-02  -1.1400000e-04   7.0000000e-05   1.0600000e-04
   2.0490000e+03   7.9513170e+00   3.4868000e-02  -5.3785000e-02   3.0900000e-02  -1.1400000e-04   7.0000000e-05   1.0600000e-04
   2.0500000e+03   7.9552000e+00  -1.1616000e-02  -2.9342000e-02  -6.1800000e-02  -1.1400000e-04   7.0000000e-05   1.0600000e-04
   2.0510000e+03   7.9590830e+00  -5.8080000e-03  -1.4671000e-02  -2.0600000e-02  -1.1400000e-04   7.0000000e-05   1.0600000e-04
   2.0520000e+03   7.9629650e+00   1.1621000e-02  -4.8880000e-03  -3.6050000e-02  -1.1400000e-04   7.0000000e-05   1.0600000e-04
   2.0530000e+03   7.9668480e+00  -2.3243000e-02   1.9557000e-02   0.0000000e+00  -1.1400000e-04   7.0000000e-05   1.0600000e-04
   2.0540000e+03   7.9707360e+00  -4.0663000e-02  -5.3795000e-02  -1.5450000e-02  -1.1400000e-04   7.0000000e-05   1.0600000e-04
   2.0550000e+03   7.9746140e+00  -2.3238000e-02  -1.4673000e-02   6.6950000e-02  -1.1400000e-04   7.0000000e-05   1.0600000e-04
   2.0560000e+03   7.9784950e+00  -2.3239000e-02  -9.7830000e-03   0.0000000e+00  -1.1400000e-04   7.0000000e-05   1.0600000e-04
   2.0570000e+03   7.9823780e+00  -1.7423000e-02  -4.8903000e-02   2.5750000e-02  -1.1400000e-04   7.0000000e-05   1.0600000e-04
   2.0580000e+03   7.9862610e+00   3.4859000e-02   9.7850000e-03  -1.0300000e-02  -1.1400000e-04   7.0000000e-05   1.0600000e-04
   2.0590000e+03   7.9901430e+00  -2.3239000e-02  -9.7830000e-03   2.5750000e-02  -1.1400000e-04   7.0000000e-05   1.0600000e-04
   2.0600000e+03   7.9940260e+00   1.7432000e-02  -1.4667000e-02   3.6050000e-02  -1.1400000e-04   7.0000000e-05   1.0600000e-04
   2.0610000e+03   7.9979090e+00  -5.8093000e-02  -4.8909000e-02   2.0600000e-02  -1.1400000e-04   7.0000000e-05   1.0600000e-04
   2.0620000e+03   8.0017900e+00  -1.1618000e-02  -1.4672000e-02   4.1200000e-02  -1.1400000e-04   7.0000000e-05   1.0600000e-04
   2.0630000e+03   8.0056720e+00   1.7438000e-02  -5.3787000e-02   5.6650000e-02  -1.1400000e-04   7.0000000e-05   1.0600000e-04
   2.0640000e+03   8.0095550e+00  -5.2288000e-02  -1.4678000e-02   6.6950000e-02  -1.1400000e-04   7.0000000e-05   1.0600000e-04
   2.0650000e+03   8.0134370e+00   3.4864000e-02  -2.4445000e-02   3.6050000e-02  -1.1400000e-04   7.0000000e-05   1.0600000e-04
   2.0660000e+03   8.0173200e+00  -3.4861000e-02   9.7750000e-03   2.5750000e-02  -1.1400000e-04   7.0000000e-05   1.0600000e-04
   2.0670000e+03   8.0212030e+00  -4.0000000e-06   2.4450000e-02   2.0600000e-02  -1.1400000e-04   7.0000000e-05   1.0600000e-04
   2.0680000e+03   8.0250850e+00  -1.7431000e-02   9.7770000e-03  -5.1500000e-03  -1.1400000e-04   7.0000000e-05   1.0600000e-04
   2.0690000e+03   8.0289670e+00   2.9054000e-02  -2.9336000e-02   3.6050000e-02  -1.1400000e-04   7.0000000e-05   1.0600000e-04
   2.0700000e+03   8.0328500e+00  -4.6475000e-02  -3.4237000e-02  -6.6950000e-02  -1.1400000e-04   7.0000000e-05   1.0600000e-04
   2.0710000e+03   8.0367330e+00   2.9050000e-02   4.0000000e-06   1.5450000e-02  -1.1400000e-04   7.0000000e-05   1.0600000e-04
   2.0720000e+03   8.0406150e+00   1.1631000e-02  -7.3348000e-02  -3.0900000e-02  -1.1400000e-04   7.0000000e-05   1.0600000e-04
   2.0730000e+03   8.0444970e+00  -2.9047000e-02  -1.9564000e-02   4.1200000e-02  -1.1400000e-04   7.0000000e-05   1.0600000e-04
   2.0740000e+03   8.0483790e+00   5.8110000e-03  -4.8890000e-03   5.1500000e-03  -1.1400000e-04   7.0000000e-05   1.0600000e-04
   2.0750000e+03   8.0522620e+00   1.7431000e-02  -9.7770000e-03  -2.0600000e-02  -1.1400000e-04   7.0000000e-05   1.0600000e-04
   2.0760000e+03   8.0561460e+00   4.0675000e-02  -3.4224000e-02  -1.0300000e-02  -1.1400000e-04   7.0000000e-05   1.0600000e-04
   2.0770000e+03   8.0600260e+00  -1.7422000e-02  -5.3793000e-02   4.6350000e-02  -1.1400000e-04   7.0000000e-05   1.0600000e-04
   2.0780000e+03   8.0639090e+00  -4.0669000e-02  -9.7860000e-03   1.0300000e-02  -1.1400000e-04   7.0000000e-05   1.0600000e-04
   2.0790000e+03   8.0677910e+00   4.0000000e-06  -2.9340000e-02   4.6350000e-02  -1.1400000e-04   7.0000000e-05   1.0600000e-04
   2.0800000e+03   8.0716730e+00  -5.2291000e-02   4.8820000e-03  -1.0300000e-02  -1.1400000e-04   7.0000000e-05   1.0600000e-04
   2.0810000e+03   8.0755570e+00  -3.4856000e-02  -2.4455000e-02   1.5450000e-02  -1.1400000e-04   7.0000000e-05   1.0600000e-04
   2.0820000e+03   8.0794390e+00  -1.1615000e-02  -3.4232000e-02   4.1200000e-02  -1.1400000e-04   7.0000000e-05   1.0600000e-04
   2.0830000e+03   8.0833210e+00  -1.7424000e-02  -4.4013000e-02   3.6050000e-02  -1.1400000e-04   7.0000000e-05   1.0600000e-04
   2.0840000e+03   8.0872090e+00  -6.9713000e-02  -4.8910000e-02   5.6650000e-02  -1.1400000e-04   7.0000000e-05   1.0600000e-04
   2.0850000e+03   8.0910860e+00   4.6485000e-02  -3.4224000e-02   5.6650000e-02  -1.1400000e-04   7.0000000e-05   1.0600000e-04
   2.0860000e+03   8.0949690e+00  -1.7428000e-02  -1.4672000e-02   2.5750000e-02  -1.1400000e-04   7.0000000e-05   1.0600000e-04
   2.0870000e+03   8.0988520e+00  -4.6481000e-02   9.7740000e-03   7.2100000e-02  -1.1400000e-04   7.0000000e-05   1.0600000e-04
   2.0880000e+03   8.1027340e+00   3.0000000e-06  -1.9560000e-02   2.5750000e-02  -1.1400000e-04   7.0000000e-05   1.0600000e-04
   2.0890000e+03   8.1066160e+00  -2.9054000e-02   2.9336000e-02   5.1500000e-02  -1.1400000e-04   7.0000000e-05   1.0600000e-04
   2.0900000e+03   8.1104990e+00  -3.4852000e-02  -5.3795000e-02   3.0900000e-02  -1.1400000e-04   7.0000000e-05   1.0600000e-04
   2.0910000e+03   8.1143820e+00  -1.1613000e-02  -4.8902000e-02   4.6350000e-02  -1.1400000e-04   7.0000000e-05   1.0600000e-04
   2.0920000e+03   8.1182620e+00   5.8090000e-03   4.8910000e-03   5.1500000e-02  -1.1400000e-04   7.0000000e-05   1.0600000e-04
   2.0930000e+03   8.1221450e+00   3.0000000e-06  -1.9560000e-02   4.1200000e-02  -1.1400000e-04   7.0000000e-05   1.0600000e-04
   2.0940000e+03   8.1260280e+00  -5.8110000e-03   9.7790000e-03   6.6950000e-02  -1.1400000e-04   7.0000000e-05   1.0600000e-04
   2.0950000e+03   8.1299100e+00  -5.8098000e-02  -1.4679000e-02   2.0600000e-02  -1.1400000e-04   7.0000000e-05   1.0600000e-04
   2.0960000e+03   8.1337930e+00   1.7427000e-02   1.9563000e-02   3.0900000e-02  -1.1400000e-04   7.0000000e-05   1.0600000e-04
   2.0970000e+03   8.1376740e+00  -1.7425000e-02  -3.4233000e-02  -4.1200000e-02  -1.1400000e-04   7.0000000e-05   1.0600000e-04
   2.0980000e+03   8.1415580e+00  -5.2290000e-02  -8.0000000e-06   3.6050000e-02  -1.1400000e-04   7.0000000e-05   1.0600000e-04
   2.0990000e+03   8.1454400e+00   4.6483000e-02  -1.9553000e-02  -6.1800000e-02  -1.1400000e-04   7.0000000e-05   1.0600000e-04
   2.1000000e+03   8.1493230e+00  -5.8099000e-02  -9.7890000e-03  -1.0300000e-02  -1.1400000e-04   7.0000000e-05   1.0600000e-04
   2.1010000e+03   8.1532070e+00  -1.7431000e-02   4.8870000e-03  -5.1500000e-03  -1.1400000e-04   7.0000000e-05   1.0600000e-04
   2.1020000e+03   8.1570880e+00   3.0000000e-06  -1.9560000e-02  -2.5750000e-02  -1.1400000e-04   7.0000000e-05   1.0600000e-04
   2.1030000e+03   8.1609700e+00  -1.1620000e-02  -2.0000000e-06   3.0900000e-02  -1.1400000e-04   7.0000000e-05   1.0600000e-04
   2.1040000e+03   8.1648520e+00  -4.6479000e-02  -9.7870000e-03   2.5750000e-02  -1.1400000e-04   7.0000000e-05   1.0600000e-04
   2.1050000e+03   8.1687360e+00   4.0671000e-02  -9.7740000e-03   2.0600000e-02  -1.1400000e-04   7.0000000e-05   1.0600000e-04
   2.1060000e+03   8.1726160e+00  -1.7422000e-02  -5.3793000e-02   3.0900000e-02  -1.1400000e-04   7.0000000e-05   1.0600000e-04
   2.1070000e+03   8.1764980e+00  -5.2289000e-02  -4.8980000e-03  -2.5750000e-02  -1.1400000e-04   7.0000000e-05   1.0600000e-04
   2.1080000e+03   8.1803830e+00   2.3241000e-02  -9.7770000e-03   1.5450000e-02  -1.1400000e-04   7.0000000e-05   1.0600000e-04
   2.1090000e+03   8.1842650e+00  -3.4853000e-02  -4.8905000e-02  -3.6050000e-02  -1.1400000e-04   7.0000000e-05   1.0600000e-04
   2.1100000e+03   8.1881480e+00   1.1622000e-02  -1.4668000e-02   4.1200000e-02  -1.1400000e-04   7.0000000e-05   1.0600000e-04
   2.1110000e+03   8.1920300e+00  -1.7424000e-02  -3.9123000e-02  -5.1500000e-03  -1.1400000e-04   7.0000000e-05   1.0600000e-04
   2.1120000e+03   8.1959110e+00  -5.8020000e-03  -5.3791000e-02   5.6650000e-02  -1.1400000e-04   7.0000000e-05   1.0600000e-04
   2.1130000e+03   8.1997950e+00   5.8170000e-03  -4.8899000e-02   5.1500000e-03  -1.1400000e-04   7.0000000e-05   1.0600000e-04
   2.1140000e+03   8.2036770e+00  -5.8101000e-02   9.7710000e-03   6.6950000e-02  -1.1400000e-04   7.0000000e-05   1.0600000e-04
   2.1150000e+03   8.2075600e+00  -1.1616000e-02  -2.9342000e-02   1.5450000e-02  -1.1400000e-04   7.0000000e-05   1.0600000e-04
   2.1160000e+03   8.2114420e+00   1.1624000e-02  -2.4448000e-02   5.6650000e-02  -1.1400000e-04   7.0000000e-05   1.0600000e-04
   2.1170000e+03   8.2153250e+00  -1.1622000e-02   1.4668000e-02  -5.1500000e-03  -1.1400000e-04   7.0000000e-05   1.0600000e-04
   2.1180000e+03   8.2192110e+00  -2.3236000e-02  -2.9343000e-02   5.1500000e-03  -1.1400000e-04   7.0000000e-05   1.0600000e-04
   2.1190000e+03   8.2230900e+00   4.0673000e-02  -2.4445000e-02  -6.1800000e-02  -1.1400000e-04   7.0000000e-05   1.0600000e-04
   2.1200000e+03   8.2269710e+00   1.1628000e-02  -6.3568000e-02   2.0600000e-02  -1.1400000e-04   7.0000000e-05   1.0600000e-04
   2.1210000e+03   8.2308530e+00  -2.9052000e-02   1.4666000e-02  -1.5450000e-02  -1.1400000e-04   7.0000000e-05   1.0600000e-04
   2.1220000e+03   8.2347360e+00   4.6484000e-02  -2.9334000e-02   2.5750000e-02  -1.1400000e-04   7.0000000e-05   1.0600000e-04
   2.1230000e+03   8.2386190e+00  -2.9050000e-02  -4.0000000e-06   5.1500000e-03  -1.1400000e-04   7.0000000e-05   1.0600000e-04
   2.1240000e+03   8.2425010e+00  -3.4855000e-02  -3.4235000e-02   1.0300000e-02  -1.1400000e-04   7.0000000e-05   1.0600000e-04
   2.1250000e+03   8.2464000e+00  -2.3236000e-02  -2.9343000e-02   3.6050000e-02  -1.1400000e-04   7.0000000e-05   1.0600000e-04
   2.1260000e+03   8.2502660e+00   1.7431000e-02  -9.7770000e-03  -2.0600000e-02  -1.1400000e-04   7.0000000e-05   1.0600000e-04
   2.1270000e+03   8.2541480e+00  -2.9046000e-02  -2.9344000e-02  -5.1500000e-03  -1.1400000e-04   7.0000000e-05   1.0600000e-04
   2.1280000e+03   8.2580310e+00   1.1618000e-02   1.4672000e-02  -2.5750000e-02  -1.1400000e-04   7.0000000e-05   1.0600000e-04
   2.1290000e+03   8.2619130e+00  -1.1617000e-02  -1.9562000e-02  -2.5750000e-02  -1.1400000e-04   7.0000000e-05   1.0600000e-04
   2.1300000e+03   8.2657980e+00  -5.8070000e-03  -1.9561000e-02   6.6950000e-02  -1.1400000e-04   7.0000000e-05   1.0600000e-04
   2.1310000e+03   8.2696810e+00  -5.8070000e-03  -1.9561000e-02   0.0000000e+00  -1.1400000e-04   7.0000000e-05   1.0600000e-04
   2.1320000e+03   8.2735610e+00  -4.0670000e-02  -6.0000000e-06   6.1800000e-02  -1.1400000e-04   7.0000000e-05   1.0600000e-04
   2.1330000e+03   8.2774440e+00   3.4868000e-02  -5.3785000e-02   6.1800000e-02  -1.1400000e-04   7.0000000e-05   1.0600000e-04
   2.1340000e+03   8.2813260e+00  -8.1336000e-02  -2.9352000e-02   8.2400000e-02  -1.1400000e-04   7.0000000e-05   1.0600000e-04
   2.1350000e+03   8.2852080e+00  -1.7433000e-02   1.9557000e-02   6.1800000e-02  -1.1400000e-04   7.0000000e-05   1.0600000e-04
   2.1360000e+03   8.2890900e+00   1.1626000e-02  -4.4008000e-02   3.6050000e-02  -1.1400000e-04   7.0000000e-05   1.0600000e-04
   2.1370000e+03   8.2929740e+00  -2.9051000e-02   9.7760000e-03   4.6350000e-02  -1.1400000e-04   7.0000000e-05   1.0600000e-04
   2.1380000e+03   8.2968560e+00  -1.1620000e-02  -2.0000000e-06   2.0600000e-02  -1.1400000e-04   7.0000000e-05   1.0600000e-04
   2.1390000e+03   8.3007380e+00  -2.3236000e-02  -2.4453000e-02   3.0900000e-02  -1.1400000e-04   7.0000000e-05   1.0600000e-04
   2.1400000e+03   8.3046200e+00   5.8150000e-03  -3.4229000e-02   3.0900000e-02  -1.1400000e-04   7.0000000e-05   1.0600000e-04
   2.1410000e+03   8.3085020e+00  -4.6476000e-02  -2.9347000e-02   5.1500000e-02  -1.1400000e-04   7.0000000e-05   1.0600000e-04
   2.1420000e+03   8.3123860e+00  -1.1616000e-02  -2.4452000e-02   6.1800000e-02  -1.1400000e-04   7.0000000e-05   1.0600000e-04
   2.1430000e+03   8.3162690e+00  -2.3241000e-02   4.8870000e-03   5.1500000e-02  -1.1400000e-04   7.0000000e-05   1.0600000e-04
   2.1440000e+03   8.3201510e+00  -1.7431000e-02   4.8870000e-03   4.1200000e-02  -1.1400000e-04   7.0000000e-05   1.0600000e-04
   2.1450000e+03   8.3240340e+00   6.0000000e-06  -3.9120000e-02   2.0600000e-02  -1.1400000e-04   7.0000000e-05   1.0600000e-04
   2.1460000e+03   8.3279140e+00  -2.9049000e-02  -9.7840000e-03   5.1500000e-03  -1.1400000e-04   7.0000000e-05   1.0600000e-04
   2.1470000e+03   8.3317990e+00  -1.1616000e-02  -2.9342000e-02   2.0600000e-02  -1.1400000e-04   7.0000000e-05   1.0600000e-04
   2.1480000e+03   8.3356810e+00  -4.6481000e-02   4.8830000e-03  -6.1800000e-02  -1.1400000e-04   7.0000000e-05   1.0600000e-04
   2.1490000e+03   8.3395610e+00   2.9053000e-02  -1.9556000e-02   0.0000000e+00  -1.1400000e-04   7.0000000e-05   1.0600000e-04
   2.1500000e+03   8.3434440e+00   1.1621000e-02  -9.7780000e-03  -2.0600000e-02  -1.1400000e-04   7.0000000e-05   1.0600000e-04
   2.1510000e+03   8.3473270e+00  -5.2293000e-02   2.4443000e-02   0.0000000e+00  -1.1400000e-04   7.0000000e-05   1.0600000e-04
   2.1520000e+03   8.3512100e+00   5.8170000e-03  -5.3789000e-02   1.0300000e-02  -1.1400000e-04   7.0000000e-05   1.0600000e-04
   2.1530000e+03   8.3550920e+00  -5.8080000e-03  -1.4671000e-02   3.6050000e-02  -1.1400000e-04   7.0000000e-05   1.0600000e-04
   2.1540000e+03   8.3589750e+00   1.1624000e-02  -2.4448000e-02   3.6050000e-02  -1.1400000e-04   7.0000000e-05   1.0600000e-04
   2.1550000e+03   8.3628570e+00  -3.4854000e-02  -3.9125000e-02   5.1500000e-02  -1.1400000e-04   7.0000000e-05   1.0600000e-04
   2.1560000e+03   8.3667400e+00   5.8120000e-03  -1.4669000e-02   2.5750000e-02  -1.1400000e-04   7.0000000e-05   1.0600000e-04
   2.1570000e+03   8.3706230e+00  -4.6481000e-02   9.7730000e-03   4.6350000e-02  -1.1400000e-04   7.0000000e-05   1.0600000e-04
   2.1580000e+03   8.3745050e+00   3.4859000e-02   9.7850000e-03   1.0300000e-02  -1.1400000e-04   7.0000000e-05   1.0600000e-04
   2.1590000e+03   8.3783870e+00   4.0000000e-06  -2.4450000e-02   1.5450000e-02  -1.1400000e-04   7.0000000e-05   1.0600000e-04
   2.1600000e+03   8.3822700e+00  -1.7424000e-02  -3.9123000e-02   2.5750000e-02  -1.1400000e-04   7.0000000e-05   1.0600000e-04
   2.1610000e+03   8.3861520e+00  -3.4852000e-02  -5.3795000e-02   4.1200000e-02  -1.1400000e-04   7.0000000e-05   1.0600000e-04
   2.1620000e+03   8.3900360e+00  -5.8060000e-03  -2.4451000e-02   6.6950000e-02  -1.1400000e-04   7.0000000e-05   1.0600000e-04
   2.1630000e+03   8.3939160e+00   2.9055000e-02  -3.4226000e-02   5.6650000e-02  -1.1400000e-04   7.0000000e-05   1.0600000e-04
   2.1640000e+03   8.3977990e+00  -3.4855000e-02  -3.4235000e-02   2.5750000e-02  -1.1400000e-04   7.0000000e-05   1.0600000e-04
   2.1650000e+03   8.4016810e+00  -4.0672000e-02   1.4664000e-02   4.1200000e-02  -1.1400000e-04   7.0000000e-05   1.0600000e-04
   2.1660000e+03   8.4055630e+00  -1.1619000e-02  -9.7820000e-03   2.0600000e-02  -1.1400000e-04   7.0000000e-05   1.0600000e-04
   2.1670000e+03   8.4094470e+00  -5.8090000e-03  -9.7810000e-03   4.1200000e-02  -1.1400000e-04   7.0000000e-05   1.0600000e-04
   2.1680000e+03   8.4133280e+00  -6.3902000e-02  -5.3799000e-02  -3.6050000e-02  -1.1400000e-04   7.0000000e-05   1.0600000e-04
   2.1690000e+03   8.4172110e+00  -1.7426000e-02  -2.4453000e-02   2.5750000e-02  -1.1400000e-04   7.0000000e-05   1.0600000e-04
   2.1700000e+03   8.4210940e+00  -1.7425000e-02  -3.4233000e-02  -4.1200000e-02  -1.1400000e-04   7.0000000e-05   1.0600000e-04
   2.1710000e+03   8.4249760e+00  -5.8100000e-02  -9.0000000e-06   4.6350000e-02  -1.1400000e-04   7.0000000e-05   1.0600000e-04
   2.1720000e+03   8.4288590e+00   2.9051000e-02  -9.7760000e-03  -5.1500000e-03  -1.1400000e-04   7.0000000e-05   1.0600000e-04
   2.1730000e+03   8.4327420e+00  -2.3233000e-02  -4.8903000e-02   4.1200000e-02  -1.1400000e-04   7.0000000e-05   1.0600000e-04
   2.1740000e+03   8.4366240e+00  -5.2286000e-02  -2.9348000e-02   2.5750000e-02  -1.1400000e-04   7.0000000e-05   1.0600000e-04
   2.1750000e+03   8.4405060e+00  -5.8050000e-03  -3.4231000e-02  -3.0900000e-02  -1.1400000e-04   7.0000000e-05   1.0600000e-04
   2.1760000e+03   8.4443890e+00  -2.9047000e-02  -1.9564000e-02   1.5450000e-02  -1.1400000e-04   7.0000000e-05   1.0600000e-04
   2.1770000e+03   8.4482700e+00  -5.8101000e-02   9.7710000e-03  -4.1200000e-02  -1.1400000e-04   7.0000000e-05   1.0600000e-04
   2.1780000e+03   8.4521520e+00  -3.4861000e-02   9.7750000e-03   0.0000000e+00  -1.1400000e-04   7.0000000e-05   1.0600000e-04
   2.1790000e+03   8.4560350e+00   4.6477000e-02   1.9567000e-02  -2.0600000e-02  -1.1400000e-04   7.0000000e-05   1.0600000e-04
   2.1800000e+03   8.4599180e+00   1.0000000e-06  -9.7800000e-03   1.0300000e-02  -1.1400000e-04   7.0000000e-05   1.0600000e-04
   2.1810000e+03   8.4638000e+00   2.0000000e-06  -1.4670000e-02   1.0300000e-02  -1.1400000e-04   7.0000000e-05   1.0600000e-04
   2.1820000e+03   8.4676870e+00  -3.4853000e-02  -5.3795000e-02   4.1200000e-02  -1.1400000e-04   7.0000000e-05   1.0600000e-04
   2.1830000e+03   8.4715650e+00   1.7434000e-02  -2.9338000e-02   5.6650000e-02  -1.1400000e-04   7.0000000e-05   1.0600000e-04
   2.1840000e+03   8.4754480e+00  -5.8030000e-03  -4.8901000e-02   2.5750000e-02  -1.1400000e-04   7.0000000e-05   1.0600000e-04
   2.1850000e+03   8.4793300e+00  -9.2959000e-02  -9.7940000e-03   5.1500000e-02  -1.1400000e-04   7.0000000e-05   1.0600000e-04
   2.1860000e+03   8.4832130e+00   1.7429000e-02   4.8930000e-03   5.1500000e-02  -1.1400000e-04   7.0000000e-05   1.0600000e-04
   2.1870000e+03   8.4870960e+00  -4.6481000e-02   9.7730000e-03   1.5450000e-02  -1.1400000e-04   7.0000000e-05   1.0600000e-04
   2.1880000e+03   8.4909780e+00  -2.9049000e-02  -9.7840000e-03   3.0900000e-02  -1.1400000e-04   7.0000000e-05   1.0600000e-04
   2.1890000e+03   8.4948600e+00   1.1626000e-02  -4.4008000e-02   0.0000000e+00  -1.1400000e-04   7.0000000e-05   1.0600000e-04
   2.1900000e+03   8.4987430e+00  -4.6476000e-02  -2.9347000e-02   5.6650000e-02  -1.1400000e-04   7.0000000e-05   1.0600000e-04
   2.1910000e+03   8.5026250e+00  -2.3236000e-02  -2.4453000e-02   2.5750000e-02  -1.1400000e-04   7.0000000e-05   1.0600000e-04
   2.1920000e+03   8.5065070e+00  -3.4859000e-02  -9.7850000e-03   6.1800000e-02  -1.1400000e-04   7.0000000e-05   1.0600000e-04
   2.1930000e+03   8.5103890e+00   1.0000000e-06  -9.7800000e-03   1.0300000e-02  -1.1400000e-04   7.0000000e-05   1.0600000e-04
   2.1940000e+03   8.5142730e+00  -4.6473000e-02  -4.8907000e-02   3.0900000e-02  -1.1400000e-04   7.0000000e-05   1.0600000e-04
   2.1950000e+03   8.5181550e+00  -5.8020000e-03  -5.3791000e-02   5.1500000e-03  -1.1400000e-04   7.0000000e-05   1.0600000e-04
   2.1960000e+03   8.5220380e+00  -2.3236000e-02  -2.4453000e-02  -1.0300000e-02  -1.1400000e-04   7.0000000e-05   1.0600000e-04
   2.1970000e+03   8.5259200e+00  -1.1623000e-02   1.9558000e-02  -3.0900000e-02  -1.1400000e-04   7.0000000e-05   1.0600000e-04
   2.1980000e+03   8.5298010e+00   2.9049000e-02   4.8940000e-03   2.0600000e-02  -1.1400000e-04   7.0000000e-05   1.0600000e-04
   2.1990000e+03   8.5336850e+00  -4.6481000e-02   9.7730000e-03  -3.6050000e-02  -1.1400000e-04   7.0000000e-05   1.0600000e-04
   2.2000000e+03   8.5375670e+00   3.4866000e-02  -4.4005000e-02   2.5750000e-02  -1.1400000e-04   7.0000000e-05   1.0600000e-04
   2.2010000e+03   8.5414500e+00  -2.9049000e-02  -9.7840000e-03  -5.1500000e-03  -1.1400000e-04   7.0000000e-05   1.0600000e-04
   2.2020000e+03   8.5453320e+00  -5.8080000e-03  -1.4671000e-02   4.1200000e-02  -1.1400000e-04   7.0000000e-05   1.0600000e-04
   2.2030000e+03   8.5492140e+00   2.9062000e-02  -7.8236000e-02   5.1500000e-03  -1.1400000e-04   7.0000000e-05   1.0600000e-04
   2.2040000e+03   8.5530970e+00  -2.9050000e-02  -4.0000000e-06   6.6950000e-02  -1.1400000e-04   7.0000000e-05   1.0600000e-04
   2.2050000e+03   8.5569800e+00   5.8120000e-03  -1.4669000e-02   5.1500000e-03  -1.1400000e-04   7.0000000e-05   1.0600000e-04
   2.2060000e+03   8.5608610e+00   1.7431000e-02  -4.8870000e-03   3.6050000e-02  -1.1400000e-04   7.0000000e-05   1.0600000e-04
   2.2070000e+03   8.5647430e+00  -1.7428000e-02  -1.4673000e-02   0.0000000e+00  -1.1400000e-04   7.0000000e-05   1.0600000e-04
   2.2080000e+03   8.5686260e+00  -1.7431000e-02   9.7770000e-03   2.0600000e-02  -1.1400000e-04   7.0000000e-05   1.0600000e-04
   2.2090000e+03   8.5725090e+00  -1.7427000e-02  -1.9563000e-02   5.6650000e-02  -1.1400000e-04   7.0000000e-05   1.0600000e-04
   2.2100000e+03   8.5763920e+00  -4.0663000e-02  -4.8905000e-02   2.5750000e-02  -1.1400000e-04   7.0000000e-05   1.0600000e-04
   2.2110000e+03   8.5802740e+00  -2.9048000e-02  -1.4674000e-02   5.6650000e-02  -1.1400000e-04   7.0000000e-05   1.0600000e-04
   2.2120000e+03   8.5841560e+00  -2.9045000e-02  -3.4234000e-02   6.6950000e-02  -1.1400000e-04   7.0000000e-05   1.0600000e-04
   2.2130000e+03   8.5880380e+00  -2.9051000e-02   9.7760000e-03   3.0900000e-02  -1.1400000e-04   7.0000000e-05   1.0600000e-04
   2.2140000e+03   8.5919220e+00  -5.8040000e-03  -4.4011000e-02   8.2400000e-02  -1.1400000e-04   7.0000000e-05   1.0600000e-04
   2.2150000e+03   8.5958040e+00  -1.1612000e-02  -5.3792000e-02  -1.0300000e-02  -1.1400000e-04   7.0000000e-05   1.0600000e-04
   2.2160000e+03   8.5996880e+00   5.8100000e-03   1.0000000e-06   4.1200000e-02  -1.1400000e-04   7.0000000e-05   1.0600000e-04
   2.2170000e+03   8.6035700e+00  -2.3238000e-02  -1.4673000e-02   3.0900000e-02  -1.1400000e-04   7.0000000e-05   1.0600000e-04
   2.2180000e+03   8.6074510e+00  -6.9719000e-02  -9.7900000e-03   2.5750000e-02  -1.1400000e-04   7.0000000e-05   1.0600000e-04
   2.2190000e+03   8.6113350e+00   5.8140000e-03  -2.4449000e-02  -3.6050000e-02  -1.1400000e-04   7.0000000e-05   1.0600000e-04
   2.2200000e+03   8.6152160e+00   1.1621000e-02  -9.7780000e-03   2.5750000e-02  -1.1400000e-04   7.0000000e-05   1.0600000e-04
   2.2210000e+03   8.6190980e+00  -4.0668000e-02  -1.4676000e-02   0.0000000e+00  -1.1400000e-04   7.0000000e-05   1.0600000e-04
   2.2220000e+03   8.6229800e+00  -1.7425000e-02  -3.4233000e-02   5.1500000e-03  -1.1400000e-04   7.0000000e-05   1.0600000e-04
   2.2230000e+03   8.6268630e+00   2.3242000e-02  -1.4667000e-02   1.5450000e-02  -1.1400000e-04   7.0000000e-05   1.0600000e-04
   2.2240000e+03   8.6307460e+00  -5.8040000e-03  -4.4011000e-02  -2.5750000e-02  -1.1400000e-04   7.0000000e-05   1.0600000e-04
   2.2250000e+03   8.6346270e+00  -1.7428000e-02  -1.4673000e-02   5.1500000e-03  -1.1400000e-04   7.0000000e-05   1.0600000e-04
   2.2260000e+03   8.6385100e+00   5.8120000e-03  -1.4669000e-02  -3.6050000e-02  -1.1400000e-04   7.0000000e-05   1.0600000e-04
   2.2270000e+03   8.6423920e+00  -4.0672000e-02   1.4664000e-02  -2.0600000e-02  -1.1400000e-04   7.0000000e-05   1.0600000e-04
   2.2280000e+03   8.6462760e+00  -5.8110000e-03   9.7790000e-03   0.0000000e+00  -1.1400000e-04   7.0000000e-05   1.0600000e-04
   2.2290000e+03   8.6501590e+00  -4.6476000e-02  -2.9347000e-02   5.1500000e-03  -1.1400000e-04   7.0000000e-05   1.0600000e-04
   2.2300000e+03   8.6540410e+00   3.0000000e-06  -1.9560000e-02   2.5750000e-02  -1.1400000e-04   7.0000000e-05   1.0600000e-04
   2.2310000e+03   8.6579240e+00  -1.1611000e-02  -6.3572000e-02   5.1500000e-02  -1.1400000e-04   7.0000000e-05   1.0600000e-04
   2.2320000e+03   8.6618040e+00  -5.8070000e-03  -1.9561000e-02   2.5750000e-02  -1.1400000e-04   7.0000000e-05   1.0600000e-04
   2.2330000e+03   8.6656890e+00  -1.7426000e-02  -2.4453000e-02   6.6950000e-02  -1.1400000e-04   7.0000000e-05   1.0600000e-04
   2.2340000e+03   8.6695700e+00  -4.6479000e-02  -9.7870000e-03  -1.0300000e-02  -1.1400000e-04   7.0000000e-05   1.0600000e-04
   2.2350000e+03   8.6734510e+00  -4.0674000e-02   2.4444000e-02   2.0600000e-02  -1.1400000e-04   7.0000000e-05   1.0600000e-04
   2.2360000e+03   8.6773350e+00   9.0000000e-06  -6.3570000e-02   5.1500000e-02  -1.1400000e-04   7.0000000e-05   1.0600000e-04
   2.2370000e+03   8.6812170e+00   1.7430000e-02   3.0000000e-06   3.6050000e-02  -1.1400000e-04   7.0000000e-05   1.0600000e-04
   2.2380000e+03   8.6851000e+00  -6.3902000e-02  -5.3799000e-02   3.0900000e-02  -1.1400000e-04   7.0000000e-05   1.0600000e-04
   2.2390000e+03   8.6889830e+00   1.1623000e-02  -1.9558000e-02   5.1500000e-02  -1.1400000e-04   7.0000000e-05   1.0600000e-04
   2.2400000e+03   8.6928650e+00   4.0675000e-02  -3.4225000e-02   1.5450000e-02  -1.1400000e-04   7.0000000e-05   1.0600000e-04
   2.2410000e+03   8.6967470e+00  -1.7431000e-02   9.7780000e-03   7.2100000e-02  -1.1400000e-04   7.0000000e-05   1.0600000e-04
   2.2420000e+03   8.7006300e+00   2.3241000e-02  -4.8870000e-03   4.1200000e-02  -1.1400000e-04   7.0000000e-05   1.0600000e-04
   2.2430000e+03   8.7045130e+00   8.0000000e-06  -6.3570000e-02   5.1500000e-02  -1.1400000e-04   7.0000000e-05   1.0600000e-04
   2.2440000e+03   8.7083950e+00  -1.7430000e-02  -2.0000000e-06   0.0000000e+00  -1.1400000e-04   7.0000000e-05   1.0600000e-04
   2.2450000e+03   8.7122770e+00   1.7436000e-02  -4.4008000e-02   2.5750000e-02  -1.1400000e-04   7.0000000e-05   1.0600000e-04
   2.2460000e+03   8.7161650e+00   1.7434000e-02  -2.9337000e-02  -3.6050000e-02  -1.1400000e-04   7.0000000e-05   1.0600000e-04
   2.2470000e+03   8.7200420e+00  -1.7428000e-02  -1.4673000e-02   4.1200000e-02  -1.1400000e-04   7.0000000e-05   1.0600000e-04
   2.2480000e+03   8.7239260e+00  -4.6481000e-02   9.7730000e-03  -3.0900000e-02  -1.1400000e-04   7.0000000e-05   1.0600000e-04
   2.2490000e+03   8.7278060e+00   1.7425000e-02   3.4233000e-02   2.5750000e-02  -1.1400000e-04   7.0000000e-05   1.0600000e-04
   2.2500000e+03   8.7316880e+00   1.1626000e-02  -4.4008000e-02  -5.1500000e-03  -1.1400000e-04   7.0000000e-05   1.0600000e-04
   2.2510000e+03   8.7355710e+00   5.8170000e-03  -4.8899000e-02  -5.1500000e-03  -1.1400000e-04   7.0000000e-05   1.0600000e-04
   2.2520000e+03   8.7394530e+00  -1.7422000e-02  -5.3793000e-02   0.0000000e+00  -1.1400000e-04   7.0000000e-05   1.0600000e-04
   2.2530000e+03   8.7433370e+00   1.7431000e-02  -9.7770000e-03  -5.1500000e-02  -1.1400000e-04   7.0000000e-05   1.0600000e-04
   2.2540000e+03   8.7472390e+00  -1.7425000e-02  -3.4233000e-02  -1.5450000e-02  -1.1400000e-04   7.0000000e-05   1.0600000e-04
   2.2550000e+03   8.7511010e+00  -5.8098000e-02  -1.4679000e-02   4.6350000e-02  -1.1400000e-04   7.0000000e-05   1.0600000e-04
   2.2560000e+03   8.7549840e+00   1.7425000e-02   3.4233000e-02  -2.5750000e-02  -1.1400000e-04   7.0000000e-05   1.0600000e-04
   2.2570000e+03   8.7588660e+00  -3.4854000e-02  -3.9125000e-02   0.0000000e+00  -1.1400000e-04   7.0000000e-05   1.0600000e-04
   2.2580000e+03   8.7627490e+00  -5.8099000e-02  -9.7890000e-03   1.0300000e-02  -1.1400000e-04   7.0000000e-05   1.0600000e-04
   2.2590000e+03   8.7666330e+00   2.9055000e-02  -3.4226000e-02   2.0600000e-02  -1.1400000e-04   7.0000000e-05   1.0600000e-04
   2.2600000e+03   8.7705140e+00  -1.1616000e-02  -2.9342000e-02   3.6050000e-02  -1.1400000e-04   7.0000000e-05   1.0600000e-04
   2.2610000e+03   8.7743960e+00  -4.6476000e-02  -2.9347000e-02   7.2100000e-02  -1.1400000e-04   7.0000000e-05   1.0600000e-04
   2.2620000e+03   8.7782790e+00  -1.7425000e-02  -3.4233000e-02   3.0900000e-02  -1.1400000e-04   7.0000000e-05   1.0600000e-04
   2.2630000e+03   8.7821620e+00  -1.7430000e-02  -3.0000000e-06   7.2100000e-02  -1.1400000e-04   7.0000000e-05   1.0600000e-04
   2.2640000e+03   8.7860420e+00  -4.0664000e-02  -4.4016000e-02   1.5450000e-02  -1.1400000e-04   7.0000000e-05   1.0600000e-04
   2.2650000e+03   8.7899250e+00  -2.9047000e-02  -1.9564000e-02   3.0900000e-02  -1.1400000e-04   7.0000000e-05   1.0600000e-04
   2.2660000e+03   8.7938080e+00  -1.1621000e-02   4.8880000e-03   4.1200000e-02  -1.1400000e-04   7.0000000e-05   1.0600000e-04
   2.2670000e+03   8.7976900e+00   2.3244000e-02  -2.9337000e-02   1.5450000e-02  -1.1400000e-04   7.0000000e-05   1.0600000e-04
   2.2680000e+03   8.8015730e+00   5.8060000e-03   2.4451000e-02   7.2100000e-02  -1.1400000e-04   7.0000000e-05   1.0600000e-04
   2.2690000e+03   8.8054540e+00  -5.8096000e-02  -2.4459000e-02   1.5450000e-02  -1.1400000e-04   7.0000000e-05   1.0600000e-04
   2.2700000e+03   8.8093380e+00   2.9053000e-02  -1.9556000e-02   7.2100000e-02  -1.1400000e-04   7.0000000e-05   1.0600000e-04
   2.2710000e+03   8.8132200e+00  -4.0666000e-02  -2.4456000e-02   2.5750000e-02  -1.1400000e-04   7.0000000e-05   1.0600000e-04
   2.2720000e+03   8.8171030e+00  -2.9052000e-02   1.4666000e-02   2.0600000e-02  -1.1400000e-04   7.0000000e-05   1.0600000e-04
   2.2730000e+03   8.8209860e+00   5.8150000e-03  -3.4229000e-02   0.0000000e+00  -1.1400000e-04   7.0000000e-05   1.0600000e-04
   2.2740000e+03   8.8248680e+00  -4.6473000e-02  -4.8906000e-02   2.5750000e-02  -1.1400000e-04   7.0000000e-05   1.0600000e-04
   2.2750000e+03   8.8287500e+00  -1.7433000e-02   1.9558000e-02  -5.1500000e-02  -1.1400000e-04   7.0000000e-05   1.0600000e-04
   2.2760000e+03   8.8326330e+00  -5.8030000e-03  -4.8901000e-02   1.0300000e-02  -1.1400000e-04   7.0000000e-05   1.0600000e-04
   2.2770000e+03   8.8365150e+00  -2.9056000e-02   3.9116000e-02  -1.0300000e-02  -1.1400000e-04   7.0000000e-05   1.0600000e-04
   2.2780000e+03   8.8403970e+00  -3.4859000e-02  -4.8950000e-03   0.0000000e+00  -1.1400000e-04   7.0000000e-05   1.0600000e-04
   2.2790000e+03   8.8442790e+00  -1.1614000e-02  -3.9122000e-02   5.1500000e-03  -1.1400000e-04   7.0000000e-05   1.0600000e-04
   2.2800000e+03   8.8481630e+00  -5.8070000e-03  -1.9561000e-02   2.5750000e-02  -1.1400000e-04   7.0000000e-05   1.0600000e-04
   2.2810000e+03   8.8520440e+00   4.0681000e-02  -7.3344000e-02  -1.0300000e-02  -1.1400000e-04   7.0000000e-05   1.0600000e-04
   2.2820000e+03   8.8559270e+00  -1.7426000e-02  -2.9343000e-02   5.6650000e-02  -1.1400000e-04   7.0000000e-05   1.0600000e-04
   2.2830000e+03   8.8598100e+00  -2.3236000e-02  -2.4453000e-02  -1.5450000e-02  -1.1400000e-04   7.0000000e-05   1.0600000e-04
   2.2840000e+03   8.8636910e+00  -1.1621000e-02   4.8880000e-03   3.6050000e-02  -1.1400000e-04   7.0000000e-05   1.0600000e-04
   2.2850000e+03   8.8675750e+00   4.0000000e-06  -2.4450000e-02  -1.5450000e-02  -1.1400000e-04   7.0000000e-05   1.0600000e-04
   2.2860000e+03   8.8714570e+00  -1.7424000e-02  -3.9123000e-02   2.5750000e-02  -1.1400000e-04   7.0000000e-05   1.0600000e-04
   2.2870000e+03   8.8753400e+00   4.0671000e-02  -9.7740000e-03   5.1500000e-02  -1.1400000e-04   7.0000000e-05   1.0600000e-04
   2.2880000e+03   8.8792220e+00  -2.3235000e-02  -3.4233000e-02   4.1200000e-02  -1.1400000e-04   7.0000000e-05   1.0600000e-04
   2.2890000e+03   8.8831040e+00  -1.7433000e-02   1.9557000e-02   0.0000000e+00  -1.1400000e-04   7.0000000e-05   1.0600000e-04
   2.2900000e+03   8.8869870e+00   4.0676000e-02  -4.4004000e-02   5.6650000e-02  -1.1400000e-04   7.0000000e-05   1.0600000e-04
   2.2910000e+03   8.8908700e+00  -5.8104000e-02   2.9331000e-02   2.5750000e-02  -1.1400000e-04   7.0000000e-05   1.0600000e-04
   2.2920000e+03   8.8947510e+00   1.1624000e-02  -2.4448000e-02   6.1800000e-02  -1.1400000e-04   7.0000000e-05   1.0600000e-04
   2.2930000e+03   8.8986330e+00   1.1624000e-02  -2.9338000e-02  -1.0300000e-02  -1.1400000e-04   7.0000000e-05   1.0600000e-04
   2.2940000e+03   8.9025160e+00  -1.7427000e-02  -1.9563000e-02   4.1200000e-02  -1.1400000e-04   7.0000000e-05   1.0600000e-04
   2.2950000e+03   8.9064000e+00  -1.7424000e-02  -4.4013000e-02  -5.6650000e-02  -1.1400000e-04   7.0000000e-05   1.0600000e-04
   2.2960000e+03   8.9102820e+00  -5.8104000e-02   2.9331000e-02   5.1500000e-03  -1.1400000e-04   7.0000000e-05   1.0600000e-04
   2.2970000e+03   8.9141640e+00  -1.1616000e-02  -2.4452000e-02  -4.1200000e-02  -1.1400000e-04   7.0000000e-05   1.0600000e-04
   2.2980000e+03   8.9180460e+00  -1.1617000e-02  -1.9562000e-02   4.6350000e-02  -1.1400000e-04   7.0000000e-05   1.0600000e-04
   2.2990000e+03   8.9219290e+00  -1.1622000e-02   1.4668000e-02   0.0000000e+00  -1.1400000e-04   7.0000000e-05   1.0600000e-04
   2.3000000e+03   8.9258120e+00  -3.4852000e-02  -5.3795000e-02  -5.1500000e-03  -1.1400000e-04   7.0000000e-05   1.0600000e-04
   2.3010000e+03   8.9296950e+00  -2.3239000e-02  -9.7830000e-03   2.0600000e-02  -1.1400000e-04   7.0000000e-05   1.0600000e-04
   2.3020000e+03   8.9335780e+00  -1.7426000e-02  -2.9343000e-02  -3.6050000e-02  -1.1400000e-04   7.0000000e-05   1.0600000e-04
   2.3030000e+03   8.9374590e+00  -2.3239000e-02  -4.8930000e-03   0.0000000e+00  -1.1400000e-04   7.0000000e-05   1.0600000e-04
   2.3040000e+03   8.9413400e+00  -1.7433000e-02   1.9558000e-02  -1.0300000e-02  -1.1400000e-04   7.0000000e-05   1.0600000e-04
   2.3050000e+03   8.9452400e+00  -5.2289000e-02  -4.8970000e-03  -1.5450000e-02  -1.1400000e-04   7.0000000e-05   1.0600000e-04
   2.3060000e+03   8.9491070e+00  -1.0000000e-06   9.7800000e-03   2.5750000e-02  -1.1400000e-04   7.0000000e-05   1.0600000e-04
   2.3070000e+03   8.9529880e+00   1.1628000e-02  -6.3568000e-02   0.0000000e+00  -1.1400000e-04   7.0000000e-05   1.0600000e-04
   2.3080000e+03   8.9568700e+00  -7.5529000e-02  -9.7900000e-03   4.6350000e-02  -1.1400000e-04   7.0000000e-05   1.0600000e-04
   2.3090000e+03   8.9607530e+00   4.0000000e-06  -2.9340000e-02   5.1500000e-02  -1.1400000e-04   7.0000000e-05   1.0600000e-04
   2.3100000e+03   8.9646440e+00  -1.1617000e-02  -1.9562000e-02   5.6650000e-02  -1.1400000e-04   7.0000000e-05   1.0600000e-04
   2.3110000e+03   8.9685200e+00  -5.8080000e-03  -1.4671000e-02   8.2400000e-02  -1.1400000e-04   7.0000000e-05   1.0600000e-04
   2.3120000e+03   8.9724000e+00  -1.1619000e-02  -9.7820000e-03   5.6650000e-02  -1.1400000e-04   7.0000000e-05   1.0600000e-04
   2.3130000e+03   8.9762830e+00  -2.9047000e-02  -1.9564000e-02   6.1800000e-02  -1.1400000e-04   7.0000000e-05   1.0600000e-04
   2.3140000e+03   8.9801660e+00  -1.1612000e-02  -5.3792000e-02   2.5750000e-02  -1.1400000e-04   7.0000000e-05   1.0600000e-04
   2.3150000e+03   8.9840490e+00  -3.4856000e-02  -2.9345000e-02   3.6050000e-02  -1.1400000e-04   7.0000000e-05   1.0600000e-04
   2.3160000e+03   8.9879310e+00   9.0000000e-06  -5.8680000e-02   2.0600000e-02  -1.1400000e-04   7.0000000e-05   1.0600000e-04
   2.3170000e+03   8.9918140e+00  -3.4861000e-02   4.8850000e-03   3.0900000e-02  -1.1400000e-04   7.0000000e-05   1.0600000e-04
   2.3180000e+03   8.9956970e+00   5.8090000e-03   9.7810000e-03   4.1200000e-02  -1.1400000e-04   7.0000000e-05   1.0600000e-04
   2.3190000e+03   8.9995780e+00  -1.7429000e-02  -4.8930000e-03   5.6650000e-02  -1.1400000e-04   7.0000000e-05   1.0600000e-04
   2.3200000e+03   9.0034620e+00  -2.9054000e-02   2.9336000e-02   4.6350000e-02  -1.1400000e-04   7.0000000e-05   1.0600000e-04
   2.3210000e+03   9.0073420e+00  -1.1611000e-02  -5.8682000e-02   4.1200000e-02  -1.1400000e-04   7.0000000e-05   1.0600000e-04
   2.3220000e+03   9.0112250e+00  -5.2286000e-02  -2.9348000e-02  -2.5750000e-02  -1.1400000e-04   7.0000000e-05   1.0600000e-04
   2.3230000e+03   9.0151070e+00   1.7431000e-02  -9.7770000e-03   4.1200000e-02  -1.1400000e-04   7.0000000e-05   1.0600000e-04
   2.3240000e+03   9.0189900e+00  -1.7424000e-02  -4.4013000e-02  -5.1500000e-02  -1.1400000e-04   7.0000000e-05   1.0600000e-04
   2.3250000e+03   9.0228730e+00  -5.8099000e-02  -9.7890000e-03   1.0300000e-02  -1.1400000e-04   7.0000000e-05   1.0600000e-04
   2.3260000e+03   9.0267540e+00   4.0673000e-02  -1.9554000e-02  -2.5750000e-02  -1.1400000e-04   7.0000000e-05   1.0600000e-04
   2.3270000e+03   9.0306370e+00  -1.7432000e-02   1.4667000e-02  -5.1500000e-03  -1.1400000e-04   7.0000000e-05   1.0600000e-04
   2.3280000e+03   9.0345200e+00   1.7434000e-02  -2.4447000e-02   1.0300000e-02  -1.1400000e-04   7.0000000e-05   1.0600000e-04
   2.3290000e+03   9.0384030e+00  -5.8040000e-03  -3.9121000e-02   1.0300000e-02  -1.1400000e-04   7.0000000e-05   1.0600000e-04
   2.3300000e+03   9.0422850e+00  -5.8070000e-03  -1.9561000e-02   3.0900000e-02  -1.1400000e-04   7.0000000e-05   1.0600000e-04
   2.3310000e+03   9.0461680e+00  -1.1617000e-02  -1.9562000e-02   4.6350000e-02  -1.1400000e-04   7.0000000e-05   1.0600000e-04
   2.3320000e+03   9.0500500e+00  -3.4862000e-02   1.4665000e-02   0.0000000e+00  -1.1400000e-04   7.0000000e-05   1.0600000e-04
   2.3330000e+03   9.0539320e+00   1.7437000e-02  -4.8897000e-02   2.0600000e-02  -1.1400000e-04   7.0000000e-05   1.0600000e-04
   2.3340000e+03   9.0578160e+00   1.1627000e-02  -4.8898000e-02   1.0300000e-02  -1.1400000e-04   7.0000000e-05   1.0600000e-04
   2.3350000e+03   9.0616960e+00  -1.7425000e-02  -3.4232000e-02   4.1200000e-02  -1.1400000e-04   7.0000000e-05   1.0600000e-04
   2.3360000e+03   9.0655780e+00  -5.8050000e-03  -3.4231000e-02   2.0600000e-02  -1.1400000e-04   7.0000000e-05   1.0600000e-04
   2.3370000e+03   9.0694610e+00   4.0674000e-02  -2.9335000e-02   5.6650000e-02  -1.1400000e-04   7.0000000e-05   1.0600000e-04
   2.3380000e+03   9.0733440e+00   3.0000000e-06  -2.4450000e-02   1.0300000e-02  -1.1400000e-04   7.0000000e-05   1.0600000e-04
   2.3390000e+03   9.0772270e+00  -5.8105000e-02   3.9112000e-02   8.2400000e-02  -1.1400000e-04   7.0000000e-05   1.0600000e-04
   2.3400000e+03   9.0811160e+00   4.0671000e-02  -4.8840000e-03   2.5750000e-02  -1.1400000e-04   7.0000000e-05   1.0600000e-04
   2.3410000e+03   9.0849910e+00  -4.6475000e-02  -3.4237000e-02   5.1500000e-02  -1.1400000e-04   7.0000000e-05   1.0600000e-04
   2.3420000e+03   9.0888740e+00  -2.3234000e-02  -4.4013000e-02   0.0000000e+00  -1.1400000e-04   7.0000000e-05   1.0600000e-04
   2.3430000e+03   9.0927560e+00   2.3246000e-02  -3.9117000e-02   1.0300000e-02  -1.1400000e-04   7.0000000e-05   1.0600000e-04
   2.3440000e+03   9.0966400e+00  -4.6476000e-02  -2.9347000e-02  -1.5450000e-02  -1.1400000e-04   7.0000000e-05   1.0600000e-04
   2.3450000e+03   9.1005220e+00  -2.9046000e-02  -2.4454000e-02   1.0300000e-02  -1.1400000e-04   7.0000000e-05   1.0600000e-04
   2.3460000e+03   9.1044040e+00   1.1621000e-02  -4.8880000e-03  -4.6350000e-02  -1.1400000e-04   7.0000000e-05   1.0600000e-04
   2.3470000e+03   9.1082860e+00   5.8090000e-03   4.8910000e-03   2.5750000e-02  -1.1400000e-04   7.0000000e-05   1.0600000e-04
   2.3480000e+03   9.1121690e+00  -5.2288000e-02  -1.4678000e-02  -2.0600000e-02  -1.1400000e-04   7.0000000e-05   1.0600000e-04
   2.3490000e+03   9.1160520e+00  -3.4857000e-02  -1.9565000e-02   2.0600000e-02  -1.1400000e-04   7.0000000e-05   1.0600000e-04
   2.3500000e+03   9.1199320e+00  -5.8050000e-03  -3.4231000e-02  -1.0300000e-02  -1.1400000e-04   7.0000000e-05   1.0600000e-04
   2.3510000e+03   9.1238160e+00   1.1624000e-02  -2.9338000e-02  -1.5450000e-02  -1.1400000e-04   7.0000000e-05   1.0600000e-04
   2.3520000e+03   9.1276980e+00  -1.7428000e-02  -1.4673000e-02   1.5450000e-02  -1.1400000e-04   7.0000000e-05   1.0600000e-04
   2.3530000e+03   9.1315810e+00  -1.7428000e-02  -1.4673000e-02  -5.6650000e-02  -1.1400000e-04   7.0000000e-05   1.0600000e-04
   2.3540000e+03   9.1354640e+00   5.8090000e-03   9.7810000e-03  -1.0300000e-02  -1.1400000e-04   7.0000000e-05   1.0600000e-04
   2.3550000e+03   9.1393460e+00   4.0000000e-06  -2.4450000e-02  -1.0300000e-02  -1.1400000e-04   7.0000000e-05   1.0600000e-04
   2.3560000e+03   9.1432280e+00  -4.0666000e-02  -2.9346000e-02   3.0900000e-02  -1.1400000e-04   7.0000000e-05   1.0600000e-04
   2.3570000e+03   9.1471100e+00   5.2293000e-02  -1.9552000e-02   1.5450000e-02  -1.1400000e-04   7.0000000e-05   1.0600000e-04
   2.3580000e+03   9.1509930e+00  -1.7425000e-02  -3.4233000e-02   4.6350000e-02  -1.1400000e-04   7.0000000e-05   1.0600000e-04
   2.3590000e+03   9.1548760e+00  -3.4862000e-02   1.4665000e-02  -5.1500000e-03  -1.1400000e-04   7.0000000e-05   1.0600000e-04
   2.3600000e+03   9.1587580e+00   1.1624000e-02  -2.9338000e-02   4.1200000e-02  -1.1400000e-04   7.0000000e-05   1.0600000e-04
   2.3610000e+03   9.1626410e+00  -5.2293000e-02   1.9552000e-02   6.6950000e-02  -1.1400000e-04   7.0000000e-05   1.0600000e-04
   2.3620000e+03   9.1665230e+00  -5.8070000e-03  -1.9561000e-02   4.1200000e-02  -1.1400000e-04   7.0000000e-05   1.0600000e-04
   2.3630000e+03   9.1704060e+00   3.0000000e-06  -1.9560000e-02   5.6650000e-02  -1.1400000e-04   7.0000000e-05   1.0600000e-04
   2.3640000e+03   9.1742870e+00  -1.7427000e-02  -1.9563000e-02   2.5750000e-02  -1.1400000e-04   7.0000000e-05   1.0600000e-04
   2.3650000e+03   9.1781690e+00  -4.0663000e-02  -4.8906000e-02   4.6350000e-02  -1.1400000e-04   7.0000000e-05   1.0600000e-04
   2.3660000e+03   9.1820530e+00  -5.8101000e-02   9.7720000e-03   5.1500000e-02  -1.1400000e-04   7.0000000e-05   1.0600000e-04
   2.3670000e+03   9.1859350e+00  -2.3238000e-02  -1.4673000e-02   2.0600000e-02  -1.1400000e-04   7.0000000e-05   1.0600000e-04
   2.3680000e+03   9.1898170e+00   2.9049000e-02   9.7840000e-03   6.6950000e-02  -1.1400000e-04   7.0000000e-05   1.0600000e-04
   2.3690000e+03   9.1936990e+00   1.0000000e-06  -4.8900000e-03   0.0000000e+00  -1.1400000e-04   7.0000000e-05   1.0600000e-04
   2.3700000e+03   9.1975810e+00  -3.4852000e-02  -5.8685000e-02   5.1500000e-02  -1.1400000e-04   7.0000000e-05   1.0600000e-04
   2.3710000e+03   9.2014650e+00  -5.8110000e-03   4.8890000e-03  -2.0600000e-02  -1.1400000e-04   7.0000000e-05   1.0600000e-04
   2.3720000e+03   9.2053470e+00   2.3245000e-02  -3.4227000e-02   0.0000000e+00  -1.1400000e-04   7.0000000e-05   1.0600000e-04
   2.3730000e+03   9.2092290e+00  -1.1618000e-02  -1.4672000e-02  -4.1200000e-02  -1.1400000e-04   7.0000000e-05   1.0600000e-04
   2.3740000e+03   9.2131130e+00   4.6481000e-02  -9.7730000e-03   6.6950000e-02  -1.1400000e-04   7.0000000e-05   1.0600000e-04
   2.3750000e+03   9.2169960e+00  -2.9049000e-02  -9.7840000e-03  -2.0600000e-02  -1.1400000e-04   7.0000000e-05   1.0600000e-04
   2.3760000e+03   9.2208770e+00  -5.8100000e-03  -1.0000000e-06   4.1200000e-02  -1.1400000e-04   7.0000000e-05   1.0600000e-04
   2.3770000e+03   9.2247600e+00   5.8109000e-02  -5.8671000e-02   0.0000000e+00  -1.1400000e-04   7.0000000e-05   1.0600000e-04
   2.3780000e+03   9.2286420e+00  -5.2290000e-02  -8.0000000e-06   3.6050000e-02  -1.1400000e-04   7.0000000e-05   1.0600000e-04
   2.3790000e+03   9.2325240e+00   5.8140000e-03  -2.9339000e-02   1.5450000e-02  -1.1400000e-04   7.0000000e-05   1.0600000e-04
   2.3800000e+03   9.2364060e+00   1.1625000e-02  -3.4228000e-02   4.6350000e-02  -1.1400000e-04   7.0000000e-05   1.0600000e-04
   2.3810000e+03   9.2402900e+00  -1.1622000e-02   1.4668000e-02   2.5750000e-02  -1.1400000e-04   7.0000000e-05   1.0600000e-04
   2.3820000e+03   9.2441720e+00  -1.7428000e-02  -1.4673000e-02   4.1200000e-02  -1.1400000e-04   7.0000000e-05   1.0600000e-04
   2.3830000e+03   9.2480550e+00  -5.8097000e-02  -1.9569000e-02  -1.5450000e-02  -1.1400000e-04   7.0000000e-05   1.0600000e-04
   2.3840000e+03   9.2519360e+00   3.0000000e-06  -1.9560000e-02   1.5450000e-02  -1.1400000e-04   7.0000000e-05   1.0600000e-04
   2.3850000e+03   9.2558180e+00  -3.4850000e-02  -6.8465000e-02   2.0600000e-02  -1.1400000e-04   7.0000000e-05   1.0600000e-04
   2.3860000e+03   9.2597010e+00   8.0000000e-06  -5.3790000e-02   7.7250000e-02  -1.1400000e-04   7.0000000e-05   1.0600000e-04
   2.3870000e+03   9.2635860e+00  -1.7428000e-02  -1.4673000e-02   4.1200000e-02  -1.1400000e-04   7.0000000e-05   1.0600000e-04
   2.3880000e+03   9.2674670e+00  -2.9051000e-02   9.7760000e-03   9.7850000e-02  -1.1400000e-04   7.0000000e-05   1.0600000e-04
   2.3890000e+03   9.2713490e+00   1.1621000e-02  -4.8880000e-03   4.1200000e-02  -1.1400000e-04   7.0000000e-05   1.0600000e-04
   2.3900000e+03   9.2752300e+00  -3.4861000e-02   4.8850000e-03   5.6650000e-02  -1.1400000e-04   7.0000000e-05   1.0600000e-04
   2.3910000e+03   9.2791140e+00  -1.7426000e-02  -2.9343000e-02   3.6050000e-02  -1.1400000e-04   7.0000000e-05   1.0600000e-04
   2.3920000e+03   9.2829960e+00  -8.1334000e-02  -4.4022000e-02   2.5750000e-02  -1.1400000e-04   7.0000000e-05   1.0600000e-04
   2.3930000e+03   9.2868780e+00  -1.1619000e-02  -9.7820000e-03   6.6950000e-02  -1.1400000e-04   7.0000000e-05   1.0600000e-04
   2.3940000e+03   9.2907600e+00   3.4866000e-02  -4.4005000e-02  -5.1500000e-03  -1.1400000e-04   7.0000000e-05   1.0600000e-04
   2.3950000e+03   9.2946430e+00  -7.5529000e-02  -9.7910000e-03  -3.0900000e-02  -1.1400000e-04   7.0000000e-05   1.0600000e-04
   2.3960000e+03   9.2985260e+00   1.1619000e-02   4.8920000e-03   1.5450000e-02  -1.1400000e-04   7.0000000e-05   1.0600000e-04
   2.3970000e+03   9.3024070e+00   1.1620000e-02   2.0000000e-06  -3.6050000e-02  -1.1400000e-04   7.0000000e-05   1.0600000e-04
   2.3980000e+03   9.3062920e+00  -5.8090000e-03  -9.7810000e-03   5.1500000e-03  -1.1400000e-04   7.0000000e-05   1.0600000e-04
   2.3990000e+03   9.3101730e+00   1.1625000e-02  -3.4228000e-02  -1.0300000e-02  -1.1400000e-04   7.0000000e-05   1.0600000e-04
   2.4000000e+03   9.3140550e+00  -1.7426000e-02  -2.9342000e-02  -1.0300000e-02  -1.1400000e-04   7.0000000e-05   1.0600000e-04
   2.4010000e+03   9.3179390e+00   4.0000000e-06  -2.9340000e-02   5.1500000e-03  -1.1400000e-04   7.0000000e-05   1.0600000e-04
   2.4020000e+03   9.3218200e+00  -4.6477000e-02  -1.9566000e-02  -3.6050000e-02  -1.1400000e-04   7.0000000e-05   1.0600000e-04
   2.4030000e+03   9.3257030e+00  -1.7431000e-02   9.7770000e-03   5.1500000e-03  -1.1400000e-04   7.0000000e-05   1.0600000e-04
   2.4040000e+03   9.3295870e+00   2.9056000e-02  -3.9116000e-02  -1.0300000e-02  -1.1400000e-04   7.0000000e-05   1.0600000e-04
   2.4050000e+03   9.3334670e+00  -3.4859000e-02  -9.7850000e-03   5.1500000e-03  -1.1400000e-04   7.0000000e-05   1.0600000e-04
   2.4060000e+03   9.3373520e+00  -2.9047000e-02  -1.9564000e-02   2.0600000e-02  -1.1400000e-04   7.0000000e-05   1.0600000e-04
   2.4070000e+03   9.3412320e+00   1.1624000e-02  -2.9338000e-02   5.6650000e-02  -1.1400000e-04   7.0000000e-05   1.0600000e-04
   2.4080000e+03   9.3451150e+00   5.8030000e-03   4.8901000e-02   5.1500000e-03  -1.1400000e-04   7.0000000e-05   1.0600000e-04
   2.4090000e+03   9.3489970e+00  -3.4852000e-02  -5.3795000e-02   5.1500000e-02  -1.1400000e-04   7.0000000e-05   1.0600000e-04
   2.4100000e+03   9.3528800e+00   5.8090000e-03   9.7810000e-03  -3.0900000e-02  -1.1400000e-04   7.0000000e-05   1.0600000e-04
   2.4110000e+03   9.3567620e+00   1.7429000e-02   9.7830000e-03   4.1200000e-02  -1.1400000e-04   7.0000000e-05   1.0600000e-04
   2.4120000e+03   9.3606450e+00  -5.8094000e-02  -4.4019000e-02  -5.1500000e-03  -1.1400000e-04   7.0000000e-05   1.0600000e-04
   2.4130000e+03   9.3645270e+00   1.7436000e-02  -3.9117000e-02   5.6650000e-02  -1.1400000e-04   7.0000000e-05   1.0600000e-04
   2.4140000e+03   9.3684100e+00   6.0000000e-06  -4.4010000e-02   1.0300000e-02  -1.1400000e-04   7.0000000e-05   1.0600000e-04
   2.4150000e+03   9.3722930e+00  -1.1619000e-02  -4.8920000e-03   6.6950000e-02  -1.1400000e-04   7.0000000e-05   1.0600000e-04
   2.4160000e+03   9.3761750e+00   2.9056000e-02  -4.4006000e-02   3.6050000e-02  -1.1400000e-04   7.0000000e-05   1.0600000e-04
   2.4170000e+03   9.3800580e+00  -1.7427000e-02  -1.9563000e-02   2.5750000e-02  -1.1400000e-04   7.0000000e-05   1.0600000e-04
   2.4180000e+03   9.3839400e+00  -1.1622000e-02   1.4668000e-02   3.0900000e-02  -1.1400000e-04   7.0000000e-05   1.0600000e-04
   2.4190000e+03   9.3878220e+00  -2.3229000e-02  -7.3353000e-02   2.5750000e-02  -1.1400000e-04   7.0000000e-05   1.0600000e-04
   2.4200000e+03   9.3917050e+00   5.8140000e-03  -2.9339000e-02  -1.0300000e-02  -1.1400000e-04   7.0000000e-05   1.0600000e-04
   2.4210000e+03   9.3955860e+00   6.3916000e-02  -4.4001000e-02   0.0000000e+00  -1.1400000e-04   7.0000000e-05   1.0600000e-04
   2.4220000e+03   9.3994680e+00  -5.8097000e-02  -1.9569000e-02  -4.1200000e-02  -1.1400000e-04   7.0000000e-05   1.0600000e-04
   2.4230000e+03   9.4033510e+00   3.4859000e-02   9.7850000e-03   3.6050000e-02  -1.1400000e-04   7.0000000e-05   1.0600000e-04
   2.4240000e+03   9.4072340e+00   1.7435000e-02  -3.4227000e-02  -4.1200000e-02  -1.1400000e-04   7.0000000e-05   1.0600000e-04
   2.4250000e+03   9.4111170e+00  -1.1616000e-02  -2.4452000e-02   5.6650000e-02  -1.1400000e-04   7.0000000e-05   1.0600000e-04
   2.4260000e+03   9.4149990e+00  -1.1615000e-02  -3.4232000e-02  -5.1500000e-03  -1.1400000e-04   7.0000000e-05   1.0600000e-04
   2.4270000e+03   9.4188800e+00  -1.1617000e-02  -1.9562000e-02  -1.0300000e-02  -1.1400000e-04   7.0000000e-05   1.0600000e-04
   2.4280000e+03   9.4227640e+00  -5.8040000e-03  -4.4011000e-02   2.0600000e-02  -1.1400000e-04   7.0000000e-05   1.0600000e-04
   2.4290000e+03   9.4266460e+00  -5.8100000e-02  -8.0000000e-06  -4.6350000e-02  -1.1400000e-04   7.0000000e-05   1.0600000e-04
   2.4300000e+03   9.4305300e+00   1.7429000e-02   9.7820000e-03   1.0300000e-02  -1.1400000e-04   7.0000000e-05   1.0600000e-04
   2.4310000e+03   9.4344120e+00  -1.1619000e-02  -4.8920000e-03   3.0900000e-02  -1.1400000e-04   7.0000000e-05   1.0600000e-04
   2.4320000e+03   9.4382940e+00  -6.3909000e-02  -9.7890000e-03   3.6050000e-02  -1.1400000e-04   7.0000000e-05   1.0600000e-04
   2.4330000e+03   9.4421760e+00   4.0670000e-02   6.0000000e-06   0.0000000e+00  -1.1400000e-04   7.0000000e-05   1.0600000e-04
   2.4340000e+03   9.4460590e+00  -2.3233000e-02  -4.8903000e-02   2.0600000e-02  -1.1400000e-04   7.0000000e-05   1.0600000e-04
   2.4350000e+03   9.4499420e+00  -3.4854000e-02  -4.4015000e-02   7.2100000e-02  -1.1400000e-04   7.0000000e-05   1.0600000e-04
   2.4360000e+03   9.4538220e+00  -1.7426000e-02  -2.4453000e-02   4.1200000e-02  -1.1400000e-04   7.0000000e-05   1.0600000e-04
   2.4370000e+03   9.4577050e+00  -3.4858000e-02  -1.4675000e-02   8.7550000e-02  -1.1400000e-04   7.0000000e-05   1.0600000e-04
   2.4380000e+03   9.4615890e+00   2.9049000e-02   4.8940000e-03   2.5750000e-02  -1.1400000e-04   7.0000000e-05   1.0600000e-04
   2.4390000e+03   9.4654700e+00  -5.8099000e-02  -9.7890000e-03   7.2100000e-02  -1.1400000e-04   7.0000000e-05   1.0600000e-04
   2.4400000e+03   9.4693540e+00  -2.9051000e-02   9.7760000e-03  -5.1500000e-03  -1.1400000e-04   7.0000000e-05   1.0600000e-04
   2.4410000e+03   9.4732360e+00   3.4866000e-02  -4.4005000e-02   0.0000000e+00  -1.1400000e-04   7.0000000e-05   1.0600000e-04
   2.4420000e+03   9.4771180e+00  -5.8060000e-03  -2.9341000e-02   4.6350000e-02  -1.1400000e-04   7.0000000e-05   1.0600000e-04
   2.4430000e+03   9.4810010e+00  -5.8080000e-03  -1.4671000e-02   2.0600000e-02  -1.1400000e-04   7.0000000e-05   1.0600000e-04
   2.4440000e+03   9.4848830e+00   1.1625000e-02  -3.4228000e-02   6.1800000e-02  -1.1400000e-04   7.0000000e-05   1.0600000e-04
   2.4450000e+03   9.4887660e+00  -2.9049000e-02  -4.8940000e-03   1.0300000e-02  -1.1400000e-04   7.0000000e-05   1.0600000e-04
   2.4460000e+03   9.4926480e+00  -5.2282000e-02  -5.3798000e-02   5.6650000e-02  -1.1400000e-04   7.0000000e-05   1.0600000e-04
   2.4470000e+03   9.4965310e+00  -1.7427000e-02  -1.9563000e-02   5.1500000e-03  -1.1400000e-04   7.0000000e-05   1.0600000e-04
   2.4480000e+03   9.5004130e+00  -1.7426000e-02  -2.9343000e-02   1.5450000e-02  -1.1400000e-04   7.0000000e-05   1.0600000e-04
   2.4490000e+03   9.5042960e+00  -2.3233000e-02  -4.8903000e-02  -3.0900000e-02  -1.1400000e-04   7.0000000e-05   1.0600000e-04
   2.4500000e+03   9.5081770e+00   1.7436000e-02  -3.9117000e-02  -1.0300000e-02  -1.1400000e-04   7.0000000e-05   1.0600000e-04
   2.4510000e+03   9.5120590e+00   5.8090000e-03   4.8910000e-03  -4.6350000e-02  -1.1400000e-04   7.0000000e-05   1.0600000e-04
   2.4520000e+03   9.5159430e+00  -2.9054000e-02   2.9336000e-02  -1.0300000e-02  -1.1400000e-04   7.0000000e-05   1.0600000e-04
   2.4530000e+03   9.5198240e+00  -1.7428000e-02  -1.4673000e-02  -1.0300000e-02  -1.1400000e-04   7.0000000e-05   1.0600000e-04
   2.4540000e+03   9.5237070e+00  -3.4859000e-02  -9.7850000e-03  -5.1500000e-03  -1.1400000e-04   7.0000000e-05   1.0600000e-04
   2.4550000e+03   9.5275900e+00   2.9056000e-02  -3.9116000e-02   2.5750000e-02  -1.1400000e-04   7.0000000e-05   1.0600000e-04
   2.4560000e+03   9.5314710e+00   9.0000000e-06  -6.3570000e-02   2.5750000e-02  -1.1400000e-04   7.0000000e-05   1.0600000e-04
   2.4570000e+03   9.5353550e+00   3.0000000e-06  -1.9560000e-02   2.0600000e-02  -1.1400000e-04   7.0000000e-05   1.0600000e-04
   2.4580000e+03   9.5392370e+00   4.6485000e-02  -3.4223000e-02   3.0900000e-02  -1.1400000e-04   7.0000000e-05   1.0600000e-04
   2.4590000e+03   9.5431190e+00  -5.8104000e-02   2.9332000e-02  -2.0600000e-02  -1.1400000e-04   7.0000000e-05   1.0600000e-04
   2.4600000e+03   9.5470240e+00   1.7430000e-02   2.0000000e-06   5.1500000e-02  -1.1400000e-04   7.0000000e-05   1.0600000e-04
   2.4610000e+03   9.5508840e+00   4.0677000e-02  -5.3785000e-02   0.0000000e+00  -1.1400000e-04   7.0000000e-05   1.0600000e-04
   2.4620000e+03   9.5547670e+00  -7.5527000e-02  -2.4460000e-02   5.1500000e-02  -1.1400000e-04   7.0000000e-05   1.0600000e-04
   2.4630000e+03   9.5586500e+00   1.1622000e-02  -1.4668000e-02   4.1200000e-02  -1.1400000e-04   7.0000000e-05   1.0600000e-04
   2.4640000e+03   9.5625320e+00   1.1627000e-02  -4.8898000e-02   4.1200000e-02  -1.1400000e-04   7.0000000e-05   1.0600000e-04
   2.4650000e+03   9.5664130e+00  -2.3240000e-02  -3.0000000e-06   2.5750000e-02  -1.1400000e-04   7.0000000e-05   1.0600000e-04
   2.4660000e+03   9.5702950e+00   5.8120000e-03  -1.4669000e-02   6.1800000e-02  -1.1400000e-04   7.0000000e-05   1.0600000e-04
   2.4670000e+03   9.5741790e+00   1.7430000e-02   3.0000000e-06   3.6050000e-02  -1.1400000e-04   7.0000000e-05   1.0600000e-04
   2.4680000e+03   9.5780620e+00   5.8170000e-03  -4.8899000e-02   2.0600000e-02  -1.1400000e-04   7.0000000e-05   1.0600000e-04
   2.4690000e+03   9.5819440e+00  -4.0666000e-02  -2.9346000e-02  -1.5450000e-02  -1.1400000e-04   7.0000000e-05   1.0600000e-04
   2.4700000e+03   9.5858260e+00   4.6478000e-02   1.4677000e-02   2.0600000e-02  -1.1400000e-04   7.0000000e-05   1.0600000e-04
   2.4710000e+03   9.5897080e+00  -1.1611000e-02  -6.3572000e-02  -4.1200000e-02  -1.1400000e-04   7.0000000e-05   1.0600000e-04
   2.4720000e+03   9.5935910e+00  -1.1619000e-02  -9.7820000e-03   5.6650000e-02  -1.1400000e-04   7.0000000e-05   1.0600000e-04
   2.4730000e+03   9.5974750e+00  -4.0000000e-06   2.4450000e-02  -3.0900000e-02  -1.1400000e-04   7.0000000e-05   1.0600000e-04
   2.4740000e+03   9.6013570e+00  -1.1615000e-02  -3.4232000e-02   2.5750000e-02  -1.1400000e-04   7.0000000e-05   1.0600000e-04
   2.4750000e+03   9.6052400e+00  -1.7427000e-02  -1.9563000e-02   1.5450000e-02  -1.1400000e-04   7.0000000e-05   1.0600000e-04
   2.4760000e+03   9.6091210e+00  -3.4854000e-02  -4.4015000e-02  -2.0600000e-02  -1.1400000e-04   7.0000000e-05   1.0600000e-04
   2.4770000e+03   9.6130040e+00  -2.3237000e-02  -1.9563000e-02   1.0300000e-02  -1.1400000e-04   7.0000000e-05   1.0600000e-04
   2.4780000e+03   9.6168860e+00  -1.7429000e-02  -4.8930000e-03  -4.1200000e-02  -1.1400000e-04   7.0000000e-05   1.0600000e-04
   2.4790000e+03   9.6207680e+00  -8.1339000e-02  -9.7920000e-03  -3.0900000e-02  -1.1400000e-04   7.0000000e-05   1.0600000e-04
   2.4800000e+03   9.6246500e+00   5.8060000e-03   2.9341000e-02  -3.6050000e-02  -1.1400000e-04   7.0000000e-05   1.0600000e-04
   2.4810000e+03   9.6285330e+00   5.8120000e-03  -1.4669000e-02  -2.5750000e-02  -1.1400000e-04   7.0000000e-05   1.0600000e-04
   2.4820000e+03   9.6324160e+00  -5.2283000e-02  -4.8908000e-02   2.0600000e-02  -1.1400000e-04   7.0000000e-05   1.0600000e-04
   2.4830000e+03   9.6362990e+00   2.3246000e-02  -3.9117000e-02   2.5750000e-02  -1.1400000e-04   7.0000000e-05   1.0600000e-04
   2.4840000e+03   9.6401810e+00  -5.8020000e-03  -5.3791000e-02   4.1200000e-02  -1.1400000e-04   7.0000000e-05   1.0600000e-04
   2.4850000e+03   9.6440720e+00   3.0000000e-06  -1.9560000e-02   6.6950000e-02  -1.1400000e-04   7.0000000e-05   1.0600000e-04
   2.4860000e+03   9.6479450e+00  -2.9044000e-02  -4.4014000e-02   5.1500000e-02  -1.1400000e-04   7.0000000e-05   1.0600000e-04
   2.4870000e+03   9.6518280e+00  -6.3911000e-02   9.7710000e-03   5.6650000e-02  -1.1400000e-04   7.0000000e-05   1.0600000e-04
   2.4880000e+03   9.6557100e+00  -1.1619000e-02  -4.8920000e-03   5.1500000e-02  -1.1400000e-04   7.0000000e-05   1.0600000e-04
   2.4890000e+03   9.6595930e+00  -1.1614000e-02  -3.9122000e-02   1.5450000e-02  -1.1400000e-04   7.0000000e-05   1.0600000e-04
   2.4900000e+03   9.6634770e+00  -1.7427000e-02  -1.9563000e-02   3.6050000e-02  -1.1400000e-04   7.0000000e-05   1.0600000e-04
   2.4910000e+03   9.6673570e+00   3.4866000e-02  -3.9115000e-02   3.0900000e-02  -1.1400000e-04   7.0000000e-05   1.0600000e-04
   2.4920000e+03   9.6712410e+00  -2.9047000e-02  -2.4454000e-02   3.0900000e-02  -1.1400000e-04   7.0000000e-05   1.0600000e-04
   2.4930000e+03   9.6751220e+00  -2.9050000e-02  -4.0000000e-06   6.1800000e-02  -1.1400000e-04   7.0000000e-05   1.0600000e-04
   2.4940000e+03   9.6790050e+00  -5.8090000e-03  -9.7810000e-03   5.6650000e-02  -1.1400000e-04   7.0000000e-05   1.0600000e-04
   2.4950000e+03   9.6828870e+00  -1.7427000e-02  -2.4452000e-02   5.6650000e-02  -1.1400000e-04   7.0000000e-05   1.0600000e-04
   2.4960000e+03   9.6867690e+00  -3.4853000e-02  -5.3795000e-02   2.0600000e-02  -1.1400000e-04   7.0000000e-05   1.0600000e-04
   2.4970000e+03   9.6906530e+00   1.7437000e-02  -4.8897000e-02   5.1500000e-03  -1.1400000e-04   7.0000000e-05   1.0600000e-04
   2.4980000e+03   9.6945350e+00  -5.8050000e-03  -3.4231000e-02  -2.0600000e-02  -1.1400000e-04   7.0000000e-05   1.0600000e-04
   2.4990000e+03   9.6984170e+00  -5.8097000e-02  -1.9569000e-02   1.0300000e-02  -1.1400000e-04   7.0000000e-05   1.0600000e-04
   2.5000000e+03   9.7023000e+00   5.8070000e-03   1.9561000e-02  -2.5750000e-02  -1.1400000e-04   7.0000000e-05   1.0600000e-04
   2.5010000e+03   9.7061820e+00   1.1625000e-02  -3.4228000e-02  -2.0600000e-02  -1.1400000e-04   7.0000000e-05   1.0600000e-04
   2.5020000e+03   9.7100650e+00  -2.3242000e-02   1.4667000e-02  -5.1500000e-03  -1.1400000e-04   7.0000000e-05   1.0600000e-04
   2.5030000e+03   9.7139480e+00   4.0671000e-02  -4.8840000e-03   2.5750000e-02  -1.1400000e-04   7.0000000e-05   1.0600000e-04
   2.5040000e+03   9.7178290e+00   1.1631000e-02  -7.3348000e-02   4.1200000e-02  -1.1400000e-04   7.0000000e-05   1.0600000e-04
   2.5050000e+03   9.7217120e+00  -1.1616000e-02  -2.4452000e-02   4.6350000e-02  -1.1400000e-04   7.0000000e-05   1.0600000e-04
   2.5060000e+03   9.7255950e+00   2.3246000e-02  -3.9117000e-02  -1.5450000e-02  -1.1400000e-04   7.0000000e-05   1.0600000e-04
   2.5070000e+03   9.7294770e+00  -4.6475000e-02  -3.4237000e-02   4.1200000e-02  -1.1400000e-04   7.0000000e-05   1.0600000e-04
   2.5080000e+03   9.7333580e+00   5.2292000e-02  -1.4662000e-02  -1.0300000e-02  -1.1400000e-04   7.0000000e-05   1.0600000e-04
   2.5090000e+03   9.7372410e+00  -4.6479000e-02  -9.7870000e-03   5.1500000e-03  -1.1400000e-04   7.0000000e-05   1.0600000e-04
   2.5100000e+03   9.7411240e+00  -6.9716000e-02  -2.9350000e-02   1.0300000e-02  -1.1400000e-04   7.0000000e-05   1.0600000e-04
   2.5110000e+03   9.7450070e+00   2.9059000e-02  -5.8676000e-02   3.6050000e-02  -1.1400000e-04   7.0000000e-05   1.0600000e-04
   2.5120000e+03   9.7488900e+00  -2.3233000e-02  -4.8903000e-02   6.6950000e-02  -1.1400000e-04   7.0000000e-05   1.0600000e-04
   2.5130000e+03   9.7527700e+00  -2.9048000e-02  -1.4674000e-02   6.1800000e-02  -1.1400000e-04   7.0000000e-05   1.0600000e-04
   2.5140000e+03   9.7566540e+00   1.1625000e-02  -3.4228000e-02   4.6350000e-02  -1.1400000e-04   7.0000000e-05   1.0600000e-04
   2.5150000e+03   9.7605370e+00  -2.9049000e-02  -9.7840000e-03   6.1800000e-02  -1.1400000e-04   7.0000000e-05   1.0600000e-04
   2.5160000e+03   9.7644200e+00  -1.7422000e-02  -5.3793000e-02   2.0600000e-02  -1.1400000e-04   7.0000000e-05   1.0600000e-04
   2.5170000e+03   9.7683020e+00   5.8190000e-03  -5.8679000e-02   2.5750000e-02  -1.1400000e-04   7.0000000e-05   1.0600000e-04
   2.5180000e+03   9.7721840e+00  -2.3241000e-02   9.7770000e-03   3.0900000e-02  -1.1400000e-04   7.0000000e-05   1.0600000e-04
   2.5190000e+03   9.7760650e+00  -5.8091000e-02  -6.3579000e-02   5.1500000e-03  -1.1400000e-04   7.0000000e-05   1.0600000e-04
   2.5200000e+03   9.7799490e+00   1.7434000e-02  -2.4447000e-02  -3.6050000e-02  -1.1400000e-04   7.0000000e-05   1.0600000e-04
   2.5210000e+03   9.7838310e+00  -1.1621000e-02   4.8880000e-03   3.6050000e-02  -1.1400000e-04   7.0000000e-05   1.0600000e-04
   2.5220000e+03   9.7877130e+00  -4.6480000e-02  -7.0000000e-06  -5.1500000e-03  -1.1400000e-04   7.0000000e-05   1.0600000e-04
   2.5230000e+03   9.7915950e+00  -4.0674000e-02   2.4444000e-02   4.1200000e-02  -1.1400000e-04   7.0000000e-05   1.0600000e-04
   2.5240000e+03   9.7954780e+00  -1.7427000e-02  -1.9563000e-02   5.1500000e-03  -1.1400000e-04   7.0000000e-05   1.0600000e-04
   2.5250000e+03   9.7993600e+00   6.0000000e-06  -3.9120000e-02  -5.1500000e-03  -1.1400000e-04   7.0000000e-05   1.0600000e-04
   2.5260000e+03   9.8032450e+00  -1.7420000e-02  -6.8463000e-02   1.0300000e-02  -1.1400000e-04   7.0000000e-05   1.0600000e-04
   2.5270000e+03   9.8071260e+00  -2.9049000e-02  -9.7840000e-03  -5.6650000e-02  -1.1400000e-04   7.0000000e-05   1.0600000e-04
   2.5280000e+03   9.8110070e+00   1.7434000e-02  -2.9338000e-02   0.0000000e+00  -1.1400000e-04   7.0000000e-05   1.0600000e-04
   2.5290000e+03   9.8148910e+00  -3.4863000e-02   2.4445000e-02  -4.1200000e-02  -1.1400000e-04   7.0000000e-05   1.0600000e-04
   2.5300000e+03   9.8187730e+00  -5.2295000e-02   3.4223000e-02   1.0300000e-02  -1.1400000e-04   7.0000000e-05   1.0600000e-04
   2.5310000e+03   9.8226560e+00   4.0675000e-02  -3.4225000e-02   1.0300000e-02  -1.1400000e-04   7.0000000e-05   1.0600000e-04
   2.5320000e+03   9.8265390e+00  -4.6476000e-02  -2.9347000e-02   3.6050000e-02  -1.1400000e-04   7.0000000e-05   1.0600000e-04
   2.5330000e+03   9.8304200e+00  -4.0670000e-02  -6.0000000e-06   5.1500000e-03  -1.1400000e-04   7.0000000e-05   1.0600000e-04
   2.5340000e+03   9.8343030e+00   1.1628000e-02  -5.3788000e-02   3.0900000e-02  -1.1400000e-04   7.0000000e-05   1.0600000e-04
   2.5350000e+03   9.8381860e+00  -2.9051000e-02   4.8860000e-03   5.1500000e-03  -1.1400000e-04   7.0000000e-05   1.0600000e-04
   2.5360000e+03   9.8420670e+00   5.8120000e-03  -1.4669000e-02   0.0000000e+00  -1.1400000e-04   7.0000000e-05   1.0600000e-04
   2.5370000e+03   9.8459490e+00  -1.7421000e-02  -5.8683000e-02   4.1200000e-02  -1.1400000e-04   7.0000000e-05   1.0600000e-04
   2.5380000e+03   9.8498320e+00  -2.9049000e-02  -4.8940000e-03   4.6350000e-02  -1.1400000e-04   7.0000000e-05   1.0600000e-04
   2.5390000e+03   9.8537140e+00  -2.3232000e-02  -5.3793000e-02   1.0300000e-02  -1.1400000e-04   7.0000000e-05   1.0600000e-04
   2.5400000e+03   9.8575970e+00  -1.7427000e-02  -1.9563000e-02   4.6350000e-02  -1.1400000e-04   7.0000000e-05   1.0600000e-04
   2.5410000e+03   9.8614800e+00   1.7436000e-02  -3.9117000e-02   1.0300000e-02  -1.1400000e-04   7.0000000e-05   1.0600000e-04
   2.5420000e+03   9.8653610e+00   2.3244000e-02  -2.4447000e-02   7.2100000e-02  -1.1400000e-04   7.0000000e-05   1.0600000e-04
   2.5430000e+03   9.8692450e+00   5.8090000e-03   9.7810000e-03   3.6050000e-02  -1.1400000e-04   7.0000000e-05   1.0600000e-04
   2.5440000e+03   9.8731270e+00   4.6484000e-02  -2.4443000e-02   5.6650000e-02  -1.1400000e-04   7.0000000e-05   1.0600000e-04
   2.5450000e+03   9.8770090e+00  -1.0000000e-06   4.8900000e-03   5.1500000e-03  -1.1400000e-04   7.0000000e-05   1.0600000e-04
   2.5460000e+03   9.8808930e+00  -1.7426000e-02  -2.9343000e-02   6.6950000e-02  -1.1400000e-04   7.0000000e-05   1.0600000e-04
   2.5470000e+03   9.8847750e+00   1.7441000e-02  -7.3347000e-02  -3.6050000e-02  -1.1400000e-04   7.0000000e-05   1.0600000e-04
   2.5480000e+03   9.8886570e+00   2.9054000e-02  -2.9336000e-02   2.5750000e-02  -1.1400000e-04   7.0000000e-05   1.0600000e-04
   2.5490000e+03   9.8925400e+00  -5.8060000e-03  -2.4451000e-02  -3.0900000e-02  -1.1400000e-04   7.0000000e-05   1.0600000e-04
   2.5500000e+03   9.8964220e+00  -4.0674000e-02   2.9334000e-02   1.0300000e-02  -1.1400000e-04   7.0000000e-05   1.0600000e-04
   2.5510000e+03   9.9003030e+00   1.1619000e-02   9.7820000e-03  -5.1500000e-03  -1.1400000e-04   7.0000000e-05   1.0600000e-04
   2.5520000e+03   9.9041850e+00  -3.4852000e-02  -5.3795000e-02   0.0000000e+00  -1.1400000e-04   7.0000000e-05   1.0600000e-04
   2.5530000e+03   9.9080700e+00  -3.4860000e-02  -5.0000000e-06   3.6050000e-02  -1.1400000e-04   7.0000000e-05   1.0600000e-04
   2.5540000e+03   9.9119510e+00   4.0670000e-02   6.0000000e-06   4.6350000e-02  -1.1400000e-04   7.0000000e-05   1.0600000e-04
   2.5550000e+03   9.9158330e+00  -2.9046000e-02  -2.9344000e-02   5.6650000e-02  -1.1400000e-04   7.0000000e-05   1.0600000e-04
   2.5560000e+03   9.9197170e+00   5.8130000e-03  -1.9559000e-02   5.1500000e-02  -1.1400000e-04   7.0000000e-05   1.0600000e-04
   2.5570000e+03   9.9235980e+00  -1.7427000e-02  -1.9563000e-02  -2.0600000e-02  -1.1400000e-04   7.0000000e-05   1.0600000e-04
   2.5580000e+03   9.9274810e+00  -2.3237000e-02  -1.9563000e-02   4.6350000e-02  -1.1400000e-04   7.0000000e-05   1.0600000e-04
   2.5590000e+03   9.9313640e+00  -1.1612000e-02  -5.3792000e-02   0.0000000e+00  -1.1400000e-04   7.0000000e-05   1.0600000e-04
   2.5600000e+03   9.9352460e+00  -2.9045000e-02  -3.9124000e-02   3.0900000e-02  -1.1400000e-04   7.0000000e-05   1.0600000e-04
   2.5610000e+03   9.9391290e+00  -5.8110000e-03   4.8890000e-03   3.6050000e-02  -1.1400000e-04   7.0000000e-05   1.0600000e-04
   2.5620000e+03   9.9430120e+00  -1.7421000e-02  -6.8462000e-02   4.6350000e-02  -1.1400000e-04   7.0000000e-05   1.0600000e-04
   2.5630000e+03   9.9468940e+00  -5.2290000e-02  -7.0000000e-06   4.6350000e-02  -1.1400000e-04   7.0000000e-05   1.0600000e-04
   2.5640000e+03   9.9507770e+00   2.3238000e-02   1.4673000e-02   8.2400000e-02  -1.1400000e-04   7.0000000e-05   1.0600000e-04
   2.5650000e+03   9.9546580e+00  -3.4852000e-02  -5.3795000e-02  -4.1200000e-02  -1.1400000e-04   7.0000000e-05   1.0600000e-04
   2.5660000e+03   9.9585690e+00  -7.5531000e-02   9.7690000e-03   5.1500000e-02  -1.1400000e-04   7.0000000e-05   1.0600000e-04
   2.5670000e+03   9.9624250e+00   5.8150000e-03  -3.4229000e-02   2.0600000e-02  -1.1400000e-04   7.0000000e-05   1.0600000e-04
   2.5680000e+03   9.9663060e+00  -1.1614000e-02  -3.9122000e-02   5.1500000e-03  -1.1400000e-04   7.0000000e-05   1.0600000e-04
   2.5690000e+03   9.9701880e+00  -2.9053000e-02   1.9556000e-02   5.6650000e-02  -1.1400000e-04   7.0000000e-05   1.0600000e-04
   2.5700000e+03   9.9740710e+00  -1.1618000e-02  -1.4672000e-02   1.5450000e-02  -1.1400000e-04   7.0000000e-05   1.0600000e-04
   2.5710000e+03   9.9779530e+00  -5.8100000e-03  -1.0000000e-06   5.6650000e-02  -1.1400000e-04   7.0000000e-05   1.0600000e-04
   2.5720000e+03   9.9818350e+00   2.3238000e-02   1.4673000e-02   1.0300000e-02  -1.1400000e-04   7.0000000e-05   1.0600000e-04
   2.5730000e+03   9.9857180e+00  -2.3241000e-02   9.7770000e-03   2.0600000e-02  -1.1400000e-04   7.0000000e-05   1.0600000e-04
   2.5740000e+03   9.9896000e+00  -2.9051000e-02   9.7760000e-03  -1.0300000e-02  -1.1400000e-04   7.0000000e-05   1.0600000e-04
   2.5750000e+03   9.9934840e+00  -1.1615000e-02  -3.4232000e-02   0.0000000e+00  -1.1400000e-04   7.0000000e-05   1.0600000e-04
   2.5760000e+03   9.9973670e+00  -1.7426000e-02  -2.9343000e-02  -1.5450000e-02  -1.1400000e-04   7.0000000e-05   1.0600000e-04
   2.5770000e+03   1.0001247e+01  -2.9045000e-02  -3.4234000e-02   0.0000000e+00  -1.1400000e-04   7.0000000e-05   1.0600000e-04
   2.5780000e+03   1.0005131e+01   2.9054000e-02  -2.4446000e-02  -3.0900000e-02  -1.1400000e-04   7.0000000e-05   1.0600000e-04
   2.5790000e+03   1.0009012e+01  -1.7433000e-02   1.9557000e-02   0.0000000e+00  -1.1400000e-04   7.0000000e-05   1.0600000e-04
   2.5800000e+03   1.0012895e+01  -2.3234000e-02  -4.4013000e-02   2.5750000e-02  -1.1400000e-04   7.0000000e-05   1.0600000e-04
   2.5810000e+03   1.0016777e+01  -3.4856000e-02  -2.9345000e-02   2.5750000e-02  -1.1400000e-04   7.0000000e-05   1.0600000e-04
   2.5820000e+03   1.0020660e+01  -5.8090000e-03  -9.7810000e-03   4.6350000e-02  -1.1400000e-04   7.0000000e-05   1.0600000e-04
   2.5830000e+03   1.0024543e+01  -4.6474000e-02  -4.4017000e-02   3.0900000e-02  -1.1400000e-04   7.0000000e-05   1.0600000e-04
   2.5840000e+03   1.0028425e+01   5.8120000e-03  -1.4669000e-02  -5.1500000e-03  -1.1400000e-04   7.0000000e-05   1.0600000e-04
   2.5850000e+03   1.0032307e+01   2.3238000e-02   1.4673000e-02   2.5750000e-02  -1.1400000e-04   7.0000000e-05   1.0600000e-04
   2.5860000e+03   1.0036189e+01  -6.9714000e-02  -3.9130000e-02  -2.0600000e-02  -1.1400000e-04   7.0000000e-05   1.0600000e-04
   2.5870000e+03   1.0040072e+01   2.3245000e-02  -3.4227000e-02   5.6650000e-02  -1.1400000e-04   7.0000000e-05   1.0600000e-04
   2.5880000e+03   1.0043956e+01   8.0000000e-06  -5.3790000e-02   0.0000000e+00  -1.1400000e-04   7.0000000e-05   1.0600000e-04
   2.5890000e+03   1.0047838e+01  -2.3234000e-02  -3.9123000e-02   5.1500000e-02  -1.1400000e-04   7.0000000e-05   1.0600000e-04
   2.5900000e+03   1.0051721e+01   4.0666000e-02   2.4456000e-02   0.0000000e+00  -1.1400000e-04   7.0000000e-05   1.0600000e-04
   2.5910000e+03   1.0055601e+01  -2.3239000e-02  -9.7830000e-03   5.6650000e-02  -1.1400000e-04   7.0000000e-05   1.0600000e-04
   2.5920000e+03   1.0059485e+01  -5.8110000e-03   9.7790000e-03   1.5450000e-02  -1.1400000e-04   7.0000000e-05   1.0600000e-04
   2.5930000e+03   1.0063367e+01  -5.8090000e-03  -4.8910000e-03   4.1200000e-02  -1.1400000e-04   7.0000000e-05   1.0600000e-04
   2.5940000e+03   1.0067248e+01  -1.1622000e-02   1.4668000e-02   2.0600000e-02  -1.1400000e-04   7.0000000e-05   1.0600000e-04
   2.5950000e+03   1.0071131e+01   5.2297000e-02  -5.3783000e-02   2.0600000e-02  -1.1400000e-04   7.0000000e-05   1.0600000e-04
   2.5960000e+03   1.0075018e+01  -3.4856000e-02  -2.9345000e-02  -2.5750000e-02  -1.1400000e-04   7.0000000e-05   1.0600000e-04
   2.5970000e+03   1.0078897e+01  -5.8102000e-02   1.4662000e-02   4.1200000e-02  -1.1400000e-04   7.0000000e-05   1.0600000e-04
   2.5980000e+03   1.0082780e+01   5.8107000e-02  -5.3782000e-02  -2.5750000e-02  -1.1400000e-04   7.0000000e-05   1.0600000e-04
   2.5990000e+03   1.0086662e+01  -3.4861000e-02   9.7750000e-03   1.0300000e-02  -1.1400000e-04   7.0000000e-05   1.0600000e-04
   2.6000000e+03   1.0090544e+01  -4.6481000e-02   4.8830000e-03   0.0000000e+00  -1.1400000e-04   7.0000000e-05   1.0600000e-04
   2.6010000e+03   1.0094427e+01   4.6484000e-02  -2.4443000e-02  -1.0300000e-02  -1.1400000e-04   7.0000000e-05   1.0600000e-04
   2.6020000e+03   1.0098310e+01  -5.2288000e-02  -1.4678000e-02   4.1200000e-02  -1.1400000e-04   7.0000000e-05   1.0600000e-04
   2.6030000e+03   1.0102192e+01  -4.0666000e-02  -2.4456000e-02  -2.0600000e-02  -1.1400000e-04   7.0000000e-05   1.0600000e-04
   2.6040000e+03   1.0106074e+01  -1.1617000e-02  -1.9562000e-02  -5.1500000e-03  -1.1400000e-04   7.0000000e-05   1.0600000e-04
   2.6050000e+03   1.0109957e+01  -2.9052000e-02   1.4666000e-02  -5.1500000e-02  -1.1400000e-04   7.0000000e-05   1.0600000e-04
   2.6060000e+03   1.0113839e+01  -5.8100000e-03  -1.0000000e-06  -1.0300000e-02  -1.1400000e-04   7.0000000e-05   1.0600000e-04
   2.6070000e+03   1.0117723e+01  -1.1617000e-02  -1.9562000e-02   4.6350000e-02  -1.1400000e-04   7.0000000e-05   1.0600000e-04
   2.6080000e+03   1.0121603e+01  -1.7425000e-02  -3.4233000e-02   2.0600000e-02  -1.1400000e-04   7.0000000e-05   1.0600000e-04
   2.6090000e+03   1.0125485e+01  -1.7426000e-02  -2.9343000e-02   2.5750000e-02  -1.1400000e-04   7.0000000e-05   1.0600000e-04
   2.6100000e+03   1.0129368e+01  -5.8098000e-02  -1.4679000e-02   3.0900000e-02  -1.1400000e-04   7.0000000e-05   1.0600000e-04
   2.6110000e+03   1.0133250e+01  -5.8030000e-03  -4.8901000e-02   4.1200000e-02  -1.1400000e-04   7.0000000e-05   1.0600000e-04
   2.6120000e+03   1.0137133e+01   5.8100000e-03   1.0000000e-06   5.1500000e-02  -1.1400000e-04   7.0000000e-05   1.0600000e-04
   2.6130000e+03   1.0141015e+01  -2.3241000e-02   4.8870000e-03   8.2400000e-02  -1.1400000e-04   7.0000000e-05   1.0600000e-04
   2.6140000e+03   1.0144897e+01  -1.7430000e-02  -3.0000000e-06   1.5450000e-02  -1.1400000e-04   7.0000000e-05   1.0600000e-04
   2.6150000e+03   1.0148781e+01   4.0664000e-02   3.9126000e-02   4.6350000e-02  -1.1400000e-04   7.0000000e-05   1.0600000e-04
   2.6160000e+03   1.0152663e+01  -1.7424000e-02  -4.4013000e-02   3.0900000e-02  -1.1400000e-04   7.0000000e-05   1.0600000e-04
   2.6170000e+03   1.0156546e+01  -5.2283000e-02  -4.8908000e-02   5.1500000e-03  -1.1400000e-04   7.0000000e-05   1.0600000e-04
   2.6180000e+03   1.0160429e+01   4.0669000e-02   9.7860000e-03   7.2100000e-02  -1.1400000e-04   7.0000000e-05   1.0600000e-04
   2.6190000e+03   1.0164310e+01  -1.7425000e-02  -3.4233000e-02  -1.0300000e-02  -1.1400000e-04   7.0000000e-05   1.0600000e-04
   2.6200000e+03   1.0168193e+01  -2.9051000e-02   9.7760000e-03   7.7250000e-02  -1.1400000e-04   7.0000000e-05   1.0600000e-04
   2.6210000e+03   1.0172076e+01   2.9052000e-02  -1.4666000e-02   0.0000000e+00  -1.1400000e-04   7.0000000e-05   1.0600000e-04
   2.6220000e+03   1.0175957e+01  -4.0664000e-02  -4.4016000e-02   2.5750000e-02  -1.1400000e-04   7.0000000e-05   1.0600000e-04
   2.6230000e+03   1.0179839e+01  -2.9048000e-02  -1.4674000e-02   5.1500000e-03  -1.1400000e-04   7.0000000e-05   1.0600000e-04
   2.6240000e+03   1.0183722e+01   1.1624000e-02  -2.9338000e-02   2.0600000e-02  -1.1400000e-04   7.0000000e-05   1.0600000e-04
   2.6250000e+03   1.0187605e+01  -5.8090000e-03  -9.7810000e-03  -3.6050000e-02  -1.1400000e-04   7.0000000e-05   1.0600000e-04
   2.6260000e+03   1.0191487e+01  -5.8070000e-03  -2.4451000e-02  -4.1200000e-02  -1.1400000e-04   7.0000000e-05   1.0600000e-04
   2.6270000e+03   1.0195370e+01  -1.1615000e-02  -3.4232000e-02  -1.5450000e-02  -1.1400000e-04   7.0000000e-05   1.0600000e-04
   2.6280000e+03   1.0199251e+01  -2.9053000e-02   2.4446000e-02  -1.0300000e-02  -1.1400000e-04   7.0000000e-05   1.0600000e-04
   2.6290000e+03   1.0203135e+01   3.4863000e-02  -2.4445000e-02   1.5450000e-02  -1.1400000e-04   7.0000000e-05   1.0600000e-04
   2.6300000e+03   1.0207017e+01  -4.6476000e-02  -2.9346000e-02   2.5750000e-02  -1.1400000e-04   7.0000000e-05   1.0600000e-04
   2.6310000e+03   1.0210900e+01  -5.8070000e-03  -1.9561000e-02   2.0600000e-02  -1.1400000e-04   7.0000000e-05   1.0600000e-04
   2.6320000e+03   1.0214783e+01   2.9058000e-02  -5.3786000e-02   5.1500000e-02  -1.1400000e-04   7.0000000e-05   1.0600000e-04
   2.6330000e+03   1.0218665e+01  -2.3243000e-02   1.9557000e-02  -5.1500000e-03  -1.1400000e-04   7.0000000e-05   1.0600000e-04
   2.6340000e+03   1.0222547e+01   2.9051000e-02  -4.8860000e-03   4.1200000e-02  -1.1400000e-04   7.0000000e-05   1.0600000e-04
   2.6350000e+03   1.0226430e+01   5.8150000e-03  -3.4229000e-02  -4.1200000e-02  -1.1400000e-04   7.0000000e-05   1.0600000e-04
   2.6360000e+03   1.0230312e+01  -5.2291000e-02   9.7720000e-03   4.6350000e-02  -1.1400000e-04   7.0000000e-05   1.0600000e-04
   2.6370000e+03   1.0234194e+01   2.3247000e-02  -4.8897000e-02   4.1200000e-02  -1.1400000e-04   7.0000000e-05   1.0600000e-04
   2.6380000e+03   1.0238076e+01  -1.1611000e-02  -6.3572000e-02   6.6950000e-02  -1.1400000e-04   7.0000000e-05   1.0600000e-04
   2.6390000e+03   1.0241960e+01  -1.1622000e-02   1.4668000e-02   3.6050000e-02  -1.1400000e-04   7.0000000e-05   1.0600000e-04
   2.6400000e+03   1.0245841e+01  -1.1615000e-02  -3.4232000e-02   6.6950000e-02  -1.1400000e-04   7.0000000e-05   1.0600000e-04
   2.6410000e+03   1.0249724e+01   1.7427000e-02   1.9563000e-02   3.6050000e-02  -1.1400000e-04   7.0000000e-05   1.0600000e-04
   2.6420000e+03   1.0253607e+01   1.7432000e-02  -1.4667000e-02   4.1200000e-02  -1.1400000e-04   7.0000000e-05   1.0600000e-04
   2.6430000e+03   1.0257493e+01  -1.1623000e-02   1.9558000e-02  -1.5450000e-02  -1.1400000e-04   7.0000000e-05   1.0600000e-04
   2.6440000e+03   1.0261372e+01  -5.2289000e-02  -4.8980000e-03   3.6050000e-02  -1.1400000e-04   7.0000000e-05   1.0600000e-04
   2.6450000e+03   1.0265254e+01   5.8180000e-03  -5.3789000e-02  -5.6650000e-02  -1.1400000e-04   7.0000000e-05   1.0600000e-04
   2.6460000e+03   1.0269136e+01  -4.6476000e-02  -2.9347000e-02   2.5750000e-02  -1.1400000e-04   7.0000000e-05   1.0600000e-04
   2.6470000e+03   1.0273019e+01  -2.9051000e-02   4.8860000e-03  -1.0300000e-02  -1.1400000e-04   7.0000000e-05   1.0600000e-04
   2.6480000e+03   1.0276901e+01   2.9051000e-02  -4.8860000e-03   2.0600000e-02  -1.1400000e-04   7.0000000e-05   1.0600000e-04
   2.6490000e+03   1.0280784e+01  -2.9049000e-02  -9.7840000e-03   3.6050000e-02  -1.1400000e-04   7.0000000e-05   1.0600000e-04
   2.6500000e+03   1.0284667e+01  -4.6476000e-02  -2.4457000e-02  -2.0600000e-02  -1.1400000e-04   7.0000000e-05   1.0600000e-04
   2.6510000e+03   1.0288548e+01  -1.1617000e-02  -1.9562000e-02   0.0000000e+00  -1.1400000e-04   7.0000000e-05   1.0600000e-04
   2.6520000e+03   1.0292430e+01  -5.8110000e-03   9.7790000e-03  -5.6650000e-02  -1.1400000e-04   7.0000000e-05   1.0600000e-04
   2.6530000e+03   1.0296313e+01  -4.6474000e-02  -4.4017000e-02  -1.0300000e-02  -1.1400000e-04   7.0000000e-05   1.0600000e-04
   2.6540000e+03   1.0300196e+01   1.7429000e-02   9.7830000e-03  -5.6650000e-02  -1.1400000e-04   7.0000000e-05   1.0600000e-04
   2.6550000e+03   1.0304078e+01  -1.0000000e-06   4.8900000e-03  -2.0600000e-02  -1.1400000e-04   7.0000000e-05   1.0600000e-04
   2.6560000e+03   1.0307961e+01  -6.3906000e-02  -2.9349000e-02  -1.0300000e-02  -1.1400000e-04   7.0000000e-05   1.0600000e-04
   2.6570000e+03   1.0311842e+01  -2.9049000e-02  -4.8940000e-03   1.5450000e-02  -1.1400000e-04   7.0000000e-05   1.0600000e-04
   2.6580000e+03   1.0315725e+01   2.3247000e-02  -5.3787000e-02   5.1500000e-02  -1.1400000e-04   7.0000000e-05   1.0600000e-04
   2.6590000e+03   1.0319608e+01   5.8150000e-03  -3.9119000e-02   3.0900000e-02  -1.1400000e-04   7.0000000e-05   1.0600000e-04
   2.6600000e+03   1.0323491e+01  -3.0000000e-06   1.9560000e-02  -5.1500000e-03  -1.1400000e-04   7.0000000e-05   1.0600000e-04
   2.6610000e+03   1.0327374e+01  -5.8030000e-03  -5.3791000e-02   2.0600000e-02  -1.1400000e-04   7.0000000e-05   1.0600000e-04
   2.6620000e+03   1.0331257e+01  -1.7429000e-02  -4.8920000e-03   6.6950000e-02  -1.1400000e-04   7.0000000e-05   1.0600000e-04
   2.6630000e+03   1.0335137e+01  -5.8130000e-03   2.4449000e-02   3.0900000e-02  -1.1400000e-04   7.0000000e-05   1.0600000e-04
   2.6640000e+03   1.0339021e+01  -4.0669000e-02  -9.7860000e-03   2.5750000e-02  -1.1400000e-04   7.0000000e-05   1.0600000e-04
   2.6650000e+03   1.0342903e+01   1.7431000e-02  -4.8870000e-03   4.6350000e-02  -1.1400000e-04   7.0000000e-05   1.0600000e-04
   2.6660000e+03   1.0346784e+01  -2.3236000e-02  -2.9343000e-02  -2.5750000e-02  -1.1400000e-04   7.0000000e-05   1.0600000e-04
   2.6670000e+03   1.0350667e+01  -4.0663000e-02  -4.8906000e-02   8.7550000e-02  -1.1400000e-04   7.0000000e-05   1.0600000e-04
   2.6680000e+03   1.0354549e+01   4.0672000e-02  -1.4664000e-02   2.0600000e-02  -1.1400000e-04   7.0000000e-05   1.0600000e-04
   2.6690000e+03   1.0358432e+01   5.8140000e-03  -2.4449000e-02   5.6650000e-02  -1.1400000e-04   7.0000000e-05   1.0600000e-04
   2.6700000e+03   1.0362316e+01  -1.0000000e-06   9.7800000e-03   2.0600000e-02  -1.1400000e-04   7.0000000e-05   1.0600000e-04
   2.6710000e+03   1.0366197e+01   2.9054000e-02  -2.9336000e-02   5.6650000e-02  -1.1400000e-04   7.0000000e-05   1.0600000e-04
   2.6720000e+03   1.0370079e+01   5.8160000e-03  -4.4009000e-02  -3.6050000e-02  -1.1400000e-04   7.0000000e-05   1.0600000e-04
   2.6730000e+03   1.0373962e+01  -5.2290000e-02  -8.0000000e-06   4.6350000e-02  -1.1400000e-04   7.0000000e-05   1.0600000e-04
   2.6740000e+03   1.0377846e+01   4.0674000e-02  -2.4444000e-02  -2.5750000e-02  -1.1400000e-04   7.0000000e-05   1.0600000e-04
   2.6750000e+03   1.0381727e+01  -5.8099000e-02  -9.7890000e-03   0.0000000e+00  -1.1400000e-04   7.0000000e-05   1.0600000e-04
   2.6760000e+03   1.0385611e+01  -1.0000000e-06   4.8900000e-03   0.0000000e+00  -1.1400000e-04   7.0000000e-05   1.0600000e-04
   2.6770000e+03   1.0389492e+01  -5.8060000e-03  -2.9341000e-02   0.0000000e+00  -1.1400000e-04   7.0000000e-05   1.0600000e-04
   2.6780000e+03   1.0393374e+01  -4.6479000e-02  -9.7870000e-03   2.5750000e-02  -1.1400000e-04   7.0000000e-05   1.0600000e-04
   2.6790000e+03   1.0397257e+01   2.9053000e-02  -1.9556000e-02   3.6050000e-02  -1.1400000e-04   7.0000000e-05   1.0600000e-04
   2.6800000e+03   1.0401138e+01  -2.9043000e-02  -4.8904000e-02  -5.1500000e-03  -1.1400000e-04   7.0000000e-05   1.0600000e-04
   2.6810000e+03   1.0405022e+01   5.8180000e-03  -5.3789000e-02   5.1500000e-02  -1.1400000e-04   7.0000000e-05   1.0600000e-04
   2.6820000e+03   1.0408904e+01   7.5531000e-02  -9.7690000e-03   0.0000000e+00  -1.1400000e-04   7.0000000e-05   1.0600000e-04
   2.6830000e+03   1.0412786e+01  -5.8100000e-02  -9.0000000e-06   3.6050000e-02  -1.1400000e-04   7.0000000e-05   1.0600000e-04
   2.6840000e+03   1.0416670e+01  -2.9053000e-02   1.9556000e-02   0.0000000e+00  -1.1400000e-04   7.0000000e-05   1.0600000e-04
   2.6850000e+03   1.0420551e+01   6.3916000e-02  -4.4001000e-02   2.5750000e-02  -1.1400000e-04   7.0000000e-05   1.0600000e-04
   2.6860000e+03   1.0424434e+01  -5.8096000e-02  -2.9349000e-02   3.0900000e-02  -1.1400000e-04   7.0000000e-05   1.0600000e-04
   2.6870000e+03   1.0428317e+01  -2.3235000e-02  -3.4233000e-02   4.6350000e-02  -1.1400000e-04   7.0000000e-05   1.0600000e-04
   2.6880000e+03   1.0432199e+01   4.6489000e-02  -5.8673000e-02   3.6050000e-02  -1.1400000e-04   7.0000000e-05   1.0600000e-04
   2.6890000e+03   1.0436082e+01  -3.4856000e-02  -2.4455000e-02   8.7550000e-02  -1.1400000e-04   7.0000000e-05   1.0600000e-04
   2.6900000e+03   1.0439964e+01  -3.4857000e-02  -1.9565000e-02   0.0000000e+00  -1.1400000e-04   7.0000000e-05   1.0600000e-04
   2.6910000e+03   1.0443848e+01  -1.1619000e-02  -9.7820000e-03   7.7250000e-02  -1.1400000e-04   7.0000000e-05   1.0600000e-04
   2.6920000e+03   1.0447728e+01  -1.7433000e-02   2.4448000e-02   2.5750000e-02  -1.1400000e-04   7.0000000e-05   1.0600000e-04
   2.6930000e+03   1.0451612e+01  -2.3232000e-02  -6.3573000e-02   2.0600000e-02  -1.1400000e-04   7.0000000e-05   1.0600000e-04
   2.6940000e+03   1.0455493e+01   1.7431000e-02  -9.7780000e-03   2.5750000e-02  -1.1400000e-04   7.0000000e-05   1.0600000e-04
   2.6950000e+03   1.0459375e+01  -1.7427000e-02  -1.9563000e-02   5.1500000e-03  -1.1400000e-04   7.0000000e-05   1.0600000e-04
   2.6960000e+03   1.0463259e+01  -4.6475000e-02  -3.4237000e-02  -2.5750000e-02  -1.1400000e-04   7.0000000e-05   1.0600000e-04
   2.6970000e+03   1.0467140e+01  -5.2294000e-02   2.9332000e-02   3.0900000e-02  -1.1400000e-04   7.0000000e-05   1.0600000e-04
   2.6980000e+03   1.0471024e+01  -1.1618000e-02  -1.4672000e-02  -5.1500000e-03  -1.1400000e-04   7.0000000e-05   1.0600000e-04
   2.6990000e+03   1.0474906e+01   4.0000000e-06  -2.9340000e-02  -2.0600000e-02  -1.1400000e-04   7.0000000e-05   1.0600000e-04
   2.7000000e+03   1.0478787e+01  -2.3235000e-02  -3.4233000e-02   2.0600000e-02  -1.1400000e-04   7.0000000e-05   1.0600000e-04
   2.7010000e+03   1.0482671e+01  -1.1614000e-02  -4.4012000e-02  -6.1800000e-02  -1.1400000e-04   7.0000000e-05   1.0600000e-04
   2.7020000e+03   1.0486553e+01   1.7437000e-02  -4.8897000e-02   0.0000000e+00  -1.1400000e-04   7.0000000e-05   1.0600000e-04
   2.7030000e+03   1.0490436e+01  -1.1621000e-02   4.8880000e-03  -4.1200000e-02  -1.1400000e-04   7.0000000e-05   1.0600000e-04
   2.7040000e+03   1.0494319e+01  -2.9049000e-02  -9.7840000e-03  -1.0300000e-02  -1.1400000e-04   7.0000000e-05   1.0600000e-04
   2.7050000e+03   1.0498200e+01  -1.1621000e-02   9.7780000e-03   5.1500000e-03  -1.1400000e-04   7.0000000e-05   1.0600000e-04
   2.7060000e+03   1.0502083e+01  -4.6478000e-02  -1.4677000e-02   3.0900000e-02  -1.1400000e-04   7.0000000e-05   1.0600000e-04
   2.7070000e+03   1.0505966e+01  -5.8096000e-02  -2.9349000e-02   5.1500000e-03  -1.1400000e-04   7.0000000e-05   1.0600000e-04
   2.7080000e+03   1.0509849e+01   5.8140000e-03  -2.9339000e-02   4.1200000e-02  -1.1400000e-04   7.0000000e-05   1.0600000e-04
   2.7090000e+03   1.0513729e+01  -3.4856000e-02  -2.9345000e-02  -1.0300000e-02  -1.1400000e-04   7.0000000e-05   1.0600000e-04
   2.7100000e+03   1.0517612e+01  -4.6479000e-02  -9.7870000e-03   4.6350000e-02  -1.1400000e-04   7.0000000e-05   1.0600000e-04
   2.7110000e+03   1.0521495e+01   1.7431000e-02  -4.8870000e-03   0.0000000e+00  -1.1400000e-04   7.0000000e-05   1.0600000e-04
   2.7120000e+03   1.0525377e+01  -1.1619000e-02  -9.7820000e-03   5.1500000e-03  -1.1400000e-04   7.0000000e-05   1.0600000e-04
   2.7130000e+03   1.0529260e+01  -1.7428000e-02  -1.4673000e-02   3.6050000e-02  -1.1400000e-04   7.0000000e-05   1.0600000e-04
   2.7140000e+03   1.0533141e+01  -1.7424000e-02  -4.4013000e-02   1.5450000e-02  -1.1400000e-04   7.0000000e-05   1.0600000e-04
   2.7150000e+03   1.0537024e+01  -3.4857000e-02  -1.9565000e-02   2.5750000e-02  -1.1400000e-04   7.0000000e-05   1.0600000e-04
   2.7160000e+03   1.0540907e+01   5.8110000e-03  -4.8890000e-03   6.1800000e-02  -1.1400000e-04   7.0000000e-05   1.0600000e-04
   2.7170000e+03   1.0544790e+01  -5.2284000e-02  -3.9128000e-02   1.0300000e-02  -1.1400000e-04   7.0000000e-05   1.0600000e-04
   2.7180000e+03   1.0548687e+01  -1.7429000e-02  -9.7830000e-03   6.6950000e-02  -1.1400000e-04   7.0000000e-05   1.0600000e-04
   2.7190000e+03   1.0552555e+01   5.2290000e-02   8.0000000e-06  -4.1200000e-02  -1.1400000e-04   7.0000000e-05   1.0600000e-04
   2.7200000e+03   1.0556437e+01  -1.1612000e-02  -5.3792000e-02   2.5750000e-02  -1.1400000e-04   7.0000000e-05   1.0600000e-04
   2.7210000e+03   1.0560319e+01   1.7433000e-02  -1.9557000e-02  -4.6350000e-02  -1.1400000e-04   7.0000000e-05   1.0600000e-04
   2.7220000e+03   1.0564203e+01   4.6487000e-02  -4.8893000e-02   2.5750000e-02  -1.1400000e-04   7.0000000e-05   1.0600000e-04
   2.7230000e+03   1.0568084e+01  -6.3908000e-02  -1.4679000e-02  -4.6350000e-02  -1.1400000e-04   7.0000000e-05   1.0600000e-04
   2.7240000e+03   1.0571966e+01   2.3237000e-02   1.9563000e-02   2.5750000e-02  -1.1400000e-04   7.0000000e-05   1.0600000e-04
   2.7250000e+03   1.0575850e+01   1.1625000e-02  -3.9118000e-02  -4.1200000e-02  -1.1400000e-04   7.0000000e-05   1.0600000e-04
   2.7260000e+03   1.0579731e+01  -2.9047000e-02  -2.4454000e-02   5.1500000e-03  -1.1400000e-04   7.0000000e-05   1.0600000e-04
   2.7270000e+03   1.0583614e+01   1.1619000e-02   4.8920000e-03   2.5750000e-02  -1.1400000e-04   7.0000000e-05   1.0600000e-04
   2.7280000e+03   1.0587497e+01  -5.8020000e-03  -6.3571000e-02  -4.6350000e-02  -1.1400000e-04   7.0000000e-05   1.0600000e-04
   2.7290000e+03   1.0591378e+01  -1.1613000e-02  -4.8902000e-02   1.5450000e-02  -1.1400000e-04   7.0000000e-05   1.0600000e-04
   2.7300000e+03   1.0595262e+01   3.0000000e-06  -1.9560000e-02  -2.0600000e-02  -1.1400000e-04   7.0000000e-05   1.0600000e-04
   2.7310000e+03   1.0599144e+01  -4.0666000e-02  -2.9346000e-02   5.1500000e-03  -1.1400000e-04   7.0000000e-05   1.0600000e-04
   2.7320000e+03   1.0603026e+01   1.7436000e-02  -4.4007000e-02   1.5450000e-02  -1.1400000e-04   7.0000000e-05   1.0600000e-04
   2.7330000e+03   1.0606909e+01  -5.8070000e-03  -1.9561000e-02   2.5750000e-02  -1.1400000e-04   7.0000000e-05   1.0600000e-04
   2.7340000e+03   1.0610792e+01  -7.5533000e-02   1.9549000e-02   3.6050000e-02  -1.1400000e-04   7.0000000e-05   1.0600000e-04
   2.7350000e+03   1.0614674e+01   2.9053000e-02  -1.9556000e-02   5.1500000e-02  -1.1400000e-04   7.0000000e-05   1.0600000e-04
   2.7360000e+03   1.0618557e+01  -1.7423000e-02  -4.8903000e-02   5.6650000e-02  -1.1400000e-04   7.0000000e-05   1.0600000e-04
   2.7370000e+03   1.0622439e+01  -1.0457600e-01  -2.9355000e-02   5.6650000e-02  -1.1400000e-04   7.0000000e-05   1.0600000e-04
   2.7380000e+03   1.0626320e+01   4.6484000e-02  -2.4443000e-02   3.0900000e-02  -1.1400000e-04   7.0000000e-05   1.0600000e-04
   2.7390000e+03   1.0630203e+01  -1.7428000e-02  -1.4673000e-02   4.6350000e-02  -1.1400000e-04   7.0000000e-05   1.0600000e-04
   2.7400000e+03   1.0634086e+01  -2.9049000e-02  -4.8940000e-03   3.6050000e-02  -1.1400000e-04   7.0000000e-05   1.0600000e-04
   2.7410000e+03   1.0637969e+01   1.7438000e-02  -5.3787000e-02   2.0600000e-02  -1.1400000e-04   7.0000000e-05   1.0600000e-04
   2.7420000e+03   1.0641850e+01  -1.1617000e-02  -1.9562000e-02   1.5450000e-02  -1.1400000e-04   7.0000000e-05   1.0600000e-04
   2.7430000e+03   1.0645732e+01  -2.9050000e-02  -4.0000000e-06   7.2100000e-02  -1.1400000e-04   7.0000000e-05   1.0600000e-04
   2.7440000e+03   1.0649615e+01  -3.4855000e-02  -3.4235000e-02   4.1200000e-02  -1.1400000e-04   7.0000000e-05   1.0600000e-04
   2.7450000e+03   1.0653498e+01   5.8090000e-03   4.8910000e-03   7.2100000e-02  -1.1400000e-04   7.0000000e-05   1.0600000e-04
   2.7460000e+03   1.0657380e+01   2.9051000e-02  -9.7760000e-03   4.1200000e-02  -1.1400000e-04   7.0000000e-05   1.0600000e-04
   2.7470000e+03   1.0661264e+01  -1.1615000e-02  -3.4232000e-02   1.0300000e-02  -1.1400000e-04   7.0000000e-05   1.0600000e-04
   2.7480000e+03   1.0665146e+01  -5.2294000e-02   2.9332000e-02   2.5750000e-02  -1.1400000e-04   7.0000000e-05   1.0600000e-04
   2.7490000e+03   1.0669027e+01   4.0000000e-06  -2.4450000e-02  -2.5750000e-02  -1.1400000e-04   7.0000000e-05   1.0600000e-04
   2.7500000e+03   1.0672910e+01  -5.8094000e-02  -3.9129000e-02  -4.1200000e-02  -1.1400000e-04   7.0000000e-05   1.0600000e-04
   2.7510000e+03   1.0676793e+01  -2.3235000e-02  -3.4233000e-02  -1.0300000e-02  -1.1400000e-04   7.0000000e-05   1.0600000e-04
   2.7520000e+03   1.0680674e+01   1.1623000e-02  -1.9558000e-02  -2.0600000e-02  -1.1400000e-04   7.0000000e-05   1.0600000e-04
   2.7530000e+03   1.0684557e+01  -3.4859000e-02  -9.7850000e-03   5.1500000e-03  -1.1400000e-04   7.0000000e-05   1.0600000e-04
   2.7540000e+03   1.0688439e+01  -2.3242000e-02   1.4667000e-02   2.5750000e-02  -1.1400000e-04   7.0000000e-05   1.0600000e-04
   2.7550000e+03   1.0692322e+01   5.8110000e-03  -4.8890000e-03   3.6050000e-02  -1.1400000e-04   7.0000000e-05   1.0600000e-04
   2.7560000e+03   1.0696204e+01  -3.4857000e-02  -1.9565000e-02   2.0600000e-02  -1.1400000e-04   7.0000000e-05   1.0600000e-04
   2.7570000e+03   1.0700087e+01  -2.3234000e-02  -4.4013000e-02   3.6050000e-02  -1.1400000e-04   7.0000000e-05   1.0600000e-04
   2.7580000e+03   1.0703969e+01  -5.8030000e-03  -4.8901000e-02  -2.0600000e-02  -1.1400000e-04   7.0000000e-05   1.0600000e-04
   2.7590000e+03   1.0707851e+01   3.0000000e-06  -1.9560000e-02   4.6350000e-02  -1.1400000e-04   7.0000000e-05   1.0600000e-04
   2.7600000e+03   1.0711735e+01  -2.3241000e-02   4.8870000e-03  -2.0600000e-02  -1.1400000e-04   7.0000000e-05   1.0600000e-04
   2.7610000e+03   1.0715617e+01  -3.4859000e-02  -9.7850000e-03   3.0900000e-02  -1.1400000e-04   7.0000000e-05   1.0600000e-04
   2.7620000e+03   1.0719500e+01   1.7431000e-02  -9.7770000e-03   2.5750000e-02  -1.1400000e-04   7.0000000e-05   1.0600000e-04
   2.7630000e+03   1.0723383e+01   3.4868000e-02  -5.3785000e-02   4.1200000e-02  -1.1400000e-04   7.0000000e-05   1.0600000e-04
   2.7640000e+03   1.0727264e+01   5.8160000e-03  -3.9119000e-02   2.5750000e-02  -1.1400000e-04   7.0000000e-05   1.0600000e-04
   2.7650000e+03   1.0731147e+01  -5.8040000e-03  -3.9121000e-02   7.2100000e-02  -1.1400000e-04   7.0000000e-05   1.0600000e-04
   2.7660000e+03   1.0735029e+01   5.8140000e-03  -2.9339000e-02   5.1500000e-03  -1.1400000e-04   7.0000000e-05   1.0600000e-04
   2.7670000e+03   1.0738912e+01  -5.2291000e-02   9.7720000e-03   6.6950000e-02  -1.1400000e-04   7.0000000e-05   1.0600000e-04
   2.7680000e+03   1.0742794e+01   4.0000000e-06  -2.9340000e-02  -1.5450000e-02  -1.1400000e-04   7.0000000e-05   1.0600000e-04
   2.7690000e+03   1.0746676e+01   2.9056000e-02  -3.9116000e-02   1.0300000e-02  -1.1400000e-04   7.0000000e-05   1.0600000e-04
   2.7700000e+03   1.0750559e+01  -1.7433000e-02   1.9557000e-02  -1.5450000e-02  -1.1400000e-04   7.0000000e-05   1.0600000e-04
   2.7710000e+03   1.0754443e+01  -1.7425000e-02  -3.4233000e-02  -1.5450000e-02  -1.1400000e-04   7.0000000e-05   1.0600000e-04
   2.7720000e+03   1.0758324e+01   2.3247000e-02  -4.8897000e-02  -4.1200000e-02  -1.1400000e-04   7.0000000e-05   1.0600000e-04
   2.7730000e+03   1.0762207e+01   5.8090000e-03   9.7810000e-03   1.5450000e-02  -1.1400000e-04   7.0000000e-05   1.0600000e-04
   2.7740000e+03   1.0766089e+01  -2.3240000e-02  -3.0000000e-06  -2.0600000e-02  -1.1400000e-04   7.0000000e-05   1.0600000e-04
   2.7750000e+03   1.0769972e+01  -1.1625000e-02   3.4228000e-02  -2.5750000e-02  -1.1400000e-04   7.0000000e-05   1.0600000e-04
   2.7760000e+03   1.0773854e+01  -5.8090000e-03  -4.8910000e-03   1.0300000e-02  -1.1400000e-04   7.0000000e-05   1.0600000e-04
   2.7770000e+03   1.0777738e+01  -5.8089000e-02  -7.3359000e-02  -3.0900000e-02  -1.1400000e-04   7.0000000e-05   1.0600000e-04
   2.7780000e+03   1.0781618e+01  -5.8110000e-03   9.7790000e-03   1.0300000e-02  -1.1400000e-04   7.0000000e-05   1.0600000e-04
   2.7790000e+03   1.0785501e+01  -1.1616000e-02  -2.9342000e-02  -4.6350000e-02  -1.1400000e-04   7.0000000e-05   1.0600000e-04
   2.7800000e+03   1.0789383e+01  -4.6476000e-02  -2.4457000e-02  -5.1500000e-03  -1.1400000e-04   7.0000000e-05   1.0600000e-04
   2.7810000e+03   1.0793265e+01   1.7429000e-02   4.8930000e-03  -5.1500000e-03  -1.1400000e-04   7.0000000e-05   1.0600000e-04
   2.7820000e+03   1.0797148e+01  -1.7429000e-02  -4.8930000e-03   5.1500000e-03  -1.1400000e-04   7.0000000e-05   1.0600000e-04
   2.7830000e+03   1.0801030e+01  -2.9046000e-02  -2.9344000e-02  -1.0300000e-02  -1.1400000e-04   7.0000000e-05   1.0600000e-04
   2.7840000e+03   1.0804914e+01  -2.9044000e-02  -4.4014000e-02   7.7250000e-02  -1.1400000e-04   7.0000000e-05   1.0600000e-04
   2.7850000e+03   1.0808796e+01  -1.7422000e-02  -5.3793000e-02   5.1500000e-02  -1.1400000e-04   7.0000000e-05   1.0600000e-04
   2.7860000e+03   1.0812677e+01   1.7433000e-02  -1.9557000e-02   6.1800000e-02  -1.1400000e-04   7.0000000e-05   1.0600000e-04
   2.7870000e+03   1.0816561e+01  -4.6474000e-02  -4.4017000e-02   5.1500000e-02  -1.1400000e-04   7.0000000e-05   1.0600000e-04
   2.7880000e+03   1.0820443e+01  -3.4859000e-02  -9.7850000e-03   5.1500000e-03  -1.1400000e-04   7.0000000e-05   1.0600000e-04
   2.7890000e+03   1.0824326e+01   2.9049000e-02   4.8940000e-03   2.0600000e-02  -1.1400000e-04   7.0000000e-05   1.0600000e-04
   2.7900000e+03   1.0828209e+01   3.0000000e-06  -2.4450000e-02   2.5750000e-02  -1.1400000e-04   7.0000000e-05   1.0600000e-04
   2.7910000e+03   1.0832091e+01  -5.8103000e-02   1.9552000e-02   1.5450000e-02  -1.1400000e-04   7.0000000e-05   1.0600000e-04
   2.7920000e+03   1.0835973e+01  -2.9047000e-02  -2.4454000e-02   6.6950000e-02  -1.1400000e-04   7.0000000e-05   1.0600000e-04
   2.7930000e+03   1.0839856e+01  -2.3231000e-02  -6.3573000e-02   2.0600000e-02  -1.1400000e-04   7.0000000e-05   1.0600000e-04
   2.7940000e+03   1.0843738e+01  -3.4857000e-02  -1.9565000e-02   6.1800000e-02  -1.1400000e-04   7.0000000e-05   1.0600000e-04
   2.7950000e+03   1.0847619e+01  -5.8110000e-03   4.8890000e-03   1.0300000e-02  -1.1400000e-04   7.0000000e-05   1.0600000e-04
   2.7960000e+03   1.0851501e+01  -2.3241000e-02   4.8870000e-03   1.5450000e-02  -1.1400000e-04   7.0000000e-05   1.0600000e-04
   2.7970000e+03   1.0855385e+01  -5.8140000e-03   2.9339000e-02  -2.0600000e-02  -1.1400000e-04   7.0000000e-05   1.0600000e-04
   2.7980000e+03   1.0859267e+01  -5.8020000e-03  -5.3791000e-02   1.5450000e-02  -1.1400000e-04   7.0000000e-05   1.0600000e-04
   2.7990000e+03   1.0863150e+01  -5.8060000e-03  -2.9341000e-02  -6.6950000e-02  -1.1400000e-04   7.0000000e-05   1.0600000e-04
   2.8000000e+03   1.0867033e+01   2.0000000e-06  -1.4670000e-02   4.6350000e-02  -1.1400000e-04   7.0000000e-05   1.0600000e-04
   2.8010000e+03   1.0870914e+01  -1.7422000e-02  -5.3793000e-02  -1.5450000e-02  -1.1400000e-04   7.0000000e-05   1.0600000e-04
   2.8020000e+03   1.0874797e+01  -2.3239000e-02  -9.7830000e-03   1.5450000e-02  -1.1400000e-04   7.0000000e-05   1.0600000e-04
   2.8030000e+03   1.0878680e+01   3.4862000e-02  -1.4665000e-02   2.5750000e-02  -1.1400000e-04   7.0000000e-05   1.0600000e-04
   2.8040000e+03   1.0882563e+01  -5.2286000e-02  -2.4458000e-02   2.5750000e-02  -1.1400000e-04   7.0000000e-05   1.0600000e-04
   2.8050000e+03   1.0886444e+01   1.1622000e-02  -1.4668000e-02   2.0600000e-02  -1.1400000e-04   7.0000000e-05   1.0600000e-04
   2.8060000e+03   1.0890327e+01   2.9056000e-02  -3.9116000e-02   4.1200000e-02  -1.1400000e-04   7.0000000e-05   1.0600000e-04
   2.8070000e+03   1.0894210e+01  -2.3232000e-02  -5.3793000e-02  -2.5750000e-02  -1.1400000e-04   7.0000000e-05   1.0600000e-04
   2.8080000e+03   1.0898092e+01   1.7430000e-02   3.0000000e-06   3.6050000e-02  -1.1400000e-04   7.0000000e-05   1.0600000e-04
   2.8090000e+03   1.0901974e+01   3.4863000e-02  -1.9555000e-02   5.1500000e-03  -1.1400000e-04   7.0000000e-05   1.0600000e-04
   2.8100000e+03   1.0905856e+01  -3.4861000e-02   9.7750000e-03   3.6050000e-02  -1.1400000e-04   7.0000000e-05   1.0600000e-04
   2.8110000e+03   1.0909739e+01  -5.8090000e-03  -9.7810000e-03   6.6950000e-02  -1.1400000e-04   7.0000000e-05   1.0600000e-04
   2.8120000e+03   1.0913621e+01   1.1630000e-02  -6.8458000e-02   5.1500000e-02  -1.1400000e-04   7.0000000e-05   1.0600000e-04
   2.8130000e+03   1.0917504e+01  -2.9040000e-02  -6.8464000e-02   7.2100000e-02  -1.1400000e-04   7.0000000e-05   1.0600000e-04
   2.8140000e+03   1.0921387e+01   5.8160000e-03  -3.9119000e-02   7.7250000e-02  -1.1400000e-04   7.0000000e-05   1.0600000e-04
   2.8150000e+03   1.0925268e+01  -1.0000000e-06   4.8900000e-03   1.5450000e-02  -1.1400000e-04   7.0000000e-05   1.0600000e-04
   2.8160000e+03   1.0929152e+01  -1.1619000e-02  -9.7820000e-03   5.1500000e-02  -1.1400000e-04   7.0000000e-05   1.0600000e-04
   2.8170000e+03   1.0933034e+01   1.1619000e-02   9.7820000e-03   1.0300000e-02  -1.1400000e-04   7.0000000e-05   1.0600000e-04
   2.8180000e+03   1.0936916e+01  -4.6480000e-02  -7.0000000e-06   5.1500000e-03  -1.1400000e-04   7.0000000e-05   1.0600000e-04
   2.8190000e+03   1.0940800e+01   1.7435000e-02  -3.4227000e-02   2.5750000e-02  -1.1400000e-04   7.0000000e-05   1.0600000e-04
   2.8200000e+03   1.0944697e+01   5.8170000e-03  -5.3789000e-02   2.5750000e-02  -1.1400000e-04   7.0000000e-05   1.0600000e-04
   2.8210000e+03   1.0948564e+01  -5.2287000e-02  -1.9567000e-02  -4.6350000e-02  -1.1400000e-04   7.0000000e-05   1.0600000e-04
   2.8220000e+03   1.0952447e+01   1.7429000e-02   9.7820000e-03   3.6050000e-02  -1.1400000e-04   7.0000000e-05   1.0600000e-04
   2.8230000e+03   1.0956328e+01  -3.4853000e-02  -5.3795000e-02  -3.0900000e-02  -1.1400000e-04   7.0000000e-05   1.0600000e-04
   2.8240000e+03   1.0960210e+01  -5.8099000e-02  -9.7880000e-03   2.5750000e-02  -1.1400000e-04   7.0000000e-05   1.0600000e-04
   2.8250000e+03   1.0964092e+01   4.0669000e-02   4.8960000e-03  -5.1500000e-03  -1.1400000e-04   7.0000000e-05   1.0600000e-04
   2.8260000e+03   1.0967976e+01  -5.8040000e-03  -3.9121000e-02  -3.6050000e-02  -1.1400000e-04   7.0000000e-05   1.0600000e-04
   2.8270000e+03   1.0971859e+01  -6.9716000e-02  -2.9350000e-02  -1.5450000e-02  -1.1400000e-04   7.0000000e-05   1.0600000e-04
   2.8280000e+03   1.0975740e+01  -1.7428000e-02  -1.4673000e-02  -1.5450000e-02  -1.1400000e-04   7.0000000e-05   1.0600000e-04
   2.8290000e+03   1.0979622e+01  -5.8050000e-03  -3.4231000e-02  -1.0300000e-02  -1.1400000e-04   7.0000000e-05   1.0600000e-04
   2.8300000e+03   1.0983505e+01  -4.0669000e-02  -4.8960000e-03  -5.1500000e-03  -1.1400000e-04   7.0000000e-05   1.0600000e-04
   2.8310000e+03   1.0987388e+01  -5.8070000e-03  -1.9561000e-02   1.0300000e-02  -1.1400000e-04   7.0000000e-05   1.0600000e-04
   2.8320000e+03   1.0991271e+01  -2.3235000e-02  -3.4233000e-02   4.1200000e-02  -1.1400000e-04   7.0000000e-05   1.0600000e-04
   2.8330000e+03   1.0995153e+01   2.9053000e-02  -1.9556000e-02   7.7250000e-02  -1.1400000e-04   7.0000000e-05   1.0600000e-04
   2.8340000e+03   1.0999036e+01  -1.7422000e-02  -5.3793000e-02   1.0300000e-02  -1.1400000e-04   7.0000000e-05   1.0600000e-04
   2.8350000e+03   1.1002918e+01  -4.6476000e-02  -2.9347000e-02   4.6350000e-02  -1.1400000e-04   7.0000000e-05   1.0600000e-04
   2.8360000e+03   1.1006801e+01   4.6476000e-02   2.4457000e-02  -5.1500000e-03  -1.1400000e-04   7.0000000e-05   1.0600000e-04
   2.8370000e+03   1.1010683e+01  -1.7430000e-02  -3.0000000e-06   1.5450000e-02  -1.1400000e-04   7.0000000e-05   1.0600000e-04
   2.8380000e+03   1.1014565e+01  -6.3906000e-02  -2.9349000e-02   2.5750000e-02  -1.1400000e-04   7.0000000e-05   1.0600000e-04
   2.8390000e+03   1.1018447e+01   3.4858000e-02   1.4675000e-02   5.1500000e-02  -1.1400000e-04   7.0000000e-05   1.0600000e-04
   2.8400000e+03   1.1022330e+01  -1.7428000e-02  -1.4673000e-02  -1.0300000e-02  -1.1400000e-04   7.0000000e-05   1.0600000e-04
   2.8410000e+03   1.1026213e+01  -8.1333000e-02  -4.8912000e-02   7.2100000e-02  -1.1400000e-04   7.0000000e-05   1.0600000e-04
   2.8420000e+03   1.1030096e+01   4.6484000e-02  -2.9333000e-02   3.0900000e-02  -1.1400000e-04   7.0000000e-05   1.0600000e-04
   2.8430000e+03   1.1033977e+01  -1.7422000e-02  -5.3793000e-02   4.1200000e-02  -1.1400000e-04   7.0000000e-05   1.0600000e-04
   2.8440000e+03   1.1037860e+01  -2.9051000e-02   4.8860000e-03   1.5450000e-02  -1.1400000e-04   7.0000000e-05   1.0600000e-04
   2.8450000e+03   1.1041742e+01   0.0000000e+00   0.0000000e+00   2.0600000e-02  -1.1400000e-04   7.0000000e-05   1.0600000e-04
   2.8460000e+03   1.1045625e+01  -1.7430000e-02  -3.0000000e-06  -3.6050000e-02  -1.1400000e-04   7.0000000e-05   1.0600000e-04
   2.8470000e+03   1.1049507e+01   1.7431000e-02  -4.8870000e-03   1.5450000e-02  -1.1400000e-04   7.0000000e-05   1.0600000e-04
   2.8480000e+03   1.1053390e+01   6.0000000e-06  -3.9120000e-02  -5.1500000e-02  -1.1400000e-04   7.0000000e-05   1.0600000e-04
   2.8490000e+03   1.1057272e+01  -4.0666000e-02  -2.9346000e-02   2.0600000e-02  -1.1400000e-04   7.0000000e-05   1.0600000e-04
   2.8500000e+03   1.1061154e+01   1.7432000e-02  -1.4667000e-02   0.0000000e+00  -1.1400000e-04   7.0000000e-05   1.0600000e-04
   2.8510000e+03   1.1065038e+01  -1.1621000e-02   9.7780000e-03   1.0300000e-02  -1.1400000e-04   7.0000000e-05   1.0600000e-04
   2.8520000e+03   1.1068923e+01  -3.4860000e-02  -5.0000000e-06   3.6050000e-02  -1.1400000e-04   7.0000000e-05   1.0600000e-04
   2.8530000e+03   1.1072802e+01   6.3911000e-02  -9.7710000e-03  -1.0300000e-02  -1.1400000e-04   7.0000000e-05   1.0600000e-04
   2.8540000e+03   1.1076684e+01  -4.6472000e-02  -5.8686000e-02   0.0000000e+00  -1.1400000e-04   7.0000000e-05   1.0600000e-04
   2.8550000e+03   1.1080567e+01  -5.8090000e-03  -9.7810000e-03   5.6650000e-02  -1.1400000e-04   7.0000000e-05   1.0600000e-04
   2.8560000e+03   1.1084449e+01   2.9056000e-02  -4.4006000e-02   0.0000000e+00  -1.1400000e-04   7.0000000e-05   1.0600000e-04
   2.8570000e+03   1.1088331e+01  -2.9046000e-02  -2.9344000e-02   2.5750000e-02  -1.1400000e-04   7.0000000e-05   1.0600000e-04
   2.8580000e+03   1.1092214e+01  -2.9054000e-02   2.9336000e-02  -1.0300000e-02  -1.1400000e-04   7.0000000e-05   1.0600000e-04
   2.8590000e+03   1.1096097e+01   6.3915000e-02  -3.4221000e-02   5.1500000e-03  -1.1400000e-04   7.0000000e-05   1.0600000e-04
   2.8600000e+03   1.1099978e+01  -2.3236000e-02  -2.9343000e-02   3.6050000e-02  -1.1400000e-04   7.0000000e-05   1.0600000e-04
   2.8610000e+03   1.1103861e+01  -2.9051000e-02   4.8860000e-03   8.2400000e-02  -1.1400000e-04   7.0000000e-05   1.0600000e-04
   2.8620000e+03   1.1107745e+01  -1.1613000e-02  -4.8902000e-02   3.0900000e-02  -1.1400000e-04   7.0000000e-05   1.0600000e-04
   2.8630000e+03   1.1111627e+01  -5.8091000e-02  -5.8689000e-02   8.7550000e-02  -1.1400000e-04   7.0000000e-05   1.0600000e-04
   2.8640000e+03   1.1115508e+01  -1.7430000e-02  -3.0000000e-06   3.6050000e-02  -1.1400000e-04   7.0000000e-05   1.0600000e-04
   2.8650000e+03   1.1119392e+01  -1.1615000e-02  -3.4232000e-02   2.5750000e-02  -1.1400000e-04   7.0000000e-05   1.0600000e-04
   2.8660000e+03   1.1123274e+01  -2.9052000e-02   1.4666000e-02   2.5750000e-02  -1.1400000e-04   7.0000000e-05   1.0600000e-04
   2.8670000e+03   1.1127155e+01   2.0000000e-06  -1.4670000e-02   5.1500000e-02  -1.1400000e-04   7.0000000e-05   1.0600000e-04
   2.8680000e+03   1.1131038e+01  -2.3232000e-02  -5.3793000e-02   3.6050000e-02  -1.1400000e-04   7.0000000e-05   1.0600000e-04
   2.8690000e+03   1.1134925e+01   1.0000000e-06  -9.7800000e-03   3.6050000e-02  -1.1400000e-04   7.0000000e-05   1.0600000e-04
   2.8700000e+03   1.1138803e+01   1.7434000e-02  -2.4447000e-02   5.1500000e-02  -1.1400000e-04   7.0000000e-05   1.0600000e-04
   2.8710000e+03   1.1142686e+01  -5.8094000e-02  -4.4019000e-02   2.0600000e-02  -1.1400000e-04   7.0000000e-05   1.0600000e-04
   2.8720000e+03   1.1146567e+01  -5.8130000e-03   1.9559000e-02   5.6650000e-02  -1.1400000e-04   7.0000000e-05   1.0600000e-04
   2.8730000e+03   1.1150451e+01   5.8110000e-03  -9.7790000e-03   0.0000000e+00  -1.1400000e-04   7.0000000e-05   1.0600000e-04
   2.8740000e+03   1.1154333e+01  -8.1337000e-02  -1.9572000e-02   2.0600000e-02  -1.1400000e-04   7.0000000e-05   1.0600000e-04
   2.8750000e+03   1.1158216e+01  -1.7431000e-02   9.7770000e-03  -2.5750000e-02  -1.1400000e-04   7.0000000e-05   1.0600000e-04
   2.8760000e+03   1.1162099e+01   3.4869000e-02  -6.3565000e-02  -3.0900000e-02  -1.1400000e-04   7.0000000e-05   1.0600000e-04
   2.8770000e+03   1.1165981e+01  -1.1619000e-02  -9.7820000e-03  -3.6050000e-02  -1.1400000e-04   7.0000000e-05   1.0600000e-04
   2.8780000e+03   1.1169863e+01  -2.9048000e-02  -1.4674000e-02   2.0600000e-02  -1.1400000e-04   7.0000000e-05   1.0600000e-04
   2.8790000e+03   1.1173746e+01  -2.0000000e-06   1.4670000e-02  -5.1500000e-03  -1.1400000e-04   7.0000000e-05   1.0600000e-04
   2.8800000e+03   1.1177629e+01  -5.2290000e-02  -8.0000000e-06   6.6950000e-02  -1.1400000e-04   7.0000000e-05   1.0600000e-04
   2.8810000e+03   1.1181509e+01   5.8100000e-03   1.0000000e-06   2.5750000e-02  -1.1400000e-04   7.0000000e-05   1.0600000e-04
   2.8820000e+03   1.1185392e+01  -2.9042000e-02  -5.3794000e-02   6.1800000e-02  -1.1400000e-04   7.0000000e-05   1.0600000e-04
   2.8830000e+03   1.1189275e+01  -2.9047000e-02  -1.9564000e-02   0.0000000e+00  -1.1400000e-04   7.0000000e-05   1.0600000e-04
   2.8840000e+03   1.1193157e+01   7.0000000e-06  -4.8900000e-02   6.1800000e-02  -1.1400000e-04   7.0000000e-05   1.0600000e-04
   2.8850000e+03   1.1197040e+01  -2.9046000e-02  -2.4454000e-02  -4.1200000e-02  -1.1400000e-04   7.0000000e-05   1.0600000e-04
   2.8860000e+03   1.1200922e+01  -5.8110000e-03   9.7790000e-03   4.1200000e-02  -1.1400000e-04   7.0000000e-05   1.0600000e-04
   2.8870000e+03   1.1204804e+01   1.1619000e-02   4.8920000e-03  -1.0300000e-02  -1.1400000e-04   7.0000000e-05   1.0600000e-04
   2.8880000e+03   1.1208688e+01  -5.8099000e-02  -9.7880000e-03   3.0900000e-02  -1.1400000e-04   7.0000000e-05   1.0600000e-04
   2.8890000e+03   1.1212570e+01   2.3244000e-02  -2.9337000e-02   4.1200000e-02  -1.1400000e-04   7.0000000e-05   1.0600000e-04
   2.8900000e+03   1.1216453e+01   2.3245000e-02  -3.9117000e-02   5.1500000e-02  -1.1400000e-04   7.0000000e-05   1.0600000e-04
   2.8910000e+03   1.1220335e+01  -8.7139000e-02  -7.3363000e-02   2.5750000e-02  -1.1400000e-04   7.0000000e-05   1.0600000e-04
   2.8920000e+03   1.1224217e+01  -1.7430000e-02  -3.0000000e-06   5.6650000e-02  -1.1400000e-04   7.0000000e-05   1.0600000e-04
   2.8930000e+03   1.1228100e+01   1.1628000e-02  -5.3788000e-02  -1.0300000e-02  -1.1400000e-04   7.0000000e-05   1.0600000e-04
   2.8940000e+03   1.1231983e+01  -2.3239000e-02  -4.8930000e-03   5.1500000e-03  -1.1400000e-04   7.0000000e-05   1.0600000e-04
   2.8950000e+03   1.1235864e+01   4.6482000e-02  -1.4663000e-02  -1.0300000e-02  -1.1400000e-04   7.0000000e-05   1.0600000e-04
   2.8960000e+03   1.1239746e+01   5.8150000e-03  -3.4229000e-02  -5.1500000e-03  -1.1400000e-04   7.0000000e-05   1.0600000e-04
   2.8970000e+03   1.1243629e+01  -4.6479000e-02  -9.7870000e-03  -1.5450000e-02  -1.1400000e-04   7.0000000e-05   1.0600000e-04
   2.8980000e+03   1.1247512e+01   5.8100000e-03   1.0000000e-06   1.0300000e-02  -1.1400000e-04   7.0000000e-05   1.0600000e-04
   2.8990000e+03   1.1251395e+01  -1.1611000e-02  -6.3572000e-02  -1.5450000e-02  -1.1400000e-04   7.0000000e-05   1.0600000e-04
   2.9000000e+03   1.1255277e+01   4.6479000e-02   4.8970000e-03   0.0000000e+00  -1.1400000e-04   7.0000000e-05   1.0600000e-04
   2.9010000e+03   1.1259158e+01   5.8090000e-03   4.8910000e-03   2.0600000e-02  -1.1400000e-04   7.0000000e-05   1.0600000e-04
   2.9020000e+03   1.1263041e+01  -5.8080000e-03  -1.4671000e-02  -5.1500000e-02  -1.1400000e-04   7.0000000e-05   1.0600000e-04
   2.9030000e+03   1.1266924e+01   1.7431000e-02  -9.7770000e-03   0.0000000e+00  -1.1400000e-04   7.0000000e-05   1.0600000e-04
   2.9040000e+03   1.1270806e+01   6.0000000e-06  -3.9120000e-02  -4.1200000e-02  -1.1400000e-04   7.0000000e-05   1.0600000e-04
   2.9050000e+03   1.1274690e+01  -5.2289000e-02  -9.7880000e-03  -2.5750000e-02  -1.1400000e-04   7.0000000e-05   1.0600000e-04
   2.9060000e+03   1.1278571e+01   4.6478000e-02   1.4677000e-02   5.1500000e-03  -1.1400000e-04   7.0000000e-05   1.0600000e-04
   2.9070000e+03   1.1282454e+01  -5.8060000e-03  -2.9341000e-02  -5.1500000e-03  -1.1400000e-04   7.0000000e-05   1.0600000e-04
   2.9080000e+03   1.1286337e+01  -8.1338000e-02  -1.4682000e-02   4.6350000e-02  -1.1400000e-04   7.0000000e-05   1.0600000e-04
   2.9090000e+03   1.1290217e+01   1.7423000e-02   4.8903000e-02   5.6650000e-02  -1.1400000e-04   7.0000000e-05   1.0600000e-04
   2.9100000e+03   1.1294100e+01  -3.4858000e-02  -1.4675000e-02   7.7250000e-02  -1.1400000e-04   7.0000000e-05   1.0600000e-04
   2.9110000e+03   1.1297982e+01  -4.6474000e-02  -3.9127000e-02   4.6350000e-02  -1.1400000e-04   7.0000000e-05   1.0600000e-04
   2.9120000e+03   1.1301866e+01   2.9058000e-02  -5.3786000e-02   7.2100000e-02  -1.1400000e-04   7.0000000e-05   1.0600000e-04
   2.9130000e+03   1.1305748e+01   6.0000000e-06  -4.4010000e-02   0.0000000e+00  -1.1400000e-04   7.0000000e-05   1.0600000e-04
   2.9140000e+03   1.1309630e+01  -5.8099000e-02  -9.7890000e-03   6.6950000e-02  -1.1400000e-04   7.0000000e-05   1.0600000e-04
   2.9150000e+03   1.1313512e+01  -1.7429000e-02  -4.8930000e-03   3.0900000e-02  -1.1400000e-04   7.0000000e-05   1.0600000e-04
   2.9160000e+03   1.1317395e+01   2.0000000e-06  -1.4670000e-02   0.0000000e+00  -1.1400000e-04   7.0000000e-05   1.0600000e-04
   2.9170000e+03   1.1321278e+01   1.1623000e-02  -1.9558000e-02   4.6350000e-02  -1.1400000e-04   7.0000000e-05   1.0600000e-04
   2.9180000e+03   1.1325161e+01  -5.8040000e-03  -3.9121000e-02   6.1800000e-02  -1.1400000e-04   7.0000000e-05   1.0600000e-04
   2.9190000e+03   1.1329043e+01  -2.3238000e-02  -1.4673000e-02   4.1200000e-02  -1.1400000e-04   7.0000000e-05   1.0600000e-04
   2.9200000e+03   1.1332926e+01   1.7431000e-02  -4.8880000e-03   3.0900000e-02  -1.1400000e-04   7.0000000e-05   1.0600000e-04
   2.9210000e+03   1.1336807e+01  -5.8080000e-03  -1.4671000e-02   4.1200000e-02  -1.1400000e-04   7.0000000e-05   1.0600000e-04
   2.9220000e+03   1.1340691e+01  -4.6479000e-02  -4.8960000e-03  -1.5450000e-02  -1.1400000e-04   7.0000000e-05   1.0600000e-04
   2.9230000e+03   1.1344573e+01   4.0674000e-02  -2.9335000e-02   2.5750000e-02  -1.1400000e-04   7.0000000e-05   1.0600000e-04
   2.9240000e+03   1.1348454e+01  -2.9046000e-02  -2.9344000e-02  -5.1500000e-02  -1.1400000e-04   7.0000000e-05   1.0600000e-04
   2.9250000e+03   1.1352337e+01  -5.8092000e-02  -5.3799000e-02   1.5450000e-02  -1.1400000e-04   7.0000000e-05   1.0600000e-04
   2.9260000e+03   1.1356220e+01   2.9051000e-02  -9.7760000e-03  -4.1200000e-02  -1.1400000e-04   7.0000000e-05   1.0600000e-04
   2.9270000e+03   1.1360103e+01  -1.7421000e-02  -6.3573000e-02  -5.1500000e-03  -1.1400000e-04   7.0000000e-05   1.0600000e-04
   2.9280000e+03   1.1363985e+01  -1.7430000e-02  -3.0000000e-06  -1.0300000e-02  -1.1400000e-04   7.0000000e-05   1.0600000e-04
   2.9290000e+03   1.1367867e+01   1.7432000e-02  -1.4667000e-02   3.6050000e-02  -1.1400000e-04   7.0000000e-05   1.0600000e-04
   2.9300000e+03   1.1371749e+01  -5.8090000e-03  -4.8910000e-03  -1.0300000e-02  -1.1400000e-04   7.0000000e-05   1.0600000e-04
   2.9310000e+03   1.1375632e+01  -3.4861000e-02   9.7750000e-03   6.6950000e-02  -1.1400000e-04   7.0000000e-05   1.0600000e-04
   2.9320000e+03   1.1379515e+01  -1.7426000e-02  -2.9343000e-02   0.0000000e+00  -1.1400000e-04   7.0000000e-05   1.0600000e-04
   2.9330000e+03   1.1383405e+01   1.1624000e-02  -2.4448000e-02   5.6650000e-02  -1.1400000e-04   7.0000000e-05   1.0600000e-04
   2.9340000e+03   1.1387280e+01   5.8110000e-03  -4.8890000e-03  -2.0600000e-02  -1.1400000e-04   7.0000000e-05   1.0600000e-04
   2.9350000e+03   1.1391163e+01  -5.8050000e-03  -3.4231000e-02   2.0600000e-02  -1.1400000e-04   7.0000000e-05   1.0600000e-04
   2.9360000e+03   1.1395044e+01  -4.0669000e-02  -4.8960000e-03   4.1200000e-02  -1.1400000e-04   7.0000000e-05   1.0600000e-04
   2.9370000e+03   1.1398928e+01   1.7427000e-02   1.9563000e-02   5.1500000e-02  -1.1400000e-04   7.0000000e-05   1.0600000e-04
   2.9380000e+03   1.1402808e+01   1.7430000e-02   3.0000000e-06   4.1200000e-02  -1.1400000e-04   7.0000000e-05   1.0600000e-04
   2.9390000e+03   1.1406691e+01  -1.1614000e-02  -4.4012000e-02   5.6650000e-02  -1.1400000e-04   7.0000000e-05   1.0600000e-04
   2.9400000e+03   1.1410574e+01   1.7437000e-02  -4.8897000e-02   4.6350000e-02  -1.1400000e-04   7.0000000e-05   1.0600000e-04
   2.9410000e+03   1.1414456e+01  -2.9046000e-02  -2.4454000e-02   4.1200000e-02  -1.1400000e-04   7.0000000e-05   1.0600000e-04
   2.9420000e+03   1.1418339e+01  -1.1617000e-02  -1.9562000e-02   0.0000000e+00  -1.1400000e-04   7.0000000e-05   1.0600000e-04
   2.9430000e+03   1.1422221e+01   1.7434000e-02  -2.4447000e-02   2.5750000e-02  -1.1400000e-04   7.0000000e-05   1.0600000e-04
   2.9440000e+03   1.1426103e+01  -2.9046000e-02  -2.4454000e-02  -3.0900000e-02  -1.1400000e-04   7.0000000e-05   1.0600000e-04
   2.9450000e+03   1.1429986e+01  -4.0669000e-02  -9.7860000e-03   1.5450000e-02  -1.1400000e-04   7.0000000e-05   1.0600000e-04
   2.9460000e+03   1.1433869e+01   4.0675000e-02  -3.4224000e-02  -5.1500000e-03  -1.1400000e-04   7.0000000e-05   1.0600000e-04
   2.9470000e+03   1.1437751e+01   1.7434000e-02  -2.9337000e-02   0.0000000e+00  -1.1400000e-04   7.0000000e-05   1.0600000e-04
   2.9480000e+03   1.1441635e+01  -3.4856000e-02  -2.9345000e-02   1.5450000e-02  -1.1400000e-04   7.0000000e-05   1.0600000e-04
   2.9490000e+03   1.1445537e+01  -5.8190000e-03   5.8679000e-02   0.0000000e+00  -1.1400000e-04   7.0000000e-05   1.0600000e-04
   2.9500000e+03   1.1449400e+01  -3.4858000e-02  -1.4675000e-02   0.0000000e+00  -1.1400000e-04   7.0000000e-05   1.0600000e-04
   2.9510000e+03   1.1453282e+01  -2.9047000e-02  -1.9564000e-02  -1.5450000e-02  -1.1400000e-04   7.0000000e-05   1.0600000e-04
   2.9520000e+03   1.1457164e+01  -1.7431000e-02   9.7780000e-03   0.0000000e+00  -1.1400000e-04   7.0000000e-05   1.0600000e-04
   2.9530000e+03   1.1461045e+01   5.8106000e-02  -4.4002000e-02  -5.6650000e-02  -1.1400000e-04   7.0000000e-05   1.0600000e-04
   2.9540000e+03   1.1464928e+01  -4.6475000e-02  -3.9126000e-02   0.0000000e+00  -1.1400000e-04   7.0000000e-05   1.0600000e-04
   2.9550000e+03   1.1468811e+01   2.9051000e-02  -4.8860000e-03  -5.1500000e-03  -1.1400000e-04   7.0000000e-05   1.0600000e-04
   2.9560000e+03   1.1472693e+01  -1.1615000e-02  -3.4232000e-02   1.0300000e-02  -1.1400000e-04   7.0000000e-05   1.0600000e-04
   2.9570000e+03   1.1476575e+01  -5.2291000e-02   4.8820000e-03  -5.1500000e-03  -1.1400000e-04   7.0000000e-05   1.0600000e-04
   2.9580000e+03   1.1480457e+01  -5.2291000e-02   4.8820000e-03   4.1200000e-02  -1.1400000e-04   7.0000000e-05   1.0600000e-04
   2.9590000e+03   1.1484341e+01  -5.8010000e-03  -6.3571000e-02  -1.5450000e-02  -1.1400000e-04   7.0000000e-05   1.0600000e-04
   2.9600000e+03   1.1488223e+01   1.7431000e-02  -9.7770000e-03   4.6350000e-02  -1.1400000e-04   7.0000000e-05   1.0600000e-04
   2.9610000e+03   1.1492106e+01  -3.4857000e-02  -1.9565000e-02   7.2100000e-02  -1.1400000e-04   7.0000000e-05   1.0600000e-04
   2.9620000e+03   1.1495989e+01  -2.3235000e-02  -3.4233000e-02   2.0600000e-02  -1.1400000e-04   7.0000000e-05   1.0600000e-04
   2.9630000e+03   1.1499871e+01   2.9050000e-02   4.0000000e-06   5.1500000e-02  -1.1400000e-04   7.0000000e-05   1.0600000e-04
   2.9640000e+03   1.1503754e+01   1.7429000e-02   4.8930000e-03   2.0600000e-02  -1.1400000e-04   7.0000000e-05   1.0600000e-04
   2.9650000e+03   1.1507636e+01  -2.3240000e-02  -3.0000000e-06   4.6350000e-02  -1.1400000e-04   7.0000000e-05   1.0600000e-04
   2.9660000e+03   1.1511518e+01  -2.9046000e-02  -2.4454000e-02   8.2400000e-02  -1.1400000e-04   7.0000000e-05   1.0600000e-04
   2.9670000e+03   1.1515400e+01  -5.8040000e-03  -3.9121000e-02   3.0900000e-02  -1.1400000e-04   7.0000000e-05   1.0600000e-04
   2.9680000e+03   1.1519282e+01  -2.9043000e-02  -4.8904000e-02   2.0600000e-02  -1.1400000e-04   7.0000000e-05   1.0600000e-04
   2.9690000e+03   1.1523166e+01  -2.9049000e-02  -9.7840000e-03   2.0600000e-02  -1.1400000e-04   7.0000000e-05   1.0600000e-04
   2.9700000e+03   1.1527047e+01   4.0669000e-02   4.8960000e-03   0.0000000e+00  -1.1400000e-04   7.0000000e-05   1.0600000e-04
   2.9710000e+03   1.1530931e+01  -4.6481000e-02   9.7730000e-03  -1.5450000e-02  -1.1400000e-04   7.0000000e-05   1.0600000e-04
   2.9720000e+03   1.1534813e+01  -1.1621000e-02   9.7780000e-03   1.0300000e-02  -1.1400000e-04   7.0000000e-05   1.0600000e-04
   2.9730000e+03   1.1538694e+01   1.1620000e-02   2.0000000e-06  -6.1800000e-02  -1.1400000e-04   7.0000000e-05   1.0600000e-04
   2.9740000e+03   1.1542578e+01  -4.0664000e-02  -4.4016000e-02   1.5450000e-02  -1.1400000e-04   7.0000000e-05   1.0600000e-04
   2.9750000e+03   1.1546460e+01  -6.9717000e-02  -1.9570000e-02   2.0600000e-02  -1.1400000e-04   7.0000000e-05   1.0600000e-04
   2.9760000e+03   1.1550343e+01  -5.8070000e-03  -1.9561000e-02   1.0300000e-02  -1.1400000e-04   7.0000000e-05   1.0600000e-04
   2.9770000e+03   1.1554225e+01  -2.3239000e-02  -4.8930000e-03   1.0300000e-02  -1.1400000e-04   7.0000000e-05   1.0600000e-04
   2.9780000e+03   1.1558107e+01  -2.3244000e-02   2.4447000e-02  -1.5450000e-02  -1.1400000e-04   7.0000000e-05   1.0600000e-04
   2.9790000e+03   1.1561990e+01   1.1621000e-02  -9.7780000e-03  -1.0300000e-02  -1.1400000e-04   7.0000000e-05   1.0600000e-04
   2.9800000e+03   1.1565873e+01  -3.4860000e-02  -5.0000000e-06   4.1200000e-02  -1.1400000e-04   7.0000000e-05   1.0600000e-04
   2.9810000e+03   1.1569754e+01   3.0000000e-06  -1.9560000e-02  -1.5450000e-02  -1.1400000e-04   7.0000000e-05   1.0600000e-04
   2.9820000e+03   1.1573636e+01   1.7436000e-02  -4.4007000e-02   3.0900000e-02  -1.1400000e-04   7.0000000e-05   1.0600000e-04
   2.9830000e+03   1.1577519e+01  -2.3234000e-02  -3.9123000e-02  -5.1500000e-03  -1.1400000e-04   7.0000000e-05   1.0600000e-04
   2.9840000e+03   1.1581401e+01   1.1625000e-02  -3.9118000e-02   5.1500000e-02  -1.1400000e-04   7.0000000e-05   1.0600000e-04
   2.9850000e+03   1.1585284e+01  -1.1618000e-02  -1.4672000e-02   2.0600000e-02  -1.1400000e-04   7.0000000e-05   1.0600000e-04
   2.9860000e+03   1.1589167e+01  -3.4859000e-02  -9.7850000e-03   9.2700000e-02  -1.1400000e-04   7.0000000e-05   1.0600000e-04
   2.9870000e+03   1.1593048e+01   6.3914000e-02  -2.9331000e-02   5.6650000e-02  -1.1400000e-04   7.0000000e-05   1.0600000e-04
   2.9880000e+03   1.1596931e+01  -2.9044000e-02  -4.4014000e-02   6.6950000e-02  -1.1400000e-04   7.0000000e-05   1.0600000e-04
   2.9890000e+03   1.1600814e+01   1.7429000e-02   4.8930000e-03   2.5750000e-02  -1.1400000e-04   7.0000000e-05   1.0600000e-04
   2.9900000e+03   1.1604696e+01   5.8108000e-02  -5.3781000e-02   5.6650000e-02  -1.1400000e-04   7.0000000e-05   1.0600000e-04
   2.9910000e+03   1.1608580e+01  -2.3236000e-02  -2.4453000e-02   5.1500000e-03  -1.1400000e-04   7.0000000e-05   1.0600000e-04
   2.9920000e+03   1.1612461e+01  -6.9726000e-02   3.9110000e-02   2.0600000e-02  -1.1400000e-04   7.0000000e-05   1.0600000e-04
   2.9930000e+03   1.1616343e+01   4.6482000e-02  -1.4663000e-02   3.6050000e-02  -1.1400000e-04   7.0000000e-05   1.0600000e-04
   2.9940000e+03   1.1620227e+01  -2.9043000e-02  -4.8904000e-02   2.0600000e-02  -1.1400000e-04   7.0000000e-05   1.0600000e-04
   2.9950000e+03   1.1624109e+01  -3.4853000e-02  -4.8905000e-02   0.0000000e+00  -1.1400000e-04   7.0000000e-05   1.0600000e-04
   2.9960000e+03   1.1627990e+01   4.0676000e-02  -3.9114000e-02   1.0300000e-02  -1.1400000e-04   7.0000000e-05   1.0600000e-04
   2.9970000e+03   1.1631873e+01  -4.6477000e-02  -1.9567000e-02   1.5450000e-02  -1.1400000e-04   7.0000000e-05   1.0600000e-04
   2.9980000e+03   1.1635756e+01  -5.2290000e-02  -8.0000000e-06   5.1500000e-03  -1.1400000e-04   7.0000000e-05   1.0600000e-04
   2.9990000e+03   1.1639638e+01   3.4868000e-02  -5.3785000e-02  -5.1500000e-03  -1.1400000e-04   7.0000000e-05   1.0600000e-04
   3.0000000e+03   1.1643520e+01  -1.1621000e-02   9.7780000e-03  -6.6950000e-02  -1.1400000e-04   7.0000000e-05   1.0600000e-04
   3.0010000e+03   1.1647402e+01  -2.9052000e-02   1.4666000e-02   0.0000000e+00  -1.1400000e-04   7.0000000e-05   1.0600000e-04
   3.0020000e+03   1.1651285e+01  -2.9046000e-02  -2.9344000e-02  -2.0600000e-02  -1.1400000e-04   7.0000000e-05   1.0600000e-04
   3.0030000e+03   1.1655169e+01  -3.4857000e-02  -1.9565000e-02  -1.5450000e-02  -1.1400000e-04   7.0000000e-05   1.0600000e-04
   3.0040000e+03   1.1659051e+01   5.2291000e-02  -4.8820000e-03   1.0300000e-02  -1.1400000e-04   7.0000000e-05   1.0600000e-04
   3.0050000e+03   1.1662933e+01  -1.7424000e-02  -4.4013000e-02   2.5750000e-02  -1.1400000e-04   7.0000000e-05   1.0600000e-04
   3.0060000e+03   1.1666816e+01  -2.3241000e-02   9.7770000e-03   1.5450000e-02  -1.1400000e-04   7.0000000e-05   1.0600000e-04
   3.0070000e+03   1.1670698e+01   1.7431000e-02  -9.7770000e-03   8.2400000e-02  -1.1400000e-04   7.0000000e-05   1.0600000e-04
   3.0080000e+03   1.1674581e+01  -5.8050000e-03  -3.4231000e-02  -2.0600000e-02  -1.1400000e-04   7.0000000e-05   1.0600000e-04
   3.0090000e+03   1.1678463e+01  -4.6479000e-02  -9.7870000e-03   2.5750000e-02  -1.1400000e-04   7.0000000e-05   1.0600000e-04
   3.0100000e+03   1.1682344e+01   6.3906000e-02   2.9349000e-02  -1.0300000e-02  -1.1400000e-04   7.0000000e-05   1.0600000e-04
   3.0110000e+03   1.1686227e+01  -5.8040000e-03  -4.4011000e-02   4.6350000e-02  -1.1400000e-04   7.0000000e-05   1.0600000e-04
   3.0120000e+03   1.1690110e+01  -2.9049000e-02  -9.7840000e-03   1.0300000e-02  -1.1400000e-04   7.0000000e-05   1.0600000e-04
   3.0130000e+03   1.1693993e+01   1.1619000e-02   9.7820000e-03   4.1200000e-02  -1.1400000e-04   7.0000000e-05   1.0600000e-04
   3.0140000e+03   1.1697875e+01  -2.9048000e-02  -1.4674000e-02  -1.0300000e-02  -1.1400000e-04   7.0000000e-05   1.0600000e-04
   3.0150000e+03   1.1701757e+01  -2.3237000e-02  -1.9563000e-02   6.1800000e-02  -1.1400000e-04   7.0000000e-05   1.0600000e-04
   3.0160000e+03   1.1705639e+01   5.8130000e-03  -2.4449000e-02   2.0600000e-02  -1.1400000e-04   7.0000000e-05   1.0600000e-04
   3.0170000e+03   1.1709522e+01  -2.3232000e-02  -5.8683000e-02   4.1200000e-02  -1.1400000e-04   7.0000000e-05   1.0600000e-04
   3.0180000e+03   1.1713405e+01  -4.6477000e-02  -2.4456000e-02   1.0300000e-02  -1.1400000e-04   7.0000000e-05   1.0600000e-04
   3.0190000e+03   1.1717287e+01  -2.3241000e-02   9.7770000e-03   5.6650000e-02  -1.1400000e-04   7.0000000e-05   1.0600000e-04
   3.0200000e+03   1.1721169e+01  -2.3238000e-02  -1.4673000e-02  -2.5750000e-02  -1.1400000e-04   7.0000000e-05   1.0600000e-04
   3.0210000e+03   1.1725053e+01   1.1616000e-02   2.9342000e-02   4.1200000e-02  -1.1400000e-04   7.0000000e-05   1.0600000e-04
   3.0220000e+03   1.1728934e+01  -5.8110000e-03   4.8890000e-03  -1.0300000e-02  -1.1400000e-04   7.0000000e-05   1.0600000e-04
   3.0230000e+03   1.1732818e+01   3.4869000e-02  -6.3565000e-02  -5.1500000e-03  -1.1400000e-04   7.0000000e-05   1.0600000e-04
   3.0240000e+03   1.1736698e+01   1.7432000e-02  -1.4667000e-02   5.1500000e-03  -1.1400000e-04   7.0000000e-05   1.0600000e-04
   3.0250000e+03   1.1740582e+01  -1.1618000e-02  -1.4672000e-02   1.5450000e-02  -1.1400000e-04   7.0000000e-05   1.0600000e-04
   3.0260000e+03   1.1744464e+01  -5.8030000e-03  -4.8901000e-02   1.5450000e-02  -1.1400000e-04   7.0000000e-05   1.0600000e-04
   3.0270000e+03   1.1748348e+01   1.7433000e-02  -1.9557000e-02  -4.6350000e-02  -1.1400000e-04   7.0000000e-05   1.0600000e-04
   3.0280000e+03   1.1752230e+01  -3.4858000e-02  -1.4675000e-02   1.0300000e-02  -1.1400000e-04   7.0000000e-05   1.0600000e-04
   3.0290000e+03   1.1756111e+01  -1.1618000e-02  -1.4672000e-02  -6.1800000e-02  -1.1400000e-04   7.0000000e-05   1.0600000e-04
   3.0300000e+03   1.1759994e+01  -3.4854000e-02  -3.9125000e-02   5.1500000e-03  -1.1400000e-04   7.0000000e-05   1.0600000e-04
   3.0310000e+03   1.1763876e+01   4.0000000e-06  -2.4450000e-02   0.0000000e+00  -1.1400000e-04   7.0000000e-05   1.0600000e-04
   3.0320000e+03   1.1767758e+01  -2.9048000e-02  -1.4674000e-02   1.5450000e-02  -1.1400000e-04   7.0000000e-05   1.0600000e-04
   3.0330000e+03   1.1771641e+01   1.7433000e-02  -1.9557000e-02   5.6650000e-02  -1.1400000e-04   7.0000000e-05   1.0600000e-04
   3.0340000e+03   1.1775525e+01   2.3244000e-02  -2.9337000e-02   6.1800000e-02  -1.1400000e-04   7.0000000e-05   1.0600000e-04
   3.0350000e+03   1.1779407e+01  -3.4859000e-02  -9.7850000e-03   4.6350000e-02  -1.1400000e-04   7.0000000e-05   1.0600000e-04
   3.0360000e+03   1.1783288e+01  -4.6480000e-02  -7.0000000e-06   6.6950000e-02  -1.1400000e-04   7.0000000e-05   1.0600000e-04
   3.0370000e+03   1.1787171e+01   2.3244000e-02  -2.4447000e-02   5.6650000e-02  -1.1400000e-04   7.0000000e-05   1.0600000e-04
   3.0380000e+03   1.1791054e+01  -2.9039000e-02  -7.3354000e-02   1.5450000e-02  -1.1400000e-04   7.0000000e-05   1.0600000e-04
   3.0390000e+03   1.1794935e+01  -4.0664000e-02  -3.9126000e-02   3.6050000e-02  -1.1400000e-04   7.0000000e-05   1.0600000e-04
   3.0400000e+03   1.1798818e+01   1.7430000e-02   3.0000000e-06   2.0600000e-02  -1.1400000e-04   7.0000000e-05   1.0600000e-04
   3.0410000e+03   1.1802701e+01  -3.4856000e-02  -2.9345000e-02   5.1500000e-03  -1.1400000e-04   7.0000000e-05   1.0600000e-04
   3.0420000e+03   1.1806583e+01  -2.3241000e-02   9.7770000e-03   7.2100000e-02  -1.1400000e-04   7.0000000e-05   1.0600000e-04
   3.0430000e+03   1.1810466e+01   2.9052000e-02  -1.4666000e-02   2.0600000e-02  -1.1400000e-04   7.0000000e-05   1.0600000e-04
   3.0440000e+03   1.1814347e+01  -3.4853000e-02  -4.8905000e-02   6.1800000e-02  -1.1400000e-04   7.0000000e-05   1.0600000e-04
   3.0450000e+03   1.1818230e+01  -7.5529000e-02  -9.7910000e-03   3.6050000e-02  -1.1400000e-04   7.0000000e-05   1.0600000e-04
   3.0460000e+03   1.1822114e+01   1.1624000e-02  -2.4448000e-02   4.1200000e-02  -1.1400000e-04   7.0000000e-05   1.0600000e-04
   3.0470000e+03   1.1825996e+01  -2.9046000e-02  -2.9344000e-02   5.1500000e-03  -1.1400000e-04   7.0000000e-05   1.0600000e-04
   3.0480000e+03   1.1829879e+01  -5.2291000e-02   9.7720000e-03   2.5750000e-02  -1.1400000e-04   7.0000000e-05   1.0600000e-04
   3.0490000e+03   1.1833761e+01   2.9051000e-02  -4.8860000e-03  -5.1500000e-02  -1.1400000e-04   7.0000000e-05   1.0600000e-04
   3.0500000e+03   1.1837645e+01  -1.1612000e-02  -6.3572000e-02  -1.5450000e-02  -1.1400000e-04   7.0000000e-05   1.0600000e-04
   3.0510000e+03   1.1841526e+01   1.7430000e-02   2.0000000e-06  -1.0300000e-02  -1.1400000e-04   7.0000000e-05   1.0600000e-04
   3.0520000e+03   1.1845422e+01  -1.1615000e-02  -3.4232000e-02  -1.5450000e-02  -1.1400000e-04   7.0000000e-05   1.0600000e-04
   3.0530000e+03   1.1849290e+01  -4.0665000e-02  -3.4235000e-02   1.0300000e-02  -1.1400000e-04   7.0000000e-05   1.0600000e-04
   3.0540000e+03   1.1853172e+01   1.7431000e-02  -9.7770000e-03   0.0000000e+00  -1.1400000e-04   7.0000000e-05   1.0600000e-04
   3.0550000e+03   1.1857055e+01   3.0000000e-06  -1.9560000e-02  -1.0300000e-02  -1.1400000e-04   7.0000000e-05   1.0600000e-04
   3.0560000e+03   1.1860937e+01  -6.3909000e-02  -9.7890000e-03   5.6650000e-02  -1.1400000e-04   7.0000000e-05   1.0600000e-04
   3.0570000e+03   1.1864820e+01   1.7431000e-02  -4.8870000e-03  -5.1500000e-03  -1.1400000e-04   7.0000000e-05   1.0600000e-04
   3.0580000e+03   1.1868703e+01  -1.7424000e-02  -3.9123000e-02   5.1500000e-03  -1.1400000e-04   7.0000000e-05   1.0600000e-04
   3.0590000e+03   1.1872584e+01  -5.2284000e-02  -4.4018000e-02   1.0300000e-02  -1.1400000e-04   7.0000000e-05   1.0600000e-04
   3.0600000e+03   1.1876468e+01   1.7434000e-02  -2.9337000e-02   3.6050000e-02  -1.1400000e-04   7.0000000e-05   1.0600000e-04
   3.0610000e+03   1.1880349e+01  -3.4859000e-02  -4.8950000e-03   5.1500000e-02  -1.1400000e-04   7.0000000e-05   1.0600000e-04
   3.0620000e+03   1.1884233e+01  -5.8101000e-02   9.7710000e-03   7.7250000e-02  -1.1400000e-04   7.0000000e-05   1.0600000e-04
   3.0630000e+03   1.1888116e+01   1.7429000e-02   9.7830000e-03   3.0900000e-02  -1.1400000e-04   7.0000000e-05   1.0600000e-04
   3.0640000e+03   1.1891997e+01  -1.7428000e-02  -1.4673000e-02   4.6350000e-02  -1.1400000e-04   7.0000000e-05   1.0600000e-04
   3.0650000e+03   1.1895880e+01  -7.5523000e-02  -4.8911000e-02   2.5750000e-02  -1.1400000e-04   7.0000000e-05   1.0600000e-04
   3.0660000e+03   1.1899763e+01   1.7434000e-02  -2.4447000e-02   6.6950000e-02  -1.1400000e-04   7.0000000e-05   1.0600000e-04
   3.0670000e+03   1.1903644e+01   4.0000000e-06  -2.9340000e-02   2.5750000e-02  -1.1400000e-04   7.0000000e-05   1.0600000e-04
   3.0680000e+03   1.1907526e+01  -1.7426000e-02  -2.9343000e-02   4.6350000e-02  -1.1400000e-04   7.0000000e-05   1.0600000e-04
   3.0690000e+03   1.1911408e+01   3.4862000e-02  -1.4665000e-02  -4.1200000e-02  -1.1400000e-04   7.0000000e-05   1.0600000e-04
   3.0700000e+03   1.1915291e+01   2.0000000e-06  -1.4670000e-02   5.1500000e-02  -1.1400000e-04   7.0000000e-05   1.0600000e-04
   3.0710000e+03   1.1919174e+01  -1.7431000e-02   9.7770000e-03  -1.5450000e-02  -1.1400000e-04   7.0000000e-05   1.0600000e-04
   3.0720000e+03   1.1923057e+01  -2.9050000e-02  -4.0000000e-06   4.1200000e-02  -1.1400000e-04   7.0000000e-05   1.0600000e-04
   3.0730000e+03   1.1926938e+01  -1.7421000e-02  -5.8683000e-02  -1.0300000e-02  -1.1400000e-04   7.0000000e-05   1.0600000e-04
   3.0740000e+03   1.1930821e+01   4.6487000e-02  -4.8893000e-02   1.0300000e-02  -1.1400000e-04   7.0000000e-05   1.0600000e-04
   3.0750000e+03   1.1934704e+01  -2.9047000e-02  -1.9564000e-02  -1.5450000e-02  -1.1400000e-04   7.0000000e-05   1.0600000e-04
   3.0760000e+03   1.1938587e+01  -5.8060000e-03  -2.4451000e-02  -3.6050000e-02  -1.1400000e-04   7.0000000e-05   1.0600000e-04
   3.0770000e+03   1.1942470e+01   2.3240000e-02   3.0000000e-06  -1.0300000e-02  -1.1400000e-04   7.0000000e-05   1.0600000e-04
   3.0780000e+03   1.1946352e+01  -1.1619000e-02  -9.7820000e-03  -1.5450000e-02  -1.1400000e-04   7.0000000e-05   1.0600000e-04
   3.0790000e+03   1.1950234e+01  -5.8050000e-03  -3.4231000e-02  -3.0900000e-02  -1.1400000e-04   7.0000000e-05   1.0600000e-04
   3.0800000e+03   1.1954117e+01   3.4867000e-02  -4.8895000e-02   1.0300000e-02  -1.1400000e-04   7.0000000e-05   1.0600000e-04
   3.0810000e+03   1.1957999e+01  -1.1614000e-02  -3.9122000e-02   2.0600000e-02  -1.1400000e-04   7.0000000e-05   1.0600000e-04
   3.0820000e+03   1.1961880e+01  -4.6476000e-02  -2.4457000e-02   5.1500000e-03  -1.1400000e-04   7.0000000e-05   1.0600000e-04
   3.0830000e+03   1.1965763e+01  -1.1622000e-02   1.4668000e-02   3.6050000e-02  -1.1400000e-04   7.0000000e-05   1.0600000e-04
   3.0840000e+03   1.1969646e+01  -5.8080000e-03  -1.4671000e-02  -5.1500000e-03  -1.1400000e-04   7.0000000e-05   1.0600000e-04
   3.0850000e+03   1.1973529e+01  -5.8050000e-03  -3.4231000e-02  -5.1500000e-03  -1.1400000e-04   7.0000000e-05   1.0600000e-04
   3.0860000e+03   1.1977410e+01  -1.7431000e-02   4.8880000e-03   5.1500000e-02  -1.1400000e-04   7.0000000e-05   1.0600000e-04
   3.0870000e+03   1.1981294e+01   1.2201400e-01  -2.9324000e-02   0.0000000e+00  -1.1400000e-04   7.0000000e-05   1.0600000e-04
   3.0880000e+03   1.1985175e+01  -3.4848000e-02  -7.8245000e-02  -1.0300000e-02  -1.1400000e-04   7.0000000e-05   1.0600000e-04
   3.0890000e+03   1.1989058e+01  -4.6476000e-02  -2.9347000e-02   6.6950000e-02  -1.1400000e-04   7.0000000e-05   1.0600000e-04
   3.0900000e+03   1.1992941e+01  -1.0000000e-06   9.7800000e-03   2.0600000e-02  -1.1400000e-04   7.0000000e-05   1.0600000e-04
   3.0910000e+03   1.1996823e+01   4.6482000e-02  -1.4663000e-02   4.6350000e-02  -1.1400000e-04   7.0000000e-05   1.0600000e-04
   3.0920000e+03   1.2000706e+01  -8.1339000e-02  -4.9020000e-03   3.6050000e-02  -1.1400000e-04   7.0000000e-05   1.0600000e-04
   3.0930000e+03   1.2004588e+01  -2.9051000e-02   4.8860000e-03   7.2100000e-02  -1.1400000e-04   7.0000000e-05   1.0600000e-04
   3.0940000e+03   1.2008471e+01   4.0676000e-02  -4.4004000e-02  -2.0600000e-02  -1.1400000e-04   7.0000000e-05   1.0600000e-04
   3.0950000e+03   1.2012354e+01  -6.3904000e-02  -4.4019000e-02   1.0300000e-02  -1.1400000e-04   7.0000000e-05   1.0600000e-04
   3.0960000e+03   1.2016234e+01  -2.3239000e-02  -4.8930000e-03  -3.0900000e-02  -1.1400000e-04   7.0000000e-05   1.0600000e-04
   3.0970000e+03   1.2020117e+01   1.1621000e-02  -9.7780000e-03  -1.5450000e-02  -1.1400000e-04   7.0000000e-05   1.0600000e-04
   3.0980000e+03   1.2023999e+01  -3.4860000e-02  -5.0000000e-06  -5.6650000e-02  -1.1400000e-04   7.0000000e-05   1.0600000e-04
   3.0990000e+03   1.2027882e+01  -5.8090000e-03  -9.7810000e-03   3.0900000e-02  -1.1400000e-04   7.0000000e-05   1.0600000e-04
   3.1000000e+03   1.2031765e+01   5.8140000e-03  -2.9339000e-02  -3.0900000e-02  -1.1400000e-04   7.0000000e-05   1.0600000e-04
[truncated: 49,068,892 more chars]
