# Supplementary material for: Delays in Admittance-Controlled Haptic Devices Make Simulated Masses Feel Heavier
Source: PLoS One. 2015 Sep 11;10(9):e0138023. doi: 10.1371/journal.pone.0138023 (PMC4567313; doi:10.1371/journal.pone.0138023)
Supplement: S1 Appendix — (ZIP) [file pone.0138023.s001.zip › Data_subject1-7/Duw_pp6.txt]

{'ScanNr','Time','ForceX','ForceY','ForceZ','PosX','PosY','PosZ'}
   1.0000000e+00   4.6000000e-04  -4.6474000e-02  -3.9127000e-02  -3.6050000e-02  -1.1600000e-04   7.2000000e-05   1.0800000e-04
   2.0000000e+00   4.3500000e-03  -4.6476000e-02  -2.9347000e-02  -5.1500000e-02  -1.1600000e-04   7.2000000e-05   1.0800000e-04
   3.0000000e+00   8.2720000e-03  -4.0661000e-02  -5.8686000e-02  -1.0300000e-02  -1.1600000e-04   7.2000000e-05   1.0800000e-04
   4.0000000e+00   1.2194000e-02   2.3247000e-02  -4.8897000e-02  -1.0300000e-02  -1.1600000e-04   7.2000000e-05   1.0700000e-04
   5.0000000e+00   1.6116000e-02  -2.3239000e-02  -9.7830000e-03  -4.6350000e-02  -1.1600000e-04   7.2000000e-05   1.0700000e-04
   6.0000000e+00   2.0037000e-02  -7.5527000e-02  -1.9571000e-02  -4.1200000e-02  -1.1600000e-04   7.1000000e-05   1.0700000e-04
   7.0000000e+00   2.3958000e-02  -2.3235000e-02  -3.4233000e-02  -2.0600000e-02  -1.1600000e-04   7.1000000e-05   1.0700000e-04
   8.0000000e+00   2.7880000e-02   2.9059000e-02  -5.8676000e-02  -2.0600000e-02  -1.1600000e-04   7.1000000e-05   1.0700000e-04
   9.0000000e+00   3.1801000e-02  -4.0669000e-02  -9.7860000e-03  -2.5750000e-02  -1.1600000e-04   7.1000000e-05   1.0700000e-04
   1.0000000e+01   3.5723000e-02  -6.3909000e-02  -4.8990000e-03  -2.5750000e-02  -1.1600000e-04   7.1000000e-05   1.0700000e-04
   1.1000000e+01   3.9644000e-02  -6.3906000e-02  -2.4459000e-02  -4.1200000e-02  -1.1600000e-04   7.1000000e-05   1.0700000e-04
   1.2000000e+01   4.3567000e-02  -5.8101000e-02   4.8810000e-03  -2.0600000e-02  -1.1600000e-04   7.1000000e-05   1.0700000e-04
   1.3000000e+01   4.7487000e-02  -2.3249000e-02   5.8677000e-02  -2.0600000e-02  -1.1600000e-04   7.1000000e-05   1.0700000e-04
   1.4000000e+01   5.1410000e-02  -5.2292000e-02   1.4662000e-02   1.5450000e-02  -1.1500000e-04   7.1000000e-05   1.0700000e-04
   1.5000000e+01   5.5330000e-02  -6.3912000e-02   1.4661000e-02  -3.0900000e-02  -1.1500000e-04   7.1000000e-05   1.0700000e-04
   1.6000000e+01   5.9251000e-02  -1.7435000e-02   3.4227000e-02   1.0300000e-02  -1.1500000e-04   7.1000000e-05   1.0700000e-04
   1.7000000e+01   6.3173000e-02   5.8050000e-03   3.4231000e-02  -2.0600000e-02  -1.1500000e-04   7.1000000e-05   1.0700000e-04
   1.8000000e+01   6.7095000e-02  -2.3250000e-02   6.8457000e-02  -1.0300000e-02  -1.1500000e-04   7.1000000e-05   1.0700000e-04
   1.9000000e+01   7.1017000e-02  -5.8112000e-02   8.3121000e-02  -6.1800000e-02  -1.1500000e-04   7.1000000e-05   1.0700000e-04
   2.0000000e+01   7.4938000e-02  -3.4869000e-02   5.8675000e-02  -1.5450000e-02  -1.1500000e-04   7.1000000e-05   1.0700000e-04
   2.1000000e+01   7.8859000e-02  -4.0669000e-02  -4.8960000e-03  -2.5750000e-02  -1.1500000e-04   7.1000000e-05   1.0700000e-04
   2.2000000e+01   8.2781000e-02  -2.3246000e-02   4.4007000e-02  -3.6050000e-02  -1.1500000e-04   7.1000000e-05   1.0700000e-04
   2.3000000e+01   8.6703000e-02  -2.3252000e-02   8.3127000e-02   5.1500000e-03  -1.1500000e-04   7.1000000e-05   1.0600000e-04
   2.4000000e+01   9.0625000e-02  -2.9054000e-02   2.9336000e-02  -3.6050000e-02  -1.1500000e-04   7.1000000e-05   1.0600000e-04
   2.5000000e+01   9.4547000e-02   1.7431000e-02  -9.7770000e-03   2.0600000e-02  -1.1500000e-04   7.1000000e-05   1.0600000e-04
   2.6000000e+01   9.8468000e-02  -4.0675000e-02   3.4224000e-02  -6.6950000e-02  -1.1500000e-04   7.1000000e-05   1.0600000e-04
   2.7000000e+01   1.0238900e-01  -7.5533000e-02   1.9549000e-02   1.5450000e-02  -1.1500000e-04   7.1000000e-05   1.0600000e-04
   2.8000000e+01   1.0631100e-01   5.0000000e-06  -3.4230000e-02  -6.6950000e-02  -1.1500000e-04   7.1000000e-05   1.0600000e-04
   2.9000000e+01   1.1023200e-01  -6.3904000e-02  -3.9129000e-02  -1.5450000e-02  -1.1500000e-04   7.1000000e-05   1.0600000e-04
   3.0000000e+01   1.1415300e-01  -7.5528000e-02  -1.4681000e-02  -4.1200000e-02  -1.1500000e-04   7.1000000e-05   1.0600000e-04
   3.1000000e+01   1.1807500e-01  -1.7427000e-02  -1.9563000e-02  -5.1500000e-03  -1.1500000e-04   7.1000000e-05   1.0600000e-04
   3.2000000e+01   1.2199900e-01  -6.9712000e-02  -5.3800000e-02  -5.1500000e-03  -1.1500000e-04   7.1000000e-05   1.0600000e-04
   3.3000000e+01   1.2592000e-01  -1.7416000e-02  -9.2913000e-02   6.1800000e-02  -1.1500000e-04   7.1000000e-05   1.0600000e-04
   3.4000000e+01   1.2986100e-01  -4.6474000e-02  -3.9127000e-02  -5.1500000e-03  -1.1500000e-04   7.1000000e-05   1.0600000e-04
   3.5000000e+01   1.3376200e-01  -9.8769000e-02  -4.9050000e-03   1.0300000e-02  -1.1500000e-04   7.1000000e-05   1.0600000e-04
   3.6000000e+01   1.3768300e-01  -4.6485000e-02   3.4223000e-02  -5.1500000e-03  -1.1500000e-04   7.1000000e-05   1.0600000e-04
   3.7000000e+01   1.4160500e-01  -5.8110000e-03   4.8890000e-03   2.5750000e-02  -1.1500000e-04   7.1000000e-05   1.0600000e-04
   3.8000000e+01   1.4552700e-01  -6.3910000e-02  -9.0000000e-06  -5.1500000e-02  -1.1500000e-04   7.1000000e-05   1.0600000e-04
   3.9000000e+01   1.4944800e-01  -7.5535000e-02   3.4219000e-02  -3.0900000e-02  -1.1500000e-04   7.1000000e-05   1.0600000e-04
   4.0000000e+01   1.5337000e-01  -1.7440000e-02   6.8457000e-02   0.0000000e+00  -1.1500000e-04   7.1000000e-05   1.0600000e-04
   4.1000000e+01   1.5729100e-01  -4.0677000e-02   4.8894000e-02   1.5450000e-02  -1.1500000e-04   7.1000000e-05   1.0600000e-04
   4.2000000e+01   1.6121200e-01  -4.6493000e-02   8.8013000e-02   4.1200000e-02  -1.1500000e-04   7.1000000e-05   1.0600000e-04
   4.3000000e+01   1.6513500e-01  -6.9734000e-02   9.2900000e-02  -1.0300000e-02  -1.1500000e-04   7.1000000e-05   1.0600000e-04
   4.4000000e+01   1.6905800e-01  -3.4865000e-02   3.4225000e-02   3.0900000e-02  -1.1500000e-04   7.1000000e-05   1.0600000e-04
   4.5000000e+01   1.7297700e-01   1.1620000e-02   2.0000000e-06   2.5750000e-02  -1.1400000e-04   7.1000000e-05   1.0600000e-04
   4.6000000e+01   1.7689900e-01  -5.8150000e-03   3.4229000e-02   4.6350000e-02  -1.1400000e-04   7.1000000e-05   1.0600000e-04
   4.7000000e+01   1.8082000e-01  -4.6491000e-02   7.3343000e-02  -4.1200000e-02  -1.1400000e-04   7.1000000e-05   1.0600000e-04
   4.8000000e+01   1.8474300e-01  -3.4861000e-02   9.7750000e-03   0.0000000e+00  -1.1400000e-04   7.1000000e-05   1.0600000e-04
   4.9000000e+01   1.8866300e-01   1.7436000e-02  -3.9117000e-02   3.6050000e-02  -1.1400000e-04   7.1000000e-05   1.0600000e-04
   5.0000000e+01   1.9258500e-01  -2.9044000e-02  -3.9124000e-02   1.0300000e-02  -1.1400000e-04   7.1000000e-05   1.0600000e-04
   5.1000000e+01   1.9650700e-01  -8.7147000e-02  -1.9573000e-02   1.0300000e-02  -1.1400000e-04   7.0000000e-05   1.0600000e-04
   5.2000000e+01   2.0042800e-01  -4.6476000e-02  -2.9347000e-02  -2.0600000e-02  -1.1400000e-04   7.0000000e-05   1.0600000e-04
   5.3000000e+01   2.0435100e-01  -5.2281000e-02  -5.8688000e-02   3.0900000e-02  -1.1400000e-04   7.0000000e-05   1.0600000e-04
   5.4000000e+01   2.0827200e-01  -2.3232000e-02  -5.3793000e-02   2.0600000e-02  -1.1400000e-04   7.0000000e-05   1.0600000e-04
   5.5000000e+01   2.1219400e-01  -4.0666000e-02  -2.4456000e-02   2.5750000e-02  -1.1400000e-04   7.0000000e-05   1.0600000e-04
   5.6000000e+01   2.1611400e-01  -5.8095000e-02  -3.4239000e-02   1.5450000e-02  -1.1400000e-04   7.0000000e-05   1.0600000e-04
   5.7000000e+01   2.2003700e-01  -4.6468000e-02  -7.8247000e-02   2.0600000e-02  -1.1400000e-04   7.0000000e-05   1.0600000e-04
   5.8000000e+01   2.2395800e-01  -1.7429000e-02  -9.7830000e-03  -5.1500000e-03  -1.1400000e-04   7.0000000e-05   1.0600000e-04
   5.9000000e+01   2.2787900e-01  -5.2296000e-02   3.9112000e-02   1.5450000e-02  -1.1400000e-04   7.0000000e-05   1.0600000e-04
   6.0000000e+01   2.3180100e-01  -3.4866000e-02   3.9115000e-02   1.0300000e-02  -1.1400000e-04   7.0000000e-05   1.0600000e-04
   6.1000000e+01   2.3572300e-01  -3.4858000e-02  -1.4675000e-02  -1.0300000e-02  -1.1400000e-04   7.0000000e-05   1.0600000e-04
   6.2000000e+01   2.3964400e-01  -6.9722000e-02   1.4660000e-02   3.6050000e-02  -1.1400000e-04   7.0000000e-05   1.0600000e-04
   6.3000000e+01   2.4356500e-01  -5.8160000e-03   3.9119000e-02   2.0600000e-02  -1.1400000e-04   7.0000000e-05   1.0600000e-04
   6.4000000e+01   2.4748600e-01  -3.4864000e-02   2.4445000e-02   1.0300000e-02  -1.1400000e-04   7.0000000e-05   1.0600000e-04
   6.5000000e+01   2.5140900e-01  -2.9062000e-02   8.3126000e-02   2.0600000e-02  -1.1400000e-04   7.0000000e-05   1.0600000e-04
   6.6000000e+01   2.5533100e-01  -3.4869000e-02   5.8675000e-02   2.0600000e-02  -1.1400000e-04   7.0000000e-05   1.0600000e-04
   6.7000000e+01   2.5925200e-01  -5.2290000e-02  -8.0000000e-06   1.0300000e-02  -1.1400000e-04   7.0000000e-05   1.0600000e-04
   6.8000000e+01   2.6317400e-01  -5.8101000e-02   4.8810000e-03  -1.5450000e-02  -1.1400000e-04   7.0000000e-05   1.0600000e-04
   6.9000000e+01   2.6709500e-01   5.8020000e-03   5.3791000e-02  -2.5750000e-02  -1.1400000e-04   7.0000000e-05   1.0600000e-04
   7.0000000e+01   2.7101800e-01  -3.4864000e-02   2.9335000e-02   1.0300000e-02  -1.1400000e-04   7.0000000e-05   1.0600000e-04
   7.1000000e+01   2.7494000e-01  -9.2963000e-02   1.9546000e-02  -4.6350000e-02  -1.1400000e-04   7.0000000e-05   1.0600000e-04
   7.2000000e+01   2.7886200e-01  -1.1621000e-02   9.7780000e-03   0.0000000e+00  -1.1400000e-04   7.0000000e-05   1.0600000e-04
   7.3000000e+01   2.8278200e-01  -1.7426000e-02  -2.4453000e-02  -4.6350000e-02  -1.1400000e-04   7.0000000e-05   1.0600000e-04
   7.4000000e+01   2.8670300e-01  -8.7146000e-02  -2.9353000e-02  -1.0300000e-02  -1.1400000e-04   7.0000000e-05   1.0600000e-04
   7.5000000e+01   2.9062500e-01  -6.9721000e-02   9.7700000e-03   3.6050000e-02  -1.1400000e-04   7.0000000e-05   1.0600000e-04
   7.6000000e+01   2.9454700e-01  -1.1621000e-02   4.8880000e-03   2.0600000e-02  -1.1400000e-04   7.0000000e-05   1.0600000e-04
   7.7000000e+01   2.9846900e-01  -2.3238000e-02  -1.4673000e-02   5.1500000e-03  -1.1400000e-04   7.0000000e-05   1.0600000e-04
   7.8000000e+01   3.0239000e-01  -2.3234000e-02  -3.9123000e-02   0.0000000e+00  -1.1400000e-04   7.0000000e-05   1.0600000e-04
   7.9000000e+01   3.0631100e-01  -8.7148000e-02  -1.4683000e-02  -2.0600000e-02  -1.1400000e-04   7.0000000e-05   1.0600000e-04
   8.0000000e+01   3.1023400e-01  -5.2286000e-02  -2.4458000e-02  -2.0600000e-02  -1.1400000e-04   7.0000000e-05   1.0600000e-04
   8.1000000e+01   3.1416300e-01   1.7434000e-02  -2.9337000e-02   1.5450000e-02  -1.1400000e-04   7.0000000e-05   1.0600000e-04
   8.2000000e+01   3.1807500e-01  -4.0670000e-02  -6.0000000e-06  -2.5750000e-02  -1.1400000e-04   7.0000000e-05   1.0600000e-04
   8.3000000e+01   3.2199800e-01  -8.1344000e-02   2.4438000e-02   1.5450000e-02  -1.1400000e-04   7.0000000e-05   1.0600000e-04
   8.4000000e+01   3.2591900e-01  -4.6480000e-02  -7.0000000e-06  -2.0600000e-02  -1.1400000e-04   7.0000000e-05   1.0600000e-04
   8.5000000e+01   3.2984100e-01   5.8090000e-03   9.7810000e-03   3.0900000e-02  -1.1400000e-04   7.0000000e-05   1.0600000e-04
   8.6000000e+01   3.3376200e-01  -1.7431000e-02   9.7780000e-03  -5.1500000e-03  -1.1400000e-04   7.0000000e-05   1.0600000e-04
   8.7000000e+01   3.3768400e-01  -4.6484000e-02   2.9334000e-02  -5.1500000e-03  -1.1400000e-04   7.0000000e-05   1.0600000e-04
   8.8000000e+01   3.4160400e-01  -4.6490000e-02   7.3344000e-02  -5.1500000e-02  -1.1400000e-04   7.0000000e-05   1.0600000e-04
   8.9000000e+01   3.4552600e-01  -4.0680000e-02   7.8235000e-02   0.0000000e+00  -1.1400000e-04   7.0000000e-05   1.0600000e-04
   9.0000000e+01   3.4944800e-01  -1.7430000e-02  -2.0000000e-06  -1.5450000e-02  -1.1400000e-04   7.0000000e-05   1.0600000e-04
   9.1000000e+01   3.5337000e-01  -7.5532000e-02   1.4660000e-02  -4.6350000e-02  -1.1400000e-04   7.0000000e-05   1.0600000e-04
   9.2000000e+01   3.5729100e-01  -4.6481000e-02   9.7740000e-03   1.0300000e-02  -1.1400000e-04   7.0000000e-05   1.0600000e-04
   9.3000000e+01   3.6121200e-01  -2.9056000e-02   4.4006000e-02  -1.0300000e-02  -1.1400000e-04   7.0000000e-05   1.0600000e-04
   9.4000000e+01   3.6513400e-01  -7.5535000e-02   3.9110000e-02   4.1200000e-02  -1.1400000e-04   7.0000000e-05   1.0600000e-04
   9.5000000e+01   3.6911100e-01  -6.9729000e-02   6.3561000e-02  -5.1500000e-03  -1.1400000e-04   7.0000000e-05   1.0600000e-04
   9.6000000e+01   3.7302100e-01  -1.1618000e-02  -1.4672000e-02  -2.0600000e-02  -1.1400000e-04   7.0000000e-05   1.0600000e-04
   9.7000000e+01   3.7690200e-01  -1.7428000e-02  -1.4672000e-02   1.0300000e-02  -1.1400000e-04   7.0000000e-05   1.0600000e-04
   9.8000000e+01   3.8082300e-01  -5.8096000e-02  -2.4459000e-02  -4.1200000e-02  -1.1400000e-04   7.0000000e-05   1.0600000e-04
   9.9000000e+01   3.8477700e-01  -4.0666000e-02  -2.4456000e-02   4.1200000e-02  -1.1400000e-04   7.0000000e-05   1.0600000e-04
   1.0000000e+02   3.8866500e-01  -3.4859000e-02  -4.8950000e-03  -2.5750000e-02  -1.1400000e-04   7.0000000e-05   1.0600000e-04
   1.0100000e+02   3.9258600e-01  -4.0671000e-02   4.8840000e-03  -4.6350000e-02  -1.1400000e-04   7.0000000e-05   1.0600000e-04
   1.0200000e+02   3.9651100e-01  -6.9715000e-02  -3.4240000e-02  -3.0900000e-02  -1.1400000e-04   7.0000000e-05   1.0600000e-04
   1.0300000e+02   4.0043400e-01  -8.7142000e-02  -5.3803000e-02  -4.1200000e-02  -1.1400000e-04   7.0000000e-05   1.0600000e-04
   1.0400000e+02   4.0435300e-01  -2.3239000e-02  -4.8930000e-03  -2.5750000e-02  -1.1400000e-04   7.0000000e-05   1.0600000e-04
   1.0500000e+02   4.0830600e-01   3.0000000e-06  -1.9560000e-02  -3.0900000e-02  -1.1400000e-04   7.0000000e-05   1.0600000e-04
   1.0600000e+02   4.1222300e-01  -4.0673000e-02   1.9554000e-02  -1.0300000e-02  -1.1400000e-04   7.0000000e-05   1.0600000e-04
   1.0700000e+02   4.1611700e-01  -4.6484000e-02   2.4443000e-02   1.5450000e-02  -1.1400000e-04   7.0000000e-05   1.0600000e-04
   1.0800000e+02   4.2006700e-01   1.0000000e-06  -4.8900000e-03  -1.5450000e-02  -1.1400000e-04   7.0000000e-05   1.0600000e-04
   1.0900000e+02   4.2396100e-01  -2.9055000e-02   3.4226000e-02  -1.5450000e-02  -1.1400000e-04   7.0000000e-05   1.0600000e-04
   1.1000000e+02   4.2788200e-01  -5.8103000e-02   1.9551000e-02  -4.6350000e-02  -1.1400000e-04   7.0000000e-05   1.0600000e-04
   1.1100000e+02   4.3180400e-01  -4.6484000e-02   2.4443000e-02  -4.1200000e-02  -1.1400000e-04   7.0000000e-05   1.0600000e-04
   1.1200000e+02   4.3572600e-01  -5.8112000e-02   7.8231000e-02  -5.1500000e-02  -1.1400000e-04   7.0000000e-05   1.0600000e-04
   1.1300000e+02   4.3964800e-01  -5.8210000e-03   7.3349000e-02  -2.0600000e-02  -1.1400000e-04   7.0000000e-05   1.0600000e-04
   1.1400000e+02   4.4356800e-01  -2.9049000e-02  -9.7840000e-03  -5.6650000e-02  -1.1400000e-04   7.0000000e-05   1.0600000e-04
   1.1500000e+02   4.4749100e-01  -9.8773000e-02   1.9545000e-02  -1.5450000e-02  -1.1400000e-04   7.0000000e-05   1.0600000e-04
   1.1600000e+02   4.5141200e-01  -4.0678000e-02   5.3784000e-02   0.0000000e+00  -1.1400000e-04   7.0000000e-05   1.0600000e-04
   1.1700000e+02   4.5533200e-01   5.8090000e-03   9.7810000e-03  -4.1200000e-02  -1.1400000e-04   7.0000000e-05   1.0600000e-04
   1.1800000e+02   4.5925400e-01  -5.8100000e-02  -9.0000000e-06  -5.1500000e-03  -1.1400000e-04   7.0000000e-05   1.0600000e-04
   1.1900000e+02   4.6317600e-01  -5.8101000e-02   9.7720000e-03  -3.6050000e-02  -1.1400000e-04   7.0000000e-05   1.0600000e-04
   1.2000000e+02   4.6709800e-01  -1.7429000e-02  -4.8920000e-03   5.1500000e-03  -1.1400000e-04   7.0000000e-05   1.0600000e-04
   1.2100000e+02   4.7101900e-01  -6.3905000e-02  -3.4239000e-02  -3.0900000e-02  -1.1400000e-04   7.0000000e-05   1.0600000e-04
   1.2200000e+02   4.7494200e-01  -2.9049000e-02  -9.7840000e-03  -5.1500000e-03  -1.1400000e-04   7.0000000e-05   1.0600000e-04
   1.2300000e+02   4.7886200e-01  -2.9049000e-02  -4.8940000e-03  -6.1800000e-02  -1.1400000e-04   7.0000000e-05   1.0600000e-04
   1.2400000e+02   4.8278400e-01  -4.0667000e-02  -1.9565000e-02  -1.0300000e-02  -1.1400000e-04   7.0000000e-05   1.0600000e-04
   1.2500000e+02   4.8670700e-01  -1.7426000e-02  -2.9343000e-02  -1.5450000e-02  -1.1400000e-04   7.0000000e-05   1.0600000e-04
   1.2600000e+02   4.9062800e-01  -2.3239000e-02  -9.7830000e-03   1.0300000e-02  -1.1400000e-04   7.0000000e-05   1.0600000e-04
   1.2700000e+02   4.9454900e-01  -4.6479000e-02  -4.8970000e-03  -1.0300000e-02  -1.1400000e-04   7.0000000e-05   1.0600000e-04
   1.2800000e+02   4.9847100e-01   5.8140000e-03  -2.9339000e-02  -2.5750000e-02  -1.1400000e-04   7.0000000e-05   1.0600000e-04
   1.2900000e+02   5.0239300e-01  -2.9052000e-02   1.4666000e-02   5.1500000e-03  -1.1400000e-04   7.0000000e-05   1.0600000e-04
   1.3000000e+02   5.0631500e-01  -9.2966000e-02   4.3996000e-02  -6.6950000e-02  -1.1400000e-04   7.0000000e-05   1.0600000e-04
   1.3100000e+02   5.1023500e-01  -1.1621000e-02   4.8880000e-03   1.0300000e-02  -1.1400000e-04   7.0000000e-05   1.0600000e-04
   1.3200000e+02   5.1419000e-01  -4.0671000e-02   9.7740000e-03  -2.5750000e-02  -1.1400000e-04   7.0000000e-05   1.0600000e-04
   1.3300000e+02   5.1807900e-01  -6.9719000e-02  -4.9000000e-03   1.5450000e-02  -1.1400000e-04   7.0000000e-05   1.0600000e-04
   1.3400000e+02   5.2200000e-01  -5.2294000e-02   2.9332000e-02  -3.0900000e-02  -1.1400000e-04   7.0000000e-05   1.0600000e-04
   1.3500000e+02   5.2592200e-01  -6.3918000e-02   5.3781000e-02  -2.0600000e-02  -1.1400000e-04   7.0000000e-05   1.0600000e-04
   1.3600000e+02   5.2984300e-01  -2.9064000e-02   9.2906000e-02   1.5450000e-02  -1.1400000e-04   7.0000000e-05   1.0600000e-04
   1.3700000e+02   5.3376400e-01  -1.1620000e-02  -2.0000000e-06   5.6650000e-02  -1.1400000e-04   7.0000000e-05   1.0600000e-04
   1.3800000e+02   5.3768700e-01  -4.6479000e-02  -9.7870000e-03  -5.1500000e-03  -1.1400000e-04   7.0000000e-05   1.0600000e-04
   1.3900000e+02   5.4160800e-01  -2.9057000e-02   4.8896000e-02  -2.0600000e-02  -1.1400000e-04   7.0000000e-05   1.0600000e-04
   1.4000000e+02   5.4553000e-01   5.8040000e-03   3.9121000e-02   3.0900000e-02  -1.1400000e-04   7.0000000e-05   1.0600000e-04
   1.4100000e+02   5.4945200e-01  -5.8101000e-02   9.7710000e-03   5.1500000e-02  -1.1400000e-04   7.0000000e-05   1.0600000e-04
   1.4200000e+02   5.5337300e-01  -7.5531000e-02   4.8790000e-03  -1.0300000e-02  -1.1400000e-04   7.0000000e-05   1.0600000e-04
   1.4300000e+02   5.5729400e-01  -1.7428000e-02  -1.4673000e-02   5.1500000e-03  -1.1400000e-04   7.0000000e-05   1.0600000e-04
   1.4400000e+02   5.6121700e-01   1.1623000e-02  -1.9558000e-02   5.1500000e-03  -1.1400000e-04   7.0000000e-05   1.0600000e-04
   1.4500000e+02   5.6513800e-01  -4.6479000e-02  -9.7870000e-03  -1.5450000e-02  -1.1400000e-04   7.0000000e-05   1.0600000e-04
   1.4600000e+02   5.6905800e-01  -2.3239000e-02  -4.8930000e-03   1.0300000e-02  -1.1400000e-04   7.0000000e-05   1.0600000e-04
   1.4700000e+02   5.7298000e-01  -4.0667000e-02  -1.9566000e-02   0.0000000e+00  -1.1400000e-04   7.0000000e-05   1.0600000e-04
   1.4800000e+02   5.7690200e-01  -2.9044000e-02  -4.4014000e-02   4.6350000e-02  -1.1400000e-04   7.0000000e-05   1.0600000e-04
   1.4900000e+02   5.8082300e-01  -5.8050000e-03  -3.4231000e-02   5.1500000e-03  -1.1400000e-04   7.0000000e-05   1.0600000e-04
   1.5000000e+02   5.8474500e-01  -6.9716000e-02  -2.4460000e-02   3.0900000e-02  -1.1400000e-04   7.0000000e-05   1.0600000e-04
   1.5100000e+02   5.8866600e-01  -2.3237000e-02  -1.9563000e-02  -1.5450000e-02  -1.1400000e-04   7.0000000e-05   1.0600000e-04
   1.5200000e+02   5.9258800e-01  -2.3241000e-02   9.7770000e-03   0.0000000e+00  -1.1400000e-04   7.0000000e-05   1.0600000e-04
   1.5300000e+02   5.9650900e-01  -8.1346000e-02   4.3999000e-02   1.0300000e-02  -1.1400000e-04   7.0000000e-05   1.0600000e-04
   1.5400000e+02   6.0043200e-01   1.7427000e-02   1.9562000e-02   1.0300000e-02  -1.1400000e-04   7.0000000e-05   1.0600000e-04
   1.5500000e+02   6.0435400e-01  -3.4859000e-02  -4.8950000e-03  -5.1500000e-03  -1.1400000e-04   7.0000000e-05   1.0600000e-04
   1.5600000e+02   6.0827500e-01  -1.0457900e-01  -4.9040000e-03   1.0300000e-02  -1.1400000e-04   7.0000000e-05   1.0600000e-04
   1.5700000e+02   6.1219700e-01  -7.5532000e-02   1.4659000e-02   2.5750000e-02  -1.1400000e-04   7.0000000e-05   1.0600000e-04
   1.5800000e+02   6.1611800e-01   2.3231000e-02   6.3573000e-02   3.0900000e-02  -1.1400000e-04   7.0000000e-05   1.0600000e-04
   1.5900000e+02   6.2003900e-01  -5.2297000e-02   4.8892000e-02   2.5750000e-02  -1.1400000e-04   7.0000000e-05   1.0600000e-04
   1.6000000e+02   6.2396000e-01  -6.3909000e-02  -9.7890000e-03   4.6350000e-02  -1.1400000e-04   7.0000000e-05   1.0600000e-04
   1.6100000e+02   6.2788200e-01  -6.3907000e-02  -1.9569000e-02  -1.0300000e-02  -1.1400000e-04   7.0000000e-05   1.0600000e-04
   1.6200000e+02   6.3180400e-01  -4.0669000e-02  -9.7860000e-03  -5.1500000e-03  -1.1400000e-04   7.0000000e-05   1.0600000e-04
   1.6300000e+02   6.3572500e-01  -1.7435000e-02   3.4227000e-02   3.6050000e-02  -1.1400000e-04   7.0000000e-05   1.0600000e-04
   1.6400000e+02   6.3964700e-01  -4.6484000e-02   2.9333000e-02  -1.0300000e-02  -1.1400000e-04   7.0000000e-05   1.0600000e-04
   1.6500000e+02   6.4356900e-01  -6.3911000e-02   9.7710000e-03  -2.5750000e-02  -1.1400000e-04   7.0000000e-05   1.0600000e-04
   1.6600000e+02   6.4749000e-01  -2.9049000e-02  -9.7840000e-03   3.6050000e-02  -1.1400000e-04   7.0000000e-05   1.0600000e-04
   1.6700000e+02   6.5141200e-01   1.7436000e-02  -4.4007000e-02   1.5450000e-02  -1.1400000e-04   7.0000000e-05   1.0600000e-04
   1.6800000e+02   6.5533400e-01  -5.8099000e-02  -4.8990000e-03   5.1500000e-03  -1.1400000e-04   7.0000000e-05   1.0600000e-04
   1.6900000e+02   6.5925500e-01  -7.5529000e-02  -4.9010000e-03   2.5750000e-02  -1.1400000e-04   7.0000000e-05   1.0600000e-04
   1.7000000e+02   6.6317800e-01  -2.9049000e-02  -9.7840000e-03   3.6050000e-02  -1.1400000e-04   7.0000000e-05   1.0600000e-04
   1.7100000e+02   6.6709800e-01  -6.9716000e-02  -2.9350000e-02   2.5750000e-02  -1.1400000e-04   7.0000000e-05   1.0600000e-04
   1.7200000e+02   6.7102100e-01  -1.7426000e-02  -2.9343000e-02  -1.0300000e-02  -1.1400000e-04   7.0000000e-05   1.0600000e-04
   1.7300000e+02   6.7494200e-01  -3.4861000e-02   4.8850000e-03  -2.0600000e-02  -1.1400000e-04   7.0000000e-05   1.0600000e-04
   1.7400000e+02   6.7886200e-01  -8.1338000e-02  -1.4682000e-02   3.6050000e-02  -1.1400000e-04   7.0000000e-05   1.0600000e-04
   1.7500000e+02   6.8278300e-01  -5.8106000e-02   3.9111000e-02  -1.5450000e-02  -1.1400000e-04   7.0000000e-05   1.0600000e-04
   1.7600000e+02   6.8670500e-01  -1.7434000e-02   2.4447000e-02   2.0600000e-02  -1.1400000e-04   7.0000000e-05   1.0600000e-04
   1.7700000e+02   6.9062800e-01  -2.9051000e-02   4.8860000e-03  -4.6350000e-02  -1.1400000e-04   7.0000000e-05   1.0600000e-04
   1.7800000e+02   6.9454900e-01  -6.3912000e-02   1.4661000e-02   4.1200000e-02  -1.1400000e-04   7.0000000e-05   1.0600000e-04
   1.7900000e+02   6.9847100e-01  -5.8101000e-02   4.8810000e-03  -1.0300000e-02  -1.1400000e-04   7.0000000e-05   1.0600000e-04
   1.8000000e+02   7.0239100e-01  -6.3911000e-02   4.8810000e-03   2.0600000e-02  -1.1400000e-04   7.0000000e-05   1.0600000e-04
   1.8100000e+02   7.0631400e-01   1.0000000e-06  -9.7800000e-03   5.1500000e-03  -1.1400000e-04   7.0000000e-05   1.0600000e-04
   1.8200000e+02   7.1023500e-01  -3.4869000e-02   5.8675000e-02   1.5450000e-02  -1.1400000e-04   7.0000000e-05   1.0600000e-04
   1.8300000e+02   7.1415800e-01  -6.3918000e-02   5.3781000e-02   0.0000000e+00  -1.1400000e-04   7.0000000e-05   1.0600000e-04
   1.8400000e+02   7.1808000e-01  -2.3238000e-02  -1.4673000e-02  -2.5750000e-02  -1.1400000e-04   7.0000000e-05   1.0600000e-04
   1.8500000e+02   7.2200000e-01   5.8130000e-03  -2.4449000e-02   5.1500000e-03  -1.1400000e-04   7.0000000e-05   1.0600000e-04
   1.8600000e+02   7.2592100e-01  -5.2295000e-02   3.9113000e-02  -5.1500000e-02  -1.1400000e-04   7.0000000e-05   1.0600000e-04
   1.8700000e+02   7.2984400e-01  -3.4865000e-02   3.4225000e-02   5.1500000e-03  -1.1400000e-04   7.0000000e-05   1.0600000e-04
   1.8800000e+02   7.3376500e-01  -4.0669000e-02  -9.7850000e-03  -1.0300000e-02  -1.1400000e-04   7.0000000e-05   1.0600000e-04
   1.8900000e+02   7.3768600e-01  -4.0673000e-02   1.9555000e-02   5.1500000e-03  -1.1400000e-04   7.0000000e-05   1.0600000e-04
   1.9000000e+02   7.4160700e-01   1.0000000e-06  -9.7800000e-03  -2.5750000e-02  -1.1400000e-04   7.0000000e-05   1.0600000e-04
   1.9100000e+02   7.4552900e-01  -6.9715000e-02  -3.4240000e-02   1.5450000e-02  -1.1400000e-04   7.0000000e-05   1.0600000e-04
   1.9200000e+02   7.4945100e-01  -4.6479000e-02  -9.7870000e-03  -1.0300000e-02  -1.1400000e-04   7.0000000e-05   1.0600000e-04
   1.9300000e+02   7.5337300e-01  -4.0674000e-02   2.4444000e-02  -4.6350000e-02  -1.1400000e-04   7.0000000e-05   1.0600000e-04
   1.9400000e+02   7.5729400e-01  -8.1341000e-02   9.7680000e-03  -6.6950000e-02  -1.1400000e-04   7.0000000e-05   1.0600000e-04
   1.9500000e+02   7.6121500e-01  -6.9716000e-02  -2.9350000e-02  -2.0600000e-02  -1.1400000e-04   7.0000000e-05   1.0600000e-04
   1.9600000e+02   7.6513800e-01  -1.7429000e-02  -9.7830000e-03  -4.1200000e-02  -1.1400000e-04   7.0000000e-05   1.0600000e-04
   1.9700000e+02   7.6905900e-01  -4.0674000e-02   2.4444000e-02  -2.5750000e-02  -1.1400000e-04   7.0000000e-05   1.0600000e-04
   1.9800000e+02   7.7298000e-01  -3.4861000e-02   4.8850000e-03   3.0900000e-02  -1.1400000e-04   7.0000000e-05   1.0600000e-04
   1.9900000e+02   7.7690200e-01   0.0000000e+00   0.0000000e+00   1.0300000e-02  -1.1400000e-04   7.0000000e-05   1.0600000e-04
   2.0000000e+02   7.8082400e-01  -5.2296000e-02   3.9112000e-02   5.1500000e-03  -1.1400000e-04   7.0000000e-05   1.0600000e-04
   2.0100000e+02   7.8474500e-01  -8.7155000e-02   3.4217000e-02  -2.5750000e-02  -1.1400000e-04   7.0000000e-05   1.0600000e-04
   2.0200000e+02   7.8866800e-01  -2.9049000e-02  -4.8940000e-03  -1.0300000e-02  -1.1400000e-04   7.0000000e-05   1.0600000e-04
   2.0300000e+02   7.9258700e-01   1.7430000e-02   3.0000000e-06  -1.0300000e-02  -1.1400000e-04   7.0000000e-05   1.0600000e-04
   2.0400000e+02   7.9650900e-01  -4.0674000e-02   2.4444000e-02  -4.6350000e-02  -1.1400000e-04   7.0000000e-05   1.0600000e-04
   2.0500000e+02   8.0043100e-01  -4.6489000e-02   6.3563000e-02  -5.1500000e-02  -1.1400000e-04   7.0000000e-05   1.0600000e-04
   2.0600000e+02   8.0435300e-01  -2.3246000e-02   4.4007000e-02  -3.0900000e-02  -1.1400000e-04   7.0000000e-05   1.0600000e-04
   2.0700000e+02   8.0827400e-01  -4.0666000e-02  -2.4456000e-02  -4.6350000e-02  -1.1400000e-04   7.0000000e-05   1.0600000e-04
   2.0800000e+02   8.1219600e-01  -1.1619000e-02  -4.8920000e-03  -2.0600000e-02  -1.1400000e-04   7.0000000e-05   1.0600000e-04
   2.0900000e+02   8.1611600e-01  -5.8106000e-02   4.4001000e-02  -6.1800000e-02  -1.1400000e-04   7.0000000e-05   1.0600000e-04
   2.1000000e+02   8.2003900e-01  -5.8102000e-02   1.4661000e-02   5.1500000e-03  -1.1400000e-04   7.0000000e-05   1.0600000e-04
   2.1100000e+02   8.2396100e-01  -6.9721000e-02   4.8800000e-03  -5.1500000e-03  -1.1400000e-04   7.0000000e-05   1.0600000e-04
   2.1200000e+02   8.2788200e-01  -6.9721000e-02   4.8800000e-03  -3.0900000e-02  -1.1400000e-04   7.0000000e-05   1.0600000e-04
   2.1300000e+02   8.3180500e-01   2.9052000e-02  -1.4666000e-02  -2.5750000e-02  -1.1400000e-04   7.0000000e-05   1.0600000e-04
   2.1400000e+02   8.3572600e-01  -1.7427000e-02  -1.9563000e-02  -2.5750000e-02  -1.1400000e-04   7.0000000e-05   1.0600000e-04
   2.1500000e+02   8.3964700e-01  -9.2959000e-02  -4.9040000e-03  -5.1500000e-03  -1.1400000e-04   7.0000000e-05   1.0600000e-04
   2.1600000e+02   8.4356900e-01  -5.2293000e-02   1.9552000e-02  -5.6650000e-02  -1.1400000e-04   7.0000000e-05   1.0600000e-04
   2.1700000e+02   8.4749100e-01   1.7429000e-02   9.7830000e-03  -4.6350000e-02  -1.1400000e-04   7.0000000e-05   1.0600000e-04
   2.1800000e+02   8.5141100e-01  -4.0667000e-02  -1.9566000e-02  -5.6650000e-02  -1.1400000e-04   7.0000000e-05   1.0600000e-04
   2.1900000e+02   8.5533200e-01  -7.5529000e-02  -4.9010000e-03  -1.0300000e-02  -1.1400000e-04   7.0000000e-05   1.0600000e-04
   2.2000000e+02   8.5925500e-01  -2.3241000e-02   4.8870000e-03  -5.1500000e-03  -1.1400000e-04   7.0000000e-05   1.0600000e-04
   2.2100000e+02   8.6317700e-01  -2.9049000e-02  -4.8940000e-03  -2.0600000e-02  -1.1400000e-04   7.0000000e-05   1.0600000e-04
   2.2200000e+02   8.6709900e-01  -2.3241000e-02   9.7770000e-03   2.0600000e-02  -1.1400000e-04   7.0000000e-05   1.0600000e-04
   2.2300000e+02   8.7102000e-01  -3.4865000e-02   3.9115000e-02  -3.0900000e-02  -1.1400000e-04   7.0000000e-05   1.0600000e-04
   2.2400000e+02   8.7494100e-01  -4.6482000e-02   1.4664000e-02   2.0600000e-02  -1.1400000e-04   7.0000000e-05   1.0600000e-04
   2.2500000e+02   8.7886300e-01  -2.3241000e-02   9.7770000e-03  -4.6350000e-02  -1.1400000e-04   7.0000000e-05   1.0600000e-04
   2.2600000e+02   8.8278500e-01  -2.3240000e-02  -3.0000000e-06  -2.0600000e-02  -1.1400000e-04   7.0000000e-05   1.0600000e-04
   2.2700000e+02   8.8670600e-01  -4.0672000e-02   1.4664000e-02  -5.6650000e-02  -1.1400000e-04   7.0000000e-05   1.0600000e-04
   2.2800000e+02   8.9062800e-01  -5.8160000e-03   4.4009000e-02  -1.0300000e-02  -1.1400000e-04   7.0000000e-05   1.0600000e-04
   2.2900000e+02   8.9455000e-01  -2.3250000e-02   6.8457000e-02  -1.5450000e-02  -1.1400000e-04   7.0000000e-05   1.0600000e-04
   2.3000000e+02   8.9847100e-01  -5.8102000e-02   1.4661000e-02  -2.5750000e-02  -1.1400000e-04   7.0000000e-05   1.0600000e-04
   2.3100000e+02   9.0239300e-01  -1.1616000e-02  -2.9342000e-02   1.0300000e-02  -1.1400000e-04   7.0000000e-05   1.0600000e-04
   2.3200000e+02   9.0631300e-01  -6.3909000e-02  -9.7890000e-03   3.0900000e-02  -1.1400000e-04   7.0000000e-05   1.0600000e-04
   2.3300000e+02   9.1023500e-01  -8.7161000e-02   7.3337000e-02   5.1500000e-03  -1.1400000e-04   7.0000000e-05   1.0600000e-04
   2.3400000e+02   9.1415600e-01  -2.3241000e-02   4.8870000e-03  -5.1500000e-02  -1.1400000e-04   7.0000000e-05   1.0600000e-04
   2.3500000e+02   9.1807800e-01   1.1626000e-02  -3.9118000e-02  -1.0300000e-02  -1.1400000e-04   7.0000000e-05   1.0600000e-04
   2.3600000e+02   9.2200200e-01  -4.0674000e-02   2.9334000e-02  -6.6950000e-02  -1.1400000e-04   7.0000000e-05   1.0600000e-04
   2.3700000e+02   9.2592200e-01  -8.7150000e-02  -1.3000000e-05  -5.1500000e-03  -1.1400000e-04   7.0000000e-05   1.0600000e-04
   2.3800000e+02   9.2984200e-01  -1.7423000e-02  -4.8903000e-02  -3.6050000e-02  -1.1400000e-04   7.0000000e-05   1.0600000e-04
   2.3900000e+02   9.3376500e-01   5.8110000e-03  -9.7790000e-03   1.5450000e-02  -1.1400000e-04   7.0000000e-05   1.0600000e-04
   2.4000000e+02   9.3768600e-01  -2.9054000e-02   2.4446000e-02  -2.0600000e-02  -1.1400000e-04   7.0000000e-05   1.0600000e-04
   2.4100000e+02   9.4160800e-01  -4.6479000e-02  -4.8970000e-03   1.0300000e-02  -1.1400000e-04   7.0000000e-05   1.0600000e-04
   2.4200000e+02   9.4553000e-01  -5.2286000e-02  -2.9348000e-02   1.5450000e-02  -1.1400000e-04   7.0000000e-05   1.0600000e-04
   2.4300000e+02   9.4945200e-01  -7.5530000e-02  -1.1000000e-05   4.1200000e-02  -1.1400000e-04   7.0000000e-05   1.0600000e-04
   2.4400000e+02   9.5337200e-01  -5.8120000e-03   1.4669000e-02   5.1500000e-03  -1.1400000e-04   7.0000000e-05   1.0600000e-04
   2.4500000e+02   9.5729500e-01   2.9046000e-02   2.9344000e-02   4.1200000e-02  -1.1400000e-04   7.0000000e-05   1.0600000e-04
   2.4600000e+02   9.6121600e-01  -1.1623000e-02   1.9558000e-02   1.0300000e-02  -1.1400000e-04   7.0000000e-05   1.0600000e-04
   2.4700000e+02   9.6513600e-01  -9.2960000e-02  -1.4000000e-05   0.0000000e+00  -1.1400000e-04   7.0000000e-05   1.0600000e-04
   2.4800000e+02   9.6905800e-01  -5.8106000e-02   4.4001000e-02   2.0600000e-02  -1.1400000e-04   7.0000000e-05   1.0600000e-04
   2.4900000e+02   9.7298000e-01   4.0669000e-02   4.8960000e-03   1.5450000e-02  -1.1400000e-04   7.0000000e-05   1.0600000e-04
   2.5000000e+02   9.7690200e-01  -5.2291000e-02   9.7720000e-03  -1.5450000e-02  -1.1400000e-04   7.0000000e-05   1.0600000e-04
   2.5100000e+02   9.8082300e-01  -9.2964000e-02   2.4436000e-02  -1.0300000e-02  -1.1400000e-04   7.0000000e-05   1.0600000e-04
   2.5200000e+02   9.8474600e-01  -3.4868000e-02   5.3785000e-02   6.1800000e-02  -1.1400000e-04   7.0000000e-05   1.0600000e-04
   2.5300000e+02   9.8867400e-01  -4.6491000e-02   7.3343000e-02   1.0300000e-02  -1.1400000e-04   7.0000000e-05   1.0600000e-04
   2.5400000e+02   9.9258800e-01  -7.5529000e-02  -4.9010000e-03   3.6050000e-02  -1.1400000e-04   7.0000000e-05   1.0600000e-04
   2.5500000e+02   9.9651000e-01  -4.6479000e-02  -4.8970000e-03   1.0300000e-02  -1.1400000e-04   7.0000000e-05   1.0600000e-04
   2.5600000e+02   1.0004320e+00  -5.8060000e-03  -2.9341000e-02   3.0900000e-02  -1.1400000e-04   7.0000000e-05   1.0600000e-04
   2.5700000e+02   1.0043540e+00  -4.0674000e-02   2.9335000e-02   5.1500000e-03  -1.1400000e-04   7.0000000e-05   1.0600000e-04
   2.5800000e+02   1.0082760e+00  -4.0673000e-02   2.4445000e-02   0.0000000e+00  -1.1400000e-04   7.0000000e-05   1.0600000e-04
   2.5900000e+02   1.0121970e+00  -5.8097000e-02  -1.9568000e-02   5.1500000e-03  -1.1400000e-04   7.0000000e-05   1.0600000e-04
   2.6000000e+02   1.0161190e+00  -2.9045000e-02  -3.9124000e-02  -1.0300000e-02  -1.1400000e-04   7.0000000e-05   1.0600000e-04
   2.6100000e+02   1.0200390e+00  -3.4861000e-02   4.8850000e-03   1.5450000e-02  -1.1400000e-04   7.0000000e-05   1.0600000e-04
   2.6200000e+02   1.0239600e+00  -6.9724000e-02   2.9331000e-02   5.1500000e-03  -1.1400000e-04   7.0000000e-05   1.0600000e-04
   2.6300000e+02   1.0278820e+00  -4.0670000e-02  -6.0000000e-06   5.1500000e-02  -1.1400000e-04   7.0000000e-05   1.0600000e-04
   2.6400000e+02   1.0318050e+00  -4.0668000e-02  -1.4676000e-02   2.0600000e-02  -1.1400000e-04   7.0000000e-05   1.0600000e-04
   2.6500000e+02   1.0357260e+00  -4.6479000e-02  -4.8970000e-03   1.5450000e-02  -1.1400000e-04   7.0000000e-05   1.0600000e-04
   2.6600000e+02   1.0396470e+00   3.4859000e-02   4.8950000e-03   2.0600000e-02  -1.1400000e-04   7.0000000e-05   1.0600000e-04
   2.6700000e+02   1.0435680e+00   1.1621000e-02  -9.7780000e-03   3.0900000e-02  -1.1400000e-04   7.0000000e-05   1.0600000e-04
   2.6800000e+02   1.0474900e+00  -8.1346000e-02   4.3998000e-02  -2.5750000e-02  -1.1400000e-04   7.0000000e-05   1.0600000e-04
   2.6900000e+02   1.0514120e+00  -7.5531000e-02   4.8790000e-03  -1.5450000e-02  -1.1400000e-04   7.0000000e-05   1.0600000e-04
   2.7000000e+02   1.0553340e+00   1.7428000e-02   1.4673000e-02   2.5750000e-02  -1.1400000e-04   7.0000000e-05   1.0600000e-04
   2.7100000e+02   1.0592560e+00  -4.0674000e-02   2.4444000e-02   5.1500000e-03  -1.1400000e-04   7.0000000e-05   1.0600000e-04
   2.7200000e+02   1.0631760e+00  -4.0671000e-02   4.8840000e-03   1.5450000e-02  -1.1400000e-04   7.0000000e-05   1.0600000e-04
   2.7300000e+02   1.0670980e+00  -5.2292000e-02   1.4662000e-02   3.0900000e-02  -1.1400000e-04   7.0000000e-05   1.0600000e-04
   2.7400000e+02   1.0710200e+00  -6.9719000e-02  -9.7900000e-03   3.0900000e-02  -1.1400000e-04   7.0000000e-05   1.0600000e-04
   2.7500000e+02   1.0749420e+00  -1.7442000e-02   7.8237000e-02   2.0600000e-02  -1.1400000e-04   7.0000000e-05   1.0600000e-04
   2.7600000e+02   1.0788620e+00  -1.1626000e-02   4.4008000e-02   1.5450000e-02  -1.1400000e-04   7.0000000e-05   1.0600000e-04
   2.7700000e+02   1.0827830e+00  -2.3237000e-02  -1.9563000e-02   1.0300000e-02  -1.1400000e-04   7.0000000e-05   1.0600000e-04
   2.7800000e+02   1.0867060e+00  -6.3909000e-02  -9.7890000e-03  -1.5450000e-02  -1.1400000e-04   7.0000000e-05   1.0600000e-04
   2.7900000e+02   1.0906270e+00  -4.6484000e-02   2.9333000e-02  -3.6050000e-02  -1.1400000e-04   7.0000000e-05   1.0600000e-04
   2.8000000e+02   1.0945490e+00  -5.2289000e-02  -9.7880000e-03   0.0000000e+00  -1.1400000e-04   7.0000000e-05   1.0600000e-04
   2.8100000e+02   1.0984690e+00   1.7431000e-02  -4.8870000e-03  -4.1200000e-02  -1.1400000e-04   7.0000000e-05   1.0600000e-04
   2.8200000e+02   1.1023920e+00  -5.8106000e-02   3.9111000e-02  -5.1500000e-03  -1.1400000e-04   7.0000000e-05   1.0600000e-04
   2.8300000e+02   1.1063130e+00  -6.9719000e-02  -4.9000000e-03  -5.6650000e-02  -1.1400000e-04   7.0000000e-05   1.0600000e-04
   2.8400000e+02   1.1102360e+00   1.7436000e-02  -3.9117000e-02   5.1500000e-02  -1.1400000e-04   7.0000000e-05   1.0600000e-04
   2.8500000e+02   1.1141570e+00  -3.4856000e-02  -2.4455000e-02   5.1500000e-03  -1.1400000e-04   7.0000000e-05   1.0600000e-04
   2.8600000e+02   1.1180790e+00  -6.3915000e-02   3.4221000e-02  -2.0600000e-02  -1.1400000e-04   7.0000000e-05   1.0600000e-04
   2.8700000e+02   1.1220080e+00  -5.8100000e-03  -1.0000000e-06   3.6050000e-02  -1.1400000e-04   7.0000000e-05   1.0600000e-04
   2.8800000e+02   1.1259220e+00  -5.8070000e-03  -1.9561000e-02   1.5450000e-02  -1.1400000e-04   7.0000000e-05   1.0600000e-04
   2.8900000e+02   1.1298430e+00  -4.6479000e-02  -9.7870000e-03  -3.6050000e-02  -1.1400000e-04   7.0000000e-05   1.0600000e-04
   2.9000000e+02   1.1337640e+00  -3.4861000e-02   4.8850000e-03  -5.1500000e-02  -1.1400000e-04   7.0000000e-05   1.0600000e-04
   2.9100000e+02   1.1376860e+00  -5.2291000e-02   9.7720000e-03   5.1500000e-03  -1.1400000e-04   7.0000000e-05   1.0600000e-04
   2.9200000e+02   1.1416080e+00  -6.3914000e-02   2.9331000e-02  -3.6050000e-02  -1.1400000e-04   7.0000000e-05   1.0600000e-04
   2.9300000e+02   1.1455290e+00  -5.2294000e-02   2.9332000e-02   2.5750000e-02  -1.1400000e-04   7.0000000e-05   1.0600000e-04
   2.9400000e+02   1.1494510e+00  -4.0671000e-02   4.8840000e-03  -3.6050000e-02  -1.1400000e-04   7.0000000e-05   1.0600000e-04
   2.9500000e+02   1.1533730e+00  -8.1345000e-02   3.4218000e-02   2.5750000e-02  -1.1400000e-04   7.0000000e-05   1.0600000e-04
   2.9600000e+02   1.1572930e+00  -1.7433000e-02   2.4448000e-02   3.6050000e-02  -1.1400000e-04   7.0000000e-05   1.0600000e-04
   2.9700000e+02   1.1612160e+00  -1.1617000e-02  -1.9562000e-02   0.0000000e+00  -1.1400000e-04   7.0000000e-05   1.0600000e-04
   2.9800000e+02   1.1651380e+00  -4.0673000e-02   1.9555000e-02   2.0600000e-02  -1.1400000e-04   7.0000000e-05   1.0600000e-04
   2.9900000e+02   1.1690590e+00  -6.9729000e-02   6.8451000e-02  -3.0900000e-02  -1.1400000e-04   7.0000000e-05   1.0600000e-04
   3.0000000e+02   1.1729820e+00  -5.2289000e-02  -4.8970000e-03  -5.1500000e-02  -1.1400000e-04   7.0000000e-05   1.0600000e-04
   3.0100000e+02   1.1769030e+00  -4.6475000e-02  -3.9126000e-02  -4.1200000e-02  -1.1400000e-04   7.0000000e-05   1.0600000e-04
   3.0200000e+02   1.1808240e+00  -4.0668000e-02  -1.4675000e-02  -4.6350000e-02  -1.1400000e-04   7.0000000e-05   1.0600000e-04
   3.0300000e+02   1.1847460e+00  -2.9056000e-02   4.4006000e-02  -2.0600000e-02  -1.1400000e-04   7.0000000e-05   1.0600000e-04
   3.0400000e+02   1.1886660e+00  -2.9050000e-02  -4.0000000e-06   3.6050000e-02  -1.1400000e-04   7.0000000e-05   1.0600000e-04
   3.0500000e+02   1.1925870e+00  -2.3242000e-02   1.4667000e-02  -5.1500000e-03  -1.1400000e-04   7.0000000e-05   1.0600000e-04
   3.0600000e+02   1.1965090e+00  -4.6481000e-02   9.7730000e-03  -1.0300000e-02  -1.1400000e-04   7.0000000e-05   1.0600000e-04
   3.0700000e+02   1.2004320e+00  -4.0669000e-02  -4.8960000e-03  -2.0600000e-02  -1.1400000e-04   7.0000000e-05   1.0600000e-04
   3.0800000e+02   1.2043530e+00   8.0000000e-06  -5.3790000e-02  -5.1500000e-03  -1.1400000e-04   7.0000000e-05   1.0600000e-04
   3.0900000e+02   1.2082740e+00  -3.4866000e-02   3.9115000e-02  -2.5750000e-02  -1.1400000e-04   7.0000000e-05   1.0600000e-04
   3.1000000e+02   1.2121950e+00  -8.1344000e-02   2.4438000e-02  -4.1200000e-02  -1.1400000e-04   7.0000000e-05   1.0600000e-04
   3.1100000e+02   1.2161170e+00   4.0000000e-06  -2.4450000e-02  -3.0900000e-02  -1.1400000e-04   7.0000000e-05   1.0600000e-04
   3.1200000e+02   1.2200390e+00  -6.3909000e-02  -4.8990000e-03  -3.6050000e-02  -1.1400000e-04   7.0000000e-05   1.0600000e-04
   3.1300000e+02   1.2239620e+00  -4.0676000e-02   3.9114000e-02  -7.2100000e-02  -1.1400000e-04   7.0000000e-05   1.0600000e-04
   3.1400000e+02   1.2278830e+00  -2.9047000e-02  -1.9564000e-02  -2.0600000e-02  -1.1400000e-04   7.0000000e-05   1.0600000e-04
   3.1500000e+02   1.2318040e+00  -9.8769000e-02  -4.9050000e-03  -3.6050000e-02  -1.1400000e-04   7.0000000e-05   1.0600000e-04
   3.1600000e+02   1.2357250e+00  -5.8105000e-02   3.4221000e-02  -5.1500000e-03  -1.1400000e-04   7.0000000e-05   1.0600000e-04
   3.1700000e+02   1.2396480e+00  -3.0000000e-06   1.9560000e-02  -3.0900000e-02  -1.1400000e-04   7.0000000e-05   1.0600000e-04
   3.1800000e+02   1.2435690e+00  -1.7430000e-02  -3.0000000e-06  -1.5450000e-02  -1.1400000e-04   7.0000000e-05   1.0600000e-04
   3.1900000e+02   1.2474890e+00  -8.1337000e-02  -1.9572000e-02   5.1500000e-03  -1.1400000e-04   7.0000000e-05   1.0600000e-04
   3.2000000e+02   1.2514120e+00  -2.3242000e-02   1.4667000e-02  -5.1500000e-02  -1.1400000e-04   7.0000000e-05   1.0600000e-04
   3.2100000e+02   1.2553330e+00  -1.7427000e-02  -1.9563000e-02  -2.5750000e-02  -1.1400000e-04   7.0000000e-05   1.0600000e-04
   3.2200000e+02   1.2592550e+00  -7.5534000e-02   2.9329000e-02  -5.1500000e-02  -1.1400000e-04   7.0000000e-05   1.0600000e-04
   3.2300000e+02   1.2631770e+00  -8.1348000e-02   5.3778000e-02  -3.6050000e-02  -1.1400000e-04   7.0000000e-05   1.0600000e-04
   3.2400000e+02   1.2670980e+00  -1.1619000e-02  -4.8920000e-03  -5.6650000e-02  -1.1400000e-04   7.0000000e-05   1.0600000e-04
   3.2500000e+02   1.2710190e+00   5.8140000e-03  -2.4449000e-02  -1.5450000e-02  -1.1400000e-04   7.0000000e-05   1.0600000e-04
   3.2600000e+02   1.2749410e+00  -1.7430000e-02  -3.0000000e-06  -2.0600000e-02  -1.1400000e-04   7.0000000e-05   1.0600000e-04
   3.2700000e+02   1.2788630e+00  -5.2291000e-02   4.8820000e-03  -2.0600000e-02  -1.1400000e-04   7.0000000e-05   1.0600000e-04
   3.2800000e+02   1.2827850e+00  -4.0672000e-02   1.4664000e-02   2.0600000e-02  -1.1400000e-04   7.0000000e-05   1.0600000e-04
   3.2900000e+02   1.2867060e+00   5.8070000e-03   1.9561000e-02  -3.6050000e-02  -1.1400000e-04   7.0000000e-05   1.0600000e-04
   3.3000000e+02   1.2906290e+00  -4.6481000e-02   4.8830000e-03  -2.0600000e-02  -1.1400000e-04   7.0000000e-05   1.0600000e-04
   3.3100000e+02   1.2945490e+00  -4.0664000e-02  -3.9126000e-02  -3.6050000e-02  -1.1400000e-04   7.0000000e-05   1.0600000e-04
   3.3200000e+02   1.2984720e+00  -6.3913000e-02   1.9551000e-02   1.0300000e-02  -1.1400000e-04   7.0000000e-05   1.0600000e-04
   3.3300000e+02   1.3023910e+00  -6.9723000e-02   1.9550000e-02  -7.2100000e-02  -1.1400000e-04   7.0000000e-05   1.0600000e-04
   3.3400000e+02   1.3063130e+00   5.8110000e-03  -4.8890000e-03  -1.0300000e-02  -1.1400000e-04   7.0000000e-05   1.0600000e-04
   3.3500000e+02   1.3102350e+00  -3.4860000e-02  -5.0000000e-06  -2.0600000e-02  -1.1400000e-04   7.0000000e-05   1.0600000e-04
   3.3600000e+02   1.3141560e+00  -9.2963000e-02   1.9548000e-02   1.0300000e-02  -1.1400000e-04   7.0000000e-05   1.0600000e-04
   3.3700000e+02   1.3180790e+00  -5.2291000e-02   9.7730000e-03  -2.0600000e-02  -1.1400000e-04   7.0000000e-05   1.0600000e-04
   3.3800000e+02   1.3220000e+00  -1.1624000e-02   2.9338000e-02   2.5750000e-02  -1.1400000e-04   7.0000000e-05   1.0600000e-04
   3.3900000e+02   1.3259230e+00  -4.0672000e-02   1.4665000e-02   2.0600000e-02  -1.1400000e-04   7.0000000e-05   1.0600000e-04
   3.4000000e+02   1.3298430e+00  -5.2293000e-02   2.4443000e-02  -5.1500000e-02  -1.1400000e-04   7.0000000e-05   1.0600000e-04
   3.4100000e+02   1.3337650e+00  -2.9049000e-02  -4.8940000e-03   5.1500000e-03  -1.1400000e-04   7.0000000e-05   1.0600000e-04
   3.4200000e+02   1.3376870e+00  -6.3910000e-02  -9.0000000e-06  -3.6050000e-02  -1.1400000e-04   7.0000000e-05   1.0600000e-04
   3.4300000e+02   1.3416090e+00  -4.0671000e-02   4.8840000e-03  -2.5750000e-02  -1.1400000e-04   7.0000000e-05   1.0600000e-04
   3.4400000e+02   1.3455300e+00  -1.1614000e-02  -3.9122000e-02  -4.1200000e-02  -1.1400000e-04   7.0000000e-05   1.0600000e-04
   3.4500000e+02   1.3494500e+00  -1.7433000e-02   1.9557000e-02   1.0300000e-02  -1.1400000e-04   7.0000000e-05   1.0600000e-04
   3.4600000e+02   1.3533730e+00  -6.9727000e-02   4.8890000e-02  -2.5750000e-02  -1.1400000e-04   7.0000000e-05   1.0600000e-04
   3.4700000e+02   1.3572940e+00   1.7431000e-02  -4.8870000e-03   5.1500000e-03  -1.1400000e-04   7.0000000e-05   1.0600000e-04
   3.4800000e+02   1.3612150e+00  -4.0668000e-02  -1.4676000e-02  -5.1500000e-03  -1.1400000e-04   7.0000000e-05   1.0600000e-04
   3.4900000e+02   1.3651360e+00  -2.3241000e-02   9.7770000e-03   3.6050000e-02  -1.1400000e-04   7.0000000e-05   1.0600000e-04
   3.5000000e+02   1.3690580e+00  -5.2289000e-02  -4.8980000e-03  -5.1500000e-03  -1.1400000e-04   7.0000000e-05   1.0600000e-04
   3.5100000e+02   1.3729800e+00  -6.3916000e-02   4.4001000e-02   3.6050000e-02  -1.1400000e-04   7.0000000e-05   1.0600000e-04
   3.5200000e+02   1.3769020e+00  -1.7436000e-02   3.9117000e-02   5.1500000e-03  -1.1400000e-04   7.0000000e-05   1.0600000e-04
   3.5300000e+02   1.3808240e+00  -4.6479000e-02  -4.8970000e-03   1.5450000e-02  -1.1400000e-04   7.0000000e-05   1.0600000e-04
   3.5400000e+02   1.3847450e+00  -6.9711000e-02  -5.8690000e-02   0.0000000e+00  -1.1400000e-04   7.0000000e-05   1.0600000e-04
   3.5500000e+02   1.3886670e+00  -4.0674000e-02   2.9334000e-02   2.0600000e-02  -1.1400000e-04   7.0000000e-05   1.0600000e-04
   3.5600000e+02   1.3925890e+00  -2.9056000e-02   4.4006000e-02   0.0000000e+00  -1.1400000e-04   7.0000000e-05   1.0600000e-04
   3.5700000e+02   1.3965100e+00  -4.6483000e-02   1.9553000e-02  -1.0300000e-02  -1.1400000e-04   7.0000000e-05   1.0600000e-04
   3.5800000e+02   1.4004320e+00  -4.0666000e-02  -2.9346000e-02   4.1200000e-02  -1.1400000e-04   7.0000000e-05   1.0600000e-04
   3.5900000e+02   1.4043530e+00  -6.9723000e-02   1.9550000e-02  -5.1500000e-03  -1.1400000e-04   7.0000000e-05   1.0600000e-04
   3.6000000e+02   1.4082750e+00  -5.8101000e-02   4.8810000e-03   2.5750000e-02  -1.1400000e-04   7.0000000e-05   1.0600000e-04
   3.6100000e+02   1.4121970e+00   5.8090000e-03   9.7810000e-03   1.5450000e-02  -1.1400000e-04   7.0000000e-05   1.0600000e-04
   3.6200000e+02   1.4161170e+00  -1.7433000e-02   1.9557000e-02   4.1200000e-02  -1.1400000e-04   7.0000000e-05   1.0600000e-04
   3.6300000e+02   1.4200380e+00  -4.6484000e-02   2.4443000e-02  -2.0600000e-02  -1.1400000e-04   7.0000000e-05   1.0600000e-04
   3.6400000e+02   1.4239900e+00  -6.3905000e-02  -3.4239000e-02  -5.1500000e-03  -1.1400000e-04   7.0000000e-05   1.0600000e-04
   3.6500000e+02   1.4278820e+00  -2.9054000e-02   2.4446000e-02  -5.1500000e-03  -1.1400000e-04   7.0000000e-05   1.0600000e-04
   3.6600000e+02   1.4318040e+00  -1.1619000e-02  -4.8920000e-03  -5.1500000e-03  -1.1400000e-04   7.0000000e-05   1.0600000e-04
   3.6700000e+02   1.4357250e+00  -1.7424000e-02  -4.4013000e-02   1.5450000e-02  -1.1400000e-04   7.0000000e-05   1.0600000e-04
   3.6800000e+02   1.4396460e+00  -4.0675000e-02   3.4224000e-02   5.1500000e-03  -1.1400000e-04   7.0000000e-05   1.0600000e-04
   3.6900000e+02   1.4435690e+00  -5.8109000e-02   6.3561000e-02   1.0300000e-02  -1.1400000e-04   7.0000000e-05   1.0600000e-04
   3.7000000e+02   1.4474900e+00   4.6479000e-02   4.8970000e-03   1.5450000e-02  -1.1400000e-04   7.0000000e-05   1.0600000e-04
   3.7100000e+02   1.4514120e+00  -3.4855000e-02  -3.4235000e-02   2.5750000e-02  -1.1400000e-04   7.0000000e-05   1.0600000e-04
   3.7200000e+02   1.4553340e+00  -4.6481000e-02   9.7730000e-03   1.0300000e-02  -1.1400000e-04   7.0000000e-05   1.0600000e-04
   3.7300000e+02   1.4592550e+00  -2.3241000e-02   4.8870000e-03   1.5450000e-02  -1.1400000e-04   7.0000000e-05   1.0600000e-04
   3.7400000e+02   1.4631760e+00  -5.2290000e-02  -7.0000000e-06   0.0000000e+00  -1.1400000e-04   7.0000000e-05   1.0600000e-04
   3.7500000e+02   1.4670990e+00  -5.2297000e-02   4.8893000e-02   0.0000000e+00  -1.1400000e-04   7.0000000e-05   1.0600000e-04
   3.7600000e+02   1.4710200e+00  -3.4865000e-02   3.4225000e-02   5.1500000e-03  -1.1400000e-04   7.0000000e-05   1.0600000e-04
   3.7700000e+02   1.4749400e+00  -1.1615000e-02  -3.9122000e-02   2.0600000e-02  -1.1400000e-04   7.0000000e-05   1.0600000e-04
   3.7800000e+02   1.4788620e+00  -4.0671000e-02   4.8850000e-03   1.5450000e-02  -1.1400000e-04   7.0000000e-05   1.0600000e-04
   3.7900000e+02   1.4827850e+00  -3.4866000e-02   4.4005000e-02  -1.0300000e-02  -1.1400000e-04   7.0000000e-05   1.0600000e-04
   3.8000000e+02   1.4867060e+00  -4.0673000e-02   1.9554000e-02   5.6650000e-02  -1.1400000e-04   7.0000000e-05   1.0600000e-04
   3.8100000e+02   1.4906290e+00  -6.3909000e-02  -9.7890000e-03   4.1200000e-02  -1.1400000e-04   7.0000000e-05   1.0600000e-04
   3.8200000e+02   1.4945480e+00  -4.6481000e-02   4.8830000e-03   0.0000000e+00  -1.1400000e-04   7.0000000e-05   1.0600000e-04
   3.8300000e+02   1.4984700e+00  -3.4861000e-02   4.8850000e-03   0.0000000e+00  -1.1400000e-04   7.0000000e-05   1.0600000e-04
   3.8400000e+02   1.5023920e+00  -2.9050000e-02  -4.0000000e-06   5.1500000e-03  -1.1400000e-04   7.0000000e-05   1.0600000e-04
   3.8500000e+02   1.5063140e+00  -3.4862000e-02   1.4665000e-02  -5.1500000e-03  -1.1400000e-04   7.0000000e-05   1.0600000e-04
   3.8600000e+02   1.5102360e+00  -6.3912000e-02   1.4661000e-02  -2.0600000e-02  -1.1400000e-04   7.0000000e-05   1.0600000e-04
   3.8700000e+02   1.5141570e+00  -1.7430000e-02  -3.0000000e-06  -2.0600000e-02  -1.1400000e-04   7.0000000e-05   1.0600000e-04
   3.8800000e+02   1.5180790e+00   5.8090000e-03   4.8910000e-03  -5.1500000e-03  -1.1400000e-04   7.0000000e-05   1.0600000e-04
   3.8900000e+02   1.5220000e+00  -2.3241000e-02   4.8870000e-03  -5.1500000e-02  -1.1400000e-04   7.0000000e-05   1.0600000e-04
   3.9000000e+02   1.5259230e+00  -4.0669000e-02  -9.7860000e-03   3.6050000e-02  -1.1400000e-04   7.0000000e-05   1.0600000e-04
   3.9100000e+02   1.5298420e+00  -8.1342000e-02   1.4658000e-02  -2.0600000e-02  -1.1400000e-04   7.0000000e-05   1.0600000e-04
   3.9200000e+02   1.5337640e+00  -6.9726000e-02   4.4000000e-02   2.0600000e-02  -1.1400000e-04   7.0000000e-05   1.0600000e-04
   3.9300000e+02   1.5376860e+00   5.8060000e-03   2.4451000e-02   3.6050000e-02  -1.1400000e-04   7.0000000e-05   1.0600000e-04
   3.9400000e+02   1.5416070e+00  -5.8070000e-03  -1.9561000e-02   3.0900000e-02  -1.1400000e-04   7.0000000e-05   1.0600000e-04
   3.9500000e+02   1.5455290e+00  -1.0457900e-01  -4.9050000e-03  -1.5450000e-02  -1.1400000e-04   7.0000000e-05   1.0600000e-04
   3.9600000e+02   1.5494510e+00  -3.4858000e-02  -1.4675000e-02  -3.6050000e-02  -1.1400000e-04   7.0000000e-05   1.0600000e-04
   3.9700000e+02   1.5533720e+00   5.8130000e-03  -1.9559000e-02   5.1500000e-03  -1.1400000e-04   7.0000000e-05   1.0600000e-04
   3.9800000e+02   1.5572940e+00  -7.5540000e-02   6.8449000e-02  -4.6350000e-02  -1.1400000e-04   7.0000000e-05   1.0600000e-04
   3.9900000e+02   1.5612160e+00  -7.5533000e-02   1.9549000e-02   2.0600000e-02  -1.1400000e-04   7.0000000e-05   1.0600000e-04
   4.0000000e+02   1.5651370e+00  -4.0666000e-02  -2.9346000e-02  -2.5750000e-02  -1.1400000e-04   7.0000000e-05   1.0600000e-04
   4.0100000e+02   1.5690600e+00  -6.9719000e-02  -4.9000000e-03   1.0300000e-02  -1.1400000e-04   7.0000000e-05   1.0600000e-04
   4.0200000e+02   1.5729810e+00   2.9044000e-02   4.4014000e-02  -2.5750000e-02  -1.1400000e-04   7.0000000e-05   1.0600000e-04
   4.0300000e+02   1.5769020e+00  -3.4864000e-02   2.9335000e-02   3.6050000e-02  -1.1400000e-04   7.0000000e-05   1.0600000e-04
   4.0400000e+02   1.5808240e+00  -9.2961000e-02   9.7660000e-03  -2.5750000e-02  -1.1400000e-04   7.0000000e-05   1.0600000e-04
   4.0500000e+02   1.5847460e+00  -2.3241000e-02   9.7770000e-03  -1.0300000e-02  -1.1400000e-04   7.0000000e-05   1.0600000e-04
   4.0600000e+02   1.5886660e+00   5.8130000e-03  -1.9559000e-02  -1.0300000e-02  -1.1400000e-04   7.0000000e-05   1.0600000e-04
   4.0700000e+02   1.5925870e+00  -6.3914000e-02   2.9331000e-02  -4.6350000e-02  -1.1400000e-04   7.0000000e-05   1.0600000e-04
   4.0800000e+02   1.5965100e+00  -2.3244000e-02   2.9337000e-02  -6.1800000e-02  -1.1400000e-04   7.0000000e-05   1.0600000e-04
   4.0900000e+02   1.6004310e+00   2.9049000e-02   9.7840000e-03  -3.0900000e-02  -1.1400000e-04   7.0000000e-05   1.0600000e-04
   4.1000000e+02   1.6043530e+00  -5.8105000e-02   3.4221000e-02  -5.1500000e-03  -1.1400000e-04   7.0000000e-05   1.0600000e-04
   4.1100000e+02   1.6082750e+00  -2.9051000e-02   4.8860000e-03  -4.1200000e-02  -1.1400000e-04   7.0000000e-05   1.0600000e-04
   4.1200000e+02   1.6121960e+00  -2.9047000e-02  -1.9564000e-02   3.0900000e-02  -1.1400000e-04   7.0000000e-05   1.0600000e-04
   4.1300000e+02   1.6161170e+00  -6.3909000e-02  -9.7890000e-03   5.1500000e-03  -1.1400000e-04   7.0000000e-05   1.0600000e-04
   4.1400000e+02   1.6200400e+00  -2.3242000e-02   1.4667000e-02  -1.5450000e-02  -1.1400000e-04   7.0000000e-05   1.0600000e-04
   4.1500000e+02   1.6239610e+00  -5.8160000e-03   4.4009000e-02  -1.5450000e-02  -1.1400000e-04   7.0000000e-05   1.0600000e-04
   4.1600000e+02   1.6278830e+00  -7.5535000e-02   3.9110000e-02  -1.0300000e-02  -1.1400000e-04   7.0000000e-05   1.0600000e-04
   4.1700000e+02   1.6318060e+00  -8.1345000e-02   3.9109000e-02  -1.5450000e-02  -1.1400000e-04   7.0000000e-05   1.0600000e-04
   4.1800000e+02   1.6357260e+00  -2.3235000e-02  -3.4233000e-02  -3.6050000e-02  -1.1400000e-04   7.0000000e-05   1.0600000e-04
   4.1900000e+02   1.6396470e+00  -5.2287000e-02  -1.9568000e-02  -4.1200000e-02  -1.1400000e-04   7.0000000e-05   1.0600000e-04
   4.2000000e+02   1.6435680e+00  -5.8104000e-02   2.9331000e-02  -1.5450000e-02  -1.1400000e-04   7.0000000e-05   1.0600000e-04
   4.2100000e+02   1.6474900e+00  -1.7437000e-02   4.8897000e-02  -5.1500000e-02  -1.1400000e-04   7.0000000e-05   1.0600000e-04
   4.2200000e+02   1.6514120e+00  -5.8106000e-02   3.9111000e-02  -5.1500000e-03  -1.1400000e-04   7.0000000e-05   1.0600000e-04
   4.2300000e+02   1.6553330e+00  -4.6474000e-02  -3.9127000e-02  -6.1800000e-02  -1.1400000e-04   7.0000000e-05   1.0600000e-04
   4.2400000e+02   1.6592550e+00  -2.3236000e-02  -2.4453000e-02   5.1500000e-03  -1.1400000e-04   7.0000000e-05   1.0600000e-04
   4.2500000e+02   1.6631770e+00  -2.9049000e-02  -4.8940000e-03   0.0000000e+00  -1.1400000e-04   7.0000000e-05   1.0600000e-04
   4.2600000e+02   1.6670970e+00  -4.0676000e-02   3.9114000e-02  -4.1200000e-02  -1.1400000e-04   7.0000000e-05   1.0600000e-04
   4.2700000e+02   1.6710200e+00  -4.0676000e-02   4.4004000e-02  -5.1500000e-02  -1.1400000e-04   7.0000000e-05   1.0600000e-04
   4.2800000e+02   1.6749420e+00  -2.9050000e-02  -4.0000000e-06  -3.6050000e-02  -1.1400000e-04   7.0000000e-05   1.0600000e-04
   4.2900000e+02   1.6788630e+00   5.8110000e-03  -4.8890000e-03  -3.0900000e-02  -1.1400000e-04   7.0000000e-05   1.0600000e-04
   4.3000000e+02   1.6827860e+00  -7.5528000e-02  -1.4681000e-02  -9.2700000e-02  -1.1400000e-04   7.0000000e-05   1.0600000e-04
   4.3100000e+02   1.6867060e+00  -5.8102000e-02   1.4661000e-02  -5.1500000e-03  -1.1400000e-04   7.0000000e-05   1.0600000e-04
   4.3200000e+02   1.6906270e+00  -1.7434000e-02   2.9337000e-02  -4.6350000e-02  -1.1400000e-04   7.0000000e-05   1.0600000e-04
   4.3300000e+02   1.6945500e+00  -5.2291000e-02   9.7720000e-03  -1.0300000e-02  -1.1400000e-04   7.0000000e-05   1.0600000e-04
   4.3400000e+02   1.6984700e+00  -6.9721000e-02   4.8800000e-03  -2.0600000e-02  -1.1400000e-04   7.0000000e-05   1.0600000e-04
   4.3500000e+02   1.7023910e+00  -3.4863000e-02   1.9555000e-02  -5.1500000e-03  -1.1400000e-04   7.0000000e-05   1.0600000e-04
   4.3600000e+02   1.7063130e+00  -9.2962000e-02   1.4656000e-02  -2.5750000e-02  -1.1400000e-04   7.0000000e-05   1.0600000e-04
   4.3700000e+02   1.7102360e+00  -1.7429000e-02  -9.7830000e-03  -3.0900000e-02  -1.1400000e-04   7.0000000e-05   1.0600000e-04
   4.3800000e+02   1.7141570e+00  -1.7431000e-02   9.7770000e-03   1.0300000e-02  -1.1400000e-04   7.0000000e-05   1.0600000e-04
   4.3900000e+02   1.7180780e+00  -9.2966000e-02   4.3996000e-02  -7.7250000e-02  -1.1400000e-04   7.0000000e-05   1.0600000e-04
   4.4000000e+02   1.7219990e+00  -1.1620000e-02  -2.0000000e-06  -1.0300000e-02  -1.1400000e-04   7.0000000e-05   1.0600000e-04
   4.4100000e+02   1.7259210e+00  -5.8090000e-03  -4.8910000e-03  -5.6650000e-02  -1.1400000e-04   7.0000000e-05   1.0600000e-04
   4.4200000e+02   1.7298430e+00  -5.2289000e-02  -4.8980000e-03  -5.1500000e-03  -1.1400000e-04   7.0000000e-05   1.0600000e-04
   4.4300000e+02   1.7337660e+00  -5.2288000e-02  -1.4678000e-02  -2.5750000e-02  -1.1400000e-04   7.0000000e-05   1.0600000e-04
   4.4400000e+02   1.7376870e+00  -5.2289000e-02  -4.8980000e-03   2.0600000e-02  -1.1400000e-04   7.0000000e-05   1.0600000e-04
   4.4500000e+02   1.7416180e+00  -5.8109000e-02   6.3561000e-02   0.0000000e+00  -1.1400000e-04   7.0000000e-05   1.0600000e-04
   4.4600000e+02   1.7455300e+00   1.7426000e-02   2.9343000e-02  -1.0300000e-02  -1.1400000e-04   7.0000000e-05   1.0600000e-04
   4.4700000e+02   1.7494520e+00   5.8140000e-03  -2.4449000e-02   1.5450000e-02  -1.1400000e-04   7.0000000e-05   1.0600000e-04
   4.4800000e+02   1.7533730e+00  -2.9048000e-02  -1.4674000e-02  -5.6650000e-02  -1.1400000e-04   7.0000000e-05   1.0600000e-04
   4.4900000e+02   1.7572940e+00  -2.9056000e-02   4.4006000e-02  -1.0300000e-02  -1.1400000e-04   7.0000000e-05   1.0600000e-04
   4.5000000e+02   1.7612150e+00  -3.4864000e-02   2.9335000e-02  -4.6350000e-02  -1.1400000e-04   7.0000000e-05   1.0600000e-04
   4.5100000e+02   1.7651370e+00  -6.3913000e-02   2.4441000e-02  -1.5450000e-02  -1.1400000e-04   7.0000000e-05   1.0600000e-04
   4.5200000e+02   1.7690590e+00  -1.0000000e-06   4.8900000e-03  -5.6650000e-02  -1.1400000e-04   7.0000000e-05   1.0600000e-04
   4.5300000e+02   1.7729810e+00  -2.9049000e-02  -9.7840000e-03  -1.0300000e-02  -1.1400000e-04   7.0000000e-05   1.0600000e-04
   4.5400000e+02   1.7769020e+00  -4.6483000e-02   2.4444000e-02  -1.5450000e-02  -1.1400000e-04   7.0000000e-05   1.0600000e-04
   4.5500000e+02   1.7808230e+00  -1.7432000e-02   1.4668000e-02   1.0300000e-02  -1.1400000e-04   7.0000000e-05   1.0600000e-04
   4.5600000e+02   1.7847450e+00  -5.2290000e-02  -8.0000000e-06   5.1500000e-03  -1.1400000e-04   7.0000000e-05   1.0600000e-04
   4.5700000e+02   1.7886670e+00  -9.2958000e-02  -1.4684000e-02   4.1200000e-02  -1.1400000e-04   7.0000000e-05   1.0600000e-04
   4.5800000e+02   1.7925880e+00  -5.8101000e-02   9.7710000e-03   5.1500000e-03  -1.1400000e-04   7.0000000e-05   1.0600000e-04
   4.5900000e+02   1.7965100e+00  -1.7426000e-02  -2.4453000e-02   4.1200000e-02  -1.1400000e-04   7.0000000e-05   1.0600000e-04
   4.6000000e+02   1.8004310e+00  -4.0668000e-02  -1.4676000e-02   0.0000000e+00  -1.1400000e-04   7.0000000e-05   1.0600000e-04
   4.6100000e+02   1.8043530e+00  -8.1346000e-02   3.9108000e-02   2.0600000e-02  -1.1400000e-04   7.0000000e-05   1.0600000e-04
   4.6200000e+02   1.8082750e+00   1.1620000e-02   2.0000000e-06   2.5750000e-02  -1.1400000e-04   7.0000000e-05   1.0600000e-04
   4.6300000e+02   1.8121950e+00  -8.7157000e-02   4.8887000e-02  -5.1500000e-02  -1.1400000e-04   7.0000000e-05   1.0600000e-04
   4.6400000e+02   1.8161170e+00  -5.2291000e-02   4.8820000e-03   1.0300000e-02  -1.1400000e-04   7.0000000e-05   1.0600000e-04
   4.6500000e+02   1.8200390e+00   2.3242000e-02  -1.4667000e-02  -1.5450000e-02  -1.1400000e-04   7.0000000e-05   1.0600000e-04
   4.6600000e+02   1.8239600e+00  -2.3237000e-02  -1.9563000e-02   2.0600000e-02  -1.1400000e-04   7.0000000e-05   1.0600000e-04
   4.6700000e+02   1.8278820e+00  -6.9722000e-02   1.4660000e-02  -1.5450000e-02  -1.1400000e-04   7.0000000e-05   1.0600000e-04
   4.6800000e+02   1.8318040e+00  -6.0000000e-06   4.4010000e-02   5.1500000e-02  -1.1400000e-04   7.0000000e-05   1.0600000e-04
   4.6900000e+02   1.8357250e+00  -6.3916000e-02   3.9111000e-02  -2.5750000e-02  -1.1400000e-04   7.0000000e-05   1.0600000e-04
   4.7000000e+02   1.8396470e+00  -6.9715000e-02  -3.4240000e-02   2.0600000e-02  -1.1400000e-04   7.0000000e-05   1.0600000e-04
   4.7100000e+02   1.8435680e+00  -5.8040000e-03  -3.9121000e-02   3.6050000e-02  -1.1400000e-04   7.0000000e-05   1.0600000e-04
   4.7200000e+02   1.8474910e+00  -8.7155000e-02   3.4217000e-02   4.6350000e-02  -1.1400000e-04   7.0000000e-05   1.0600000e-04
   4.7300000e+02   1.8514130e+00  -2.9054000e-02   2.4446000e-02  -1.0300000e-02  -1.1400000e-04   7.0000000e-05   1.0600000e-04
   4.7400000e+02   1.8553340e+00  -5.8140000e-03   2.4449000e-02  -1.0300000e-02  -1.1400000e-04   7.0000000e-05   1.0600000e-04
   4.7500000e+02   1.8592540e+00  -5.8102000e-02   1.4661000e-02   3.6050000e-02  -1.1400000e-04   7.0000000e-05   1.0600000e-04
   4.7600000e+02   1.8631770e+00  -2.3241000e-02   9.7770000e-03  -5.1500000e-03  -1.1400000e-04   7.0000000e-05   1.0600000e-04
   4.7700000e+02   1.8670980e+00  -1.1614000e-02  -3.9122000e-02   3.0900000e-02  -1.1400000e-04   7.0000000e-05   1.0600000e-04
   4.7800000e+02   1.8710190e+00  -8.1340000e-02  -1.2000000e-05   1.0300000e-02  -1.1400000e-04   7.0000000e-05   1.0600000e-04
   4.7900000e+02   1.8749400e+00  -2.9052000e-02   1.4666000e-02   3.6050000e-02  -1.1400000e-04   7.0000000e-05   1.0600000e-04
   4.8000000e+02   1.8788620e+00  -2.9050000e-02  -4.0000000e-06   1.0300000e-02  -1.1400000e-04   7.0000000e-05   1.0600000e-04
   4.8100000e+02   1.8827840e+00  -4.0670000e-02  -6.0000000e-06   3.0900000e-02  -1.1400000e-04   7.0000000e-05   1.0600000e-04
   4.8200000e+02   1.8867060e+00  -4.0669000e-02  -9.7860000e-03   0.0000000e+00  -1.1400000e-04   7.0000000e-05   1.0600000e-04
   4.8300000e+02   1.8906270e+00  -1.1615000e-02  -3.4232000e-02   0.0000000e+00  -1.1400000e-04   7.0000000e-05   1.0600000e-04
   4.8400000e+02   1.8945480e+00  -6.3911000e-02   9.7710000e-03   1.0300000e-02  -1.1400000e-04   7.0000000e-05   1.0600000e-04
   4.8500000e+02   1.8984710e+00  -8.7154000e-02   2.9327000e-02  -2.0600000e-02  -1.1400000e-04   7.0000000e-05   1.0600000e-04
   4.8600000e+02   1.9023930e+00  -1.7430000e-02  -3.0000000e-06   3.6050000e-02  -1.1400000e-04   7.0000000e-05   1.0600000e-04
   4.8700000e+02   1.9063140e+00  -5.2287000e-02  -1.9568000e-02   1.0300000e-02  -1.1400000e-04   7.0000000e-05   1.0600000e-04
   4.8800000e+02   1.9102360e+00  -2.3241000e-02   4.8870000e-03   2.0600000e-02  -1.1400000e-04   7.0000000e-05   1.0600000e-04
   4.8900000e+02   1.9141570e+00  -3.4859000e-02  -4.8950000e-03   3.0900000e-02  -1.1400000e-04   7.0000000e-05   1.0600000e-04
   4.9000000e+02   1.9180790e+00  -6.3909000e-02  -9.7890000e-03   5.1500000e-02  -1.1400000e-04   7.0000000e-05   1.0600000e-04
   4.9100000e+02   1.9220010e+00  -2.3248000e-02   6.3567000e-02   0.0000000e+00  -1.1400000e-04   7.0000000e-05   1.0600000e-04
   4.9200000e+02   1.9259230e+00   4.0663000e-02   4.8905000e-02   3.0900000e-02  -1.1400000e-04   7.0000000e-05   1.0600000e-04
   4.9300000e+02   1.9298430e+00  -4.0665000e-02  -3.9125000e-02   3.0900000e-02  -1.1400000e-04   7.0000000e-05   1.0600000e-04
   4.9400000e+02   1.9337640e+00  -4.6478000e-02  -1.4676000e-02   1.5450000e-02  -1.1400000e-04   7.0000000e-05   1.0600000e-04
   4.9500000e+02   1.9376860e+00  -2.9054000e-02   2.9336000e-02  -5.6650000e-02  -1.1400000e-04   7.0000000e-05   1.0600000e-04
   4.9600000e+02   1.9416080e+00  -5.2296000e-02   3.9112000e-02   2.5750000e-02  -1.1400000e-04   7.0000000e-05   1.0600000e-04
   4.9700000e+02   1.9455290e+00   1.1616000e-02   2.4452000e-02  -2.5750000e-02  -1.1400000e-04   7.0000000e-05   1.0600000e-04
   4.9800000e+02   1.9494500e+00  -4.6481000e-02   4.8830000e-03   1.0300000e-02  -1.1400000e-04   7.0000000e-05   1.0600000e-04
   4.9900000e+02   1.9533730e+00  -9.8774000e-02   2.4435000e-02   5.6650000e-02  -1.1400000e-04   7.0000000e-05   1.0600000e-04
   5.0000000e+02   1.9572940e+00  -4.6480000e-02  -7.0000000e-06   2.5750000e-02  -1.1400000e-04   7.0000000e-05   1.0600000e-04
   5.0100000e+02   1.9612160e+00   1.1621000e-02  -9.7780000e-03   1.0300000e-02  -1.1400000e-04   7.0000000e-05   1.0600000e-04
   5.0200000e+02   1.9651380e+00  -4.0672000e-02   1.4664000e-02   0.0000000e+00  -1.1400000e-04   7.0000000e-05   1.0600000e-04
   5.0300000e+02   1.9690600e+00  -4.6482000e-02   1.4663000e-02  -5.1500000e-03  -1.1400000e-04   7.0000000e-05   1.0600000e-04
   5.0400000e+02   1.9729800e+00  -2.3241000e-02   4.8870000e-03  -5.1500000e-03  -1.1400000e-04   7.0000000e-05   1.0600000e-04
   5.0500000e+02   1.9769030e+00  -6.3907000e-02  -1.9569000e-02  -2.0600000e-02  -1.1400000e-04   7.0000000e-05   1.0600000e-04
   5.0600000e+02   1.9808240e+00  -2.0000000e-06   1.4670000e-02  -3.6050000e-02  -1.1400000e-04   7.0000000e-05   1.0600000e-04
   5.0700000e+02   1.9847440e+00  -4.0667000e-02  -1.9566000e-02   1.5450000e-02  -1.1400000e-04   7.0000000e-05   1.0600000e-04
   5.0800000e+02   1.9886660e+00  -5.8101000e-02   4.8810000e-03  -2.0600000e-02  -1.1400000e-04   7.0000000e-05   1.0600000e-04
   5.0900000e+02   1.9925890e+00  -4.6483000e-02   1.9553000e-02   3.0900000e-02  -1.1400000e-04   7.0000000e-05   1.0600000e-04
   5.1000000e+02   1.9965100e+00  -4.0671000e-02   4.8840000e-03  -4.6350000e-02  -1.1400000e-04   7.0000000e-05   1.0600000e-04
   5.1100000e+02   2.0004320e+00  -2.3241000e-02   9.7770000e-03   5.6650000e-02  -1.1400000e-04   7.0000000e-05   1.0600000e-04
   5.1200000e+02   2.0043540e+00  -2.3242000e-02   1.4667000e-02  -2.5750000e-02  -1.1400000e-04   7.0000000e-05   1.0600000e-04
   5.1300000e+02   2.0082740e+00  -4.6477000e-02  -1.9567000e-02   1.0300000e-02  -1.1400000e-04   7.0000000e-05   1.0600000e-04
   5.1400000e+02   2.0121970e+00  -4.0676000e-02   3.9114000e-02  -1.0300000e-02  -1.1400000e-04   7.0000000e-05   1.0600000e-04
   5.1500000e+02   2.0161180e+00  -5.8180000e-03   5.3789000e-02  -2.0600000e-02  -1.1400000e-04   7.0000000e-05   1.0600000e-04
   5.1600000e+02   2.0200400e+00  -2.9054000e-02   2.9336000e-02   1.5450000e-02  -1.1400000e-04   7.0000000e-05   1.0600000e-04
   5.1700000e+02   2.0239610e+00  -6.3908000e-02  -1.4679000e-02  -1.5450000e-02  -1.1400000e-04   7.0000000e-05   1.0600000e-04
   5.1800000e+02   2.0278830e+00  -3.4859000e-02  -9.7850000e-03   1.0300000e-02  -1.1400000e-04   7.0000000e-05   1.0600000e-04
   5.1900000e+02   2.0318050e+00  -4.6480000e-02  -7.0000000e-06  -4.1200000e-02  -1.1400000e-04   7.0000000e-05   1.0600000e-04
   5.2000000e+02   2.0357270e+00  -4.0679000e-02   5.8674000e-02   3.0900000e-02  -1.1400000e-04   7.0000000e-05   1.0600000e-04
   5.2100000e+02   2.0396460e+00  -6.9725000e-02   3.4220000e-02  -2.5750000e-02  -1.1400000e-04   7.0000000e-05   1.0600000e-04
   5.2200000e+02   2.0435680e+00  -7.5530000e-02  -1.1000000e-05   5.1500000e-03  -1.1400000e-04   7.0000000e-05   1.0600000e-04
   5.2300000e+02   2.0474900e+00  -1.7428000e-02  -1.4673000e-02   5.1500000e-03  -1.1400000e-04   7.0000000e-05   1.0600000e-04
   5.2400000e+02   2.0514110e+00   1.1623000e-02  -1.9558000e-02   0.0000000e+00  -1.1400000e-04   7.0000000e-05   1.0600000e-04
   5.2500000e+02   2.0553340e+00  -4.0671000e-02   4.8840000e-03   0.0000000e+00  -1.1400000e-04   7.0000000e-05   1.0600000e-04
   5.2600000e+02   2.0592600e+00  -2.9056000e-02   3.9116000e-02  -4.6350000e-02  -1.1400000e-04   7.0000000e-05   1.0600000e-04
   5.2700000e+02   2.0631760e+00  -3.4862000e-02   1.4665000e-02  -5.1500000e-02  -1.1400000e-04   7.0000000e-05   1.0600000e-04
   5.2800000e+02   2.0670980e+00  -3.4857000e-02  -1.9565000e-02  -2.5750000e-02  -1.1400000e-04   7.0000000e-05   1.0600000e-04
   5.2900000e+02   2.0710200e+00  -2.3240000e-02  -3.0000000e-06  -4.6350000e-02  -1.1400000e-04   7.0000000e-05   1.0600000e-04
   5.3000000e+02   2.0749410e+00  -5.2291000e-02   4.8830000e-03  -2.5750000e-02  -1.1400000e-04   7.0000000e-05   1.0600000e-04
   5.3100000e+02   2.0788640e+00  -3.4861000e-02   4.8850000e-03  -7.2100000e-02  -1.1400000e-04   7.0000000e-05   1.0600000e-04
   5.3200000e+02   2.0827840e+00  -3.4863000e-02   1.9555000e-02   1.0300000e-02  -1.1400000e-04   7.0000000e-05   1.0600000e-04
   5.3300000e+02   2.0867060e+00   5.8090000e-03   4.8910000e-03  -5.1500000e-02  -1.1400000e-04   7.0000000e-05   1.0600000e-04
   5.3400000e+02   2.0906280e+00  -2.3238000e-02  -1.4673000e-02  -1.0300000e-02  -1.1400000e-04   7.0000000e-05   1.0600000e-04
   5.3500000e+02   2.0945500e+00  -5.2292000e-02   1.4662000e-02  -4.1200000e-02  -1.1400000e-04   7.0000000e-05   1.0600000e-04
   5.3600000e+02   2.0984690e+00  -2.3241000e-02   4.8870000e-03  -3.0900000e-02  -1.1400000e-04   7.0000000e-05   1.0600000e-04
   5.3700000e+02   2.1023910e+00  -4.0669000e-02  -9.7860000e-03  -3.0900000e-02  -1.1400000e-04   7.0000000e-05   1.0600000e-04
   5.3800000e+02   2.1063140e+00  -1.7436000e-02   3.9117000e-02  -4.1200000e-02  -1.1400000e-04   7.0000000e-05   1.0600000e-04
   5.3900000e+02   2.1102350e+00  -9.2966000e-02   4.3996000e-02  -4.6350000e-02  -1.1400000e-04   7.0000000e-05   1.0600000e-04
   5.4000000e+02   2.1141570e+00  -4.6474000e-02  -3.9127000e-02  -5.6650000e-02  -1.1400000e-04   7.0000000e-05   1.0600000e-04
   5.4100000e+02   2.1180780e+00  -2.9051000e-02   4.8860000e-03   5.1500000e-03  -1.1400000e-04   7.0000000e-05   1.0600000e-04
   5.4200000e+02   2.1220000e+00  -2.3244000e-02   2.4447000e-02  -1.5450000e-02  -1.1400000e-04   7.0000000e-05   1.0600000e-04
   5.4300000e+02   2.1259220e+00  -2.9054000e-02   2.9336000e-02   0.0000000e+00  -1.1400000e-04   7.0000000e-05   1.0600000e-04
   5.4400000e+02   2.1298440e+00  -2.3248000e-02   5.3787000e-02  -4.6350000e-02  -1.1400000e-04   7.0000000e-05   1.0600000e-04
   5.4500000e+02   2.1337650e+00  -4.6484000e-02   2.4443000e-02  -5.1500000e-03  -1.1400000e-04   7.0000000e-05   1.0600000e-04
   5.4600000e+02   2.1376870e+00  -6.3907000e-02  -1.9569000e-02   1.0300000e-02  -1.1400000e-04   7.0000000e-05   1.0600000e-04
   5.4700000e+02   2.1416090e+00  -4.6481000e-02   9.7730000e-03  -6.1800000e-02  -1.1400000e-04   7.0000000e-05   1.0600000e-04
   5.4800000e+02   2.1455300e+00  -3.4864000e-02   2.4445000e-02   0.0000000e+00  -1.1400000e-04   7.0000000e-05   1.0600000e-04
   5.4900000e+02   2.1494510e+00  -7.5536000e-02   3.9109000e-02  -4.1200000e-02  -1.1400000e-04   7.0000000e-05   1.0600000e-04
   5.5000000e+02   2.1533720e+00  -4.6486000e-02   4.4003000e-02   0.0000000e+00  -1.1400000e-04   7.0000000e-05   1.0600000e-04
   5.5100000e+02   2.1572940e+00  -5.8080000e-03  -1.4671000e-02  -5.6650000e-02  -1.1400000e-04   7.0000000e-05   1.0600000e-04
   5.5200000e+02   2.1612160e+00  -3.4859000e-02  -4.8950000e-03  -5.1500000e-03  -1.1400000e-04   7.0000000e-05   1.0600000e-04
   5.5300000e+02   2.1651370e+00  -4.6486000e-02   4.4003000e-02  -4.1200000e-02  -1.1400000e-04   7.0000000e-05   1.0600000e-04
   5.5400000e+02   2.1690590e+00  -5.8110000e-03   9.7790000e-03  -1.0300000e-02  -1.1400000e-04   7.0000000e-05   1.0600000e-04
   5.5500000e+02   2.1729810e+00  -4.6482000e-02   1.4663000e-02   5.1500000e-03  -1.1400000e-04   7.0000000e-05   1.0600000e-04
   5.5600000e+02   2.1769020e+00  -1.1622000e-02   1.4668000e-02  -3.0900000e-02  -1.1400000e-04   7.0000000e-05   1.0600000e-04
   5.5700000e+02   2.1808240e+00  -5.8101000e-02   9.7710000e-03  -1.5450000e-02  -1.1400000e-04   7.0000000e-05   1.0600000e-04
   5.5800000e+02   2.1847450e+00  -6.3914000e-02   2.4441000e-02  -3.0900000e-02  -1.1400000e-04   7.0000000e-05   1.0600000e-04
   5.5900000e+02   2.1886670e+00  -4.6481000e-02   4.8830000e-03   5.1500000e-03  -1.1400000e-04   7.0000000e-05   1.0600000e-04
   5.6000000e+02   2.1925900e+00  -1.7427000e-02  -1.9563000e-02  -4.6350000e-02  -1.1400000e-04   7.0000000e-05   1.0600000e-04
   5.6100000e+02   2.1965110e+00  -4.6484000e-02   2.4443000e-02  -5.1500000e-03  -1.1400000e-04   7.0000000e-05   1.0600000e-04
   5.6200000e+02   2.2004310e+00  -5.8106000e-02   4.4001000e-02  -1.5450000e-02  -1.1400000e-04   7.0000000e-05   1.0600000e-04
   5.6300000e+02   2.2043540e+00  -4.6475000e-02  -3.4237000e-02   1.0300000e-02  -1.1400000e-04   7.0000000e-05   1.0600000e-04
   5.6400000e+02   2.2082740e+00  -4.0669000e-02  -9.7860000e-03  -4.6350000e-02  -1.1400000e-04   7.0000000e-05   1.0600000e-04
   5.6500000e+02   2.2121950e+00   1.1618000e-02   1.4672000e-02  -5.1500000e-03  -1.1400000e-04   7.0000000e-05   1.0600000e-04
   5.6600000e+02   2.2161170e+00  -4.0669000e-02  -4.8960000e-03   2.0600000e-02  -1.1400000e-04   7.0000000e-05   1.0600000e-04
   5.6700000e+02   2.2200390e+00  -9.2964000e-02   2.9326000e-02   5.1500000e-02  -1.1400000e-04   7.0000000e-05   1.0600000e-04
   5.6800000e+02   2.2239610e+00  -2.3247000e-02   4.8897000e-02  -1.5450000e-02  -1.1400000e-04   7.0000000e-05   1.0600000e-04
   5.6900000e+02   2.2278820e+00  -2.9053000e-02   1.9556000e-02  -2.5750000e-02  -1.1400000e-04   7.0000000e-05   1.0600000e-04
   5.7000000e+02   2.2318110e+00  -6.3908000e-02  -1.4679000e-02   5.1500000e-03  -1.1400000e-04   7.0000000e-05   1.0600000e-04
   5.7100000e+02   2.2357250e+00  -5.2285000e-02  -3.4237000e-02  -5.1500000e-02  -1.1400000e-04   7.0000000e-05   1.0600000e-04
   5.7200000e+02   2.2396470e+00   5.8070000e-03   1.9561000e-02   0.0000000e+00  -1.1400000e-04   7.0000000e-05   1.0600000e-04
   5.7300000e+02   2.2435700e+00  -4.6486000e-02   4.4004000e-02  -5.1500000e-02  -1.1400000e-04   7.0000000e-05   1.0600000e-04
   5.7400000e+02   2.2474910e+00  -1.7432000e-02   1.4668000e-02  -1.0300000e-02  -1.1400000e-04   7.0000000e-05   1.0600000e-04
   5.7500000e+02   2.2514120e+00  -7.5531000e-02   9.7690000e-03  -3.0900000e-02  -1.1400000e-04   7.0000000e-05   1.0600000e-04
   5.7600000e+02   2.2553330e+00  -8.7155000e-02   3.4217000e-02   3.0900000e-02  -1.1400000e-04   7.0000000e-05   1.0600000e-04
   5.7700000e+02   2.2592550e+00  -1.1620000e-02  -2.0000000e-06   2.5750000e-02  -1.1400000e-04   7.0000000e-05   1.0600000e-04
   5.7800000e+02   2.2631770e+00  -6.3910000e-02  -9.0000000e-06   6.1800000e-02  -1.1400000e-04   7.0000000e-05   1.0600000e-04
   5.7900000e+02   2.2670970e+00  -4.0674000e-02   2.4444000e-02  -1.5450000e-02  -1.1400000e-04   7.0000000e-05   1.0600000e-04
   5.8000000e+02   2.2710190e+00  -5.8099000e-02  -4.8990000e-03   4.6350000e-02  -1.1400000e-04   7.0000000e-05   1.0600000e-04
   5.8100000e+02   2.2749410e+00  -7.5530000e-02  -1.1000000e-05  -2.5750000e-02  -1.1400000e-04   7.0000000e-05   1.0600000e-04
   5.8200000e+02   2.2788630e+00  -1.1621000e-02   9.7780000e-03  -5.1500000e-03  -1.1400000e-04   7.0000000e-05   1.0600000e-04
   5.8300000e+02   2.2827850e+00   1.7436000e-02  -4.4007000e-02   5.1500000e-03  -1.1400000e-04   7.0000000e-05   1.0600000e-04
   5.8400000e+02   2.2867060e+00  -8.7153000e-02   1.9547000e-02   1.5450000e-02  -1.1400000e-04   7.0000000e-05   1.0600000e-04
   5.8500000e+02   2.2906270e+00  -6.9726000e-02   4.4000000e-02   5.1500000e-03  -1.1400000e-04   7.0000000e-05   1.0600000e-04
   5.8600000e+02   2.2945490e+00  -1.7436000e-02   3.9117000e-02   1.5450000e-02  -1.1400000e-04   7.0000000e-05   1.0600000e-04
   5.8700000e+02   2.2984710e+00  -2.9053000e-02   1.9556000e-02   6.1800000e-02  -1.1400000e-04   7.0000000e-05   1.0600000e-04
   5.8800000e+02   2.3023920e+00   5.8120000e-03  -1.4669000e-02  -1.5450000e-02  -1.1400000e-04   7.0000000e-05   1.0600000e-04
   5.8900000e+02   2.3063150e+00   5.8100000e-03   1.0000000e-06   4.1200000e-02  -1.1400000e-04   7.0000000e-05   1.0600000e-04
   5.9000000e+02   2.3102360e+00  -8.7154000e-02   2.4437000e-02  -1.0300000e-02  -1.1400000e-04   7.0000000e-05   1.0600000e-04
   5.9100000e+02   2.3141570e+00  -2.3245000e-02   3.4227000e-02   3.0900000e-02  -1.1400000e-04   7.0000000e-05   1.0600000e-04
   5.9200000e+02   2.3180790e+00   5.8040000e-03   3.9121000e-02  -5.1500000e-03  -1.1400000e-04   7.0000000e-05   1.0600000e-04
   5.9300000e+02   2.3219990e+00  -8.7151000e-02   9.7670000e-03   1.0300000e-02  -1.1400000e-04   7.0000000e-05   1.0600000e-04
   5.9400000e+02   2.3259210e+00  -5.8000000e-03  -6.8461000e-02   1.5450000e-02  -1.1400000e-04   7.0000000e-05   1.0600000e-04
   5.9500000e+02   2.3298430e+00  -6.3909000e-02  -4.8990000e-03   1.0300000e-02  -1.1400000e-04   7.0000000e-05   1.0600000e-04
   5.9600000e+02   2.3337640e+00  -6.3914000e-02   2.9331000e-02  -1.0300000e-02  -1.1400000e-04   7.0000000e-05   1.0600000e-04
   5.9700000e+02   2.3376860e+00   1.7429000e-02   4.8930000e-03   3.6050000e-02  -1.1400000e-04   7.0000000e-05   1.0600000e-04
   5.9800000e+02   2.3416080e+00  -6.9721000e-02   9.7700000e-03   1.0300000e-02  -1.1400000e-04   7.0000000e-05   1.0600000e-04
   5.9900000e+02   2.3455280e+00  -5.8104000e-02   2.4441000e-02  -5.1500000e-03  -1.1400000e-04   7.0000000e-05   1.0600000e-04
   6.0000000e+02   2.3494510e+00   1.0000000e-06  -4.8900000e-03   6.6950000e-02  -1.1400000e-04   7.0000000e-05   1.0600000e-04
   6.0100000e+02   2.3533720e+00  -7.5530000e-02  -1.1000000e-05   3.6050000e-02  -1.1400000e-04   7.0000000e-05   1.0600000e-04
   6.0200000e+02   2.3572940e+00  -5.8101000e-02   9.7710000e-03   0.0000000e+00  -1.1400000e-04   7.0000000e-05   1.0600000e-04
   6.0300000e+02   2.3612170e+00  -2.9051000e-02   4.8860000e-03   5.1500000e-03  -1.1400000e-04   7.0000000e-05   1.0600000e-04
   6.0400000e+02   2.3651380e+00  -5.8120000e-03   1.4669000e-02   0.0000000e+00  -1.1400000e-04   7.0000000e-05   1.0600000e-04
   6.0500000e+02   2.3690590e+00  -3.4861000e-02   4.8850000e-03   5.1500000e-03  -1.1400000e-04   7.0000000e-05   1.0600000e-04
   6.0600000e+02   2.3729810e+00  -5.8090000e-03  -9.7810000e-03   2.0600000e-02  -1.1400000e-04   7.0000000e-05   1.0600000e-04
   6.0700000e+02   2.3769030e+00  -6.9721000e-02   4.8800000e-03   2.0600000e-02  -1.1400000e-04   7.0000000e-05   1.0600000e-04
   6.0800000e+02   2.3808230e+00  -5.2294000e-02   2.9332000e-02   0.0000000e+00  -1.1400000e-04   7.0000000e-05   1.0600000e-04
   6.0900000e+02   2.3847440e+00  -1.7434000e-02   2.9338000e-02   5.1500000e-02  -1.1400000e-04   7.0000000e-05   1.0600000e-04
   6.1000000e+02   2.3886670e+00  -4.0672000e-02   1.4665000e-02   5.6650000e-02  -1.1400000e-04   7.0000000e-05   1.0600000e-04
   6.1100000e+02   2.3925880e+00  -3.4853000e-02  -4.8905000e-02   3.0900000e-02  -1.1400000e-04   7.0000000e-05   1.0600000e-04
   6.1200000e+02   2.3965100e+00  -4.0668000e-02  -1.4675000e-02   1.0300000e-02  -1.1400000e-04   7.0000000e-05   1.0600000e-04
   6.1300000e+02   2.4004310e+00  -5.2291000e-02   9.7730000e-03   1.5450000e-02  -1.1400000e-04   7.0000000e-05   1.0600000e-04
   6.1400000e+02   2.4043520e+00   5.8040000e-03   4.4011000e-02  -5.1500000e-03  -1.1400000e-04   7.0000000e-05   1.0600000e-04
   6.1500000e+02   2.4082750e+00  -2.9052000e-02   1.4666000e-02  -5.1500000e-03  -1.1400000e-04   7.0000000e-05   1.0600000e-04
   6.1600000e+02   2.4121980e+00  -5.8098000e-02  -1.4679000e-02  -1.5450000e-02  -1.1400000e-04   7.0000000e-05   1.0600000e-04
   6.1700000e+02   2.4161180e+00  -3.4851000e-02  -5.8685000e-02   1.5450000e-02  -1.1400000e-04   7.0000000e-05   1.0600000e-04
   6.1800000e+02   2.4200400e+00  -1.1622000e-02   1.4668000e-02  -3.6050000e-02  -1.1400000e-04   7.0000000e-05   1.0600000e-04
   6.1900000e+02   2.4239620e+00  -7.5536000e-02   3.9109000e-02   1.5450000e-02  -1.1400000e-04   7.0000000e-05   1.0600000e-04
   6.2000000e+02   2.4279210e+00  -8.1345000e-02   3.4218000e-02   5.6650000e-02  -1.1400000e-04   7.0000000e-05   1.0600000e-04
   6.2100000e+02   2.4318050e+00  -4.0673000e-02   1.9554000e-02   1.5450000e-02  -1.1400000e-04   7.0000000e-05   1.0600000e-04
   6.2200000e+02   2.4357280e+00  -5.8094000e-02  -3.9129000e-02   2.0600000e-02  -1.1400000e-04   7.0000000e-05   1.0600000e-04
   6.2300000e+02   2.4396470e+00  -1.7429000e-02  -4.8930000e-03   5.6650000e-02  -1.1400000e-04   7.0000000e-05   1.0600000e-04
   6.2400000e+02   2.4435680e+00  -4.6481000e-02   4.8830000e-03  -1.0300000e-02  -1.1400000e-04   7.0000000e-05   1.0600000e-04
   6.2500000e+02   2.4474900e+00  -3.4861000e-02   4.8850000e-03  -2.5750000e-02  -1.1400000e-04   7.0000000e-05   1.0600000e-04
   6.2600000e+02   2.4514120e+00  -7.5534000e-02   2.4439000e-02   5.1500000e-03  -1.1400000e-04   7.0000000e-05   1.0600000e-04
   6.2700000e+02   2.4553330e+00  -4.6482000e-02   1.4663000e-02  -4.6350000e-02  -1.1400000e-04   7.0000000e-05   1.0600000e-04
   6.2800000e+02   2.4592540e+00  -1.7426000e-02  -2.4453000e-02   1.5450000e-02  -1.1400000e-04   7.0000000e-05   1.0600000e-04
   6.2900000e+02   2.4631760e+00  -6.3908000e-02  -1.4679000e-02  -2.0600000e-02  -1.1400000e-04   7.0000000e-05   1.0600000e-04
   6.3000000e+02   2.4670980e+00  -4.6482000e-02   1.4663000e-02   2.5750000e-02  -1.1400000e-04   7.0000000e-05   1.0600000e-04
   6.3100000e+02   2.4710200e+00  -5.8100000e-02  -9.0000000e-06  -1.5450000e-02  -1.1400000e-04   7.0000000e-05   1.0600000e-04
   6.3200000e+02   2.4749420e+00  -4.0674000e-02   2.4444000e-02   0.0000000e+00  -1.1400000e-04   7.0000000e-05   1.0600000e-04
   6.3300000e+02   2.4788630e+00  -1.7428000e-02  -1.4673000e-02  -1.0300000e-02  -1.1400000e-04   7.0000000e-05   1.0600000e-04
   6.3400000e+02   2.4827840e+00  -4.6479000e-02  -4.8970000e-03   1.5450000e-02  -1.1400000e-04   7.0000000e-05   1.0600000e-04
   6.3500000e+02   2.4867060e+00  -5.8102000e-02   1.4661000e-02  -2.0600000e-02  -1.1400000e-04   7.0000000e-05   1.0600000e-04
   6.3600000e+02   2.4906280e+00  -5.8080000e-03  -1.4671000e-02  -3.0900000e-02  -1.1400000e-04   7.0000000e-05   1.0600000e-04
   6.3700000e+02   2.4945480e+00  -6.3916000e-02   3.9111000e-02  -2.5750000e-02  -1.1400000e-04   7.0000000e-05   1.0600000e-04
   6.3800000e+02   2.4984700e+00  -9.2968000e-02   5.3776000e-02  -3.0900000e-02  -1.1400000e-04   7.0000000e-05   1.0600000e-04
   6.3900000e+02   2.5023920e+00  -4.0673000e-02   1.9554000e-02   3.6050000e-02  -1.1400000e-04   7.0000000e-05   1.0600000e-04
   6.4000000e+02   2.5063140e+00  -4.0664000e-02  -3.9126000e-02  -5.1500000e-03  -1.1400000e-04   7.0000000e-05   1.0600000e-04
   6.4100000e+02   2.5102350e+00  -1.7426000e-02  -2.4453000e-02   1.0300000e-02  -1.1400000e-04   7.0000000e-05   1.0600000e-04
   6.4200000e+02   2.5141560e+00  -5.8130000e-03   1.9559000e-02  -1.0300000e-02  -1.1400000e-04   7.0000000e-05   1.0600000e-04
   6.4300000e+02   2.5180780e+00  -1.3363900e-01   5.8660000e-02   2.0600000e-02  -1.1400000e-04   7.0000000e-05   1.0600000e-04
   6.4400000e+02   2.5220010e+00  -5.8103000e-02   1.9551000e-02  -1.5450000e-02  -1.1400000e-04   7.0000000e-05   1.0600000e-04
   6.4500000e+02   2.5259220e+00   1.1621000e-02  -9.7780000e-03  -1.5450000e-02  -1.1400000e-04   7.0000000e-05   1.0600000e-04
   6.4600000e+02   2.5298440e+00  -5.2294000e-02   2.4442000e-02  -1.5450000e-02  -1.1400000e-04   7.0000000e-05   1.0600000e-04
   6.4700000e+02   2.5337650e+00  -5.2287000e-02  -1.9568000e-02  -4.6350000e-02  -1.1400000e-04   7.0000000e-05   1.0600000e-04
   6.4800000e+02   2.5376880e+00  -6.3913000e-02   1.9551000e-02  -4.6350000e-02  -1.1400000e-04   7.0000000e-05   1.0600000e-04
   6.4900000e+02   2.5416080e+00  -6.9723000e-02   2.4441000e-02  -3.0900000e-02  -1.1400000e-04   7.0000000e-05   1.0600000e-04
   6.5000000e+02   2.5455310e+00   5.8090000e-03   4.8910000e-03  -3.6050000e-02  -1.1400000e-04   7.0000000e-05   1.0600000e-04
   6.5100000e+02   2.5494500e+00  -2.9049000e-02  -9.7840000e-03  -5.1500000e-03  -1.1400000e-04   7.0000000e-05   1.0600000e-04
   6.5200000e+02   2.5533720e+00  -6.9725000e-02   3.4221000e-02  -4.6350000e-02  -1.1400000e-04   7.0000000e-05   1.0600000e-04
   6.5300000e+02   2.5572940e+00   5.8110000e-03  -9.7790000e-03   1.5450000e-02  -1.1400000e-04   7.0000000e-05   1.0600000e-04
   6.5400000e+02   2.5612160e+00  -2.9049000e-02  -4.8940000e-03  -2.5750000e-02  -1.1400000e-04   7.0000000e-05   1.0600000e-04
   6.5500000e+02   2.5651370e+00  -5.2296000e-02   4.4003000e-02  -2.0600000e-02  -1.1400000e-04   7.0000000e-05   1.0600000e-04
   6.5600000e+02   2.5690580e+00  -2.9051000e-02   4.8860000e-03  -1.0300000e-02  -1.1400000e-04   7.0000000e-05   1.0600000e-04
   6.5700000e+02   2.5729800e+00  -4.0674000e-02   2.4444000e-02  -3.6050000e-02  -1.1400000e-04   7.0000000e-05   1.0600000e-04
   6.5800000e+02   2.5769020e+00  -4.6477000e-02  -1.9567000e-02  -5.1500000e-02  -1.1400000e-04   7.0000000e-05   1.0600000e-04
   6.5900000e+02   2.5808240e+00   5.8110000e-03  -9.7790000e-03  -4.6350000e-02  -1.1400000e-04   7.0000000e-05   1.0600000e-04
   6.6000000e+02   2.5847450e+00  -6.3909000e-02  -9.7890000e-03  -2.5750000e-02  -1.1400000e-04   7.0000000e-05   1.0600000e-04
   6.6100000e+02   2.5886680e+00  -9.8776000e-02   4.3995000e-02  -6.6950000e-02  -1.1400000e-04   7.0000000e-05   1.0600000e-04
   6.6200000e+02   2.5925880e+00  -4.0681000e-02   7.3344000e-02  -1.0300000e-02  -1.1400000e-04   7.0000000e-05   1.0600000e-04
   6.6300000e+02   2.5965100e+00  -2.3239000e-02  -9.7830000e-03  -3.6050000e-02  -1.1400000e-04   7.0000000e-05   1.0600000e-04
   6.6400000e+02   2.6004320e+00  -1.7426000e-02  -2.9343000e-02  -5.1500000e-03  -1.1400000e-04   7.0000000e-05   1.0600000e-04
   6.6500000e+02   2.6043540e+00  -3.4864000e-02   2.9335000e-02  -1.0300000e-02  -1.1400000e-04   7.0000000e-05   1.0600000e-04
   6.6600000e+02   2.6082730e+00  -5.2294000e-02   2.4442000e-02  -2.5750000e-02  -1.1400000e-04   7.0000000e-05   1.0600000e-04
   6.6700000e+02   2.6121950e+00  -5.8096000e-02  -2.4459000e-02   2.5750000e-02  -1.1400000e-04   7.0000000e-05   1.0600000e-04
   6.6800000e+02   2.6161180e+00  -3.4866000e-02   4.4005000e-02  -4.6350000e-02  -1.1400000e-04   7.0000000e-05   1.0600000e-04
   6.6900000e+02   2.6200390e+00  -2.3241000e-02   4.8870000e-03   5.1500000e-03  -1.1400000e-04   7.0000000e-05   1.0600000e-04
   6.7000000e+02   2.6239600e+00  -7.5526000e-02  -2.4461000e-02  -5.6650000e-02  -1.1400000e-04   7.0000000e-05   1.0600000e-04
   6.7100000e+02   2.6278810e+00  -4.0676000e-02   3.9114000e-02  -2.0600000e-02  -1.1400000e-04   7.0000000e-05   1.0600000e-04
   6.7200000e+02   2.6318040e+00   2.9050000e-02   4.0000000e-06  -3.6050000e-02  -1.1400000e-04   7.0000000e-05   1.0600000e-04
   6.7300000e+02   2.6357250e+00  -6.9722000e-02   1.4660000e-02   1.5450000e-02  -1.1400000e-04   7.0000000e-05   1.0600000e-04
   6.7400000e+02   2.6396480e+00  -4.0667000e-02  -1.9566000e-02  -3.6050000e-02  -1.1400000e-04   7.0000000e-05   1.0600000e-04
   6.7500000e+02   2.6435690e+00  -4.0673000e-02   1.9554000e-02  -1.5450000e-02  -1.1400000e-04   7.0000000e-05   1.0600000e-04
   6.7600000e+02   2.6474910e+00  -5.2296000e-02   3.9112000e-02  -2.5750000e-02  -1.1400000e-04   7.0000000e-05   1.0600000e-04
   6.7700000e+02   2.6514120e+00   4.6481000e-02  -9.7730000e-03  -4.1200000e-02  -1.1400000e-04   7.0000000e-05   1.0600000e-04
   6.7800000e+02   2.6553340e+00  -2.9050000e-02  -4.0000000e-06   5.1500000e-03  -1.1400000e-04   7.0000000e-05   1.0600000e-04
   6.7900000e+02   2.6592550e+00  -9.2965000e-02   3.4216000e-02  -7.2100000e-02  -1.1400000e-04   7.0000000e-05   1.0600000e-04
   6.8000000e+02   2.6631760e+00  -1.1621000e-02   4.8880000e-03  -1.0300000e-02  -1.1400000e-04   7.0000000e-05   1.0600000e-04
   6.8100000e+02   2.6670980e+00  -7.5534000e-02   2.4439000e-02  -6.6950000e-02  -1.1400000e-04   7.0000000e-05   1.0600000e-04
   6.8200000e+02   2.6710190e+00  -9.2961000e-02   4.8760000e-03   2.0600000e-02  -1.1400000e-04   7.0000000e-05   1.0600000e-04
   6.8300000e+02   2.6749410e+00  -1.7429000e-02  -4.8930000e-03  -3.0900000e-02  -1.1400000e-04   7.0000000e-05   1.0600000e-04
   6.8400000e+02   2.6788630e+00  -1.2201600e-01   3.9102000e-02  -2.5750000e-02  -1.1400000e-04   7.0000000e-05   1.0600000e-04
   6.8500000e+02   2.6827850e+00  -2.9056000e-02   4.4006000e-02   1.0300000e-02  -1.1400000e-04   7.0000000e-05   1.0600000e-04
   6.8600000e+02   2.6867050e+00   6.0000000e-06  -3.9120000e-02   4.6350000e-02  -1.1400000e-04   7.0000000e-05   1.0600000e-04
   6.8700000e+02   2.6906280e+00  -8.1338000e-02  -1.4682000e-02  -3.0900000e-02  -1.1400000e-04   7.0000000e-05   1.0600000e-04
   6.8800000e+02   2.6945490e+00  -4.0674000e-02   2.4444000e-02   2.5750000e-02  -1.1400000e-04   7.0000000e-05   1.0600000e-04
   6.8900000e+02   2.6984710e+00  -1.7434000e-02   2.4447000e-02   1.5450000e-02  -1.1400000e-04   7.0000000e-05   1.0600000e-04
   6.9000000e+02   2.7023940e+00  -4.6485000e-02   3.9114000e-02   3.6050000e-02  -1.1400000e-04   7.0000000e-05   1.0600000e-04
   6.9100000e+02   2.7063150e+00  -2.9049000e-02  -9.7840000e-03  -1.0300000e-02  -1.1400000e-04   7.0000000e-05   1.0600000e-04
   6.9200000e+02   2.7102350e+00  -5.8106000e-02   4.4002000e-02   2.0600000e-02  -1.1400000e-04   7.0000000e-05   1.0600000e-04
   6.9300000e+02   2.7141580e+00  -2.9050000e-02  -4.0000000e-06  -2.0600000e-02  -1.1400000e-04   7.0000000e-05   1.0600000e-04
   6.9400000e+02   2.7180780e+00  -5.8070000e-03  -1.9561000e-02  -3.6050000e-02  -1.1400000e-04   7.0000000e-05   1.0600000e-04
   6.9500000e+02   2.7219990e+00   5.8070000e-03   2.4451000e-02   2.0600000e-02  -1.1400000e-04   7.0000000e-05   1.0600000e-04
   6.9600000e+02   2.7259210e+00  -4.6481000e-02   9.7730000e-03  -3.0900000e-02  -1.1400000e-04   7.0000000e-05   1.0600000e-04
   6.9700000e+02   2.7298430e+00  -4.6479000e-02  -4.8970000e-03   6.1800000e-02  -1.1400000e-04   7.0000000e-05   1.0600000e-04
   6.9800000e+02   2.7337650e+00  -1.7431000e-02   4.8870000e-03   1.5450000e-02  -1.1400000e-04   7.0000000e-05   1.0600000e-04
   6.9900000e+02   2.7377280e+00   5.8090000e-03   4.8910000e-03   2.0600000e-02  -1.1400000e-04   7.0000000e-05   1.0600000e-04
   7.0000000e+02   2.7416060e+00  -2.9052000e-02   1.4666000e-02  -1.5450000e-02  -1.1400000e-04   7.0000000e-05   1.0600000e-04
   7.0100000e+02   2.7455360e+00  -5.2294000e-02   2.9332000e-02   2.0600000e-02  -1.1400000e-04   7.0000000e-05   1.0600000e-04
   7.0200000e+02   2.7494510e+00  -6.3913000e-02   1.9551000e-02   3.6050000e-02  -1.1400000e-04   7.0000000e-05   1.0600000e-04
   7.0300000e+02   2.7533730e+00  -2.9053000e-02   1.9556000e-02   2.0600000e-02  -1.1400000e-04   7.0000000e-05   1.0600000e-04
   7.0400000e+02   2.7572950e+00  -1.1618000e-02  -1.4672000e-02   0.0000000e+00  -1.1400000e-04   7.0000000e-05   1.0600000e-04
   7.0500000e+02   2.7612160e+00  -8.7144000e-02  -3.9133000e-02  -5.1500000e-03  -1.1400000e-04   7.0000000e-05   1.0600000e-04
   7.0600000e+02   2.7651370e+00  -9.2960000e-02  -1.4000000e-05   5.1500000e-03  -1.1400000e-04   7.0000000e-05   1.0600000e-04
   7.0700000e+02   2.7690590e+00  -5.8180000e-03   5.3789000e-02  -1.5450000e-02  -1.1400000e-04   7.0000000e-05   1.0600000e-04
   7.0800000e+02   2.7729810e+00  -4.0676000e-02   3.9114000e-02   3.0900000e-02  -1.1400000e-04   7.0000000e-05   1.0600000e-04
   7.0900000e+02   2.7769010e+00  -1.7434000e-02   2.4447000e-02   1.5450000e-02  -1.1400000e-04   7.0000000e-05   1.0600000e-04
   7.1000000e+02   2.7808230e+00  -1.1616000e-02  -2.9342000e-02   5.1500000e-02  -1.1400000e-04   7.0000000e-05   1.0600000e-04
   7.1100000e+02   2.7847450e+00  -7.5529000e-02  -9.7910000e-03  -5.1500000e-03  -1.1400000e-04   7.0000000e-05   1.0600000e-04
   7.1200000e+02   2.7886660e+00  -1.1624000e-02   2.4448000e-02   2.0600000e-02  -1.1400000e-04   7.0000000e-05   1.0600000e-04
   7.1300000e+02   2.7925890e+00  -1.7433000e-02   1.9557000e-02   0.0000000e+00  -1.1400000e-04   7.0000000e-05   1.0600000e-04
   7.1400000e+02   2.7965100e+00  -6.9726000e-02   4.4000000e-02   5.1500000e-03  -1.1400000e-04   7.0000000e-05   1.0600000e-04
   7.1500000e+02   2.8004310e+00  -1.1623000e-02   1.9558000e-02   5.1500000e-03  -1.1400000e-04   7.0000000e-05   1.0600000e-04
   7.1600000e+02   2.8043530e+00   2.9054000e-02  -2.9336000e-02   5.1500000e-03  -1.1400000e-04   7.0000000e-05   1.0600000e-04
   7.1700000e+02   2.8082750e+00  -5.2291000e-02   4.8820000e-03   1.0300000e-02  -1.1400000e-04   7.0000000e-05   1.0600000e-04
   7.1800000e+02   2.8121970e+00   0.0000000e+00   0.0000000e+00   4.6350000e-02  -1.1400000e-04   7.0000000e-05   1.0600000e-04
   7.1900000e+02   2.8161180e+00  -5.8105000e-02   3.4221000e-02   3.0900000e-02  -1.1400000e-04   7.0000000e-05   1.0600000e-04
   7.2000000e+02   2.8200390e+00  -6.3908000e-02  -1.4679000e-02   2.0600000e-02  -1.1400000e-04   7.0000000e-05   1.0600000e-04
   7.2100000e+02   2.8239610e+00  -1.7429000e-02  -9.7830000e-03   4.1200000e-02  -1.1400000e-04   7.0000000e-05   1.0600000e-04
   7.2200000e+02   2.8278830e+00  -5.2296000e-02   4.4002000e-02   2.5750000e-02  -1.1400000e-04   7.0000000e-05   1.0600000e-04
   7.2300000e+02   2.8318030e+00  -1.7431000e-02   9.7770000e-03   2.5750000e-02  -1.1400000e-04   7.0000000e-05   1.0600000e-04
   7.2400000e+02   2.8357250e+00  -5.8102000e-02   1.4661000e-02   2.5750000e-02  -1.1400000e-04   7.0000000e-05   1.0600000e-04
   7.2500000e+02   2.8396470e+00  -2.3241000e-02   9.7770000e-03   0.0000000e+00  -1.1400000e-04   7.0000000e-05   1.0600000e-04
   7.2600000e+02   2.8435680e+00  -2.9049000e-02  -9.7840000e-03  -2.0600000e-02  -1.1400000e-04   7.0000000e-05   1.0600000e-04
   7.2700000e+02   2.8474900e+00  -8.1344000e-02   2.4438000e-02  -1.0300000e-02  -1.1400000e-04   7.0000000e-05   1.0600000e-04
   7.2800000e+02   2.8514120e+00  -3.4857000e-02  -1.9565000e-02   4.6350000e-02  -1.1400000e-04   7.0000000e-05   1.0600000e-04
   7.2900000e+02   2.8553320e+00  -4.6476000e-02  -2.9347000e-02   1.5450000e-02  -1.1400000e-04   7.0000000e-05   1.0600000e-04
   7.3000000e+02   2.8592550e+00  -2.3241000e-02   4.8870000e-03   4.1200000e-02  -1.1400000e-04   7.0000000e-05   1.0600000e-04
   7.3100000e+02   2.8631760e+00  -1.1622000e-02   1.4668000e-02   4.6350000e-02  -1.1400000e-04   7.0000000e-05   1.0600000e-04
   7.3200000e+02   2.8670980e+00  -1.3944700e-01   5.3771000e-02   1.5450000e-02  -1.1400000e-04   7.0000000e-05   1.0600000e-04
   7.3300000e+02   2.8710210e+00  -2.9047000e-02  -1.9564000e-02   1.5450000e-02  -1.1400000e-04   7.0000000e-05   1.0600000e-04
   7.3400000e+02   2.8749420e+00  -2.9047000e-02  -1.9564000e-02   3.0900000e-02  -1.1400000e-04   7.0000000e-05   1.0600000e-04
   7.3500000e+02   2.8788620e+00  -6.3917000e-02   5.3781000e-02   1.5450000e-02  -1.1400000e-04   7.0000000e-05   1.0600000e-04
   7.3600000e+02   2.8827850e+00  -5.8070000e-03  -1.9561000e-02   5.1500000e-03  -1.1400000e-04   7.0000000e-05   1.0600000e-04
   7.3700000e+02   2.8867060e+00  -1.0458400e-01   2.4435000e-02  -1.0300000e-02  -1.1400000e-04   7.0000000e-05   1.0600000e-04
   7.3800000e+02   2.8906260e+00  -6.9726000e-02   4.4000000e-02  -5.1500000e-03  -1.1400000e-04   7.0000000e-05   1.0600000e-04
   7.3900000e+02   2.8945480e+00   5.8170000e-03  -4.8899000e-02  -4.1200000e-02  -1.1400000e-04   7.0000000e-05   1.0600000e-04
   7.4000000e+02   2.8984710e+00  -8.7151000e-02   9.7670000e-03   3.6050000e-02  -1.1400000e-04   7.0000000e-05   1.0600000e-04
   7.4100000e+02   2.9023920e+00  -2.3249000e-02   5.8677000e-02  -3.6050000e-02  -1.1400000e-04   7.0000000e-05   1.0600000e-04
   7.4200000e+02   2.9063140e+00  -3.4862000e-02   1.4665000e-02   1.0300000e-02  -1.1400000e-04   7.0000000e-05   1.0600000e-04
   7.4300000e+02   2.9102360e+00  -4.6485000e-02   3.4223000e-02  -3.6050000e-02  -1.1400000e-04   7.0000000e-05   1.0600000e-04
   7.4400000e+02   2.9141560e+00  -5.2289000e-02  -4.8980000e-03   1.0300000e-02  -1.1400000e-04   7.0000000e-05   1.0600000e-04
   7.4500000e+02   2.9180790e+00  -3.4860000e-02  -5.0000000e-06  -1.5450000e-02  -1.1400000e-04   7.0000000e-05   1.0600000e-04
   7.4600000e+02   2.9220000e+00  -4.6482000e-02   1.4663000e-02  -1.0300000e-02  -1.1400000e-04   7.0000000e-05   1.0600000e-04
   7.4700000e+02   2.9259220e+00  -5.8103000e-02   1.9551000e-02   5.1500000e-03  -1.1400000e-04   7.0000000e-05   1.0600000e-04
   7.4800000e+02   2.9298440e+00   5.8060000e-03   2.9341000e-02  -2.5750000e-02  -1.1400000e-04   7.0000000e-05   1.0600000e-04
   7.4900000e+02   2.9337650e+00  -2.3239000e-02  -4.8930000e-03   5.1500000e-02  -1.1400000e-04   7.0000000e-05   1.0600000e-04
   7.5000000e+02   2.9376860e+00   1.1619000e-02   4.8920000e-03  -2.5750000e-02  -1.1400000e-04   7.0000000e-05   1.0600000e-04
   7.5100000e+02   2.9416440e+00  -5.2294000e-02   2.9332000e-02   1.5450000e-02  -1.1400000e-04   7.0000000e-05   1.0600000e-04
   7.5200000e+02   2.9455280e+00  -1.1617000e-02  -1.9562000e-02  -2.0600000e-02  -1.1400000e-04   7.0000000e-05   1.0600000e-04
   7.5300000e+02   2.9494500e+00  -6.9721000e-02   9.7700000e-03   2.0600000e-02  -1.1400000e-04   7.0000000e-05   1.0600000e-04
   7.5400000e+02   2.9533720e+00   5.8020000e-03   5.3791000e-02  -1.5450000e-02  -1.1400000e-04   7.0000000e-05   1.0600000e-04
   7.5500000e+02   2.9572940e+00  -5.2295000e-02   3.4222000e-02   2.0600000e-02  -1.1400000e-04   7.0000000e-05   1.0600000e-04
   7.5600000e+02   2.9612160e+00  -3.4862000e-02   1.4665000e-02   5.1500000e-03  -1.1400000e-04   7.0000000e-05   1.0600000e-04
   7.5700000e+02   2.9651370e+00  -6.3904000e-02  -3.9129000e-02   1.0300000e-02  -1.1400000e-04   7.0000000e-05   1.0600000e-04
   7.5800000e+02   2.9690580e+00  -8.1343000e-02   1.9548000e-02  -3.0900000e-02  -1.1400000e-04   7.0000000e-05   1.0600000e-04
   7.5900000e+02   2.9729800e+00  -4.6480000e-02  -7.0000000e-06  -5.6650000e-02  -1.1400000e-04   7.0000000e-05   1.0600000e-04
   7.6000000e+02   2.9769020e+00  -1.7433000e-02   1.9557000e-02  -4.1200000e-02  -1.1400000e-04   7.0000000e-05   1.0600000e-04
   7.6100000e+02   2.9808240e+00  -6.9728000e-02   5.3780000e-02  -4.6350000e-02  -1.1400000e-04   7.0000000e-05   1.0600000e-04
   7.6200000e+02   2.9847460e+00   2.3235000e-02   3.4233000e-02  -6.6950000e-02  -1.1400000e-04   7.0000000e-05   1.0600000e-04
   7.6300000e+02   2.9886670e+00  -4.0669000e-02  -9.7860000e-03  -5.1500000e-03  -1.1400000e-04   7.0000000e-05   1.0600000e-04
   7.6400000e+02   2.9925880e+00  -5.8090000e-03  -9.7810000e-03   1.0300000e-02  -1.1400000e-04   7.0000000e-05   1.0600000e-04
   7.6500000e+02   2.9965110e+00  -2.3244000e-02   2.9337000e-02  -1.0300000e-02  -1.1400000e-04   7.0000000e-05   1.0600000e-04
   7.6600000e+02   3.0004320e+00  -4.6486000e-02   4.4003000e-02  -2.5750000e-02  -1.1400000e-04   7.0000000e-05   1.0600000e-04
   7.6700000e+02   3.0043520e+00  -5.8101000e-02   4.8810000e-03  -4.1200000e-02  -1.1400000e-04   7.0000000e-05   1.0600000e-04
   7.6800000e+02   3.0082740e+00  -5.8130000e-03   1.9559000e-02  -5.1500000e-03  -1.1400000e-04   7.0000000e-05   1.0600000e-04
   7.6900000e+02   3.0121960e+00  -5.8103000e-02   1.9552000e-02  -4.6350000e-02  -1.1400000e-04   7.0000000e-05   1.0600000e-04
   7.7000000e+02   3.0161170e+00  -5.8090000e-03  -9.7810000e-03  -3.0900000e-02  -1.1400000e-04   7.0000000e-05   1.0600000e-04
   7.7100000e+02   3.0200390e+00  -1.0458300e-01   2.4436000e-02  -6.1800000e-02  -1.1400000e-04   7.0000000e-05   1.0600000e-04
   7.7200000e+02   3.0239600e+00  -7.5533000e-02   2.4440000e-02  -4.1200000e-02  -1.1400000e-04   7.0000000e-05   1.0600000e-04
   7.7300000e+02   3.0278820e+00  -6.3909000e-02  -9.7890000e-03  -5.1500000e-02  -1.1400000e-04   7.0000000e-05   1.0600000e-04
   7.7400000e+02   3.0318030e+00  -6.9723000e-02   1.9551000e-02  -1.0300000e-02  -1.1400000e-04   7.0000000e-05   1.0600000e-04
   7.7500000e+02   3.0357260e+00  -3.0000000e-06   1.9560000e-02   1.0300000e-02  -1.1400000e-04   7.0000000e-05   1.0600000e-04
   7.7600000e+02   3.0396470e+00  -3.4860000e-02  -5.0000000e-06  -5.1500000e-03  -1.1400000e-04   7.0000000e-05   1.0600000e-04
   7.7700000e+02   3.0435690e+00  -2.9056000e-02   4.4006000e-02  -2.5750000e-02  -1.1400000e-04   7.0000000e-05   1.0600000e-04
   7.7800000e+02   3.0474920e+00  -4.0672000e-02   1.4664000e-02  -5.1500000e-03  -1.1400000e-04   7.0000000e-05   1.0600000e-04
   7.7900000e+02   3.0514120e+00  -2.9051000e-02   9.7760000e-03  -1.5450000e-02  -1.1400000e-04   7.0000000e-05   1.0600000e-04
   7.8000000e+02   3.0553350e+00  -7.5531000e-02   4.8790000e-03  -3.0900000e-02  -1.1400000e-04   7.0000000e-05   1.0600000e-04
   7.8100000e+02   3.0592540e+00  -2.9050000e-02  -4.0000000e-06  -2.0600000e-02  -1.1400000e-04   7.0000000e-05   1.0600000e-04
   7.8200000e+02   3.0631760e+00  -1.1623000e-02   1.9558000e-02  -8.2400000e-02  -1.1400000e-04   7.0000000e-05   1.0600000e-04
   7.8300000e+02   3.0670980e+00  -3.4861000e-02   4.8850000e-03  -1.0300000e-02  -1.1400000e-04   7.0000000e-05   1.0600000e-04
   7.8400000e+02   3.0710190e+00   1.1612000e-02   5.3792000e-02  -2.5750000e-02  -1.1400000e-04   7.0000000e-05   1.0600000e-04
   7.8500000e+02   3.0749410e+00  -4.6481000e-02   4.8830000e-03   0.0000000e+00  -1.1400000e-04   7.0000000e-05   1.0600000e-04
   7.8600000e+02   3.0788620e+00   5.8180000e-03  -5.3789000e-02  -2.0600000e-02  -1.1400000e-04   7.0000000e-05   1.0600000e-04
   7.8700000e+02   3.0827830e+00  -6.3908000e-02  -1.4679000e-02  -1.5450000e-02  -1.1400000e-04   7.0000000e-05   1.0600000e-04
   7.8800000e+02   3.0867060e+00  -4.6486000e-02   4.4003000e-02  -1.0300000e-02  -1.1400000e-04   7.0000000e-05   1.0600000e-04
   7.8900000e+02   3.0906280e+00  -4.0676000e-02   3.9114000e-02  -4.6350000e-02  -1.1400000e-04   7.0000000e-05   1.0600000e-04
   7.9000000e+02   3.0945490e+00  -2.9054000e-02   2.9336000e-02  -1.0300000e-02  -1.1400000e-04   7.0000000e-05   1.0600000e-04
   7.9100000e+02   3.0984720e+00  -5.8090000e-03  -4.8910000e-03  -6.1800000e-02  -1.1400000e-04   7.0000000e-05   1.0600000e-04
   7.9200000e+02   3.1023920e+00  -6.3914000e-02   2.4441000e-02  -5.1500000e-03  -1.1400000e-04   7.0000000e-05   1.0600000e-04
   7.9300000e+02   3.1063140e+00  -4.6477000e-02  -1.9567000e-02  -2.5750000e-02  -1.1400000e-04   7.0000000e-05   1.0600000e-04
   7.9400000e+02   3.1102360e+00  -8.7154000e-02   2.9327000e-02   1.5450000e-02  -1.1400000e-04   7.0000000e-05   1.0600000e-04
   7.9500000e+02   3.1141570e+00  -9.2963000e-02   1.9546000e-02  -4.6350000e-02  -1.1400000e-04   7.0000000e-05   1.0600000e-04
   7.9600000e+02   3.1180780e+00  -1.1616000e-02  -2.9342000e-02   1.0300000e-02  -1.1400000e-04   7.0000000e-05   1.0600000e-04
   7.9700000e+02   3.1219990e+00  -4.0674000e-02   2.9334000e-02   5.1500000e-03  -1.1400000e-04   7.0000000e-05   1.0600000e-04
   7.9800000e+02   3.1259220e+00  -1.7426000e-02  -2.9343000e-02   0.0000000e+00  -1.1400000e-04   7.0000000e-05   1.0600000e-04
   7.9900000e+02   3.1298430e+00  -1.1621000e-02   4.8880000e-03  -5.1500000e-03  -1.1400000e-04   7.0000000e-05   1.0600000e-04
   8.0000000e+02   3.1337640e+00  -2.9051000e-02   4.8860000e-03  -4.6350000e-02  -1.1400000e-04   7.0000000e-05   1.0600000e-04
   8.0100000e+02   3.1376850e+00  -1.7430000e-02  -3.0000000e-06   2.0600000e-02  -1.1400000e-04   7.0000000e-05   1.0600000e-04
   8.0200000e+02   3.1416240e+00  -2.3241000e-02   9.7770000e-03  -3.6050000e-02  -1.1400000e-04   7.0000000e-05   1.0600000e-04
   8.0300000e+02   3.1455290e+00  -5.8100000e-02  -9.0000000e-06   5.1500000e-03  -1.1400000e-04   7.0000000e-05   1.0600000e-04
   8.0400000e+02   3.1494520e+00  -5.2289000e-02  -4.8970000e-03  -6.1800000e-02  -1.1400000e-04   7.0000000e-05   1.0600000e-04
   8.0500000e+02   3.1533730e+00  -2.3243000e-02   1.9557000e-02  -2.5750000e-02  -1.1400000e-04   7.0000000e-05   1.0600000e-04
   8.0600000e+02   3.1572950e+00  -4.6478000e-02  -1.4676000e-02  -5.1500000e-03  -1.1400000e-04   7.0000000e-05   1.0600000e-04
   8.0700000e+02   3.1612160e+00  -1.1627000e-02   4.8898000e-02   5.1500000e-03  -1.1400000e-04   7.0000000e-05   1.0600000e-04
   8.0800000e+02   3.1651380e+00  -5.8103000e-02   2.4442000e-02  -2.5750000e-02  -1.1400000e-04   7.0000000e-05   1.0600000e-04
   8.0900000e+02   3.1690590e+00  -7.5525000e-02  -3.9130000e-02   5.6650000e-02  -1.1400000e-04   7.0000000e-05   1.0600000e-04
   8.1000000e+02   3.1729790e+00  -4.6474000e-02  -4.4016000e-02   1.5450000e-02  -1.1400000e-04   7.0000000e-05   1.0600000e-04
   8.1100000e+02   3.1769020e+00   1.1619000e-02   4.8920000e-03   2.0600000e-02  -1.1400000e-04   7.0000000e-05   1.0600000e-04
   8.1200000e+02   3.1808230e+00  -7.5536000e-02   3.9109000e-02  -5.1500000e-03  -1.1400000e-04   7.0000000e-05   1.0600000e-04
   8.1300000e+02   3.1847450e+00  -4.6481000e-02   4.8830000e-03   2.0600000e-02  -1.1400000e-04   7.0000000e-05   1.0600000e-04
   8.1400000e+02   3.1886670e+00  -1.0000000e-06   9.7800000e-03   0.0000000e+00  -1.1400000e-04   7.0000000e-05   1.0600000e-04
   8.1500000e+02   3.1925890e+00  -6.9719000e-02  -4.9000000e-03   1.5450000e-02  -1.1400000e-04   7.0000000e-05   1.0600000e-04
   8.1600000e+02   3.1965090e+00  -2.3236000e-02  -2.9343000e-02  -1.0300000e-02  -1.1400000e-04   7.0000000e-05   1.0600000e-04
   8.1700000e+02   3.2004320e+00  -8.7153000e-02   1.9547000e-02  -4.1200000e-02  -1.1400000e-04   7.0000000e-05   1.0600000e-04
   8.1800000e+02   3.2043530e+00  -9.2967000e-02   4.8886000e-02   0.0000000e+00  -1.1400000e-04   7.0000000e-05   1.0600000e-04
   8.1900000e+02   3.2082750e+00  -2.9051000e-02   9.7760000e-03  -1.0300000e-02  -1.1400000e-04   7.0000000e-05   1.0600000e-04
   8.2000000e+02   3.2121970e+00  -4.6481000e-02   9.7730000e-03   4.1200000e-02  -1.1400000e-04   7.0000000e-05   1.0600000e-04
   8.2100000e+02   3.2161190e+00  -2.9050000e-02  -4.0000000e-06   3.0900000e-02  -1.1400000e-04   7.0000000e-05   1.0600000e-04
   8.2200000e+02   3.2200390e+00  -5.2292000e-02   1.4662000e-02   4.1200000e-02  -1.1400000e-04   7.0000000e-05   1.0600000e-04
   8.2300000e+02   3.2239620e+00  -4.6479000e-02  -4.8970000e-03  -1.0300000e-02  -1.1400000e-04   7.0000000e-05   1.0600000e-04
   8.2400000e+02   3.2278820e+00  -5.2290000e-02  -8.0000000e-06   6.1800000e-02  -1.1400000e-04   7.0000000e-05   1.0600000e-04
   8.2500000e+02   3.2318030e+00  -2.3243000e-02   1.9557000e-02  -2.5750000e-02  -1.1400000e-04   7.0000000e-05   1.0600000e-04
   8.2600000e+02   3.2357250e+00  -4.0668000e-02  -1.4676000e-02  -1.0300000e-02  -1.1400000e-04   7.0000000e-05   1.0600000e-04
   8.2700000e+02   3.2396470e+00  -7.5534000e-02   2.4439000e-02   3.6050000e-02  -1.1400000e-04   7.0000000e-05   1.0600000e-04
   8.2800000e+02   3.2435690e+00  -2.3240000e-02  -3.0000000e-06  -5.1500000e-03  -1.1400000e-04   7.0000000e-05   1.0600000e-04
   8.2900000e+02   3.2474910e+00  -1.7427000e-02  -1.9563000e-02   3.6050000e-02  -1.1400000e-04   7.0000000e-05   1.0600000e-04
   8.3000000e+02   3.2514110e+00  -4.6490000e-02   6.8453000e-02  -5.1500000e-03  -1.1400000e-04   7.0000000e-05   1.0600000e-04
   8.3100000e+02   3.2553330e+00  -3.4863000e-02   1.9555000e-02   3.0900000e-02  -1.1400000e-04   7.0000000e-05   1.0600000e-04
   8.3200000e+02   3.2592550e+00  -8.7146000e-02  -2.9353000e-02   1.5450000e-02  -1.1400000e-04   7.0000000e-05   1.0600000e-04
   8.3300000e+02   3.2631770e+00  -2.9049000e-02  -4.8940000e-03   4.6350000e-02  -1.1400000e-04   7.0000000e-05   1.0600000e-04
   8.3400000e+02   3.2670990e+00   1.7436000e-02  -4.4007000e-02  -5.1500000e-03  -1.1400000e-04   7.0000000e-05   1.0600000e-04
   8.3500000e+02   3.2710200e+00  -8.7154000e-02   2.9327000e-02   1.0300000e-02  -1.1400000e-04   7.0000000e-05   1.0600000e-04
   8.3600000e+02   3.2749410e+00  -4.6483000e-02   1.9553000e-02   1.5450000e-02  -1.1400000e-04   7.0000000e-05   1.0600000e-04
   8.3700000e+02   3.2788630e+00  -3.4864000e-02   2.9335000e-02   1.0300000e-02  -1.1400000e-04   7.0000000e-05   1.0600000e-04
   8.3800000e+02   3.2827850e+00  -4.0674000e-02   2.4444000e-02  -1.0300000e-02  -1.1400000e-04   7.0000000e-05   1.0600000e-04
   8.3900000e+02   3.2867050e+00  -5.8070000e-03  -1.9561000e-02   2.0600000e-02  -1.1400000e-04   7.0000000e-05   1.0600000e-04
   8.4000000e+02   3.2906270e+00  -2.3239000e-02  -9.7830000e-03  -5.1500000e-03  -1.1400000e-04   7.0000000e-05   1.0600000e-04
   8.4100000e+02   3.2945490e+00  -1.1621000e-02   4.8880000e-03   1.0300000e-02  -1.1400000e-04   7.0000000e-05   1.0600000e-04
   8.4200000e+02   3.2984700e+00  -5.2299000e-02   5.8672000e-02   3.6050000e-02  -1.1400000e-04   7.0000000e-05   1.0600000e-04
   8.4300000e+02   3.3023930e+00   1.7430000e-02   2.0000000e-06   1.5450000e-02  -1.1400000e-04   7.0000000e-05   1.0600000e-04
   8.4400000e+02   3.3063140e+00  -4.0666000e-02  -2.9345000e-02   4.1200000e-02  -1.1400000e-04   7.0000000e-05   1.0600000e-04
   8.4500000e+02   3.3102350e+00  -6.3913000e-02   2.4441000e-02   0.0000000e+00  -1.1400000e-04   7.0000000e-05   1.0600000e-04
   8.4600000e+02   3.3141570e+00  -1.7429000e-02  -4.8920000e-03   5.1500000e-02  -1.1400000e-04   7.0000000e-05   1.0600000e-04
   8.4700000e+02   3.3180790e+00  -8.1341000e-02   9.7690000e-03   0.0000000e+00  -1.1400000e-04   7.0000000e-05   1.0600000e-04
   8.4800000e+02   3.3220000e+00  -4.6479000e-02  -9.7860000e-03   0.0000000e+00  -1.1400000e-04   7.0000000e-05   1.0600000e-04
   8.4900000e+02   3.3259220e+00  -1.1619000e-02  -4.8920000e-03   1.0300000e-02  -1.1400000e-04   7.0000000e-05   1.0600000e-04
   8.5000000e+02   3.3298430e+00  -7.5529000e-02  -9.7910000e-03  -2.5750000e-02  -1.1400000e-04   7.0000000e-05   1.0600000e-04
   8.5100000e+02   3.3337650e+00   1.1620000e-02   2.0000000e-06  -5.1500000e-02  -1.1400000e-04   7.0000000e-05   1.0600000e-04
   8.5200000e+02   3.3376870e+00   1.1619000e-02   9.7820000e-03   3.6050000e-02  -1.1400000e-04   7.0000000e-05   1.0600000e-04
   8.5300000e+02   3.3416310e+00  -4.6477000e-02  -1.9567000e-02   2.0600000e-02  -1.1400000e-04   7.0000000e-05   1.0600000e-04
   8.5400000e+02   3.3455350e+00  -4.0676000e-02   3.9114000e-02   3.0900000e-02  -1.1400000e-04   7.0000000e-05   1.0600000e-04
   8.5500000e+02   3.3494500e+00  -6.9729000e-02   6.3560000e-02   3.0900000e-02  -1.1400000e-04   7.0000000e-05   1.0600000e-04
   8.5600000e+02   3.3533720e+00  -4.6475000e-02  -3.4237000e-02   3.6050000e-02  -1.1400000e-04   7.0000000e-05   1.0600000e-04
   8.5700000e+02   3.3572940e+00  -4.0672000e-02   1.4664000e-02   1.5450000e-02  -1.1400000e-04   7.0000000e-05   1.0600000e-04
   8.5800000e+02   3.3612160e+00  -3.4861000e-02   4.8850000e-03   1.0300000e-02  -1.1400000e-04   7.0000000e-05   1.0600000e-04
   8.5900000e+02   3.3651390e+00  -5.8103000e-02   1.9551000e-02   0.0000000e+00  -1.1400000e-04   7.0000000e-05   1.0600000e-04
   8.6000000e+02   3.3690590e+00  -4.0679000e-02   6.3564000e-02  -2.0600000e-02  -1.1400000e-04   7.0000000e-05   1.0600000e-04
   8.6100000e+02   3.3729800e+00   2.3241000e-02  -4.8870000e-03   5.1500000e-03  -1.1400000e-04   7.0000000e-05   1.0600000e-04
   8.6200000e+02   3.3769020e+00  -5.2286000e-02  -2.9348000e-02  -2.5750000e-02  -1.1400000e-04   7.0000000e-05   1.0600000e-04
   8.6300000e+02   3.3808250e+00  -6.3909000e-02  -4.8990000e-03   2.0600000e-02  -1.1400000e-04   7.0000000e-05   1.0600000e-04
   8.6400000e+02   3.3847460e+00  -4.0674000e-02   2.9334000e-02   1.5450000e-02  -1.1400000e-04   7.0000000e-05   1.0600000e-04
   8.6500000e+02   3.3886660e+00  -3.4864000e-02   2.4445000e-02   1.0300000e-02  -1.1400000e-04   7.0000000e-05   1.0600000e-04
   8.6600000e+02   3.3925890e+00   2.0000000e-06  -1.4670000e-02  -1.0300000e-02  -1.1400000e-04   7.0000000e-05   1.0600000e-04
   8.6700000e+02   3.3965100e+00  -6.3916000e-02   3.9111000e-02   1.5450000e-02  -1.1400000e-04   7.0000000e-05   1.0600000e-04
   8.6800000e+02   3.4004300e+00  -5.2286000e-02  -2.9348000e-02  -2.5750000e-02  -1.1400000e-04   7.0000000e-05   1.0600000e-04
   8.6900000e+02   3.4043520e+00  -1.1623000e-02   1.9558000e-02   1.0300000e-02  -1.1400000e-04   7.0000000e-05   1.0600000e-04
   8.7000000e+02   3.4082750e+00  -1.7431000e-02   9.7770000e-03   0.0000000e+00  -1.1400000e-04   7.0000000e-05   1.0600000e-04
   8.7100000e+02   3.4121960e+00  -3.4860000e-02  -5.0000000e-06  -3.0900000e-02  -1.1400000e-04   7.0000000e-05   1.0600000e-04
   8.7200000e+02   3.4161190e+00  -5.8104000e-02   2.9331000e-02   3.6050000e-02  -1.1400000e-04   7.0000000e-05   1.0600000e-04
   8.7300000e+02   3.4200400e+00  -1.1622000e-02   1.4668000e-02  -3.6050000e-02  -1.1400000e-04   7.0000000e-05   1.0600000e-04
   8.7400000e+02   3.4239600e+00  -7.5530000e-02  -1.1000000e-05   1.0300000e-02  -1.1400000e-04   7.0000000e-05   1.0600000e-04
   8.7500000e+02   3.4278830e+00  -4.6476000e-02  -2.4457000e-02  -2.0600000e-02  -1.1400000e-04   7.0000000e-05   1.0600000e-04
   8.7600000e+02   3.4318420e+00  -4.6481000e-02   4.8830000e-03   8.2400000e-02  -1.1400000e-04   7.0000000e-05   1.0600000e-04
   8.7700000e+02   3.4357260e+00  -6.9732000e-02   8.3120000e-02  -4.6350000e-02  -1.1400000e-04   7.0000000e-05   1.0600000e-04
   8.7800000e+02   3.4396470e+00  -1.7430000e-02  -3.0000000e-06   3.0900000e-02  -1.1400000e-04   7.0000000e-05   1.0600000e-04
   8.7900000e+02   3.4435690e+00  -6.9717000e-02  -1.9570000e-02  -5.1500000e-03  -1.1400000e-04   7.0000000e-05   1.0600000e-04
   8.8000000e+02   3.4474900e+00  -5.2289000e-02  -4.8980000e-03  -3.0900000e-02  -1.1400000e-04   7.0000000e-05   1.0600000e-04
   8.8100000e+02   3.4514130e+00  -5.2287000e-02  -1.9568000e-02  -2.5750000e-02  -1.1400000e-04   7.0000000e-05   1.0600000e-04
   8.8200000e+02   3.4553330e+00  -9.2961000e-02   9.7660000e-03  -5.1500000e-02  -1.1400000e-04   7.0000000e-05   1.0600000e-04
   8.8300000e+02   3.4592540e+00  -1.1626000e-02   4.4008000e-02  -7.2100000e-02  -1.1400000e-04   7.0000000e-05   1.0600000e-04
   8.8400000e+02   3.4631760e+00  -1.7435000e-02   3.9118000e-02  -5.6650000e-02  -1.1400000e-04   7.0000000e-05   1.0600000e-04
   8.8500000e+02   3.4670980e+00  -5.2289000e-02  -4.8970000e-03  -4.6350000e-02  -1.1400000e-04   7.0000000e-05   1.0600000e-04
   8.8600000e+02   3.4710200e+00  -5.8093000e-02  -5.3798000e-02  -2.5750000e-02  -1.1400000e-04   7.0000000e-05   1.0600000e-04
   8.8700000e+02   3.4749410e+00  -4.0667000e-02  -1.9565000e-02   2.0600000e-02  -1.1400000e-04   7.0000000e-05   1.0600000e-04
   8.8800000e+02   3.4788620e+00  -3.0000000e-06   1.9560000e-02   2.0600000e-02  -1.1400000e-04   7.0000000e-05   1.0600000e-04
   8.8900000e+02   3.4827850e+00  -4.6488000e-02   5.3783000e-02   2.5750000e-02  -1.1400000e-04   7.0000000e-05   1.0600000e-04
   8.9000000e+02   3.4867060e+00  -5.8110000e-03   9.7790000e-03   0.0000000e+00  -1.1400000e-04   7.0000000e-05   1.0600000e-04
   8.9100000e+02   3.4906280e+00  -6.3912000e-02   1.4661000e-02  -3.0900000e-02  -1.1400000e-04   7.0000000e-05   1.0600000e-04
   8.9200000e+02   3.4945500e+00  -6.9724000e-02   2.4440000e-02  -4.1200000e-02  -1.1400000e-04   7.0000000e-05   1.0600000e-04
   8.9300000e+02   3.4984720e+00   2.9049000e-02   9.7840000e-03  -2.5750000e-02  -1.1400000e-04   7.0000000e-05   1.0600000e-04
   8.9400000e+02   3.5023920e+00  -4.0675000e-02   3.4224000e-02  -4.6350000e-02  -1.1400000e-04   7.0000000e-05   1.0600000e-04
   8.9500000e+02   3.5063150e+00  -9.2960000e-02  -1.4000000e-05  -1.0300000e-02  -1.1400000e-04   7.0000000e-05   1.0600000e-04
   8.9600000e+02   3.5102360e+00  -5.8101000e-02   4.8810000e-03  -4.6350000e-02  -1.1400000e-04   7.0000000e-05   1.0600000e-04
   8.9700000e+02   3.5141560e+00  -3.4862000e-02   1.4665000e-02  -3.0900000e-02  -1.1400000e-04   7.0000000e-05   1.0600000e-04
   8.9800000e+02   3.5180780e+00   3.0000000e-06  -1.9560000e-02  -3.6050000e-02  -1.1400000e-04   7.0000000e-05   1.0600000e-04
   8.9900000e+02   3.5220000e+00  -6.9724000e-02   2.4440000e-02  -1.0300000e-02  -1.1400000e-04   7.0000000e-05   1.0600000e-04
   9.0000000e+02   3.5259220e+00  -5.2294000e-02   2.4442000e-02  -2.0600000e-02  -1.1400000e-04   7.0000000e-05   1.0600000e-04
   9.0100000e+02   3.5298430e+00  -4.6485000e-02   3.4223000e-02  -4.1200000e-02  -1.1400000e-04   7.0000000e-05   1.0600000e-04
   9.0200000e+02   3.5337640e+00  -1.0000000e-06   4.8900000e-03  -2.0600000e-02  -1.1400000e-04   7.0000000e-05   1.0600000e-04
   9.0300000e+02   3.5376860e+00  -4.0669000e-02  -4.8960000e-03  -2.0600000e-02  -1.1400000e-04   7.0000000e-05   1.0600000e-04
   9.0400000e+02   3.5416070e+00  -5.8099000e-02  -9.7890000e-03  -5.1500000e-03  -1.1400000e-04   7.0000000e-05   1.0600000e-04
   9.0500000e+02   3.5455720e+00  -5.8070000e-03  -1.9561000e-02  -3.0900000e-02  -1.1400000e-04   7.0000000e-05   1.0600000e-04
   9.0600000e+02   3.5494510e+00  -8.1339000e-02  -4.9020000e-03  -4.6350000e-02  -1.1400000e-04   7.0000000e-05   1.0600000e-04
   9.0700000e+02   3.5533730e+00  -5.2294000e-02   2.9332000e-02  -6.6950000e-02  -1.1400000e-04   7.0000000e-05   1.0600000e-04
   9.0800000e+02   3.5572960e+00  -5.2299000e-02   5.8672000e-02  -5.1500000e-03  -1.1400000e-04   7.0000000e-05   1.0600000e-04
   9.0900000e+02   3.5612160e+00  -4.6477000e-02  -1.9567000e-02  -4.6350000e-02  -1.1400000e-04   7.0000000e-05   1.0600000e-04
   9.1000000e+02   3.5651380e+00   5.8140000e-03  -2.4449000e-02  -5.1500000e-03  -1.1400000e-04   7.0000000e-05   1.0600000e-04
   9.1100000e+02   3.5690580e+00   5.8040000e-03   3.9121000e-02  -5.1500000e-03  -1.1400000e-04   7.0000000e-05   1.0600000e-04
   9.1200000e+02   3.5729800e+00  -4.6483000e-02   1.9553000e-02  -1.5450000e-02  -1.1400000e-04   7.0000000e-05   1.0600000e-04
   9.1300000e+02   3.5769020e+00  -2.3242000e-02   1.4667000e-02  -2.5750000e-02  -1.1400000e-04   7.0000000e-05   1.0600000e-04
   9.1400000e+02   3.5808230e+00  -5.2291000e-02   4.8820000e-03  -4.1200000e-02  -1.1400000e-04   7.0000000e-05   1.0600000e-04
   9.1500000e+02   3.5847450e+00  -5.2287000e-02  -1.9568000e-02   2.0600000e-02  -1.1400000e-04   7.0000000e-05   1.0600000e-04
   9.1600000e+02   3.5886670e+00  -6.3911000e-02   9.7710000e-03  -7.2100000e-02  -1.1400000e-04   7.0000000e-05   1.0600000e-04
   9.1700000e+02   3.5925870e+00  -3.4861000e-02   4.8850000e-03  -2.0600000e-02  -1.1400000e-04   7.0000000e-05   1.0600000e-04
   9.1800000e+02   3.5965100e+00  -8.7157000e-02   4.8887000e-02  -4.6350000e-02  -1.1400000e-04   7.0000000e-05   1.0600000e-04
   9.1900000e+02   3.6004310e+00  -5.8110000e-03   4.8890000e-03   0.0000000e+00  -1.1400000e-04   7.0000000e-05   1.0600000e-04
   9.2000000e+02   3.6043530e+00   1.1621000e-02  -9.7780000e-03   0.0000000e+00  -1.1400000e-04   7.0000000e-05   1.0600000e-04
   9.2100000e+02   3.6082760e+00  -3.4861000e-02   4.8850000e-03   0.0000000e+00  -1.1400000e-04   7.0000000e-05   1.0600000e-04
   9.2200000e+02   3.6121970e+00  -2.3237000e-02  -1.9563000e-02  -1.0300000e-02  -1.1400000e-04   7.0000000e-05   1.0600000e-04
   9.2300000e+02   3.6161180e+00  -4.6481000e-02   4.8830000e-03  -2.5750000e-02  -1.1400000e-04   7.0000000e-05   1.0600000e-04
   9.2400000e+02   3.6200400e+00  -4.0671000e-02   4.8850000e-03   5.1500000e-03  -1.1400000e-04   7.0000000e-05   1.0600000e-04
   9.2500000e+02   3.6239620e+00  -4.0677000e-02   5.3785000e-02  -5.6650000e-02  -1.1400000e-04   7.0000000e-05   1.0600000e-04
   9.2600000e+02   3.6278820e+00  -4.0671000e-02   9.7750000e-03   1.5450000e-02  -1.1400000e-04   7.0000000e-05   1.0600000e-04
   9.2700000e+02   3.6318030e+00  -5.8099000e-02  -4.8980000e-03  -4.6350000e-02  -1.1400000e-04   7.0000000e-05   1.0600000e-04
   9.2800000e+02   3.6357250e+00  -2.3242000e-02   1.4667000e-02  -2.0600000e-02  -1.1400000e-04   7.0000000e-05   1.0600000e-04
   9.2900000e+02   3.6396470e+00   1.7433000e-02  -1.9558000e-02  -3.6050000e-02  -1.1400000e-04   7.0000000e-05   1.0600000e-04
   9.3000000e+02   3.6435680e+00  -2.3247000e-02   4.8897000e-02   5.1500000e-03  -1.1400000e-04   7.0000000e-05   1.0600000e-04
   9.3100000e+02   3.6474890e+00  -4.0676000e-02   4.4004000e-02  -3.0900000e-02  -1.1400000e-04   7.0000000e-05   1.0600000e-04
   9.3200000e+02   3.6514110e+00  -4.0664000e-02  -3.9126000e-02   6.1800000e-02  -1.1400000e-04   7.0000000e-05   1.0600000e-04
   9.3300000e+02   3.6553330e+00  -4.6479000e-02  -9.7870000e-03  -1.0300000e-02  -1.1400000e-04   7.0000000e-05   1.0600000e-04
   9.3400000e+02   3.6592560e+00   1.7430000e-02   3.0000000e-06   3.0900000e-02  -1.1400000e-04   7.0000000e-05   1.0600000e-04
   9.3500000e+02   3.6631770e+00  -8.7160000e-02   6.8447000e-02  -5.1500000e-03  -1.1400000e-04   7.0000000e-05   1.0600000e-04
   9.3600000e+02   3.6670990e+00  -1.7433000e-02   1.9557000e-02   4.1200000e-02  -1.1400000e-04   7.0000000e-05   1.0600000e-04
   9.3700000e+02   3.6710200e+00  -5.8120000e-03   1.4669000e-02   5.1500000e-03  -1.1400000e-04   7.0000000e-05   1.0600000e-04
   9.3800000e+02   3.6749420e+00  -4.6481000e-02   4.8830000e-03   1.0300000e-02  -1.1400000e-04   7.0000000e-05   1.0600000e-04
   9.3900000e+02   3.6788630e+00  -6.9716000e-02  -2.4460000e-02   5.1500000e-03  -1.1400000e-04   7.0000000e-05   1.0600000e-04
   9.4000000e+02   3.6827840e+00  -6.3912000e-02   1.4661000e-02  -3.6050000e-02  -1.1400000e-04   7.0000000e-05   1.0600000e-04
   9.4100000e+02   3.6867050e+00  -5.8100000e-03  -1.0000000e-06  -5.1500000e-03  -1.1400000e-04   7.0000000e-05   1.0600000e-04
   9.4200000e+02   3.6906270e+00  -4.6489000e-02   5.8673000e-02  -4.6350000e-02  -1.1400000e-04   7.0000000e-05   1.0600000e-04
   9.4300000e+02   3.6945490e+00  -4.6481000e-02   4.8830000e-03   2.0600000e-02  -1.1400000e-04   7.0000000e-05   1.0600000e-04
   9.4400000e+02   3.6984710e+00  -7.5530000e-02  -1.1000000e-05   5.1500000e-03  -1.1400000e-04   7.0000000e-05   1.0600000e-04
   9.4500000e+02   3.7023930e+00  -6.9721000e-02   4.8800000e-03   4.1200000e-02  -1.1400000e-04   7.0000000e-05   1.0600000e-04
   9.4600000e+02   3.7063130e+00   1.1619000e-02   9.7820000e-03   5.6650000e-02  -1.1400000e-04   7.0000000e-05   1.0600000e-04
   9.4700000e+02   3.7102360e+00  -4.0676000e-02   3.9114000e-02   4.1200000e-02  -1.1400000e-04   7.0000000e-05   1.0600000e-04
   9.4800000e+02   3.7141570e+00  -2.3237000e-02  -1.9563000e-02   1.0300000e-02  -1.1400000e-04   7.0000000e-05   1.0600000e-04
   9.4900000e+02   3.7180790e+00  -6.9722000e-02   1.4660000e-02   2.5750000e-02  -1.1400000e-04   7.0000000e-05   1.0600000e-04
   9.5000000e+02   3.7220000e+00  -2.3241000e-02   4.8870000e-03  -1.0300000e-02  -1.1400000e-04   7.0000000e-05   1.0600000e-04
   9.5100000e+02   3.7259220e+00  -1.7427000e-02  -1.9563000e-02  -5.1500000e-03  -1.1400000e-04   7.0000000e-05   1.0600000e-04
   9.5200000e+02   3.7298430e+00  -2.9048000e-02  -1.4674000e-02   5.1500000e-02  -1.1400000e-04   7.0000000e-05   1.0600000e-04
   9.5300000e+02   3.7337660e+00  -6.3909000e-02  -4.8990000e-03  -5.1500000e-03  -1.1400000e-04   7.0000000e-05   1.0600000e-04
   9.5400000e+02   3.7376850e+00  -6.9731000e-02   7.3340000e-02   0.0000000e+00  -1.1400000e-04   7.0000000e-05   1.0600000e-04
   9.5500000e+02   3.7416070e+00   2.9052000e-02  -1.4666000e-02  -1.0300000e-02  -1.1400000e-04   7.0000000e-05   1.0600000e-04
   9.5600000e+02   3.7455290e+00  -3.4859000e-02  -9.7850000e-03   6.1800000e-02  -1.1400000e-04   7.0000000e-05   1.0600000e-04
   9.5700000e+02   3.7494680e+00  -2.3231000e-02  -5.8683000e-02   5.1500000e-03  -1.1400000e-04   7.0000000e-05   1.0600000e-04
   9.5800000e+02   3.7533730e+00  -2.9056000e-02   3.9116000e-02   7.2100000e-02  -1.1400000e-04   7.0000000e-05   1.0600000e-04
   9.5900000e+02   3.7572940e+00  -6.3911000e-02   9.7710000e-03  -2.0600000e-02  -1.1400000e-04   7.0000000e-05   1.0600000e-04
   9.6000000e+02   3.7612150e+00  -2.9053000e-02   1.9556000e-02   1.5450000e-02  -1.1400000e-04   7.0000000e-05   1.0600000e-04
   9.6100000e+02   3.7651370e+00  -5.8104000e-02   2.4441000e-02   0.0000000e+00  -1.1400000e-04   7.0000000e-05   1.0600000e-04
   9.6200000e+02   3.7690590e+00  -4.0668000e-02  -1.4676000e-02   1.5450000e-02  -1.1400000e-04   7.0000000e-05   1.0600000e-04
   9.6300000e+02   3.7729810e+00  -6.3912000e-02   1.4661000e-02   1.5450000e-02  -1.1400000e-04   7.0000000e-05   1.0600000e-04
   9.6400000e+02   3.7769030e+00  -2.3244000e-02   2.9337000e-02   1.5450000e-02  -1.1400000e-04   7.0000000e-05   1.0600000e-04
   9.6500000e+02   3.7808240e+00  -3.4863000e-02   1.9555000e-02   1.0300000e-02  -1.1400000e-04   7.0000000e-05   1.0600000e-04
   9.6600000e+02   3.7847450e+00  -4.0673000e-02   1.9555000e-02   5.1500000e-03  -1.1400000e-04   7.0000000e-05   1.0600000e-04
   9.6700000e+02   3.7886670e+00  -5.8070000e-03  -1.9561000e-02   5.1500000e-02  -1.1400000e-04   7.0000000e-05   1.0600000e-04
   9.6800000e+02   3.7925890e+00  -6.9721000e-02   9.7710000e-03   1.5450000e-02  -1.1400000e-04   7.0000000e-05   1.0600000e-04
   9.6900000e+02   3.7965090e+00  -3.4857000e-02  -1.9565000e-02   3.0900000e-02  -1.1400000e-04   7.0000000e-05   1.0600000e-04
   9.7000000e+02   3.8004300e+00  -4.0669000e-02  -4.8950000e-03   3.0900000e-02  -1.1400000e-04   7.0000000e-05   1.0600000e-04
   9.7100000e+02   3.8043530e+00  -6.3912000e-02   1.4661000e-02  -3.0900000e-02  -1.1400000e-04   7.0000000e-05   1.0600000e-04
   9.7200000e+02   3.8082750e+00  -4.0667000e-02  -1.9566000e-02  -1.0300000e-02  -1.1400000e-04   7.0000000e-05   1.0600000e-04
   9.7300000e+02   3.8121970e+00  -1.1621000e-02   4.8880000e-03  -2.5750000e-02  -1.1400000e-04   7.0000000e-05   1.0600000e-04
   9.7400000e+02   3.8161170e+00  -2.9047000e-02  -1.9564000e-02  -4.1200000e-02  -1.1400000e-04   7.0000000e-05   1.0600000e-04
   9.7500000e+02   3.8200390e+00  -6.3909000e-02  -4.8990000e-03   0.0000000e+00  -1.1400000e-04   7.0000000e-05   1.0600000e-04
   9.7600000e+02   3.8239610e+00  -4.6475000e-02  -3.4237000e-02   2.0600000e-02  -1.1400000e-04   7.0000000e-05   1.0600000e-04
   9.7700000e+02   3.8278830e+00  -3.4863000e-02   1.9555000e-02  -1.0300000e-02  -1.1400000e-04   7.0000000e-05   1.0600000e-04
   9.7800000e+02   3.8318040e+00  -2.3246000e-02   4.4007000e-02   3.6050000e-02  -1.1400000e-04   7.0000000e-05   1.0600000e-04
   9.7900000e+02   3.8357260e+00  -1.7427000e-02  -1.9563000e-02   4.6350000e-02  -1.1400000e-04   7.0000000e-05   1.0600000e-04
   9.8000000e+02   3.8396480e+00  -9.2960000e-02  -1.4000000e-05   2.0600000e-02  -1.1400000e-04   7.0000000e-05   1.0600000e-04
   9.8100000e+02   3.8435690e+00  -4.6481000e-02   4.8830000e-03   1.5450000e-02  -1.1400000e-04   7.0000000e-05   1.0600000e-04
   9.8200000e+02   3.8474910e+00   5.8060000e-03   2.4451000e-02  -5.1500000e-03  -1.1400000e-04   7.0000000e-05   1.0600000e-04
   9.8300000e+02   3.8514110e+00  -4.0676000e-02   4.4004000e-02   0.0000000e+00  -1.1400000e-04   7.0000000e-05   1.0600000e-04
   9.8400000e+02   3.8553320e+00  -6.3917000e-02   4.8891000e-02   1.0300000e-02  -1.1400000e-04   7.0000000e-05   1.0600000e-04
   9.8500000e+02   3.8592550e+00  -2.3239000e-02  -4.8930000e-03  -3.6050000e-02  -1.1400000e-04   7.0000000e-05   1.0600000e-04
   9.8600000e+02   3.8631760e+00  -2.9044000e-02  -3.9124000e-02   5.1500000e-03  -1.1400000e-04   7.0000000e-05   1.0600000e-04
   9.8700000e+02   3.8670980e+00  -5.8160000e-03   3.9119000e-02  -4.1200000e-02  -1.1400000e-04   7.0000000e-05   1.0600000e-04
   9.8800000e+02   3.8710200e+00  -1.1621000e-02   9.7780000e-03   1.5450000e-02  -1.1400000e-04   7.0000000e-05   1.0600000e-04
   9.8900000e+02   3.8749400e+00  -8.1341000e-02   4.8780000e-03  -4.1200000e-02  -1.1400000e-04   7.0000000e-05   1.0600000e-04
   9.9000000e+02   3.8788630e+00  -1.7431000e-02   4.8870000e-03   3.6050000e-02  -1.1400000e-04   7.0000000e-05   1.0600000e-04
   9.9100000e+02   3.8827840e+00   5.8130000e-03  -1.9559000e-02   0.0000000e+00  -1.1400000e-04   7.0000000e-05   1.0600000e-04
   9.9200000e+02   3.8867060e+00  -7.5533000e-02   1.9549000e-02  -1.0300000e-02  -1.1400000e-04   7.0000000e-05   1.0600000e-04
   9.9300000e+02   3.8906280e+00  -3.4860000e-02  -5.0000000e-06   1.0300000e-02  -1.1400000e-04   7.0000000e-05   1.0600000e-04
   9.9400000e+02   3.8945500e+00  -1.1623000e-02   1.9558000e-02  -5.1500000e-03  -1.1400000e-04   7.0000000e-05   1.0600000e-04
   9.9500000e+02   3.8984700e+00  -2.9050000e-02  -4.0000000e-06   3.6050000e-02  -1.1400000e-04   7.0000000e-05   1.0600000e-04
   9.9600000e+02   3.9023930e+00  -5.2294000e-02   2.4442000e-02  -2.0600000e-02  -1.1400000e-04   7.0000000e-05   1.0600000e-04
   9.9700000e+02   3.9063140e+00  -4.6474000e-02  -3.9127000e-02   1.0300000e-02  -1.1400000e-04   7.0000000e-05   1.0600000e-04
   9.9800000e+02   3.9102340e+00  -4.6478000e-02  -1.4677000e-02  -3.0900000e-02  -1.1400000e-04   7.0000000e-05   1.0600000e-04
   9.9900000e+02   3.9141560e+00  -2.9048000e-02  -1.4674000e-02   2.0600000e-02  -1.1400000e-04   7.0000000e-05   1.0600000e-04
   1.0000000e+03   3.9180780e+00   2.9047000e-02   1.9564000e-02  -5.1500000e-03  -1.1400000e-04   7.0000000e-05   1.0600000e-04
   1.0010000e+03   3.9220010e+00  -9.2968000e-02   5.8668000e-02   1.0300000e-02  -1.1400000e-04   7.0000000e-05   1.0600000e-04
   1.0020000e+03   3.9259220e+00  -2.9046000e-02  -2.9344000e-02  -1.0300000e-02  -1.1400000e-04   7.0000000e-05   1.0600000e-04
   1.0030000e+03   3.9298440e+00  -5.8102000e-02   1.4662000e-02  -5.1500000e-03  -1.1400000e-04   7.0000000e-05   1.0600000e-04
   1.0040000e+03   3.9337670e+00  -1.1621000e-02   9.7780000e-03  -2.5750000e-02  -1.1400000e-04   7.0000000e-05   1.0600000e-04
   1.0050000e+03   3.9376870e+00  -5.2289000e-02  -4.8970000e-03  -5.1500000e-03  -1.1400000e-04   7.0000000e-05   1.0600000e-04
   1.0060000e+03   3.9416080e+00  -6.9727000e-02   4.8891000e-02  -7.2100000e-02  -1.1400000e-04   7.0000000e-05   1.0600000e-04
   1.0070000e+03   3.9455300e+00  -7.5535000e-02   3.4220000e-02  -1.5450000e-02  -1.1400000e-04   7.0000000e-05   1.0600000e-04
   1.0080000e+03   3.9494820e+00  -6.0000000e-06   3.9120000e-02  -7.7250000e-02  -1.1400000e-04   7.0000000e-05   1.0600000e-04
   1.0090000e+03   3.9533730e+00   5.8160000e-03  -3.9119000e-02  -1.0300000e-02  -1.1400000e-04   7.0000000e-05   1.0600000e-04
   1.0100000e+03   3.9572940e+00  -6.9718000e-02  -1.4680000e-02  -7.7250000e-02  -1.1400000e-04   7.0000000e-05   1.0600000e-04
   1.0110000e+03   3.9612170e+00  -2.3246000e-02   4.4007000e-02   0.0000000e+00  -1.1400000e-04   7.0000000e-05   1.0600000e-04
   1.0120000e+03   3.9651370e+00  -4.0679000e-02   6.3564000e-02   1.5450000e-02  -1.1400000e-04   7.0000000e-05   1.0600000e-04
   1.0130000e+03   3.9690580e+00  -4.0672000e-02   1.4664000e-02   1.5450000e-02  -1.1400000e-04   7.0000000e-05   1.0600000e-04
   1.0140000e+03   3.9729800e+00   5.8110000e-03  -9.7790000e-03  -1.0300000e-02  -1.1400000e-04   7.0000000e-05   1.0600000e-04
   1.0150000e+03   3.9769020e+00  -9.2961000e-02   9.7660000e-03  -3.0900000e-02  -1.1400000e-04   7.0000000e-05   1.0600000e-04
   1.0160000e+03   3.9808240e+00  -7.5531000e-02   9.7690000e-03  -1.5450000e-02  -1.1400000e-04   7.0000000e-05   1.0600000e-04
   1.0170000e+03   3.9847450e+00   5.8040000e-03   3.9121000e-02  -4.6350000e-02  -1.1400000e-04   7.0000000e-05   1.0600000e-04
   1.0180000e+03   3.9886660e+00  -3.4860000e-02  -5.0000000e-06  -2.5750000e-02  -1.1400000e-04   7.0000000e-05   1.0600000e-04
   1.0190000e+03   3.9925880e+00  -5.8099000e-02  -9.7890000e-03  -3.6050000e-02  -1.1400000e-04   7.0000000e-05   1.0600000e-04
   1.0200000e+03   3.9965100e+00  -4.6478000e-02  -1.4677000e-02  -2.0600000e-02  -1.1400000e-04   7.0000000e-05   1.0600000e-04
   1.0210000e+03   4.0004320e+00  -1.1039000e-01  -1.6000000e-05  -6.1800000e-02  -1.1400000e-04   7.0000000e-05   1.0600000e-04
   1.0220000e+03   4.0043540e+00  -3.4863000e-02   1.9555000e-02  -2.0600000e-02  -1.1400000e-04   7.0000000e-05   1.0600000e-04
   1.0230000e+03   4.0082750e+00  -1.7430000e-02  -3.0000000e-06  -7.2100000e-02  -1.1400000e-04   7.0000000e-05   1.0600000e-04
   1.0240000e+03   4.0121960e+00  -9.2969000e-02   5.8666000e-02   0.0000000e+00  -1.1400000e-04   7.0000000e-05   1.0600000e-04
   1.0250000e+03   4.0161190e+00  -4.0671000e-02   4.8840000e-03  -3.0900000e-02  -1.1400000e-04   7.0000000e-05   1.0600000e-04
   1.0260000e+03   4.0200400e+00  -1.7433000e-02   1.9557000e-02  -3.6050000e-02  -1.1400000e-04   7.0000000e-05   1.0600000e-04
   1.0270000e+03   4.0239600e+00  -2.3239000e-02  -4.8930000e-03  -1.5450000e-02  -1.1400000e-04   7.0000000e-05   1.0600000e-04
   1.0280000e+03   4.0278820e+00  -5.2288000e-02  -1.4678000e-02  -4.6350000e-02  -1.1400000e-04   7.0000000e-05   1.0600000e-04
   1.0290000e+03   4.0318040e+00  -2.9048000e-02  -1.4674000e-02  -5.1500000e-02  -1.1400000e-04   7.0000000e-05   1.0600000e-04
   1.0300000e+03   4.0357250e+00   5.8040000e-03   3.9121000e-02  -4.6350000e-02  -1.1400000e-04   7.0000000e-05   1.0600000e-04
   1.0310000e+03   4.0396470e+00  -1.1625000e-02   3.4228000e-02  -2.0600000e-02  -1.1400000e-04   7.0000000e-05   1.0600000e-04
   1.0320000e+03   4.0435680e+00  -1.1613000e-02  -4.8902000e-02  -6.1800000e-02  -1.1400000e-04   7.0000000e-05   1.0600000e-04
   1.0330000e+03   4.0474900e+00  -9.2958000e-02  -1.4684000e-02  -3.6050000e-02  -1.1400000e-04   7.0000000e-05   1.0600000e-04
   1.0340000e+03   4.0514120e+00  -4.0676000e-02   4.4004000e-02  -4.1200000e-02  -1.1400000e-04   7.0000000e-05   1.0600000e-04
   1.0350000e+03   4.0553340e+00  -1.7436000e-02   3.9117000e-02   0.0000000e+00  -1.1400000e-04   7.0000000e-05   1.0600000e-04
   1.0360000e+03   4.0592550e+00  -1.1623000e-02   1.9558000e-02  -5.1500000e-03  -1.1400000e-04   7.0000000e-05   1.0600000e-04
   1.0370000e+03   4.0631770e+00  -8.1339000e-02  -9.7920000e-03  -2.0600000e-02  -1.1400000e-04   7.0000000e-05   1.0600000e-04
   1.0380000e+03   4.0670980e+00  -5.8100000e-02  -9.0000000e-06  -3.0900000e-02  -1.1400000e-04   7.0000000e-05   1.0600000e-04
   1.0390000e+03   4.0710200e+00  -2.9046000e-02  -2.4454000e-02  -3.6050000e-02  -1.1400000e-04   7.0000000e-05   1.0600000e-04
   1.0400000e+03   4.0749410e+00  -2.3245000e-02   3.9117000e-02  -1.5450000e-02  -1.1400000e-04   7.0000000e-05   1.0600000e-04
   1.0410000e+03   4.0788620e+00   5.8100000e-03   1.0000000e-06  -3.6050000e-02  -1.1400000e-04   7.0000000e-05   1.0600000e-04
   1.0420000e+03   4.0827840e+00  -9.2959000e-02  -9.7920000e-03  -5.1500000e-03  -1.1400000e-04   7.0000000e-05   1.0600000e-04
   1.0430000e+03   4.0867060e+00  -5.8101000e-02   4.8820000e-03  -6.6950000e-02  -1.1400000e-04   7.0000000e-05   1.0600000e-04
   1.0440000e+03   4.0906270e+00  -4.0672000e-02   1.4665000e-02   2.0600000e-02  -1.1400000e-04   7.0000000e-05   1.0600000e-04
   1.0450000e+03   4.0945500e+00  -6.9723000e-02   1.9551000e-02  -4.6350000e-02  -1.1400000e-04   7.0000000e-05   1.0600000e-04
   1.0460000e+03   4.0984710e+00  -6.3911000e-02   9.7710000e-03  -1.0300000e-02  -1.1400000e-04   7.0000000e-05   1.0600000e-04
   1.0470000e+03   4.1023910e+00  -5.2296000e-02   4.4002000e-02  -1.0300000e-02  -1.1400000e-04   7.0000000e-05   1.0600000e-04
   1.0480000e+03   4.1063140e+00  -2.9053000e-02   1.9556000e-02  -2.5750000e-02  -1.1400000e-04   7.0000000e-05   1.0600000e-04
   1.0490000e+03   4.1102350e+00  -4.0673000e-02   1.9554000e-02  -5.1500000e-03  -1.1400000e-04   7.0000000e-05   1.0600000e-04
   1.0500000e+03   4.1141570e+00  -2.3240000e-02  -3.0000000e-06  -4.6350000e-02  -1.1400000e-04   7.0000000e-05   1.0600000e-04
   1.0510000e+03   4.1180800e+00  -2.9051000e-02   9.7760000e-03  -1.0300000e-02  -1.1400000e-04   7.0000000e-05   1.0600000e-04
   1.0520000e+03   4.1220000e+00   5.0000000e-06  -3.4230000e-02  -5.6650000e-02  -1.1400000e-04   7.0000000e-05   1.0600000e-04
   1.0530000e+03   4.1259220e+00   1.7427000e-02   1.9563000e-02   1.5450000e-02  -1.1400000e-04   7.0000000e-05   1.0600000e-04
   1.0540000e+03   4.1298440e+00  -4.6486000e-02   4.4003000e-02  -5.1500000e-02  -1.1400000e-04   7.0000000e-05   1.0600000e-04
   1.0550000e+03   4.1337640e+00  -1.7421000e-02  -5.8683000e-02   1.0300000e-02  -1.1400000e-04   7.0000000e-05   1.0600000e-04
   1.0560000e+03   4.1376850e+00  -5.8095000e-02  -3.4239000e-02  -5.1500000e-03  -1.1400000e-04   7.0000000e-05   1.0600000e-04
   1.0570000e+03   4.1416070e+00  -4.0670000e-02  -6.0000000e-06  -1.0300000e-02  -1.1400000e-04   7.0000000e-05   1.0600000e-04
   1.0580000e+03   4.1455290e+00  -5.2296000e-02   4.4002000e-02   0.0000000e+00  -1.1400000e-04   7.0000000e-05   1.0600000e-04
   1.0590000e+03   4.1494510e+00  -4.0672000e-02   1.4664000e-02   2.0600000e-02  -1.1400000e-04   7.0000000e-05   1.0600000e-04
   1.0600000e+03   4.1533900e+00  -8.7156000e-02   3.9107000e-02   5.1500000e-03  -1.1400000e-04   7.0000000e-05   1.0600000e-04
   1.0610000e+03   4.1572950e+00   1.0000000e-06  -4.8900000e-03   1.5450000e-02  -1.1400000e-04   7.0000000e-05   1.0600000e-04
   1.0620000e+03   4.1612150e+00   4.0000000e-06  -2.9340000e-02   5.1500000e-03  -1.1400000e-04   7.0000000e-05   1.0600000e-04
   1.0630000e+03   4.1651370e+00  -5.8101000e-02   4.8810000e-03   2.0600000e-02  -1.1400000e-04   7.0000000e-05   1.0600000e-04
   1.0640000e+03   4.1690600e+00  -4.0674000e-02   2.9334000e-02   1.0300000e-02  -1.1400000e-04   7.0000000e-05   1.0600000e-04
   1.0650000e+03   4.1729810e+00  -3.4866000e-02   4.4005000e-02  -6.1800000e-02  -1.1400000e-04   7.0000000e-05   1.0600000e-04
   1.0660000e+03   4.1769030e+00  -1.7426000e-02  -2.4453000e-02   3.0900000e-02  -1.1400000e-04   7.0000000e-05   1.0600000e-04
   1.0670000e+03   4.1808240e+00  -2.3239000e-02  -4.8930000e-03  -5.1500000e-02  -1.1400000e-04   7.0000000e-05   1.0600000e-04
   1.0680000e+03   4.1847450e+00  -3.4861000e-02   4.8850000e-03   1.5450000e-02  -1.1400000e-04   7.0000000e-05   1.0600000e-04
   1.0690000e+03   4.1886670e+00  -8.7155000e-02   3.4217000e-02  -5.1500000e-03  -1.1400000e-04   7.0000000e-05   1.0600000e-04
   1.0700000e+03   4.1925880e+00  -5.8110000e-03   4.8890000e-03   3.0900000e-02  -1.1400000e-04   7.0000000e-05   1.0600000e-04
   1.0710000e+03   4.1965090e+00  -5.8160000e-03   3.9119000e-02   0.0000000e+00  -1.1400000e-04   7.0000000e-05   1.0600000e-04
   1.0720000e+03   4.2004320e+00  -5.8120000e-03   1.4669000e-02   3.6050000e-02  -1.1400000e-04   7.0000000e-05   1.0600000e-04
   1.0730000e+03   4.2043530e+00  -2.9048000e-02  -1.4674000e-02  -5.1500000e-03  -1.1400000e-04   7.0000000e-05   1.0600000e-04
   1.0740000e+03   4.2082750e+00  -6.3911000e-02   4.8810000e-03   5.1500000e-03  -1.1400000e-04   7.0000000e-05   1.0600000e-04
   1.0750000e+03   4.2121960e+00  -4.0669000e-02  -9.7860000e-03   1.5450000e-02  -1.1400000e-04   7.0000000e-05   1.0600000e-04
   1.0760000e+03   4.2161170e+00   1.7424000e-02   3.9123000e-02   0.0000000e+00  -1.1400000e-04   7.0000000e-05   1.0600000e-04
   1.0770000e+03   4.2200390e+00  -5.2293000e-02   1.9552000e-02   2.0600000e-02  -1.1400000e-04   7.0000000e-05   1.0600000e-04
   1.0780000e+03   4.2239610e+00  -1.1618000e-02  -1.4672000e-02   5.1500000e-03  -1.1400000e-04   7.0000000e-05   1.0600000e-04
   1.0790000e+03   4.2278830e+00   2.0000000e-06  -1.4670000e-02   1.5450000e-02  -1.1400000e-04   7.0000000e-05   1.0600000e-04
   1.0800000e+03   4.2318050e+00  -6.3911000e-02   4.8810000e-03   1.0300000e-02  -1.1400000e-04   7.0000000e-05   1.0600000e-04
   1.0810000e+03   4.2357260e+00  -7.5536000e-02   4.4000000e-02   1.5450000e-02  -1.1400000e-04   7.0000000e-05   1.0600000e-04
   1.0820000e+03   4.2396470e+00  -5.2293000e-02   1.9553000e-02   1.0300000e-02  -1.1400000e-04   7.0000000e-05   1.0600000e-04
   1.0830000e+03   4.2435700e+00  -4.6483000e-02   1.9554000e-02   3.6050000e-02  -1.1400000e-04   7.0000000e-05   1.0600000e-04
   1.0840000e+03   4.2474890e+00  -1.7435000e-02   3.9118000e-02  -1.5450000e-02  -1.1400000e-04   7.0000000e-05   1.0600000e-04
   1.0850000e+03   4.2514110e+00   5.8120000e-03  -1.4669000e-02   5.1500000e-03  -1.1400000e-04   7.0000000e-05   1.0600000e-04
   1.0860000e+03   4.2553330e+00  -2.3236000e-02  -2.9343000e-02   0.0000000e+00  -1.1400000e-04   7.0000000e-05   1.0600000e-04
   1.0870000e+03   4.2592550e+00  -1.7434000e-02   2.9337000e-02  -1.5450000e-02  -1.1400000e-04   7.0000000e-05   1.0600000e-04
   1.0880000e+03   4.2631760e+00  -1.7430000e-02  -3.0000000e-06   2.5750000e-02  -1.1400000e-04   7.0000000e-05   1.0600000e-04
   1.0890000e+03   4.2670980e+00  -4.6479000e-02  -4.8970000e-03   1.0300000e-02  -1.1400000e-04   7.0000000e-05   1.0600000e-04
   1.0900000e+03   4.2710190e+00  -3.4861000e-02   4.8850000e-03   2.0600000e-02  -1.1400000e-04   7.0000000e-05   1.0600000e-04
   1.0910000e+03   4.2749410e+00  -6.9720000e-02  -1.0000000e-05   2.5750000e-02  -1.1400000e-04   7.0000000e-05   1.0600000e-04
   1.0920000e+03   4.2788620e+00  -4.6479000e-02  -4.8970000e-03   3.0900000e-02  -1.1400000e-04   7.0000000e-05   1.0600000e-04
   1.0930000e+03   4.2827850e+00  -5.8100000e-02  -9.0000000e-06   5.1500000e-02  -1.1400000e-04   7.0000000e-05   1.0600000e-04
   1.0940000e+03   4.2867070e+00  -5.2291000e-02   4.8820000e-03   2.5750000e-02  -1.1400000e-04   7.0000000e-05   1.0600000e-04
   1.0950000e+03   4.2906280e+00  -4.6481000e-02   9.7730000e-03   2.5750000e-02  -1.1400000e-04   7.0000000e-05   1.0600000e-04
   1.0960000e+03   4.2945490e+00  -4.6481000e-02   9.7730000e-03   1.5450000e-02  -1.1400000e-04   7.0000000e-05   1.0600000e-04
   1.0970000e+03   4.2984710e+00  -5.8099000e-02  -4.8990000e-03   5.1500000e-03  -1.1400000e-04   7.0000000e-05   1.0600000e-04
   1.0980000e+03   4.3023920e+00  -5.2288000e-02  -1.4678000e-02  -1.5450000e-02  -1.1400000e-04   7.0000000e-05   1.0600000e-04
   1.0990000e+03   4.3063130e+00  -4.0664000e-02  -3.9126000e-02   2.0600000e-02  -1.1400000e-04   7.0000000e-05   1.0600000e-04
   1.1000000e+03   4.3102350e+00  -4.0673000e-02   1.9554000e-02  -5.1500000e-03  -1.1400000e-04   7.0000000e-05   1.0600000e-04
   1.1010000e+03   4.3141570e+00  -5.8101000e-02   9.7710000e-03   2.0600000e-02  -1.1400000e-04   7.0000000e-05   1.0600000e-04
   1.1020000e+03   4.3180790e+00  -1.7430000e-02  -3.0000000e-06   3.0900000e-02  -1.1400000e-04   7.0000000e-05   1.0600000e-04
   1.1030000e+03   4.3220010e+00  -7.5530000e-02  -1.1000000e-05   1.0300000e-02  -1.1400000e-04   7.0000000e-05   1.0600000e-04
   1.1040000e+03   4.3259220e+00   1.1621000e-02  -9.7780000e-03   3.0900000e-02  -1.1400000e-04   7.0000000e-05   1.0600000e-04
   1.1050000e+03   4.3298430e+00  -1.1039200e-01   1.4654000e-02   2.5750000e-02  -1.1400000e-04   7.0000000e-05   1.0600000e-04
   1.1060000e+03   4.3337650e+00   1.7429000e-02   9.7830000e-03   1.0300000e-02  -1.1400000e-04   7.0000000e-05   1.0600000e-04
   1.1070000e+03   4.3376870e+00  -6.9726000e-02   4.4000000e-02   1.0300000e-02  -1.1400000e-04   7.0000000e-05   1.0600000e-04
   1.1080000e+03   4.3416080e+00  -1.7425000e-02  -3.4233000e-02   1.0300000e-02  -1.1400000e-04   7.0000000e-05   1.0600000e-04
   1.1090000e+03   4.3455300e+00  -4.0666000e-02  -2.4456000e-02  -1.5450000e-02  -1.1400000e-04   7.0000000e-05   1.0600000e-04
   1.1100000e+03   4.3494510e+00   1.7423000e-02   4.8903000e-02  -2.0600000e-02  -1.1400000e-04   7.0000000e-05   1.0600000e-04
   1.1110000e+03   4.3533730e+00  -5.8105000e-02   3.4221000e-02   0.0000000e+00  -1.1400000e-04   7.0000000e-05   1.0600000e-04
   1.1120000e+03   4.3572960e+00   1.7426000e-02   2.4453000e-02  -3.6050000e-02  -1.1400000e-04   7.0000000e-05   1.0600000e-04
   1.1130000e+03   4.3612150e+00  -4.6481000e-02   4.8830000e-03   3.6050000e-02  -1.1400000e-04   7.0000000e-05   1.0600000e-04
   1.1140000e+03   4.3651370e+00  -2.3246000e-02   3.9117000e-02  -3.6050000e-02  -1.1400000e-04   7.0000000e-05   1.0600000e-04
   1.1150000e+03   4.3690590e+00  -5.2290000e-02  -8.0000000e-06   2.5750000e-02  -1.1400000e-04   7.0000000e-05   1.0600000e-04
   1.1160000e+03   4.3729810e+00  -4.6481000e-02   9.7740000e-03  -2.0600000e-02  -1.1400000e-04   7.0000000e-05   1.0600000e-04
   1.1170000e+03   4.3769020e+00  -9.2960000e-02  -1.2000000e-05   1.0300000e-02  -1.1400000e-04   7.0000000e-05   1.0600000e-04
   1.1180000e+03   4.3808240e+00  -7.5535000e-02   3.4220000e-02   1.5450000e-02  -1.1400000e-04   7.0000000e-05   1.0600000e-04
   1.1190000e+03   4.3847440e+00  -5.8060000e-03  -2.9341000e-02   5.1500000e-03  -1.1400000e-04   7.0000000e-05   1.0600000e-04
   1.1200000e+03   4.3886670e+00  -4.0673000e-02   2.4445000e-02   5.1500000e-03  -1.1400000e-04   7.0000000e-05   1.0600000e-04
   1.1210000e+03   4.3925880e+00  -1.7425000e-02  -3.4232000e-02  -1.5450000e-02  -1.1400000e-04   7.0000000e-05   1.0600000e-04
   1.1220000e+03   4.3965100e+00  -4.0670000e-02  -5.0000000e-06   1.5450000e-02  -1.1400000e-04   7.0000000e-05   1.0600000e-04
   1.1230000e+03   4.4004320e+00  -5.8104000e-02   2.9331000e-02  -6.1800000e-02  -1.1400000e-04   7.0000000e-05   1.0600000e-04
   1.1240000e+03   4.4043540e+00  -8.7152000e-02   1.4657000e-02   2.0600000e-02  -1.1400000e-04   7.0000000e-05   1.0600000e-04
   1.1250000e+03   4.4082740e+00  -4.6482000e-02   1.4663000e-02  -2.0600000e-02  -1.1400000e-04   7.0000000e-05   1.0600000e-04
   1.1260000e+03   4.4121970e+00   1.1624000e-02  -2.4448000e-02   4.6350000e-02  -1.1400000e-04   7.0000000e-05   1.0600000e-04
   1.1270000e+03   4.4161180e+00  -2.3242000e-02   1.4667000e-02   5.1500000e-03  -1.1400000e-04   7.0000000e-05   1.0600000e-04
   1.1280000e+03   4.4200390e+00   4.0674000e-02  -2.4444000e-02   1.0300000e-02  -1.1400000e-04   7.0000000e-05   1.0600000e-04
   1.1290000e+03   4.4239600e+00  -3.4863000e-02   1.9555000e-02  -2.5750000e-02  -1.1400000e-04   7.0000000e-05   1.0600000e-04
   1.1300000e+03   4.4278820e+00  -4.6486000e-02   4.4003000e-02  -1.0300000e-02  -1.1400000e-04   7.0000000e-05   1.0600000e-04
   1.1310000e+03   4.4318040e+00  -8.1337000e-02  -1.9572000e-02  -2.0600000e-02  -1.1400000e-04   7.0000000e-05   1.0600000e-04
   1.1320000e+03   4.4357830e+00  -7.5519000e-02  -7.3361000e-02   5.1500000e-03  -1.1400000e-04   7.0000000e-05   1.0600000e-04
   1.1330000e+03   4.4396480e+00  -2.3239000e-02  -9.7830000e-03  -2.5750000e-02  -1.1400000e-04   7.0000000e-05   1.0600000e-04
   1.1340000e+03   4.4435680e+00  -2.9053000e-02   1.9556000e-02  -4.1200000e-02  -1.1400000e-04   7.0000000e-05   1.0600000e-04
   1.1350000e+03   4.4474910e+00   5.8070000e-03   1.9561000e-02   2.0600000e-02  -1.1400000e-04   7.0000000e-05   1.0600000e-04
   1.1360000e+03   4.4514120e+00  -5.2292000e-02   1.4662000e-02  -6.1800000e-02  -1.1400000e-04   7.0000000e-05   1.0600000e-04
   1.1370000e+03   4.4553350e+00  -7.5531000e-02   9.7690000e-03   4.6350000e-02  -1.1400000e-04   7.0000000e-05   1.0600000e-04
   1.1380000e+03   4.4592550e+00  -3.4861000e-02   9.7750000e-03  -2.5750000e-02  -1.1400000e-04   7.0000000e-05   1.0600000e-04
   1.1390000e+03   4.4631780e+00  -1.7429000e-02  -9.7830000e-03   2.0600000e-02  -1.1400000e-04   7.0000000e-05   1.0600000e-04
   1.1400000e+03   4.4670980e+00  -8.7156000e-02   3.9107000e-02  -4.1200000e-02  -1.1400000e-04   7.0000000e-05   1.0600000e-04
   1.1410000e+03   4.4710210e+00   5.8110000e-03  -9.7790000e-03  -5.1500000e-03  -1.1400000e-04   7.0000000e-05   1.0600000e-04
   1.1420000e+03   4.4749400e+00  -8.1340000e-02  -1.2000000e-05  -3.0900000e-02  -1.1400000e-04   7.0000000e-05   1.0600000e-04
   1.1430000e+03   4.4788620e+00  -5.8070000e-03  -1.9561000e-02  -2.0600000e-02  -1.1400000e-04   7.0000000e-05   1.0600000e-04
   1.1440000e+03   4.4827840e+00  -2.9049000e-02  -4.8940000e-03  -2.5750000e-02  -1.1400000e-04   7.0000000e-05   1.0600000e-04
   1.1450000e+03   4.4867050e+00  -4.6478000e-02  -1.4677000e-02  -4.6350000e-02  -1.1400000e-04   7.0000000e-05   1.0600000e-04
   1.1460000e+03   4.4906280e+00  -2.3242000e-02   1.4667000e-02  -2.5750000e-02  -1.1400000e-04   7.0000000e-05   1.0600000e-04
   1.1470000e+03   4.4945490e+00  -5.2292000e-02   1.4662000e-02  -4.1200000e-02  -1.1400000e-04   7.0000000e-05   1.0600000e-04
   1.1480000e+03   4.4984700e+00  -6.3909000e-02  -4.8990000e-03  -7.2100000e-02  -1.1400000e-04   7.0000000e-05   1.0600000e-04
   1.1490000e+03   4.5023930e+00  -5.8120000e-03   1.4669000e-02  -2.0600000e-02  -1.1400000e-04   7.0000000e-05   1.0600000e-04
   1.1500000e+03   4.5063140e+00  -3.4854000e-02  -3.9125000e-02  -2.5750000e-02  -1.1400000e-04   7.0000000e-05   1.0600000e-04
   1.1510000e+03   4.5102350e+00  -9.2962000e-02   1.4656000e-02  -1.0300000e-02  -1.1400000e-04   7.0000000e-05   1.0600000e-04
   1.1520000e+03   4.5141580e+00  -2.9048000e-02  -1.4674000e-02  -2.5750000e-02  -1.1400000e-04   7.0000000e-05   1.0600000e-04
   1.1530000e+03   4.5180780e+00  -3.4873000e-02   8.8015000e-02  -3.6050000e-02  -1.1400000e-04   7.0000000e-05   1.0600000e-04
   1.1540000e+03   4.5220000e+00   5.8050000e-03   3.4231000e-02  -2.5750000e-02  -1.1400000e-04   7.0000000e-05   1.0600000e-04
   1.1550000e+03   4.5259220e+00  -1.7431000e-02   4.8880000e-03  -4.6350000e-02  -1.1400000e-04   7.0000000e-05   1.0600000e-04
   1.1560000e+03   4.5298440e+00  -6.3904000e-02  -4.4019000e-02  -1.5450000e-02  -1.1400000e-04   7.0000000e-05   1.0600000e-04
   1.1570000e+03   4.5337630e+00  -6.3915000e-02   3.9111000e-02  -4.6350000e-02  -1.1400000e-04   7.0000000e-05   1.0600000e-04
   1.1580000e+03   4.5376850e+00   1.7431000e-02  -9.7780000e-03  -2.0600000e-02  -1.1400000e-04   7.0000000e-05   1.0600000e-04
   1.1590000e+03   4.5416080e+00  -2.9054000e-02   2.9336000e-02  -3.0900000e-02  -1.1400000e-04   7.0000000e-05   1.0600000e-04
   1.1600000e+03   4.5455290e+00  -4.6479000e-02  -4.8960000e-03  -5.1500000e-03  -1.1400000e-04   7.0000000e-05   1.0600000e-04
   1.1610000e+03   4.5494520e+00  -6.3907000e-02  -2.4459000e-02  -2.0600000e-02  -1.1400000e-04   7.0000000e-05   1.0600000e-04
   1.1620000e+03   4.5533710e+00  -9.2961000e-02   4.8760000e-03   0.0000000e+00  -1.1400000e-04   7.0000000e-05   1.0600000e-04
   1.1630000e+03   4.5572940e+00  -1.7431000e-02   9.7770000e-03   5.1500000e-03  -1.1400000e-04   7.0000000e-05   1.0600000e-04
   1.1640000e+03   4.5612150e+00  -5.8101000e-02   4.8810000e-03  -4.1200000e-02  -1.1400000e-04   7.0000000e-05   1.0600000e-04
   1.1650000e+03   4.5651380e+00  -5.8095000e-02  -3.4239000e-02   1.5450000e-02  -1.1400000e-04   7.0000000e-05   1.0600000e-04
   1.1660000e+03   4.5690600e+00  -7.5534000e-02   2.4439000e-02  -5.6650000e-02  -1.1400000e-04   7.0000000e-05   1.0600000e-04
   1.1670000e+03   4.5729810e+00   5.8090000e-03   4.8910000e-03  -5.1500000e-03  -1.1400000e-04   7.0000000e-05   1.0600000e-04
   1.1680000e+03   4.5769040e+00  -4.0675000e-02   3.4224000e-02  -4.6350000e-02  -1.1400000e-04   7.0000000e-05   1.0600000e-04
   1.1690000e+03   4.5808240e+00  -1.7429000e-02  -4.8930000e-03  -5.1500000e-03  -1.1400000e-04   7.0000000e-05   1.0600000e-04
   1.1700000e+03   4.5847450e+00  -4.0674000e-02   2.4444000e-02  -4.6350000e-02  -1.1400000e-04   7.0000000e-05   1.0600000e-04
   1.1710000e+03   4.5886660e+00  -4.0669000e-02  -9.7860000e-03  -1.0300000e-02  -1.1400000e-04   7.0000000e-05   1.0600000e-04
   1.1720000e+03   4.5925880e+00  -1.1620000e-02  -2.0000000e-06  -3.6050000e-02  -1.1400000e-04   7.0000000e-05   1.0600000e-04
   1.1730000e+03   4.5965090e+00  -5.8090000e-03  -9.7810000e-03  -3.0900000e-02  -1.1400000e-04   7.0000000e-05   1.0600000e-04
   1.1740000e+03   4.6004310e+00  -4.6477000e-02  -1.9567000e-02  -5.1500000e-03  -1.1400000e-04   7.0000000e-05   1.0600000e-04
   1.1750000e+03   4.6043530e+00  -5.8102000e-02   1.4661000e-02  -2.5750000e-02  -1.1400000e-04   7.0000000e-05   1.0600000e-04
   1.1760000e+03   4.6082750e+00   5.8096000e-02   2.4459000e-02   4.1200000e-02  -1.1400000e-04   7.0000000e-05   1.0600000e-04
   1.1770000e+03   4.6121950e+00  -4.6488000e-02   5.3783000e-02  -5.6650000e-02  -1.1400000e-04   7.0000000e-05   1.0600000e-04
   1.1780000e+03   4.6161180e+00   6.0000000e-06  -3.9120000e-02   3.0900000e-02  -1.1400000e-04   7.0000000e-05   1.0600000e-04
   1.1790000e+03   4.6200390e+00  -4.6481000e-02   4.8830000e-03  -7.7250000e-02  -1.1400000e-04   7.0000000e-05   1.0600000e-04
   1.1800000e+03   4.6239610e+00  -8.7146000e-02  -2.4463000e-02  -2.0600000e-02  -1.1400000e-04   7.0000000e-05   1.0600000e-04
   1.1810000e+03   4.6278830e+00  -5.2294000e-02   2.4442000e-02  -6.6950000e-02  -1.1400000e-04   7.0000000e-05   1.0600000e-04
   1.1820000e+03   4.6318040e+00  -5.8101000e-02   4.8810000e-03  -1.0300000e-02  -1.1400000e-04   7.0000000e-05   1.0600000e-04
   1.1830000e+03   4.6357250e+00  -1.1620800e-01   5.3773000e-02  -2.5750000e-02  -1.1400000e-04   7.0000000e-05   1.0600000e-04
   1.1840000e+03   4.6396480e+00  -5.8070000e-03  -1.9561000e-02   5.1500000e-03  -1.1400000e-04   7.0000000e-05   1.0600000e-04
   1.1850000e+03   4.6435690e+00   5.8110000e-03  -9.7790000e-03  -2.0600000e-02  -1.1400000e-04   7.0000000e-05   1.0600000e-04
   1.1860000e+03   4.6474890e+00  -2.9046000e-02  -2.4454000e-02   1.0300000e-02  -1.1400000e-04   7.0000000e-05   1.0600000e-04
   1.1870000e+03   4.6514110e+00  -6.9723000e-02   1.9550000e-02   1.5450000e-02  -1.1400000e-04   7.0000000e-05   1.0600000e-04
   1.1880000e+03   4.6553690e+00  -5.2291000e-02   4.8820000e-03  -4.6350000e-02  -1.1400000e-04   7.0000000e-05   1.0600000e-04
   1.1890000e+03   4.6592550e+00  -2.9049000e-02  -9.7840000e-03   1.5450000e-02  -1.1400000e-04   7.0000000e-05   1.0600000e-04
   1.1900000e+03   4.6631760e+00   1.1619000e-02   4.8920000e-03  -7.2100000e-02  -1.1400000e-04   7.0000000e-05   1.0600000e-04
   1.1910000e+03   4.6670970e+00   5.8080000e-03   1.4671000e-02   0.0000000e+00  -1.1400000e-04   7.0000000e-05   1.0600000e-04
   1.1920000e+03   4.6710200e+00  -8.1341000e-02   9.7680000e-03  -5.1500000e-02  -1.1400000e-04   7.0000000e-05   1.0600000e-04
   1.1930000e+03   4.6749410e+00   5.8070000e-03   1.9561000e-02   5.1500000e-03  -1.1400000e-04   7.0000000e-05   1.0600000e-04
   1.1940000e+03   4.6788640e+00  -4.0671000e-02   9.7750000e-03  -3.0900000e-02  -1.1400000e-04   7.0000000e-05   1.0600000e-04
   1.1950000e+03   4.6827850e+00  -1.7424000e-02  -4.4012000e-02   2.0600000e-02  -1.1400000e-04   7.0000000e-05   1.0600000e-04
   1.1960000e+03   4.6867070e+00  -4.6482000e-02   1.4664000e-02  -2.0600000e-02  -1.1400000e-04   7.0000000e-05   1.0600000e-04
   1.1970000e+03   4.6906270e+00  -5.8101000e-02   4.8820000e-03   2.0600000e-02  -1.1400000e-04   7.0000000e-05   1.0600000e-04
   1.1980000e+03   4.6945500e+00  -6.9722000e-02   1.4661000e-02  -1.0300000e-02  -1.1400000e-04   7.0000000e-05   1.0600000e-04
   1.1990000e+03   4.6984710e+00   1.7427000e-02   2.4452000e-02   2.0600000e-02  -1.1400000e-04   7.0000000e-05   1.0600000e-04
   1.2000000e+03   4.7023920e+00  -6.3919000e-02   6.3561000e-02  -5.1500000e-03  -1.1400000e-04   7.0000000e-05   1.0600000e-04
   1.2010000e+03   4.7063140e+00  -4.0667000e-02  -1.9566000e-02   1.0300000e-02  -1.1400000e-04   7.0000000e-05   1.0600000e-04
   1.2020000e+03   4.7102350e+00  -5.8098000e-02  -1.4679000e-02  -5.1500000e-03  -1.1400000e-04   7.0000000e-05   1.0600000e-04
   1.2030000e+03   4.7141570e+00  -2.3238000e-02  -1.4673000e-02   0.0000000e+00  -1.1400000e-04   7.0000000e-05   1.0600000e-04
   1.2040000e+03   4.7180790e+00  -4.6483000e-02   1.9553000e-02   0.0000000e+00  -1.1400000e-04   7.0000000e-05   1.0600000e-04
   1.2050000e+03   4.7220010e+00  -2.3235000e-02  -3.4233000e-02  -3.6050000e-02  -1.1400000e-04   7.0000000e-05   1.0600000e-04
   1.2060000e+03   4.7259210e+00  -3.4863000e-02   1.9555000e-02   2.5750000e-02  -1.1400000e-04   7.0000000e-05   1.0600000e-04
   1.2070000e+03   4.7298440e+00  -5.8106000e-02   4.4001000e-02  -1.0300000e-02  -1.1400000e-04   7.0000000e-05   1.0600000e-04
   1.2080000e+03   4.7337650e+00   5.8130000e-03  -1.9559000e-02   5.6650000e-02  -1.1400000e-04   7.0000000e-05   1.0600000e-04
   1.2090000e+03   4.7376860e+00  -5.8095000e-02  -3.4239000e-02   5.1500000e-03  -1.1400000e-04   7.0000000e-05   1.0600000e-04
   1.2100000e+03   4.7416080e+00  -5.2292000e-02   1.4662000e-02   6.1800000e-02  -1.1400000e-04   7.0000000e-05   1.0600000e-04
   1.2110000e+03   4.7455310e+00  -5.8105000e-02   3.4221000e-02  -1.5450000e-02  -1.1400000e-04   7.0000000e-05   1.0600000e-04
   1.2120000e+03   4.7494510e+00   2.9056000e-02  -3.9116000e-02   4.6350000e-02  -1.1400000e-04   7.0000000e-05   1.0600000e-04
   1.2130000e+03   4.7533730e+00  -2.3238000e-02  -1.4673000e-02  -2.0600000e-02  -1.1400000e-04   7.0000000e-05   1.0600000e-04
   1.2140000e+03   4.7572940e+00  -1.1619000e-02  -9.7820000e-03  -2.0600000e-02  -1.1400000e-04   7.0000000e-05   1.0600000e-04
   1.2150000e+03   4.7612150e+00  -8.1344000e-02   2.9328000e-02   0.0000000e+00  -1.1400000e-04   7.0000000e-05   1.0600000e-04
   1.2160000e+03   4.7651370e+00  -5.8110000e-03   4.8890000e-03  -5.1500000e-03  -1.1400000e-04   7.0000000e-05   1.0600000e-04
   1.2170000e+03   4.7690590e+00   5.8050000e-03   3.4231000e-02   1.0300000e-02  -1.1400000e-04   7.0000000e-05   1.0600000e-04
   1.2180000e+03   4.7729810e+00  -1.7431000e-02   4.8870000e-03   1.5450000e-02  -1.1400000e-04   7.0000000e-05   1.0600000e-04
   1.2190000e+03   4.7769020e+00  -6.3911000e-02   4.8810000e-03   1.5450000e-02  -1.1400000e-04   7.0000000e-05   1.0600000e-04
   1.2200000e+03   4.7808230e+00  -1.7431000e-02   9.7770000e-03   3.0900000e-02  -1.1400000e-04   7.0000000e-05   1.0600000e-04
   1.2210000e+03   4.7847450e+00  -6.3909000e-02  -4.8990000e-03   4.1200000e-02  -1.1400000e-04   7.0000000e-05   1.0600000e-04
   1.2220000e+03   4.7886670e+00   1.7434000e-02  -2.9337000e-02  -5.1500000e-03  -1.1400000e-04   7.0000000e-05   1.0600000e-04
   1.2230000e+03   4.7925890e+00  -5.2291000e-02   9.7720000e-03   3.6050000e-02  -1.1400000e-04   7.0000000e-05   1.0600000e-04
   1.2240000e+03   4.7965110e+00  -9.2959000e-02  -9.7940000e-03  -5.1500000e-03  -1.1400000e-04   7.0000000e-05   1.0600000e-04
   1.2250000e+03   4.8004320e+00  -1.7430000e-02  -3.0000000e-06   1.5450000e-02  -1.1400000e-04   7.0000000e-05   1.0600000e-04
   1.2260000e+03   4.8043530e+00  -5.8080000e-03  -1.4671000e-02   5.1500000e-03  -1.1400000e-04   7.0000000e-05   1.0600000e-04
   1.2270000e+03   4.8082750e+00  -4.6477000e-02  -1.9567000e-02   1.5450000e-02  -1.1400000e-04   7.0000000e-05   1.0600000e-04
   1.2280000e+03   4.8121970e+00  -5.8101000e-02   4.8810000e-03   1.5450000e-02  -1.1400000e-04   7.0000000e-05   1.0600000e-04
   1.2290000e+03   4.8161170e+00  -1.7436000e-02   3.9117000e-02   2.0600000e-02  -1.1400000e-04   7.0000000e-05   1.0600000e-04
   1.2300000e+03   4.8200390e+00  -6.3915000e-02   3.4221000e-02   3.0900000e-02  -1.1400000e-04   7.0000000e-05   1.0600000e-04
   1.2310000e+03   4.8239610e+00  -5.8040000e-03  -3.9121000e-02   3.0900000e-02  -1.1400000e-04   7.0000000e-05   1.0600000e-04
   1.2320000e+03   4.8278820e+00  -5.2287000e-02  -1.9568000e-02   0.0000000e+00  -1.1400000e-04   7.0000000e-05   1.0600000e-04
   1.2330000e+03   4.8318050e+00  -6.3913000e-02   1.9551000e-02   1.0300000e-02  -1.1400000e-04   7.0000000e-05   1.0600000e-04
   1.2340000e+03   4.8357260e+00  -3.4866000e-02   4.4005000e-02   1.0300000e-02  -1.1400000e-04   7.0000000e-05   1.0600000e-04
   1.2350000e+03   4.8396470e+00  -5.8050000e-03  -3.4231000e-02   5.1500000e-03  -1.1400000e-04   7.0000000e-05   1.0600000e-04
   1.2360000e+03   4.8435690e+00  -8.1346000e-02   4.3999000e-02   5.1500000e-03  -1.1400000e-04   7.0000000e-05   1.0600000e-04
   1.2370000e+03   4.8474910e+00  -5.8090000e-03  -4.8910000e-03  -5.1500000e-03  -1.1400000e-04   7.0000000e-05   1.0600000e-04
   1.2380000e+03   4.8514120e+00  -4.0666000e-02  -2.9345000e-02  -5.1500000e-03  -1.1400000e-04   7.0000000e-05   1.0600000e-04
   1.2390000e+03   4.8553340e+00  -1.7429000e-02  -4.8920000e-03  -3.0900000e-02  -1.1400000e-04   7.0000000e-05   1.0600000e-04
   1.2400000e+03   4.8592570e+00  -4.6484000e-02   2.4443000e-02   1.5450000e-02  -1.1400000e-04   7.0000000e-05   1.0600000e-04
   1.2410000e+03   4.8631770e+00  -4.6481000e-02   9.7730000e-03   4.6350000e-02  -1.1400000e-04   7.0000000e-05   1.0600000e-04
   1.2420000e+03   4.8670990e+00  -5.8101000e-02   9.7710000e-03   2.5750000e-02  -1.1400000e-04   7.0000000e-05   1.0600000e-04
   1.2430000e+03   4.8710190e+00  -1.1616000e-02  -2.4452000e-02   4.1200000e-02  -1.1400000e-04   7.0000000e-05   1.0600000e-04
   1.2440000e+03   4.8749400e+00  -5.8120000e-03   1.4669000e-02   5.6650000e-02  -1.1400000e-04   7.0000000e-05   1.0600000e-04
   1.2450000e+03   4.8788620e+00  -5.8097000e-02  -1.9569000e-02   1.0300000e-02  -1.1400000e-04   7.0000000e-05   1.0600000e-04
   1.2460000e+03   4.8827850e+00  -4.0673000e-02   1.9554000e-02   1.5450000e-02  -1.1400000e-04   7.0000000e-05   1.0600000e-04
   1.2470000e+03   4.8867060e+00  -4.0669000e-02  -4.8960000e-03   0.0000000e+00  -1.1400000e-04   7.0000000e-05   1.0600000e-04
   1.2480000e+03   4.8906270e+00  -1.7429000e-02  -9.7830000e-03   0.0000000e+00  -1.1400000e-04   7.0000000e-05   1.0600000e-04
   1.2490000e+03   4.8945480e+00  -3.4864000e-02   2.4445000e-02   1.0300000e-02  -1.1400000e-04   7.0000000e-05   1.0600000e-04
   1.2500000e+03   4.8984700e+00  -8.7147000e-02  -1.9573000e-02  -5.1500000e-03  -1.1400000e-04   7.0000000e-05   1.0600000e-04
   1.2510000e+03   4.9023920e+00  -7.5527000e-02  -1.9571000e-02   5.1500000e-03  -1.1400000e-04   7.0000000e-05   1.0600000e-04
   1.2520000e+03   4.9063130e+00  -1.1624000e-02   2.9338000e-02  -1.0300000e-02  -1.1400000e-04   7.0000000e-05   1.0600000e-04
   1.2530000e+03   4.9102360e+00  -8.0000000e-06   5.3790000e-02  -5.1500000e-03  -1.1400000e-04   7.0000000e-05   1.0600000e-04
   1.2540000e+03   4.9141580e+00  -5.2284000e-02  -3.9128000e-02  -2.0600000e-02  -1.1400000e-04   7.0000000e-05   1.0600000e-04
   1.2550000e+03   4.9180780e+00  -6.9719000e-02  -9.7900000e-03   1.5450000e-02  -1.1400000e-04   7.0000000e-05   1.0600000e-04
   1.2560000e+03   4.9220010e+00  -1.7430000e-02  -3.0000000e-06  -2.0600000e-02  -1.1400000e-04   7.0000000e-05   1.0600000e-04
   1.2570000e+03   4.9259220e+00  -5.8106000e-02   4.4001000e-02  -1.0300000e-02  -1.1400000e-04   7.0000000e-05   1.0600000e-04
   1.2580000e+03   4.9298420e+00   2.9051000e-02  -9.7760000e-03  -3.0900000e-02  -1.1400000e-04   7.0000000e-05   1.0600000e-04
   1.2590000e+03   4.9337640e+00  -8.7156000e-02   3.9107000e-02  -2.0600000e-02  -1.1400000e-04   7.0000000e-05   1.0600000e-04
   1.2600000e+03   4.9376860e+00  -6.3912000e-02   1.4661000e-02   0.0000000e+00  -1.1400000e-04   7.0000000e-05   1.0600000e-04
   1.2610000e+03   4.9416080e+00   5.8080000e-03   1.4671000e-02  -2.5750000e-02  -1.1400000e-04   7.0000000e-05   1.0600000e-04
   1.2620000e+03   4.9455300e+00  -3.4857000e-02  -1.9565000e-02   1.5450000e-02  -1.1400000e-04   7.0000000e-05   1.0600000e-04
   1.2630000e+03   4.9494510e+00  -8.7156000e-02   3.9107000e-02  -3.0900000e-02  -1.1400000e-04   7.0000000e-05   1.0600000e-04
   1.2640000e+03   4.9533720e+00   5.8090000e-03   9.7810000e-03   4.6350000e-02  -1.1400000e-04   7.0000000e-05   1.0600000e-04
   1.2650000e+03   4.9572940e+00  -5.8100000e-03  -1.0000000e-06  -2.0600000e-02  -1.1400000e-04   7.0000000e-05   1.0600000e-04
   1.2660000e+03   4.9612160e+00  -2.9049000e-02  -9.7840000e-03   4.1200000e-02  -1.1400000e-04   7.0000000e-05   1.0600000e-04
   1.2670000e+03   4.9651380e+00  -3.4861000e-02   9.7750000e-03   0.0000000e+00  -1.1400000e-04   7.0000000e-05   1.0600000e-04
   1.2680000e+03   4.9690590e+00  -4.6479000e-02  -9.7870000e-03   1.0300000e-02  -1.1400000e-04   7.0000000e-05   1.0600000e-04
   1.2690000e+03   4.9729810e+00  -7.5530000e-02  -1.1000000e-05  -5.1500000e-02  -1.1400000e-04   7.0000000e-05   1.0600000e-04
   1.2700000e+03   4.9769020e+00  -1.1621000e-02   4.8880000e-03  -5.1500000e-03  -1.1400000e-04   7.0000000e-05   1.0600000e-04
   1.2710000e+03   4.9808250e+00  -5.8101000e-02   9.7710000e-03  -5.1500000e-03  -1.1400000e-04   7.0000000e-05   1.0600000e-04
   1.2720000e+03   4.9847450e+00  -7.5528000e-02  -1.4680000e-02  -4.1200000e-02  -1.1400000e-04   7.0000000e-05   1.0600000e-04
   1.2730000e+03   4.9886660e+00  -6.9717000e-02  -1.9569000e-02  -1.5450000e-02  -1.1400000e-04   7.0000000e-05   1.0600000e-04
   1.2740000e+03   4.9925880e+00  -1.0000000e-06   4.8900000e-03  -3.0900000e-02  -1.1400000e-04   7.0000000e-05   1.0600000e-04
   1.2750000e+03   4.9965100e+00  -1.7433000e-02   2.4448000e-02  -7.7250000e-02  -1.1400000e-04   7.0000000e-05   1.0600000e-04
   1.2760000e+03   5.0004320e+00  -2.3243000e-02   2.4447000e-02  -3.6050000e-02  -1.1400000e-04   7.0000000e-05   1.0600000e-04
   1.2770000e+03   5.0043530e+00  -5.2295000e-02   3.9113000e-02   2.0600000e-02  -1.1400000e-04   7.0000000e-05   1.0600000e-04
   1.2780000e+03   5.0082740e+00  -5.2289000e-02  -4.8970000e-03   1.5450000e-02  -1.1400000e-04   7.0000000e-05   1.0600000e-04
   1.2790000e+03   5.0121960e+00   2.9054000e-02  -2.9336000e-02   1.0300000e-02  -1.1400000e-04   7.0000000e-05   1.0600000e-04
   1.2800000e+03   5.0161180e+00  -6.9721000e-02   4.8800000e-03  -2.0600000e-02  -1.1400000e-04   7.0000000e-05   1.0600000e-04
   1.2810000e+03   5.0200390e+00  -8.7152000e-02   1.4657000e-02  -5.1500000e-03  -1.1400000e-04   7.0000000e-05   1.0600000e-04
   1.2820000e+03   5.0239620e+00  -2.3246000e-02   4.4007000e-02  -4.1200000e-02  -1.1400000e-04   7.0000000e-05   1.0600000e-04
   1.2830000e+03   5.0278820e+00  -4.6482000e-02   1.4663000e-02  -2.0600000e-02  -1.1400000e-04   7.0000000e-05   1.0600000e-04
   1.2840000e+03   5.0318040e+00  -2.3238000e-02  -1.4673000e-02  -6.1800000e-02  -1.1400000e-04   7.0000000e-05   1.0600000e-04
   1.2850000e+03   5.0357270e+00  -2.9048000e-02  -1.4674000e-02  -2.0600000e-02  -1.1400000e-04   7.0000000e-05   1.0600000e-04
   1.2860000e+03   5.0396480e+00  -7.5536000e-02   4.3999000e-02  -6.6950000e-02  -1.1400000e-04   7.0000000e-05   1.0600000e-04
   1.2870000e+03   5.0435680e+00  -2.9054000e-02   2.9336000e-02  -2.0600000e-02  -1.1400000e-04   7.0000000e-05   1.0600000e-04
   1.2880000e+03   5.0474900e+00  -3.0000000e-06   1.9560000e-02  -5.6650000e-02  -1.1400000e-04   7.0000000e-05   1.0600000e-04
   1.2890000e+03   5.0514120e+00  -4.6480000e-02  -7.0000000e-06   0.0000000e+00  -1.1400000e-04   7.0000000e-05   1.0600000e-04
   1.2900000e+03   5.0553330e+00  -6.3914000e-02   2.4441000e-02  -2.5750000e-02  -1.1400000e-04   7.0000000e-05   1.0600000e-04
   1.2910000e+03   5.0592550e+00  -1.1620000e-02  -2.0000000e-06   1.5450000e-02  -1.1400000e-04   7.0000000e-05   1.0600000e-04
   1.2920000e+03   5.0631760e+00  -4.6481000e-02   4.8830000e-03  -5.1500000e-03  -1.1400000e-04   7.0000000e-05   1.0600000e-04
   1.2930000e+03   5.0670980e+00  -5.8100000e-03  -1.0000000e-06  -1.0300000e-02  -1.1400000e-04   7.0000000e-05   1.0600000e-04
   1.2940000e+03   5.0710200e+00  -2.9053000e-02   1.9556000e-02  -6.1800000e-02  -1.1400000e-04   7.0000000e-05   1.0600000e-04
   1.2950000e+03   5.0749420e+00  -3.4859000e-02  -9.7850000e-03  -5.1500000e-02  -1.1400000e-04   7.0000000e-05   1.0600000e-04
   1.2960000e+03   5.0788640e+00  -4.6481000e-02   4.8830000e-03  -3.6050000e-02  -1.1400000e-04   7.0000000e-05   1.0600000e-04
   1.2970000e+03   5.0827850e+00   5.0000000e-06  -3.4230000e-02  -6.6950000e-02  -1.1400000e-04   7.0000000e-05   1.0600000e-04
   1.2980000e+03   5.0867080e+00  -7.5534000e-02   2.9329000e-02  -5.1500000e-03  -1.1400000e-04   7.0000000e-05   1.0600000e-04
   1.2990000e+03   5.0906280e+00  -5.8103000e-02   1.9551000e-02  -3.0900000e-02  -1.1400000e-04   7.0000000e-05   1.0600000e-04
   1.3000000e+03   5.0945490e+00  -2.3248000e-02   5.3787000e-02  -1.5450000e-02  -1.1400000e-04   7.0000000e-05   1.0600000e-04
   1.3010000e+03   5.0984700e+00  -4.0671000e-02   4.8840000e-03  -2.0600000e-02  -1.1400000e-04   7.0000000e-05   1.0600000e-04
   1.3020000e+03   5.1023920e+00  -6.9721000e-02   4.8800000e-03  -3.6050000e-02  -1.1400000e-04   7.0000000e-05   1.0600000e-04
   1.3030000e+03   5.1063140e+00  -4.0672000e-02   1.4664000e-02  -1.0300000e-02  -1.1400000e-04   7.0000000e-05   1.0600000e-04
   1.3040000e+03   5.1102350e+00  -1.3363500e-01   3.4210000e-02  -4.1200000e-02  -1.1400000e-04   7.0000000e-05   1.0600000e-04
   1.3050000e+03   5.1141580e+00  -1.1626000e-02   4.4008000e-02   0.0000000e+00  -1.1400000e-04   7.0000000e-05   1.0600000e-04
   1.3060000e+03   5.1180790e+00  -1.7441000e-02   7.3347000e-02  -4.6350000e-02  -1.1400000e-04   7.0000000e-05   1.0600000e-04
   1.3070000e+03   5.1220000e+00  -2.3236000e-02  -2.9343000e-02  -5.1500000e-03  -1.1400000e-04   7.0000000e-05   1.0600000e-04
   1.3080000e+03   5.1259220e+00  -6.3911000e-02   4.8810000e-03  -5.6650000e-02  -1.1400000e-04   7.0000000e-05   1.0600000e-04
   1.3090000e+03   5.1298430e+00  -5.8140000e-03   2.9339000e-02  -1.0300000e-02  -1.1400000e-04   7.0000000e-05   1.0600000e-04
   1.3100000e+03   5.1337650e+00  -2.9056000e-02   3.9116000e-02  -4.6350000e-02  -1.1400000e-04   7.0000000e-05   1.0600000e-04
   1.3110000e+03   5.1376880e+00   1.1619000e-02   9.7820000e-03  -1.0300000e-02  -1.1400000e-04   7.0000000e-05   1.0600000e-04
   1.3120000e+03   5.1416080e+00  -4.6483000e-02   1.9554000e-02  -1.0300000e-02  -1.1400000e-04   7.0000000e-05   1.0600000e-04
   1.3130000e+03   5.1455290e+00  -6.3907000e-02  -1.9569000e-02  -1.0300000e-02  -1.1400000e-04   7.0000000e-05   1.0600000e-04
   1.3140000e+03   5.1494520e+00  -1.7430000e-02  -2.0000000e-06   1.0300000e-02  -1.1400000e-04   7.0000000e-05   1.0600000e-04
   1.3150000e+03   5.1533720e+00   3.0000000e-06  -1.9560000e-02  -4.1200000e-02  -1.1400000e-04   7.0000000e-05   1.0600000e-04
   1.3160000e+03   5.1572930e+00  -4.0671000e-02   4.8850000e-03  -5.1500000e-03  -1.1400000e-04   7.0000000e-05   1.0600000e-04
   1.3170000e+03   5.1612610e+00  -2.3239000e-02  -9.7830000e-03  -7.2100000e-02  -1.1400000e-04   7.0000000e-05   1.0600000e-04
   1.3180000e+03   5.1651550e+00   2.3244000e-02  -2.9337000e-02   0.0000000e+00  -1.1400000e-04   7.0000000e-05   1.0600000e-04
   1.3190000e+03   5.1690590e+00  -5.8101000e-02   4.8810000e-03  -7.7250000e-02  -1.1400000e-04   7.0000000e-05   1.0600000e-04
   1.3200000e+03   5.1729810e+00  -1.1621000e-02   9.7780000e-03   5.1500000e-03  -1.1400000e-04   7.0000000e-05   1.0600000e-04
   1.3210000e+03   5.1769010e+00  -5.2291000e-02   4.8820000e-03  -5.1500000e-02  -1.1400000e-04   7.0000000e-05   1.0600000e-04
   1.3220000e+03   5.1808230e+00  -1.0458300e-01   1.9545000e-02   3.6050000e-02  -1.1400000e-04   7.0000000e-05   1.0600000e-04
   1.3230000e+03   5.1847450e+00  -5.8140000e-03   2.4449000e-02  -1.5450000e-02  -1.1400000e-04   7.0000000e-05   1.0600000e-04
   1.3240000e+03   5.1886680e+00  -8.1339000e-02  -9.7920000e-03   2.0600000e-02  -1.1400000e-04   7.0000000e-05   1.0600000e-04
   1.3250000e+03   5.1925890e+00  -8.1339000e-02  -4.9020000e-03  -2.0600000e-02  -1.1400000e-04   7.0000000e-05   1.0600000e-04
   1.3260000e+03   5.1965110e+00  -6.3910000e-02  -9.0000000e-06   2.5750000e-02  -1.1400000e-04   7.0000000e-05   1.0600000e-04
   1.3270000e+03   5.2004310e+00   1.7429000e-02   4.8930000e-03   0.0000000e+00  -1.1400000e-04   7.0000000e-05   1.0600000e-04
   1.3280000e+03   5.2043530e+00  -6.3911000e-02   4.8810000e-03   4.6350000e-02  -1.1400000e-04   7.0000000e-05   1.0600000e-04
   1.3290000e+03   5.2082750e+00  -7.5538000e-02   5.3779000e-02   1.5450000e-02  -1.1400000e-04   7.0000000e-05   1.0600000e-04
   1.3300000e+03   5.2121960e+00  -5.2298000e-02   5.3782000e-02  -8.2400000e-02  -1.1400000e-04   7.0000000e-05   1.0600000e-04
   1.3310000e+03   5.2161170e+00  -4.6476000e-02  -2.4457000e-02  -2.0600000e-02  -1.1400000e-04   7.0000000e-05   1.0600000e-04
   1.3320000e+03   5.2200390e+00  -4.0669000e-02  -4.8960000e-03  -4.6350000e-02  -1.1400000e-04   7.0000000e-05   1.0600000e-04
   1.3330000e+03   5.2239610e+00  -2.9052000e-02   1.4666000e-02  -2.0600000e-02  -1.1400000e-04   7.0000000e-05   1.0600000e-04
   1.3340000e+03   5.2278830e+00  -8.7155000e-02   3.4217000e-02  -1.5450000e-02  -1.1400000e-04   7.0000000e-05   1.0600000e-04
   1.3350000e+03   5.2318040e+00  -2.3241000e-02   4.8870000e-03   5.1500000e-03  -1.1400000e-04   7.0000000e-05   1.0600000e-04
   1.3360000e+03   5.2357250e+00  -1.7433000e-02   1.9557000e-02  -1.0300000e-02  -1.1400000e-04   7.0000000e-05   1.0600000e-04
   1.3370000e+03   5.2396470e+00  -5.8090000e-03  -9.7810000e-03   3.6050000e-02  -1.1400000e-04   7.0000000e-05   1.0600000e-04
   1.3380000e+03   5.2435690e+00  -2.9049000e-02  -9.7840000e-03  -1.0300000e-02  -1.1400000e-04   7.0000000e-05   1.0600000e-04
   1.3390000e+03   5.2474900e+00  -6.3911000e-02   4.8810000e-03   4.1200000e-02  -1.1400000e-04   7.0000000e-05   1.0600000e-04
   1.3400000e+03   5.2514120e+00  -4.0675000e-02   3.4224000e-02   0.0000000e+00  -1.1400000e-04   7.0000000e-05   1.0600000e-04
   1.3410000e+03   5.2553340e+00  -2.0000000e-06   1.4670000e-02   1.5450000e-02  -1.1400000e-04   7.0000000e-05   1.0600000e-04
   1.3420000e+03   5.2592550e+00  -5.2291000e-02   4.8820000e-03   1.0300000e-02  -1.1400000e-04   7.0000000e-05   1.0600000e-04
   1.3430000e+03   5.2631770e+00  -7.5532000e-02   1.4659000e-02   5.1500000e-03  -1.1400000e-04   7.0000000e-05   1.0600000e-04
   1.3440000e+03   5.2670970e+00  -4.0671000e-02   9.7740000e-03   0.0000000e+00  -1.1400000e-04   7.0000000e-05   1.0600000e-04
   1.3450000e+03   5.2710190e+00  -4.6481000e-02   4.8830000e-03  -3.0900000e-02  -1.1400000e-04   7.0000000e-05   1.0600000e-04
   1.3460000e+03   5.2749400e+00  -5.8100000e-02  -9.0000000e-06   3.0900000e-02  -1.1400000e-04   7.0000000e-05   1.0600000e-04
   1.3470000e+03   5.2788620e+00  -2.9051000e-02   4.8860000e-03   0.0000000e+00  -1.1400000e-04   7.0000000e-05   1.0600000e-04
   1.3480000e+03   5.2827840e+00  -1.7429000e-02  -9.7830000e-03   2.0600000e-02  -1.1400000e-04   7.0000000e-05   1.0600000e-04
   1.3490000e+03   5.2867060e+00  -5.2291000e-02   4.8820000e-03   1.5450000e-02  -1.1400000e-04   7.0000000e-05   1.0600000e-04
   1.3500000e+03   5.2906270e+00  -5.8090000e-03  -9.7810000e-03   4.6350000e-02  -1.1400000e-04   7.0000000e-05   1.0600000e-04
   1.3510000e+03   5.2945490e+00  -5.2291000e-02   4.8830000e-03   1.0300000e-02  -1.1400000e-04   7.0000000e-05   1.0600000e-04
   1.3520000e+03   5.2984700e+00  -4.0675000e-02   3.9115000e-02   3.6050000e-02  -1.1400000e-04   7.0000000e-05   1.0600000e-04
   1.3530000e+03   5.3023930e+00  -5.2296000e-02   4.4003000e-02  -1.0300000e-02  -1.1400000e-04   7.0000000e-05   1.0600000e-04
   1.3540000e+03   5.3063140e+00  -6.9717000e-02  -1.9569000e-02   1.5450000e-02  -1.1400000e-04   7.0000000e-05   1.0600000e-04
   1.3550000e+03   5.3102360e+00  -5.2285000e-02  -3.4237000e-02   0.0000000e+00  -1.1400000e-04   7.0000000e-05   1.0600000e-04
   1.3560000e+03   5.3141570e+00  -4.0669000e-02  -4.8950000e-03  -1.0300000e-02  -1.1400000e-04   7.0000000e-05   1.0600000e-04
   1.3570000e+03   5.3180790e+00  -5.2291000e-02   9.7730000e-03   3.6050000e-02  -1.1400000e-04   7.0000000e-05   1.0600000e-04
   1.3580000e+03   5.3220060e+00  -4.0673000e-02   1.9554000e-02   0.0000000e+00  -1.1400000e-04   7.0000000e-05   1.0600000e-04
   1.3590000e+03   5.3259210e+00  -1.1624000e-02   2.4448000e-02   3.0900000e-02  -1.1400000e-04   7.0000000e-05   1.0600000e-04
   1.3600000e+03   5.3298420e+00  -5.2286000e-02  -2.4458000e-02   4.1200000e-02  -1.1400000e-04   7.0000000e-05   1.0600000e-04
   1.3610000e+03   5.3337650e+00  -8.1339000e-02  -4.9020000e-03   2.0600000e-02  -1.1400000e-04   7.0000000e-05   1.0600000e-04
   1.3620000e+03   5.3376870e+00  -2.9054000e-02   2.4446000e-02   3.0900000e-02  -1.1400000e-04   7.0000000e-05   1.0600000e-04
   1.3630000e+03   5.3416090e+00  -4.0676000e-02   3.9114000e-02  -1.0300000e-02  -1.1400000e-04   7.0000000e-05   1.0600000e-04
   1.3640000e+03   5.3455280e+00  -4.0678000e-02   5.3784000e-02   1.5450000e-02  -1.1400000e-04   7.0000000e-05   1.0600000e-04
   1.3650000e+03   5.3494500e+00  -5.2289000e-02  -4.8980000e-03  -1.0300000e-02  -1.1400000e-04   7.0000000e-05   1.0600000e-04
   1.3660000e+03   5.3533730e+00  -8.7150000e-02  -1.3000000e-05  -1.0300000e-02  -1.1400000e-04   7.0000000e-05   1.0600000e-04
   1.3670000e+03   5.3572950e+00  -5.2293000e-02   1.9552000e-02   0.0000000e+00  -1.1400000e-04   7.0000000e-05   1.0600000e-04
   1.3680000e+03   5.3612160e+00  -5.8120000e-03   1.4669000e-02   2.0600000e-02  -1.1400000e-04   7.0000000e-05   1.0600000e-04
   1.3690000e+03   5.3651380e+00  -6.3915000e-02   3.4221000e-02   3.0900000e-02  -1.1400000e-04   7.0000000e-05   1.0600000e-04
   1.3700000e+03   5.3690610e+00  -5.8103000e-02   1.9551000e-02   3.6050000e-02  -1.1400000e-04   7.0000000e-05   1.0600000e-04
   1.3710000e+03   5.3729810e+00  -5.8100000e-03  -1.0000000e-06   1.0300000e-02  -1.1400000e-04   7.0000000e-05   1.0600000e-04
   1.3720000e+03   5.3769030e+00  -4.0672000e-02   1.4664000e-02   4.6350000e-02  -1.1400000e-04   7.0000000e-05   1.0600000e-04
   1.3730000e+03   5.3808230e+00   2.3238000e-02   1.4673000e-02   5.1500000e-03  -1.1400000e-04   7.0000000e-05   1.0600000e-04
   1.3740000e+03   5.3847450e+00  -4.6480000e-02  -7.0000000e-06   2.5750000e-02  -1.1400000e-04   7.0000000e-05   1.0600000e-04
   1.3750000e+03   5.3886660e+00  -2.3244000e-02   2.9337000e-02  -1.0300000e-02  -1.1400000e-04   7.0000000e-05   1.0600000e-04
   1.3760000e+03   5.3925880e+00  -1.0000000e-06   9.7800000e-03  -1.5450000e-02  -1.1400000e-04   7.0000000e-05   1.0600000e-04
   1.3770000e+03   5.3965100e+00   2.3241000e-02  -4.8870000e-03  -3.0900000e-02  -1.1400000e-04   7.0000000e-05   1.0600000e-04
   1.3780000e+03   5.4004310e+00  -8.1337000e-02  -1.9572000e-02  -2.0600000e-02  -1.1400000e-04   7.0000000e-05   1.0600000e-04
   1.3790000e+03   5.4043520e+00  -1.7432000e-02   1.4667000e-02  -5.1500000e-02  -1.1400000e-04   7.0000000e-05   1.0600000e-04
   1.3800000e+03   5.4082750e+00   0.0000000e+00   0.0000000e+00   1.5450000e-02  -1.1400000e-04   7.0000000e-05   1.0600000e-04
   1.3810000e+03   5.4121960e+00  -2.9050000e-02  -4.0000000e-06  -3.0900000e-02  -1.1400000e-04   7.0000000e-05   1.0600000e-04
   1.3820000e+03   5.4161180e+00  -5.8107000e-02   4.8891000e-02   3.6050000e-02  -1.1400000e-04   7.0000000e-05   1.0600000e-04
   1.3830000e+03   5.4200400e+00  -3.4863000e-02   1.9555000e-02   2.5750000e-02  -1.1400000e-04   7.0000000e-05   1.0600000e-04
   1.3840000e+03   5.4239610e+00  -6.3909000e-02  -9.7890000e-03   3.0900000e-02  -1.1400000e-04   7.0000000e-05   1.0600000e-04
   1.3850000e+03   5.4278810e+00   1.7437000e-02  -4.8897000e-02   3.0900000e-02  -1.1400000e-04   7.0000000e-05   1.0600000e-04
   1.3860000e+03   5.4318040e+00   5.8070000e-03   1.9561000e-02  -5.1500000e-03  -1.1400000e-04   7.0000000e-05   1.0600000e-04
   1.3870000e+03   5.4357260e+00  -5.8103000e-02   1.9551000e-02   2.0600000e-02  -1.1400000e-04   7.0000000e-05   1.0600000e-04
   1.3880000e+03   5.4396850e+00  -8.1341000e-02   9.7680000e-03  -3.0900000e-02  -1.1400000e-04   7.0000000e-05   1.0600000e-04
   1.3890000e+03   5.4435680e+00  -7.5524000e-02  -3.9131000e-02   5.1500000e-03  -1.1400000e-04   7.0000000e-05   1.0600000e-04
   1.3900000e+03   5.4474910e+00  -5.2291000e-02   9.7720000e-03  -2.5750000e-02  -1.1400000e-04   7.0000000e-05   1.0600000e-04
   1.3910000e+03   5.4514120e+00  -6.3910000e-02  -9.0000000e-06   5.1500000e-03  -1.1400000e-04   7.0000000e-05   1.0600000e-04
   1.3920000e+03   5.4553340e+00  -5.8101000e-02   9.7720000e-03  -4.1200000e-02  -1.1400000e-04   7.0000000e-05   1.0600000e-04
   1.3930000e+03   5.4592540e+00  -1.7425000e-02  -3.9122000e-02   3.0900000e-02  -1.1400000e-04   7.0000000e-05   1.0600000e-04
   1.3940000e+03   5.4631760e+00  -2.9051000e-02   9.7760000e-03  -2.5750000e-02  -1.1400000e-04   7.0000000e-05   1.0600000e-04
   1.3950000e+03   5.4670980e+00  -1.1619000e-02  -9.7820000e-03   2.0600000e-02  -1.1400000e-04   7.0000000e-05   1.0600000e-04
   1.3960000e+03   5.4710200e+00  -2.3240000e-02  -3.0000000e-06  -1.5450000e-02  -1.1400000e-04   7.0000000e-05   1.0600000e-04
   1.3970000e+03   5.4749420e+00  -6.3909000e-02  -9.7890000e-03   1.0300000e-02  -1.1400000e-04   7.0000000e-05   1.0600000e-04
   1.3980000e+03   5.4788630e+00  -4.6481000e-02   4.8830000e-03   0.0000000e+00  -1.1400000e-04   7.0000000e-05   1.0600000e-04
   1.3990000e+03   5.4827860e+00  -4.6483000e-02   1.9553000e-02  -1.0300000e-02  -1.1400000e-04   7.0000000e-05   1.0600000e-04
   1.4000000e+03   5.4867060e+00  -1.7438000e-02   5.3787000e-02  -3.0900000e-02  -1.1400000e-04   7.0000000e-05   1.0600000e-04
   1.4010000e+03   5.4906290e+00  -4.6477000e-02  -1.9567000e-02  -3.0900000e-02  -1.1400000e-04   7.0000000e-05   1.0600000e-04
   1.4020000e+03   5.4945480e+00  -3.4861000e-02   4.8850000e-03   2.5750000e-02  -1.1400000e-04   7.0000000e-05   1.0600000e-04
   1.4030000e+03   5.4984700e+00  -5.8094000e-02  -3.9129000e-02  -1.5450000e-02  -1.1400000e-04   7.0000000e-05   1.0600000e-04
   1.4040000e+03   5.5023920e+00  -4.6483000e-02   1.9553000e-02   2.0600000e-02  -1.1400000e-04   7.0000000e-05   1.0600000e-04
   1.4050000e+03   5.5063140e+00  -6.3913000e-02   1.9551000e-02  -1.0300000e-02  -1.1400000e-04   7.0000000e-05   1.0600000e-04
   1.4060000e+03   5.5102360e+00  -4.6488000e-02   5.3783000e-02   2.0600000e-02  -1.1400000e-04   7.0000000e-05   1.0600000e-04
   1.4070000e+03   5.5141570e+00  -6.3904000e-02  -3.9129000e-02   5.1500000e-03  -1.1400000e-04   7.0000000e-05   1.0600000e-04
   1.4080000e+03   5.5180780e+00  -6.3906000e-02  -2.4459000e-02  -2.0600000e-02  -1.1400000e-04   7.0000000e-05   1.0600000e-04
   1.4090000e+03   5.5220000e+00  -6.3913000e-02   1.9551000e-02  -2.5750000e-02  -1.1400000e-04   7.0000000e-05   1.0600000e-04
   1.4100000e+03   5.5259220e+00  -2.9054000e-02   2.9336000e-02  -3.6050000e-02  -1.1400000e-04   7.0000000e-05   1.0600000e-04
   1.4110000e+03   5.5298430e+00  -4.6477000e-02  -1.9567000e-02  -3.0900000e-02  -1.1400000e-04   7.0000000e-05   1.0600000e-04
   1.4120000e+03   5.5337660e+00  -4.6484000e-02   2.4443000e-02  -3.6050000e-02  -1.1400000e-04   7.0000000e-05   1.0600000e-04
   1.4130000e+03   5.5376870e+00  -2.9044000e-02  -3.9124000e-02  -5.1500000e-02  -1.1400000e-04   7.0000000e-05   1.0600000e-04
   1.4140000e+03   5.5416080e+00  -2.3240000e-02  -3.0000000e-06  -4.6350000e-02  -1.1400000e-04   7.0000000e-05   1.0600000e-04
   1.4150000e+03   5.5455300e+00  -4.0669000e-02  -4.8960000e-03  -6.1800000e-02  -1.1400000e-04   7.0000000e-05   1.0600000e-04
   1.4160000e+03   5.5494520e+00  -4.0000000e-06   2.9340000e-02  -1.0300000e-02  -1.1400000e-04   7.0000000e-05   1.0600000e-04
   1.4170000e+03   5.5533720e+00  -2.9053000e-02   1.9556000e-02   1.5450000e-02  -1.1400000e-04   7.0000000e-05   1.0600000e-04
   1.4180000e+03   5.5572940e+00  -3.4860000e-02  -5.0000000e-06  -2.5750000e-02  -1.1400000e-04   7.0000000e-05   1.0600000e-04
   1.4190000e+03   5.5612160e+00  -7.5533000e-02   1.9549000e-02   5.1500000e-03  -1.1400000e-04   7.0000000e-05   1.0600000e-04
   1.4200000e+03   5.5651390e+00  -7.5534000e-02   2.4439000e-02  -2.0600000e-02  -1.1400000e-04   7.0000000e-05   1.0600000e-04
   1.4210000e+03   5.5690590e+00  -2.9050000e-02  -4.0000000e-06  -5.1500000e-03  -1.1400000e-04   7.0000000e-05   1.0600000e-04
   1.4220000e+03   5.5729800e+00  -5.2296000e-02   4.4002000e-02  -3.6050000e-02  -1.1400000e-04   7.0000000e-05   1.0600000e-04
   1.4230000e+03   5.5769010e+00  -1.1622000e-02   1.4668000e-02  -2.5750000e-02  -1.1400000e-04   7.0000000e-05   1.0600000e-04
   1.4240000e+03   5.5808240e+00  -4.0674000e-02   2.4444000e-02  -1.0300000e-02  -1.1400000e-04   7.0000000e-05   1.0600000e-04
   1.4250000e+03   5.5847460e+00   5.8100000e-03   1.0000000e-06  -3.0900000e-02  -1.1400000e-04   7.0000000e-05   1.0600000e-04
   1.4260000e+03   5.5886670e+00  -3.4858000e-02  -1.4675000e-02  -6.6950000e-02  -1.1400000e-04   7.0000000e-05   1.0600000e-04
   1.4270000e+03   5.5925890e+00  -3.4859000e-02  -9.7850000e-03  -2.5750000e-02  -1.1400000e-04   7.0000000e-05   1.0600000e-04
   1.4280000e+03   5.5965100e+00  -1.7436000e-02   4.4008000e-02  -7.2100000e-02  -1.1400000e-04   7.0000000e-05   1.0600000e-04
   1.4290000e+03   5.6004320e+00  -5.2295000e-02   3.9113000e-02  -5.1500000e-03  -1.1400000e-04   7.0000000e-05   1.0600000e-04
   1.4300000e+03   5.6043530e+00  -5.2289000e-02  -4.8970000e-03  -3.0900000e-02  -1.1400000e-04   7.0000000e-05   1.0600000e-04
   1.4310000e+03   5.6082740e+00  -6.3909000e-02  -4.8990000e-03  -1.0300000e-02  -1.1400000e-04   7.0000000e-05   1.0600000e-04
   1.4320000e+03   5.6121950e+00  -2.9055000e-02   3.4226000e-02  -1.0300000e-02  -1.1400000e-04   7.0000000e-05   1.0600000e-04
   1.4330000e+03   5.6161170e+00  -4.0675000e-02   3.9115000e-02  -3.6050000e-02  -1.1400000e-04   7.0000000e-05   1.0600000e-04
   1.4340000e+03   5.6200390e+00  -5.8101000e-02   9.7720000e-03   1.0300000e-02  -1.1400000e-04   7.0000000e-05   1.0600000e-04
   1.4350000e+03   5.6239610e+00  -2.9056000e-02   3.9116000e-02  -6.6950000e-02  -1.1400000e-04   7.0000000e-05   1.0600000e-04
   1.4360000e+03   5.6278830e+00  -3.4860000e-02  -5.0000000e-06  -2.0600000e-02  -1.1400000e-04   7.0000000e-05   1.0600000e-04
   1.4370000e+03   5.6318040e+00  -1.7431000e-02   4.8870000e-03  -4.6350000e-02  -1.1400000e-04   7.0000000e-05   1.0600000e-04
   1.4380000e+03   5.6357260e+00  -1.7427000e-02  -1.9563000e-02   1.5450000e-02  -1.1400000e-04   7.0000000e-05   1.0600000e-04
   1.4390000e+03   5.6396470e+00  -4.0679000e-02   6.3564000e-02  -4.1200000e-02  -1.1400000e-04   7.0000000e-05   1.0600000e-04
   1.4400000e+03   5.6435690e+00  -5.2294000e-02   2.9332000e-02  -5.1500000e-03  -1.1400000e-04   7.0000000e-05   1.0600000e-04
   1.4410000e+03   5.6474910e+00  -8.7154000e-02   2.4437000e-02  -1.0300000e-02  -1.1400000e-04   7.0000000e-05   1.0600000e-04
   1.4420000e+03   5.6514130e+00  -3.4858000e-02  -1.4675000e-02  -3.6050000e-02  -1.1400000e-04   7.0000000e-05   1.0600000e-04
   1.4430000e+03   5.6553340e+00  -9.2966000e-02   3.9106000e-02  -2.5750000e-02  -1.1400000e-04   7.0000000e-05   1.0600000e-04
   1.4440000e+03   5.6592560e+00  -1.0000000e-06   9.7800000e-03  -1.5450000e-02  -1.1400000e-04   7.0000000e-05   1.0600000e-04
   1.4450000e+03   5.6631760e+00  -6.3916000e-02   3.9111000e-02  -3.6050000e-02  -1.1400000e-04   7.0000000e-05   1.0600000e-04
   1.4460000e+03   5.6670970e+00  -1.7431000e-02   9.7770000e-03  -2.0600000e-02  -1.1400000e-04   7.0000000e-05   1.0600000e-04
   1.4470000e+03   5.6710190e+00  -3.4864000e-02   2.4445000e-02   0.0000000e+00  -1.1400000e-04   7.0000000e-05   1.0600000e-04
   1.4480000e+03   5.6749410e+00  -4.0669000e-02  -9.7860000e-03  -5.1500000e-02  -1.1400000e-04   7.0000000e-05   1.0600000e-04
   1.4490000e+03   5.6788630e+00  -4.0672000e-02   1.4664000e-02   5.1500000e-03  -1.1400000e-04   7.0000000e-05   1.0600000e-04
   1.4500000e+03   5.6827840e+00  -5.2287000e-02  -1.9568000e-02  -3.0900000e-02  -1.1400000e-04   7.0000000e-05   1.0600000e-04
   1.4510000e+03   5.6867050e+00  -2.3241000e-02   4.8870000e-03   0.0000000e+00  -1.1400000e-04   7.0000000e-05   1.0600000e-04
   1.4520000e+03   5.6906280e+00  -4.6487000e-02   4.8893000e-02  -2.0600000e-02  -1.1400000e-04   7.0000000e-05   1.0600000e-04
   1.4530000e+03   5.6945490e+00  -2.3246000e-02   4.4007000e-02  -3.6050000e-02  -1.1400000e-04   7.0000000e-05   1.0600000e-04
   1.4540000e+03   5.6984720e+00  -4.6479000e-02  -9.7870000e-03   5.1500000e-03  -1.1400000e-04   7.0000000e-05   1.0600000e-04
   1.4550000e+03   5.7023930e+00  -2.9043000e-02  -4.8904000e-02  -3.0900000e-02  -1.1400000e-04   7.0000000e-05   1.0600000e-04
   1.4560000e+03   5.7063150e+00  -3.4859000e-02  -4.8950000e-03   2.5750000e-02  -1.1400000e-04   7.0000000e-05   1.0600000e-04
   1.4570000e+03   5.7102350e+00  -4.6480000e-02  -7.0000000e-06  -3.6050000e-02  -1.1400000e-04   7.0000000e-05   1.0600000e-04
   1.4580000e+03   5.7141580e+00  -3.4866000e-02   3.9115000e-02   0.0000000e+00  -1.1400000e-04   7.0000000e-05   1.0600000e-04
   1.4590000e+03   5.7180790e+00   0.0000000e+00   0.0000000e+00  -4.1200000e-02  -1.1400000e-04   7.0000000e-05   1.0600000e-04
   1.4600000e+03   5.7219990e+00  -5.2284000e-02  -3.9128000e-02   5.1500000e-03  -1.1400000e-04   7.0000000e-05   1.0600000e-04
   1.4610000e+03   5.7259210e+00  -4.0664000e-02  -3.9126000e-02  -5.1500000e-02  -1.1400000e-04   7.0000000e-05   1.0600000e-04
   1.4620000e+03   5.7298430e+00  -2.3248000e-02   5.3787000e-02  -5.1500000e-03  -1.1400000e-04   7.0000000e-05   1.0600000e-04
   1.4630000e+03   5.7337650e+00  -3.4862000e-02   1.4665000e-02   0.0000000e+00  -1.1400000e-04   7.0000000e-05   1.0600000e-04
   1.4640000e+03   5.7376870e+00  -5.8090000e-03  -4.8910000e-03   2.5750000e-02  -1.1400000e-04   7.0000000e-05   1.0600000e-04
   1.4650000e+03   5.7416080e+00  -4.0667000e-02  -1.9566000e-02   1.0300000e-02  -1.1400000e-04   7.0000000e-05   1.0600000e-04
   1.4660000e+03   5.7455290e+00  -6.3914000e-02   2.9331000e-02   3.6050000e-02  -1.1400000e-04   7.0000000e-05   1.0600000e-04
   1.4670000e+03   5.7494520e+00   1.1622000e-02  -1.4668000e-02   1.0300000e-02  -1.1400000e-04   7.0000000e-05   1.0600000e-04
   1.4680000e+03   5.7533730e+00  -5.8170000e-03   5.3789000e-02   5.1500000e-02  -1.1400000e-04   7.0000000e-05   1.0600000e-04
   1.4690000e+03   5.7572950e+00  -4.0670000e-02  -5.0000000e-06   1.0300000e-02  -1.1400000e-04   7.0000000e-05   1.0600000e-04
   1.4700000e+03   5.7612180e+00  -4.6483000e-02   2.4444000e-02  -5.6650000e-02  -1.1400000e-04   7.0000000e-05   1.0600000e-04
   1.4710000e+03   5.7651630e+00   2.3239000e-02   4.8930000e-03   2.0600000e-02  -1.1400000e-04   7.0000000e-05   1.0600000e-04
   1.4720000e+03   5.7690590e+00  -5.8102000e-02   1.4662000e-02  -7.2100000e-02  -1.1400000e-04   7.0000000e-05   1.0600000e-04
   1.4730000e+03   5.7729820e+00  -1.7429000e-02  -9.7820000e-03  -5.1500000e-03  -1.1400000e-04   7.0000000e-05   1.0600000e-04
   1.4740000e+03   5.7769010e+00  -4.6484000e-02   2.4443000e-02  -4.6350000e-02  -1.1400000e-04   7.0000000e-05   1.0600000e-04
   1.4750000e+03   5.7808230e+00  -6.3913000e-02   1.9551000e-02   4.6350000e-02  -1.1400000e-04   7.0000000e-05   1.0600000e-04
   1.4760000e+03   5.7847450e+00  -2.3241000e-02   4.8870000e-03  -2.0600000e-02  -1.1400000e-04   7.0000000e-05   1.0600000e-04
   1.4770000e+03   5.7886660e+00  -1.1618000e-02  -1.4672000e-02   3.6050000e-02  -1.1400000e-04   7.0000000e-05   1.0600000e-04
   1.4780000e+03   5.7925880e+00  -6.9721000e-02   4.8800000e-03   5.1500000e-03  -1.1400000e-04   7.0000000e-05   1.0600000e-04
   1.4790000e+03   5.7965100e+00  -5.8100000e-02  -9.0000000e-06   3.0900000e-02  -1.1400000e-04   7.0000000e-05   1.0600000e-04
   1.4800000e+03   5.8004300e+00   3.0000000e-06  -1.9560000e-02   2.0600000e-02  -1.1400000e-04   7.0000000e-05   1.0600000e-04
   1.4810000e+03   5.8043530e+00  -6.9727000e-02   4.8890000e-02   3.0900000e-02  -1.1400000e-04   7.0000000e-05   1.0600000e-04
   1.4820000e+03   5.8082740e+00  -4.0673000e-02   1.9554000e-02   1.0300000e-02  -1.1400000e-04   7.0000000e-05   1.0600000e-04
   1.4830000e+03   5.8121970e+00  -5.8099000e-02  -9.7890000e-03   1.5450000e-02  -1.1400000e-04   7.0000000e-05   1.0600000e-04
   1.4840000e+03   5.8161190e+00  -1.7423000e-02  -4.8903000e-02   5.1500000e-03  -1.1400000e-04   7.0000000e-05   1.0600000e-04
   1.4850000e+03   5.8200400e+00  -1.1626000e-02   3.9118000e-02   1.5450000e-02  -1.1400000e-04   7.0000000e-05   1.0600000e-04
   1.4860000e+03   5.8239610e+00   1.7425000e-02   3.4233000e-02   2.0600000e-02  -1.1400000e-04   7.0000000e-05   1.0600000e-04
   1.4870000e+03   5.8278830e+00  -6.9724000e-02   2.4440000e-02   5.1500000e-03  -1.1400000e-04   7.0000000e-05   1.0600000e-04
   1.4880000e+03   5.8318040e+00  -5.8110000e-03   9.7790000e-03   4.6350000e-02  -1.1400000e-04   7.0000000e-05   1.0600000e-04
   1.4890000e+03   5.8357240e+00  -3.4864000e-02   2.4445000e-02  -1.0300000e-02  -1.1400000e-04   7.0000000e-05   1.0600000e-04
   1.4900000e+03   5.8396460e+00  -5.8090000e-03  -9.7810000e-03   6.1800000e-02  -1.1400000e-04   7.0000000e-05   1.0600000e-04
   1.4910000e+03   5.8435680e+00  -1.1621000e-02   9.7780000e-03   1.0300000e-02  -1.1400000e-04   7.0000000e-05   1.0600000e-04
   1.4920000e+03   5.8474900e+00  -2.9054000e-02   2.9336000e-02   3.6050000e-02  -1.1400000e-04   7.0000000e-05   1.0600000e-04
   1.4930000e+03   5.8514130e+00  -6.3914000e-02   2.4441000e-02   0.0000000e+00  -1.1400000e-04   7.0000000e-05   1.0600000e-04
   1.4940000e+03   5.8553320e+00   5.8130000e-03  -1.9559000e-02   2.5750000e-02  -1.1400000e-04   7.0000000e-05   1.0600000e-04
   1.4950000e+03   5.8592540e+00  -4.6478000e-02  -1.4677000e-02  -5.1500000e-03  -1.1400000e-04   7.0000000e-05   1.0600000e-04
   1.4960000e+03   5.8631760e+00  -5.2291000e-02   9.7720000e-03  -2.0600000e-02  -1.1400000e-04   7.0000000e-05   1.0600000e-04
   1.4970000e+03   5.8670990e+00  -4.6477000e-02  -1.9567000e-02   2.0600000e-02  -1.1400000e-04   7.0000000e-05   1.0600000e-04
   1.4980000e+03   5.8710200e+00  -9.8769000e-02  -4.9050000e-03   1.5450000e-02  -1.1400000e-04   7.0000000e-05   1.0600000e-04
   1.4990000e+03   5.8749410e+00  -2.3239000e-02  -9.7830000e-03   4.1200000e-02  -1.1400000e-04   7.0000000e-05   1.0600000e-04
   1.5000000e+03   5.8788630e+00  -2.3240000e-02  -3.0000000e-06   3.0900000e-02  -1.1400000e-04   7.0000000e-05   1.0600000e-04
   1.5010000e+03   5.8827840e+00  -4.6476000e-02  -2.4457000e-02   5.1500000e-02  -1.1400000e-04   7.0000000e-05   1.0600000e-04
   1.5020000e+03   5.8867070e+00  -7.5526000e-02  -2.4461000e-02   2.5750000e-02  -1.1400000e-04   7.0000000e-05   1.0600000e-04
   1.5030000e+03   5.8906270e+00   1.1623000e-02  -1.9558000e-02   3.0900000e-02  -1.1400000e-04   7.0000000e-05   1.0600000e-04
   1.5040000e+03   5.8945480e+00  -6.9721000e-02   4.8800000e-03   5.1500000e-03  -1.1400000e-04   7.0000000e-05   1.0600000e-04
   1.5050000e+03   5.8984700e+00  -4.0672000e-02   1.4664000e-02   1.0300000e-02  -1.1400000e-04   7.0000000e-05   1.0600000e-04
   1.5060000e+03   5.9023920e+00  -4.0677000e-02   4.8895000e-02  -5.1500000e-03  -1.1400000e-04   7.0000000e-05   1.0600000e-04
   1.5070000e+03   5.9063140e+00   1.1625000e-02  -3.9118000e-02   1.5450000e-02  -1.1400000e-04   7.0000000e-05   1.0600000e-04
   1.5080000e+03   5.9102350e+00  -1.7428000e-02  -1.4672000e-02   1.0300000e-02  -1.1400000e-04   7.0000000e-05   1.0600000e-04
   1.5090000e+03   5.9141560e+00  -1.7431000e-02   9.7780000e-03   1.5450000e-02  -1.1400000e-04   7.0000000e-05   1.0600000e-04
   1.5100000e+03   5.9180780e+00  -6.9723000e-02   2.4441000e-02   2.0600000e-02  -1.1400000e-04   7.0000000e-05   1.0600000e-04
   1.5110000e+03   5.9220000e+00  -2.9051000e-02   9.7760000e-03   2.0600000e-02  -1.1400000e-04   7.0000000e-05   1.0600000e-04
   1.5120000e+03   5.9259210e+00  -5.8080000e-03  -1.4671000e-02  -5.1500000e-03  -1.1400000e-04   7.0000000e-05   1.0600000e-04
   1.5130000e+03   5.9298440e+00  -6.9718000e-02  -1.4680000e-02   4.1200000e-02  -1.1400000e-04   7.0000000e-05   1.0600000e-04
   1.5140000e+03   5.9337640e+00  -5.8096000e-02  -2.4459000e-02   1.5450000e-02  -1.1400000e-04   7.0000000e-05   1.0600000e-04
   1.5150000e+03   5.9376860e+00  -6.9723000e-02   1.9550000e-02   0.0000000e+00  -1.1400000e-04   7.0000000e-05   1.0600000e-04
   1.5160000e+03   5.9416090e+00  -5.8102000e-02   1.4661000e-02   1.5450000e-02  -1.1400000e-04   7.0000000e-05   1.0600000e-04
   1.5170000e+03   5.9455300e+00  -2.3240000e-02  -3.0000000e-06   1.0300000e-02  -1.1400000e-04   7.0000000e-05   1.0600000e-04
   1.5180000e+03   5.9494500e+00  -1.7426000e-02  -2.4453000e-02  -3.0900000e-02  -1.1400000e-04   7.0000000e-05   1.0600000e-04
   1.5190000e+03   5.9533720e+00  -6.9719000e-02  -4.9000000e-03  -2.0600000e-02  -1.1400000e-04   7.0000000e-05   1.0600000e-04
   1.5200000e+03   5.9572940e+00  -1.1619000e-02  -4.8920000e-03   5.1500000e-03  -1.1400000e-04   7.0000000e-05   1.0600000e-04
   1.5210000e+03   5.9612150e+00   5.8080000e-03   1.4671000e-02  -2.5750000e-02  -1.1400000e-04   7.0000000e-05   1.0600000e-04
   1.5220000e+03   5.9651380e+00  -1.1617000e-02  -1.9562000e-02   1.5450000e-02  -1.1400000e-04   7.0000000e-05   1.0600000e-04
   1.5230000e+03   5.9690580e+00  -5.2293000e-02   1.9552000e-02   4.6350000e-02  -1.1400000e-04   7.0000000e-05   1.0600000e-04
   1.5240000e+03   5.9729800e+00  -3.4861000e-02   9.7750000e-03   3.6050000e-02  -1.1400000e-04   7.0000000e-05   1.0600000e-04
   1.5250000e+03   5.9769020e+00  -5.2292000e-02   1.4662000e-02   3.0900000e-02  -1.1400000e-04   7.0000000e-05   1.0600000e-04
   1.5260000e+03   5.9808240e+00  -4.0670000e-02  -6.0000000e-06   3.6050000e-02  -1.1400000e-04   7.0000000e-05   1.0600000e-04
   1.5270000e+03   5.9847460e+00  -1.1616000e-02  -2.4452000e-02   5.1500000e-03  -1.1400000e-04   7.0000000e-05   1.0600000e-04
   1.5280000e+03   5.9886670e+00  -2.9056000e-02   3.9116000e-02   1.5450000e-02  -1.1400000e-04   7.0000000e-05   1.0600000e-04
   1.5290000e+03   5.9925900e+00  -5.8100000e-03  -1.0000000e-06  -1.0300000e-02  -1.1400000e-04   7.0000000e-05   1.0600000e-04
   1.5300000e+03   5.9965100e+00   2.9054000e-02  -2.9336000e-02  -1.5450000e-02  -1.1400000e-04   7.0000000e-05   1.0600000e-04
   1.5310000e+03   6.0004330e+00  -4.0663000e-02  -4.8906000e-02  -1.0300000e-02  -1.1400000e-04   7.0000000e-05   1.0600000e-04
   1.5320000e+03   6.0043530e+00  -1.1622000e-02   1.4668000e-02  -4.1200000e-02  -1.1400000e-04   7.0000000e-05   1.0600000e-04
   1.5330000e+03   6.0082740e+00  -1.1620000e-02  -2.0000000e-06   2.0600000e-02  -1.1400000e-04   7.0000000e-05   1.0600000e-04
   1.5340000e+03   6.0121960e+00  -5.2296000e-02   4.4002000e-02  -4.6350000e-02  -1.1400000e-04   7.0000000e-05   1.0600000e-04
   1.5350000e+03   6.0161180e+00  -5.8100000e-03  -1.0000000e-06   4.6350000e-02  -1.1400000e-04   7.0000000e-05   1.0600000e-04
   1.5360000e+03   6.0200400e+00  -3.4859000e-02  -4.8950000e-03  -2.5750000e-02  -1.1400000e-04   7.0000000e-05   1.0600000e-04
   1.5370000e+03   6.0239610e+00  -6.3906000e-02  -2.4459000e-02   5.1500000e-02  -1.1400000e-04   7.0000000e-05   1.0600000e-04
   1.5380000e+03   6.0278820e+00  -5.2299000e-02   5.8672000e-02  -2.5750000e-02  -1.1400000e-04   7.0000000e-05   1.0600000e-04
   1.5390000e+03   6.0318040e+00   1.7429000e-02   4.8930000e-03   1.5450000e-02  -1.1400000e-04   7.0000000e-05   1.0600000e-04
   1.5400000e+03   6.0357260e+00  -4.6481000e-02   9.7730000e-03  -3.0900000e-02  -1.1400000e-04   7.0000000e-05   1.0600000e-04
   1.5410000e+03   6.0396470e+00  -5.2291000e-02   4.8820000e-03  -4.6350000e-02  -1.1400000e-04   7.0000000e-05   1.0600000e-04
   1.5420000e+03   6.0435700e+00  -4.6479000e-02  -9.7870000e-03   0.0000000e+00  -1.1400000e-04   7.0000000e-05   1.0600000e-04
   1.5430000e+03   6.0474900e+00  -4.0670000e-02  -6.0000000e-06  -2.5750000e-02  -1.1400000e-04   7.0000000e-05   1.0600000e-04
   1.5440000e+03   6.0514120e+00  -1.7431000e-02   9.7770000e-03   3.6050000e-02  -1.1400000e-04   7.0000000e-05   1.0600000e-04
   1.5450000e+03   6.0553330e+00  -5.2290000e-02  -8.0000000e-06  -4.1200000e-02  -1.1400000e-04   7.0000000e-05   1.0600000e-04
   1.5460000e+03   6.0592560e+00  -5.8100000e-02  -8.0000000e-06   3.0900000e-02  -1.1400000e-04   7.0000000e-05   1.0600000e-04
   1.5470000e+03   6.0631760e+00  -4.0673000e-02   2.4445000e-02  -5.1500000e-03  -1.1400000e-04   7.0000000e-05   1.0600000e-04
   1.5480000e+03   6.0670980e+00   5.8120000e-03  -1.4669000e-02   1.0300000e-02  -1.1400000e-04   7.0000000e-05   1.0600000e-04
   1.5490000e+03   6.0710210e+00  -2.3245000e-02   3.4227000e-02  -5.1500000e-03  -1.1400000e-04   7.0000000e-05   1.0600000e-04
   1.5500000e+03   6.0749410e+00  -1.1619000e-02  -9.7820000e-03   3.6050000e-02  -1.1400000e-04   7.0000000e-05   1.0600000e-04
   1.5510000e+03   6.0788630e+00  -5.8107000e-02   5.3782000e-02  -2.0600000e-02  -1.1400000e-04   7.0000000e-05   1.0600000e-04
   1.5520000e+03   6.0827830e+00  -4.0677000e-02   4.8895000e-02  -2.0600000e-02  -1.1400000e-04   7.0000000e-05   1.0600000e-04
   1.5530000e+03   6.0867060e+00   2.0000000e-06  -1.4670000e-02  -7.2100000e-02  -1.1400000e-04   7.0000000e-05   1.0600000e-04
   1.5540000e+03   6.0906270e+00  -4.6479000e-02  -4.8970000e-03  -1.5450000e-02  -1.1400000e-04   7.0000000e-05   1.0600000e-04
   1.5550000e+03   6.0945500e+00  -3.4862000e-02   1.4665000e-02  -5.6650000e-02  -1.1400000e-04   7.0000000e-05   1.0600000e-04
   1.5560000e+03   6.0984710e+00  -2.9050000e-02  -4.0000000e-06  -1.0300000e-02  -1.1400000e-04   7.0000000e-05   1.0600000e-04
   1.5570000e+03   6.1023930e+00  -1.1619000e-02  -9.7820000e-03  -6.1800000e-02  -1.1400000e-04   7.0000000e-05   1.0600000e-04
   1.5580000e+03   6.1063140e+00  -6.3918000e-02   5.3781000e-02  -1.5450000e-02  -1.1400000e-04   7.0000000e-05   1.0600000e-04
   1.5590000e+03   6.1102360e+00  -2.9054000e-02   2.9336000e-02   3.6050000e-02  -1.1400000e-04   7.0000000e-05   1.0600000e-04
   1.5600000e+03   6.1141570e+00   5.8100000e-03   1.0000000e-06  -2.0600000e-02  -1.1400000e-04   7.0000000e-05   1.0600000e-04
   1.5610000e+03   6.1180780e+00  -1.7427000e-02  -1.9563000e-02   1.5450000e-02  -1.1400000e-04   7.0000000e-05   1.0600000e-04
   1.5620000e+03   6.1219990e+00  -6.9730000e-02   6.8450000e-02  -2.5750000e-02  -1.1400000e-04   7.0000000e-05   1.0600000e-04
   1.5630000e+03   6.1259210e+00  -4.6486000e-02   3.9113000e-02   1.5450000e-02  -1.1400000e-04   7.0000000e-05   1.0600000e-04
   1.5640000e+03   6.1298430e+00  -6.9724000e-02   2.4440000e-02  -5.1500000e-02  -1.1400000e-04   7.0000000e-05   1.0600000e-04
   1.5650000e+03   6.1337650e+00  -1.7433000e-02   1.9557000e-02  -4.6350000e-02  -1.1400000e-04   7.0000000e-05   1.0600000e-04
   1.5660000e+03   6.1376870e+00  -1.1622000e-02   1.4668000e-02  -4.6350000e-02  -1.1400000e-04   7.0000000e-05   1.0600000e-04
   1.5670000e+03   6.1416070e+00  -6.3910000e-02  -9.0000000e-06  -4.6350000e-02  -1.1400000e-04   7.0000000e-05   1.0600000e-04
   1.5680000e+03   6.1455300e+00  -2.9050000e-02  -4.0000000e-06  -6.1800000e-02  -1.1400000e-04   7.0000000e-05   1.0600000e-04
   1.5690000e+03   6.1494510e+00  -4.0675000e-02   3.4224000e-02  -2.5750000e-02  -1.1400000e-04   7.0000000e-05   1.0600000e-04
   1.5700000e+03   6.1533730e+00   0.0000000e+00   0.0000000e+00  -6.1800000e-02  -1.1400000e-04   7.0000000e-05   1.0600000e-04
   1.5710000e+03   6.1572940e+00  -6.9721000e-02   4.8800000e-03  -3.6050000e-02  -1.1400000e-04   7.0000000e-05   1.0600000e-04
   1.5720000e+03   6.1612160e+00  -4.0668000e-02  -1.4676000e-02  -2.5750000e-02  -1.1400000e-04   7.0000000e-05   1.0600000e-04
   1.5730000e+03   6.1651370e+00  -6.9726000e-02   4.4000000e-02  -1.5450000e-02  -1.1400000e-04   7.0000000e-05   1.0600000e-04
   1.5740000e+03   6.1690600e+00   5.8090000e-03   9.7810000e-03   5.1500000e-03  -1.1400000e-04   7.0000000e-05   1.0600000e-04
   1.5750000e+03   6.1729790e+00  -2.9054000e-02   2.9336000e-02  -4.6350000e-02  -1.1400000e-04   7.0000000e-05   1.0600000e-04
   1.5760000e+03   6.1769010e+00  -3.4865000e-02   3.4225000e-02  -4.1200000e-02  -1.1400000e-04   7.0000000e-05   1.0600000e-04
   1.5770000e+03   6.1808230e+00  -5.2290000e-02  -8.0000000e-06  -4.1200000e-02  -1.1400000e-04   7.0000000e-05   1.0600000e-04
   1.5780000e+03   6.1847450e+00  -8.7156000e-02   3.9107000e-02  -4.6350000e-02  -1.1400000e-04   7.0000000e-05   1.0600000e-04
   1.5790000e+03   6.1886670e+00  -4.0669000e-02  -9.7860000e-03  -6.1800000e-02  -1.1400000e-04   7.0000000e-05   1.0600000e-04
   1.5800000e+03   6.1925890e+00  -4.0674000e-02   2.4444000e-02  -3.6050000e-02  -1.1400000e-04   7.0000000e-05   1.0600000e-04
   1.5810000e+03   6.1965090e+00  -5.8160000e-03   4.4009000e-02  -5.6650000e-02  -1.1400000e-04   7.0000000e-05   1.0600000e-04
   1.5820000e+03   6.2004310e+00  -1.0458900e-01   6.3555000e-02  -4.6350000e-02  -1.1400000e-04   7.0000000e-05   1.0600000e-04
   1.5830000e+03   6.2043530e+00  -5.8060000e-03  -2.9341000e-02  -2.5750000e-02  -1.1400000e-04   7.0000000e-05   1.0600000e-04
   1.5840000e+03   6.2082750e+00  -6.9719000e-02  -4.9000000e-03  -1.0300000e-02  -1.1400000e-04   7.0000000e-05   1.0600000e-04
   1.5850000e+03   6.2121970e+00  -4.0670000e-02  -5.0000000e-06  -1.0300000e-02  -1.1400000e-04   7.0000000e-05   1.0600000e-04
   1.5860000e+03   6.2161180e+00  -3.4864000e-02   2.9335000e-02  -4.1200000e-02  -1.1400000e-04   7.0000000e-05   1.0600000e-04
   1.5870000e+03   6.2200390e+00  -6.3913000e-02   1.9551000e-02   2.0600000e-02  -1.1400000e-04   7.0000000e-05   1.0600000e-04
   1.5880000e+03   6.2239610e+00  -2.3239000e-02  -9.7830000e-03  -4.6350000e-02  -1.1400000e-04   7.0000000e-05   1.0600000e-04
   1.5890000e+03   6.2278830e+00  -4.0667000e-02  -1.9565000e-02   0.0000000e+00  -1.1400000e-04   7.0000000e-05   1.0600000e-04
   1.5900000e+03   6.2318030e+00  -4.0671000e-02   4.8850000e-03  -7.2100000e-02  -1.1400000e-04   7.0000000e-05   1.0600000e-04
   1.5910000e+03   6.2357250e+00  -5.2294000e-02   2.4442000e-02   0.0000000e+00  -1.1400000e-04   7.0000000e-05   1.0600000e-04
   1.5920000e+03   6.2396470e+00   4.0000000e-06  -2.4450000e-02  -4.1200000e-02  -1.1400000e-04   7.0000000e-05   1.0600000e-04
   1.5930000e+03   6.2435680e+00  -7.5534000e-02   2.4439000e-02   5.1500000e-03  -1.1400000e-04   7.0000000e-05   1.0600000e-04
   1.5940000e+03   6.2474910e+00  -4.0664000e-02  -3.9126000e-02  -1.0300000e-02  -1.1400000e-04   7.0000000e-05   1.0600000e-04
   1.5950000e+03   6.2514120e+00  -4.6479000e-02  -4.8970000e-03  -3.0900000e-02  -1.1400000e-04   7.0000000e-05   1.0600000e-04
   1.5960000e+03   6.2553330e+00  -1.7432000e-02   1.4667000e-02   2.5750000e-02  -1.1400000e-04   7.0000000e-05   1.0600000e-04
   1.5970000e+03   6.2592550e+00  -2.3242000e-02   1.4667000e-02  -5.6650000e-02  -1.1400000e-04   7.0000000e-05   1.0600000e-04
   1.5980000e+03   6.2631770e+00  -1.7429000e-02  -4.8930000e-03  -5.1500000e-03  -1.1400000e-04   7.0000000e-05   1.0600000e-04
   1.5990000e+03   6.2670980e+00  -7.5531000e-02   9.7690000e-03  -6.6950000e-02  -1.1400000e-04   7.0000000e-05   1.0600000e-04
   1.6000000e+03   6.2710410e+00   5.8060000e-03   2.9341000e-02   1.0300000e-02  -1.1400000e-04   7.0000000e-05   1.0600000e-04
   1.6010000e+03   6.2749430e+00   1.0000000e-06  -4.8900000e-03  -5.6650000e-02  -1.1400000e-04   7.0000000e-05   1.0600000e-04
   1.6020000e+03   6.2788630e+00  -5.8096000e-02  -2.9349000e-02  -5.1500000e-03  -1.1400000e-04   7.0000000e-05   1.0600000e-04
   1.6030000e+03   6.2827850e+00  -4.0667000e-02  -1.9566000e-02  -2.5750000e-02  -1.1400000e-04   7.0000000e-05   1.0600000e-04
   1.6040000e+03   6.2867050e+00  -4.6489000e-02   6.3563000e-02  -1.5450000e-02  -1.1400000e-04   7.0000000e-05   1.0600000e-04
   1.6050000e+03   6.2906270e+00  -2.3246000e-02   3.9117000e-02  -1.0300000e-02  -1.1400000e-04   7.0000000e-05   1.0600000e-04
   1.6060000e+03   6.2945490e+00  -1.1621000e-02   4.8880000e-03   1.5450000e-02  -1.1400000e-04   7.0000000e-05   1.0600000e-04
   1.6070000e+03   6.2984700e+00  -1.7427000e-02  -1.9563000e-02  -1.0300000e-02  -1.1400000e-04   7.0000000e-05   1.0600000e-04
   1.6080000e+03   6.3023920e+00  -6.9725000e-02   3.4220000e-02   4.6350000e-02  -1.1400000e-04   7.0000000e-05   1.0600000e-04
   1.6090000e+03   6.3063140e+00  -1.0000000e-06   9.7800000e-03  -3.0900000e-02  -1.1400000e-04   7.0000000e-05   1.0600000e-04
   1.6100000e+03   6.3102340e+00   0.0000000e+00   0.0000000e+00   2.0600000e-02  -1.1400000e-04   7.0000000e-05   1.0600000e-04
   1.6110000e+03   6.3141570e+00  -6.9725000e-02   3.4220000e-02   2.0600000e-02  -1.1400000e-04   7.0000000e-05   1.0600000e-04
   1.6120000e+03   6.3180790e+00  -1.1620000e-02  -2.0000000e-06  -4.6350000e-02  -1.1400000e-04   7.0000000e-05   1.0600000e-04
   1.6130000e+03   6.3220000e+00  -1.7428000e-02  -1.4673000e-02  -5.1500000e-03  -1.1400000e-04   7.0000000e-05   1.0600000e-04
   1.6140000e+03   6.3259230e+00  -1.7427000e-02  -1.9563000e-02  -3.0900000e-02  -1.1400000e-04   7.0000000e-05   1.0600000e-04
   1.6150000e+03   6.3298440e+00  -8.7159000e-02   6.3557000e-02  -5.1500000e-03  -1.1400000e-04   7.0000000e-05   1.0600000e-04
   1.6160000e+03   6.3337650e+00  -3.4864000e-02   2.9335000e-02  -3.0900000e-02  -1.1400000e-04   7.0000000e-05   1.0600000e-04
   1.6170000e+03   6.3376870e+00  -6.9721000e-02   9.7700000e-03   2.5750000e-02  -1.1400000e-04   7.0000000e-05   1.0600000e-04
   1.6180000e+03   6.3416090e+00  -1.1621000e-02   9.7780000e-03  -2.5750000e-02  -1.1400000e-04   7.0000000e-05   1.0600000e-04
   1.6190000e+03   6.3455280e+00  -2.9054000e-02   2.4446000e-02   2.0600000e-02  -1.1400000e-04   7.0000000e-05   1.0600000e-04
   1.6200000e+03   6.3494500e+00  -7.5534000e-02   2.4439000e-02  -5.1500000e-03  -1.1400000e-04   7.0000000e-05   1.0600000e-04
   1.6210000e+03   6.3533730e+00  -5.8120000e-03   1.4669000e-02   3.0900000e-02  -1.1400000e-04   7.0000000e-05   1.0600000e-04
   1.6220000e+03   6.3572940e+00  -2.3244000e-02   2.4447000e-02   0.0000000e+00  -1.1400000e-04   7.0000000e-05   1.0600000e-04
   1.6230000e+03   6.3612170e+00  -2.9045000e-02  -3.4234000e-02   2.5750000e-02  -1.1400000e-04   7.0000000e-05   1.0600000e-04
   1.6240000e+03   6.3651380e+00  -6.9724000e-02   2.9331000e-02  -5.1500000e-03  -1.1400000e-04   7.0000000e-05   1.0600000e-04
   1.6250000e+03   6.3690580e+00  -4.0663000e-02  -4.8905000e-02   1.0300000e-02  -1.1400000e-04   7.0000000e-05   1.0600000e-04
   1.6260000e+03   6.3729800e+00  -8.1337000e-02  -1.9571000e-02   3.6050000e-02  -1.1400000e-04   7.0000000e-05   1.0600000e-04
   1.6270000e+03   6.3769030e+00  -1.1623000e-02   1.9558000e-02   3.0900000e-02  -1.1400000e-04   7.0000000e-05   1.0600000e-04
   1.6280000e+03   6.3808240e+00  -4.6485000e-02   3.9114000e-02   1.0300000e-02  -1.1400000e-04   7.0000000e-05   1.0600000e-04
   1.6290000e+03   6.3847460e+00  -6.3915000e-02   3.9111000e-02  -4.1200000e-02  -1.1400000e-04   7.0000000e-05   1.0600000e-04
   1.6300000e+03   6.3886670e+00  -3.4861000e-02   4.8850000e-03   2.0600000e-02  -1.1400000e-04   7.0000000e-05   1.0600000e-04
   1.6310000e+03   6.3925890e+00  -4.6482000e-02   1.4663000e-02  -5.1500000e-03  -1.1400000e-04   7.0000000e-05   1.0600000e-04
   1.6320000e+03   6.3965110e+00  -4.6481000e-02   9.7730000e-03   6.1800000e-02  -1.1400000e-04   7.0000000e-05   1.0600000e-04
   1.6330000e+03   6.4004310e+00  -4.6482000e-02   1.4663000e-02   2.0600000e-02  -1.1400000e-04   7.0000000e-05   1.0600000e-04
   1.6340000e+03   6.4043520e+00  -1.7431000e-02   9.7770000e-03   4.1200000e-02  -1.1400000e-04   7.0000000e-05   1.0600000e-04
   1.6350000e+03   6.4082740e+00  -5.2299000e-02   6.3562000e-02   5.1500000e-03  -1.1400000e-04   7.0000000e-05   1.0600000e-04
   1.6360000e+03   6.4121960e+00  -1.7423000e-02  -4.8903000e-02   3.6050000e-02  -1.1400000e-04   7.0000000e-05   1.0600000e-04
   1.6370000e+03   6.4161170e+00  -7.5525000e-02  -3.4241000e-02  -1.0300000e-02  -1.1400000e-04   7.0000000e-05   1.0600000e-04
   1.6380000e+03   6.4200390e+00  -8.7155000e-02   3.4217000e-02   3.6050000e-02  -1.1400000e-04   7.0000000e-05   1.0600000e-04
   1.6390000e+03   6.4239600e+00  -3.4861000e-02   9.7750000e-03  -2.0600000e-02  -1.1400000e-04   7.0000000e-05   1.0600000e-04
   1.6400000e+03   6.4278830e+00  -9.2960000e-02  -1.4000000e-05  -2.0600000e-02  -1.1400000e-04   7.0000000e-05   1.0600000e-04
   1.6410000e+03   6.4318040e+00  -4.0666000e-02  -2.4456000e-02   1.5450000e-02  -1.1400000e-04   7.0000000e-05   1.0600000e-04
   1.6420000e+03   6.4357260e+00  -3.4860000e-02  -5.0000000e-06   1.0300000e-02  -1.1400000e-04   7.0000000e-05   1.0600000e-04
   1.6430000e+03   6.4396480e+00  -1.7427000e-02  -1.9563000e-02   4.6350000e-02  -1.1400000e-04   7.0000000e-05   1.0600000e-04
   1.6440000e+03   6.4436080e+00  -1.1039400e-01   2.4434000e-02  -5.1500000e-03  -1.1400000e-04   7.0000000e-05   1.0600000e-04
   1.6450000e+03   6.4474900e+00   1.1619000e-02   9.7820000e-03   3.6050000e-02  -1.1400000e-04   7.0000000e-05   1.0600000e-04
   1.6460000e+03   6.4514130e+00  -6.9719000e-02  -9.7900000e-03   2.0600000e-02  -1.1400000e-04   7.0000000e-05   1.0600000e-04
   1.6470000e+03   6.4553340e+00  -8.7150000e-02  -1.3000000e-05   2.0600000e-02  -1.1400000e-04   7.0000000e-05   1.0600000e-04
   1.6480000e+03   6.4592540e+00   1.7430000e-02   3.0000000e-06  -2.0600000e-02  -1.1400000e-04   7.0000000e-05   1.0600000e-04
   1.6490000e+03   6.4631760e+00  -1.7433000e-02   1.9557000e-02   2.5750000e-02  -1.1400000e-04   7.0000000e-05   1.0600000e-04
   1.6500000e+03   6.4670980e+00  -1.1617000e-02  -1.9562000e-02  -5.1500000e-03  -1.1400000e-04   7.0000000e-05   1.0600000e-04
   1.6510000e+03   6.4710190e+00  -5.8104000e-02   2.9331000e-02  -2.5750000e-02  -1.1400000e-04   7.0000000e-05   1.0600000e-04
   1.6520000e+03   6.4749570e+00  -4.0671000e-02   9.7740000e-03   5.1500000e-03  -1.1400000e-04   7.0000000e-05   1.0600000e-04
   1.6530000e+03   6.4788640e+00  -4.6481000e-02   9.7730000e-03   1.0300000e-02  -1.1400000e-04   7.0000000e-05   1.0600000e-04
   1.6540000e+03   6.4827840e+00   1.7430000e-02   3.0000000e-06   6.1800000e-02  -1.1400000e-04   7.0000000e-05   1.0600000e-04
   1.6550000e+03   6.4867050e+00  -2.9049000e-02  -4.8940000e-03   1.0300000e-02  -1.1400000e-04   7.0000000e-05   1.0600000e-04
   1.6560000e+03   6.4906280e+00  -6.3911000e-02   4.8810000e-03   4.6350000e-02  -1.1400000e-04   7.0000000e-05   1.0600000e-04
   1.6570000e+03   6.4945500e+00  -5.8180000e-03   5.3789000e-02   5.1500000e-03  -1.1400000e-04   7.0000000e-05   1.0600000e-04
   1.6580000e+03   6.4984710e+00  -8.7159000e-02   6.3557000e-02   3.6050000e-02  -1.1400000e-04   7.0000000e-05   1.0600000e-04
   1.6590000e+03   6.5023940e+00  -2.9041000e-02  -5.8684000e-02   1.0300000e-02  -1.1400000e-04   7.0000000e-05   1.0600000e-04
   1.6600000e+03   6.5063140e+00  -4.6479000e-02  -9.7870000e-03   1.0300000e-02  -1.1400000e-04   7.0000000e-05   1.0600000e-04
   1.6610000e+03   6.5102360e+00  -8.7153000e-02   1.9547000e-02   0.0000000e+00  -1.1400000e-04   7.0000000e-05   1.0600000e-04
   1.6620000e+03   6.5141560e+00  -5.2296000e-02   4.4002000e-02   0.0000000e+00  -1.1400000e-04   7.0000000e-05   1.0600000e-04
   1.6630000e+03   6.5180780e+00  -1.7438000e-02   5.3787000e-02  -1.5450000e-02  -1.1400000e-04   7.0000000e-05   1.0600000e-04
   1.6640000e+03   6.5220000e+00  -5.2293000e-02   2.4443000e-02   0.0000000e+00  -1.1400000e-04   7.0000000e-05   1.0600000e-04
   1.6650000e+03   6.5259210e+00  -8.7154000e-02   2.9328000e-02   3.6050000e-02  -1.1400000e-04   7.0000000e-05   1.0600000e-04
   1.6660000e+03   6.5298440e+00  -2.3235000e-02  -3.4233000e-02   2.5750000e-02  -1.1400000e-04   7.0000000e-05   1.0600000e-04
   1.6670000e+03   6.5337650e+00  -9.2962000e-02   1.4658000e-02   3.0900000e-02  -1.1400000e-04   7.0000000e-05   1.0600000e-04
   1.6680000e+03   6.5376860e+00  -2.9050000e-02  -4.0000000e-06   4.6350000e-02  -1.1400000e-04   7.0000000e-05   1.0600000e-04
   1.6690000e+03   6.5416080e+00  -4.0673000e-02   1.9555000e-02   3.0900000e-02  -1.1400000e-04   7.0000000e-05   1.0600000e-04
   1.6700000e+03   6.5455290e+00   1.1621000e-02  -9.7780000e-03   3.6050000e-02  -1.1400000e-04   7.0000000e-05   1.0600000e-04
   1.6710000e+03   6.5494510e+00  -5.8080000e-03  -1.4671000e-02   0.0000000e+00  -1.1400000e-04   7.0000000e-05   1.0600000e-04
   1.6720000e+03   6.5533740e+00  -4.6478000e-02  -1.4677000e-02   2.0600000e-02  -1.1400000e-04   7.0000000e-05   1.0600000e-04
   1.6730000e+03   6.5572940e+00  -5.2286000e-02  -2.4458000e-02  -1.0300000e-02  -1.1400000e-04   7.0000000e-05   1.0600000e-04
   1.6740000e+03   6.5612160e+00  -5.8103000e-02   1.9551000e-02  -1.5450000e-02  -1.1400000e-04   7.0000000e-05   1.0600000e-04
   1.6750000e+03   6.5651380e+00   2.9051000e-02  -9.7760000e-03   1.0300000e-02  -1.1400000e-04   7.0000000e-05   1.0600000e-04
   1.6760000e+03   6.5690580e+00  -4.0673000e-02   1.9554000e-02  -4.1200000e-02  -1.1400000e-04   7.0000000e-05   1.0600000e-04
   1.6770000e+03   6.5729790e+00  -4.0674000e-02   2.4444000e-02   3.6050000e-02  -1.1400000e-04   7.0000000e-05   1.0600000e-04
   1.6780000e+03   6.5769010e+00  -4.6483000e-02   1.9553000e-02  -6.1800000e-02  -1.1400000e-04   7.0000000e-05   1.0600000e-04
   1.6790000e+03   6.5808230e+00  -5.2289000e-02  -4.8980000e-03   3.6050000e-02  -1.1400000e-04   7.0000000e-05   1.0600000e-04
   1.6800000e+03   6.5847450e+00   1.7424000e-02   4.4013000e-02  -1.5450000e-02  -1.1400000e-04   7.0000000e-05   1.0600000e-04
   1.6810000e+03   6.5886660e+00  -4.0678000e-02   5.3784000e-02   2.5750000e-02  -1.1400000e-04   7.0000000e-05   1.0600000e-04
   1.6820000e+03   6.5925870e+00  -5.8105000e-02   3.4221000e-02   1.0300000e-02  -1.1400000e-04   7.0000000e-05   1.0600000e-04
   1.6830000e+03   6.5965090e+00  -8.7151000e-02   9.7670000e-03  -2.0600000e-02  -1.1400000e-04   7.0000000e-05   1.0600000e-04
   1.6840000e+03   6.6004310e+00  -5.8040000e-03  -3.9121000e-02  -5.1500000e-03  -1.1400000e-04   7.0000000e-05   1.0600000e-04
   1.6850000e+03   6.6043540e+00  -6.3912000e-02   1.4661000e-02  -4.6350000e-02  -1.1400000e-04   7.0000000e-05   1.0600000e-04
   1.6860000e+03   6.6082750e+00  -6.9722000e-02   1.4660000e-02   5.1500000e-03  -1.1400000e-04   7.0000000e-05   1.0600000e-04
   1.6870000e+03   6.6121970e+00  -4.6482000e-02   1.4663000e-02  -7.2100000e-02  -1.1400000e-04   7.0000000e-05   1.0600000e-04
   1.6880000e+03   6.6161180e+00  -8.1348000e-02   5.3778000e-02   1.5450000e-02  -1.1400000e-04   7.0000000e-05   1.0600000e-04
   1.6890000e+03   6.6200400e+00  -4.0665000e-02  -3.4236000e-02  -3.6050000e-02  -1.1400000e-04   7.0000000e-05   1.0600000e-04
   1.6900000e+03   6.6239610e+00  -5.2291000e-02   4.8820000e-03   1.5450000e-02  -1.1400000e-04   7.0000000e-05   1.0600000e-04
   1.6910000e+03   6.6278820e+00  -5.8103000e-02   1.9551000e-02  -1.5450000e-02  -1.1400000e-04   7.0000000e-05   1.0600000e-04
   1.6920000e+03   6.6318040e+00  -3.4864000e-02   2.4445000e-02   3.6050000e-02  -1.1400000e-04   7.0000000e-05   1.0600000e-04
   1.6930000e+03   6.6357250e+00  -2.9046000e-02  -2.9344000e-02   2.5750000e-02  -1.1400000e-04   7.0000000e-05   1.0600000e-04
   1.6940000e+03   6.6396470e+00  -4.6481000e-02   4.8830000e-03  -2.0600000e-02  -1.1400000e-04   7.0000000e-05   1.0600000e-04
   1.6950000e+03   6.6435690e+00  -3.4864000e-02   2.4445000e-02  -5.1500000e-03  -1.1400000e-04   7.0000000e-05   1.0600000e-04
   1.6960000e+03   6.6474910e+00  -2.3236000e-02  -2.9343000e-02  -1.0300000e-02  -1.1400000e-04   7.0000000e-05   1.0600000e-04
   1.6970000e+03   6.6514110e+00  -5.2291000e-02   9.7720000e-03  -3.0900000e-02  -1.1400000e-04   7.0000000e-05   1.0600000e-04
   1.6980000e+03   6.6553340e+00   5.8110000e-03  -4.8890000e-03  -3.6050000e-02  -1.1400000e-04   7.0000000e-05   1.0600000e-04
   1.6990000e+03   6.6592550e+00  -6.9721000e-02   4.8800000e-03  -7.7250000e-02  -1.1400000e-04   7.0000000e-05   1.0600000e-04
   1.7000000e+03   6.6631770e+00  -5.2291000e-02   4.8820000e-03  -2.5750000e-02  -1.1400000e-04   7.0000000e-05   1.0600000e-04
   1.7010000e+03   6.6670990e+00  -3.4861000e-02   4.8850000e-03   3.6050000e-02  -1.1400000e-04   7.0000000e-05   1.0600000e-04
   1.7020000e+03   6.6710210e+00   1.1623000e-02  -1.9558000e-02  -5.1500000e-03  -1.1400000e-04   7.0000000e-05   1.0600000e-04
   1.7030000e+03   6.6749800e+00  -5.2287000e-02  -1.9568000e-02   2.5750000e-02  -1.1400000e-04   7.0000000e-05   1.0600000e-04
   1.7040000e+03   6.6788630e+00  -8.7157000e-02   5.3778000e-02  -1.5450000e-02  -1.1400000e-04   7.0000000e-05   1.0600000e-04
   1.7050000e+03   6.6827840e+00  -1.1625000e-02   3.9118000e-02   0.0000000e+00  -1.1400000e-04   7.0000000e-05   1.0600000e-04
   1.7060000e+03   6.6867050e+00  -7.5531000e-02   9.7700000e-03  -5.1500000e-03  -1.1400000e-04   7.0000000e-05   1.0600000e-04
   1.7070000e+03   6.6906270e+00  -3.4858000e-02  -1.4675000e-02  -3.6050000e-02  -1.1400000e-04   7.0000000e-05   1.0600000e-04
   1.7080000e+03   6.6945500e+00  -5.2294000e-02   2.9333000e-02  -5.1500000e-02  -1.1400000e-04   7.0000000e-05   1.0600000e-04
   1.7090000e+03   6.6984710e+00  -5.8102000e-02   1.4662000e-02  -5.6650000e-02  -1.1400000e-04   7.0000000e-05   1.0600000e-04
   1.7100000e+03   6.7023920e+00  -1.1626000e-02   4.4008000e-02  -5.1500000e-02  -1.1400000e-04   7.0000000e-05   1.0600000e-04
   1.7110000e+03   6.7063130e+00  -2.3249000e-02   6.3567000e-02  -4.1200000e-02  -1.1400000e-04   7.0000000e-05   1.0600000e-04
   1.7120000e+03   6.7102350e+00  -1.7425000e-02  -3.4233000e-02  -7.2100000e-02  -1.1400000e-04   7.0000000e-05   1.0600000e-04
   1.7130000e+03   6.7141570e+00  -5.8096000e-02  -2.4459000e-02  -2.0600000e-02  -1.1400000e-04   7.0000000e-05   1.0600000e-04
   1.7140000e+03   6.7180800e+00  -1.7433000e-02   1.9557000e-02  -5.1500000e-02  -1.1400000e-04   7.0000000e-05   1.0600000e-04
   1.7150000e+03   6.7220010e+00  -6.3916000e-02   4.4001000e-02  -5.1500000e-03  -1.1400000e-04   7.0000000e-05   1.0600000e-04
   1.7160000e+03   6.7259230e+00  -6.9728000e-02   5.3780000e-02   0.0000000e+00  -1.1400000e-04   7.0000000e-05   1.0600000e-04
   1.7170000e+03   6.7298430e+00  -6.9721000e-02   4.8800000e-03  -1.0300000e-02  -1.1400000e-04   7.0000000e-05   1.0600000e-04
   1.7180000e+03   6.7337640e+00  -5.2291000e-02   4.8820000e-03  -3.6050000e-02  -1.1400000e-04   7.0000000e-05   1.0600000e-04
   1.7190000e+03   6.7376870e+00  -5.8090000e-03  -4.8910000e-03  -4.1200000e-02  -1.1400000e-04   7.0000000e-05   1.0600000e-04
   1.7200000e+03   6.7416070e+00  -6.9720000e-02  -1.0000000e-05  -5.6650000e-02  -1.1400000e-04   7.0000000e-05   1.0600000e-04
   1.7210000e+03   6.7455290e+00   5.8100000e-03   1.0000000e-06  -5.1500000e-02  -1.1400000e-04   7.0000000e-05   1.0600000e-04
   1.7220000e+03   6.7494510e+00  -4.6478000e-02  -1.4677000e-02  -1.5450000e-02  -1.1400000e-04   7.0000000e-05   1.0600000e-04
   1.7230000e+03   6.7533730e+00  -5.8090000e-03  -4.8910000e-03  -6.6950000e-02  -1.1400000e-04   7.0000000e-05   1.0600000e-04
   1.7240000e+03   6.7572950e+00  -5.2290000e-02  -8.0000000e-06  -2.5750000e-02  -1.1400000e-04   7.0000000e-05   1.0600000e-04
   1.7250000e+03   6.7612150e+00  -2.3238000e-02  -1.4673000e-02  -7.2100000e-02  -1.1400000e-04   7.0000000e-05   1.0600000e-04
   1.7260000e+03   6.7651370e+00  -1.1619000e-02  -4.8920000e-03   5.1500000e-03  -1.1400000e-04   7.0000000e-05   1.0600000e-04
   1.7270000e+03   6.7690590e+00  -4.0676000e-02   3.9114000e-02  -5.1500000e-03  -1.1400000e-04   7.0000000e-05   1.0600000e-04
   1.7280000e+03   6.7729810e+00  -2.9053000e-02   1.9556000e-02  -5.1500000e-03  -1.1400000e-04   7.0000000e-05   1.0600000e-04
   1.7290000e+03   6.7769020e+00  -4.6484000e-02   2.4443000e-02  -1.0300000e-02  -1.1400000e-04   7.0000000e-05   1.0600000e-04
   1.7300000e+03   6.7808240e+00  -1.1620000e-02  -2.0000000e-06  -4.1200000e-02  -1.1400000e-04   7.0000000e-05   1.0600000e-04
   1.7310000e+03   6.7847450e+00  -1.7428000e-02  -1.4673000e-02   5.1500000e-03  -1.1400000e-04   7.0000000e-05   1.0600000e-04
   1.7320000e+03   6.7886670e+00  -6.9722000e-02   1.4660000e-02  -5.6650000e-02  -1.1400000e-04   7.0000000e-05   1.0600000e-04
   1.7330000e+03   6.7925890e+00  -4.0673000e-02   1.9554000e-02  -1.0300000e-02  -1.1400000e-04   7.0000000e-05   1.0600000e-04
   1.7340000e+03   6.7965090e+00  -9.2968000e-02   5.3776000e-02  -7.7250000e-02  -1.1400000e-04   7.0000000e-05   1.0600000e-04
   1.7350000e+03   6.8004310e+00  -7.5535000e-02   3.4219000e-02  -5.1500000e-03  -1.1400000e-04   7.0000000e-05   1.0600000e-04
   1.7360000e+03   6.8043530e+00  -7.5527000e-02  -1.9571000e-02  -4.6350000e-02  -1.1400000e-04   7.0000000e-05   1.0600000e-04
   1.7370000e+03   6.8082740e+00  -8.1342000e-02   1.4658000e-02   5.1500000e-03  -1.1400000e-04   7.0000000e-05   1.0600000e-04
   1.7380000e+03   6.8121960e+00  -2.3241000e-02   4.8870000e-03  -1.5450000e-02  -1.1400000e-04   7.0000000e-05   1.0600000e-04
   1.7390000e+03   6.8161180e+00  -1.1039900e-01   6.3554000e-02  -1.5450000e-02  -1.1400000e-04   7.0000000e-05   1.0600000e-04
   1.7400000e+03   6.8200380e+00  -5.8090000e-03  -9.7810000e-03   1.5450000e-02  -1.1400000e-04   7.0000000e-05   1.0600000e-04
   1.7410000e+03   6.8239610e+00  -9.2962000e-02   1.4656000e-02  -1.0300000e-02  -1.1400000e-04   7.0000000e-05   1.0600000e-04
   1.7420000e+03   6.8278830e+00  -5.8110000e-03   4.8890000e-03   3.6050000e-02  -1.1400000e-04   7.0000000e-05   1.0600000e-04
   1.7430000e+03   6.8318040e+00  -4.6476000e-02  -2.9347000e-02  -5.1500000e-02  -1.1400000e-04   7.0000000e-05   1.0600000e-04
   1.7440000e+03   6.8357260e+00  -5.8104000e-02   2.9331000e-02  -1.0300000e-02  -1.1400000e-04   7.0000000e-05   1.0600000e-04
   1.7450000e+03   6.8396480e+00   5.8120000e-03  -1.4669000e-02  -5.1500000e-02  -1.1400000e-04   7.0000000e-05   1.0600000e-04
   1.7460000e+03   6.8435680e+00  -5.8110000e-03   9.7790000e-03   1.0300000e-02  -1.1400000e-04   7.0000000e-05   1.0600000e-04
   1.7470000e+03   6.8474910e+00  -3.4858000e-02  -1.4675000e-02  -5.1500000e-02  -1.1400000e-04   7.0000000e-05   1.0600000e-04
   1.7480000e+03   6.8514120e+00  -1.1622000e-02   1.4668000e-02  -2.0600000e-02  -1.1400000e-04   7.0000000e-05   1.0600000e-04
   1.7490000e+03   6.8553320e+00  -5.2291000e-02   9.7730000e-03  -2.0600000e-02  -1.1400000e-04   7.0000000e-05   1.0600000e-04
   1.7500000e+03   6.8592540e+00   2.9048000e-02   1.4674000e-02  -1.0300000e-02  -1.1400000e-04   7.0000000e-05   1.0600000e-04
   1.7510000e+03   6.8631760e+00  -6.3915000e-02   3.9111000e-02  -5.1500000e-03  -1.1400000e-04   7.0000000e-05   1.0600000e-04
   1.7520000e+03   6.8670980e+00  -1.7434000e-02   2.4447000e-02   2.0600000e-02  -1.1400000e-04   7.0000000e-05   1.0600000e-04
   1.7530000e+03   6.8710190e+00  -6.9722000e-02   1.4660000e-02   0.0000000e+00  -1.1400000e-04   7.0000000e-05   1.0600000e-04
   1.7540000e+03   6.8749420e+00  -2.3243000e-02   1.9557000e-02  -4.1200000e-02  -1.1400000e-04   7.0000000e-05   1.0600000e-04
   1.7550000e+03   6.8788630e+00  -1.7430000e-02  -3.0000000e-06   0.0000000e+00  -1.1400000e-04   7.0000000e-05   1.0600000e-04
   1.7560000e+03   6.8827850e+00  -4.0675000e-02   3.4224000e-02  -8.2400000e-02  -1.1400000e-04   7.0000000e-05   1.0600000e-04
   1.7570000e+03   6.8867060e+00  -1.1626000e-02   4.4008000e-02  -1.0300000e-02  -1.1400000e-04   7.0000000e-05   1.0600000e-04
   1.7580000e+03   6.8906280e+00  -4.6486000e-02   3.9113000e-02  -6.1800000e-02  -1.1400000e-04   7.0000000e-05   1.0600000e-04
   1.7590000e+03   6.8945490e+00   6.0000000e-06  -3.9120000e-02   1.0300000e-02  -1.1400000e-04   7.0000000e-05   1.0600000e-04
   1.7600000e+03   6.8984710e+00  -2.9047000e-02  -1.9564000e-02  -3.0900000e-02  -1.1400000e-04   7.0000000e-05   1.0600000e-04
   1.7610000e+03   6.9023920e+00  -6.9721000e-02   9.7700000e-03   5.1500000e-03  -1.1400000e-04   7.0000000e-05   1.0600000e-04
   1.7620000e+03   6.9063150e+00  -1.1621000e-02   4.8880000e-03   5.1500000e-03  -1.1400000e-04   7.0000000e-05   1.0600000e-04
   1.7630000e+03   6.9102340e+00  -6.9722000e-02   1.4660000e-02   2.5750000e-02  -1.1400000e-04   7.0000000e-05   1.0600000e-04
   1.7640000e+03   6.9141560e+00  -2.9052000e-02   1.4666000e-02   3.0900000e-02  -1.1400000e-04   7.0000000e-05   1.0600000e-04
   1.7650000e+03   6.9180780e+00  -5.8099000e-02  -9.7890000e-03   1.5450000e-02  -1.1400000e-04   7.0000000e-05   1.0600000e-04
   1.7660000e+03   6.9219990e+00  -6.3906000e-02  -2.4459000e-02   2.5750000e-02  -1.1400000e-04   7.0000000e-05   1.0600000e-04
   1.7670000e+03   6.9259210e+00  -3.4863000e-02   1.9555000e-02   2.0600000e-02  -1.1400000e-04   7.0000000e-05   1.0600000e-04
   1.7680000e+03   6.9298430e+00  -3.4864000e-02   2.9335000e-02   1.5450000e-02  -1.1400000e-04   7.0000000e-05   1.0600000e-04
   1.7690000e+03   6.9337640e+00   1.7428000e-02   1.4673000e-02   0.0000000e+00  -1.1400000e-04   7.0000000e-05   1.0600000e-04
   1.7700000e+03   6.9376860e+00  -6.3912000e-02   1.4661000e-02  -5.1500000e-03  -1.1400000e-04   7.0000000e-05   1.0600000e-04
   1.7710000e+03   6.9416080e+00  -5.8070000e-03  -1.9561000e-02  -5.1500000e-03  -1.1400000e-04   7.0000000e-05   1.0600000e-04
   1.7720000e+03   6.9455310e+00  -6.9723000e-02   1.9550000e-02   1.0300000e-02  -1.1400000e-04   7.0000000e-05   1.0600000e-04
   1.7730000e+03   6.9494520e+00  -1.7432000e-02   1.4667000e-02  -2.5750000e-02  -1.1400000e-04   7.0000000e-05   1.0600000e-04
   1.7740000e+03   6.9533720e+00  -6.9722000e-02   1.4660000e-02   3.0900000e-02  -1.1400000e-04   7.0000000e-05   1.0600000e-04
   1.7750000e+03   6.9572940e+00  -8.1344000e-02   2.4438000e-02  -2.0600000e-02  -1.1400000e-04   7.0000000e-05   1.0600000e-04
   1.7760000e+03   6.9612160e+00  -3.4857000e-02  -1.9565000e-02   3.0900000e-02  -1.1400000e-04   7.0000000e-05   1.0600000e-04
   1.7770000e+03   6.9651380e+00  -9.2964000e-02   2.9326000e-02  -5.1500000e-03  -1.1400000e-04   7.0000000e-05   1.0600000e-04
   1.7780000e+03   6.9690580e+00   5.8130000e-03  -1.9559000e-02   5.6650000e-02  -1.1400000e-04   7.0000000e-05   1.0600000e-04
   1.7790000e+03   6.9729800e+00  -6.9720000e-02  -1.0000000e-05   1.5450000e-02  -1.1400000e-04   7.0000000e-05   1.0600000e-04
   1.7800000e+03   6.9769020e+00  -2.3244000e-02   2.4447000e-02   1.5450000e-02  -1.1400000e-04   7.0000000e-05   1.0600000e-04
   1.7810000e+03   6.9808240e+00  -4.6480000e-02  -7.0000000e-06   1.0300000e-02  -1.1400000e-04   7.0000000e-05   1.0600000e-04
   1.7820000e+03   6.9847450e+00   3.0000000e-06  -1.9560000e-02   5.1500000e-03  -1.1400000e-04   7.0000000e-05   1.0600000e-04
   1.7830000e+03   6.9886660e+00  -1.1617000e-02  -1.9562000e-02   1.0300000e-02  -1.1400000e-04   7.0000000e-05   1.0600000e-04
   1.7840000e+03   6.9925880e+00  -4.6485000e-02   3.4223000e-02  -5.1500000e-03  -1.1400000e-04   7.0000000e-05   1.0600000e-04
   1.7850000e+03   6.9965100e+00  -2.9048000e-02  -1.4674000e-02   3.6050000e-02  -1.1400000e-04   7.0000000e-05   1.0600000e-04
   1.7860000e+03   7.0004320e+00  -1.7435000e-02   3.4228000e-02   1.0300000e-02  -1.1400000e-04   7.0000000e-05   1.0600000e-04
   1.7870000e+03   7.0043540e+00  -4.0673000e-02   2.4445000e-02   1.0300000e-02  -1.1400000e-04   7.0000000e-05   1.0600000e-04
   1.7880000e+03   7.0082750e+00  -3.4865000e-02   3.4225000e-02   2.0600000e-02  -1.1400000e-04   7.0000000e-05   1.0600000e-04
   1.7890000e+03   7.0121960e+00  -8.7149000e-02  -4.9020000e-03   2.5750000e-02  -1.1400000e-04   7.0000000e-05   1.0600000e-04
   1.7900000e+03   7.0161180e+00  -5.2285000e-02  -3.4237000e-02   5.1500000e-03  -1.1400000e-04   7.0000000e-05   1.0600000e-04
   1.7910000e+03   7.0200400e+00  -2.3247000e-02   4.8897000e-02   0.0000000e+00  -1.1400000e-04   7.0000000e-05   1.0600000e-04
   1.7920000e+03   7.0239610e+00  -1.7436000e-02   3.9117000e-02   5.1500000e-03  -1.1400000e-04   7.0000000e-05   1.0600000e-04
   1.7930000e+03   7.0278820e+00  -2.9048000e-02  -1.4674000e-02   0.0000000e+00  -1.1400000e-04   7.0000000e-05   1.0600000e-04
   1.7940000e+03   7.0318040e+00  -1.0458200e-01   1.4655000e-02   1.0300000e-02  -1.1400000e-04   7.0000000e-05   1.0600000e-04
   1.7950000e+03   7.0357260e+00  -4.0668000e-02  -1.4676000e-02  -1.0300000e-02  -1.1400000e-04   7.0000000e-05   1.0600000e-04
   1.7960000e+03   7.0396480e+00  -4.6479000e-02  -9.7870000e-03   2.0600000e-02  -1.1400000e-04   7.0000000e-05   1.0600000e-04
   1.7970000e+03   7.0435690e+00  -2.3239000e-02  -4.8930000e-03   3.6050000e-02  -1.1400000e-04   7.0000000e-05   1.0600000e-04
   1.7980000e+03   7.0474900e+00  -4.6481000e-02   4.8830000e-03   3.0900000e-02  -1.1400000e-04   7.0000000e-05   1.0600000e-04
   1.7990000e+03   7.0514120e+00  -6.3911000e-02   9.7710000e-03   3.0900000e-02  -1.1400000e-04   7.0000000e-05   1.0600000e-04
   1.8000000e+03   7.0553340e+00  -4.6477000e-02  -1.9567000e-02   5.1500000e-02  -1.1400000e-04   7.0000000e-05   1.0600000e-04
   1.8010000e+03   7.0592550e+00  -2.9056000e-02   3.9116000e-02   0.0000000e+00  -1.1400000e-04   7.0000000e-05   1.0600000e-04
   1.8020000e+03   7.0631780e+00   1.7432000e-02  -1.4667000e-02   3.6050000e-02  -1.1400000e-04   7.0000000e-05   1.0600000e-04
   1.8030000e+03   7.0670980e+00  -1.7432000e-02   1.4667000e-02   0.0000000e+00  -1.1400000e-04   7.0000000e-05   1.0600000e-04
   1.8040000e+03   7.0710200e+00  -4.0674000e-02   2.4444000e-02   2.0600000e-02  -1.1400000e-04   7.0000000e-05   1.0600000e-04
   1.8050000e+03   7.0749420e+00  -4.6485000e-02   3.4223000e-02  -2.5750000e-02  -1.1400000e-04   7.0000000e-05   1.0600000e-04
   1.8060000e+03   7.0789060e+00  -6.9724000e-02   2.4440000e-02  -1.5450000e-02  -1.1400000e-04   7.0000000e-05   1.0600000e-04
   1.8070000e+03   7.0827830e+00  -1.7430000e-02  -3.0000000e-06   3.0900000e-02  -1.1400000e-04   7.0000000e-05   1.0600000e-04
   1.8080000e+03   7.0867050e+00  -3.4861000e-02   4.8850000e-03  -1.5450000e-02  -1.1400000e-04   7.0000000e-05   1.0600000e-04
   1.8090000e+03   7.0906280e+00  -8.7154000e-02   2.4437000e-02   2.5750000e-02  -1.1400000e-04   7.0000000e-05   1.0600000e-04
   1.8100000e+03   7.0945490e+00  -5.8160000e-03   4.4009000e-02   3.0900000e-02  -1.1400000e-04   7.0000000e-05   1.0600000e-04
   1.8110000e+03   7.0984700e+00  -6.9727000e-02   4.8890000e-02   2.0600000e-02  -1.1400000e-04   7.0000000e-05   1.0600000e-04
   1.8120000e+03   7.1023910e+00  -5.8094000e-02  -3.9129000e-02   5.6650000e-02  -1.1400000e-04   7.0000000e-05   1.0600000e-04
   1.8130000e+03   7.1063140e+00  -4.6478000e-02  -1.4677000e-02   1.5450000e-02  -1.1400000e-04   7.0000000e-05   1.0600000e-04
   1.8140000e+03   7.1102350e+00  -1.2782100e-01   9.7610000e-03   0.0000000e+00  -1.1400000e-04   7.0000000e-05   1.0600000e-04
   1.8150000e+03   7.1141580e+00  -2.9047000e-02  -1.9564000e-02   0.0000000e+00  -1.1400000e-04   7.0000000e-05   1.0600000e-04
   1.8160000e+03   7.1180790e+00  -2.9052000e-02   1.4666000e-02  -1.5450000e-02  -1.1400000e-04   7.0000000e-05   1.0600000e-04
   1.8170000e+03   7.1220010e+00  -4.6479000e-02  -9.7870000e-03   1.0300000e-02  -1.1400000e-04   7.0000000e-05   1.0600000e-04
   1.8180000e+03   7.1259210e+00  -6.9721000e-02   4.8800000e-03  -4.6350000e-02  -1.1400000e-04   7.0000000e-05   1.0600000e-04
   1.8190000e+03   7.1298440e+00  -5.8050000e-03  -3.4231000e-02   1.5450000e-02  -1.1400000e-04   7.0000000e-05   1.0600000e-04
   1.8200000e+03   7.1337650e+00  -5.8140000e-03   2.4449000e-02  -5.6650000e-02  -1.1400000e-04   7.0000000e-05   1.0600000e-04
   1.8210000e+03   7.1376850e+00  -4.0676000e-02   3.9114000e-02   2.5750000e-02  -1.1400000e-04   7.0000000e-05   1.0600000e-04
   1.8220000e+03   7.1416080e+00  -1.7430000e-02  -3.0000000e-06  -4.1200000e-02  -1.1400000e-04   7.0000000e-05   1.0600000e-04
   1.8230000e+03   7.1455300e+00  -6.9722000e-02   1.4660000e-02   4.1200000e-02  -1.1400000e-04   7.0000000e-05   1.0600000e-04
   1.8240000e+03   7.1494510e+00  -5.8090000e-03  -4.8910000e-03   1.0300000e-02  -1.1400000e-04   7.0000000e-05   1.0600000e-04
   1.8250000e+03   7.1533730e+00  -1.7431000e-02   4.8880000e-03  -1.0300000e-02  -1.1400000e-04   7.0000000e-05   1.0600000e-04
   1.8260000e+03   7.1572940e+00  -6.9720000e-02  -9.0000000e-06  -5.1500000e-03  -1.1400000e-04   7.0000000e-05   1.0600000e-04
   1.8270000e+03   7.1612150e+00  -2.9051000e-02   9.7760000e-03  -5.1500000e-03  -1.1400000e-04   7.0000000e-05   1.0600000e-04
   1.8280000e+03   7.1651380e+00  -1.7433000e-02   1.9558000e-02  -3.0900000e-02  -1.1400000e-04   7.0000000e-05   1.0600000e-04
   1.8290000e+03   7.1690590e+00  -1.7427000e-02  -2.4452000e-02  -1.0300000e-02  -1.1400000e-04   7.0000000e-05   1.0600000e-04
   1.8300000e+03   7.1729810e+00  -4.6481000e-02   4.8840000e-03  -2.0600000e-02  -1.1400000e-04   7.0000000e-05   1.0600000e-04
   1.8310000e+03   7.1769020e+00  -2.9051000e-02   4.8860000e-03  -3.6050000e-02  -1.1400000e-04   7.0000000e-05   1.0600000e-04
   1.8320000e+03   7.1808250e+00  -4.0667000e-02  -1.9566000e-02   2.0600000e-02  -1.1400000e-04   7.0000000e-05   1.0600000e-04
   1.8330000e+03   7.1847450e+00  -2.9062000e-02   8.3126000e-02  -4.6350000e-02  -1.1400000e-04   7.0000000e-05   1.0600000e-04
   1.8340000e+03   7.1886680e+00  -5.0000000e-06   3.4230000e-02   3.6050000e-02  -1.1400000e-04   7.0000000e-05   1.0600000e-04
   1.8350000e+03   7.1925870e+00  -6.9719000e-02  -4.9000000e-03  -4.1200000e-02  -1.1400000e-04   7.0000000e-05   1.0600000e-04
   1.8360000e+03   7.1965100e+00  -5.8099000e-02  -9.7890000e-03   3.6050000e-02  -1.1400000e-04   7.0000000e-05   1.0600000e-04
   1.8370000e+03   7.2004310e+00   5.8060000e-03   2.9341000e-02  -2.0600000e-02  -1.1400000e-04   7.0000000e-05   1.0600000e-04
   1.8380000e+03   7.2043530e+00  -1.1620600e-01   4.3993000e-02   1.5450000e-02  -1.1400000e-04   7.0000000e-05   1.0600000e-04
   1.8390000e+03   7.2082750e+00  -4.0667000e-02  -1.9566000e-02  -1.0300000e-02  -1.1400000e-04   7.0000000e-05   1.0600000e-04
   1.8400000e+03   7.2121960e+00  -4.0675000e-02   3.4224000e-02  -3.0900000e-02  -1.1400000e-04   7.0000000e-05   1.0600000e-04
   1.8410000e+03   7.2161170e+00  -6.3914000e-02   2.4441000e-02  -2.5750000e-02  -1.1400000e-04   7.0000000e-05   1.0600000e-04
   1.8420000e+03   7.2200390e+00  -3.4855000e-02  -3.4235000e-02  -2.0600000e-02  -1.1400000e-04   7.0000000e-05   1.0600000e-04
   1.8430000e+03   7.2239610e+00  -4.6476000e-02  -2.9347000e-02  -3.6050000e-02  -1.1400000e-04   7.0000000e-05   1.0600000e-04
   1.8440000e+03   7.2278820e+00  -1.7434000e-02   2.9337000e-02  -2.0600000e-02  -1.1400000e-04   7.0000000e-05   1.0600000e-04
   1.8450000e+03   7.2318050e+00  -3.4867000e-02   4.8895000e-02   5.1500000e-03  -1.1400000e-04   7.0000000e-05   1.0600000e-04
   1.8460000e+03   7.2357260e+00   2.9051000e-02  -4.8860000e-03  -1.5450000e-02  -1.1400000e-04   7.0000000e-05   1.0600000e-04
   1.8470000e+03   7.2396460e+00  -5.2287000e-02  -1.9568000e-02   3.0900000e-02  -1.1400000e-04   7.0000000e-05   1.0600000e-04
   1.8480000e+03   7.2435690e+00  -6.9724000e-02   2.4440000e-02  -1.0300000e-02  -1.1400000e-04   7.0000000e-05   1.0600000e-04
   1.8490000e+03   7.2474910e+00  -4.0669000e-02  -4.8960000e-03   2.0600000e-02  -1.1400000e-04   7.0000000e-05   1.0600000e-04
   1.8500000e+03   7.2514100e+00  -4.6486000e-02   4.4003000e-02  -1.5450000e-02  -1.1400000e-04   7.0000000e-05   1.0600000e-04
   1.8510000e+03   7.2553330e+00  -2.3243000e-02   1.9557000e-02  -2.5750000e-02  -1.1400000e-04   7.0000000e-05   1.0600000e-04
   1.8520000e+03   7.2592540e+00  -2.9051000e-02   9.7760000e-03  -4.1200000e-02  -1.1400000e-04   7.0000000e-05   1.0600000e-04
   1.8530000e+03   7.2631770e+00  -1.2782600e-01   3.9101000e-02  -3.0900000e-02  -1.1400000e-04   7.0000000e-05   1.0600000e-04
   1.8540000e+03   7.2670980e+00  -4.0668000e-02  -1.4676000e-02  -3.0900000e-02  -1.1400000e-04   7.0000000e-05   1.0600000e-04
   1.8550000e+03   7.2710200e+00  -5.8080000e-03  -1.4671000e-02  -4.1200000e-02  -1.1400000e-04   7.0000000e-05   1.0600000e-04
   1.8560000e+03   7.2749400e+00  -4.0671000e-02   9.7740000e-03  -3.0900000e-02  -1.1400000e-04   7.0000000e-05   1.0600000e-04
   1.8570000e+03   7.2788630e+00  -4.6486000e-02   4.4003000e-02  -2.0600000e-02  -1.1400000e-04   7.0000000e-05   1.0600000e-04
   1.8580000e+03   7.2827850e+00  -6.9724000e-02   2.4440000e-02   3.0900000e-02  -1.1400000e-04   7.0000000e-05   1.0600000e-04
   1.8590000e+03   7.2867060e+00  -5.8040000e-03  -3.9121000e-02   5.1500000e-03  -1.1400000e-04   7.0000000e-05   1.0600000e-04
   1.8600000e+03   7.2906280e+00   3.0000000e-06  -1.9560000e-02   5.1500000e-03  -1.1400000e-04   7.0000000e-05   1.0600000e-04
   1.8610000e+03   7.2945490e+00  -2.9049000e-02  -9.7840000e-03  -5.1500000e-03  -1.1400000e-04   7.0000000e-05   1.0600000e-04
   1.8620000e+03   7.2984710e+00  -5.2290000e-02  -8.0000000e-06  -1.5450000e-02  -1.1400000e-04   7.0000000e-05   1.0600000e-04
   1.8630000e+03   7.3023930e+00  -1.7436000e-02   3.9117000e-02  -5.6650000e-02  -1.1400000e-04   7.0000000e-05   1.0600000e-04
   1.8640000e+03   7.3063130e+00  -1.1625000e-02   3.9118000e-02  -3.0900000e-02  -1.1400000e-04   7.0000000e-05   1.0600000e-04
   1.8650000e+03   7.3102350e+00  -8.1339000e-02  -4.9010000e-03  -6.6950000e-02  -1.1400000e-04   7.0000000e-05   1.0600000e-04
   1.8660000e+03   7.3141570e+00  -4.0666000e-02  -2.9345000e-02  -2.5750000e-02  -1.1400000e-04   7.0000000e-05   1.0600000e-04
   1.8670000e+03   7.3180780e+00  -4.0674000e-02   2.9335000e-02  -4.6350000e-02  -1.1400000e-04   7.0000000e-05   1.0600000e-04
   1.8680000e+03   7.3220010e+00  -7.5539000e-02   6.8450000e-02  -2.5750000e-02  -1.1400000e-04   7.0000000e-05   1.0600000e-04
   1.8690000e+03   7.3259220e+00   1.1625000e-02  -3.4228000e-02  -6.1800000e-02  -1.1400000e-04   7.0000000e-05   1.0600000e-04
   1.8700000e+03   7.3298430e+00  -7.5531000e-02   9.7700000e-03  -2.0600000e-02  -1.1400000e-04   7.0000000e-05   1.0600000e-04
   1.8710000e+03   7.3337650e+00  -8.7150000e-02  -1.3000000e-05  -2.5750000e-02  -1.1400000e-04   7.0000000e-05   1.0600000e-04
   1.8720000e+03   7.3376860e+00  -2.3238000e-02  -1.4673000e-02  -2.0600000e-02  -1.1400000e-04   7.0000000e-05   1.0600000e-04
   1.8730000e+03   7.3416080e+00  -5.8101000e-02   9.7710000e-03   0.0000000e+00  -1.1400000e-04   7.0000000e-05   1.0600000e-04
   1.8740000e+03   7.3455300e+00  -4.0670000e-02  -6.0000000e-06  -2.0600000e-02  -1.1400000e-04   7.0000000e-05   1.0600000e-04
   1.8750000e+03   7.3494520e+00  -4.6481000e-02   4.8830000e-03   5.1500000e-03  -1.1400000e-04   7.0000000e-05   1.0600000e-04
   1.8760000e+03   7.3533720e+00   5.8090000e-03   4.8910000e-03  -6.6950000e-02  -1.1400000e-04   7.0000000e-05   1.0600000e-04
   1.8770000e+03   7.3572950e+00  -4.0669000e-02  -9.7860000e-03  -5.1500000e-02  -1.1400000e-04   7.0000000e-05   1.0600000e-04
   1.8780000e+03   7.3612170e+00  -4.0674000e-02   2.9334000e-02  -7.7250000e-02  -1.1400000e-04   7.0000000e-05   1.0600000e-04
   1.8790000e+03   7.3651360e+00  -4.0670000e-02  -6.0000000e-06  -5.1500000e-03  -1.1400000e-04   7.0000000e-05   1.0600000e-04
   1.8800000e+03   7.3690580e+00  -7.5536000e-02   4.3999000e-02  -9.7850000e-02  -1.1400000e-04   7.0000000e-05   1.0600000e-04
   1.8810000e+03   7.3729800e+00  -1.1624000e-02   2.9338000e-02  -2.5750000e-02  -1.1400000e-04   7.0000000e-05   1.0600000e-04
   1.8820000e+03   7.3769020e+00  -3.4862000e-02   1.4665000e-02  -5.6650000e-02  -1.1400000e-04   7.0000000e-05   1.0600000e-04
   1.8830000e+03   7.3808250e+00  -8.1343000e-02   1.9548000e-02  -5.1500000e-03  -1.1400000e-04   7.0000000e-05   1.0600000e-04
   1.8840000e+03   7.3847440e+00  -1.7424000e-02  -3.9123000e-02  -1.0300000e-02  -1.1400000e-04   7.0000000e-05   1.0600000e-04
   1.8850000e+03   7.3886660e+00  -3.4862000e-02   1.4665000e-02  -1.5450000e-02  -1.1400000e-04   7.0000000e-05   1.0600000e-04
   1.8860000e+03   7.3925880e+00  -5.8105000e-02   3.4221000e-02   5.1500000e-03  -1.1400000e-04   7.0000000e-05   1.0600000e-04
   1.8870000e+03   7.3965100e+00  -5.8130000e-03   1.9559000e-02  -2.5750000e-02  -1.1400000e-04   7.0000000e-05   1.0600000e-04
   1.8880000e+03   7.4004320e+00  -7.5529000e-02  -4.9010000e-03   1.5450000e-02  -1.1400000e-04   7.0000000e-05   1.0600000e-04
   1.8890000e+03   7.4043540e+00  -2.3234000e-02  -4.4013000e-02  -3.6050000e-02  -1.1400000e-04   7.0000000e-05   1.0600000e-04
   1.8900000e+03   7.4082750e+00   1.1612000e-02   5.3792000e-02  -5.1500000e-03  -1.1400000e-04   7.0000000e-05   1.0600000e-04
   1.8910000e+03   7.4121970e+00  -5.8104000e-02   2.9331000e-02  -6.1800000e-02  -1.1400000e-04   7.0000000e-05   1.0600000e-04
   1.8920000e+03   7.4161180e+00  -1.7434000e-02   2.4447000e-02  -3.0900000e-02  -1.1400000e-04   7.0000000e-05   1.0600000e-04
   1.8930000e+03   7.4200390e+00  -6.9724000e-02   2.4440000e-02  -4.6350000e-02  -1.1400000e-04   7.0000000e-05   1.0600000e-04
   1.8940000e+03   7.4239600e+00  -5.8101000e-02   9.7710000e-03  -1.5450000e-02  -1.1400000e-04   7.0000000e-05   1.0600000e-04
   1.8950000e+03   7.4278820e+00  -5.8101000e-02   4.8810000e-03  -4.6350000e-02  -1.1400000e-04   7.0000000e-05   1.0600000e-04
   1.8960000e+03   7.4318050e+00  -4.0672000e-02   1.4664000e-02  -3.6050000e-02  -1.1400000e-04   7.0000000e-05   1.0600000e-04
   1.8970000e+03   7.4357260e+00  -4.6480000e-02  -7.0000000e-06  -2.0600000e-02  -1.1400000e-04   7.0000000e-05   1.0600000e-04
   1.8980000e+03   7.4396470e+00  -5.8106000e-02   4.4001000e-02  -4.1200000e-02  -1.1400000e-04   7.0000000e-05   1.0600000e-04
   1.8990000e+03   7.4435680e+00   1.7431000e-02  -9.7770000e-03   2.0600000e-02  -1.1400000e-04   7.0000000e-05   1.0600000e-04
   1.9000000e+03   7.4475300e+00  -5.8097000e-02  -1.9569000e-02  -5.1500000e-03  -1.1400000e-04   7.0000000e-05   1.0600000e-04
   1.9010000e+03   7.4514120e+00  -5.8100000e-02  -9.0000000e-06   5.1500000e-03  -1.1400000e-04   7.0000000e-05   1.0600000e-04
   1.9020000e+03   7.4553330e+00  -5.8120000e-03   1.4669000e-02  -5.1500000e-02  -1.1400000e-04   7.0000000e-05   1.0600000e-04
   1.9030000e+03   7.4592560e+00  -2.9055000e-02   3.4226000e-02  -5.1500000e-03  -1.1400000e-04   7.0000000e-05   1.0600000e-04
   1.9040000e+03   7.4631780e+00  -1.7431000e-02   9.7770000e-03  -2.0600000e-02  -1.1400000e-04   7.0000000e-05   1.0600000e-04
   1.9050000e+03   7.4670980e+00   5.8090000e-03   9.7810000e-03   0.0000000e+00  -1.1400000e-04   7.0000000e-05   1.0600000e-04
   1.9060000e+03   7.4710200e+00  -8.1342000e-02   1.4659000e-02  -3.0900000e-02  -1.1400000e-04   7.0000000e-05   1.0600000e-04
   1.9070000e+03   7.4749420e+00  -2.9046000e-02  -2.9344000e-02   2.5750000e-02  -1.1400000e-04   7.0000000e-05   1.0600000e-04
   1.9080000e+03   7.4788620e+00   3.0000000e-06  -2.4450000e-02  -1.0300000e-02  -1.1400000e-04   7.0000000e-05   1.0600000e-04
   1.9090000e+03   7.4828290e+00  -6.3911000e-02   4.8810000e-03  -5.6650000e-02  -1.1400000e-04   7.0000000e-05   1.0600000e-04
   1.9100000e+03   7.4867050e+00  -5.8106000e-02   4.4002000e-02   1.0300000e-02  -1.1400000e-04   7.0000000e-05   1.0600000e-04
   1.9110000e+03   7.4906270e+00  -5.2296000e-02   4.4003000e-02   4.1200000e-02  -1.1400000e-04   7.0000000e-05   1.0600000e-04
   1.9120000e+03   7.4945500e+00  -2.3236000e-02  -2.9343000e-02   0.0000000e+00  -1.1400000e-04   7.0000000e-05   1.0600000e-04
   1.9130000e+03   7.4984690e+00  -1.7426000e-02  -2.4453000e-02  -6.6950000e-02  -1.1400000e-04   7.0000000e-05   1.0600000e-04
   1.9140000e+03   7.5023920e+00  -5.8102000e-02   1.4661000e-02   3.0900000e-02  -1.1400000e-04   7.0000000e-05   1.0600000e-04
   1.9150000e+03   7.5063130e+00  -5.2291000e-02   9.7720000e-03  -5.1500000e-02  -1.1400000e-04   7.0000000e-05   1.0600000e-04
   1.9160000e+03   7.5102360e+00  -4.0676000e-02   4.4004000e-02  -2.0600000e-02  -1.1400000e-04   7.0000000e-05   1.0600000e-04
   1.9170000e+03   7.5141580e+00  -2.3241000e-02   9.7770000e-03   0.0000000e+00  -1.1400000e-04   7.0000000e-05   1.0600000e-04
   1.9180000e+03   7.5180790e+00  -6.9716000e-02  -2.4460000e-02  -5.1500000e-03  -1.1400000e-04   7.0000000e-05   1.0600000e-04
   1.9190000e+03   7.5220000e+00  -8.7154000e-02   2.9327000e-02  -1.5450000e-02  -1.1400000e-04   7.0000000e-05   1.0600000e-04
   1.9200000e+03   7.5259220e+00  -2.3241000e-02   9.7770000e-03   3.0900000e-02  -1.1400000e-04   7.0000000e-05   1.0600000e-04
   1.9210000e+03   7.5298430e+00  -4.6485000e-02   3.4223000e-02  -1.0300000e-02  -1.1400000e-04   7.0000000e-05   1.0600000e-04
   1.9220000e+03   7.5337640e+00  -1.7426000e-02  -2.4453000e-02   4.1200000e-02  -1.1400000e-04   7.0000000e-05   1.0600000e-04
   1.9230000e+03   7.5376860e+00  -5.2288000e-02  -1.4678000e-02  -5.1500000e-03  -1.1400000e-04   7.0000000e-05   1.0600000e-04
   1.9240000e+03   7.5416080e+00  -9.2960000e-02  -1.4000000e-05   3.6050000e-02  -1.1400000e-04   7.0000000e-05   1.0600000e-04
   1.9250000e+03   7.5455290e+00   3.4862000e-02  -1.4665000e-02  -1.0300000e-02  -1.1400000e-04   7.0000000e-05   1.0600000e-04
   1.9260000e+03   7.5494520e+00  -1.7432000e-02   1.4667000e-02   2.5750000e-02  -1.1400000e-04   7.0000000e-05   1.0600000e-04
   1.9270000e+03   7.5533730e+00  -5.8101000e-02   4.8810000e-03  -5.1500000e-03  -1.1400000e-04   7.0000000e-05   1.0600000e-04
   1.9280000e+03   7.5572930e+00   5.8120000e-03  -1.4669000e-02   1.0300000e-02  -1.1400000e-04   7.0000000e-05   1.0600000e-04
   1.9290000e+03   7.5612160e+00   5.8100000e-03   1.0000000e-06   0.0000000e+00  -1.1400000e-04   7.0000000e-05   1.0600000e-04
   1.9300000e+03   7.5651370e+00  -4.6481000e-02   4.8830000e-03   5.1500000e-03  -1.1400000e-04   7.0000000e-05   1.0600000e-04
   1.9310000e+03   7.5690590e+00  -5.8099000e-02  -4.8990000e-03   0.0000000e+00  -1.1400000e-04   7.0000000e-05   1.0600000e-04
   1.9320000e+03   7.5729810e+00  -6.3915000e-02   3.4221000e-02   5.1500000e-03  -1.1400000e-04   7.0000000e-05   1.0600000e-04
   1.9330000e+03   7.5769030e+00  -4.6481000e-02   4.8830000e-03   5.1500000e-02  -1.1400000e-04   7.0000000e-05   1.0600000e-04
   1.9340000e+03   7.5808230e+00  -5.8140000e-03   2.9339000e-02  -1.0300000e-02  -1.1400000e-04   7.0000000e-05   1.0600000e-04
   1.9350000e+03   7.5847460e+00  -1.7426000e-02  -2.9343000e-02   5.6650000e-02  -1.1400000e-04   7.0000000e-05   1.0600000e-04
   1.9360000e+03   7.5886660e+00  -9.8768000e-02  -1.4685000e-02   5.1500000e-03  -1.1400000e-04   7.0000000e-05   1.0600000e-04
   1.9370000e+03   7.5925870e+00  -5.8104000e-02   2.9331000e-02   3.6050000e-02  -1.1400000e-04   7.0000000e-05   1.0600000e-04
   1.9380000e+03   7.5965090e+00   1.1621000e-02  -9.7780000e-03   2.0600000e-02  -1.1400000e-04   7.0000000e-05   1.0600000e-04
   1.9390000e+03   7.6004310e+00  -2.9062000e-02   7.8236000e-02  -1.5450000e-02  -1.1400000e-04   7.0000000e-05   1.0600000e-04
   1.9400000e+03   7.6043530e+00  -6.3919000e-02   5.8671000e-02   1.0300000e-02  -1.1400000e-04   7.0000000e-05   1.0600000e-04
   1.9410000e+03   7.6082740e+00  -2.3236000e-02  -2.4453000e-02  -3.0900000e-02  -1.1400000e-04   7.0000000e-05   1.0600000e-04
   1.9420000e+03   7.6121950e+00  -8.1340000e-02  -1.2000000e-05   3.0900000e-02  -1.1400000e-04   7.0000000e-05   1.0600000e-04
   1.9430000e+03   7.6161170e+00   1.1620000e-02   2.0000000e-06   2.0600000e-02  -1.1400000e-04   7.0000000e-05   1.0600000e-04
   1.9440000e+03   7.6200390e+00  -2.3244000e-02   2.9337000e-02   3.0900000e-02  -1.1400000e-04   7.0000000e-05   1.0600000e-04
   1.9450000e+03   7.6239620e+00  -8.7150000e-02  -1.2000000e-05   3.0900000e-02  -1.1400000e-04   7.0000000e-05   1.0600000e-04
   1.9460000e+03   7.6278830e+00   4.0000000e-06  -2.9340000e-02   3.0900000e-02  -1.1400000e-04   7.0000000e-05   1.0600000e-04
   1.9470000e+03   7.6318050e+00   0.0000000e+00   0.0000000e+00  -1.0300000e-02  -1.1400000e-04   7.0000000e-05   1.0600000e-04
   1.9480000e+03   7.6357250e+00  -4.0667000e-02  -2.4455000e-02   4.1200000e-02  -1.1400000e-04   7.0000000e-05   1.0600000e-04
   1.9490000e+03   7.6396470e+00  -1.1615000e-02  -3.4232000e-02  -1.0300000e-02  -1.1400000e-04   7.0000000e-05   1.0600000e-04
   1.9500000e+03   7.6435690e+00  -1.1620000e-02  -2.0000000e-06  -5.1500000e-03  -1.1400000e-04   7.0000000e-05   1.0600000e-04
   1.9510000e+03   7.6474890e+00  -1.7433000e-02   1.9558000e-02   2.0600000e-02  -1.1400000e-04   7.0000000e-05   1.0600000e-04
   1.9520000e+03   7.6514110e+00  -4.6483000e-02   1.9553000e-02  -5.1500000e-03  -1.1400000e-04   7.0000000e-05   1.0600000e-04
   1.9530000e+03   7.6553340e+00  -8.7152000e-02   1.4657000e-02   2.0600000e-02  -1.1400000e-04   7.0000000e-05   1.0600000e-04
   1.9540000e+03   7.6592550e+00  -6.9719000e-02  -4.9000000e-03  -5.1500000e-03  -1.1400000e-04   7.0000000e-05   1.0600000e-04
   1.9550000e+03   7.6631770e+00  -4.6484000e-02   2.9333000e-02   3.0900000e-02  -1.1400000e-04   7.0000000e-05   1.0600000e-04
   1.9560000e+03   7.6670990e+00  -4.0668000e-02  -1.4676000e-02   3.0900000e-02  -1.1400000e-04   7.0000000e-05   1.0600000e-04
   1.9570000e+03   7.6710190e+00  -7.5534000e-02   2.9329000e-02   3.6050000e-02  -1.1400000e-04   7.0000000e-05   1.0600000e-04
   1.9580000e+03   7.6749420e+00  -5.2291000e-02   9.7720000e-03   4.6350000e-02  -1.1400000e-04   7.0000000e-05   1.0600000e-04
   1.9590000e+03   7.6788630e+00   0.0000000e+00   0.0000000e+00   4.6350000e-02  -1.1400000e-04   7.0000000e-05   1.0600000e-04
   1.9600000e+03   7.6827850e+00  -5.2291000e-02   4.8820000e-03   2.5750000e-02  -1.1400000e-04   7.0000000e-05   1.0600000e-04
   1.9610000e+03   7.6867060e+00  -1.1618000e-02  -1.4672000e-02   2.5750000e-02  -1.1400000e-04   7.0000000e-05   1.0600000e-04
   1.9620000e+03   7.6906290e+00  -2.9059000e-02   5.8676000e-02  -5.1500000e-03  -1.1400000e-04   7.0000000e-05   1.0600000e-04
   1.9630000e+03   7.6945490e+00  -6.3920000e-02   6.8451000e-02  -5.1500000e-03  -1.1400000e-04   7.0000000e-05   1.0600000e-04
   1.9640000e+03   7.6984720e+00   5.8030000e-03   4.8901000e-02  -2.5750000e-02  -1.1400000e-04   7.0000000e-05   1.0600000e-04
   1.9650000e+03   7.7023910e+00  -2.3236000e-02  -2.4453000e-02  -1.0300000e-02  -1.1400000e-04   7.0000000e-05   1.0600000e-04
   1.9660000e+03   7.7063130e+00  -6.3909000e-02  -9.7890000e-03   4.1200000e-02  -1.1400000e-04   7.0000000e-05   1.0600000e-04
   1.9670000e+03   7.7102350e+00  -2.3241000e-02   9.7770000e-03   2.5750000e-02  -1.1400000e-04   7.0000000e-05   1.0600000e-04
   1.9680000e+03   7.7141570e+00  -3.4864000e-02   2.4445000e-02   5.1500000e-03  -1.1400000e-04   7.0000000e-05   1.0600000e-04
   1.9690000e+03   7.7180790e+00  -4.0673000e-02   1.9554000e-02   4.1200000e-02  -1.1400000e-04   7.0000000e-05   1.0600000e-04
   1.9700000e+03   7.7220000e+00   3.0000000e-06  -1.9560000e-02   2.5750000e-02  -1.1400000e-04   7.0000000e-05   1.0600000e-04
   1.9710000e+03   7.7259210e+00  -2.9049000e-02  -4.8940000e-03   2.5750000e-02  -1.1400000e-04   7.0000000e-05   1.0600000e-04
   1.9720000e+03   7.7298430e+00  -5.8096000e-02  -2.9349000e-02   1.5450000e-02  -1.1400000e-04   7.0000000e-05   1.0600000e-04
   1.9730000e+03   7.7337650e+00  -1.1626000e-02   4.4008000e-02  -4.6350000e-02  -1.1400000e-04   7.0000000e-05   1.0600000e-04
   1.9740000e+03   7.7376860e+00  -6.3915000e-02   3.4221000e-02   5.1500000e-03  -1.1400000e-04   7.0000000e-05   1.0600000e-04
   1.9750000e+03   7.7416090e+00  -1.7429000e-02  -4.8930000e-03  -4.1200000e-02  -1.1400000e-04   7.0000000e-05   1.0600000e-04
   1.9760000e+03   7.7455300e+00  -5.8102000e-02   1.4661000e-02  -5.1500000e-03  -1.1400000e-04   7.0000000e-05   1.0600000e-04
   1.9770000e+03   7.7494510e+00  -7.5530000e-02  -1.1000000e-05  -4.1200000e-02  -1.1400000e-04   7.0000000e-05   1.0600000e-04
   1.9780000e+03   7.7533730e+00  -5.2295000e-02   3.4222000e-02   3.6050000e-02  -1.1400000e-04   7.0000000e-05   1.0600000e-04
   1.9790000e+03   7.7572950e+00  -4.6484000e-02   2.4443000e-02  -3.6050000e-02  -1.1400000e-04   7.0000000e-05   1.0600000e-04
   1.9800000e+03   7.7612140e+00  -2.9049000e-02  -4.8940000e-03   4.6350000e-02  -1.1400000e-04   7.0000000e-05   1.0600000e-04
   1.9810000e+03   7.7651410e+00  -4.0675000e-02   3.4224000e-02  -3.6050000e-02  -1.1400000e-04   7.0000000e-05   1.0600000e-04
   1.9820000e+03   7.7690590e+00   5.8090000e-03   9.7810000e-03   3.0900000e-02  -1.1400000e-04   7.0000000e-05   1.0600000e-04
   1.9830000e+03   7.7729800e+00  -4.0667000e-02  -2.4455000e-02   1.0300000e-02  -1.1400000e-04   7.0000000e-05   1.0600000e-04
   1.9840000e+03   7.7769030e+00  -8.7150000e-02  -1.2000000e-05   2.5750000e-02  -1.1400000e-04   7.0000000e-05   1.0600000e-04
   1.9850000e+03   7.7808220e+00  -2.3239000e-02  -9.7830000e-03  -1.5450000e-02  -1.1400000e-04   7.0000000e-05   1.0600000e-04
   1.9860000e+03   7.7847440e+00  -4.0000000e-06   2.9340000e-02  -2.0600000e-02  -1.1400000e-04   7.0000000e-05   1.0600000e-04
   1.9870000e+03   7.7886670e+00  -4.0677000e-02   5.3785000e-02  -1.0300000e-02  -1.1400000e-04   7.0000000e-05   1.0600000e-04
   1.9880000e+03   7.7925890e+00  -2.3232000e-02  -5.8683000e-02  -3.0900000e-02  -1.1400000e-04   7.0000000e-05   1.0600000e-04
   1.9890000e+03   7.7965100e+00  -6.9718000e-02  -1.4679000e-02   1.5450000e-02  -1.1400000e-04   7.0000000e-05   1.0600000e-04
   1.9900000e+03   7.8004320e+00  -1.1620000e-02  -2.0000000e-06  -2.5750000e-02  -1.1400000e-04   7.0000000e-05   1.0600000e-04
   1.9910000e+03   7.8043530e+00  -5.8060000e-03  -2.9341000e-02   3.0900000e-02  -1.1400000e-04   7.0000000e-05   1.0600000e-04
   1.9920000e+03   7.8082750e+00  -5.2296000e-02   3.9112000e-02  -3.0900000e-02  -1.1400000e-04   7.0000000e-05   1.0600000e-04
   1.9930000e+03   7.8121970e+00  -6.3915000e-02   3.4221000e-02   3.0900000e-02  -1.1400000e-04   7.0000000e-05   1.0600000e-04
   1.9940000e+03   7.8161170e+00  -2.9046000e-02  -2.4454000e-02  -5.1500000e-02  -1.1400000e-04   7.0000000e-05   1.0600000e-04
   1.9950000e+03   7.8200390e+00  -5.2288000e-02  -1.4678000e-02   0.0000000e+00  -1.1400000e-04   7.0000000e-05   1.0600000e-04
   1.9960000e+03   7.8239600e+00   5.8060000e-03   2.4451000e-02  -2.0600000e-02  -1.1400000e-04   7.0000000e-05   1.0600000e-04
   1.9970000e+03   7.8278820e+00  -6.9728000e-02   5.3780000e-02  -3.6050000e-02  -1.1400000e-04   7.0000000e-05   1.0600000e-04
   1.9980000e+03   7.8318030e+00  -1.1039000e-01  -1.6000000e-05  -2.0600000e-02  -1.1400000e-04   7.0000000e-05   1.0600000e-04
   1.9990000e+03   7.8357260e+00  -2.3241000e-02   4.8870000e-03  -2.0600000e-02  -1.1400000e-04   7.0000000e-05   1.0600000e-04
   2.0000000e+03   7.8396460e+00  -1.1621000e-02   4.8880000e-03  -1.0300000e-02  -1.1400000e-04   7.0000000e-05   1.0600000e-04
   2.0010000e+03   7.8435690e+00  -1.7431000e-02   9.7770000e-03   0.0000000e+00  -1.1400000e-04   7.0000000e-05   1.0600000e-04
   2.0020000e+03   7.8474900e+00  -8.1339000e-02  -9.7920000e-03   1.0300000e-02  -1.1400000e-04   7.0000000e-05   1.0600000e-04
   2.0030000e+03   7.8514120e+00  -2.3243000e-02   1.9557000e-02  -1.5450000e-02  -1.1400000e-04   7.0000000e-05   1.0600000e-04
   2.0040000e+03   7.8553340e+00  -1.7429000e-02  -4.8930000e-03   2.0600000e-02  -1.1400000e-04   7.0000000e-05   1.0600000e-04
   2.0050000e+03   7.8592550e+00  -8.1342000e-02   1.4658000e-02   5.1500000e-03  -1.1400000e-04   7.0000000e-05   1.0600000e-04
   2.0060000e+03   7.8631760e+00  -4.0674000e-02   2.4444000e-02   0.0000000e+00  -1.1400000e-04   7.0000000e-05   1.0600000e-04
   2.0070000e+03   7.8670990e+00  -3.4859000e-02  -4.8950000e-03  -1.0300000e-02  -1.1400000e-04   7.0000000e-05   1.0600000e-04
   2.0080000e+03   7.8710200e+00  -2.9051000e-02   4.8860000e-03  -3.0900000e-02  -1.1400000e-04   7.0000000e-05   1.0600000e-04
   2.0090000e+03   7.8749400e+00  -1.7430000e-02  -3.0000000e-06  -2.0600000e-02  -1.1400000e-04   7.0000000e-05   1.0600000e-04
   2.0100000e+03   7.8788620e+00  -6.9724000e-02   2.4440000e-02  -3.6050000e-02  -1.1400000e-04   7.0000000e-05   1.0600000e-04
   2.0110000e+03   7.8827840e+00  -4.6483000e-02   1.9553000e-02  -4.6350000e-02  -1.1400000e-04   7.0000000e-05   1.0600000e-04
   2.0120000e+03   7.8867220e+00   2.9053000e-02  -1.9556000e-02  -4.1200000e-02  -1.1400000e-04   7.0000000e-05   1.0600000e-04
   2.0130000e+03   7.8906280e+00  -3.4863000e-02   1.9555000e-02  -5.1500000e-02  -1.1400000e-04   7.0000000e-05   1.0600000e-04
   2.0140000e+03   7.8945500e+00  -6.3909000e-02  -4.8990000e-03  -6.6950000e-02  -1.1400000e-04   7.0000000e-05   1.0600000e-04
   2.0150000e+03   7.8984700e+00  -1.7439000e-02   5.8677000e-02  -7.2100000e-02  -1.1400000e-04   7.0000000e-05   1.0600000e-04
   2.0160000e+03   7.9023910e+00  -8.7156000e-02   4.3997000e-02  -1.5450000e-02  -1.1400000e-04   7.0000000e-05   1.0600000e-04
   2.0170000e+03   7.9063140e+00  -1.7439000e-02   6.3567000e-02  -1.0300000e-02  -1.1400000e-04   7.0000000e-05   1.0600000e-04
   2.0180000e+03   7.9102360e+00   5.0000000e-06  -3.4230000e-02  -3.6050000e-02  -1.1400000e-04   7.0000000e-05   1.0600000e-04
   2.0190000e+03   7.9141570e+00  -9.2959000e-02  -9.7940000e-03  -1.0300000e-02  -1.1400000e-04   7.0000000e-05   1.0600000e-04
   2.0200000e+03   7.9180800e+00  -1.7434000e-02   2.9337000e-02  -1.0300000e-02  -1.1400000e-04   7.0000000e-05   1.0600000e-04
   2.0210000e+03   7.9220000e+00  -1.7434000e-02   2.4447000e-02  -5.1500000e-03  -1.1400000e-04   7.0000000e-05   1.0600000e-04
   2.0220000e+03   7.9259220e+00  -4.6483000e-02   1.9553000e-02  -2.0600000e-02  -1.1400000e-04   7.0000000e-05   1.0600000e-04
   2.0230000e+03   7.9298420e+00  -4.0671000e-02   4.8850000e-03  -5.1500000e-02  -1.1400000e-04   7.0000000e-05   1.0600000e-04
   2.0240000e+03   7.9337640e+00  -7.5535000e-02   3.9110000e-02  -6.6950000e-02  -1.1400000e-04   7.0000000e-05   1.0600000e-04
   2.0250000e+03   7.9376860e+00  -5.8100000e-02  -8.0000000e-06  -1.0300000e-02  -1.1400000e-04   7.0000000e-05   1.0600000e-04
   2.0260000e+03   7.9416070e+00   1.1615000e-02   3.4232000e-02  -7.2100000e-02  -1.1400000e-04   7.0000000e-05   1.0600000e-04
   2.0270000e+03   7.9455300e+00  -4.6487000e-02   5.3784000e-02  -4.6350000e-02  -1.1400000e-04   7.0000000e-05   1.0600000e-04
   2.0280000e+03   7.9494520e+00  -6.3909000e-02  -4.8990000e-03  -1.0300000e-02  -1.1400000e-04   7.0000000e-05   1.0600000e-04
   2.0290000e+03   7.9533720e+00  -2.9051000e-02   4.8860000e-03  -1.5450000e-02  -1.1400000e-04   7.0000000e-05   1.0600000e-04
   2.0300000e+03   7.9572940e+00  -4.6480000e-02  -7.0000000e-06  -5.1500000e-03  -1.1400000e-04   7.0000000e-05   1.0600000e-04
   2.0310000e+03   7.9612160e+00  -2.3240000e-02  -3.0000000e-06  -5.1500000e-03  -1.1400000e-04   7.0000000e-05   1.0600000e-04
   2.0320000e+03   7.9651370e+00  -5.0000000e-06   3.4230000e-02  -5.1500000e-03  -1.1400000e-04   7.0000000e-05   1.0600000e-04
   2.0330000e+03   7.9690600e+00  -2.9054000e-02   2.9336000e-02  -4.1200000e-02  -1.1400000e-04   7.0000000e-05   1.0600000e-04
   2.0340000e+03   7.9729810e+00  -5.2289000e-02  -4.8980000e-03   1.0300000e-02  -1.1400000e-04   7.0000000e-05   1.0600000e-04
   2.0350000e+03   7.9769020e+00  -4.6484000e-02   2.9333000e-02  -4.6350000e-02  -1.1400000e-04   7.0000000e-05   1.0600000e-04
   2.0360000e+03   7.9808240e+00  -5.8102000e-02   1.4661000e-02  -2.0600000e-02  -1.1400000e-04   7.0000000e-05   1.0600000e-04
   2.0370000e+03   7.9847440e+00  -6.9717000e-02  -1.9570000e-02  -6.1800000e-02  -1.1400000e-04   7.0000000e-05   1.0600000e-04
   2.0380000e+03   7.9886660e+00  -3.4858000e-02  -1.4675000e-02  -2.5750000e-02  -1.1400000e-04   7.0000000e-05   1.0600000e-04
   2.0390000e+03   7.9925880e+00   2.9046000e-02   2.9344000e-02  -5.1500000e-02  -1.1400000e-04   7.0000000e-05   1.0600000e-04
   2.0400000e+03   7.9965100e+00  -4.0676000e-02   4.4004000e-02  -2.0600000e-02  -1.1400000e-04   7.0000000e-05   1.0600000e-04
   2.0410000e+03   8.0004310e+00  -6.3907000e-02  -1.9569000e-02  -4.1200000e-02  -1.1400000e-04   7.0000000e-05   1.0600000e-04
   2.0420000e+03   8.0043530e+00   6.0000000e-06  -3.9120000e-02   0.0000000e+00  -1.1400000e-04   7.0000000e-05   1.0600000e-04
   2.0430000e+03   8.0082730e+00  -4.6481000e-02   9.7730000e-03  -4.1200000e-02  -1.1400000e-04   7.0000000e-05   1.0600000e-04
   2.0440000e+03   8.0121960e+00  -1.7435000e-02   3.4227000e-02  -5.1500000e-03  -1.1400000e-04   7.0000000e-05   1.0600000e-04
   2.0450000e+03   8.0161180e+00  -3.4866000e-02   4.4005000e-02  -1.5450000e-02  -1.1400000e-04   7.0000000e-05   1.0600000e-04
   2.0460000e+03   8.0200410e+00  -9.8772000e-02   1.4655000e-02  -5.1500000e-02  -1.1400000e-04   7.0000000e-05   1.0600000e-04
   2.0470000e+03   8.0239610e+00  -5.2283000e-02  -4.8908000e-02   2.5750000e-02  -1.1400000e-04   7.0000000e-05   1.0600000e-04
   2.0480000e+03   8.0278830e+00  -5.8080000e-03  -1.4671000e-02  -5.6650000e-02  -1.1400000e-04   7.0000000e-05   1.0600000e-04
   2.0490000e+03   8.0318030e+00  -2.9054000e-02   2.9336000e-02   5.1500000e-03  -1.1400000e-04   7.0000000e-05   1.0600000e-04
   2.0500000e+03   8.0357260e+00  -1.7433000e-02   1.9557000e-02  -1.5450000e-02  -1.1400000e-04   7.0000000e-05   1.0600000e-04
   2.0510000e+03   8.0396470e+00  -4.6479000e-02  -9.7870000e-03  -2.0600000e-02  -1.1400000e-04   7.0000000e-05   1.0600000e-04
   2.0520000e+03   8.0435690e+00  -4.0670000e-02  -6.0000000e-06  -2.5750000e-02  -1.1400000e-04   7.0000000e-05   1.0600000e-04
   2.0530000e+03   8.0474900e+00   5.8110000e-03  -9.7790000e-03  -1.0300000e-02  -1.1400000e-04   7.0000000e-05   1.0600000e-04
   2.0540000e+03   8.0514120e+00  -5.8102000e-02   1.4661000e-02  -3.0900000e-02  -1.1400000e-04   7.0000000e-05   1.0600000e-04
   2.0550000e+03   8.0553330e+00   5.8050000e-03   3.4231000e-02  -3.6050000e-02  -1.1400000e-04   7.0000000e-05   1.0600000e-04
   2.0560000e+03   8.0592560e+00  -2.3241000e-02   4.8870000e-03   1.0300000e-02  -1.1400000e-04   7.0000000e-05   1.0600000e-04
   2.0570000e+03   8.0631770e+00  -4.6481000e-02   9.7730000e-03  -4.1200000e-02  -1.1400000e-04   7.0000000e-05   1.0600000e-04
   2.0580000e+03   8.0670980e+00  -2.9047000e-02  -1.9564000e-02   2.0600000e-02  -1.1400000e-04   7.0000000e-05   1.0600000e-04
   2.0590000e+03   8.0710200e+00  -2.3240000e-02  -3.0000000e-06  -4.1200000e-02  -1.1400000e-04   7.0000000e-05   1.0600000e-04
   2.0600000e+03   8.0749420e+00  -4.0671000e-02   4.8840000e-03  -2.0600000e-02  -1.1400000e-04   7.0000000e-05   1.0600000e-04
   2.0610000e+03   8.0788630e+00  -3.4856000e-02  -2.4455000e-02  -6.6950000e-02  -1.1400000e-04   7.0000000e-05   1.0600000e-04
   2.0620000e+03   8.0827850e+00   1.7426000e-02   2.9342000e-02  -2.5750000e-02  -1.1400000e-04   7.0000000e-05   1.0600000e-04
   2.0630000e+03   8.0867060e+00  -8.1351000e-02   8.3119000e-02  -5.6650000e-02  -1.1400000e-04   7.0000000e-05   1.0600000e-04
   2.0640000e+03   8.0906280e+00  -1.1615000e-02  -3.4232000e-02   0.0000000e+00  -1.1400000e-04   7.0000000e-05   1.0600000e-04
   2.0650000e+03   8.0945500e+00  -6.9721000e-02   4.8810000e-03  -5.1500000e-03  -1.1400000e-04   7.0000000e-05   1.0600000e-04
   2.0660000e+03   8.0984720e+00  -4.6481000e-02   9.7740000e-03   2.5750000e-02  -1.1400000e-04   7.0000000e-05   1.0600000e-04
   2.0670000e+03   8.1023910e+00  -1.7427000e-02  -1.9562000e-02  -1.0300000e-02  -1.1400000e-04   7.0000000e-05   1.0600000e-04
   2.0680000e+03   8.1063130e+00  -4.6490000e-02   7.3344000e-02   1.5450000e-02  -1.1400000e-04   7.0000000e-05   1.0600000e-04
   2.0690000e+03   8.1102340e+00  -5.8102000e-02   1.4661000e-02   2.5750000e-02  -1.1400000e-04   7.0000000e-05   1.0600000e-04
   2.0700000e+03   8.1141570e+00  -2.3242000e-02   1.4667000e-02   1.5450000e-02  -1.1400000e-04   7.0000000e-05   1.0600000e-04
   2.0710000e+03   8.1180780e+00  -6.9721000e-02   9.7700000e-03  -5.1500000e-03  -1.1400000e-04   7.0000000e-05   1.0600000e-04
   2.0720000e+03   8.1219990e+00  -1.1617000e-02  -1.9562000e-02  -4.6350000e-02  -1.1400000e-04   7.0000000e-05   1.0600000e-04
   2.0730000e+03   8.1259210e+00  -4.6481000e-02   9.7730000e-03  -5.1500000e-03  -1.1400000e-04   7.0000000e-05   1.0600000e-04
   2.0740000e+03   8.1298430e+00  -2.3248000e-02   5.3787000e-02  -6.1800000e-02  -1.1400000e-04   7.0000000e-05   1.0600000e-04
   2.0750000e+03   8.1337650e+00   5.8160000e-03  -3.9119000e-02   2.0600000e-02  -1.1400000e-04   7.0000000e-05   1.0600000e-04
   2.0760000e+03   8.1376870e+00   5.8090000e-03   4.8910000e-03   1.5450000e-02  -1.1400000e-04   7.0000000e-05   1.0600000e-04
   2.0770000e+03   8.1416080e+00  -4.6483000e-02   1.9553000e-02   3.6050000e-02  -1.1400000e-04   7.0000000e-05   1.0600000e-04
   2.0780000e+03   8.1455290e+00   2.3244000e-02  -2.9337000e-02   2.5750000e-02  -1.1400000e-04   7.0000000e-05   1.0600000e-04
   2.0790000e+03   8.1494510e+00  -2.0000000e-06   1.4670000e-02   2.0600000e-02  -1.1400000e-04   7.0000000e-05   1.0600000e-04
   2.0800000e+03   8.1533730e+00  -1.1622000e-02   1.4668000e-02   5.1500000e-03  -1.1400000e-04   7.0000000e-05   1.0600000e-04
   2.0810000e+03   8.1572930e+00  -1.1618000e-02  -1.4672000e-02   2.0600000e-02  -1.1400000e-04   7.0000000e-05   1.0600000e-04
   2.0820000e+03   8.1612160e+00  -5.2291000e-02   9.7720000e-03   0.0000000e+00  -1.1400000e-04   7.0000000e-05   1.0600000e-04
   2.0830000e+03   8.1651370e+00  -4.0669000e-02  -4.8960000e-03   4.6350000e-02  -1.1400000e-04   7.0000000e-05   1.0600000e-04
   2.0840000e+03   8.1690590e+00  -2.3238000e-02  -1.4673000e-02   2.0600000e-02  -1.1400000e-04   7.0000000e-05   1.0600000e-04
   2.0850000e+03   8.1729810e+00  -7.5535000e-02   3.4219000e-02   1.0300000e-02  -1.1400000e-04   7.0000000e-05   1.0600000e-04
   2.0860000e+03   8.1769030e+00   5.8080000e-03   1.4671000e-02   0.0000000e+00  -1.1400000e-04   7.0000000e-05   1.0600000e-04
   2.0870000e+03   8.1808230e+00  -4.6480000e-02  -7.0000000e-06   0.0000000e+00  -1.1400000e-04   7.0000000e-05   1.0600000e-04
   2.0880000e+03   8.1847460e+00  -1.7430000e-02  -3.0000000e-06   0.0000000e+00  -1.1400000e-04   7.0000000e-05   1.0600000e-04
   2.0890000e+03   8.1886670e+00  -5.2291000e-02   4.8820000e-03  -2.0600000e-02  -1.1400000e-04   7.0000000e-05   1.0600000e-04
   2.0900000e+03   8.1925890e+00   2.0000000e-06  -1.4670000e-02   2.5750000e-02  -1.1400000e-04   7.0000000e-05   1.0600000e-04
   2.0910000e+03   8.1965100e+00  -8.7151000e-02   9.7670000e-03  -5.1500000e-03  -1.1400000e-04   7.0000000e-05   1.0600000e-04
   2.0920000e+03   8.2004330e+00   1.1617000e-02   1.9562000e-02   3.0900000e-02  -1.1400000e-04   7.0000000e-05   1.0600000e-04
   2.0930000e+03   8.2043530e+00  -1.1629000e-02   6.3568000e-02  -5.1500000e-03  -1.1400000e-04   7.0000000e-05   1.0600000e-04
   2.0940000e+03   8.2082760e+00   1.7434000e-02  -2.9337000e-02   3.0900000e-02  -1.1400000e-04   7.0000000e-05   1.0600000e-04
   2.0950000e+03   8.2121950e+00   1.7437000e-02  -4.8897000e-02   5.1500000e-03  -1.1400000e-04   7.0000000e-05   1.0600000e-04
   2.0960000e+03   8.2161170e+00  -5.8101000e-02   9.7710000e-03   0.0000000e+00  -1.1400000e-04   7.0000000e-05   1.0600000e-04
   2.0970000e+03   8.2200380e+00  -4.0673000e-02   1.9554000e-02  -5.1500000e-03  -1.1400000e-04   7.0000000e-05   1.0600000e-04
   2.0980000e+03   8.2239600e+00  -4.0670000e-02  -6.0000000e-06  -1.0300000e-02  -1.1400000e-04   7.0000000e-05   1.0600000e-04
   2.0990000e+03   8.2278820e+00  -9.2963000e-02   1.9546000e-02  -5.1500000e-03  -1.1400000e-04   7.0000000e-05   1.0600000e-04
   2.1000000e+03   8.2318040e+00  -6.3906000e-02  -2.9349000e-02  -1.0300000e-02  -1.1400000e-04   7.0000000e-05   1.0600000e-04
   2.1010000e+03   8.2357240e+00  -5.2288000e-02  -1.4677000e-02   3.0900000e-02  -1.1400000e-04   7.0000000e-05   1.0600000e-04
   2.1020000e+03   8.2396470e+00  -4.0674000e-02   2.9335000e-02  -2.5750000e-02  -1.1400000e-04   7.0000000e-05   1.0600000e-04
   2.1030000e+03   8.2435680e+00  -3.4860000e-02  -5.0000000e-06   5.1500000e-02  -1.1400000e-04   7.0000000e-05   1.0600000e-04
   2.1040000e+03   8.2474900e+00  -2.3239000e-02  -4.8930000e-03  -1.5450000e-02  -1.1400000e-04   7.0000000e-05   1.0600000e-04
   2.1050000e+03   8.2514120e+00  -5.2294000e-02   2.9333000e-02   3.6050000e-02  -1.1400000e-04   7.0000000e-05   1.0600000e-04
   2.1060000e+03   8.2553350e+00  -1.7429000e-02  -9.7820000e-03   5.1500000e-03  -1.1400000e-04   7.0000000e-05   1.0600000e-04
   2.1070000e+03   8.2592540e+00  -6.3911000e-02   9.7710000e-03   2.0600000e-02  -1.1400000e-04   7.0000000e-05   1.0600000e-04
   2.1080000e+03   8.2631770e+00  -4.0673000e-02   1.9554000e-02  -2.0600000e-02  -1.1400000e-04   7.0000000e-05   1.0600000e-04
   2.1090000e+03   8.2670970e+00  -1.1620000e-02  -2.0000000e-06   2.0600000e-02  -1.1400000e-04   7.0000000e-05   1.0600000e-04
   2.1100000e+03   8.2710190e+00  -5.8060000e-03  -2.4451000e-02  -1.0300000e-02  -1.1400000e-04   7.0000000e-05   1.0600000e-04
   2.1110000e+03   8.2749400e+00  -5.2292000e-02   1.4662000e-02   1.5450000e-02  -1.1400000e-04   7.0000000e-05   1.0600000e-04
   2.1120000e+03   8.2788630e+00  -5.8100000e-03  -1.0000000e-06   4.1200000e-02  -1.1400000e-04   7.0000000e-05   1.0600000e-04
   2.1130000e+03   8.2827840e+00  -6.9724000e-02   2.4440000e-02   0.0000000e+00  -1.1400000e-04   7.0000000e-05   1.0600000e-04
   2.1140000e+03   8.2867050e+00  -6.3910000e-02  -9.0000000e-06   2.5750000e-02  -1.1400000e-04   7.0000000e-05   1.0600000e-04
   2.1150000e+03   8.2906610e+00   1.7425000e-02   3.4233000e-02   2.5750000e-02  -1.1400000e-04   7.0000000e-05   1.0600000e-04
   2.1160000e+03   8.2945480e+00  -5.8108000e-02   5.3781000e-02   3.0900000e-02  -1.1400000e-04   7.0000000e-05   1.0600000e-04
   2.1170000e+03   8.2984710e+00  -1.7426000e-02  -2.4453000e-02   4.1200000e-02  -1.1400000e-04   7.0000000e-05   1.0600000e-04
   2.1180000e+03   8.3023930e+00  -5.8095000e-02  -3.4239000e-02   3.0900000e-02  -1.1400000e-04   7.0000000e-05   1.0600000e-04
   2.1190000e+03   8.3063140e+00  -5.8104000e-02   2.9331000e-02   3.6050000e-02  -1.1400000e-04   7.0000000e-05   1.0600000e-04
   2.1200000e+03   8.3102360e+00  -1.7430000e-02  -3.0000000e-06   2.0600000e-02  -1.1400000e-04   7.0000000e-05   1.0600000e-04
   2.1210000e+03   8.3141570e+00  -4.0676000e-02   4.4004000e-02  -5.1500000e-03  -1.1400000e-04   7.0000000e-05   1.0600000e-04
   2.1220000e+03   8.3180790e+00  -1.7436000e-02   3.9117000e-02  -3.6050000e-02  -1.1400000e-04   7.0000000e-05   1.0600000e-04
   2.1230000e+03   8.3220010e+00  -4.0675000e-02   3.4224000e-02  -1.0300000e-02  -1.1400000e-04   7.0000000e-05   1.0600000e-04
   2.1240000e+03   8.3259210e+00  -7.5529000e-02  -4.9010000e-03   1.0300000e-02  -1.1400000e-04   7.0000000e-05   1.0600000e-04
   2.1250000e+03   8.3298430e+00  -8.1338000e-02  -1.4682000e-02   1.5450000e-02  -1.1400000e-04   7.0000000e-05   1.0600000e-04
   2.1260000e+03   8.3337650e+00  -2.9051000e-02   4.8860000e-03   2.5750000e-02  -1.1400000e-04   7.0000000e-05   1.0600000e-04
   2.1270000e+03   8.3376860e+00  -2.9054000e-02   2.4446000e-02   2.5750000e-02  -1.1400000e-04   7.0000000e-05   1.0600000e-04
   2.1280000e+03   8.3416080e+00   5.8130000e-03  -1.9559000e-02   2.5750000e-02  -1.1400000e-04   7.0000000e-05   1.0600000e-04
   2.1290000e+03   8.3455290e+00  -1.1617000e-02  -1.9562000e-02   5.1500000e-02  -1.1400000e-04   7.0000000e-05   1.0600000e-04
   2.1300000e+03   8.3494500e+00  -4.6484000e-02   2.4443000e-02   2.0600000e-02  -1.1400000e-04   7.0000000e-05   1.0600000e-04
   2.1310000e+03   8.3533730e+00  -8.7154000e-02   2.9327000e-02   2.5750000e-02  -1.1400000e-04   7.0000000e-05   1.0600000e-04
   2.1320000e+03   8.3572940e+00  -1.7431000e-02   4.8870000e-03  -1.0300000e-02  -1.1400000e-04   7.0000000e-05   1.0600000e-04
   2.1330000e+03   8.3612160e+00  -1.1622000e-02   1.4668000e-02  -5.1500000e-03  -1.1400000e-04   7.0000000e-05   1.0600000e-04
   2.1340000e+03   8.3651380e+00  -6.9721000e-02   4.8800000e-03  -2.5750000e-02  -1.1400000e-04   7.0000000e-05   1.0600000e-04
   2.1350000e+03   8.3690600e+00  -5.8094000e-02  -3.9129000e-02   5.1500000e-03  -1.1400000e-04   7.0000000e-05   1.0600000e-04
   2.1360000e+03   8.3729800e+00  -6.3914000e-02   2.4441000e-02  -4.6350000e-02  -1.1400000e-04   7.0000000e-05   1.0600000e-04
   2.1370000e+03   8.3769030e+00  -4.0670000e-02  -6.0000000e-06   0.0000000e+00  -1.1400000e-04   7.0000000e-05   1.0600000e-04
   2.1380000e+03   8.3808220e+00   5.8060000e-03   2.4451000e-02  -6.1800000e-02  -1.1400000e-04   7.0000000e-05   1.0600000e-04
   2.1390000e+03   8.3847440e+00  -6.9724000e-02   2.9331000e-02   1.0300000e-02  -1.1400000e-04   7.0000000e-05   1.0600000e-04
   2.1400000e+03   8.3886660e+00  -8.7155000e-02   3.9108000e-02  -4.1200000e-02  -1.1400000e-04   7.0000000e-05   1.0600000e-04
   2.1410000e+03   8.3925880e+00  -4.6475000e-02  -3.4236000e-02   2.0600000e-02  -1.1400000e-04   7.0000000e-05   1.0600000e-04
   2.1420000e+03   8.3965090e+00  -1.1618000e-02  -1.4672000e-02   2.0600000e-02  -1.1400000e-04   7.0000000e-05   1.0600000e-04
   2.1430000e+03   8.4004310e+00  -2.3238000e-02  -1.4673000e-02   3.6050000e-02  -1.1400000e-04   7.0000000e-05   1.0600000e-04
   2.1440000e+03   8.4043520e+00  -5.8070000e-03  -2.4451000e-02   1.0300000e-02  -1.1400000e-04   7.0000000e-05   1.0600000e-04
   2.1450000e+03   8.4082740e+00  -6.3922000e-02   8.8011000e-02  -5.1500000e-03  -1.1400000e-04   7.0000000e-05   1.0600000e-04
   2.1460000e+03   8.4121950e+00  -8.1345000e-02   3.4218000e-02   0.0000000e+00  -1.1400000e-04   7.0000000e-05   1.0600000e-04
   2.1470000e+03   8.4161190e+00  -2.3236000e-02  -2.4453000e-02  -3.6050000e-02  -1.1400000e-04   7.0000000e-05   1.0600000e-04
   2.1480000e+03   8.4200400e+00  -6.3911000e-02   4.8810000e-03   1.0300000e-02  -1.1400000e-04   7.0000000e-05   1.0600000e-04
   2.1490000e+03   8.4239620e+00  -4.0672000e-02   1.4664000e-02  -3.0900000e-02  -1.1400000e-04   7.0000000e-05   1.0600000e-04
   2.1500000e+03   8.4278840e+00  -3.4866000e-02   4.4005000e-02   1.5450000e-02  -1.1400000e-04   7.0000000e-05   1.0600000e-04
   2.1510000e+03   8.4318050e+00  -6.9719000e-02  -4.9000000e-03  -2.0600000e-02  -1.1400000e-04   7.0000000e-05   1.0600000e-04
   2.1520000e+03   8.4357270e+00  -4.0672000e-02   1.4664000e-02   3.6050000e-02  -1.1400000e-04   7.0000000e-05   1.0600000e-04
   2.1530000e+03   8.4396470e+00  -1.0000000e-06   9.7800000e-03  -2.0600000e-02  -1.1400000e-04   7.0000000e-05   1.0600000e-04
   2.1540000e+03   8.4435680e+00  -5.2291000e-02   4.8820000e-03   2.5750000e-02  -1.1400000e-04   7.0000000e-05   1.0600000e-04
   2.1550000e+03   8.4474900e+00  -5.8101000e-02   9.7710000e-03  -1.0300000e-02  -1.1400000e-04   7.0000000e-05   1.0600000e-04
   2.1560000e+03   8.4514510e+00  -1.1621000e-02   4.8880000e-03  -2.5750000e-02  -1.1400000e-04   7.0000000e-05   1.0600000e-04
   2.1570000e+03   8.4553340e+00  -6.9718000e-02  -1.4680000e-02   5.1500000e-03  -1.1400000e-04   7.0000000e-05   1.0600000e-04
   2.1580000e+03   8.4592550e+00  -4.0664000e-02  -3.9126000e-02  -1.0300000e-02  -1.1400000e-04   7.0000000e-05   1.0600000e-04
   2.1590000e+03   8.4631760e+00  -3.4859000e-02  -4.8950000e-03  -2.0600000e-02  -1.1400000e-04   7.0000000e-05   1.0600000e-04
   2.1600000e+03   8.4670980e+00   5.8070000e-03   1.9561000e-02  -3.0900000e-02  -1.1400000e-04   7.0000000e-05   1.0600000e-04
   2.1610000e+03   8.4710200e+00  -1.1617000e-02  -1.9562000e-02   0.0000000e+00  -1.1400000e-04   7.0000000e-05   1.0600000e-04
   2.1620000e+03   8.4749410e+00  -6.3916000e-02   4.4001000e-02  -5.1500000e-02  -1.1400000e-04   7.0000000e-05   1.0600000e-04
   2.1630000e+03   8.4788640e+00  -8.7154000e-02   2.4437000e-02   2.0600000e-02  -1.1400000e-04   7.0000000e-05   1.0600000e-04
   2.1640000e+03   8.4827840e+00  -3.4861000e-02   9.7750000e-03  -4.1200000e-02  -1.1400000e-04   7.0000000e-05   1.0600000e-04
   2.1650000e+03   8.4867060e+00  -1.0000000e-06   4.8900000e-03   3.0900000e-02  -1.1400000e-04   7.0000000e-05   1.0600000e-04
   2.1660000e+03   8.4906280e+00  -4.6480000e-02  -7.0000000e-06  -1.5450000e-02  -1.1400000e-04   7.0000000e-05   1.0600000e-04
   2.1670000e+03   8.4945480e+00  -7.5524000e-02  -3.9131000e-02   3.0900000e-02  -1.1400000e-04   7.0000000e-05   1.0600000e-04
   2.1680000e+03   8.4984690e+00  -5.2299000e-02   6.3562000e-02  -3.6050000e-02  -1.1400000e-04   7.0000000e-05   1.0600000e-04
   2.1690000e+03   8.5023920e+00  -5.8103000e-02   1.9551000e-02  -2.0600000e-02  -1.1400000e-04   7.0000000e-05   1.0600000e-04
   2.1700000e+03   8.5063140e+00  -1.1618000e-02  -1.4672000e-02  -5.1500000e-02  -1.1400000e-04   7.0000000e-05   1.0600000e-04
   2.1710000e+03   8.5102360e+00  -5.8095000e-02  -3.4239000e-02  -4.1200000e-02  -1.1400000e-04   7.0000000e-05   1.0600000e-04
   2.1720000e+03   8.5141560e+00  -8.7149000e-02  -4.9030000e-03  -2.0600000e-02  -1.1400000e-04   7.0000000e-05   1.0600000e-04
   2.1730000e+03   8.5180780e+00  -2.3240000e-02  -3.0000000e-06  -4.1200000e-02  -1.1400000e-04   7.0000000e-05   1.0600000e-04
   2.1740000e+03   8.5219990e+00  -5.8200000e-03   6.8459000e-02  -6.1800000e-02  -1.1400000e-04   7.0000000e-05   1.0600000e-04
   2.1750000e+03   8.5259210e+00  -4.6480000e-02  -7.0000000e-06  -2.0600000e-02  -1.1400000e-04   7.0000000e-05   1.0600000e-04
   2.1760000e+03   8.5298440e+00  -4.0671000e-02   4.8840000e-03  -6.1800000e-02  -1.1400000e-04   7.0000000e-05   1.0600000e-04
   2.1770000e+03   8.5337660e+00  -2.9049000e-02  -4.8940000e-03  -2.5750000e-02  -1.1400000e-04   7.0000000e-05   1.0600000e-04
   2.1780000e+03   8.5376870e+00  -4.0669000e-02  -9.7860000e-03   5.1500000e-03  -1.1400000e-04   7.0000000e-05   1.0600000e-04
   2.1790000e+03   8.5416070e+00  -4.0673000e-02   2.4445000e-02  -2.0600000e-02  -1.1400000e-04   7.0000000e-05   1.0600000e-04
   2.1800000e+03   8.5455300e+00  -4.6486000e-02   4.4004000e-02   5.1500000e-03  -1.1400000e-04   7.0000000e-05   1.0600000e-04
   2.1810000e+03   8.5494510e+00  -5.8090000e-03  -4.8910000e-03  -5.1500000e-03  -1.1400000e-04   7.0000000e-05   1.0600000e-04
   2.1820000e+03   8.5533710e+00  -1.7430000e-02  -2.0000000e-06  -1.5450000e-02  -1.1400000e-04   7.0000000e-05   1.0600000e-04
   2.1830000e+03   8.5572930e+00  -1.7435000e-02   3.9118000e-02  -5.6650000e-02  -1.1400000e-04   7.0000000e-05   1.0600000e-04
   2.1840000e+03   8.5612150e+00  -5.2292000e-02   1.4663000e-02  -2.5750000e-02  -1.1400000e-04   7.0000000e-05   1.0600000e-04
   2.1850000e+03   8.5651370e+00   5.8080000e-03   1.4671000e-02  -5.6650000e-02  -1.1400000e-04   7.0000000e-05   1.0600000e-04
   2.1860000e+03   8.5690590e+00  -2.9056000e-02   4.4006000e-02  -2.5750000e-02  -1.1400000e-04   7.0000000e-05   1.0600000e-04
   2.1870000e+03   8.5729800e+00  -2.9049000e-02  -9.7840000e-03  -4.6350000e-02  -1.1400000e-04   7.0000000e-05   1.0600000e-04
   2.1880000e+03   8.5769010e+00  -4.6481000e-02   4.8830000e-03  -2.0600000e-02  -1.1400000e-04   7.0000000e-05   1.0600000e-04
   2.1890000e+03   8.5808240e+00  -5.2289000e-02  -9.7880000e-03  -4.6350000e-02  -1.1400000e-04   7.0000000e-05   1.0600000e-04
   2.1900000e+03   8.5847450e+00  -5.8099000e-02  -4.8990000e-03  -5.1500000e-03  -1.1400000e-04   7.0000000e-05   1.0600000e-04
   2.1910000e+03   8.5886670e+00  -5.0000000e-06   3.4230000e-02  -2.0600000e-02  -1.1400000e-04   7.0000000e-05   1.0600000e-04
   2.1920000e+03   8.5925880e+00  -5.8107000e-02   4.8891000e-02  -3.6050000e-02  -1.1400000e-04   7.0000000e-05   1.0600000e-04
   2.1930000e+03   8.5965100e+00  -6.3916000e-02   3.9111000e-02  -1.0300000e-02  -1.1400000e-04   7.0000000e-05   1.0600000e-04
   2.1940000e+03   8.6004310e+00  -4.6478000e-02  -1.4677000e-02  -5.6650000e-02  -1.1400000e-04   7.0000000e-05   1.0600000e-04
   2.1950000e+03   8.6043540e+00  -2.3238000e-02  -1.4673000e-02  -5.1500000e-02  -1.1400000e-04   7.0000000e-05   1.0600000e-04
   2.1960000e+03   8.6082740e+00  -4.6480000e-02  -7.0000000e-06  -4.1200000e-02  -1.1400000e-04   7.0000000e-05   1.0600000e-04
   2.1970000e+03   8.6121950e+00  -2.9049000e-02  -4.8940000e-03  -3.6050000e-02  -1.1400000e-04   7.0000000e-05   1.0600000e-04
   2.1980000e+03   8.6161170e+00  -6.3918000e-02   5.3781000e-02  -4.6350000e-02  -1.1400000e-04   7.0000000e-05   1.0600000e-04
   2.1990000e+03   8.6200390e+00  -6.3914000e-02   2.9331000e-02  -2.0600000e-02  -1.1400000e-04   7.0000000e-05   1.0600000e-04
   2.2000000e+03   8.6239600e+00  -2.3237000e-02  -1.9563000e-02  -3.6050000e-02  -1.1400000e-04   7.0000000e-05   1.0600000e-04
   2.2010000e+03   8.6278820e+00  -4.6479000e-02  -9.7870000e-03  -1.5450000e-02  -1.1400000e-04   7.0000000e-05   1.0600000e-04
   2.2020000e+03   8.6318030e+00  -2.9054000e-02   2.9336000e-02   1.0300000e-02  -1.1400000e-04   7.0000000e-05   1.0600000e-04
   2.2030000e+03   8.6357250e+00  -1.1623000e-02   1.9558000e-02  -3.0900000e-02  -1.1400000e-04   7.0000000e-05   1.0600000e-04
   2.2040000e+03   8.6396470e+00  -2.3240000e-02  -3.0000000e-06   0.0000000e+00  -1.1400000e-04   7.0000000e-05   1.0600000e-04
   2.2050000e+03   8.6435680e+00  -4.6479000e-02  -4.8970000e-03  -2.5750000e-02  -1.1400000e-04   7.0000000e-05   1.0600000e-04
   2.2060000e+03   8.6474910e+00   1.7429000e-02   9.7830000e-03   0.0000000e+00  -1.1400000e-04   7.0000000e-05   1.0600000e-04
   2.2070000e+03   8.6514130e+00  -5.8106000e-02   4.4001000e-02  -5.1500000e-02  -1.1400000e-04   7.0000000e-05   1.0600000e-04
   2.2080000e+03   8.6553330e+00  -5.2290000e-02  -8.0000000e-06   1.5450000e-02  -1.1400000e-04   7.0000000e-05   1.0600000e-04
   2.2090000e+03   8.6592560e+00  -2.3242000e-02   1.4667000e-02  -6.1800000e-02  -1.1400000e-04   7.0000000e-05   1.0600000e-04
   2.2100000e+03   8.6631770e+00  -6.9721000e-02   9.7700000e-03   1.5450000e-02  -1.1400000e-04   7.0000000e-05   1.0600000e-04
   2.2110000e+03   8.6670970e+00  -6.9720000e-02  -1.0000000e-05  -4.1200000e-02  -1.1400000e-04   7.0000000e-05   1.0600000e-04
   2.2120000e+03   8.6710190e+00  -1.1617000e-02  -1.9562000e-02  -2.0600000e-02  -1.1400000e-04   7.0000000e-05   1.0600000e-04
   2.2130000e+03   8.6749410e+00   5.8060000e-03   2.4451000e-02  -4.6350000e-02  -1.1400000e-04   7.0000000e-05   1.0600000e-04
   2.2140000e+03   8.6788630e+00  -5.2291000e-02   9.7720000e-03  -6.1800000e-02  -1.1400000e-04   7.0000000e-05   1.0600000e-04
   2.2150000e+03   8.6827840e+00  -4.6483000e-02   1.9553000e-02  -1.0300000e-02  -1.1400000e-04   7.0000000e-05   1.0600000e-04
   2.2160000e+03   8.6867070e+00  -5.2294000e-02   2.4442000e-02   0.0000000e+00  -1.1400000e-04   7.0000000e-05   1.0600000e-04
   2.2170000e+03   8.6906270e+00  -5.8070000e-03  -1.9561000e-02   1.0300000e-02  -1.1400000e-04   7.0000000e-05   1.0600000e-04
   2.2180000e+03   8.6945640e+00   1.7434000e-02  -2.4447000e-02  -8.7550000e-02  -1.1400000e-04   7.0000000e-05   1.0600000e-04
   2.2190000e+03   8.6984710e+00  -4.0672000e-02   1.4665000e-02  -5.1500000e-03  -1.1400000e-04   7.0000000e-05   1.0600000e-04
   2.2200000e+03   8.7023940e+00  -6.9717000e-02  -2.4459000e-02  -5.1500000e-02  -1.1400000e-04   7.0000000e-05   1.0600000e-04
   2.2210000e+03   8.7063140e+00  -5.8120000e-03   1.4669000e-02  -2.0600000e-02  -1.1400000e-04   7.0000000e-05   1.0600000e-04
   2.2220000e+03   8.7102360e+00  -1.1626000e-02   4.4008000e-02  -1.0300000e-01  -1.1400000e-04   7.0000000e-05   1.0600000e-04
   2.2230000e+03   8.7141570e+00  -5.2284000e-02  -4.4017000e-02   0.0000000e+00  -1.1400000e-04   7.0000000e-05   1.0600000e-04
   2.2240000e+03   8.7180800e+00  -4.0665000e-02  -3.4235000e-02  -3.6050000e-02  -1.1400000e-04   7.0000000e-05   1.0600000e-04
   2.2250000e+03   8.7219990e+00  -7.5533000e-02   2.4440000e-02   1.0300000e-02  -1.1400000e-04   7.0000000e-05   1.0600000e-04
   2.2260000e+03   8.7259210e+00  -2.9056000e-02   3.9116000e-02  -2.5750000e-02  -1.1400000e-04   7.0000000e-05   1.0600000e-04
   2.2270000e+03   8.7298430e+00   5.2287000e-02   1.9568000e-02   5.1500000e-03  -1.1400000e-04   7.0000000e-05   1.0600000e-04
   2.2280000e+03   8.7337650e+00  -6.9724000e-02   2.9330000e-02  -5.1500000e-02  -1.1400000e-04   7.0000000e-05   1.0600000e-04
   2.2290000e+03   8.7376860e+00  -8.1346000e-02   3.9108000e-02   4.6350000e-02  -1.1400000e-04   7.0000000e-05   1.0600000e-04
   2.2300000e+03   8.7416080e+00   2.0000000e-06  -1.4670000e-02   0.0000000e+00  -1.1400000e-04   7.0000000e-05   1.0600000e-04
   2.2310000e+03   8.7455280e+00  -6.3909000e-02  -9.7890000e-03  -8.7550000e-02  -1.1400000e-04   7.0000000e-05   1.0600000e-04
   2.2320000e+03   8.7494510e+00  -6.3913000e-02   1.9551000e-02   1.0300000e-02  -1.1400000e-04   7.0000000e-05   1.0600000e-04
   2.2330000e+03   8.7533720e+00  -2.3240000e-02  -3.0000000e-06  -5.1500000e-02  -1.1400000e-04   7.0000000e-05   1.0600000e-04
   2.2340000e+03   8.7572940e+00  -4.6481000e-02   9.7730000e-03  -4.1200000e-02  -1.1400000e-04   7.0000000e-05   1.0600000e-04
   2.2350000e+03   8.7612170e+00  -3.4860000e-02  -5.0000000e-06  -3.6050000e-02  -1.1400000e-04   7.0000000e-05   1.0600000e-04
   2.2360000e+03   8.7651390e+00  -2.3241000e-02   4.8870000e-03  -3.0900000e-02  -1.1400000e-04   7.0000000e-05   1.0600000e-04
   2.2370000e+03   8.7690590e+00  -6.9720000e-02  -1.0000000e-05  -2.5750000e-02  -1.1400000e-04   7.0000000e-05   1.0600000e-04
   2.2380000e+03   8.7729820e+00  -8.7149000e-02  -4.9030000e-03   2.0600000e-02  -1.1400000e-04   7.0000000e-05   1.0600000e-04
   2.2390000e+03   8.7769020e+00   0.0000000e+00   0.0000000e+00   1.0300000e-02  -1.1400000e-04   7.0000000e-05   1.0600000e-04
   2.2400000e+03   8.7808230e+00  -5.2292000e-02   1.4662000e-02   3.6050000e-02  -1.1400000e-04   7.0000000e-05   1.0600000e-04
   2.2410000e+03   8.7847440e+00  -5.8101000e-02   9.7710000e-03   1.5450000e-02  -1.1400000e-04   7.0000000e-05   1.0600000e-04
   2.2420000e+03   8.7886670e+00  -1.7428000e-02  -1.4673000e-02   5.1500000e-03  -1.1400000e-04   7.0000000e-05   1.0600000e-04
   2.2430000e+03   8.7925880e+00  -2.3239000e-02  -4.8930000e-03  -5.1500000e-03  -1.1400000e-04   7.0000000e-05   1.0600000e-04
   2.2440000e+03   8.7965100e+00  -4.0673000e-02   1.9554000e-02   0.0000000e+00  -1.1400000e-04   7.0000000e-05   1.0600000e-04
   2.2450000e+03   8.8004300e+00   0.0000000e+00   0.0000000e+00   0.0000000e+00  -1.1400000e-04   7.0000000e-05   1.0600000e-04
   2.2460000e+03   8.8043530e+00  -6.9542000e-02  -1.2078400e+00   5.1500000e-03  -1.1400000e-04   7.0000000e-05   1.0600000e-04
   2.2470000e+03   8.8082740e+00  -4.0667000e-02  -1.9566000e-02   0.0000000e+00  -1.1400000e-04   7.0000000e-05   1.0600000e-04
   2.2480000e+03   8.8121970e+00   5.2295000e-02  -3.4222000e-02  -1.5450000e-02  -1.1400000e-04   7.0000000e-05   1.0600000e-04
   2.2490000e+03   8.8161180e+00  -9.2959000e-02  -4.9040000e-03  -2.0600000e-02  -1.1400000e-04   7.0000000e-05   1.0600000e-04
   2.2500000e+03   8.8200400e+00  -8.7158000e-02   5.3777000e-02  -1.5450000e-02  -1.1400000e-04   7.0000000e-05   1.0600000e-04
   2.2510000e+03   8.8239610e+00  -5.8100000e-03  -1.0000000e-06   4.1200000e-02  -1.1400000e-04   7.0000000e-05   1.0600000e-04
   2.2520000e+03   8.8278830e+00  -4.0676000e-02   4.4004000e-02   5.1500000e-03  -1.1400000e-04   7.0000000e-05   1.0600000e-04
   2.2530000e+03   8.8318040e+00  -4.6477000e-02  -1.9567000e-02   5.6650000e-02  -1.1400000e-04   7.0000000e-05   1.0600000e-04
   2.2540000e+03   8.8357250e+00  -1.7426000e-02  -2.4453000e-02   2.0600000e-02  -1.1400000e-04   7.0000000e-05   1.0600000e-04
   2.2550000e+03   8.8396460e+00  -4.6484000e-02   2.9333000e-02   1.5450000e-02  -1.1400000e-04   7.0000000e-05   1.0600000e-04
   2.2560000e+03   8.8435690e+00  -6.9730000e-02   6.8450000e-02  -5.1500000e-03  -1.1400000e-04   7.0000000e-05   1.0600000e-04
   2.2570000e+03   8.8474900e+00   1.1620000e-02   2.0000000e-06   5.1500000e-03  -1.1400000e-04   7.0000000e-05   1.0600000e-04
   2.2580000e+03   8.8514130e+00  -5.2289000e-02  -4.8980000e-03   5.1500000e-03  -1.1400000e-04   7.0000000e-05   1.0600000e-04
   2.2590000e+03   8.8553340e+00  -6.9721000e-02   9.7700000e-03  -5.1500000e-03  -1.1400000e-04   7.0000000e-05   1.0600000e-04
   2.2600000e+03   8.8592550e+00  -2.3243000e-02   1.9557000e-02   2.5750000e-02  -1.1400000e-04   7.0000000e-05   1.0600000e-04
   2.2610000e+03   8.8631770e+00  -4.6482000e-02   1.4664000e-02  -1.5450000e-02  -1.1400000e-04   7.0000000e-05   1.0600000e-04
   2.2620000e+03   8.8670990e+00  -6.9724000e-02   2.9331000e-02   3.6050000e-02  -1.1400000e-04   7.0000000e-05   1.0600000e-04
   2.2630000e+03   8.8710190e+00  -2.9045000e-02  -3.9124000e-02   1.0300000e-02  -1.1400000e-04   7.0000000e-05   1.0600000e-04
   2.2640000e+03   8.8749420e+00  -5.8099000e-02  -4.8980000e-03   4.6350000e-02  -1.1400000e-04   7.0000000e-05   1.0600000e-04
   2.2650000e+03   8.8788640e+00  -2.9052000e-02   1.4666000e-02  -1.0300000e-02  -1.1400000e-04   7.0000000e-05   1.0600000e-04
   2.2660000e+03   8.8827840e+00   5.8140000e-03  -2.9339000e-02   3.6050000e-02  -1.1400000e-04   7.0000000e-05   1.0600000e-04
   2.2670000e+03   8.8867070e+00  -5.2285000e-02  -3.9127000e-02   0.0000000e+00  -1.1400000e-04   7.0000000e-05   1.0600000e-04
   2.2680000e+03   8.8906280e+00  -6.9726000e-02   4.4000000e-02   1.5450000e-02  -1.1400000e-04   7.0000000e-05   1.0600000e-04
   2.2690000e+03   8.8945480e+00  -1.7433000e-02   1.9557000e-02   5.1500000e-03  -1.1400000e-04   7.0000000e-05   1.0600000e-04
   2.2700000e+03   8.8984710e+00  -5.2288000e-02  -1.4678000e-02   5.1500000e-03  -1.1400000e-04   7.0000000e-05   1.0600000e-04
   2.2710000e+03   8.9023920e+00  -4.6479000e-02  -9.7870000e-03   0.0000000e+00  -1.1400000e-04   7.0000000e-05   1.0600000e-04
   2.2720000e+03   8.9063140e+00  -5.8090000e-03  -9.7810000e-03   2.0600000e-02  -1.1400000e-04   7.0000000e-05   1.0600000e-04
   2.2730000e+03   8.9102340e+00  -4.0664000e-02  -3.9126000e-02   2.0600000e-02  -1.1400000e-04   7.0000000e-05   1.0600000e-04
   2.2740000e+03   8.9141560e+00  -2.9061000e-02   7.3346000e-02   1.5450000e-02  -1.1400000e-04   7.0000000e-05   1.0600000e-04
   2.2750000e+03   8.9180780e+00  -1.7436000e-02   3.9117000e-02   4.1200000e-02  -1.1400000e-04   7.0000000e-05   1.0600000e-04
   2.2760000e+03   8.9220000e+00  -5.2288000e-02  -1.4678000e-02   2.0600000e-02  -1.1400000e-04   7.0000000e-05   1.0600000e-04
   2.2770000e+03   8.9259220e+00  -6.9718000e-02  -1.4680000e-02   2.0600000e-02  -1.1400000e-04   7.0000000e-05   1.0600000e-04
   2.2780000e+03   8.9298440e+00  -4.6484000e-02   2.9333000e-02   2.5750000e-02  -1.1400000e-04   7.0000000e-05   1.0600000e-04
   2.2790000e+03   8.9337650e+00  -4.0672000e-02   1.4664000e-02   3.0900000e-02  -1.1400000e-04   7.0000000e-05   1.0600000e-04
   2.2800000e+03   8.9376860e+00  -3.4866000e-02   4.4005000e-02  -5.1500000e-03  -1.1400000e-04   7.0000000e-05   1.0600000e-04
   2.2810000e+03   8.9416070e+00  -4.0674000e-02   2.4444000e-02   1.0300000e-02  -1.1400000e-04   7.0000000e-05   1.0600000e-04
   2.2820000e+03   8.9455300e+00  -5.8099000e-02  -9.7890000e-03   5.1500000e-03  -1.1400000e-04   7.0000000e-05   1.0600000e-04
   2.2830000e+03   8.9494500e+00  -2.3237000e-02  -1.9563000e-02   2.0600000e-02  -1.1400000e-04   7.0000000e-05   1.0600000e-04
   2.2840000e+03   8.9533720e+00  -4.6482000e-02   1.4663000e-02   0.0000000e+00  -1.1400000e-04   7.0000000e-05   1.0600000e-04
   2.2850000e+03   8.9572940e+00  -4.0673000e-02   1.9554000e-02   1.5450000e-02  -1.1400000e-04   7.0000000e-05   1.0600000e-04
   2.2860000e+03   8.9612160e+00  -3.4861000e-02   4.8850000e-03   2.0600000e-02  -1.1400000e-04   7.0000000e-05   1.0600000e-04
   2.2870000e+03   8.9651370e+00   1.7429000e-02   4.8930000e-03   3.6050000e-02  -1.1400000e-04   7.0000000e-05   1.0600000e-04
   2.2880000e+03   8.9690590e+00  -5.2290000e-02  -8.0000000e-06   1.5450000e-02  -1.1400000e-04   7.0000000e-05   1.0600000e-04
   2.2890000e+03   8.9729800e+00  -6.9721000e-02   9.7700000e-03   4.6350000e-02  -1.1400000e-04   7.0000000e-05   1.0600000e-04
   2.2900000e+03   8.9769020e+00  -5.8104000e-02   2.4441000e-02   2.5750000e-02  -1.1400000e-04   7.0000000e-05   1.0600000e-04
   2.2910000e+03   8.9808240e+00  -8.7149000e-02  -4.9030000e-03   3.6050000e-02  -1.1400000e-04   7.0000000e-05   1.0600000e-04
   2.2920000e+03   8.9847460e+00   2.9048000e-02   1.4674000e-02   2.0600000e-02  -1.1400000e-04   7.0000000e-05   1.0600000e-04
   2.2930000e+03   8.9886670e+00  -6.3915000e-02   3.4221000e-02  -5.1500000e-03  -1.1400000e-04   7.0000000e-05   1.0600000e-04
   2.2940000e+03   8.9925890e+00  -8.1340000e-02  -1.2000000e-05   5.1500000e-03  -1.1400000e-04   7.0000000e-05   1.0600000e-04
   2.2950000e+03   8.9965100e+00  -1.7432000e-02   1.4667000e-02  -5.1500000e-03  -1.1400000e-04   7.0000000e-05   1.0600000e-04
   2.2960000e+03   9.0004330e+00  -5.8080000e-03  -1.4671000e-02  -1.0300000e-02  -1.1400000e-04   7.0000000e-05   1.0600000e-04
   2.2970000e+03   9.0043530e+00  -5.8103000e-02   1.9551000e-02  -5.1500000e-03  -1.1400000e-04   7.0000000e-05   1.0600000e-04
   2.2980000e+03   9.0082740e+00  -4.0674000e-02   2.4444000e-02   0.0000000e+00  -1.1400000e-04   7.0000000e-05   1.0600000e-04
   2.2990000e+03   9.0121960e+00  -4.0676000e-02   4.4004000e-02  -4.6350000e-02  -1.1400000e-04   7.0000000e-05   1.0600000e-04
   2.3000000e+03   9.0161170e+00  -4.6480000e-02  -6.0000000e-06   2.0600000e-02  -1.1400000e-04   7.0000000e-05   1.0600000e-04
   2.3010000e+03   9.0200400e+00   5.8160000e-03  -4.4009000e-02   2.5750000e-02  -1.1400000e-04   7.0000000e-05   1.0600000e-04
   2.3020000e+03   9.0239610e+00  -4.6485000e-02   3.4224000e-02   1.5450000e-02  -1.1400000e-04   7.0000000e-05   1.0600000e-04
   2.3030000e+03   9.0278820e+00  -6.9724000e-02   2.9331000e-02   0.0000000e+00  -1.1400000e-04   7.0000000e-05   1.0600000e-04
   2.3040000e+03   9.0318040e+00   2.9050000e-02   4.0000000e-06   3.0900000e-02  -1.1400000e-04   7.0000000e-05   1.0600000e-04
   2.3050000e+03   9.0357260e+00  -2.3241000e-02   9.7770000e-03   1.0300000e-02  -1.1400000e-04   7.0000000e-05   1.0600000e-04
   2.3060000e+03   9.0396480e+00  -5.2289000e-02  -4.8970000e-03  -1.0300000e-02  -1.1400000e-04   7.0000000e-05   1.0600000e-04
   2.3070000e+03   9.0435700e+00  -4.0666000e-02  -2.9346000e-02  -1.0300000e-02  -1.1400000e-04   7.0000000e-05   1.0600000e-04
   2.3080000e+03   9.0474910e+00   5.8080000e-03   1.4671000e-02  -1.5450000e-02  -1.1400000e-04   7.0000000e-05   1.0600000e-04
   2.3090000e+03   9.0514120e+00  -5.8104000e-02   2.9331000e-02  -1.5450000e-02  -1.1400000e-04   7.0000000e-05   1.0600000e-04
   2.3100000e+03   9.0553340e+00   5.8100000e-03   1.0000000e-06  -1.0300000e-02  -1.1400000e-04   7.0000000e-05   1.0600000e-04
   2.3110000e+03   9.0592560e+00  -4.6475000e-02  -3.4237000e-02  -1.0300000e-02  -1.1400000e-04   7.0000000e-05   1.0600000e-04
   2.3120000e+03   9.0631750e+00  -4.6486000e-02   3.9113000e-02  -5.1500000e-02  -1.1400000e-04   7.0000000e-05   1.0600000e-04
   2.3130000e+03   9.0670970e+00   5.8090000e-03   4.8910000e-03   2.0600000e-02  -1.1400000e-04   7.0000000e-05   1.0600000e-04
   2.3140000e+03   9.0710200e+00  -2.9051000e-02   4.8860000e-03  -1.5450000e-02  -1.1400000e-04   7.0000000e-05   1.0600000e-04
   2.3150000e+03   9.0749410e+00  -1.0458300e-01   1.9545000e-02  -1.0300000e-02  -1.1400000e-04   7.0000000e-05   1.0600000e-04
   2.3160000e+03   9.0788630e+00  -5.2292000e-02   1.4662000e-02   1.5450000e-02  -1.1400000e-04   7.0000000e-05   1.0600000e-04
   2.3170000e+03   9.0827850e+00   5.2291000e-02  -9.7720000e-03   1.5450000e-02  -1.1400000e-04   7.0000000e-05   1.0600000e-04
   2.3180000e+03   9.0867060e+00  -2.9051000e-02   4.8860000e-03  -3.6050000e-02  -1.1400000e-04   7.0000000e-05   1.0600000e-04
   2.3190000e+03   9.0906280e+00  -5.8100000e-02  -9.0000000e-06  -5.1500000e-03  -1.1400000e-04   7.0000000e-05   1.0600000e-04
   2.3200000e+03   9.0945490e+00  -4.6479000e-02  -9.7870000e-03  -2.0600000e-02  -1.1400000e-04   7.0000000e-05   1.0600000e-04
   2.3210000e+03   9.0985010e+00  -5.8104000e-02   2.9331000e-02  -3.0900000e-02  -1.1400000e-04   7.0000000e-05   1.0600000e-04
   2.3220000e+03   9.1023940e+00  -3.4864000e-02   2.4445000e-02  -5.1500000e-03  -1.1400000e-04   7.0000000e-05   1.0600000e-04
   2.3230000e+03   9.1063140e+00   2.0000000e-06  -1.4670000e-02  -3.0900000e-02  -1.1400000e-04   7.0000000e-05   1.0600000e-04
   2.3240000e+03   9.1102350e+00  -5.2285000e-02  -3.4238000e-02   2.0600000e-02  -1.1400000e-04   7.0000000e-05   1.0600000e-04
   2.3250000e+03   9.1141580e+00  -4.0674000e-02   2.9334000e-02  -2.0600000e-02  -1.1400000e-04   7.0000000e-05   1.0600000e-04
   2.3260000e+03   9.1180770e+00  -5.8100000e-03  -1.0000000e-06   2.5750000e-02  -1.1400000e-04   7.0000000e-05   1.0600000e-04
   2.3270000e+03   9.1219990e+00  -1.1626000e-02   4.4008000e-02   1.0300000e-02  -1.1400000e-04   7.0000000e-05   1.0600000e-04
   2.3280000e+03   9.1259210e+00  -2.3244000e-02   2.9337000e-02   5.1500000e-03  -1.1400000e-04   7.0000000e-05   1.0600000e-04
   2.3290000e+03   9.1298430e+00  -1.1619600e-01  -2.9357000e-02  -1.0300000e-02  -1.1400000e-04   7.0000000e-05   1.0600000e-04
   2.3300000e+03   9.1337650e+00   6.0000000e-06  -3.9120000e-02  -1.0300000e-02  -1.1400000e-04   7.0000000e-05   1.0600000e-04
   2.3310000e+03   9.1376870e+00   1.1611000e-02   6.3572000e-02  -4.1200000e-02  -1.1400000e-04   7.0000000e-05   1.0600000e-04
   2.3320000e+03   9.1416060e+00  -7.5534000e-02   2.9329000e-02  -4.6350000e-02  -1.1400000e-04   7.0000000e-05   1.0600000e-04
   2.3330000e+03   9.1455290e+00  -5.2287000e-02  -1.9568000e-02  -2.0600000e-02  -1.1400000e-04   7.0000000e-05   1.0600000e-04
   2.3340000e+03   9.1494510e+00  -2.3244000e-02   2.4447000e-02  -3.0900000e-02  -1.1400000e-04   7.0000000e-05   1.0600000e-04
   2.3350000e+03   9.1533730e+00  -6.9720000e-02  -1.0000000e-05  -4.6350000e-02  -1.1400000e-04   7.0000000e-05   1.0600000e-04
   2.3360000e+03   9.1572950e+00  -2.9049000e-02  -4.8940000e-03  -1.0300000e-02  -1.1400000e-04   7.0000000e-05   1.0600000e-04
   2.3370000e+03   9.1612160e+00  -1.7424000e-02  -3.9123000e-02   1.0300000e-02  -1.1400000e-04   7.0000000e-05   1.0600000e-04
   2.3380000e+03   9.1651370e+00  -4.0676000e-02   3.9114000e-02  -3.6050000e-02  -1.1400000e-04   7.0000000e-05   1.0600000e-04
   2.3390000e+03   9.1690600e+00  -5.8104000e-02   2.9331000e-02  -1.0300000e-02  -1.1400000e-04   7.0000000e-05   1.0600000e-04
   2.3400000e+03   9.1729810e+00  -3.4858000e-02  -1.4675000e-02  -1.0300000e-02  -1.1400000e-04   7.0000000e-05   1.0600000e-04
   2.3410000e+03   9.1769010e+00  -5.2289000e-02  -4.8970000e-03  -4.1200000e-02  -1.1400000e-04   7.0000000e-05   1.0600000e-04
   2.3420000e+03   9.1808220e+00  -6.3908000e-02  -1.4679000e-02  -2.0600000e-02  -1.1400000e-04   7.0000000e-05   1.0600000e-04
   2.3430000e+03   9.1847450e+00   1.1625000e-02  -3.9118000e-02  -1.5450000e-02  -1.1400000e-04   7.0000000e-05   1.0600000e-04
   2.3440000e+03   9.1886670e+00  -2.9056000e-02   4.4006000e-02  -4.1200000e-02  -1.1400000e-04   7.0000000e-05   1.0600000e-04
   2.3450000e+03   9.1925890e+00  -4.0673000e-02   2.4445000e-02  -3.0900000e-02  -1.1400000e-04   7.0000000e-05   1.0600000e-04
   2.3460000e+03   9.1965080e+00  -1.7429000e-02  -9.7820000e-03  -5.1500000e-02  -1.1400000e-04   7.0000000e-05   1.0600000e-04
   2.3470000e+03   9.2004310e+00  -4.0671000e-02   4.8850000e-03  -5.1500000e-02  -1.1400000e-04   7.0000000e-05   1.0600000e-04
   2.3480000e+03   9.2043530e+00  -5.8101000e-02   9.7710000e-03  -5.1500000e-02  -1.1400000e-04   7.0000000e-05   1.0600000e-04
   2.3490000e+03   9.2082750e+00   5.8130000e-03  -1.9559000e-02  -1.0300000e-02  -1.1400000e-04   7.0000000e-05   1.0600000e-04
   2.3500000e+03   9.2121960e+00  -1.7436000e-02   4.4007000e-02  -3.6050000e-02  -1.1400000e-04   7.0000000e-05   1.0600000e-04
   2.3510000e+03   9.2161180e+00  -8.7160000e-02   6.8447000e-02  -2.5750000e-02  -1.1400000e-04   7.0000000e-05   1.0600000e-04
   2.3520000e+03   9.2200390e+00  -1.1629000e-02   6.3568000e-02  -2.0600000e-02  -1.1400000e-04   7.0000000e-05   1.0600000e-04
   2.3530000e+03   9.2239610e+00  -5.2285000e-02  -3.4238000e-02  -3.0900000e-02  -1.1400000e-04   7.0000000e-05   1.0600000e-04
   2.3540000e+03   9.2278830e+00  -4.6475000e-02  -3.4237000e-02  -3.6050000e-02  -1.1400000e-04   7.0000000e-05   1.0600000e-04
   2.3550000e+03   9.2318030e+00  -2.9054000e-02   2.4446000e-02  -2.5750000e-02  -1.1400000e-04   7.0000000e-05   1.0600000e-04
   2.3560000e+03   9.2357240e+00  -4.0672000e-02   1.4664000e-02  -1.5450000e-02  -1.1400000e-04   7.0000000e-05   1.0600000e-04
   2.3570000e+03   9.2396470e+00  -4.6484000e-02   2.4443000e-02  -6.6950000e-02  -1.1400000e-04   7.0000000e-05   1.0600000e-04
   2.3580000e+03   9.2435690e+00  -3.4864000e-02   2.4445000e-02  -5.1500000e-02  -1.1400000e-04   7.0000000e-05   1.0600000e-04
   2.3590000e+03   9.2474910e+00  -4.0666000e-02  -2.4456000e-02  -6.1800000e-02  -1.1400000e-04   7.0000000e-05   1.0600000e-04
   2.3600000e+03   9.2514110e+00  -1.1615000e-02  -3.4232000e-02  -1.0300000e-02  -1.1400000e-04   7.0000000e-05   1.0600000e-04
   2.3610000e+03   9.2553320e+00  -8.7159000e-02   5.8667000e-02  -5.1500000e-02  -1.1400000e-04   7.0000000e-05   1.0600000e-04
   2.3620000e+03   9.2592550e+00  -4.6482000e-02   1.4663000e-02  -2.0600000e-02  -1.1400000e-04   7.0000000e-05   1.0600000e-04
   2.3630000e+03   9.2631770e+00   5.2288000e-02   1.4678000e-02  -4.6350000e-02  -1.1400000e-04   7.0000000e-05   1.0600000e-04
   2.3640000e+03   9.2670980e+00  -9.2959000e-02  -9.7940000e-03  -3.0900000e-02  -1.1400000e-04   7.0000000e-05   1.0600000e-04
   2.3650000e+03   9.2710200e+00  -5.8101000e-02   9.7710000e-03  -5.1500000e-03  -1.1400000e-04   7.0000000e-05   1.0600000e-04
   2.3660000e+03   9.2749410e+00  -1.7430000e-02  -3.0000000e-06  -2.0600000e-02  -1.1400000e-04   7.0000000e-05   1.0600000e-04
   2.3670000e+03   9.2788630e+00  -3.4869000e-02   6.3565000e-02   0.0000000e+00  -1.1400000e-04   7.0000000e-05   1.0600000e-04
   2.3680000e+03   9.2827850e+00  -6.3914000e-02   2.9331000e-02  -4.6350000e-02  -1.1400000e-04   7.0000000e-05   1.0600000e-04
   2.3690000e+03   9.2867070e+00  -2.3241000e-02   4.8870000e-03   5.1500000e-03  -1.1400000e-04   7.0000000e-05   1.0600000e-04
   2.3700000e+03   9.2906270e+00  -6.9723000e-02   1.9550000e-02  -5.6650000e-02  -1.1400000e-04   7.0000000e-05   1.0600000e-04
   2.3710000e+03   9.2945480e+00  -6.9722000e-02   1.4660000e-02  -5.1500000e-02  -1.1400000e-04   7.0000000e-05   1.0600000e-04
   2.3720000e+03   9.2984700e+00  -6.3909000e-02  -9.7890000e-03  -5.1500000e-02  -1.1400000e-04   7.0000000e-05   1.0600000e-04
   2.3730000e+03   9.3023930e+00  -4.0669000e-02  -4.8960000e-03  -1.5450000e-02  -1.1400000e-04   7.0000000e-05   1.0600000e-04
   2.3740000e+03   9.3063140e+00  -8.7158000e-02   5.3777000e-02  -3.6050000e-02  -1.1400000e-04   7.0000000e-05   1.0600000e-04
   2.3750000e+03   9.3102360e+00  -4.0676000e-02   3.9114000e-02  -2.5750000e-02  -1.1400000e-04   7.0000000e-05   1.0600000e-04
   2.3760000e+03   9.3141570e+00  -2.9045000e-02  -3.4234000e-02  -4.6350000e-02  -1.1400000e-04   7.0000000e-05   1.0600000e-04
   2.3770000e+03   9.3180780e+00  -3.4855000e-02  -3.4235000e-02  -2.0600000e-02  -1.1400000e-04   7.0000000e-05   1.0600000e-04
   2.3780000e+03   9.3220010e+00  -6.3910000e-02  -9.0000000e-06   1.0300000e-02  -1.1400000e-04   7.0000000e-05   1.0600000e-04
   2.3790000e+03   9.3259220e+00   1.7429000e-02   9.7830000e-03  -3.0900000e-02  -1.1400000e-04   7.0000000e-05   1.0600000e-04
   2.3800000e+03   9.3298440e+00   2.3235000e-02   3.9123000e-02   5.1500000e-03  -1.1400000e-04   7.0000000e-05   1.0600000e-04
   2.3810000e+03   9.3337650e+00  -2.3243000e-02   2.4447000e-02  -4.1200000e-02  -1.1400000e-04   7.0000000e-05   1.0600000e-04
   2.3820000e+03   9.3376870e+00  -1.7425000e-02  -3.9122000e-02   4.1200000e-02  -1.1400000e-04   7.0000000e-05   1.0600000e-04
   2.3830000e+03   9.3416080e+00  -2.3232000e-02  -5.8683000e-02  -7.2100000e-02  -1.1400000e-04   7.0000000e-05   1.0600000e-04
   2.3840000e+03   9.3455290e+00  -5.2295000e-02   3.9113000e-02   5.1500000e-03  -1.1400000e-04   7.0000000e-05   1.0600000e-04
   2.3850000e+03   9.3494500e+00  -4.0674000e-02   2.9335000e-02  -3.0900000e-02  -1.1400000e-04   7.0000000e-05   1.0600000e-04
   2.3860000e+03   9.3533730e+00  -4.0671000e-02   4.8850000e-03   5.1500000e-03  -1.1400000e-04   7.0000000e-05   1.0600000e-04
   2.3870000e+03   9.3572940e+00  -5.8102000e-02   1.4661000e-02  -3.0900000e-02  -1.1400000e-04   7.0000000e-05   1.0600000e-04
   2.3880000e+03   9.3612160e+00  -6.9721000e-02   9.7700000e-03   1.0300000e-02  -1.1400000e-04   7.0000000e-05   1.0600000e-04
   2.3890000e+03   9.3651370e+00   5.8100000e-03   1.0000000e-06   3.6050000e-02  -1.1400000e-04   7.0000000e-05   1.0600000e-04
   2.3900000e+03   9.3690580e+00  -4.6477000e-02  -1.9567000e-02  -3.0900000e-02  -1.1400000e-04   7.0000000e-05   1.0600000e-04
   2.3910000e+03   9.3729800e+00  -1.7436000e-02   3.9117000e-02  -5.1500000e-03  -1.1400000e-04   7.0000000e-05   1.0600000e-04
   2.3920000e+03   9.3769020e+00  -6.3913000e-02   1.9551000e-02  -2.5750000e-02  -1.1400000e-04   7.0000000e-05   1.0600000e-04
   2.3930000e+03   9.3808230e+00  -2.9048000e-02  -1.4674000e-02  -5.1500000e-03  -1.1400000e-04   7.0000000e-05   1.0600000e-04
   2.3940000e+03   9.3847450e+00  -2.3241000e-02   9.7770000e-03  -7.7250000e-02  -1.1400000e-04   7.0000000e-05   1.0600000e-04
   2.3950000e+03   9.3886660e+00   1.7429000e-02   9.7830000e-03   2.5750000e-02  -1.1400000e-04   7.0000000e-05   1.0600000e-04
   2.3960000e+03   9.3925880e+00   2.3240000e-02   3.0000000e-06  -3.6050000e-02  -1.1400000e-04   7.0000000e-05   1.0600000e-04
   2.3970000e+03   9.3965110e+00  -4.6483000e-02   1.9553000e-02  -5.1500000e-03  -1.1400000e-04   7.0000000e-05   1.0600000e-04
   2.3980000e+03   9.4004310e+00  -6.9726000e-02   3.9110000e-02  -5.1500000e-02  -1.1400000e-04   7.0000000e-05   1.0600000e-04
   2.3990000e+03   9.4043520e+00  -4.0670000e-02  -6.0000000e-06   1.5450000e-02  -1.1400000e-04   7.0000000e-05   1.0600000e-04
   2.4000000e+03   9.4082740e+00  -5.8101000e-02   4.8810000e-03  -1.0300000e-02  -1.1400000e-04   7.0000000e-05   1.0600000e-04
   2.4010000e+03   9.4121960e+00  -1.7431000e-02   4.8870000e-03   2.0600000e-02  -1.1400000e-04   7.0000000e-05   1.0600000e-04
   2.4020000e+03   9.4161180e+00  -6.3910000e-02  -9.0000000e-06   1.0300000e-02  -1.1400000e-04   7.0000000e-05   1.0600000e-04
   2.4030000e+03   9.4200390e+00   5.8020000e-03   5.3791000e-02   3.0900000e-02  -1.1400000e-04   7.0000000e-05   1.0600000e-04
   2.4040000e+03   9.4239600e+00  -9.0000000e-06   6.3570000e-02   5.1500000e-03  -1.1400000e-04   7.0000000e-05   1.0600000e-04
   2.4050000e+03   9.4278820e+00  -3.5041000e-02   1.2322750e+00   5.6650000e-02  -1.1400000e-04   7.0000000e-05   1.0600000e-04
   2.4060000e+03   9.4318040e+00   5.8190000e-03  -5.8679000e-02   2.0600000e-02  -1.1400000e-04   7.0000000e-05   1.0600000e-04
   2.4070000e+03   9.4357260e+00  -2.3235000e-02  -3.4233000e-02  -6.6950000e-02  -1.1400000e-04   7.0000000e-05   1.0600000e-04
   2.4080000e+03   9.4396480e+00  -6.3916000e-02   3.9111000e-02  -5.1500000e-03  -1.1400000e-04   7.0000000e-05   1.0600000e-04
   2.4090000e+03   9.4435690e+00  -8.7157000e-02   4.8887000e-02  -5.1500000e-02  -1.1400000e-04   7.0000000e-05   1.0600000e-04
   2.4100000e+03   9.4474900e+00  -1.1624000e-02   2.4448000e-02   1.0300000e-02  -1.1400000e-04   7.0000000e-05   1.0600000e-04
   2.4110000e+03   9.4514120e+00  -1.7432000e-02   1.4667000e-02  -2.5750000e-02  -1.1400000e-04   7.0000000e-05   1.0600000e-04
   2.4120000e+03   9.4553750e+00  -4.0665000e-02  -3.4236000e-02   2.0600000e-02  -1.1400000e-04   7.0000000e-05   1.0600000e-04
   2.4130000e+03   9.4592540e+00   1.7436000e-02  -3.9117000e-02   3.6050000e-02  -1.1400000e-04   7.0000000e-05   1.0600000e-04
   2.4140000e+03   9.4631760e+00  -9.2966000e-02   4.3996000e-02   1.5450000e-02  -1.1400000e-04   7.0000000e-05   1.0600000e-04
   2.4150000e+03   9.4670980e+00  -6.9731000e-02   7.3340000e-02  -5.1500000e-03  -1.1400000e-04   7.0000000e-05   1.0600000e-04
   2.4160000e+03   9.4710200e+00  -5.8094000e-02  -3.9129000e-02   6.6950000e-02  -1.1400000e-04   7.0000000e-05   1.0600000e-04
   2.4170000e+03   9.4749420e+00  -3.4858000e-02  -1.4675000e-02   0.0000000e+00  -1.1400000e-04   7.0000000e-05   1.0600000e-04
   2.4180000e+03   9.4788640e+00  -5.0000000e-06   3.4230000e-02   1.5450000e-02  -1.1400000e-04   7.0000000e-05   1.0600000e-04
   2.4190000e+03   9.4827840e+00  -6.9719000e-02  -9.7900000e-03   5.1500000e-03  -1.1400000e-04   7.0000000e-05   1.0600000e-04
   2.4200000e+03   9.4867060e+00  -5.8110000e-03   4.8890000e-03   0.0000000e+00  -1.1400000e-04   7.0000000e-05   1.0600000e-04
   2.4210000e+03   9.4906280e+00  -6.3915000e-02   3.4221000e-02   0.0000000e+00  -1.1400000e-04   7.0000000e-05   1.0600000e-04
   2.4220000e+03   9.4945500e+00  -8.7151000e-02   4.8780000e-03   1.5450000e-02  -1.1400000e-04   7.0000000e-05   1.0600000e-04
   2.4230000e+03   9.4984700e+00   3.0000000e-06  -1.9560000e-02   2.5750000e-02  -1.1400000e-04   7.0000000e-05   1.0600000e-04
   2.4240000e+03   9.5024210e+00  -5.8100000e-02  -8.0000000e-06   5.1500000e-03  -1.1400000e-04   7.0000000e-05   1.0600000e-04
   2.4250000e+03   9.5063120e+00  -8.7154000e-02   2.9328000e-02   1.0300000e-02  -1.1400000e-04   7.0000000e-05   1.0600000e-04
   2.4260000e+03   9.5102370e+00  -5.2287000e-02  -1.9567000e-02   5.1500000e-03  -1.1400000e-04   7.0000000e-05   1.0600000e-04
   2.4270000e+03   9.5141560e+00   1.1619000e-02   4.8920000e-03   2.0600000e-02  -1.1400000e-04   7.0000000e-05   1.0600000e-04
   2.4280000e+03   9.5180780e+00  -5.8106000e-02   4.4001000e-02   1.5450000e-02  -1.1400000e-04   7.0000000e-05   1.0600000e-04
   2.4290000e+03   9.5220000e+00  -5.8098000e-02  -1.4679000e-02   3.6050000e-02  -1.1400000e-04   7.0000000e-05   1.0600000e-04
   2.4300000e+03   9.5259220e+00  -5.2284000e-02  -4.4018000e-02   2.5750000e-02  -1.1400000e-04   7.0000000e-05   1.0600000e-04
   2.4310000e+03   9.5298430e+00  -2.9051000e-02   4.8860000e-03   1.0300000e-02  -1.1400000e-04   7.0000000e-05   1.0600000e-04
   2.4320000e+03   9.5337650e+00  -1.1622000e-02   1.4668000e-02  -1.5450000e-02  -1.1400000e-04   7.0000000e-05   1.0600000e-04
   2.4330000e+03   9.5376850e+00  -4.0675000e-02   3.4224000e-02   1.0300000e-02  -1.1400000e-04   7.0000000e-05   1.0600000e-04
   2.4340000e+03   9.5416080e+00  -6.3909000e-02  -9.7890000e-03   5.1500000e-03  -1.1400000e-04   7.0000000e-05   1.0600000e-04
   2.4350000e+03   9.5455290e+00  -5.8100000e-02  -9.0000000e-06  -5.1500000e-03  -1.1400000e-04   7.0000000e-05   1.0600000e-04
   2.4360000e+03   9.5494510e+00  -5.8070000e-03  -1.9561000e-02   1.5450000e-02  -1.1400000e-04   7.0000000e-05   1.0600000e-04
   2.4370000e+03   9.5533730e+00  -1.1621000e-02   9.7780000e-03  -2.0600000e-02  -1.1400000e-04   7.0000000e-05   1.0600000e-04
   2.4380000e+03   9.5572950e+00  -4.6486000e-02   4.4003000e-02   2.0600000e-02  -1.1400000e-04   7.0000000e-05   1.0600000e-04
   2.4390000e+03   9.5612150e+00  -6.9721000e-02   9.7700000e-03   1.5450000e-02  -1.1400000e-04   7.0000000e-05   1.0600000e-04
   2.4400000e+03   9.5651380e+00  -1.7429000e-02  -9.7830000e-03   2.0600000e-02  -1.1400000e-04   7.0000000e-05   1.0600000e-04
   2.4410000e+03   9.5690590e+00   3.4863000e-02  -1.9555000e-02   5.1500000e-03  -1.1400000e-04   7.0000000e-05   1.0600000e-04
   2.4420000e+03   9.5729790e+00  -5.8104000e-02   2.4441000e-02  -5.1500000e-03  -1.1400000e-04   7.0000000e-05   1.0600000e-04
   2.4430000e+03   9.5769000e+00  -8.7155000e-02   3.4217000e-02  -5.1500000e-03  -1.1400000e-04   7.0000000e-05   1.0600000e-04
   2.4440000e+03   9.5808240e+00  -1.1614000e-02  -3.9122000e-02   3.0900000e-02  -1.1400000e-04   7.0000000e-05   1.0600000e-04
   2.4450000e+03   9.5847450e+00  -5.8098000e-02  -1.4679000e-02  -1.0300000e-02  -1.1400000e-04   7.0000000e-05   1.0600000e-04
   2.4460000e+03   9.5886660e+00  -6.3909000e-02  -9.7890000e-03   5.1500000e-03  -1.1400000e-04   7.0000000e-05   1.0600000e-04
   2.4470000e+03   9.5925880e+00  -2.9047000e-02  -1.9564000e-02   1.0300000e-02  -1.1400000e-04   7.0000000e-05   1.0600000e-04
   2.4480000e+03   9.5965090e+00  -3.4859000e-02  -4.8950000e-03   0.0000000e+00  -1.1400000e-04   7.0000000e-05   1.0600000e-04
   2.4490000e+03   9.6004310e+00  -6.3912000e-02   1.4661000e-02   0.0000000e+00  -1.1400000e-04   7.0000000e-05   1.0600000e-04
   2.4500000e+03   9.6043530e+00  -4.0000000e-06   2.9340000e-02   2.5750000e-02  -1.1400000e-04   7.0000000e-05   1.0600000e-04
   2.4510000e+03   9.6082740e+00  -2.9050000e-02  -4.0000000e-06   4.1200000e-02  -1.1400000e-04   7.0000000e-05   1.0600000e-04
   2.4520000e+03   9.6121960e+00  -4.6481000e-02   9.7730000e-03   2.0600000e-02  -1.1400000e-04   7.0000000e-05   1.0600000e-04
   2.4530000e+03   9.6161170e+00  -4.0671000e-02   4.8840000e-03   1.5450000e-02  -1.1400000e-04   7.0000000e-05   1.0600000e-04
   2.4540000e+03   9.6200390e+00  -5.2284000e-02  -3.9128000e-02   3.0900000e-02  -1.1400000e-04   7.0000000e-05   1.0600000e-04
   2.4550000e+03   9.6239620e+00  -2.9045000e-02  -3.4234000e-02   2.0600000e-02  -1.1400000e-04   7.0000000e-05   1.0600000e-04
   2.4560000e+03   9.6278820e+00  -5.8113000e-02   8.8011000e-02   1.5450000e-02  -1.1400000e-04   7.0000000e-05   1.0600000e-04
   2.4570000e+03   9.6318040e+00  -3.4866000e-02   3.9115000e-02   2.0600000e-02  -1.1400000e-04   7.0000000e-05   1.0600000e-04
   2.4580000e+03   9.6357250e+00  -6.0000000e-06   3.9120000e-02  -5.1500000e-03  -1.1400000e-04   7.0000000e-05   1.0600000e-04
   2.4590000e+03   9.6396470e+00  -2.9045000e-02  -3.4234000e-02  -2.5750000e-02  -1.1400000e-04   7.0000000e-05   1.0600000e-04
   2.4600000e+03   9.6435690e+00  -5.8098000e-02  -1.4678000e-02  -1.0300000e-02  -1.1400000e-04   7.0000000e-05   1.0600000e-04
   2.4610000e+03   9.6474900e+00  -2.9054000e-02   2.9336000e-02   2.0600000e-02  -1.1400000e-04   7.0000000e-05   1.0600000e-04
   2.4620000e+03   9.6514110e+00   1.7430000e-02   2.0000000e-06   5.1500000e-02  -1.1400000e-04   7.0000000e-05   1.0600000e-04
   2.4630000e+03   9.6553340e+00  -8.7154000e-02   2.9328000e-02   2.5750000e-02  -1.1400000e-04   7.0000000e-05   1.0600000e-04
   2.4640000e+03   9.6592550e+00  -4.0675000e-02   3.9115000e-02   2.5750000e-02  -1.1400000e-04   7.0000000e-05   1.0600000e-04
   2.4650000e+03   9.6631770e+00  -3.4857000e-02  -1.9565000e-02   4.1200000e-02  -1.1400000e-04   7.0000000e-05   1.0600000e-04
   2.4660000e+03   9.6670990e+00  -5.8101000e-02   4.8810000e-03   1.5450000e-02  -1.1400000e-04   7.0000000e-05   1.0600000e-04
   2.4670000e+03   9.6710210e+00  -4.6486000e-02   3.9113000e-02   4.6350000e-02  -1.1400000e-04   7.0000000e-05   1.0600000e-04
   2.4680000e+03   9.6749410e+00   5.8100000e-03   1.0000000e-06   1.5450000e-02  -1.1400000e-04   7.0000000e-05   1.0600000e-04
   2.4690000e+03   9.6788640e+00  -4.0671000e-02   9.7740000e-03   1.5450000e-02  -1.1400000e-04   7.0000000e-05   1.0600000e-04
   2.4700000e+03   9.6827850e+00  -9.2961000e-02   9.7660000e-03   1.0300000e-02  -1.1400000e-04   7.0000000e-05   1.0600000e-04
   2.4710000e+03   9.6867050e+00  -3.4861000e-02   4.8850000e-03  -5.1500000e-03  -1.1400000e-04   7.0000000e-05   1.0600000e-04
   2.4720000e+03   9.6906260e+00  -4.0668000e-02  -1.4676000e-02   2.0600000e-02  -1.1400000e-04   7.0000000e-05   1.0600000e-04
   2.4730000e+03   9.6945490e+00  -5.8140000e-03   2.4449000e-02  -5.6650000e-02  -1.1400000e-04   7.0000000e-05   1.0600000e-04
   2.4740000e+03   9.6984700e+00  -7.5538000e-02   5.3779000e-02   1.5450000e-02  -1.1400000e-04   7.0000000e-05   1.0600000e-04
   2.4750000e+03   9.7023920e+00  -6.3908000e-02  -1.4679000e-02  -2.0600000e-02  -1.1400000e-04   7.0000000e-05   1.0600000e-04
   2.4760000e+03   9.7063150e+00  -2.3237000e-02  -1.9563000e-02   5.1500000e-02  -1.1400000e-04   7.0000000e-05   1.0600000e-04
   2.4770000e+03   9.7102350e+00  -5.8130000e-03   1.9559000e-02   1.5450000e-02  -1.1400000e-04   7.0000000e-05   1.0600000e-04
   2.4780000e+03   9.7141560e+00  -4.0667000e-02  -1.9566000e-02   2.5750000e-02  -1.1400000e-04   7.0000000e-05   1.0600000e-04
   2.4790000e+03   9.7180790e+00  -2.3236000e-02  -2.9343000e-02   4.6350000e-02  -1.1400000e-04   7.0000000e-05   1.0600000e-04
   2.4800000e+03   9.7220000e+00  -6.0000000e-06   4.4010000e-02   1.0300000e-02  -1.1400000e-04   7.0000000e-05   1.0600000e-04
   2.4810000e+03   9.7259220e+00  -6.9726000e-02   4.4000000e-02  -2.5750000e-02  -1.1400000e-04   7.0000000e-05   1.0600000e-04
   2.4820000e+03   9.7298440e+00  -5.8098000e-02  -1.4679000e-02   1.0300000e-02  -1.1400000e-04   7.0000000e-05   1.0600000e-04
   2.4830000e+03   9.7337650e+00  -2.3236000e-02  -2.4453000e-02   2.0600000e-02  -1.1400000e-04   7.0000000e-05   1.0600000e-04
   2.4840000e+03   9.7376860e+00  -6.9722000e-02   1.4660000e-02  -3.6050000e-02  -1.1400000e-04   7.0000000e-05   1.0600000e-04
   2.4850000e+03   9.7416080e+00  -5.8106000e-02   3.9111000e-02   5.1500000e-03  -1.1400000e-04   7.0000000e-05   1.0600000e-04
   2.4860000e+03   9.7455280e+00  -6.3912000e-02   1.4661000e-02  -2.5750000e-02  -1.1400000e-04   7.0000000e-05   1.0600000e-04
   2.4870000e+03   9.7494510e+00  -9.2963000e-02   1.9546000e-02   3.0900000e-02  -1.1400000e-04   7.0000000e-05   1.0600000e-04
   2.4880000e+03   9.7533730e+00  -4.6481000e-02   4.8830000e-03  -2.5750000e-02  -1.1400000e-04   7.0000000e-05   1.0600000e-04
   2.4890000e+03   9.7572940e+00   5.8110000e-03  -4.8890000e-03   2.5750000e-02  -1.1400000e-04   7.0000000e-05   1.0600000e-04
   2.4900000e+03   9.7612150e+00  -4.0674000e-02   2.4444000e-02  -2.0600000e-02  -1.1400000e-04   7.0000000e-05   1.0600000e-04
   2.4910000e+03   9.7651370e+00  -5.8106000e-02   4.4001000e-02   2.0600000e-02  -1.1400000e-04   7.0000000e-05   1.0600000e-04
   2.4920000e+03   9.7690590e+00  -5.8100000e-02  -9.0000000e-06  -2.0600000e-02  -1.1400000e-04   7.0000000e-05   1.0600000e-04
   2.4930000e+03   9.7729810e+00  -2.9048000e-02  -1.4674000e-02   5.1500000e-03  -1.1400000e-04   7.0000000e-05   1.0600000e-04
   2.4940000e+03   9.7769020e+00   2.3243000e-02  -1.9557000e-02  -2.0600000e-02  -1.1400000e-04   7.0000000e-05   1.0600000e-04
   2.4950000e+03   9.7808250e+00  -5.8100000e-02  -9.0000000e-06  -6.1800000e-02  -1.1400000e-04   7.0000000e-05   1.0600000e-04
   2.4960000e+03   9.7847460e+00  -8.7150000e-02  -1.3000000e-05  -5.1500000e-03  -1.1400000e-04   7.0000000e-05   1.0600000e-04
   2.4970000e+03   9.7886670e+00   2.9050000e-02   4.0000000e-06  -3.0900000e-02  -1.1400000e-04   7.0000000e-05   1.0600000e-04
   2.4980000e+03   9.7925890e+00  -5.8090000e-03  -9.7810000e-03   1.0300000e-02  -1.1400000e-04   7.0000000e-05   1.0600000e-04
   2.4990000e+03   9.7965090e+00  -4.0674000e-02   2.4444000e-02  -3.6050000e-02  -1.1400000e-04   7.0000000e-05   1.0600000e-04
   2.5000000e+03   9.8004300e+00  -5.2289000e-02  -4.8970000e-03   2.0600000e-02  -1.1400000e-04   7.0000000e-05   1.0600000e-04
   2.5010000e+03   9.8043520e+00   4.0000000e-06  -2.9340000e-02  -3.0900000e-02  -1.1400000e-04   7.0000000e-05   1.0600000e-04
   2.5020000e+03   9.8082750e+00  -4.6478000e-02  -1.4676000e-02   0.0000000e+00  -1.1400000e-04   7.0000000e-05   1.0600000e-04
   2.5030000e+03   9.8121960e+00  -5.8140000e-03   2.9339000e-02  -1.5450000e-02  -1.1400000e-04   7.0000000e-05   1.0600000e-04
   2.5040000e+03   9.8161170e+00  -4.0674000e-02   2.9335000e-02   1.5450000e-02  -1.1400000e-04   7.0000000e-05   1.0600000e-04
   2.5050000e+03   9.8200380e+00  -4.0670000e-02  -5.0000000e-06  -1.0300000e-02  -1.1400000e-04   7.0000000e-05   1.0600000e-04
   2.5060000e+03   9.8239600e+00  -2.9050000e-02  -4.0000000e-06  -3.6050000e-02  -1.1400000e-04   7.0000000e-05   1.0600000e-04
   2.5070000e+03   9.8278820e+00  -4.6481000e-02   9.7730000e-03  -1.0300000e-02  -1.1400000e-04   7.0000000e-05   1.0600000e-04
   2.5080000e+03   9.8318040e+00  -5.2289000e-02  -9.7880000e-03  -2.0600000e-02  -1.1400000e-04   7.0000000e-05   1.0600000e-04
   2.5090000e+03   9.8357260e+00  -4.6488000e-02   5.3783000e-02  -5.6650000e-02  -1.1400000e-04   7.0000000e-05   1.0600000e-04
   2.5100000e+03   9.8396500e+00  -2.3248000e-02   5.3787000e-02  -5.1500000e-02  -1.1400000e-04   7.0000000e-05   1.0600000e-04
   2.5110000e+03   9.8435690e+00  -4.0664000e-02  -3.9126000e-02  -4.6350000e-02  -1.1400000e-04   7.0000000e-05   1.0600000e-04
   2.5120000e+03   9.8474900e+00  -4.6471000e-02  -5.8687000e-02  -2.0600000e-02  -1.1400000e-04   7.0000000e-05   1.0600000e-04
   2.5130000e+03   9.8514120e+00  -6.3908000e-02  -1.4679000e-02   2.0600000e-02  -1.1400000e-04   7.0000000e-05   1.0600000e-04
   2.5140000e+03   9.8553320e+00  -4.6485000e-02   3.4223000e-02   1.0300000e-02  -1.1400000e-04   7.0000000e-05   1.0600000e-04
   2.5150000e+03   9.8592550e+00  -1.1625000e-02   3.4228000e-02   1.0300000e-02  -1.1400000e-04   7.0000000e-05   1.0600000e-04
   2.5160000e+03   9.8631760e+00  -4.6484000e-02   2.4443000e-02  -5.1500000e-03  -1.1400000e-04   7.0000000e-05   1.0600000e-04
   2.5170000e+03   9.8670980e+00  -1.1619900e-01  -4.9070000e-03   1.0300000e-02  -1.1400000e-04   7.0000000e-05   1.0600000e-04
   2.5180000e+03   9.8710200e+00  -1.7429000e-02  -9.7830000e-03  -5.1500000e-03  -1.1400000e-04   7.0000000e-05   1.0600000e-04
   2.5190000e+03   9.8749410e+00   5.8110000e-03  -4.8890000e-03  -2.0600000e-02  -1.1400000e-04   7.0000000e-05   1.0600000e-04
   2.5200000e+03   9.8788620e+00  -6.9724000e-02   2.4440000e-02  -3.6050000e-02  -1.1400000e-04   7.0000000e-05   1.0600000e-04
   2.5210000e+03   9.8827850e+00  -6.3911000e-02   4.8810000e-03  -2.5750000e-02  -1.1400000e-04   7.0000000e-05   1.0600000e-04
   2.5220000e+03   9.8867060e+00  -8.7145000e-02  -3.4243000e-02  -4.6350000e-02  -1.1400000e-04   7.0000000e-05   1.0600000e-04
   2.5230000e+03   9.8906280e+00  -4.0667000e-02  -1.9566000e-02  -2.0600000e-02  -1.1400000e-04   7.0000000e-05   1.0600000e-04
   2.5240000e+03   9.8945490e+00   2.3238000e-02   1.4673000e-02  -6.1800000e-02  -1.1400000e-04   7.0000000e-05   1.0600000e-04
   2.5250000e+03   9.8984720e+00  -7.5534000e-02   2.4439000e-02  -2.5750000e-02  -1.1400000e-04   7.0000000e-05   1.0600000e-04
   2.5260000e+03   9.9023920e+00  -8.7150000e-02  -1.3000000e-05  -4.1200000e-02  -1.1400000e-04   7.0000000e-05   1.0600000e-04
   2.5270000e+03   9.9063500e+00  -4.6484000e-02   2.4443000e-02  -1.5450000e-02  -1.1400000e-04   7.0000000e-05   1.0600000e-04
   2.5280000e+03   9.9102340e+00  -4.0673000e-02   1.9554000e-02  -3.6050000e-02  -1.1400000e-04   7.0000000e-05   1.0600000e-04
   2.5290000e+03   9.9141560e+00  -5.8103000e-02   1.9551000e-02  -5.1500000e-03  -1.1400000e-04   7.0000000e-05   1.0600000e-04
   2.5300000e+03   9.9180770e+00  -4.0671000e-02   4.8840000e-03   0.0000000e+00  -1.1400000e-04   7.0000000e-05   1.0600000e-04
   2.5310000e+03   9.9220170e+00   2.0000000e-06  -1.4670000e-02  -2.0600000e-02  -1.1400000e-04   7.0000000e-05   1.0600000e-04
   2.5320000e+03   9.9259210e+00  -6.9722000e-02   1.4660000e-02  -3.6050000e-02  -1.1400000e-04   7.0000000e-05   1.0600000e-04
   2.5330000e+03   9.9298430e+00  -1.1625000e-02   3.4228000e-02  -3.0900000e-02  -1.1400000e-04   7.0000000e-05   1.0600000e-04
   2.5340000e+03   9.9337640e+00  -3.4863000e-02   1.9555000e-02  -1.0300000e-02  -1.1400000e-04   7.0000000e-05   1.0600000e-04
   2.5350000e+03   9.9376860e+00  -5.8096000e-02  -2.9349000e-02  -6.1800000e-02  -1.1400000e-04   7.0000000e-05   1.0600000e-04
   2.5360000e+03   9.9416070e+00  -4.6481000e-02   9.7730000e-03  -4.1200000e-02  -1.1400000e-04   7.0000000e-05   1.0600000e-04
   2.5370000e+03   9.9455300e+00   5.8090000e-03   9.7810000e-03  -6.1800000e-02  -1.1400000e-04   7.0000000e-05   1.0600000e-04
   2.5380000e+03   9.9494510e+00  -5.8099000e-02  -9.7890000e-03  -2.5750000e-02  -1.1400000e-04   7.0000000e-05   1.0600000e-04
   2.5390000e+03   9.9533730e+00  -6.3911000e-02   9.7710000e-03  -6.1800000e-02  -1.1400000e-04   7.0000000e-05   1.0600000e-04
   2.5400000e+03   9.9572940e+00  -5.2293000e-02   1.9553000e-02  -3.6050000e-02  -1.1400000e-04   7.0000000e-05   1.0600000e-04
   2.5410000e+03   9.9612160e+00  -2.3235000e-02  -3.9123000e-02  -1.5450000e-02  -1.1400000e-04   7.0000000e-05   1.0600000e-04
   2.5420000e+03   9.9651370e+00  -1.7425000e-02  -3.4232000e-02  -2.0600000e-02  -1.1400000e-04   7.0000000e-05   1.0600000e-04
   2.5430000e+03   9.9690580e+00  -5.8105000e-02   3.9112000e-02  -1.0300000e-02  -1.1400000e-04   7.0000000e-05   1.0600000e-04
   2.5440000e+03   9.9729800e+00  -4.6485000e-02   3.9114000e-02  -5.1500000e-02  -1.1400000e-04   7.0000000e-05   1.0600000e-04
   2.5450000e+03   9.9769020e+00   1.7429000e-02   4.8920000e-03  -1.0300000e-02  -1.1400000e-04   7.0000000e-05   1.0600000e-04
   2.5460000e+03   9.9808240e+00  -6.3909000e-02  -4.8990000e-03  -5.6650000e-02  -1.1400000e-04   7.0000000e-05   1.0600000e-04
   2.5470000e+03   9.9847460e+00  -9.2959000e-02  -4.9040000e-03   1.5450000e-02  -1.1400000e-04   7.0000000e-05   1.0600000e-04
   2.5480000e+03   9.9886670e+00  -1.1621000e-02   4.8880000e-03  -3.0900000e-02  -1.1400000e-04   7.0000000e-05   1.0600000e-04
   2.5490000e+03   9.9925880e+00  -3.4860000e-02  -5.0000000e-06  -2.5750000e-02  -1.1400000e-04   7.0000000e-05   1.0600000e-04
   2.5500000e+03   9.9965110e+00  -5.2294000e-02   2.4442000e-02  -5.1500000e-02  -1.1400000e-04   7.0000000e-05   1.0600000e-04
   2.5510000e+03   1.0000432e+01  -4.6484000e-02   2.9333000e-02  -3.0900000e-02  -1.1400000e-04   7.0000000e-05   1.0600000e-04
   2.5520000e+03   1.0004354e+01   5.8100000e-03   1.0000000e-06   1.5450000e-02  -1.1400000e-04   7.0000000e-05   1.0600000e-04
   2.5530000e+03   1.0008275e+01  -5.2290000e-02  -8.0000000e-06   1.0300000e-02  -1.1400000e-04   7.0000000e-05   1.0600000e-04
   2.5540000e+03   1.0012197e+01  -2.9054000e-02   2.4446000e-02  -5.1500000e-03  -1.1400000e-04   7.0000000e-05   1.0600000e-04
   2.5550000e+03   1.0016118e+01  -6.3914000e-02   2.4441000e-02  -2.0600000e-02  -1.1400000e-04   7.0000000e-05   1.0600000e-04
   2.5560000e+03   1.0020041e+01  -1.7430000e-02  -3.0000000e-06   1.0300000e-02  -1.1400000e-04   7.0000000e-05   1.0600000e-04
   2.5570000e+03   1.0023960e+01  -2.3246000e-02   4.4007000e-02  -2.5750000e-02  -1.1400000e-04   7.0000000e-05   1.0600000e-04
   2.5580000e+03   1.0027882e+01  -4.0671000e-02   9.7740000e-03  -1.5450000e-02  -1.1400000e-04   7.0000000e-05   1.0600000e-04
   2.5590000e+03   1.0031804e+01  -4.0669000e-02  -9.7860000e-03  -2.5750000e-02  -1.1400000e-04   7.0000000e-05   1.0600000e-04
   2.5600000e+03   1.0035725e+01  -3.4858000e-02  -1.4675000e-02  -1.5450000e-02  -1.1400000e-04   7.0000000e-05   1.0600000e-04
   2.5610000e+03   1.0039647e+01  -6.3911000e-02   9.7710000e-03  -7.2100000e-02  -1.1400000e-04   7.0000000e-05   1.0600000e-04
   2.5620000e+03   1.0043569e+01  -2.9058000e-02   5.3786000e-02   0.0000000e+00  -1.1400000e-04   7.0000000e-05   1.0600000e-04
   2.5630000e+03   1.0047489e+01   2.9046000e-02   2.9344000e-02  -5.1500000e-02  -1.1400000e-04   7.0000000e-05   1.0600000e-04
   2.5640000e+03   1.0051412e+01  -3.4854000e-02  -4.4015000e-02  -3.6050000e-02  -1.1400000e-04   7.0000000e-05   1.0600000e-04
   2.5650000e+03   1.0055333e+01  -9.2956000e-02  -2.9354000e-02  -3.0900000e-02  -1.1400000e-04   7.0000000e-05   1.0600000e-04
   2.5660000e+03   1.0059255e+01  -2.9047000e-02  -1.9564000e-02  -5.1500000e-03  -1.1400000e-04   7.0000000e-05   1.0600000e-04
   2.5670000e+03   1.0063177e+01  -2.3243000e-02   1.9557000e-02   2.5750000e-02  -1.1400000e-04   7.0000000e-05   1.0600000e-04
   2.5680000e+03   1.0067099e+01   5.8060000e-03   2.9341000e-02  -1.0300000e-02  -1.1400000e-04   7.0000000e-05   1.0600000e-04
   2.5690000e+03   1.0071019e+01  -5.2291000e-02   4.8820000e-03  -5.1500000e-02  -1.1400000e-04   7.0000000e-05   1.0600000e-04
   2.5700000e+03   1.0074942e+01  -8.7155000e-02   3.4217000e-02  -4.6350000e-02  -1.1400000e-04   7.0000000e-05   1.0600000e-04
   2.5710000e+03   1.0078863e+01   5.8100000e-03   1.0000000e-06   1.5450000e-02  -1.1400000e-04   7.0000000e-05   1.0600000e-04
   2.5720000e+03   1.0082784e+01  -1.0000000e-06   9.7800000e-03  -5.6650000e-02  -1.1400000e-04   7.0000000e-05   1.0600000e-04
   2.5730000e+03   1.0086704e+01  -8.1344000e-02   2.9328000e-02  -1.5450000e-02  -1.1400000e-04   7.0000000e-05   1.0600000e-04
   2.5740000e+03   1.0090627e+01  -7.5532000e-02   1.4659000e-02  -4.6350000e-02  -1.1400000e-04   7.0000000e-05   1.0600000e-04
   2.5750000e+03   1.0094548e+01  -5.8070000e-03  -1.9561000e-02   1.0300000e-02  -1.1400000e-04   7.0000000e-05   1.0600000e-04
   2.5760000e+03   1.0098472e+01  -3.4861000e-02   4.8850000e-03  -5.6650000e-02  -1.1400000e-04   7.0000000e-05   1.0600000e-04
   2.5770000e+03   1.0102392e+01  -1.7429000e-02  -9.7830000e-03   0.0000000e+00  -1.1400000e-04   7.0000000e-05   1.0600000e-04
   2.5780000e+03   1.0106314e+01  -4.0670000e-02  -6.0000000e-06  -5.1500000e-03  -1.1400000e-04   7.0000000e-05   1.0600000e-04
   2.5790000e+03   1.0110236e+01  -8.7151000e-02   4.8770000e-03   2.5750000e-02  -1.1400000e-04   7.0000000e-05   1.0600000e-04
   2.5800000e+03   1.0114158e+01  -1.1621000e-02   9.7780000e-03   5.1500000e-03  -1.1400000e-04   7.0000000e-05   1.0600000e-04
   2.5810000e+03   1.0118079e+01  -1.7430000e-02  -2.0000000e-06   3.6050000e-02  -1.1400000e-04   7.0000000e-05   1.0600000e-04
   2.5820000e+03   1.0122001e+01  -4.6480000e-02  -6.0000000e-06   2.5750000e-02  -1.1400000e-04   7.0000000e-05   1.0600000e-04
   2.5830000e+03   1.0125923e+01  -1.7427000e-02  -2.4452000e-02  -7.2100000e-02  -1.1400000e-04   7.0000000e-05   1.0600000e-04
   2.5840000e+03   1.0129843e+01   1.1622000e-02  -1.4668000e-02   1.0300000e-02  -1.1400000e-04   7.0000000e-05   1.0600000e-04
   2.5850000e+03   1.0133766e+01  -4.6479000e-02  -4.8960000e-03  -7.2100000e-02  -1.1400000e-04   7.0000000e-05   1.0600000e-04
   2.5860000e+03   1.0137686e+01  -2.9055000e-02   3.9116000e-02   5.1500000e-03  -1.1400000e-04   7.0000000e-05   1.0600000e-04
   2.5870000e+03   1.0141607e+01   5.8060000e-03   2.9341000e-02  -3.6050000e-02  -1.1400000e-04   7.0000000e-05   1.0600000e-04
   2.5880000e+03   1.0145529e+01  -9.2958000e-02  -1.4684000e-02  -5.1500000e-03  -1.1400000e-04   7.0000000e-05   1.0600000e-04
   2.5890000e+03   1.0149451e+01  -3.4859000e-02  -9.7850000e-03  -2.0600000e-02  -1.1400000e-04   7.0000000e-05   1.0600000e-04
   2.5900000e+03   1.0153372e+01  -1.1620000e-02  -2.0000000e-06   3.6050000e-02  -1.1400000e-04   7.0000000e-05   1.0600000e-04
   2.5910000e+03   1.0157294e+01  -9.8770000e-02  -1.5000000e-05   1.5450000e-02  -1.1400000e-04   7.0000000e-05   1.0600000e-04
   2.5920000e+03   1.0161215e+01  -2.3246000e-02   4.4007000e-02   4.6350000e-02  -1.1400000e-04   7.0000000e-05   1.0600000e-04
   2.5930000e+03   1.0165137e+01   5.8040000e-03   3.9121000e-02  -5.1500000e-03  -1.1400000e-04   7.0000000e-05   1.0600000e-04
   2.5940000e+03   1.0169059e+01  -2.9044000e-02  -4.4014000e-02   3.0900000e-02  -1.1400000e-04   7.0000000e-05   1.0600000e-04
   2.5950000e+03   1.0172980e+01  -5.8097000e-02  -1.9569000e-02  -5.1500000e-03  -1.1400000e-04   7.0000000e-05   1.0600000e-04
   2.5960000e+03   1.0176903e+01  -5.8109000e-02   5.8671000e-02   1.0300000e-02  -1.1400000e-04   7.0000000e-05   1.0600000e-04
   2.5970000e+03   1.0180823e+01  -4.0673000e-02   1.9554000e-02  -1.0300000e-02  -1.1400000e-04   7.0000000e-05   1.0600000e-04
   2.5980000e+03   1.0184745e+01   5.8190000e-03  -5.8679000e-02   1.0300000e-02  -1.1400000e-04   7.0000000e-05   1.0600000e-04
   2.5990000e+03   1.0188667e+01  -4.6481000e-02   4.8830000e-03  -1.5450000e-02  -1.1400000e-04   7.0000000e-05   1.0600000e-04
   2.6000000e+03   1.0192589e+01  -9.2959000e-02  -4.9040000e-03  -1.5450000e-02  -1.1400000e-04   7.0000000e-05   1.0600000e-04
   2.6010000e+03   1.0196508e+01  -1.1620000e-02  -2.0000000e-06   0.0000000e+00  -1.1400000e-04   7.0000000e-05   1.0600000e-04
   2.6020000e+03   1.0200430e+01   1.7428000e-02   1.4673000e-02   1.0300000e-02  -1.1400000e-04   7.0000000e-05   1.0600000e-04
   2.6030000e+03   1.0204352e+01  -6.3913000e-02   1.9551000e-02   2.5750000e-02  -1.1400000e-04   7.0000000e-05   1.0600000e-04
   2.6040000e+03   1.0208275e+01  -4.6482000e-02   1.4663000e-02  -2.5750000e-02  -1.1400000e-04   7.0000000e-05   1.0600000e-04
   2.6050000e+03   1.0212195e+01   1.7431000e-02  -4.8870000e-03   3.0900000e-02  -1.1400000e-04   7.0000000e-05   1.0600000e-04
   2.6060000e+03   1.0216117e+01  -2.9050000e-02  -4.0000000e-06  -3.0900000e-02  -1.1400000e-04   7.0000000e-05   1.0600000e-04
   2.6070000e+03   1.0220038e+01  -6.9720000e-02  -1.0000000e-05   2.5750000e-02  -1.1400000e-04   7.0000000e-05   1.0600000e-04
   2.6080000e+03   1.0223960e+01  -6.9718000e-02  -1.4680000e-02  -3.0900000e-02  -1.1400000e-04   7.0000000e-05   1.0600000e-04
   2.6090000e+03   1.0227883e+01  -8.1344000e-02   2.9328000e-02   4.6350000e-02  -1.1400000e-04   7.0000000e-05   1.0600000e-04
   2.6100000e+03   1.0231804e+01   1.1616000e-02   2.4452000e-02   5.1500000e-03  -1.1400000e-04   7.0000000e-05   1.0600000e-04
   2.6110000e+03   1.0235726e+01  -2.9051000e-02   4.8860000e-03   1.5450000e-02  -1.1400000e-04   7.0000000e-05   1.0600000e-04
   2.6120000e+03   1.0239649e+01  -9.2960000e-02  -1.4000000e-05  -1.0300000e-02  -1.1400000e-04   7.0000000e-05   1.0600000e-04
   2.6130000e+03   1.0243568e+01  -4.0669000e-02  -4.8960000e-03  -5.1500000e-03  -1.1400000e-04   7.0000000e-05   1.0600000e-04
   2.6140000e+03   1.0247490e+01   1.7433000e-02  -1.9557000e-02   3.0900000e-02  -1.1400000e-04   7.0000000e-05   1.0600000e-04
   2.6150000e+03   1.0251411e+01  -5.8160000e-03   4.4009000e-02  -2.0600000e-02  -1.1400000e-04   7.0000000e-05   1.0600000e-04
   2.6160000e+03   1.0255333e+01  -6.9729000e-02   5.8670000e-02   4.6350000e-02  -1.1400000e-04   7.0000000e-05   1.0600000e-04
   2.6170000e+03   1.0259254e+01  -4.0680000e-02   6.8454000e-02   2.5750000e-02  -1.1400000e-04   7.0000000e-05   1.0600000e-04
   2.6180000e+03   1.0263176e+01  -4.6474000e-02  -3.9127000e-02   7.2100000e-02  -1.1400000e-04   7.0000000e-05   1.0600000e-04
   2.6190000e+03   1.0267098e+01   4.0000000e-06  -2.4450000e-02   1.0300000e-02  -1.1400000e-04   7.0000000e-05   1.0600000e-04
   2.6200000e+03   1.0271020e+01  -4.0677000e-02   5.3785000e-02   2.0600000e-02  -1.1400000e-04   7.0000000e-05   1.0600000e-04
   2.6210000e+03   1.0274950e+01  -6.3915000e-02   3.4221000e-02   1.0300000e-02  -1.1400000e-04   7.0000000e-05   1.0600000e-04
   2.6220000e+03   1.0278863e+01  -2.3236000e-02  -2.9343000e-02   1.0300000e-02  -1.1400000e-04   7.0000000e-05   1.0600000e-04
   2.6230000e+03   1.0282784e+01  -2.3241000e-02   4.8870000e-03  -5.1500000e-03  -1.1400000e-04   7.0000000e-05   1.0600000e-04
   2.6240000e+03   1.0286706e+01  -5.2293000e-02   1.9553000e-02   5.1500000e-03  -1.1400000e-04   7.0000000e-05   1.0600000e-04
   2.6250000e+03   1.0290628e+01  -2.9049000e-02  -9.7840000e-03   1.0300000e-02  -1.1400000e-04   7.0000000e-05   1.0600000e-04
   2.6260000e+03   1.0294549e+01  -2.3241000e-02   4.8870000e-03  -1.5450000e-02  -1.1400000e-04   7.0000000e-05   1.0600000e-04
   2.6270000e+03   1.0298470e+01  -5.2294000e-02   2.9332000e-02   2.0600000e-02  -1.1400000e-04   7.0000000e-05   1.0600000e-04
   2.6280000e+03   1.0302393e+01  -2.0000000e-06   1.4670000e-02   1.5450000e-02  -1.1400000e-04   7.0000000e-05   1.0600000e-04
   2.6290000e+03   1.0306313e+01  -5.8099000e-02  -9.7890000e-03   2.5750000e-02  -1.1400000e-04   7.0000000e-05   1.0600000e-04
   2.6300000e+03   1.0310234e+01  -4.0671000e-02   4.8840000e-03   2.0600000e-02  -1.1400000e-04   7.0000000e-05   1.0600000e-04
   2.6310000e+03   1.0314157e+01  -2.3239000e-02  -9.7830000e-03   5.1500000e-03  -1.1400000e-04   7.0000000e-05   1.0600000e-04
   2.6320000e+03   1.0318078e+01  -6.9724000e-02   2.9330000e-02   2.0600000e-02  -1.1400000e-04   7.0000000e-05   1.0600000e-04
   2.6330000e+03   1.0322000e+01  -4.0674000e-02   2.9334000e-02   1.5450000e-02  -1.1400000e-04   7.0000000e-05   1.0600000e-04
   2.6340000e+03   1.0325921e+01  -5.8120000e-03   1.4669000e-02  -1.0300000e-02  -1.1400000e-04   7.0000000e-05   1.0600000e-04
   2.6350000e+03   1.0329842e+01  -9.2961000e-02   9.7660000e-03  -1.0300000e-02  -1.1400000e-04   7.0000000e-05   1.0600000e-04
   2.6360000e+03   1.0333764e+01  -5.8099000e-02  -4.8990000e-03  -1.5450000e-02  -1.1400000e-04   7.0000000e-05   1.0600000e-04
   2.6370000e+03   1.0337686e+01  -6.3911000e-02   4.8810000e-03   1.0300000e-02  -1.1400000e-04   7.0000000e-05   1.0600000e-04
   2.6380000e+03   1.0341609e+01  -1.7429000e-02  -9.7830000e-03   1.0300000e-02  -1.1400000e-04   7.0000000e-05   1.0600000e-04
   2.6390000e+03   1.0345530e+01  -9.2972000e-02   7.8226000e-02  -1.0300000e-02  -1.1400000e-04   7.0000000e-05   1.0600000e-04
   2.6400000e+03   1.0349451e+01  -9.2969000e-02   6.3556000e-02   4.6350000e-02  -1.1400000e-04   7.0000000e-05   1.0600000e-04
   2.6410000e+03   1.0353372e+01  -1.7426000e-02  -2.4453000e-02   2.5750000e-02  -1.1400000e-04   7.0000000e-05   1.0600000e-04
   2.6420000e+03   1.0357293e+01   1.7434000e-02  -2.9337000e-02   6.1800000e-02  -1.1400000e-04   7.0000000e-05   1.0600000e-04
   2.6430000e+03   1.0361216e+01  -5.2296000e-02   4.4002000e-02   2.5750000e-02  -1.1400000e-04   7.0000000e-05   1.0600000e-04
   2.6440000e+03   1.0365136e+01  -5.2296000e-02   4.4002000e-02   3.6050000e-02  -1.1400000e-04   7.0000000e-05   1.0600000e-04
   2.6450000e+03   1.0369059e+01  -3.4859000e-02  -4.8950000e-03   3.0900000e-02  -1.1400000e-04   7.0000000e-05   1.0600000e-04
   2.6460000e+03   1.0372980e+01   1.7430000e-02   3.0000000e-06   2.5750000e-02  -1.1400000e-04   7.0000000e-05   1.0600000e-04
   2.6470000e+03   1.0376902e+01  -1.1617000e-02  -1.9562000e-02  -3.0900000e-02  -1.1400000e-04   7.0000000e-05   1.0600000e-04
   2.6480000e+03   1.0380824e+01  -5.8104000e-02   2.9331000e-02  -1.5450000e-02  -1.1400000e-04   7.0000000e-05   1.0600000e-04
   2.6490000e+03   1.0384746e+01  -4.0671000e-02   9.7740000e-03  -1.0300000e-02  -1.1400000e-04   7.0000000e-05   1.0600000e-04
   2.6500000e+03   1.0388666e+01  -4.0669000e-02  -9.7860000e-03  -1.0300000e-02  -1.1400000e-04   7.0000000e-05   1.0600000e-04
   2.6510000e+03   1.0392589e+01   1.0000000e-06  -4.8900000e-03  -5.6650000e-02  -1.1400000e-04   7.0000000e-05   1.0600000e-04
   2.6520000e+03   1.0396510e+01  -8.1341000e-02   9.7680000e-03  -5.1500000e-03  -1.1400000e-04   7.0000000e-05   1.0600000e-04
   2.6530000e+03   1.0400432e+01  -1.7434000e-02   2.4447000e-02  -3.0900000e-02  -1.1400000e-04   7.0000000e-05   1.0600000e-04
   2.6540000e+03   1.0404353e+01   0.0000000e+00   0.0000000e+00   3.0900000e-02  -1.1400000e-04   7.0000000e-05   1.0600000e-04
   2.6550000e+03   1.0408275e+01  -2.0000000e-06   1.4670000e-02   2.0600000e-02  -1.1400000e-04   7.0000000e-05   1.0600000e-04
   2.6560000e+03   1.0412235e+01  -2.9053000e-02   1.9556000e-02   5.1500000e-03  -1.1400000e-04   7.0000000e-05   1.0600000e-04
   2.6570000e+03   1.0416127e+01  -7.5536000e-02   3.9109000e-02   3.0900000e-02  -1.1400000e-04   7.0000000e-05   1.0600000e-04
   2.6580000e+03   1.0420038e+01  -1.1614000e-02  -3.9122000e-02   3.0900000e-02  -1.1400000e-04   7.0000000e-05   1.0600000e-04
   2.6590000e+03   1.0423960e+01  -3.4861000e-02   4.8850000e-03   1.0300000e-02  -1.1400000e-04   7.0000000e-05   1.0600000e-04
   2.6600000e+03   1.0427881e+01  -3.4864000e-02   2.9335000e-02  -1.5450000e-02  -1.1400000e-04   7.0000000e-05   1.0600000e-04
   2.6610000e+03   1.0431803e+01  -2.9051000e-02   9.7760000e-03  -2.5750000e-02  -1.1400000e-04   7.0000000e-05   1.0600000e-04
   2.6620000e+03   1.0435726e+01  -5.8170000e-03   4.8899000e-02  -2.0600000e-02  -1.1400000e-04   7.0000000e-05   1.0600000e-04
   2.6630000e+03   1.0439647e+01  -4.0673000e-02   2.4445000e-02   1.5450000e-02  -1.1400000e-04   7.0000000e-05   1.0600000e-04
   2.6640000e+03   1.0443568e+01  -2.9049000e-02  -4.8940000e-03  -4.6350000e-02  -1.1400000e-04   7.0000000e-05   1.0600000e-04
   2.6650000e+03   1.0447490e+01  -7.5529000e-02  -4.9000000e-03   1.5450000e-02  -1.1400000e-04   7.0000000e-05   1.0600000e-04
   2.6660000e+03   1.0451411e+01  -2.9047000e-02  -1.9564000e-02  -4.1200000e-02  -1.1400000e-04   7.0000000e-05   1.0600000e-04
   2.6670000e+03   1.0455334e+01  -6.9721000e-02   4.8800000e-03   1.5450000e-02  -1.1400000e-04   7.0000000e-05   1.0600000e-04
   2.6680000e+03   1.0459294e+01  -9.2966000e-02   3.9106000e-02  -4.6350000e-02  -1.1400000e-04   7.0000000e-05   1.0600000e-04
   2.6690000e+03   1.0463177e+01  -7.5533000e-02   1.9549000e-02   1.0300000e-02  -1.1400000e-04   7.0000000e-05   1.0600000e-04
   2.6700000e+03   1.0467097e+01  -2.9045000e-02  -3.4234000e-02  -3.0900000e-02  -1.1400000e-04   7.0000000e-05   1.0600000e-04
   2.6710000e+03   1.0471020e+01  -4.6478000e-02  -1.4677000e-02   1.0300000e-02  -1.1400000e-04   7.0000000e-05   1.0600000e-04
   2.6720000e+03   1.0474941e+01  -3.4858000e-02  -1.4675000e-02   5.1500000e-03  -1.1400000e-04   7.0000000e-05   1.0600000e-04
   2.6730000e+03   1.0478862e+01  -3.4866000e-02   3.9115000e-02  -5.1500000e-03  -1.1400000e-04   7.0000000e-05   1.0600000e-04
   2.6740000e+03   1.0482783e+01  -1.7433000e-02   1.9557000e-02   5.1500000e-03  -1.1400000e-04   7.0000000e-05   1.0600000e-04
   2.6750000e+03   1.0486706e+01  -4.0669000e-02  -4.8960000e-03  -5.6650000e-02  -1.1400000e-04   7.0000000e-05   1.0600000e-04
   2.6760000e+03   1.0490627e+01  -5.8098000e-02  -1.4679000e-02  -5.1500000e-03  -1.1400000e-04   7.0000000e-05   1.0600000e-04
   2.6770000e+03   1.0494550e+01  -4.0669000e-02  -9.7860000e-03  -3.0900000e-02  -1.1400000e-04   7.0000000e-05   1.0600000e-04
   2.6780000e+03   1.0498471e+01  -7.5529000e-02  -9.7910000e-03   1.0300000e-02  -1.1400000e-04   7.0000000e-05   1.0600000e-04
   2.6790000e+03   1.0502391e+01  -2.9054000e-02   2.4446000e-02  -3.0900000e-02  -1.1400000e-04   7.0000000e-05   1.0600000e-04
   2.6800000e+03   1.0506313e+01  -8.1344000e-02   2.4438000e-02   5.1500000e-03  -1.1400000e-04   7.0000000e-05   1.0600000e-04
   2.6810000e+03   1.0510236e+01  -5.2291000e-02   9.7720000e-03  -2.0600000e-02  -1.1400000e-04   7.0000000e-05   1.0600000e-04
   2.6820000e+03   1.0514157e+01  -3.4859000e-02  -9.7850000e-03   2.0600000e-02  -1.1400000e-04   7.0000000e-05   1.0600000e-04
   2.6830000e+03   1.0518079e+01   5.8090000e-03   4.8910000e-03  -5.1500000e-03  -1.1400000e-04   7.0000000e-05   1.0600000e-04
   2.6840000e+03   1.0522000e+01  -5.8099000e-02  -9.7890000e-03  -2.5750000e-02  -1.1400000e-04   7.0000000e-05   1.0600000e-04
   2.6850000e+03   1.0525921e+01  -1.1623000e-02   1.9558000e-02  -1.5450000e-02  -1.1400000e-04   7.0000000e-05   1.0600000e-04
   2.6860000e+03   1.0529844e+01  -4.0674000e-02   2.4444000e-02  -3.0900000e-02  -1.1400000e-04   7.0000000e-05   1.0600000e-04
   2.6870000e+03   1.0533764e+01  -1.1621000e-02   9.7780000e-03  -3.0900000e-02  -1.1400000e-04   7.0000000e-05   1.0600000e-04
   2.6880000e+03   1.0537685e+01  -8.1340000e-02  -1.2000000e-05  -4.1200000e-02  -1.1400000e-04   7.0000000e-05   1.0600000e-04
   2.6890000e+03   1.0541607e+01  -2.3241000e-02   9.7770000e-03   5.1500000e-03  -1.1400000e-04   7.0000000e-05   1.0600000e-04
   2.6900000e+03   1.0545528e+01  -1.1618000e-02  -1.4672000e-02  -2.5750000e-02  -1.1400000e-04   7.0000000e-05   1.0600000e-04
   2.6910000e+03   1.0549451e+01   5.8110000e-03  -9.7790000e-03   1.0300000e-02  -1.1400000e-04   7.0000000e-05   1.0600000e-04
   2.6920000e+03   1.0553371e+01  -4.0000000e-06   2.4450000e-02  -3.0900000e-02  -1.1400000e-04   7.0000000e-05   1.0600000e-04
   2.6930000e+03   1.0557293e+01  -4.6489000e-02   6.3563000e-02   2.5750000e-02  -1.1400000e-04   7.0000000e-05   1.0600000e-04
   2.6940000e+03   1.0561215e+01  -1.1615000e-02  -3.4232000e-02  -5.1500000e-03  -1.1400000e-04   7.0000000e-05   1.0600000e-04
   2.6950000e+03   1.0565137e+01  -7.5528000e-02  -1.4681000e-02   3.6050000e-02  -1.1400000e-04   7.0000000e-05   1.0600000e-04
   2.6960000e+03   1.0569058e+01  -6.9725000e-02   3.4220000e-02  -3.0900000e-02  -1.1400000e-04   7.0000000e-05   1.0600000e-04
   2.6970000e+03   1.0572981e+01  -2.3244000e-02   2.4447000e-02  -5.1500000e-03  -1.1400000e-04   7.0000000e-05   1.0600000e-04
   2.6980000e+03   1.0576903e+01  -4.6479000e-02  -4.8960000e-03  -3.0900000e-02  -1.1400000e-04   7.0000000e-05   1.0600000e-04
   2.6990000e+03   1.0580823e+01   4.0671000e-02  -4.8850000e-03  -3.0900000e-02  -1.1400000e-04   7.0000000e-05   1.0600000e-04
   2.7000000e+03   1.0584745e+01  -1.7431000e-02   9.7780000e-03  -4.1200000e-02  -1.1400000e-04   7.0000000e-05   1.0600000e-04
   2.7010000e+03   1.0588667e+01  -8.1341000e-02   4.8790000e-03  -4.6350000e-02  -1.1400000e-04   7.0000000e-05   1.0600000e-04
   2.7020000e+03   1.0592587e+01  -8.1345000e-02   3.9109000e-02  -4.1200000e-02  -1.1400000e-04   7.0000000e-05   1.0600000e-04
   2.7030000e+03   1.0596509e+01  -4.0673000e-02   1.9555000e-02  -1.5450000e-02  -1.1400000e-04   7.0000000e-05   1.0600000e-04
   2.7040000e+03   1.0600431e+01  -5.8130000e-03   1.9559000e-02  -6.6950000e-02  -1.1400000e-04   7.0000000e-05   1.0600000e-04
   2.7050000e+03   1.0604353e+01  -4.6482000e-02   1.4663000e-02  -3.0900000e-02  -1.1400000e-04   7.0000000e-05   1.0600000e-04
   2.7060000e+03   1.0608275e+01  -4.6483000e-02   1.9553000e-02  -5.1500000e-03  -1.1400000e-04   7.0000000e-05   1.0600000e-04
   2.7070000e+03   1.0612197e+01  -4.0673000e-02   1.9554000e-02  -3.0900000e-02  -1.1400000e-04   7.0000000e-05   1.0600000e-04
   2.7080000e+03   1.0616117e+01  -3.4861000e-02   9.7750000e-03   1.5450000e-02  -1.1400000e-04   7.0000000e-05   1.0600000e-04
   2.7090000e+03   1.0620040e+01  -4.6484000e-02   2.9333000e-02  -1.5450000e-02  -1.1400000e-04   7.0000000e-05   1.0600000e-04
   2.7100000e+03   1.0623961e+01  -9.2966000e-02   4.3996000e-02  -3.0900000e-02  -1.1400000e-04   7.0000000e-05   1.0600000e-04
   2.7110000e+03   1.0627883e+01  -2.3243000e-02   1.9557000e-02  -5.1500000e-03  -1.1400000e-04   7.0000000e-05   1.0600000e-04
   2.7120000e+03   1.0631804e+01  -2.3239000e-02  -9.7830000e-03  -5.1500000e-02  -1.1400000e-04   7.0000000e-05   1.0600000e-04
   2.7130000e+03   1.0635726e+01  -4.6476000e-02  -2.4457000e-02  -7.2100000e-02  -1.1400000e-04   7.0000000e-05   1.0600000e-04
   2.7140000e+03   1.0639647e+01  -6.9721000e-02   9.7700000e-03  -3.6050000e-02  -1.1400000e-04   7.0000000e-05   1.0600000e-04
   2.7150000e+03   1.0643570e+01  -1.1625000e-02   3.4228000e-02  -4.6350000e-02  -1.1400000e-04   7.0000000e-05   1.0600000e-04
   2.7160000e+03   1.0647490e+01  -4.0675000e-02   3.4224000e-02  -1.5450000e-02  -1.1400000e-04   7.0000000e-05   1.0600000e-04
   2.7170000e+03   1.0651411e+01   1.1624000e-02  -2.9338000e-02  -6.6950000e-02  -1.1400000e-04   7.0000000e-05   1.0600000e-04
   2.7180000e+03   1.0655333e+01  -4.6481000e-02   4.8830000e-03  -1.0300000e-02  -1.1400000e-04   7.0000000e-05   1.0600000e-04
   2.7190000e+03   1.0659255e+01  -8.1340000e-02  -1.2000000e-05  -4.1200000e-02  -1.1400000e-04   7.0000000e-05   1.0600000e-04
   2.7200000e+03   1.0663177e+01   2.0000000e-06  -1.4670000e-02  -5.1500000e-02  -1.1400000e-04   7.0000000e-05   1.0600000e-04
   2.7210000e+03   1.0667098e+01  -2.9055000e-02   3.4226000e-02  -2.0600000e-02  -1.1400000e-04   7.0000000e-05   1.0600000e-04
   2.7220000e+03   1.0671019e+01  -1.0458700e-01   4.8885000e-02  -3.0900000e-02  -1.1400000e-04   7.0000000e-05   1.0600000e-04
   2.7230000e+03   1.0674941e+01  -4.6476000e-02  -2.9347000e-02   1.5450000e-02  -1.1400000e-04   7.0000000e-05   1.0600000e-04
   2.7240000e+03   1.0678863e+01   1.7437000e-02  -4.8897000e-02  -2.5750000e-02  -1.1400000e-04   7.0000000e-05   1.0600000e-04
   2.7250000e+03   1.0682784e+01  -2.9046000e-02  -2.4454000e-02  -4.6350000e-02  -1.1400000e-04   7.0000000e-05   1.0600000e-04
   2.7260000e+03   1.0686707e+01  -6.3914000e-02   2.4441000e-02  -5.1500000e-02  -1.1400000e-04   7.0000000e-05   1.0600000e-04
   2.7270000e+03   1.0690628e+01  -4.6485000e-02   3.4223000e-02  -5.1500000e-02  -1.1400000e-04   7.0000000e-05   1.0600000e-04
   2.7280000e+03   1.0694549e+01  -1.7430000e-02  -3.0000000e-06  -2.5750000e-02  -1.1400000e-04   7.0000000e-05   1.0600000e-04
   2.7290000e+03   1.0698471e+01   1.7431000e-02  -9.7770000e-03  -1.5450000e-02  -1.1400000e-04   7.0000000e-05   1.0600000e-04
   2.7300000e+03   1.0702393e+01  -4.6483000e-02   1.9553000e-02  -6.1800000e-02  -1.1400000e-04   7.0000000e-05   1.0600000e-04
   2.7310000e+03   1.0706312e+01  -1.0458400e-01   2.9325000e-02  -1.0300000e-02  -1.1400000e-04   7.0000000e-05   1.0600000e-04
   2.7320000e+03   1.0710235e+01  -1.1623000e-02   1.9558000e-02   0.0000000e+00  -1.1400000e-04   7.0000000e-05   1.0600000e-04
   2.7330000e+03   1.0714156e+01   5.8060000e-03   2.9341000e-02   1.5450000e-02  -1.1400000e-04   7.0000000e-05   1.0600000e-04
   2.7340000e+03   1.0718079e+01   2.3239000e-02   4.8930000e-03  -3.6050000e-02  -1.1400000e-04   7.0000000e-05   1.0600000e-04
   2.7350000e+03   1.0721999e+01  -4.0671000e-02   4.8840000e-03  -3.6050000e-02  -1.1400000e-04   7.0000000e-05   1.0600000e-04
   2.7360000e+03   1.0725921e+01  -9.2959000e-02  -4.9040000e-03   2.0600000e-02  -1.1400000e-04   7.0000000e-05   1.0600000e-04
   2.7370000e+03   1.0729842e+01  -2.3242000e-02   1.4667000e-02  -2.0600000e-02  -1.1400000e-04   7.0000000e-05   1.0600000e-04
   2.7380000e+03   1.0733765e+01   4.6475000e-02   3.4236000e-02   1.0300000e-02  -1.1400000e-04   7.0000000e-05   1.0600000e-04
   2.7390000e+03   1.0737687e+01  -6.9726000e-02   4.4001000e-02  -7.2100000e-02  -1.1400000e-04   7.0000000e-05   1.0600000e-04
   2.7400000e+03   1.0741609e+01  -9.2960000e-02  -1.2000000e-05   1.5450000e-02  -1.1400000e-04   7.0000000e-05   1.0600000e-04
   2.7410000e+03   1.0745530e+01   1.1619000e-02   4.8920000e-03  -7.2100000e-02  -1.1400000e-04   7.0000000e-05   1.0600000e-04
   2.7420000e+03   1.0749450e+01  -2.9052000e-02   1.4666000e-02  -1.5450000e-02  -1.1400000e-04   7.0000000e-05   1.0600000e-04
   2.7430000e+03   1.0753373e+01  -5.8099000e-02  -4.8980000e-03  -2.0600000e-02  -1.1400000e-04   7.0000000e-05   1.0600000e-04
   2.7440000e+03   1.0757295e+01  -6.9719000e-02  -4.9000000e-03  -2.5750000e-02  -1.1400000e-04   7.0000000e-05   1.0600000e-04
   2.7450000e+03   1.0761215e+01   1.1618000e-02   1.4672000e-02   0.0000000e+00  -1.1400000e-04   7.0000000e-05   1.0600000e-04
   2.7460000e+03   1.0765137e+01  -2.9056000e-02   3.9116000e-02  -2.5750000e-02  -1.1400000e-04   7.0000000e-05   1.0600000e-04
   2.7470000e+03   1.0769058e+01  -5.8098000e-02  -1.4679000e-02   3.6050000e-02  -1.1400000e-04   7.0000000e-05   1.0600000e-04
   2.7480000e+03   1.0772980e+01  -4.6476000e-02  -2.9347000e-02  -3.0900000e-02  -1.1400000e-04   7.0000000e-05   1.0600000e-04
   2.7490000e+03   1.0776902e+01  -4.0674000e-02   2.9334000e-02   5.1500000e-03  -1.1400000e-04   7.0000000e-05   1.0600000e-04
   2.7500000e+03   1.0780824e+01  -5.8160000e-03   3.9119000e-02  -3.0900000e-02  -1.1400000e-04   7.0000000e-05   1.0600000e-04
   2.7510000e+03   1.0784744e+01  -2.3245000e-02   3.4227000e-02  -1.0300000e-02  -1.1400000e-04   7.0000000e-05   1.0600000e-04
   2.7520000e+03   1.0788667e+01  -6.9721000e-02   4.8800000e-03  -6.6950000e-02  -1.1400000e-04   7.0000000e-05   1.0600000e-04
   2.7530000e+03   1.0792588e+01  -2.9046000e-02  -2.9344000e-02  -1.5450000e-02  -1.1400000e-04   7.0000000e-05   1.0600000e-04
   2.7540000e+03   1.0796510e+01  -2.9049000e-02  -4.8940000e-03  -4.6350000e-02  -1.1400000e-04   7.0000000e-05   1.0600000e-04
   2.7550000e+03   1.0800432e+01  -1.7436000e-02   4.4007000e-02  -5.1500000e-03  -1.1400000e-04   7.0000000e-05   1.0600000e-04
   2.7560000e+03   1.0804354e+01  -3.0000000e-06   1.9560000e-02  -3.6050000e-02  -1.1400000e-04   7.0000000e-05   1.0600000e-04
   2.7570000e+03   1.0808274e+01  -6.9722000e-02   1.4660000e-02   0.0000000e+00  -1.1400000e-04   7.0000000e-05   1.0600000e-04
   2.7580000e+03   1.0812197e+01  -6.3911000e-02   9.7710000e-03   2.0600000e-02  -1.1400000e-04   7.0000000e-05   1.0600000e-04
   2.7590000e+03   1.0816116e+01   1.7432000e-02  -1.4667000e-02   1.0300000e-02  -1.1400000e-04   7.0000000e-05   1.0600000e-04
   2.7600000e+03   1.0820038e+01  -5.8104000e-02   2.4441000e-02  -1.0300000e-02  -1.1400000e-04   7.0000000e-05   1.0600000e-04
   2.7610000e+03   1.0823960e+01  -5.8101000e-02   4.8810000e-03  -4.6350000e-02  -1.1400000e-04   7.0000000e-05   1.0600000e-04
   2.7620000e+03   1.0827882e+01  -2.3243000e-02   1.9557000e-02   1.5450000e-02  -1.1400000e-04   7.0000000e-05   1.0600000e-04
   2.7630000e+03   1.0831803e+01  -4.0671000e-02   9.7740000e-03  -6.6950000e-02  -1.1400000e-04   7.0000000e-05   1.0600000e-04
   2.7640000e+03   1.0835725e+01  -3.4861000e-02   9.7750000e-03  -2.0600000e-02  -1.1400000e-04   7.0000000e-05   1.0600000e-04
   2.7650000e+03   1.0839645e+01  -2.3242000e-02   1.4667000e-02  -8.2400000e-02  -1.1400000e-04   7.0000000e-05   1.0600000e-04
   2.7660000e+03   1.0843569e+01  -5.2288000e-02  -1.4678000e-02   5.1500000e-03  -1.1400000e-04   7.0000000e-05   1.0600000e-04
   2.7670000e+03   1.0847489e+01  -3.4857000e-02  -1.9565000e-02  -4.1200000e-02  -1.1400000e-04   7.0000000e-05   1.0600000e-04
   2.7680000e+03   1.0851413e+01   1.1620000e-02   2.0000000e-06   5.1500000e-03  -1.1400000e-04   7.0000000e-05   1.0600000e-04
   2.7690000e+03   1.0855333e+01  -6.9726000e-02   4.4000000e-02  -5.1500000e-02  -1.1400000e-04   7.0000000e-05   1.0600000e-04
   2.7700000e+03   1.0859256e+01  -4.6481000e-02   9.7730000e-03  -5.1500000e-03  -1.1400000e-04   7.0000000e-05   1.0600000e-04
   2.7710000e+03   1.0863175e+01  -2.9050000e-02  -4.0000000e-06  -5.1500000e-03  -1.1400000e-04   7.0000000e-05   1.0600000e-04
   2.7720000e+03   1.0867099e+01  -6.3909000e-02  -9.7890000e-03   4.1200000e-02  -1.1400000e-04   7.0000000e-05   1.0600000e-04
   2.7730000e+03   1.0871019e+01  -2.9049000e-02  -9.7840000e-03   1.0300000e-02  -1.1400000e-04   7.0000000e-05   1.0600000e-04
   2.7740000e+03   1.0874940e+01  -3.4866000e-02   4.4005000e-02   2.5750000e-02  -1.1400000e-04   7.0000000e-05   1.0600000e-04
   2.7750000e+03   1.0878861e+01  -4.0679000e-02   6.3564000e-02  -2.0600000e-02  -1.1400000e-04   7.0000000e-05   1.0600000e-04
   2.7760000e+03   1.0882784e+01  -4.0674000e-02   2.4444000e-02   6.1800000e-02  -1.1400000e-04   7.0000000e-05   1.0600000e-04
   2.7770000e+03   1.0886705e+01   1.7438000e-02  -5.8678000e-02   0.0000000e+00  -1.1400000e-04   7.0000000e-05   1.0600000e-04
   2.7780000e+03   1.0890628e+01  -4.6476000e-02  -2.9346000e-02  -5.1500000e-02  -1.1400000e-04   7.0000000e-05   1.0600000e-04
   2.7790000e+03   1.0894549e+01  -6.9727000e-02   5.3781000e-02  -4.6350000e-02  -1.1400000e-04   7.0000000e-05   1.0600000e-04
   2.7800000e+03   1.0898470e+01   5.8030000e-03   5.3791000e-02  -6.6950000e-02  -1.1400000e-04   7.0000000e-05   1.0600000e-04
   2.7810000e+03   1.0902392e+01  -2.3235000e-02  -3.9123000e-02   1.5450000e-02  -1.1400000e-04   7.0000000e-05   1.0600000e-04
   2.7820000e+03   1.0906314e+01  -5.8070000e-03  -1.9561000e-02  -1.0300000e-02  -1.1400000e-04   7.0000000e-05   1.0600000e-04
   2.7830000e+03   1.0910235e+01  -9.2962000e-02   1.4658000e-02  -1.0300000e-02  -1.1400000e-04   7.0000000e-05   1.0600000e-04
   2.7840000e+03   1.0914157e+01  -8.7158000e-02   5.3777000e-02  -1.0300000e-02  -1.1400000e-04   7.0000000e-05   1.0600000e-04
   2.7850000e+03   1.0918079e+01  -5.8130000e-03   1.9559000e-02   5.6650000e-02  -1.1400000e-04   7.0000000e-05   1.0600000e-04
   2.7860000e+03   1.0922000e+01  -5.8100000e-03  -1.0000000e-06   1.0300000e-02  -1.1400000e-04   7.0000000e-05   1.0600000e-04
   2.7870000e+03   1.0925922e+01  -4.0674000e-02   2.4444000e-02   3.0900000e-02  -1.1400000e-04   7.0000000e-05   1.0600000e-04
   2.7880000e+03   1.0929842e+01  -9.2964000e-02   2.4436000e-02   0.0000000e+00  -1.1400000e-04   7.0000000e-05   1.0600000e-04
   2.7890000e+03   1.0933764e+01  -4.6479000e-02  -4.8970000e-03   2.0600000e-02  -1.1400000e-04   7.0000000e-05   1.0600000e-04
   2.7900000e+03   1.0937686e+01  -4.0668000e-02  -1.4676000e-02   2.0600000e-02  -1.1400000e-04   7.0000000e-05   1.0600000e-04
   2.7910000e+03   1.0941607e+01   1.1616000e-02   2.4452000e-02  -1.0300000e-02  -1.1400000e-04   7.0000000e-05   1.0600000e-04
   2.7920000e+03   1.0945529e+01  -4.0671000e-02   9.7740000e-03   5.1500000e-03  -1.1400000e-04   7.0000000e-05   1.0600000e-04
   2.7930000e+03   1.0949450e+01  -9.2960000e-02  -1.4000000e-05  -1.0300000e-02  -1.1400000e-04   7.0000000e-05   1.0600000e-04
   2.7940000e+03   1.0953371e+01   5.8140000e-03  -2.4449000e-02   5.1500000e-03  -1.1400000e-04   7.0000000e-05   1.0600000e-04
   2.7950000e+03   1.0957294e+01   5.8120000e-03  -1.4669000e-02  -5.1500000e-03  -1.1400000e-04   7.0000000e-05   1.0600000e-04
   2.7960000e+03   1.0961217e+01  -4.6480000e-02  -7.0000000e-06   2.0600000e-02  -1.1400000e-04   7.0000000e-05   1.0600000e-04
   2.7970000e+03   1.0965137e+01  -5.8098000e-02  -1.4679000e-02   0.0000000e+00  -1.1400000e-04   7.0000000e-05   1.0600000e-04
   2.7980000e+03   1.0969060e+01  -4.0000000e-06   2.9340000e-02   4.1200000e-02  -1.1400000e-04   7.0000000e-05   1.0600000e-04
   2.7990000e+03   1.0972981e+01  -4.0679000e-02   5.8674000e-02  -1.5450000e-02  -1.1400000e-04   7.0000000e-05   1.0600000e-04
   2.8000000e+03   1.0976902e+01  -6.3908000e-02  -1.4679000e-02   3.0900000e-02  -1.1400000e-04   7.0000000e-05   1.0600000e-04
   2.8010000e+03   1.0980824e+01  -4.6478000e-02  -1.4677000e-02  -5.1500000e-03  -1.1400000e-04   7.0000000e-05   1.0600000e-04
   2.8020000e+03   1.0984745e+01  -4.0676000e-02   3.9114000e-02   3.6050000e-02  -1.1400000e-04   7.0000000e-05   1.0600000e-04
   2.8030000e+03   1.0988666e+01  -3.4866000e-02   3.9115000e-02  -1.0300000e-02  -1.1400000e-04   7.0000000e-05   1.0600000e-04
   2.8040000e+03   1.0992587e+01  -4.0671000e-02   4.8840000e-03   1.0300000e-02  -1.1400000e-04   7.0000000e-05   1.0600000e-04
   2.8050000e+03   1.0996510e+01  -8.7151000e-02   4.8770000e-03   5.1500000e-03  -1.1400000e-04   7.0000000e-05   1.0600000e-04
   2.8060000e+03   1.1000431e+01  -3.4864000e-02   2.4445000e-02  -5.1500000e-03  -1.1400000e-04   7.0000000e-05   1.0600000e-04
   2.8070000e+03   1.1004353e+01  -1.7434000e-02   2.4447000e-02   2.5750000e-02  -1.1400000e-04   7.0000000e-05   1.0600000e-04
   2.8080000e+03   1.1008275e+01  -5.2289000e-02  -9.7880000e-03  -1.5450000e-02  -1.1400000e-04   7.0000000e-05   1.0600000e-04
   2.8090000e+03   1.1012196e+01  -5.8100000e-02  -9.0000000e-06   2.5750000e-02  -1.1400000e-04   7.0000000e-05   1.0600000e-04
   2.8100000e+03   1.1016118e+01  -3.4859000e-02  -4.8950000e-03  -1.0300000e-02  -1.1400000e-04   7.0000000e-05   1.0600000e-04
   2.8110000e+03   1.1020041e+01  -6.9722000e-02   1.4660000e-02   2.5750000e-02  -1.1400000e-04   7.0000000e-05   1.0600000e-04
   2.8120000e+03   1.1023961e+01  -4.0674000e-02   2.4444000e-02   3.0900000e-02  -1.1400000e-04   7.0000000e-05   1.0600000e-04
   2.8130000e+03   1.1027884e+01  -2.9050000e-02  -4.0000000e-06   3.0900000e-02  -1.1400000e-04   7.0000000e-05   1.0600000e-04
   2.8140000e+03   1.1031805e+01  -4.6476000e-02  -2.9347000e-02   2.0600000e-02  -1.1400000e-04   7.0000000e-05   1.0600000e-04
   2.8150000e+03   1.1035726e+01  -1.7434000e-02   2.4447000e-02   2.0600000e-02  -1.1400000e-04   7.0000000e-05   1.0600000e-04
   2.8160000e+03   1.1039648e+01  -2.9055000e-02   3.4226000e-02  -2.0600000e-02  -1.1400000e-04   7.0000000e-05   1.0600000e-04
   2.8170000e+03   1.1043568e+01  -4.0673000e-02   1.9555000e-02   4.6350000e-02  -1.1400000e-04   7.0000000e-05   1.0600000e-04
   2.8180000e+03   1.1047489e+01   5.8150000e-03  -3.9119000e-02   1.0300000e-02  -1.1400000e-04   7.0000000e-05   1.0600000e-04
   2.8190000e+03   1.1051412e+01  -1.1618000e-02  -1.4672000e-02  -5.1500000e-03  -1.1400000e-04   7.0000000e-05   1.0600000e-04
   2.8200000e+03   1.1055333e+01  -5.2291000e-02   4.8830000e-03   1.0300000e-02  -1.1400000e-04   7.0000000e-05   1.0600000e-04
   2.8210000e+03   1.1059255e+01  -5.8130000e-03   2.4449000e-02   1.5450000e-02  -1.1400000e-04   7.0000000e-05   1.0600000e-04
   2.8220000e+03   1.1063176e+01  -1.7435000e-02   3.9118000e-02   7.7250000e-02  -1.1400000e-04   7.0000000e-05   1.0600000e-04
   2.8230000e+03   1.1067097e+01  -4.0669000e-02  -4.8950000e-03   5.1500000e-03  -1.1400000e-04   7.0000000e-05   1.0600000e-04
   2.8240000e+03   1.1071019e+01   2.0000000e-06  -1.4670000e-02   2.0600000e-02  -1.1400000e-04   7.0000000e-05   1.0600000e-04
   2.8250000e+03   1.1074941e+01  -6.3910000e-02  -9.0000000e-06   5.1500000e-03  -1.1400000e-04   7.0000000e-05   1.0600000e-04
   2.8260000e+03   1.1078862e+01  -6.3912000e-02   1.4661000e-02   2.0600000e-02  -1.1400000e-04   7.0000000e-05   1.0600000e-04
   2.8270000e+03   1.1082785e+01  -2.9056000e-02   4.4006000e-02   0.0000000e+00  -1.1400000e-04   7.0000000e-05   1.0600000e-04
   2.8280000e+03   1.1086705e+01   1.7428000e-02   1.4673000e-02  -1.0300000e-02  -1.1400000e-04   7.0000000e-05   1.0600000e-04
   2.8290000e+03   1.1090627e+01  -5.2288000e-02  -1.4678000e-02   5.1500000e-03  -1.1400000e-04   7.0000000e-05   1.0600000e-04
   2.8300000e+03   1.1094550e+01  -4.6478000e-02  -1.4677000e-02  -1.5450000e-02  -1.1400000e-04   7.0000000e-05   1.0600000e-04
   2.8310000e+03   1.1098471e+01  -4.6477000e-02  -1.9567000e-02   5.1500000e-03  -1.1400000e-04   7.0000000e-05   1.0600000e-04
   2.8320000e+03   1.1102391e+01  -4.6483000e-02   1.9553000e-02  -3.0900000e-02  -1.1400000e-04   7.0000000e-05   1.0600000e-04
   2.8330000e+03   1.1106313e+01  -6.0000000e-06   4.4010000e-02   2.0600000e-02  -1.1400000e-04   7.0000000e-05   1.0600000e-04
   2.8340000e+03   1.1110235e+01  -6.9724000e-02   2.9330000e-02   1.5450000e-02  -1.1400000e-04   7.0000000e-05   1.0600000e-04
   2.8350000e+03   1.1114157e+01  -8.7148000e-02  -1.4683000e-02   2.0600000e-02  -1.1400000e-04   7.0000000e-05   1.0600000e-04
   2.8360000e+03   1.1118078e+01   1.1620000e-02   2.0000000e-06   5.1500000e-02  -1.1400000e-04   7.0000000e-05   1.0600000e-04
   2.8370000e+03   1.1121999e+01  -5.8090000e-03  -9.7810000e-03   5.1500000e-02  -1.1400000e-04   7.0000000e-05   1.0600000e-04
   2.8380000e+03   1.1125921e+01  -5.8106000e-02   4.4001000e-02   2.0600000e-02  -1.1400000e-04   7.0000000e-05   1.0600000e-04
   2.8390000e+03   1.1129843e+01  -6.9721000e-02   9.7700000e-03   1.5450000e-02  -1.1400000e-04   7.0000000e-05   1.0600000e-04
   2.8400000e+03   1.1133765e+01  -8.7148000e-02  -1.4683000e-02   5.1500000e-03  -1.1400000e-04   7.0000000e-05   1.0600000e-04
   2.8410000e+03   1.1137687e+01  -5.8070000e-03  -1.9561000e-02   1.5450000e-02  -1.1400000e-04   7.0000000e-05   1.0600000e-04
   2.8420000e+03   1.1141608e+01   4.0671000e-02  -4.8840000e-03  -1.5450000e-02  -1.1400000e-04   7.0000000e-05   1.0600000e-04
   2.8430000e+03   1.1145531e+01  -5.2289000e-02  -4.8980000e-03  -5.1500000e-02  -1.1400000e-04   7.0000000e-05   1.0600000e-04
   2.8440000e+03   1.1149451e+01  -9.2964000e-02   2.9326000e-02  -2.5750000e-02  -1.1400000e-04   7.0000000e-05   1.0600000e-04
   2.8450000e+03   1.1153373e+01  -1.1624000e-02   2.4448000e-02  -5.1500000e-03  -1.1400000e-04   7.0000000e-05   1.0600000e-04
   2.8460000e+03   1.1157293e+01  -2.9054000e-02   2.4446000e-02  -4.1200000e-02  -1.1400000e-04   7.0000000e-05   1.0600000e-04
   2.8470000e+03   1.1161215e+01  -9.2961000e-02   4.8760000e-03   2.0600000e-02  -1.1400000e-04   7.0000000e-05   1.0600000e-04
   2.8480000e+03   1.1165137e+01  -4.6479000e-02  -9.7870000e-03   2.5750000e-02  -1.1400000e-04   7.0000000e-05   1.0600000e-04
   2.8490000e+03   1.1169059e+01  -5.8100000e-03  -1.0000000e-06   1.5450000e-02  -1.1400000e-04   7.0000000e-05   1.0600000e-04
   2.8500000e+03   1.1172980e+01  -4.6481000e-02   9.7730000e-03   3.0900000e-02  -1.1400000e-04   7.0000000e-05   1.0600000e-04
   2.8510000e+03   1.1176902e+01  -5.8101000e-02   9.7710000e-03   2.0600000e-02  -1.1400000e-04   7.0000000e-05   1.0600000e-04
   2.8520000e+03   1.1180822e+01  -7.5536000e-02   4.3999000e-02   1.0300000e-02  -1.1400000e-04   7.0000000e-05   1.0600000e-04
   2.8530000e+03   1.1184745e+01  -8.1338000e-02  -1.4682000e-02   5.1500000e-03  -1.1400000e-04   7.0000000e-05   1.0600000e-04
   2.8540000e+03   1.1188666e+01  -2.9048000e-02  -1.4674000e-02   5.1500000e-03  -1.1400000e-04   7.0000000e-05   1.0600000e-04
   2.8550000e+03   1.1192588e+01  -3.0000000e-06   1.9560000e-02  -1.0300000e-02  -1.1400000e-04   7.0000000e-05   1.0600000e-04
   2.8560000e+03   1.1196511e+01  -4.6480000e-02  -6.0000000e-06  -1.5450000e-02  -1.1400000e-04   7.0000000e-05   1.0600000e-04
   2.8570000e+03   1.1200431e+01  -4.6481000e-02   4.8840000e-03  -4.1200000e-02  -1.1400000e-04   7.0000000e-05   1.0600000e-04
   2.8580000e+03   1.1204352e+01  -3.4863000e-02   2.4445000e-02  -5.1500000e-03  -1.1400000e-04   7.0000000e-05   1.0600000e-04
   2.8590000e+03   1.1208275e+01  -4.0669000e-02  -4.8950000e-03  -3.0900000e-02  -1.1400000e-04   7.0000000e-05   1.0600000e-04
   2.8600000e+03   1.1212196e+01   5.8150000e-03  -3.9119000e-02   5.1500000e-03  -1.1400000e-04   7.0000000e-05   1.0600000e-04
   2.8610000e+03   1.1216117e+01  -4.6481000e-02   9.7740000e-03  -2.0600000e-02  -1.1400000e-04   7.0000000e-05   1.0600000e-04
   2.8620000e+03   1.1220039e+01  -7.5535000e-02   3.4219000e-02   2.0600000e-02  -1.1400000e-04   7.0000000e-05   1.0600000e-04
   2.8630000e+03   1.1223961e+01  -5.8110000e-03   4.8890000e-03  -5.1500000e-03  -1.1400000e-04   7.0000000e-05   1.0600000e-04
   2.8640000e+03   1.1227882e+01  -3.4859000e-02  -9.7850000e-03   4.6350000e-02  -1.1400000e-04   7.0000000e-05   1.0600000e-04
   2.8650000e+03   1.1231803e+01  -1.7429000e-02  -9.7830000e-03   5.1500000e-03  -1.1400000e-04   7.0000000e-05   1.0600000e-04
   2.8660000e+03   1.1235724e+01  -4.6482000e-02   1.4663000e-02   5.1500000e-03  -1.1400000e-04   7.0000000e-05   1.0600000e-04
   2.8670000e+03   1.1239647e+01  -5.2292000e-02   1.4662000e-02  -1.0300000e-02  -1.1400000e-04   7.0000000e-05   1.0600000e-04
   2.8680000e+03   1.1243569e+01  -7.5532000e-02   1.4659000e-02  -1.5450000e-02  -1.1400000e-04   7.0000000e-05   1.0600000e-04
   2.8690000e+03   1.1247491e+01  -4.0673000e-02   1.9554000e-02  -5.1500000e-03  -1.1400000e-04   7.0000000e-05   1.0600000e-04
   2.8700000e+03   1.1251412e+01  -2.3236000e-02  -2.4453000e-02  -2.5750000e-02  -1.1400000e-04   7.0000000e-05   1.0600000e-04
   2.8710000e+03   1.1255334e+01  -2.3241000e-02   4.8870000e-03  -1.0300000e-02  -1.1400000e-04   7.0000000e-05   1.0600000e-04
   2.8720000e+03   1.1259254e+01  -2.3244000e-02   2.4447000e-02  -4.1200000e-02  -1.1400000e-04   7.0000000e-05   1.0600000e-04
   2.8730000e+03   1.1263177e+01  -6.3914000e-02   2.9331000e-02  -5.1500000e-03  -1.1400000e-04   7.0000000e-05   1.0600000e-04
   2.8740000e+03   1.1267098e+01  -6.3914000e-02   2.9331000e-02  -5.1500000e-03  -1.1400000e-04   7.0000000e-05   1.0600000e-04
   2.8750000e+03   1.1271018e+01   5.8050000e-03   3.4231000e-02   4.6350000e-02  -1.1400000e-04   7.0000000e-05   1.0600000e-04
   2.8760000e+03   1.1274940e+01  -1.7430000e-02  -3.0000000e-06  -2.0600000e-02  -1.1400000e-04   7.0000000e-05   1.0600000e-04
   2.8770000e+03   1.1278863e+01  -5.8096000e-02  -2.4459000e-02   1.0300000e-02  -1.1400000e-04   7.0000000e-05   1.0600000e-04
   2.8780000e+03   1.1282784e+01  -6.9721000e-02   4.8800000e-03  -5.1500000e-03  -1.1400000e-04   7.0000000e-05   1.0600000e-04
   2.8790000e+03   1.1286706e+01  -2.9052000e-02   1.4666000e-02   1.0300000e-02  -1.1400000e-04   7.0000000e-05   1.0600000e-04
   2.8800000e+03   1.1290627e+01   5.8020000e-03   5.3791000e-02  -2.5750000e-02  -1.1400000e-04   7.0000000e-05   1.0600000e-04
   2.8810000e+03   1.1294548e+01  -2.3243000e-02   1.9557000e-02  -3.0900000e-02  -1.1400000e-04   7.0000000e-05   1.0600000e-04
   2.8820000e+03   1.1298470e+01  -7.5524000e-02  -3.9131000e-02  -3.0900000e-02  -1.1400000e-04   7.0000000e-05   1.0600000e-04
   2.8830000e+03   1.1302392e+01  -5.2289000e-02  -9.7880000e-03  -2.5750000e-02  -1.1400000e-04   7.0000000e-05   1.0600000e-04
   2.8840000e+03   1.1306314e+01  -1.7426000e-02  -2.4453000e-02   2.5750000e-02  -1.1400000e-04   7.0000000e-05   1.0600000e-04
   2.8850000e+03   1.1310236e+01  -6.9726000e-02   4.4000000e-02  -4.1200000e-02  -1.1400000e-04   7.0000000e-05   1.0600000e-04
   2.8860000e+03   1.1314157e+01  -2.9056000e-02   4.4006000e-02   1.0300000e-02  -1.1400000e-04   7.0000000e-05   1.0600000e-04
   2.8870000e+03   1.1318078e+01  -3.4864000e-02   2.4445000e-02  -2.5750000e-02  -1.1400000e-04   7.0000000e-05   1.0600000e-04
   2.8880000e+03   1.1322001e+01  -1.1039200e-01   1.4654000e-02   5.1500000e-03  -1.1400000e-04   7.0000000e-05   1.0600000e-04
   2.8890000e+03   1.1325920e+01  -5.8100000e-03  -1.0000000e-06   5.1500000e-03  -1.1400000e-04   7.0000000e-05   1.0600000e-04
   2.8900000e+03   1.1329842e+01  -1.1617000e-02  -1.9562000e-02   2.0600000e-02  -1.1400000e-04   7.0000000e-05   1.0600000e-04
   2.8910000e+03   1.1333764e+01  -6.9722000e-02   1.4660000e-02  -2.0600000e-02  -1.1400000e-04   7.0000000e-05   1.0600000e-04
   2.8920000e+03   1.1337686e+01  -8.1345000e-02   3.4218000e-02  -1.0300000e-02  -1.1400000e-04   7.0000000e-05   1.0600000e-04
   2.8930000e+03   1.1341608e+01  -4.6481000e-02   9.7730000e-03  -5.1500000e-03  -1.1400000e-04   7.0000000e-05   1.0600000e-04
   2.8940000e+03   1.1345530e+01  -2.9048000e-02  -1.4674000e-02  -1.5450000e-02  -1.1400000e-04   7.0000000e-05   1.0600000e-04
   2.8950000e+03   1.1349450e+01  -1.1621000e-02   4.8880000e-03  -5.6650000e-02  -1.1400000e-04   7.0000000e-05   1.0600000e-04
   2.8960000e+03   1.1353372e+01  -5.2291000e-02   4.8830000e-03  -6.6950000e-02  -1.1400000e-04   7.0000000e-05   1.0600000e-04
   2.8970000e+03   1.1357294e+01  -6.3915000e-02   3.4221000e-02  -1.0300000e-01  -1.1400000e-04   7.0000000e-05   1.0600000e-04
   2.8980000e+03   1.1361216e+01  -1.7435000e-02   3.9118000e-02  -1.5450000e-02  -1.1400000e-04   7.0000000e-05   1.0600000e-04
   2.8990000e+03   1.1365138e+01  -1.7427000e-02  -1.9562000e-02  -4.1200000e-02  -1.1400000e-04   7.0000000e-05   1.0600000e-04
   2.9000000e+03   1.1369060e+01  -6.3908000e-02  -1.4679000e-02  -3.6050000e-02  -1.1400000e-04   7.0000000e-05   1.0600000e-04
   2.9010000e+03   1.1372980e+01  -2.3241000e-02   4.8870000e-03   1.0300000e-02  -1.1400000e-04   7.0000000e-05   1.0600000e-04
   2.9020000e+03   1.1376903e+01   5.8110000e-03  -9.7790000e-03  -2.5750000e-02  -1.1400000e-04   7.0000000e-05   1.0600000e-04
   2.9030000e+03   1.1380824e+01  -5.2291000e-02   4.8820000e-03  -5.1500000e-03  -1.1400000e-04   7.0000000e-05   1.0600000e-04
   2.9040000e+03   1.1384744e+01  -1.1626000e-02   3.9118000e-02  -1.0300000e-02  -1.1400000e-04   7.0000000e-05   1.0600000e-04
   2.9050000e+03   1.1388665e+01  -2.3240000e-02  -3.0000000e-06  -1.5450000e-02  -1.1400000e-04   7.0000000e-05   1.0600000e-04
   2.9060000e+03   1.1392588e+01  -6.9719000e-02  -4.9000000e-03  -3.6050000e-02  -1.1400000e-04   7.0000000e-05   1.0600000e-04
   2.9070000e+03   1.1396509e+01  -4.6479000e-02  -4.8970000e-03  -5.1500000e-02  -1.1400000e-04   7.0000000e-05   1.0600000e-04
   2.9080000e+03   1.1400431e+01  -2.9055000e-02   3.4226000e-02  -2.5750000e-02  -1.1400000e-04   7.0000000e-05   1.0600000e-04
   2.9090000e+03   1.1404353e+01  -6.9728000e-02   5.3780000e-02  -1.5450000e-02  -1.1400000e-04   7.0000000e-05   1.0600000e-04
   2.9100000e+03   1.1408274e+01   5.8060000e-03   2.4451000e-02  -7.7250000e-02  -1.1400000e-04   7.0000000e-05   1.0600000e-04
   2.9110000e+03   1.1412196e+01  -2.3241000e-02   4.8870000e-03  -2.5750000e-02  -1.1400000e-04   7.0000000e-05   1.0600000e-04
   2.9120000e+03   1.1416118e+01  -4.6480000e-02  -7.0000000e-06  -7.7250000e-02  -1.1400000e-04   7.0000000e-05   1.0600000e-04
   2.9130000e+03   1.1420039e+01  -5.2292000e-02   1.4662000e-02  -1.0300000e-02  -1.1400000e-04   7.0000000e-05   1.0600000e-04
   2.9140000e+03   1.1423961e+01  -5.8110000e-03   9.7790000e-03  -3.0900000e-02  -1.1400000e-04   7.0000000e-05   1.0600000e-04
   2.9150000e+03   1.1427883e+01  -2.9049000e-02  -9.7840000e-03  -1.0300000e-02  -1.1400000e-04   7.0000000e-05   1.0600000e-04
   2.9160000e+03   1.1431804e+01  -1.0000000e-06   4.8900000e-03  -3.0900000e-02  -1.1400000e-04   7.0000000e-05   1.0600000e-04
   2.9170000e+03   1.1435726e+01  -8.7154000e-02   2.4437000e-02  -3.6050000e-02  -1.1400000e-04   7.0000000e-05   1.0600000e-04
   2.9180000e+03   1.1439646e+01  -2.3243000e-02   1.9557000e-02   3.6050000e-02  -1.1400000e-04   7.0000000e-05   1.0600000e-04
   2.9190000e+03   1.1443567e+01  -1.7430000e-02  -3.0000000e-06   1.0300000e-02  -1.1400000e-04   7.0000000e-05   1.0600000e-04
   2.9200000e+03   1.1447491e+01   1.7431000e-02  -9.7770000e-03  -4.1200000e-02  -1.1400000e-04   7.0000000e-05   1.0600000e-04
   2.9210000e+03   1.1451411e+01  -9.2965000e-02   3.4216000e-02  -6.6950000e-02  -1.1400000e-04   7.0000000e-05   1.0600000e-04
   2.9220000e+03   1.1455334e+01  -5.2289000e-02  -4.8980000e-03  -3.0900000e-02  -1.1400000e-04   7.0000000e-05   1.0600000e-04
   2.9230000e+03   1.1459254e+01  -6.3911000e-02   4.8810000e-03  -4.6350000e-02  -1.1400000e-04   7.0000000e-05   1.0600000e-04
   2.9240000e+03   1.1463214e+01  -4.0670000e-02  -6.0000000e-06   3.6050000e-02  -1.1400000e-04   7.0000000e-05   1.0600000e-04
   2.9250000e+03   1.1467098e+01  -4.6476000e-02  -2.4457000e-02  -5.1500000e-02  -1.1400000e-04   7.0000000e-05   1.0600000e-04
   2.9260000e+03   1.1471020e+01  -6.3908000e-02  -1.4679000e-02   0.0000000e+00  -1.1400000e-04   7.0000000e-05   1.0600000e-04
   2.9270000e+03   1.1474941e+01  -1.1628000e-02   5.3788000e-02  -4.6350000e-02  -1.1400000e-04   7.0000000e-05   1.0600000e-04
   2.9280000e+03   1.1478864e+01  -6.3919000e-02   6.3561000e-02  -5.1500000e-03  -1.1400000e-04   7.0000000e-05   1.0600000e-04
   2.9290000e+03   1.1482785e+01  -4.0664000e-02  -3.9126000e-02   5.1500000e-03  -1.1400000e-04   7.0000000e-05   1.0600000e-04
   2.9300000e+03   1.1486706e+01  -1.7424000e-02  -4.4013000e-02  -2.5750000e-02  -1.1400000e-04   7.0000000e-05   1.0600000e-04
   2.9310000e+03   1.1490626e+01  -1.7434000e-02   2.4447000e-02   5.1500000e-03  -1.1400000e-04   7.0000000e-05   1.0600000e-04
   2.9320000e+03   1.1494550e+01  -9.2964000e-02   2.4436000e-02  -5.1500000e-02  -1.1400000e-04   7.0000000e-05   1.0600000e-04
   2.9330000e+03   1.1498469e+01  -4.6487000e-02   4.8893000e-02   5.1500000e-03  -1.1400000e-04   7.0000000e-05   1.0600000e-04
   2.9340000e+03   1.1502391e+01  -7.5534000e-02   2.9330000e-02  -3.6050000e-02  -1.1400000e-04   7.0000000e-05   1.0600000e-04
   2.9350000e+03   1.1506313e+01  -1.7434000e-02   2.9338000e-02  -5.1500000e-03  -1.1400000e-04   7.0000000e-05   1.0600000e-04
   2.9360000e+03   1.1510235e+01  -6.3908000e-02  -1.4679000e-02  -6.1800000e-02  -1.1400000e-04   7.0000000e-05   1.0600000e-04
   2.9370000e+03   1.1514156e+01  -1.1618000e-02  -1.4672000e-02  -2.5750000e-02  -1.1400000e-04   7.0000000e-05   1.0600000e-04
   2.9380000e+03   1.1518077e+01  -5.2297000e-02   5.3783000e-02  -4.6350000e-02  -1.1400000e-04   7.0000000e-05   1.0600000e-04
   2.9390000e+03   1.1521999e+01  -5.0000000e-06   3.9120000e-02  -5.1500000e-03  -1.1400000e-04   7.0000000e-05   1.0600000e-04
   2.9400000e+03   1.1525922e+01  -2.3237000e-02  -1.9563000e-02  -3.0900000e-02  -1.1400000e-04   7.0000000e-05   1.0600000e-04
   2.9410000e+03   1.1529844e+01  -5.8060000e-03  -2.4451000e-02  -2.0600000e-02  -1.1400000e-04   7.0000000e-05   1.0600000e-04
   2.9420000e+03   1.1533765e+01  -5.2289000e-02  -9.7880000e-03  -2.0600000e-02  -1.1400000e-04   7.0000000e-05   1.0600000e-04
   2.9430000e+03   1.1537686e+01  -3.4859000e-02  -4.8950000e-03  -5.6650000e-02  -1.1400000e-04   7.0000000e-05   1.0600000e-04
   2.9440000e+03   1.1541609e+01  -2.9055000e-02   3.4226000e-02   5.1500000e-03  -1.1400000e-04   7.0000000e-05   1.0600000e-04
   2.9450000e+03   1.1545529e+01  -5.8110000e-03   9.7790000e-03  -4.1200000e-02  -1.1400000e-04   7.0000000e-05   1.0600000e-04
   2.9460000e+03   1.1549452e+01  -4.0671000e-02   4.8840000e-03   5.1500000e-03  -1.1400000e-04   7.0000000e-05   1.0600000e-04
   2.9470000e+03   1.1553371e+01  -5.2291000e-02   9.7720000e-03  -5.6650000e-02  -1.1400000e-04   7.0000000e-05   1.0600000e-04
   2.9480000e+03   1.1557293e+01  -7.5530000e-02  -1.1000000e-05   1.0300000e-02  -1.1400000e-04   7.0000000e-05   1.0600000e-04
   2.9490000e+03   1.1561215e+01  -1.1623000e-02   1.9558000e-02  -4.1200000e-02  -1.1400000e-04   7.0000000e-05   1.0600000e-04
   2.9500000e+03   1.1565137e+01  -1.1620000e-02  -2.0000000e-06  -2.0600000e-02  -1.1400000e-04   7.0000000e-05   1.0600000e-04
   2.9510000e+03   1.1569058e+01  -5.2293000e-02   1.9552000e-02  -3.0900000e-02  -1.1400000e-04   7.0000000e-05   1.0600000e-04
   2.9520000e+03   1.1572980e+01  -2.3242000e-02   1.4667000e-02   0.0000000e+00  -1.1400000e-04   7.0000000e-05   1.0600000e-04
   2.9530000e+03   1.1576901e+01  -5.2293000e-02   1.9552000e-02  -3.0900000e-02  -1.1400000e-04   7.0000000e-05   1.0600000e-04
   2.9540000e+03   1.1580824e+01  -6.9724000e-02   2.4440000e-02   0.0000000e+00  -1.1400000e-04   7.0000000e-05   1.0600000e-04
   2.9550000e+03   1.1584745e+01  -2.3239000e-02  -9.7830000e-03  -2.0600000e-02  -1.1400000e-04   7.0000000e-05   1.0600000e-04
   2.9560000e+03   1.1588667e+01  -5.8090000e-03  -4.8910000e-03  -3.6050000e-02  -1.1400000e-04   7.0000000e-05   1.0600000e-04
   2.9570000e+03   1.1592589e+01  -4.0679000e-02   5.8674000e-02  -1.0300000e-02  -1.1400000e-04   7.0000000e-05   1.0600000e-04
   2.9580000e+03   1.1596510e+01  -2.9058000e-02   5.3786000e-02  -5.1500000e-02  -1.1400000e-04   7.0000000e-05   1.0600000e-04
   2.9590000e+03   1.1600431e+01  -1.7427000e-02  -1.9563000e-02  -5.1500000e-03  -1.1400000e-04   7.0000000e-05   1.0600000e-04
   2.9600000e+03   1.1604354e+01  -4.0667000e-02  -1.9566000e-02  -2.5750000e-02  -1.1400000e-04   7.0000000e-05   1.0600000e-04
   2.9610000e+03   1.1608274e+01  -4.6481000e-02   9.7730000e-03  -1.0300000e-02  -1.1400000e-04   7.0000000e-05   1.0600000e-04
   2.9620000e+03   1.1612195e+01  -7.5530000e-02  -1.1000000e-05  -6.1800000e-02  -1.1400000e-04   7.0000000e-05   1.0600000e-04
   2.9630000e+03   1.1616117e+01  -3.4865000e-02   3.4225000e-02  -4.6350000e-02  -1.1400000e-04   7.0000000e-05   1.0600000e-04
   2.9640000e+03   1.1620039e+01  -1.1624000e-02   2.4448000e-02  -6.6950000e-02  -1.1400000e-04   7.0000000e-05   1.0600000e-04
   2.9650000e+03   1.1623961e+01  -8.1336000e-02  -2.4462000e-02   1.0300000e-02  -1.1400000e-04   7.0000000e-05   1.0600000e-04
   2.9660000e+03   1.1627882e+01   1.1622000e-02  -1.4668000e-02  -2.0600000e-02  -1.1400000e-04   7.0000000e-05   1.0600000e-04
   2.9670000e+03   1.1631803e+01   1.1616000e-02   2.9342000e-02   3.0900000e-02  -1.1400000e-04   7.0000000e-05   1.0600000e-04
   2.9680000e+03   1.1635725e+01  -1.7428000e-02  -1.4673000e-02  -2.0600000e-02  -1.1400000e-04   7.0000000e-05   1.0600000e-04
   2.9690000e+03   1.1639647e+01  -3.4859000e-02  -9.7850000e-03   3.6050000e-02  -1.1400000e-04   7.0000000e-05   1.0600000e-04
   2.9700000e+03   1.1643569e+01  -5.2290000e-02  -8.0000000e-06   1.0300000e-02  -1.1400000e-04   7.0000000e-05   1.0600000e-04
   2.9710000e+03   1.1647491e+01  -2.3240000e-02  -3.0000000e-06   4.1200000e-02  -1.1400000e-04   7.0000000e-05   1.0600000e-04
   2.9720000e+03   1.1651412e+01  -4.6479000e-02  -4.8960000e-03   2.0600000e-02  -1.1400000e-04   7.0000000e-05   1.0600000e-04
   2.9730000e+03   1.1655334e+01   3.0000000e-06  -2.4450000e-02  -7.2100000e-02  -1.1400000e-04   7.0000000e-05   1.0600000e-04
   2.9740000e+03   1.1659255e+01  -5.8102000e-02   1.4662000e-02  -3.6050000e-02  -1.1400000e-04   7.0000000e-05   1.0600000e-04
   2.9750000e+03   1.1663177e+01  -6.9727000e-02   4.8891000e-02  -4.6350000e-02  -1.1400000e-04   7.0000000e-05   1.0600000e-04
   2.9760000e+03   1.1667097e+01   1.7429000e-02   4.8920000e-03   2.0600000e-02  -1.1400000e-04   7.0000000e-05   1.0600000e-04
   2.9770000e+03   1.1671019e+01  -4.0668000e-02  -1.4675000e-02  -3.6050000e-02  -1.1400000e-04   7.0000000e-05   1.0600000e-04
   2.9780000e+03   1.1674941e+01  -4.6480000e-02  -6.0000000e-06   1.5450000e-02  -1.1400000e-04   7.0000000e-05   1.0600000e-04
   2.9790000e+03   1.1678863e+01  -3.4859000e-02  -4.8950000e-03  -3.0900000e-02  -1.1400000e-04   7.0000000e-05   1.0600000e-04
   2.9800000e+03   1.1682785e+01  -8.1348000e-02   5.3778000e-02   3.0900000e-02  -1.1400000e-04   7.0000000e-05   1.0600000e-04
   2.9810000e+03   1.1686706e+01  -2.9056000e-02   3.9116000e-02  -5.1500000e-03  -1.1400000e-04   7.0000000e-05   1.0600000e-04
   2.9820000e+03   1.1690626e+01   5.8160000e-03  -3.9119000e-02   5.6650000e-02  -1.1400000e-04   7.0000000e-05   1.0600000e-04
   2.9830000e+03   1.1694549e+01  -4.0664000e-02  -3.9126000e-02  -1.0300000e-02  -1.1400000e-04   7.0000000e-05   1.0600000e-04
   2.9840000e+03   1.1698471e+01  -1.7432000e-02   1.4667000e-02   4.1200000e-02  -1.1400000e-04   7.0000000e-05   1.0600000e-04
   2.9850000e+03   1.1702392e+01  -1.1623000e-02   1.9558000e-02  -5.1500000e-03  -1.1400000e-04   7.0000000e-05   1.0600000e-04
   2.9860000e+03   1.1706315e+01  -9.2964000e-02   2.4436000e-02   4.1200000e-02  -1.1400000e-04   7.0000000e-05   1.0600000e-04
   2.9870000e+03   1.1710237e+01  -4.0673000e-02   1.9554000e-02   2.0600000e-02  -1.1400000e-04   7.0000000e-05   1.0600000e-04
   2.9880000e+03   1.1714157e+01  -4.0665000e-02  -3.4236000e-02  -5.1500000e-03  -1.1400000e-04   7.0000000e-05   1.0600000e-04
   2.9890000e+03   1.1718080e+01  -8.7146000e-02  -2.4463000e-02  -2.0600000e-02  -1.1400000e-04   7.0000000e-05   1.0600000e-04
   2.9900000e+03   1.1721999e+01  -2.9046000e-02  -2.4454000e-02  -3.0900000e-02  -1.1400000e-04   7.0000000e-05   1.0600000e-04
   2.9910000e+03   1.1725921e+01  -4.0679000e-02   5.8674000e-02  -1.0300000e-02  -1.1400000e-04   7.0000000e-05   1.0600000e-04
   2.9920000e+03   1.1729842e+01  -8.7156000e-02   3.9107000e-02  -2.5750000e-02  -1.1400000e-04   7.0000000e-05   1.0600000e-04
   2.9930000e+03   1.1733765e+01  -4.0669000e-02  -9.7860000e-03   5.1500000e-02  -1.1400000e-04   7.0000000e-05   1.0600000e-04
   2.9940000e+03   1.1737686e+01   2.3244000e-02  -2.4447000e-02   1.5450000e-02  -1.1400000e-04   7.0000000e-05   1.0600000e-04
   2.9950000e+03   1.1741608e+01  -5.8102000e-02   1.4661000e-02   1.5450000e-02  -1.1400000e-04   7.0000000e-05   1.0600000e-04
   2.9960000e+03   1.1745528e+01  -5.8102000e-02   1.4661000e-02  -1.0300000e-02  -1.1400000e-04   7.0000000e-05   1.0600000e-04
   2.9970000e+03   1.1749451e+01  -2.3243000e-02   1.9557000e-02   3.6050000e-02  -1.1400000e-04   7.0000000e-05   1.0600000e-04
   2.9980000e+03   1.1753372e+01  -6.9721000e-02   4.8800000e-03   1.5450000e-02  -1.1400000e-04   7.0000000e-05   1.0600000e-04
   2.9990000e+03   1.1757295e+01   5.8150000e-03  -3.4229000e-02   1.0300000e-02  -1.1400000e-04   7.0000000e-05   1.0600000e-04
   3.0000000e+03   1.1761216e+01  -2.3237000e-02  -1.9563000e-02  -1.0300000e-02  -1.1400000e-04   7.0000000e-05   1.0600000e-04
   3.0010000e+03   1.1765137e+01  -6.9721000e-02   9.7700000e-03   0.0000000e+00  -1.1400000e-04   7.0000000e-05   1.0600000e-04
   3.0020000e+03   1.1769058e+01  -6.9718000e-02  -1.4680000e-02  -5.1500000e-03  -1.1400000e-04   7.0000000e-05   1.0600000e-04
   3.0030000e+03   1.1772981e+01  -4.6481000e-02   4.8830000e-03  -1.0300000e-02  -1.1400000e-04   7.0000000e-05   1.0600000e-04
   3.0040000e+03   1.1776902e+01  -2.9051000e-02   4.8860000e-03   5.1500000e-03  -1.1400000e-04   7.0000000e-05   1.0600000e-04
   3.0050000e+03   1.1780823e+01   2.3241000e-02  -9.7770000e-03  -1.0300000e-02  -1.1400000e-04   7.0000000e-05   1.0600000e-04
   3.0060000e+03   1.1784744e+01  -2.9052000e-02   1.4666000e-02   3.0900000e-02  -1.1400000e-04   7.0000000e-05   1.0600000e-04
   3.0070000e+03   1.1788667e+01  -5.8103000e-02   1.9551000e-02  -2.0600000e-02  -1.1400000e-04   7.0000000e-05   1.0600000e-04
   3.0080000e+03   1.1792588e+01  -4.0674000e-02   2.4444000e-02   3.6050000e-02  -1.1400000e-04   7.0000000e-05   1.0600000e-04
   3.0090000e+03   1.1796510e+01  -4.0673000e-02   1.9554000e-02   4.1200000e-02  -1.1400000e-04   7.0000000e-05   1.0600000e-04
   3.0100000e+03   1.1800431e+01  -4.0674000e-02   2.9334000e-02   3.6050000e-02  -1.1400000e-04   7.0000000e-05   1.0600000e-04
   3.0110000e+03   1.1804352e+01  -1.1624000e-02   2.9338000e-02   0.0000000e+00  -1.1400000e-04   7.0000000e-05   1.0600000e-04
   3.0120000e+03   1.1808274e+01  -1.1616000e-02  -2.9342000e-02  -1.0300000e-02  -1.1400000e-04   7.0000000e-05   1.0600000e-04
   3.0130000e+03   1.1812197e+01  -9.2959000e-02  -9.7920000e-03  -2.0600000e-02  -1.1400000e-04   7.0000000e-05   1.0600000e-04
   3.0140000e+03   1.1816117e+01  -5.2293000e-02   1.9553000e-02   1.5450000e-02  -1.1400000e-04   7.0000000e-05   1.0600000e-04
   3.0150000e+03   1.1820040e+01  -3.4861000e-02   9.7750000e-03   1.5450000e-02  -1.1400000e-04   7.0000000e-05   1.0600000e-04
   3.0160000e+03   1.1823961e+01  -2.9051000e-02   4.8860000e-03   2.0600000e-02  -1.1400000e-04   7.0000000e-05   1.0600000e-04
   3.0170000e+03   1.1827882e+01  -2.3238000e-02  -1.4673000e-02   1.5450000e-02  -1.1400000e-04   7.0000000e-05   1.0600000e-04
   3.0180000e+03   1.1831805e+01  -5.2294000e-02   2.4442000e-02   0.0000000e+00  -1.1400000e-04   7.0000000e-05   1.0600000e-04
   3.0190000e+03   1.1835725e+01  -8.7154000e-02   2.4437000e-02   4.6350000e-02  -1.1400000e-04   7.0000000e-05   1.0600000e-04
   3.0200000e+03   1.1839646e+01  -4.0669000e-02  -4.8960000e-03   2.0600000e-02  -1.1400000e-04   7.0000000e-05   1.0600000e-04
   3.0210000e+03   1.1843568e+01   1.1619000e-02   9.7820000e-03   6.1800000e-02  -1.1400000e-04   7.0000000e-05   1.0600000e-04
   3.0220000e+03   1.1847490e+01  -2.9048000e-02  -1.4674000e-02   1.0300000e-02  -1.1400000e-04   7.0000000e-05   1.0600000e-04
   3.0230000e+03   1.1851412e+01  -4.0669000e-02  -4.8960000e-03   3.0900000e-02  -1.1400000e-04   7.0000000e-05   1.0600000e-04
   3.0240000e+03   1.1855333e+01  -4.0671000e-02   4.8840000e-03   3.0900000e-02  -1.1400000e-04   7.0000000e-05   1.0600000e-04
   3.0250000e+03   1.1859254e+01  -2.3242000e-02   1.4667000e-02   0.0000000e+00  -1.1400000e-04   7.0000000e-05   1.0600000e-04
   3.0260000e+03   1.1863176e+01   0.0000000e+00   0.0000000e+00  -5.1500000e-03  -1.1400000e-04   7.0000000e-05   1.0600000e-04
   3.0270000e+03   1.1867098e+01  -2.9049000e-02  -9.7840000e-03   1.0300000e-02  -1.1400000e-04   7.0000000e-05   1.0600000e-04
   3.0280000e+03   1.1871019e+01  -5.8101000e-02   9.7710000e-03   2.5750000e-02  -1.1400000e-04   7.0000000e-05   1.0600000e-04
   3.0290000e+03   1.1874942e+01  -2.9051000e-02   4.8860000e-03  -5.1500000e-03  -1.1400000e-04   7.0000000e-05   1.0600000e-04
   3.0300000e+03   1.1878863e+01  -9.2961000e-02   4.8760000e-03   3.0900000e-02  -1.1400000e-04   7.0000000e-05   1.0600000e-04
   3.0310000e+03   1.1882784e+01  -8.7148000e-02  -1.4683000e-02   3.0900000e-02  -1.1400000e-04   7.0000000e-05   1.0600000e-04
   3.0320000e+03   1.1886706e+01  -3.4855000e-02  -3.4235000e-02   4.6350000e-02  -1.1400000e-04   7.0000000e-05   1.0600000e-04
   3.0330000e+03   1.1890628e+01  -6.3911000e-02   9.7710000e-03  -1.0300000e-02  -1.1400000e-04   7.0000000e-05   1.0600000e-04
   3.0340000e+03   1.1894547e+01  -4.0674000e-02   2.4444000e-02   3.0900000e-02  -1.1400000e-04   7.0000000e-05   1.0600000e-04
   3.0350000e+03   1.1898469e+01  -1.1620000e-02  -2.0000000e-06   0.0000000e+00  -1.1400000e-04   7.0000000e-05   1.0600000e-04
   3.0360000e+03   1.1902391e+01  -8.7151000e-02   4.8770000e-03   5.1500000e-03  -1.1400000e-04   7.0000000e-05   1.0600000e-04
   3.0370000e+03   1.1906313e+01  -8.1339000e-02  -4.9020000e-03   5.6650000e-02  -1.1400000e-04   7.0000000e-05   1.0600000e-04
   3.0380000e+03   1.1910236e+01  -5.8090000e-03  -4.8910000e-03   2.5750000e-02  -1.1400000e-04   7.0000000e-05   1.0600000e-04
   3.0390000e+03   1.1914157e+01  -4.0674000e-02   2.4444000e-02  -5.1500000e-03  -1.1400000e-04   7.0000000e-05   1.0600000e-04
   3.0400000e+03   1.1918077e+01  -9.2964000e-02   2.4436000e-02   2.5750000e-02  -1.1400000e-04   7.0000000e-05   1.0600000e-04
   3.0410000e+03   1.1922000e+01  -2.3238000e-02  -1.4673000e-02  -4.6350000e-02  -1.1400000e-04   7.0000000e-05   1.0600000e-04
   3.0420000e+03   1.1925969e+01  -1.7429000e-02  -9.7830000e-03  -1.5450000e-02  -1.1400000e-04   7.0000000e-05   1.0600000e-04
   3.0430000e+03   1.1929862e+01  -4.0667000e-02  -1.9566000e-02   5.6650000e-02  -1.1400000e-04   7.0000000e-05   1.0600000e-04
   3.0440000e+03   1.1933764e+01  -1.7430000e-02  -3.0000000e-06   3.0900000e-02  -1.1400000e-04   7.0000000e-05   1.0600000e-04
   3.0450000e+03   1.1937686e+01  -3.4862000e-02   1.4665000e-02   6.1800000e-02  -1.1400000e-04   7.0000000e-05   1.0600000e-04
   3.0460000e+03   1.1941607e+01  -4.6483000e-02   1.9553000e-02   2.0600000e-02  -1.1400000e-04   7.0000000e-05   1.0600000e-04
   3.0470000e+03   1.1945530e+01   4.0000000e-06  -2.4450000e-02   2.0600000e-02  -1.1400000e-04   7.0000000e-05   1.0600000e-04
   3.0480000e+03   1.1949450e+01  -4.6480000e-02  -7.0000000e-06   3.6050000e-02  -1.1400000e-04   7.0000000e-05   1.0600000e-04
   3.0490000e+03   1.1953372e+01  -6.3913000e-02   1.9551000e-02   1.0300000e-02  -1.1400000e-04   7.0000000e-05   1.0600000e-04
   3.0500000e+03   1.1957294e+01   0.0000000e+00   0.0000000e+00   3.6050000e-02  -1.1400000e-04   7.0000000e-05   1.0600000e-04
   3.0510000e+03   1.1961215e+01  -7.5527000e-02  -1.9570000e-02   2.0600000e-02  -1.1400000e-04   7.0000000e-05   1.0600000e-04
   3.0520000e+03   1.1965137e+01  -2.3243000e-02   2.4447000e-02  -3.0900000e-02  -1.1400000e-04   7.0000000e-05   1.0600000e-04
   3.0530000e+03   1.1969059e+01  -9.2962000e-02   1.4658000e-02   0.0000000e+00  -1.1400000e-04   7.0000000e-05   1.0600000e-04
   3.0540000e+03   1.1972980e+01  -1.1619900e-01  -9.7960000e-03  -3.0900000e-02  -1.1400000e-04   7.0000000e-05   1.0600000e-04
   3.0550000e+03   1.1976902e+01  -2.9051000e-02   4.8860000e-03   2.0600000e-02  -1.1400000e-04   7.0000000e-05   1.0600000e-04
   3.0560000e+03   1.1980824e+01  -1.0000000e-06   4.8900000e-03  -4.6350000e-02  -1.1400000e-04   7.0000000e-05   1.0600000e-04
   3.0570000e+03   1.1984745e+01  -7.5531000e-02   4.8790000e-03   0.0000000e+00  -1.1400000e-04   7.0000000e-05   1.0600000e-04
   3.0580000e+03   1.1988667e+01  -6.9724000e-02   2.9330000e-02  -3.6050000e-02  -1.1400000e-04   7.0000000e-05   1.0600000e-04
   3.0590000e+03   1.1992588e+01  -4.0674000e-02   2.4444000e-02   0.0000000e+00  -1.1400000e-04   7.0000000e-05   1.0600000e-04
   3.0600000e+03   1.1996510e+01  -6.9720000e-02  -1.0000000e-05   5.1500000e-03  -1.1400000e-04   7.0000000e-05   1.0600000e-04
   3.0610000e+03   1.2000432e+01  -4.0666000e-02  -2.4456000e-02   5.6650000e-02  -1.1400000e-04   7.0000000e-05   1.0600000e-04
   3.0620000e+03   1.2004354e+01  -3.4859000e-02  -4.8950000e-03   2.5750000e-02  -1.1400000e-04   7.0000000e-05   1.0600000e-04
   3.0630000e+03   1.2008273e+01  -1.1628000e-02   5.3788000e-02   1.0300000e-02  -1.1400000e-04   7.0000000e-05   1.0600000e-04
   3.0640000e+03   1.2012195e+01  -2.3249000e-02   6.3567000e-02   1.5450000e-02  -1.1400000e-04   7.0000000e-05   1.0600000e-04
   3.0650000e+03   1.2016117e+01  -4.0664000e-02  -3.9126000e-02  -5.1500000e-03  -1.1400000e-04   7.0000000e-05   1.0600000e-04
   3.0660000e+03   1.2020039e+01  -8.7149000e-02  -9.7930000e-03  -5.1500000e-03  -1.1400000e-04   7.0000000e-05   1.0600000e-04
   3.0670000e+03   1.2023960e+01  -2.3243000e-02   1.9557000e-02  -2.5750000e-02  -1.1400000e-04   7.0000000e-05   1.0600000e-04
   3.0680000e+03   1.2027881e+01   3.4860000e-02   5.0000000e-06   0.0000000e+00  -1.1400000e-04   7.0000000e-05   1.0600000e-04
   3.0690000e+03   1.2031812e+01  -2.9051000e-02   9.7760000e-03  -3.0900000e-02  -1.1400000e-04   7.0000000e-05   1.0600000e-04
   3.0700000e+03   1.2035726e+01  -6.9721000e-02   9.7700000e-03   1.5450000e-02  -1.1400000e-04   7.0000000e-05   1.0600000e-04
   3.0710000e+03   1.2039647e+01  -4.0670000e-02  -6.0000000e-06  -1.5450000e-02  -1.1400000e-04   7.0000000e-05   1.0600000e-04
   3.0720000e+03   1.2043569e+01  -4.0670000e-02  -6.0000000e-06   1.0300000e-02  -1.1400000e-04   7.0000000e-05   1.0600000e-04
   3.0730000e+03   1.2047490e+01  -1.7431000e-02   9.7770000e-03  -1.0300000e-02  -1.1400000e-04   7.0000000e-05   1.0600000e-04
   3.0740000e+03   1.2051411e+01  -2.9053000e-02   1.9556000e-02   3.0900000e-02  -1.1400000e-04   7.0000000e-05   1.0600000e-04
   3.0750000e+03   1.2055333e+01  -6.9721000e-02   4.8800000e-03  -3.0900000e-02  -1.1400000e-04   7.0000000e-05   1.0600000e-04
   3.0760000e+03   1.2059255e+01  -5.2291000e-02   9.7720000e-03  -1.5450000e-02  -1.1400000e-04   7.0000000e-05   1.0600000e-04
   3.0770000e+03   1.2063175e+01  -1.1620000e-02  -2.0000000e-06  -2.0600000e-02  -1.1400000e-04   7.0000000e-05   1.0600000e-04
   3.0780000e+03   1.2067097e+01  -4.0671000e-02   9.7740000e-03  -1.5450000e-02  -1.1400000e-04   7.0000000e-05   1.0600000e-04
   3.0790000e+03   1.2071019e+01  -7.5530000e-02  -1.1000000e-05   0.0000000e+00  -1.1400000e-04   7.0000000e-05   1.0600000e-04
   3.0800000e+03   1.2074941e+01  -1.1620000e-02  -2.0000000e-06  -3.6050000e-02  -1.1400000e-04   7.0000000e-05   1.0600000e-04
   3.0810000e+03   1.2078863e+01  -5.2291000e-02   9.7720000e-03   1.0300000e-02  -1.1400000e-04   7.0000000e-05   1.0600000e-04
   3.0820000e+03   1.2082784e+01  -4.6481000e-02   4.8830000e-03  -5.1500000e-02  -1.1400000e-04   7.0000000e-05   1.0600000e-04
   3.0830000e+03   1.2086705e+01  -5.2293000e-02   1.9552000e-02  -1.0300000e-02  -1.1400000e-04   7.0000000e-05   1.0600000e-04
   3.0840000e+03   1.2090628e+01  -1.1619000e-02  -4.8920000e-03  -3.6050000e-02  -1.1400000e-04   7.0000000e-05   1.0600000e-04
   3.0850000e+03   1.2094549e+01  -5.8090000e-03  -9.7810000e-03   4.1200000e-02  -1.1400000e-04   7.0000000e-05   1.0600000e-04
   3.0860000e+03   1.2098471e+01  -1.1621000e-02   4.8880000e-03  -4.1200000e-02  -1.1400000e-04   7.0000000e-05   1.0600000e-04
   3.0870000e+03   1.2102393e+01  -4.6482000e-02   1.4663000e-02   0.0000000e+00  -1.1400000e-04   7.0000000e-05   1.0600000e-04
   3.0880000e+03   1.2106314e+01  -4.6481000e-02   9.7740000e-03  -2.0600000e-02  -1.1400000e-04   7.0000000e-05   1.0600000e-04
   3.0890000e+03   1.2110235e+01  -2.3241000e-02   4.8870000e-03  -2.0600000e-02  -1.1400000e-04   7.0000000e-05   1.0600000e-04
   3.0900000e+03   1.2114158e+01  -5.2289000e-02  -4.8970000e-03  -1.0300000e-02  -1.1400000e-04   7.0000000e-05   1.0600000e-04
   3.0910000e+03   1.2118077e+01  -4.0670000e-02  -5.0000000e-06  -5.1500000e-03  -1.1400000e-04   7.0000000e-05   1.0600000e-04
   3.0920000e+03   1.2121999e+01  -5.2296000e-02   4.4003000e-02  -1.5450000e-02  -1.1400000e-04   7.0000000e-05   1.0600000e-04
   3.0930000e+03   1.2125920e+01  -6.3913000e-02   2.4441000e-02  -1.5450000e-02  -1.1400000e-04   7.0000000e-05   1.0600000e-04
   3.0940000e+03   1.2129842e+01  -1.7431000e-02   4.8880000e-03  -4.6350000e-02  -1.1400000e-04   7.0000000e-05   1.0600000e-04
   3.0950000e+03   1.2133764e+01  -8.7149000e-02  -4.9020000e-03  -4.6350000e-02  -1.1400000e-04   7.0000000e-05   1.0600000e-04
   3.0960000e+03   1.2137686e+01  -1.1620100e-01   4.8730000e-03   2.5750000e-02  -1.1400000e-04   7.0000000e-05   1.0600000e-04
   3.0970000e+03   1.2141606e+01  -5.8190000e-03   5.8679000e-02   0.0000000e+00  -1.1400000e-04   7.0000000e-05   1.0600000e-04
   3.0980000e+03   1.2145529e+01   1.7424000e-02   3.9123000e-02   4.6350000e-02  -1.1400000e-04   7.0000000e-05   1.0600000e-04
   3.0990000e+03   1.2149450e+01  -6.3911000e-02   4.8810000e-03  -1.0300000e-02  -1.1400000e-04   7.0000000e-05   1.0600000e-04
   3.1000000e+03   1.2153373e+01  -4.6479000e-02  -4.8970000e-03  -5.1500000e-03  -1.1400000e-04   7.0000000e-05   1.0600000e-04
[truncated: 47,938,336 more chars]
