# Supplementary material for: Delays in Admittance-Controlled Haptic Devices Make Simulated Masses Feel Heavier
Source: PLoS One. 2015 Sep 11;10(9):e0138023. doi: 10.1371/journal.pone.0138023 (PMC4567313; doi:10.1371/journal.pone.0138023)
Supplement: S1 Appendix — (ZIP) [file pone.0138023.s001.zip › Data_subject1-7/Duw_pp7.txt]

{'ScanNr','Time','ForceX','ForceY','ForceZ','PosX','PosY','PosZ'}
   1.0000000e+00   1.6500000e-04  -2.3265000e-02   1.4180600e-01   2.5750000e-02  -1.3800000e-04   8.5000000e-05   1.2800000e-04
   2.0000000e+00   4.0630000e-03  -4.6512000e-02   1.8581200e-01  -1.5450000e-02  -1.3700000e-04   8.5000000e-05   1.2800000e-04
   3.0000000e+00   7.9210000e-03  -5.2314000e-02   1.3691100e-01   6.6950000e-02  -1.3600000e-04   8.4000000e-05   1.2700000e-04
   4.0000000e+00   1.1815000e-02  -1.1647000e-02   1.5647800e-01   3.6050000e-02  -1.3500000e-04   8.4000000e-05   1.2600000e-04
   5.0000000e+00   1.5770000e-02   5.7930000e-03   9.7801000e-02   5.1500000e-03  -1.3400000e-04   8.3000000e-05   1.2500000e-04
   6.0000000e+00   1.9607000e-02  -2.3260000e-02   1.1246600e-01   1.5450000e-02  -1.3400000e-04   8.3000000e-05   1.2400000e-04
   7.0000000e+00   2.3501000e-02   1.1606000e-02   7.8242000e-02   2.0600000e-02  -1.3300000e-04   8.2000000e-05   1.2400000e-04
   8.0000000e+00   2.7395000e-02  -4.6489000e-02   5.3782000e-02   1.0300000e-02  -1.3200000e-04   8.2000000e-05   1.2300000e-04
   9.0000000e+00   3.1286000e-02  -5.8180000e-03   4.4009000e-02  -1.0300000e-02  -1.3100000e-04   8.1000000e-05   1.2200000e-04
   1.0000000e+01   3.5180000e-02  -5.8110000e-03   4.8890000e-03  -4.1200000e-02  -1.3100000e-04   8.1000000e-05   1.2200000e-04
   1.1000000e+01   3.9075000e-02  -3.4853000e-02  -3.9126000e-02  -3.6050000e-02  -1.3000000e-04   8.1000000e-05   1.2100000e-04
   1.2000000e+01   4.2969000e-02  -5.8010000e-03  -5.3791000e-02   4.6350000e-02  -1.3000000e-04   8.0000000e-05   1.2100000e-04
   1.3000000e+01   4.6864000e-02  -1.7421000e-02  -5.3793000e-02   4.1200000e-02  -1.2900000e-04   8.0000000e-05   1.2000000e-04
   1.4000000e+01   5.0758000e-02  -2.3238000e-02  -1.4674000e-02   7.2100000e-02  -1.2800000e-04   7.9000000e-05   1.1900000e-04
   1.5000000e+01   5.4652000e-02   2.3256000e-02  -1.0268600e-01   5.6650000e-02  -1.2800000e-04   7.9000000e-05   1.1900000e-04
   1.6000000e+01   5.8547000e-02  -1.1605000e-02  -9.2912000e-02  -2.0600000e-02  -1.2700000e-04   7.9000000e-05   1.1800000e-04
   1.7000000e+01   6.2441000e-02  -1.1618000e-02  -1.4672000e-02  -5.1500000e-02  -1.2700000e-04   7.8000000e-05   1.1800000e-04
   1.8000000e+01   6.6335000e-02  -4.0665000e-02  -3.4237000e-02  -3.6050000e-02  -1.2600000e-04   7.8000000e-05   1.1800000e-04
   1.9000000e+01   7.0229000e-02  -5.8103000e-02   1.9551000e-02  -5.1500000e-02  -1.2600000e-04   7.8000000e-05   1.1700000e-04
   2.0000000e+01   7.4124000e-02  -7.5535000e-02   3.4218000e-02   4.1200000e-02  -1.2500000e-04   7.8000000e-05   1.1700000e-04
   2.1000000e+01   7.8018000e-02   5.8090000e-03   4.8910000e-03   4.1200000e-02  -1.2500000e-04   7.7000000e-05   1.1600000e-04
   2.2000000e+01   8.1913000e-02   0.0000000e+00   0.0000000e+00   0.0000000e+00  -1.2400000e-04   7.7000000e-05   1.1600000e-04
   2.3000000e+01   8.5806000e-02  -7.0000000e-06   4.8900000e-02   2.5750000e-02  -1.2400000e-04   7.7000000e-05   1.1500000e-04
   2.4000000e+01   8.9700000e-02   2.3240000e-02   3.0000000e-06  -1.5450000e-02  -1.2400000e-04   7.7000000e-05   1.1500000e-04
   2.5000000e+01   9.3595000e-02  -1.1624000e-02   2.4448000e-02  -2.5750000e-02  -1.2300000e-04   7.6000000e-05   1.1500000e-04
   2.6000000e+01   9.7489000e-02  -2.9056000e-02   4.4006000e-02  -1.0300000e-02  -1.2300000e-04   7.6000000e-05   1.1400000e-04
   2.7000000e+01   1.0138400e-01  -2.9054000e-02   2.4446000e-02  -3.6050000e-02  -1.2300000e-04   7.6000000e-05   1.1400000e-04
   2.8000000e+01   1.0527800e-01  -7.5544000e-02   9.2899000e-02   1.5450000e-02  -1.2200000e-04   7.6000000e-05   1.1400000e-04
   2.9000000e+01   1.0917100e-01  -1.1632000e-02   8.3128000e-02  -3.6050000e-02  -1.2200000e-04   7.5000000e-05   1.1300000e-04
   3.0000000e+01   1.1306600e-01  -4.0676000e-02   3.9114000e-02   3.0900000e-02  -1.2200000e-04   7.5000000e-05   1.1300000e-04
   3.1000000e+01   1.1696000e-01   5.7980000e-03   7.8241000e-02   1.5450000e-02  -1.2100000e-04   7.5000000e-05   1.1300000e-04
   3.2000000e+01   1.2085500e-01  -2.3252000e-02   7.8237000e-02   5.1500000e-02  -1.2100000e-04   7.5000000e-05   1.1300000e-04
   3.3000000e+01   1.2475000e-01  -1.7442000e-02   7.8237000e-02   2.0600000e-02  -1.2100000e-04   7.5000000e-05   1.1200000e-04
   3.4000000e+01   1.2864400e-01   2.3231000e-02   6.3573000e-02   4.6350000e-02  -1.2000000e-04   7.5000000e-05   1.1200000e-04
   3.5000000e+01   1.3253800e-01  -1.1624000e-02   2.4448000e-02   1.0300000e-02  -1.2000000e-04   7.4000000e-05   1.1200000e-04
   3.6000000e+01   1.3643200e-01  -4.6491000e-02   7.3343000e-02   1.5450000e-02  -1.2000000e-04   7.4000000e-05   1.1200000e-04
   3.7000000e+01   1.4032600e-01   2.3226000e-02   9.2913000e-02   1.5450000e-02  -1.2000000e-04   7.4000000e-05   1.1100000e-04
   3.8000000e+01   1.4422000e-01  -5.8105000e-02   3.4221000e-02   6.6950000e-02  -1.2000000e-04   7.4000000e-05   1.1100000e-04
   3.9000000e+01   1.4811500e-01  -4.6480000e-02  -7.0000000e-06   6.1800000e-02  -1.1900000e-04   7.4000000e-05   1.1100000e-04
   4.0000000e+01   1.5200900e-01   6.0000000e-06  -3.9120000e-02   0.0000000e+00  -1.1900000e-04   7.4000000e-05   1.1100000e-04
   4.1000000e+01   1.5590300e-01  -5.7970000e-03  -8.8021000e-02   2.0600000e-02  -1.1900000e-04   7.4000000e-05   1.1100000e-04
   4.2000000e+01   1.5979800e-01   9.0000000e-06  -5.8680000e-02  -4.1200000e-02  -1.1900000e-04   7.3000000e-05   1.1000000e-04
   4.3000000e+01   1.6369200e-01   5.8240000e-03  -9.2909000e-02   2.5750000e-02  -1.1900000e-04   7.3000000e-05   1.1000000e-04
   4.4000000e+01   1.6758600e-01  -4.0659000e-02  -7.3356000e-02   2.0600000e-02  -1.1800000e-04   7.3000000e-05   1.1000000e-04
   4.5000000e+01   1.7148100e-01  -5.8040000e-03  -3.9121000e-02   1.0300000e-02  -1.1800000e-04   7.3000000e-05   1.1000000e-04
   4.6000000e+01   1.7537500e-01  -2.9043000e-02  -4.8904000e-02   3.0900000e-02  -1.1800000e-04   7.3000000e-05   1.1000000e-04
   4.7000000e+01   1.7926900e-01   5.8070000e-03   1.9561000e-02  -2.0600000e-02  -1.1800000e-04   7.3000000e-05   1.1000000e-04
   4.8000000e+01   1.8316400e-01   5.8040000e-03   3.9121000e-02   7.2100000e-02  -1.1800000e-04   7.3000000e-05   1.1000000e-04
   4.9000000e+01   1.8705900e-01  -6.9720000e-02  -1.0000000e-05   2.0600000e-02  -1.1800000e-04   7.3000000e-05   1.0900000e-04
   5.0000000e+01   1.9095200e-01  -4.6486000e-02   4.4003000e-02   2.5750000e-02  -1.1700000e-04   7.3000000e-05   1.0900000e-04
   5.1000000e+01   1.9484700e-01   1.7415000e-02   1.0269300e-01  -1.5450000e-02  -1.1700000e-04   7.3000000e-05   1.0900000e-04
   5.2000000e+01   1.9874000e-01  -4.0684000e-02   9.7794000e-02  -2.0600000e-02  -1.1700000e-04   7.2000000e-05   1.0900000e-04
   5.3000000e+01   2.0263400e-01   1.7417000e-02   8.8023000e-02  -2.5750000e-02  -1.1700000e-04   7.2000000e-05   1.0900000e-04
   5.4000000e+01   2.0652900e-01  -2.9065000e-02   1.0268600e-01  -1.5450000e-02  -1.1700000e-04   7.2000000e-05   1.0900000e-04
   5.5000000e+01   2.1042400e-01  -3.4877000e-02   1.1735500e-01  -1.0300000e-02  -1.1700000e-04   7.2000000e-05   1.0900000e-04
   5.6000000e+01   2.1431800e-01  -1.1639000e-02   1.3202800e-01   2.0600000e-02  -1.1700000e-04   7.2000000e-05   1.0900000e-04
   5.7000000e+01   2.1821200e-01  -6.9738000e-02   1.2224000e-01   1.5450000e-02  -1.1700000e-04   7.2000000e-05   1.0800000e-04
   5.8000000e+01   2.2210500e-01  -2.9058000e-02   5.3786000e-02  -2.0600000e-02  -1.1600000e-04   7.2000000e-05   1.0800000e-04
   5.9000000e+01   2.2601900e-01   2.3241000e-02  -4.8870000e-03   1.5450000e-02  -1.1600000e-04   7.2000000e-05   1.0800000e-04
   6.0000000e+01   2.2989400e-01  -1.7425000e-02  -3.4233000e-02  -3.6050000e-02  -1.1600000e-04   7.2000000e-05   1.0800000e-04
   6.1000000e+01   2.3379000e-01   1.7436000e-02  -3.9117000e-02  -2.5750000e-02  -1.1600000e-04   7.2000000e-05   1.0800000e-04
   6.2000000e+01   2.3768400e-01  -1.1614000e-02  -4.4012000e-02   1.0300000e-02  -1.1600000e-04   7.2000000e-05   1.0800000e-04
   6.3000000e+01   2.4157800e-01  -8.7144000e-02  -3.9133000e-02  -3.6050000e-02  -1.1600000e-04   7.2000000e-05   1.0800000e-04
   6.4000000e+01   2.4547200e-01  -6.9712000e-02  -5.3800000e-02   2.0600000e-02  -1.1600000e-04   7.2000000e-05   1.0800000e-04
   6.5000000e+01   2.4936600e-01  -4.6471000e-02  -5.8687000e-02  -1.5450000e-02  -1.1600000e-04   7.2000000e-05   1.0800000e-04
   6.6000000e+01   2.5326800e-01  -6.3905000e-02  -3.4239000e-02   4.1200000e-02  -1.1600000e-04   7.2000000e-05   1.0800000e-04
   6.7000000e+01   2.5715400e-01   1.1620000e-02   2.0000000e-06   0.0000000e+00  -1.1600000e-04   7.2000000e-05   1.0800000e-04
   6.8000000e+01   2.6104900e-01  -5.7990000e-03  -7.3351000e-02   4.6350000e-02  -1.1600000e-04   7.1000000e-05   1.0800000e-04
   6.9000000e+01   2.6494400e-01  -5.8040000e-03  -3.9121000e-02  -5.1500000e-03  -1.1600000e-04   7.1000000e-05   1.0800000e-04
   7.0000000e+01   2.6883700e-01   1.7429000e-02   9.7830000e-03   3.0900000e-02  -1.1500000e-04   7.1000000e-05   1.0700000e-04
   7.1000000e+01   2.7273200e-01  -3.4869000e-02   5.8675000e-02   0.0000000e+00  -1.1500000e-04   7.1000000e-05   1.0700000e-04
   7.2000000e+01   2.7662600e-01  -1.2000000e-05   8.3130000e-02   1.5450000e-02  -1.1500000e-04   7.1000000e-05   1.0700000e-04
   7.3000000e+01   2.8052000e-01  -1.7439000e-02   6.3567000e-02   5.6650000e-02  -1.1500000e-04   7.1000000e-05   1.0700000e-04
   7.4000000e+01   2.8441500e-01  -7.5539000e-02   5.8669000e-02   5.1500000e-02  -1.1500000e-04   7.1000000e-05   1.0700000e-04
   7.5000000e+01   2.8830900e-01   2.3226000e-02   9.2913000e-02   6.1800000e-02  -1.1500000e-04   7.1000000e-05   1.0700000e-04
   7.6000000e+01   2.9220300e-01  -4.0683000e-02   8.8014000e-02   2.0600000e-02  -1.1500000e-04   7.1000000e-05   1.0700000e-04
   7.7000000e+01   2.9609800e-01  -2.3248000e-02   5.3787000e-02   0.0000000e+00  -1.1500000e-04   7.1000000e-05   1.0700000e-04
   7.8000000e+01   2.9999300e-01   2.3233000e-02   4.8903000e-02   4.6350000e-02  -1.1500000e-04   7.1000000e-05   1.0700000e-04
   7.9000000e+01   3.0393000e-01  -2.9055000e-02   3.4226000e-02   2.5750000e-02  -1.1500000e-04   7.1000000e-05   1.0700000e-04
   8.0000000e+01   3.0778100e-01  -5.2291000e-02   9.7720000e-03   3.0900000e-02  -1.1500000e-04   7.1000000e-05   1.0700000e-04
   8.1000000e+01   3.1167600e-01  -6.0000000e-06   4.4010000e-02   5.1500000e-03  -1.1500000e-04   7.1000000e-05   1.0700000e-04
   8.2000000e+01   3.1560500e-01  -8.7149000e-02  -9.7930000e-03   3.0900000e-02  -1.1500000e-04   7.1000000e-05   1.0700000e-04
   8.3000000e+01   3.1946400e-01   4.6476000e-02   2.4457000e-02   5.1500000e-03  -1.1500000e-04   7.1000000e-05   1.0700000e-04
   8.4000000e+01   3.2336000e-01   1.1622000e-02  -1.4668000e-02   4.6350000e-02  -1.1500000e-04   7.1000000e-05   1.0700000e-04
   8.5000000e+01   3.2725300e-01  -5.8180000e-03   5.3789000e-02  -1.0300000e-02  -1.1500000e-04   7.1000000e-05   1.0700000e-04
   8.6000000e+01   3.3116700e-01  -2.9057000e-02   4.8896000e-02   4.1200000e-02  -1.1500000e-04   7.1000000e-05   1.0700000e-04
   8.7000000e+01   3.3504400e-01  -5.2287000e-02  -1.9568000e-02   1.0300000e-02  -1.1500000e-04   7.1000000e-05   1.0700000e-04
   8.8000000e+01   3.3894000e-01  -5.2286000e-02  -2.4458000e-02  -4.6350000e-02  -1.1500000e-04   7.1000000e-05   1.0700000e-04
   8.9000000e+01   3.4284500e-01  -5.8110000e-03   4.8890000e-03  -3.0900000e-02  -1.1500000e-04   7.1000000e-05   1.0700000e-04
   9.0000000e+01   3.4672700e-01  -7.5533000e-02   2.4440000e-02   1.0300000e-02  -1.1500000e-04   7.1000000e-05   1.0700000e-04
   9.1000000e+01   3.5062100e-01  -1.7433000e-02   1.9558000e-02  -4.1200000e-02  -1.1500000e-04   7.1000000e-05   1.0700000e-04
   9.2000000e+01   3.5451500e-01   1.1628000e-02  -5.8678000e-02   3.0900000e-02  -1.1500000e-04   7.1000000e-05   1.0700000e-04
   9.3000000e+01   3.5841000e-01  -2.3237000e-02  -2.4453000e-02   1.0300000e-02  -1.1400000e-04   7.1000000e-05   1.0700000e-04
   9.4000000e+01   3.6230300e-01  -3.0000000e-06   1.9560000e-02  -3.0900000e-02  -1.1400000e-04   7.1000000e-05   1.0700000e-04
   9.5000000e+01   3.6619800e-01  -1.7433000e-02   1.9558000e-02  -2.5750000e-02  -1.1400000e-04   7.1000000e-05   1.0700000e-04
   9.6000000e+01   3.7009100e-01  -5.2293000e-02   2.4443000e-02  -5.1500000e-02  -1.1400000e-04   7.1000000e-05   1.0700000e-04
   9.7000000e+01   3.7398500e-01  -1.7431000e-02   4.8880000e-03   1.5450000e-02  -1.1400000e-04   7.1000000e-05   1.0600000e-04
   9.8000000e+01   3.7790600e-01  -5.8150000e-03   3.4229000e-02  -1.0300000e-02  -1.1400000e-04   7.1000000e-05   1.0600000e-04
   9.9000000e+01   3.8177400e-01  -8.0000000e-06   6.3570000e-02  -1.5450000e-02  -1.1400000e-04   7.1000000e-05   1.0600000e-04
   1.0000000e+02   3.8566900e-01  -4.0675000e-02   3.9115000e-02   4.1200000e-02  -1.1400000e-04   7.1000000e-05   1.0600000e-04
   1.0100000e+02   3.8956300e-01  -1.0000000e-05   7.8240000e-02  -3.6050000e-02  -1.1400000e-04   7.1000000e-05   1.0600000e-04
   1.0200000e+02   3.9345600e-01  -1.7438000e-02   5.8678000e-02   3.0900000e-02  -1.1400000e-04   7.1000000e-05   1.0600000e-04
   1.0300000e+02   3.9735100e-01  -2.9054000e-02   2.9336000e-02   1.5450000e-02  -1.1400000e-04   7.1000000e-05   1.0600000e-04
   1.0400000e+02   4.0124600e-01  -4.6491000e-02   8.3124000e-02   5.6650000e-02  -1.1400000e-04   7.1000000e-05   1.0600000e-04
   1.0500000e+02   4.0514000e-01  -8.0000000e-06   5.8680000e-02   2.0600000e-02  -1.1400000e-04   7.1000000e-05   1.0600000e-04
   1.0600000e+02   4.0903500e-01  -3.4861000e-02   9.7750000e-03   6.1800000e-02  -1.1400000e-04   7.1000000e-05   1.0600000e-04
   1.0700000e+02   4.1292900e-01   5.8070000e-03   2.4451000e-02   7.5190000e-01  -1.1400000e-04   7.1000000e-05   1.0600000e-04
   1.0800000e+02   4.1682200e-01   1.1613000e-02   5.3792000e-02   2.0600000e-02  -1.1400000e-04   7.1000000e-05   1.0600000e-04
   1.0900000e+02   4.2071800e-01  -6.3914000e-02   2.9331000e-02   6.1800000e-02  -1.1400000e-04   7.1000000e-05   1.0600000e-04
   1.1000000e+02   4.2461200e-01   2.3237000e-02   2.4453000e-02   3.0900000e-02  -1.1400000e-04   7.1000000e-05   1.0600000e-04
   1.1100000e+02   4.2850400e-01  -3.4852000e-02  -5.8685000e-02   7.2100000e-02  -1.1400000e-04   7.1000000e-05   1.0600000e-04
   1.1200000e+02   4.3239900e-01  -3.4851000e-02  -6.8465000e-02   2.5750000e-02  -1.1400000e-04   7.1000000e-05   1.0600000e-04
   1.1300000e+02   4.3629500e-01   1.7434000e-02  -2.9338000e-02  -5.1500000e-03  -1.1400000e-04   7.1000000e-05   1.0600000e-04
   1.1400000e+02   4.4018800e-01  -2.3235000e-02  -3.9123000e-02   2.5750000e-02  -1.1400000e-04   7.1000000e-05   1.0600000e-04
   1.1500000e+02   4.4408300e-01  -2.9045000e-02  -3.4234000e-02   2.5750000e-02  -1.1400000e-04   7.1000000e-05   1.0600000e-04
   1.1600000e+02   4.4797600e-01  -7.5525000e-02  -3.4240000e-02   5.6650000e-02  -1.1400000e-04   7.1000000e-05   1.0600000e-04
   1.1700000e+02   4.5187100e-01  -5.2291000e-02   4.8830000e-03   4.1200000e-02  -1.1400000e-04   7.1000000e-05   1.0600000e-04
   1.1800000e+02   4.5576600e-01  -5.2297000e-02   4.8893000e-02   4.6350000e-02  -1.1400000e-04   7.1000000e-05   1.0600000e-04
   1.1900000e+02   4.5966000e-01  -3.4868000e-02   5.8675000e-02   2.0600000e-02  -1.1400000e-04   7.1000000e-05   1.0600000e-04
   1.2000000e+02   4.6355400e-01  -6.9726000e-02   4.4001000e-02   1.5450000e-02  -1.1400000e-04   7.1000000e-05   1.0600000e-04
   1.2100000e+02   4.6744900e-01  -2.3248000e-02   5.8677000e-02  -4.1200000e-02  -1.1400000e-04   7.1000000e-05   1.0600000e-04
   1.2200000e+02   4.7134300e-01  -4.6487000e-02   4.8894000e-02   4.1200000e-02  -1.1400000e-04   7.1000000e-05   1.0600000e-04
   1.2300000e+02   4.7523700e-01  -5.8210000e-03   8.3129000e-02   2.5750000e-02  -1.1400000e-04   7.1000000e-05   1.0600000e-04
   1.2400000e+02   4.7913200e-01  -3.4871000e-02   8.3125000e-02   1.5450000e-02  -1.1400000e-04   7.1000000e-05   1.0600000e-04
   1.2500000e+02   4.8302500e-01  -3.4865000e-02   3.4225000e-02   0.0000000e+00  -1.1400000e-04   7.1000000e-05   1.0600000e-04
   1.2600000e+02   4.8691900e-01  -2.9054000e-02   2.9336000e-02  -1.0300000e-02  -1.1400000e-04   7.1000000e-05   1.0600000e-04
   1.2700000e+02   4.9081400e-01  -2.9056000e-02   4.4006000e-02  -4.1200000e-02  -1.1400000e-04   7.0000000e-05   1.0600000e-04
   1.2800000e+02   4.9470800e-01   2.3232000e-02   6.3573000e-02   3.0900000e-02  -1.1400000e-04   7.0000000e-05   1.0600000e-04
   1.2900000e+02   4.9860300e-01  -1.7436000e-02   4.4008000e-02   0.0000000e+00  -1.1400000e-04   7.0000000e-05   1.0600000e-04
   1.3000000e+02   5.0250600e-01   3.4861000e-02  -9.7750000e-03  -2.0600000e-02  -1.1400000e-04   7.0000000e-05   1.0600000e-04
   1.3100000e+02   5.0639000e-01   1.0000000e-06  -9.7800000e-03  -2.0600000e-02  -1.1400000e-04   7.0000000e-05   1.0600000e-04
   1.3200000e+02   5.1028500e-01  -1.1620000e-02  -2.0000000e-06  -5.6650000e-02  -1.1400000e-04   7.0000000e-05   1.0600000e-04
   1.3300000e+02   5.1418000e-01   2.9049000e-02   9.7840000e-03  -2.0600000e-02  -1.1400000e-04   7.0000000e-05   1.0600000e-04
   1.3400000e+02   5.1807400e-01   3.4864000e-02  -2.4445000e-02  -1.0300000e-02  -1.1400000e-04   7.0000000e-05   1.0600000e-04
   1.3500000e+02   5.2196900e-01   2.3245000e-02  -3.4227000e-02   5.1500000e-03  -1.1400000e-04   7.0000000e-05   1.0600000e-04
   1.3600000e+02   5.2586300e-01  -5.2288000e-02  -1.4678000e-02   3.0900000e-02  -1.1400000e-04   7.0000000e-05   1.0600000e-04
   1.3700000e+02   5.2975700e-01   1.0000000e-06  -9.7800000e-03  -5.1500000e-02  -1.1400000e-04   7.0000000e-05   1.0600000e-04
   1.3800000e+02   5.3365200e-01  -1.1624000e-02   2.9338000e-02   2.0600000e-02  -1.1400000e-04   7.0000000e-05   1.0600000e-04
   1.3900000e+02   5.3754600e-01  -4.6480000e-02  -7.0000000e-06  -2.5750000e-02  -1.1400000e-04   7.0000000e-05   1.0600000e-04
   1.4000000e+02   5.4143900e-01   2.3241000e-02  -9.7770000e-03   2.0600000e-02  -1.1400000e-04   7.0000000e-05   1.0600000e-04
   1.4100000e+02   5.4533300e-01  -2.9051000e-02   9.7760000e-03   2.0600000e-02  -1.1400000e-04   7.0000000e-05   1.0600000e-04
   1.4200000e+02   5.4922800e-01   2.3239000e-02   4.8930000e-03   4.6350000e-02  -1.1400000e-04   7.0000000e-05   1.0600000e-04
   1.4300000e+02   5.5312300e-01  -1.1628000e-02   5.8678000e-02   0.0000000e+00  -1.1400000e-04   7.0000000e-05   1.0600000e-04
   1.4400000e+02   5.5701600e-01   2.3233000e-02   4.8903000e-02   2.5750000e-02  -1.1400000e-04   7.0000000e-05   1.0600000e-04
   1.4500000e+02   5.6091100e-01  -2.9051000e-02   4.8860000e-03   3.6050000e-02  -1.1400000e-04   7.0000000e-05   1.0600000e-04
   1.4600000e+02   5.6480500e-01  -4.0675000e-02   3.4225000e-02   2.0600000e-02  -1.1400000e-04   7.0000000e-05   1.0600000e-04
   1.4700000e+02   5.6870000e-01  -2.9061000e-02   8.3126000e-02   8.7550000e-02  -1.1400000e-04   7.0000000e-05   1.0600000e-04
   1.4800000e+02   5.7259400e-01  -3.4866000e-02   4.4005000e-02   2.0600000e-02  -1.1400000e-04   7.0000000e-05   1.0600000e-04
   1.4900000e+02   5.7648800e-01  -4.6483000e-02   1.9553000e-02   3.0900000e-02  -1.1400000e-04   7.0000000e-05   1.0600000e-04
   1.5000000e+02   5.8039600e-01  -3.4866000e-02   4.4005000e-02   2.5750000e-02  -1.1400000e-04   7.0000000e-05   1.0600000e-04
   1.5100000e+02   5.8427700e-01   5.8050000e-03   3.4231000e-02   0.0000000e+00  -1.1400000e-04   7.0000000e-05   1.0600000e-04
   1.5200000e+02   5.8817100e-01   1.1614000e-02   4.4012000e-02   4.6350000e-02  -1.1400000e-04   7.0000000e-05   1.0600000e-04
   1.5300000e+02   5.9206600e-01  -1.7431000e-02   4.8870000e-03   5.6650000e-02  -1.1400000e-04   7.0000000e-05   1.0600000e-04
   1.5400000e+02   5.9595900e-01   3.0000000e-06  -1.9560000e-02   1.0300000e-02  -1.1400000e-04   7.0000000e-05   1.0600000e-04
   1.5500000e+02   5.9985300e-01  -1.1624000e-02   2.4448000e-02   4.6350000e-02  -1.1400000e-04   7.0000000e-05   1.0600000e-04
   1.5600000e+02   6.0374800e-01   1.7428000e-02   1.4672000e-02   5.1500000e-03  -1.1400000e-04   7.0000000e-05   1.0600000e-04
   1.5700000e+02   6.0764200e-01  -4.0680000e-02   7.3345000e-02  -5.1500000e-03  -1.1400000e-04   7.0000000e-05   1.0600000e-04
   1.5800000e+02   6.1153700e-01  -5.2296000e-02   4.4003000e-02   6.6950000e-02  -1.1400000e-04   7.0000000e-05   1.0600000e-04
   1.5900000e+02   6.1543100e-01  -5.2284000e-02  -4.4017000e-02   5.1500000e-03  -1.1400000e-04   7.0000000e-05   1.0600000e-04
   1.6000000e+02   6.1932400e-01  -3.4860000e-02  -5.0000000e-06   2.0600000e-02  -1.1400000e-04   7.0000000e-05   1.0600000e-04
   1.6100000e+02   6.2321900e-01  -4.6480000e-02  -7.0000000e-06  -2.5750000e-02  -1.1400000e-04   7.0000000e-05   1.0600000e-04
   1.6200000e+02   6.2711400e-01   1.1621000e-02  -4.8880000e-03  -5.1500000e-03  -1.1400000e-04   7.0000000e-05   1.0600000e-04
   1.6300000e+02   6.3100800e-01   5.8060000e-03   2.9341000e-02  -4.6350000e-02  -1.1400000e-04   7.0000000e-05   1.0600000e-04
   1.6400000e+02   6.3490300e-01   1.7434000e-02  -2.9337000e-02  -1.5450000e-02  -1.1400000e-04   7.0000000e-05   1.0600000e-04
   1.6500000e+02   6.3879700e-01  -2.9047000e-02  -1.9564000e-02  -2.0600000e-02  -1.1400000e-04   7.0000000e-05   1.0600000e-04
   1.6600000e+02   6.4269000e-01  -2.3248000e-02   5.3787000e-02  -1.0300000e-02  -1.1400000e-04   7.0000000e-05   1.0600000e-04
   1.6700000e+02   6.4658600e-01  -1.1626000e-02   4.4008000e-02   1.0300000e-02  -1.1400000e-04   7.0000000e-05   1.0600000e-04
   1.6800000e+02   6.5048000e-01  -4.6491000e-02   7.3343000e-02  -2.0600000e-02  -1.1400000e-04   7.0000000e-05   1.0600000e-04
   1.6900000e+02   6.5437300e-01  -7.5539000e-02   6.3560000e-02  -5.1500000e-03  -1.1400000e-04   7.0000000e-05   1.0600000e-04
   1.7000000e+02   6.5826700e-01  -5.2295000e-02   3.4223000e-02  -2.0600000e-02  -1.1400000e-04   7.0000000e-05   1.0600000e-04
   1.7100000e+02   6.6216200e-01  -1.7438000e-02   5.8678000e-02   3.0900000e-02  -1.1400000e-04   7.0000000e-05   1.0600000e-04
   1.7200000e+02   6.6605600e-01  -3.4868000e-02   5.8675000e-02   1.5450000e-02  -1.1400000e-04   7.0000000e-05   1.0600000e-04
   1.7300000e+02   6.6995000e-01  -1.1624000e-02   2.9338000e-02  -2.0600000e-02  -1.1400000e-04   7.0000000e-05   1.0600000e-04
   1.7400000e+02   6.7384500e-01   4.6477000e-02   2.4456000e-02   0.0000000e+00  -1.1400000e-04   7.0000000e-05   1.0600000e-04
   1.7500000e+02   6.7773900e-01  -2.9051000e-02   9.7760000e-03  -6.1800000e-02  -1.1400000e-04   7.0000000e-05   1.0600000e-04
   1.7600000e+02   6.8163300e-01   5.8020000e-03   5.3791000e-02   5.1500000e-03  -1.1400000e-04   7.0000000e-05   1.0600000e-04
   1.7700000e+02   6.8553000e-01  -5.8180000e-03   5.3789000e-02   0.0000000e+00  -1.1400000e-04   7.0000000e-05   1.0600000e-04
   1.7800000e+02   6.8942300e-01  -6.9716000e-02  -2.9350000e-02   6.1800000e-02  -1.1400000e-04   7.0000000e-05   1.0600000e-04
   1.7900000e+02   6.9331700e-01  -5.2295000e-02   3.4222000e-02  -5.1500000e-03  -1.1400000e-04   7.0000000e-05   1.0600000e-04
   1.8000000e+02   6.9721100e-01  -5.2289000e-02  -9.7880000e-03   1.0300000e-02  -1.1400000e-04   7.0000000e-05   1.0600000e-04
   1.8100000e+02   7.0110500e-01  -1.1622000e-02   1.4668000e-02   3.6050000e-02  -1.1400000e-04   7.0000000e-05   1.0600000e-04
   1.8200000e+02   7.0500100e-01   2.3240000e-02   3.0000000e-06   0.0000000e+00  -1.1400000e-04   7.0000000e-05   1.0600000e-04
   1.8300000e+02   7.0889300e-01  -1.7427000e-02  -1.9562000e-02   3.0900000e-02  -1.1400000e-04   7.0000000e-05   1.0600000e-04
   1.8400000e+02   7.1278700e-01   2.3246000e-02  -4.4007000e-02  -5.1500000e-03  -1.1400000e-04   7.0000000e-05   1.0600000e-04
   1.8500000e+02   7.1668200e-01  -3.4861000e-02   4.8850000e-03   3.6050000e-02  -1.1400000e-04   7.0000000e-05   1.0600000e-04
   1.8600000e+02   7.2057600e-01  -3.4861000e-02   4.8850000e-03  -1.5450000e-02  -1.1400000e-04   7.0000000e-05   1.0600000e-04
   1.8700000e+02   7.2447100e-01  -5.8120000e-03   1.4669000e-02   4.1200000e-02  -1.1400000e-04   7.0000000e-05   1.0600000e-04
   1.8800000e+02   7.2836500e-01  -5.8102000e-02   1.4662000e-02   4.6350000e-02  -1.1400000e-04   7.0000000e-05   1.0600000e-04
   1.8900000e+02   7.3225800e-01  -1.1626000e-02   3.9118000e-02   3.0900000e-02  -1.1400000e-04   7.0000000e-05   1.0600000e-04
   1.9000000e+02   7.3615300e-01  -1.7437000e-02   4.8897000e-02   4.6350000e-02  -1.1400000e-04   7.0000000e-05   1.0600000e-04
   1.9100000e+02   7.4004700e-01  -5.2299000e-02   6.3562000e-02   3.0900000e-02  -1.1400000e-04   7.0000000e-05   1.0600000e-04
   1.9200000e+02   7.4394200e-01  -1.7436000e-02   3.9117000e-02   4.1200000e-02  -1.1400000e-04   7.0000000e-05   1.0600000e-04
   1.9300000e+02   7.4783700e-01  -3.4865000e-02   3.4225000e-02   3.6050000e-02  -1.1400000e-04   7.0000000e-05   1.0600000e-04
   1.9400000e+02   7.5173600e-01  -6.0000000e-06   3.9120000e-02   1.0300000e-02  -1.1400000e-04   7.0000000e-05   1.0600000e-04
   1.9500000e+02   7.5562400e-01   2.3234000e-02   4.4013000e-02  -1.5450000e-02  -1.1400000e-04   7.0000000e-05   1.0600000e-04
   1.9600000e+02   7.5951900e-01  -2.9054000e-02   2.9336000e-02   4.6350000e-02  -1.1400000e-04   7.0000000e-05   1.0600000e-04
   1.9700000e+02   7.6341400e-01   1.7423000e-02   5.3792000e-02  -5.1500000e-03  -1.1400000e-04   7.0000000e-05   1.0600000e-04
   1.9800000e+02   7.6730700e-01  -5.8120000e-03   1.4669000e-02   2.5750000e-02  -1.1400000e-04   7.0000000e-05   1.0600000e-04
   1.9900000e+02   7.7120100e-01  -5.2291000e-02   4.8830000e-03   0.0000000e+00  -1.1400000e-04   7.0000000e-05   1.0600000e-04
   2.0000000e+02   7.7509600e-01  -6.9723000e-02   2.4441000e-02   5.1500000e-03  -1.1400000e-04   7.0000000e-05   1.0600000e-04
   2.0100000e+02   7.7903200e-01  -5.2294000e-02   2.9333000e-02   2.5750000e-02  -1.1400000e-04   7.0000000e-05   1.0600000e-04
   2.0200000e+02   7.8288600e-01  -4.0673000e-02   1.9554000e-02   0.0000000e+00  -1.1400000e-04   7.0000000e-05   1.0600000e-04
   2.0300000e+02   7.8677900e-01  -1.1619000e-02  -4.8920000e-03   4.1200000e-02  -1.1400000e-04   7.0000000e-05   1.0600000e-04
   2.0400000e+02   7.9067300e-01  -3.4861000e-02   9.7750000e-03  -5.1500000e-03  -1.1400000e-04   7.0000000e-05   1.0600000e-04
   2.0500000e+02   7.9456800e-01  -3.0000000e-06   1.9560000e-02  -5.1500000e-03  -1.1400000e-04   7.0000000e-05   1.0600000e-04
   2.0600000e+02   7.9846200e-01  -1.1614000e-02  -3.9122000e-02  -4.6350000e-02  -1.1400000e-04   7.0000000e-05   1.0600000e-04
   2.0700000e+02   8.0235600e-01  -1.7424000e-02  -3.9123000e-02  -2.0600000e-02  -1.1400000e-04   7.0000000e-05   1.0600000e-04
   2.0800000e+02   8.0625100e-01   2.9050000e-02   4.0000000e-06  -1.5450000e-02  -1.1400000e-04   7.0000000e-05   1.0600000e-04
   2.0900000e+02   8.1014500e-01  -5.2288000e-02  -1.4678000e-02   5.1500000e-03  -1.1400000e-04   7.0000000e-05   1.0600000e-04
   2.1000000e+02   8.1403900e-01  -5.8220000e-03   7.8239000e-02   4.1200000e-02  -1.1400000e-04   7.0000000e-05   1.0600000e-04
   2.1100000e+02   8.1793400e-01  -8.0000000e-06   6.3570000e-02  -1.5450000e-02  -1.1400000e-04   7.0000000e-05   1.0600000e-04
   2.1200000e+02   8.2182700e-01  -5.8100000e-02  -8.0000000e-06   4.1200000e-02  -1.1400000e-04   7.0000000e-05   1.0600000e-04
   2.1300000e+02   8.2572100e-01  -5.8105000e-02   3.4222000e-02  -1.0300000e-02  -1.1400000e-04   7.0000000e-05   1.0600000e-04
   2.1400000e+02   8.2961500e-01  -2.3243000e-02   1.9557000e-02   5.1500000e-03  -1.1400000e-04   7.0000000e-05   1.0600000e-04
   2.1500000e+02   8.3351000e-01  -1.1631000e-02   8.3128000e-02   1.0300000e-02  -1.1400000e-04   7.0000000e-05   1.0600000e-04
   2.1600000e+02   8.3740500e-01   1.7420000e-02   6.8463000e-02   4.6350000e-02  -1.1400000e-04   7.0000000e-05   1.0600000e-04
   2.1700000e+02   8.4129900e-01   5.8140000e-03  -2.4449000e-02   1.0300000e-02  -1.1400000e-04   7.0000000e-05   1.0600000e-04
   2.1800000e+02   8.4519200e-01   5.2290000e-02   8.0000000e-06   6.6950000e-02  -1.1400000e-04   7.0000000e-05   1.0600000e-04
   2.1900000e+02   8.4908700e-01   1.7422000e-02   5.3793000e-02   5.1500000e-03  -1.1400000e-04   7.0000000e-05   1.0600000e-04
   2.2000000e+02   8.5298200e-01  -5.8160000e-03   4.4009000e-02  -5.1500000e-03  -1.1400000e-04   7.0000000e-05   1.0600000e-04
   2.2100000e+02   8.5687600e-01  -5.8102000e-02   1.4661000e-02   6.1800000e-02  -1.1400000e-04   7.0000000e-05   1.0600000e-04
   2.2200000e+02   8.6077100e-01  -5.2296000e-02   3.9112000e-02   5.6650000e-02  -1.1400000e-04   7.0000000e-05   1.0600000e-04
   2.2300000e+02   8.6466400e-01  -4.6486000e-02   4.4003000e-02   4.1200000e-02  -1.1400000e-04   7.0000000e-05   1.0600000e-04
   2.2400000e+02   8.6855900e-01  -2.9054000e-02   2.9336000e-02   2.0600000e-02  -1.1400000e-04   7.0000000e-05   1.0600000e-04
   2.2500000e+02   8.7245400e-01  -5.8100000e-02  -8.0000000e-06   5.1500000e-03  -1.1400000e-04   7.0000000e-05   1.0600000e-04
   2.2600000e+02   8.7634800e-01   5.8100000e-03   1.0000000e-06   4.1200000e-02  -1.1400000e-04   7.0000000e-05   1.0600000e-04
   2.2700000e+02   8.8024000e-01   1.1620000e-02   2.0000000e-06   6.1800000e-02  -1.1400000e-04   7.0000000e-05   1.0600000e-04
   2.2800000e+02   8.8413500e-01  -4.6477000e-02  -2.4456000e-02   5.6650000e-02  -1.1400000e-04   7.0000000e-05   1.0600000e-04
   2.2900000e+02   8.8803000e-01  -1.1623000e-02   2.4448000e-02   6.6950000e-02  -1.1400000e-04   7.0000000e-05   1.0600000e-04
   2.3000000e+02   8.9192400e-01  -1.7433000e-02   1.9557000e-02   2.0600000e-02  -1.1400000e-04   7.0000000e-05   1.0600000e-04
   2.3100000e+02   8.9581900e-01  -4.6481000e-02   4.8830000e-03  -5.1500000e-03  -1.1400000e-04   7.0000000e-05   1.0600000e-04
   2.3200000e+02   8.9971300e-01  -1.0000000e-06   9.7800000e-03   3.6050000e-02  -1.1400000e-04   7.0000000e-05   1.0600000e-04
   2.3300000e+02   9.0360600e-01  -3.4861000e-02   4.8850000e-03   1.5450000e-02  -1.1400000e-04   7.0000000e-05   1.0600000e-04
   2.3400000e+02   9.0750100e-01  -5.2295000e-02   3.4222000e-02   6.6950000e-02  -1.1400000e-04   7.0000000e-05   1.0600000e-04
   2.3500000e+02   9.1139600e-01  -5.8160000e-03   4.4009000e-02   1.0300000e-02  -1.1400000e-04   7.0000000e-05   1.0600000e-04
   2.3600000e+02   9.1529100e-01  -5.8150000e-03   3.4229000e-02  -2.0600000e-02  -1.1400000e-04   7.0000000e-05   1.0600000e-04
   2.3700000e+02   9.1918500e-01  -4.6480000e-02  -7.0000000e-06   4.1200000e-02  -1.1400000e-04   7.0000000e-05   1.0600000e-04
   2.3800000e+02   9.2307900e-01  -1.1629000e-02   5.8678000e-02  -2.5750000e-02  -1.1400000e-04   7.0000000e-05   1.0600000e-04
   2.3900000e+02   9.2697300e-01  -3.4869000e-02   6.8455000e-02   4.6350000e-02  -1.1400000e-04   7.0000000e-05   1.0600000e-04
   2.4000000e+02   9.3086800e-01  -1.0000000e-06   9.7800000e-03   1.0300000e-02  -1.1400000e-04   7.0000000e-05   1.0600000e-04
   2.4100000e+02   9.3476100e-01   5.8070000e-03   1.9561000e-02   0.0000000e+00  -1.1400000e-04   7.0000000e-05   1.0600000e-04
   2.4200000e+02   9.3865500e-01   3.4857000e-02   2.4455000e-02  -2.5750000e-02  -1.1400000e-04   7.0000000e-05   1.0600000e-04
   2.4300000e+02   9.4254900e-01   1.7427000e-02   2.4452000e-02  -3.6050000e-02  -1.1400000e-04   7.0000000e-05   1.0600000e-04
   2.4400000e+02   9.4644400e-01  -2.9060000e-02   6.8456000e-02  -6.6950000e-02  -1.1400000e-04   7.0000000e-05   1.0600000e-04
   2.4500000e+02   9.5033800e-01  -3.4861000e-02   9.7750000e-03   1.5450000e-02  -1.1400000e-04   7.0000000e-05   1.0600000e-04
   2.4600000e+02   9.5423300e-01  -3.4862000e-02   1.4665000e-02   1.0300000e-02  -1.1400000e-04   7.0000000e-05   1.0600000e-04
   2.4700000e+02   9.5812600e-01  -1.2201500e-01   3.4212000e-02  -1.0300000e-02  -1.1400000e-04   7.0000000e-05   1.0600000e-04
   2.4800000e+02   9.6202100e-01  -2.9051000e-02   9.7760000e-03   5.1500000e-03  -1.1400000e-04   7.0000000e-05   1.0600000e-04
   2.4900000e+02   9.6591600e-01   3.4857000e-02   1.9565000e-02  -5.1500000e-02  -1.1400000e-04   7.0000000e-05   1.0600000e-04
   2.5000000e+02   9.6981000e-01  -8.0000000e-06   5.3790000e-02   1.0300000e-02  -1.1400000e-04   7.0000000e-05   1.0600000e-04
   2.5100000e+02   9.7370500e-01   2.9056000e-02  -4.4006000e-02  -5.1500000e-03  -1.1400000e-04   7.0000000e-05   1.0600000e-04
   2.5200000e+02   9.7759900e-01  -4.6477000e-02  -1.9567000e-02   5.1500000e-02  -1.1400000e-04   7.0000000e-05   1.0600000e-04
   2.5300000e+02   9.8149400e-01  -2.9047000e-02  -1.9564000e-02   4.6350000e-02  -1.1400000e-04   7.0000000e-05   1.0600000e-04
   2.5400000e+02   9.8538900e-01  -1.7430000e-02  -2.0000000e-06  -5.6650000e-02  -1.1400000e-04   7.0000000e-05   1.0600000e-04
   2.5500000e+02   9.8928200e-01  -5.8104000e-02   2.9332000e-02   5.1500000e-03  -1.1400000e-04   7.0000000e-05   1.0600000e-04
   2.5600000e+02   9.9317400e-01  -1.7431000e-02   4.8880000e-03  -2.0600000e-02  -1.1400000e-04   7.0000000e-05   1.0600000e-04
   2.5700000e+02   9.9706900e-01  -5.8150000e-03   3.4229000e-02   5.6650000e-02  -1.1400000e-04   7.0000000e-05   1.0600000e-04
   2.5800000e+02   1.0010030e+00  -2.9062000e-02   7.8236000e-02   0.0000000e+00  -1.1400000e-04   7.0000000e-05   1.0600000e-04
   2.5900000e+02   1.0048580e+00   1.7424000e-02   3.9123000e-02   6.1800000e-02  -1.1400000e-04   7.0000000e-05   1.0600000e-04
   2.6000000e+02   1.0087540e+00  -9.8776000e-02   4.3995000e-02   4.1200000e-02  -1.1400000e-04   7.0000000e-05   1.0600000e-04
   2.6100000e+02   1.0126460e+00  -1.7434000e-02   2.4447000e-02   4.1200000e-02  -1.1400000e-04   7.0000000e-05   1.0600000e-04
   2.6200000e+02   1.0165410e+00  -2.3243000e-02   1.9557000e-02   2.0600000e-02  -1.1400000e-04   7.0000000e-05   1.0600000e-04
   2.6300000e+02   1.0204360e+00  -6.9729000e-02   6.3560000e-02   2.0600000e-02  -1.1400000e-04   7.0000000e-05   1.0600000e-04
   2.6400000e+02   1.0243300e+00  -3.4869000e-02   6.3565000e-02   6.1800000e-02  -1.1400000e-04   7.0000000e-05   1.0600000e-04
   2.6500000e+02   1.0282240e+00  -1.0000000e-06   4.8900000e-03   1.0300000e-02  -1.1400000e-04   7.0000000e-05   1.0600000e-04
   2.6600000e+02   1.0321190e+00  -1.1619000e-02  -4.8920000e-03   5.1500000e-02  -1.1400000e-04   7.0000000e-05   1.0600000e-04
   2.6700000e+02   1.0360130e+00   6.9718000e-02   1.4679000e-02   1.5450000e-02  -1.1400000e-04   7.0000000e-05   1.0600000e-04
   2.6800000e+02   1.0399070e+00  -5.2296000e-02   4.4003000e-02   2.5750000e-02  -1.1400000e-04   7.0000000e-05   1.0600000e-04
   2.6900000e+02   1.0438020e+00  -2.9056000e-02   4.4006000e-02  -1.5450000e-02  -1.1400000e-04   7.0000000e-05   1.0600000e-04
   2.7000000e+02   1.0476950e+00  -4.0669000e-02  -9.7850000e-03   1.5450000e-02  -1.1400000e-04   7.0000000e-05   1.0600000e-04
   2.7100000e+02   1.0515890e+00  -4.6478000e-02  -1.4676000e-02   1.0300000e-02  -1.1400000e-04   7.0000000e-05   1.0600000e-04
   2.7200000e+02   1.0554830e+00  -2.3248000e-02   6.3567000e-02   4.1200000e-02  -1.1400000e-04   7.0000000e-05   1.0600000e-04
   2.7300000e+02   1.0593780e+00  -8.1346000e-02   3.9108000e-02   2.0600000e-02  -1.1400000e-04   7.0000000e-05   1.0600000e-04
   2.7400000e+02   1.0632730e+00  -5.8100000e-03  -1.0000000e-06  -3.0900000e-02  -1.1400000e-04   7.0000000e-05   1.0600000e-04
   2.7500000e+02   1.0671660e+00  -5.8103000e-02   1.9551000e-02   3.6050000e-02  -1.1400000e-04   7.0000000e-05   1.0600000e-04
   2.7600000e+02   1.0710600e+00   1.1622000e-02  -1.4668000e-02  -2.0600000e-02  -1.1400000e-04   7.0000000e-05   1.0600000e-04
   2.7700000e+02   1.0749550e+00   4.6480000e-02   7.0000000e-06   0.0000000e+00  -1.1400000e-04   7.0000000e-05   1.0600000e-04
   2.7800000e+02   1.0788490e+00   1.1619000e-02   4.8920000e-03   0.0000000e+00  -1.1400000e-04   7.0000000e-05   1.0600000e-04
   2.7900000e+02   1.0827440e+00   5.8130000e-03  -1.9559000e-02  -3.6050000e-02  -1.1400000e-04   7.0000000e-05   1.0600000e-04
   2.8000000e+02   1.0866390e+00  -5.8140000e-03   2.9339000e-02  -2.0600000e-02  -1.1400000e-04   7.0000000e-05   1.0600000e-04
   2.8100000e+02   1.0905320e+00  -5.8102000e-02   1.4662000e-02  -5.1500000e-03  -1.1400000e-04   7.0000000e-05   1.0600000e-04
   2.8200000e+02   1.0944260e+00  -5.8180000e-03   6.3569000e-02  -2.0600000e-02  -1.1400000e-04   7.0000000e-05   1.0600000e-04
   2.8300000e+02   1.0983220e+00  -5.2299000e-02   6.8453000e-02   3.6050000e-02  -1.1400000e-04   7.0000000e-05   1.0600000e-04
   2.8400000e+02   1.1022160e+00  -5.8100000e-03  -1.0000000e-06   3.6050000e-02  -1.1400000e-04   7.0000000e-05   1.0600000e-04
   2.8500000e+02   1.1061080e+00  -5.8170000e-03   4.8899000e-02  -2.0600000e-02  -1.1400000e-04   7.0000000e-05   1.0600000e-04
   2.8600000e+02   1.1100030e+00  -5.2297000e-02   4.8892000e-02   1.0300000e-02  -1.1400000e-04   7.0000000e-05   1.0600000e-04
   2.8700000e+02   1.1138980e+00   2.3233000e-02   4.8903000e-02  -4.1200000e-02  -1.1400000e-04   7.0000000e-05   1.0600000e-04
   2.8800000e+02   1.1177920e+00  -2.3248000e-02   5.3787000e-02  -2.0600000e-02  -1.1400000e-04   7.0000000e-05   1.0600000e-04
   2.8900000e+02   1.1216860e+00   4.6480000e-02   7.0000000e-06   5.1500000e-03  -1.1400000e-04   7.0000000e-05   1.0600000e-04
   2.9000000e+02   1.1255800e+00   1.1621000e-02  -9.7780000e-03  -1.5450000e-02  -1.1400000e-04   7.0000000e-05   1.0600000e-04
   2.9100000e+02   1.1294750e+00  -1.0000000e-06   9.7800000e-03   0.0000000e+00  -1.1400000e-04   7.0000000e-05   1.0600000e-04
   2.9200000e+02   1.1333690e+00   5.8040000e-03   3.9121000e-02  -4.6350000e-02  -1.1400000e-04   7.0000000e-05   1.0600000e-04
   2.9300000e+02   1.1372640e+00  -8.1341000e-02   4.8780000e-03   1.0300000e-02  -1.1400000e-04   7.0000000e-05   1.0600000e-04
   2.9400000e+02   1.1411580e+00  -2.9047000e-02  -1.9564000e-02   4.6350000e-02  -1.1400000e-04   7.0000000e-05   1.0600000e-04
   2.9500000e+02   1.1450530e+00  -4.0672000e-02   1.4665000e-02   8.7550000e-02  -1.1400000e-04   7.0000000e-05   1.0600000e-04
   2.9600000e+02   1.1489470e+00  -4.6477000e-02  -1.9566000e-02  -5.1500000e-03  -1.1400000e-04   7.0000000e-05   1.0600000e-04
   2.9700000e+02   1.1528410e+00  -5.8170000e-03   4.8899000e-02   5.6650000e-02  -1.1400000e-04   7.0000000e-05   1.0600000e-04
   2.9800000e+02   1.1567360e+00  -4.0673000e-02   2.4445000e-02   1.5450000e-02  -1.1400000e-04   7.0000000e-05   1.0600000e-04
   2.9900000e+02   1.1606290e+00  -2.9050000e-02  -4.0000000e-06   3.0900000e-02  -1.1400000e-04   7.0000000e-05   1.0600000e-04
   3.0000000e+02   1.1645230e+00  -4.0000000e-06   2.4450000e-02   5.6650000e-02  -1.1400000e-04   7.0000000e-05   1.0600000e-04
   3.0100000e+02   1.1684180e+00  -6.9719000e-02  -9.7900000e-03   2.5750000e-02  -1.1400000e-04   7.0000000e-05   1.0600000e-04
   3.0200000e+02   1.1723120e+00  -1.1628000e-02   5.3788000e-02   5.6650000e-02  -1.1400000e-04   7.0000000e-05   1.0600000e-04
   3.0300000e+02   1.1762070e+00  -1.1630000e-02   6.8458000e-02   5.1500000e-03  -1.1400000e-04   7.0000000e-05   1.0600000e-04
   3.0400000e+02   1.1801450e+00   5.8110000e-03  -9.7790000e-03   2.0600000e-02  -1.1400000e-04   7.0000000e-05   1.0600000e-04
   3.0500000e+02   1.1839940e+00   2.3240000e-02   3.0000000e-06   1.0300000e-02  -1.1400000e-04   7.0000000e-05   1.0600000e-04
   3.0600000e+02   1.1878890e+00  -2.9053000e-02   1.9556000e-02   2.5750000e-02  -1.1400000e-04   7.0000000e-05   1.0600000e-04
   3.0700000e+02   1.1917830e+00  -1.1626000e-02   3.9118000e-02   3.0900000e-02  -1.1400000e-04   7.0000000e-05   1.0600000e-04
   3.0800000e+02   1.1956780e+00  -5.8150000e-03   3.9119000e-02   2.0600000e-02  -1.1400000e-04   7.0000000e-05   1.0600000e-04
   3.0900000e+02   1.1995730e+00  -4.6482000e-02   1.4664000e-02   4.1200000e-02  -1.1400000e-04   7.0000000e-05   1.0600000e-04
   3.1000000e+02   1.2034660e+00  -7.5539000e-02   6.3560000e-02   2.0600000e-02  -1.1400000e-04   7.0000000e-05   1.0600000e-04
   3.1100000e+02   1.2073600e+00  -2.9055000e-02   3.4226000e-02   3.6050000e-02  -1.1400000e-04   7.0000000e-05   1.0600000e-04
   3.1200000e+02   1.2112560e+00  -5.8103000e-02   2.4442000e-02   2.0600000e-02  -1.1400000e-04   7.0000000e-05   1.0600000e-04
   3.1300000e+02   1.2151500e+00  -2.3247000e-02   4.8897000e-02   4.1200000e-02  -1.1400000e-04   7.0000000e-05   1.0600000e-04
   3.1400000e+02   1.2190420e+00  -7.5534000e-02   2.4439000e-02  -1.0300000e-02  -1.1400000e-04   7.0000000e-05   1.0600000e-04
   3.1500000e+02   1.2229370e+00  -2.3240000e-02  -3.0000000e-06   3.6050000e-02  -1.1400000e-04   7.0000000e-05   1.0600000e-04
   3.1600000e+02   1.2268320e+00   2.3234000e-02   3.9123000e-02  -5.1500000e-03  -1.1400000e-04   7.0000000e-05   1.0600000e-04
   3.1700000e+02   1.2307260e+00  -3.4864000e-02   2.9335000e-02  -1.0300000e-02  -1.1400000e-04   7.0000000e-05   1.0600000e-04
   3.1800000e+02   1.2346210e+00  -1.1615000e-02  -3.4232000e-02  -4.6350000e-02  -1.1400000e-04   7.0000000e-05   1.0600000e-04
   3.1900000e+02   1.2385140e+00  -1.1620000e-02  -2.0000000e-06  -1.0300000e-02  -1.1400000e-04   7.0000000e-05   1.0600000e-04
   3.2000000e+02   1.2424080e+00  -4.0674000e-02   2.9334000e-02  -3.0900000e-02  -1.1400000e-04   7.0000000e-05   1.0600000e-04
   3.2100000e+02   1.2463040e+00  -5.8120000e-03   1.4669000e-02   1.0300000e-02  -1.1400000e-04   7.0000000e-05   1.0600000e-04
   3.2200000e+02   1.2502030e+00  -2.9051000e-02   9.7760000e-03   3.6050000e-02  -1.1400000e-04   7.0000000e-05   1.0600000e-04
   3.2300000e+02   1.2540920e+00  -1.7429000e-02  -9.7820000e-03  -2.5750000e-02  -1.1400000e-04   7.0000000e-05   1.0600000e-04
   3.2400000e+02   1.2579870e+00  -1.1619000e-02  -9.7820000e-03   2.0600000e-02  -1.1400000e-04   7.0000000e-05   1.0600000e-04
   3.2500000e+02   1.2618810e+00  -6.9729000e-02   6.3561000e-02  -1.0300000e-02  -1.1400000e-04   7.0000000e-05   1.0600000e-04
   3.2600000e+02   1.2657750e+00  -5.8107000e-02   5.3782000e-02   3.6050000e-02  -1.1400000e-04   7.0000000e-05   1.0600000e-04
   3.2700000e+02   1.2696700e+00  -1.7435000e-02   3.9118000e-02   2.0600000e-02  -1.1400000e-04   7.0000000e-05   1.0600000e-04
   3.2800000e+02   1.2735630e+00  -4.6489000e-02   6.3563000e-02  -2.5750000e-02  -1.1400000e-04   7.0000000e-05   1.0600000e-04
   3.2900000e+02   1.2774570e+00   5.2291000e-02  -4.8820000e-03   2.0600000e-02  -1.1400000e-04   7.0000000e-05   1.0600000e-04
   3.3000000e+02   1.2813520e+00   5.8060000e-03   2.9341000e-02  -2.0600000e-02  -1.1400000e-04   7.0000000e-05   1.0600000e-04
   3.3100000e+02   1.2852460e+00   3.4857000e-02   1.9565000e-02   1.0300000e-02  -1.1400000e-04   7.0000000e-05   1.0600000e-04
   3.3200000e+02   1.2891400e+00   3.4858000e-02   1.4675000e-02   2.5750000e-02  -1.1400000e-04   7.0000000e-05   1.0600000e-04
   3.3300000e+02   1.2930350e+00  -2.3244000e-02   2.4447000e-02   5.6650000e-02  -1.1400000e-04   7.0000000e-05   1.0600000e-04
   3.3400000e+02   1.2969280e+00  -4.6477000e-02  -1.9567000e-02   1.0300000e-02  -1.1400000e-04   7.0000000e-05   1.0600000e-04
   3.3500000e+02   1.3008230e+00   1.1614000e-02   3.9122000e-02   4.6350000e-02  -1.1400000e-04   7.0000000e-05   1.0600000e-04
   3.3600000e+02   1.3047170e+00  -4.0680000e-02   7.3345000e-02   2.5750000e-02  -1.1400000e-04   7.0000000e-05   1.0600000e-04
   3.3700000e+02   1.3086120e+00   5.8080000e-03   1.4671000e-02   2.0600000e-02  -1.1400000e-04   7.0000000e-05   1.0600000e-04
   3.3800000e+02   1.3125070e+00  -5.8060000e-03  -2.9341000e-02   5.6650000e-02  -1.1400000e-04   7.0000000e-05   1.0600000e-04
   3.3900000e+02   1.3164010e+00  -1.7432000e-02   1.4668000e-02   4.6350000e-02  -1.1400000e-04   7.0000000e-05   1.0600000e-04
   3.4000000e+02   1.3202940e+00  -2.3244000e-02   2.9337000e-02   2.0600000e-02  -1.1400000e-04   7.0000000e-05   1.0600000e-04
   3.4100000e+02   1.3241900e+00  -7.5535000e-02   3.4220000e-02   2.5750000e-02  -1.1400000e-04   7.0000000e-05   1.0600000e-04
   3.4200000e+02   1.3280840e+00  -5.8101000e-02   9.7710000e-03   1.5450000e-02  -1.1400000e-04   7.0000000e-05   1.0600000e-04
   3.4300000e+02   1.3319770e+00  -2.3244000e-02   2.4447000e-02   7.7250000e-02  -1.1400000e-04   7.0000000e-05   1.0600000e-04
   3.4400000e+02   1.3358710e+00   1.1617000e-02   1.9562000e-02   6.1800000e-02  -1.1400000e-04   7.0000000e-05   1.0600000e-04
   3.4500000e+02   1.3397660e+00  -5.8180000e-03   5.3789000e-02   3.0900000e-02  -1.1400000e-04   7.0000000e-05   1.0600000e-04
   3.4600000e+02   1.3436600e+00   4.6481000e-02  -9.7730000e-03   1.0300000e-02  -1.1400000e-04   7.0000000e-05   1.0600000e-04
   3.4700000e+02   1.3475550e+00  -1.1623000e-02   1.9558000e-02   2.0600000e-02  -1.1400000e-04   7.0000000e-05   1.0600000e-04
   3.4800000e+02   1.3514480e+00   2.3239000e-02   4.8930000e-03   0.0000000e+00  -1.1400000e-04   7.0000000e-05   1.0600000e-04
   3.4900000e+02   1.3553420e+00  -2.9047000e-02  -1.9564000e-02   2.0600000e-02  -1.1400000e-04   7.0000000e-05   1.0600000e-04
   3.5000000e+02   1.3592370e+00  -2.3248000e-02   5.3787000e-02   1.0300000e-02  -1.1400000e-04   7.0000000e-05   1.0600000e-04
   3.5100000e+02   1.3631320e+00  -4.0676000e-02   4.4005000e-02   3.0900000e-02  -1.1400000e-04   7.0000000e-05   1.0600000e-04
   3.5200000e+02   1.3670260e+00  -4.0676000e-02   4.4005000e-02   5.1500000e-03  -1.1400000e-04   7.0000000e-05   1.0600000e-04
   3.5300000e+02   1.3709200e+00  -4.0673000e-02   2.4445000e-02   3.6050000e-02  -1.1400000e-04   7.0000000e-05   1.0600000e-04
   3.5400000e+02   1.3748150e+00   1.1617000e-02   2.4452000e-02   1.5450000e-02  -1.1400000e-04   7.0000000e-05   1.0600000e-04
   3.5500000e+02   1.3787090e+00  -6.9729000e-02   6.3561000e-02   1.5450000e-02  -1.1400000e-04   7.0000000e-05   1.0600000e-04
   3.5600000e+02   1.3826040e+00  -5.8190000e-03   6.3569000e-02  -4.1200000e-02  -1.1400000e-04   7.0000000e-05   1.0600000e-04
   3.5700000e+02   1.3864970e+00  -4.0670000e-02  -6.0000000e-06   1.5450000e-02  -1.1400000e-04   7.0000000e-05   1.0600000e-04
   3.5800000e+02   1.3903910e+00  -6.3913000e-02   1.9551000e-02  -5.1500000e-03  -1.1400000e-04   7.0000000e-05   1.0600000e-04
   3.5900000e+02   1.3942850e+00   2.3234000e-02   3.9123000e-02  -5.1500000e-03  -1.1400000e-04   7.0000000e-05   1.0600000e-04
   3.6000000e+02   1.3981800e+00   5.8070000e-03   1.9561000e-02  -4.1200000e-02  -1.1400000e-04   7.0000000e-05   1.0600000e-04
   3.6100000e+02   1.4020740e+00   5.8100000e-03   1.0000000e-06  -3.6050000e-02  -1.1400000e-04   7.0000000e-05   1.0600000e-04
   3.6200000e+02   1.4059690e+00   4.6476000e-02   2.4457000e-02   0.0000000e+00  -1.1400000e-04   7.0000000e-05   1.0600000e-04
   3.6300000e+02   1.4098620e+00  -3.4854000e-02  -3.9125000e-02  -2.0600000e-02  -1.1400000e-04   7.0000000e-05   1.0600000e-04
   3.6400000e+02   1.4137570e+00   0.0000000e+00   0.0000000e+00  -2.5750000e-02  -1.1400000e-04   7.0000000e-05   1.0600000e-04
   3.6500000e+02   1.4176510e+00  -1.1620000e-02  -2.0000000e-06   4.6350000e-02  -1.1400000e-04   7.0000000e-05   1.0600000e-04
   3.6600000e+02   1.4215450e+00  -6.3911000e-02   4.8810000e-03  -6.1800000e-02  -1.1400000e-04   7.0000000e-05   1.0600000e-04
   3.6700000e+02   1.4254410e+00  -1.1623000e-02   1.9558000e-02   1.0300000e-02  -1.1400000e-04   7.0000000e-05   1.0600000e-04
   3.6800000e+02   1.4293340e+00   1.7429000e-02   4.8920000e-03  -2.0600000e-02  -1.1400000e-04   7.0000000e-05   1.0600000e-04
   3.6900000e+02   1.4332280e+00  -2.9059000e-02   6.8456000e-02   7.2100000e-02  -1.1400000e-04   7.0000000e-05   1.0600000e-04
   3.7000000e+02   1.4371240e+00  -1.1630000e-02   6.8458000e-02   4.6350000e-02  -1.1400000e-04   7.0000000e-05   1.0600000e-04
   3.7100000e+02   1.4410170e+00  -4.6479000e-02  -4.8970000e-03   5.1500000e-02  -1.1400000e-04   7.0000000e-05   1.0600000e-04
   3.7200000e+02   1.4449100e+00  -6.9726000e-02   3.9110000e-02   2.5750000e-02  -1.1400000e-04   7.0000000e-05   1.0600000e-04
   3.7300000e+02   1.4488050e+00  -3.4865000e-02   3.4225000e-02   2.0600000e-02  -1.1400000e-04   7.0000000e-05   1.0600000e-04
   3.7400000e+02   1.4527000e+00  -3.4864000e-02   2.9335000e-02   4.1200000e-02  -1.1400000e-04   7.0000000e-05   1.0600000e-04
   3.7500000e+02   1.4565940e+00  -1.1628000e-02   5.3788000e-02   3.0900000e-02  -1.1400000e-04   7.0000000e-05   1.0600000e-04
   3.7600000e+02   1.4604880e+00   3.4859000e-02   4.8950000e-03   5.6650000e-02  -1.1400000e-04   7.0000000e-05   1.0600000e-04
   3.7700000e+02   1.4643830e+00  -2.3240000e-02  -3.0000000e-06   2.5750000e-02  -1.1400000e-04   7.0000000e-05   1.0600000e-04
   3.7800000e+02   1.4682770e+00  -4.0000000e-06   2.9340000e-02   2.0600000e-02  -1.1400000e-04   7.0000000e-05   1.0600000e-04
   3.7900000e+02   1.4721710e+00  -3.0000000e-06   2.4450000e-02   1.5450000e-02  -1.1400000e-04   7.0000000e-05   1.0600000e-04
   3.8000000e+02   1.4760660e+00  -4.6481000e-02   4.8840000e-03   1.0300000e-02  -1.1400000e-04   7.0000000e-05   1.0600000e-04
   3.8100000e+02   1.4799600e+00   1.0000000e-06  -9.7800000e-03   4.6350000e-02  -1.1400000e-04   7.0000000e-05   1.0600000e-04
   3.8200000e+02   1.4838540e+00  -2.3241000e-02   4.8870000e-03   2.5750000e-02  -1.1400000e-04   7.0000000e-05   1.0600000e-04
   3.8300000e+02   1.4877490e+00  -4.6482000e-02   1.4664000e-02   3.0900000e-02  -1.1400000e-04   7.0000000e-05   1.0600000e-04
   3.8400000e+02   1.4916430e+00   1.1614000e-02   4.4012000e-02   3.6050000e-02  -1.1400000e-04   7.0000000e-05   1.0600000e-04
   3.8500000e+02   1.4955380e+00  -2.9049000e-02  -9.7840000e-03   2.0600000e-02  -1.1400000e-04   7.0000000e-05   1.0600000e-04
   3.8600000e+02   1.4994420e+00   5.8040000e-03   4.4011000e-02   5.1500000e-03  -1.1400000e-04   7.0000000e-05   1.0600000e-04
   3.8700000e+02   1.5033250e+00  -1.7435000e-02   3.4227000e-02   5.1500000e-02  -1.1400000e-04   7.0000000e-05   1.0600000e-04
   3.8800000e+02   1.5072190e+00  -5.8106000e-02   3.9111000e-02  -1.0300000e-02  -1.1400000e-04   7.0000000e-05   1.0600000e-04
   3.8900000e+02   1.5111140e+00  -2.3251000e-02   7.3347000e-02   4.1200000e-02  -1.1400000e-04   7.0000000e-05   1.0600000e-04
   3.9000000e+02   1.5150080e+00  -6.3909000e-02  -9.7890000e-03   1.0300000e-02  -1.1400000e-04   7.0000000e-05   1.0600000e-04
   3.9100000e+02   1.5189030e+00  -3.4859000e-02  -9.7850000e-03  -2.0600000e-02  -1.1400000e-04   7.0000000e-05   1.0600000e-04
   3.9200000e+02   1.5227960e+00  -5.8160000e-03   3.9119000e-02  -4.6350000e-02  -1.1400000e-04   7.0000000e-05   1.0600000e-04
   3.9300000e+02   1.5266910e+00  -1.0000000e-06   4.8900000e-03  -1.0300000e-02  -1.1400000e-04   7.0000000e-05   1.0600000e-04
   3.9400000e+02   1.5305850e+00  -1.1622000e-02   1.4668000e-02  -4.1200000e-02  -1.1400000e-04   7.0000000e-05   1.0600000e-04
   3.9500000e+02   1.5344790e+00   1.1620000e-02   2.0000000e-06   5.1500000e-03  -1.1400000e-04   7.0000000e-05   1.0600000e-04
   3.9600000e+02   1.5383750e+00  -4.0669000e-02  -4.8950000e-03  -5.1500000e-03  -1.1400000e-04   7.0000000e-05   1.0600000e-04
   3.9700000e+02   1.5422680e+00  -4.0676000e-02   4.4005000e-02  -1.5450000e-02  -1.1400000e-04   7.0000000e-05   1.0600000e-04
   3.9800000e+02   1.5461620e+00  -2.9053000e-02   1.9556000e-02  -2.0600000e-02  -1.1400000e-04   7.0000000e-05   1.0600000e-04
   3.9900000e+02   1.5500570e+00  -4.6484000e-02   2.4443000e-02  -2.5750000e-02  -1.1400000e-04   7.0000000e-05   1.0600000e-04
   4.0000000e+02   1.5539520e+00   1.1616000e-02   2.4452000e-02   5.1500000e-03  -1.1400000e-04   7.0000000e-05   1.0600000e-04
   4.0100000e+02   1.5578440e+00  -1.1621000e-02   9.7780000e-03   1.0300000e-02  -1.1400000e-04   7.0000000e-05   1.0600000e-04
   4.0200000e+02   1.5617380e+00  -2.9051000e-02   4.8860000e-03  -1.5450000e-02  -1.1400000e-04   7.0000000e-05   1.0600000e-04
   4.0300000e+02   1.5656330e+00   1.1608000e-02   8.3132000e-02   5.6650000e-02  -1.1400000e-04   7.0000000e-05   1.0600000e-04
   4.0400000e+02   1.5695280e+00  -5.2298000e-02   5.3782000e-02  -3.6050000e-02  -1.1400000e-04   7.0000000e-05   1.0600000e-04
   4.0500000e+02   1.5734220e+00   0.0000000e+00   0.0000000e+00   2.0600000e-02  -1.1400000e-04   7.0000000e-05   1.0600000e-04
   4.0600000e+02   1.5773160e+00  -2.3246000e-02   3.9117000e-02   4.1200000e-02  -1.1400000e-04   7.0000000e-05   1.0600000e-04
   4.0700000e+02   1.5812260e+00  -8.7153000e-02   2.4438000e-02   4.1200000e-02  -1.1400000e-04   7.0000000e-05   1.0600000e-04
   4.0800000e+02   1.5851060e+00  -4.0000000e-06   2.9340000e-02   3.0900000e-02  -1.1400000e-04   7.0000000e-05   1.0600000e-04
   4.0900000e+02   1.5890000e+00  -3.4869000e-02   6.8455000e-02   3.0900000e-02  -1.1400000e-04   7.0000000e-05   1.0600000e-04
   4.1000000e+02   1.5928940e+00  -2.3236000e-02  -2.9343000e-02   4.1200000e-02  -1.1400000e-04   7.0000000e-05   1.0600000e-04
   4.1100000e+02   1.5967880e+00  -5.8070000e-03  -1.9561000e-02   2.5750000e-02  -1.1400000e-04   7.0000000e-05   1.0600000e-04
   4.1200000e+02   1.6006840e+00  -4.0000000e-06   2.9340000e-02   3.0900000e-02  -1.1400000e-04   7.0000000e-05   1.0600000e-04
   4.1300000e+02   1.6045770e+00  -3.4864000e-02   2.9335000e-02   0.0000000e+00  -1.1400000e-04   7.0000000e-05   1.0600000e-04
   4.1400000e+02   1.6084720e+00   5.8130000e-03  -1.9559000e-02   4.6350000e-02  -1.1400000e-04   7.0000000e-05   1.0600000e-04
   4.1500000e+02   1.6123640e+00  -2.9047000e-02  -1.9564000e-02   2.5750000e-02  -1.1400000e-04   7.0000000e-05   1.0600000e-04
   4.1600000e+02   1.6162590e+00   1.7428000e-02   1.4673000e-02   4.1200000e-02  -1.1400000e-04   7.0000000e-05   1.0600000e-04
   4.1700000e+02   1.6201530e+00   2.9049000e-02   4.8940000e-03   4.6350000e-02  -1.1400000e-04   7.0000000e-05   1.0600000e-04
   4.1800000e+02   1.6240480e+00   4.6476000e-02   2.4457000e-02   1.5450000e-02  -1.1400000e-04   7.0000000e-05   1.0600000e-04
   4.1900000e+02   1.6279430e+00  -1.7435000e-02   3.4227000e-02   5.1500000e-02  -1.1400000e-04   7.0000000e-05   1.0600000e-04
   4.2000000e+02   1.6318370e+00  -3.4868000e-02   5.3785000e-02   4.1200000e-02  -1.1400000e-04   7.0000000e-05   1.0600000e-04
   4.2100000e+02   1.6357300e+00  -5.8101000e-02   4.8820000e-03   4.6350000e-02  -1.1400000e-04   7.0000000e-05   1.0600000e-04
   4.2200000e+02   1.6396250e+00  -2.3249000e-02   6.8457000e-02   3.6050000e-02  -1.1400000e-04   7.0000000e-05   1.0600000e-04
   4.2300000e+02   1.6435200e+00  -6.9732000e-02   8.8011000e-02   1.5450000e-02  -1.1400000e-04   7.0000000e-05   1.0600000e-04
   4.2400000e+02   1.6474130e+00  -5.8090000e-03  -9.7810000e-03  -2.0600000e-02  -1.1400000e-04   7.0000000e-05   1.0600000e-04
   4.2500000e+02   1.6513090e+00   1.1620000e-02   2.0000000e-06   8.2400000e-02  -1.1400000e-04   7.0000000e-05   1.0600000e-04
   4.2600000e+02   1.6552020e+00  -5.2290000e-02  -8.0000000e-06   1.5450000e-02  -1.1400000e-04   7.0000000e-05   1.0600000e-04
   4.2700000e+02   1.6590960e+00  -2.3241000e-02   9.7770000e-03   3.0900000e-02  -1.1400000e-04   7.0000000e-05   1.0600000e-04
   4.2800000e+02   1.6629910e+00  -5.8106000e-02   3.9111000e-02  -1.5450000e-02  -1.1400000e-04   7.0000000e-05   1.0600000e-04
   4.2900000e+02   1.6668850e+00  -1.1617000e-02  -1.9562000e-02  -3.0900000e-02  -1.1400000e-04   7.0000000e-05   1.0600000e-04
   4.3000000e+02   1.6707780e+00   3.0000000e-06  -1.9560000e-02  -5.6650000e-02  -1.1400000e-04   7.0000000e-05   1.0600000e-04
   4.3100000e+02   1.6746720e+00   3.4858000e-02   1.4675000e-02   5.1500000e-03  -1.1400000e-04   7.0000000e-05   1.0600000e-04
   4.3200000e+02   1.6785680e+00   1.1614000e-02   3.9122000e-02  -2.0600000e-02  -1.1400000e-04   7.0000000e-05   1.0600000e-04
   4.3300000e+02   1.6824620e+00   1.7429000e-02   4.8930000e-03  -1.0300000e-02  -1.1400000e-04   7.0000000e-05   1.0600000e-04
   4.3400000e+02   1.6863560e+00  -1.7430000e-02  -3.0000000e-06  -3.6050000e-02  -1.1400000e-04   7.0000000e-05   1.0600000e-04
   4.3500000e+02   1.6902510e+00  -5.2291000e-02   4.8830000e-03  -1.5450000e-02  -1.1400000e-04   7.0000000e-05   1.0600000e-04
   4.3600000e+02   1.6941450e+00  -5.8110000e-03   4.8890000e-03  -1.5450000e-02  -1.1400000e-04   7.0000000e-05   1.0600000e-04
   4.3700000e+02   1.6980390e+00  -4.0678000e-02   6.3565000e-02  -5.1500000e-03  -1.1400000e-04   7.0000000e-05   1.0600000e-04
   4.3800000e+02   1.7019340e+00  -5.8160000e-03   4.4009000e-02   0.0000000e+00  -1.1400000e-04   7.0000000e-05   1.0600000e-04
   4.3900000e+02   1.7058280e+00  -5.8160000e-03   4.4009000e-02   1.0300000e-02  -1.1400000e-04   7.0000000e-05   1.0600000e-04
   4.4000000e+02   1.7097220e+00  -3.4864000e-02   2.4445000e-02  -4.1200000e-02  -1.1400000e-04   7.0000000e-05   1.0600000e-04
   4.4100000e+02   1.7136160e+00   1.7426000e-02   2.4453000e-02   4.1200000e-02  -1.1400000e-04   7.0000000e-05   1.0600000e-04
   4.4200000e+02   1.7175110e+00  -5.2300000e-02   6.8452000e-02  -1.5450000e-02  -1.1400000e-04   7.0000000e-05   1.0600000e-04
   4.4300000e+02   1.7214060e+00  -5.2290000e-02  -8.0000000e-06   1.5450000e-02  -1.1400000e-04   7.0000000e-05   1.0600000e-04
   4.4400000e+02   1.7252980e+00  -2.3244000e-02   2.4447000e-02   2.0600000e-02  -1.1400000e-04   7.0000000e-05   1.0600000e-04
   4.4500000e+02   1.7291930e+00  -5.8102000e-02   1.4661000e-02   5.6650000e-02  -1.1400000e-04   7.0000000e-05   1.0600000e-04
   4.4600000e+02   1.7330870e+00  -1.7435000e-02   3.4227000e-02   2.5750000e-02  -1.1400000e-04   7.0000000e-05   1.0600000e-04
   4.4700000e+02   1.7369820e+00  -1.1624000e-02   2.9338000e-02   4.6350000e-02  -1.1400000e-04   7.0000000e-05   1.0600000e-04
   4.4800000e+02   1.7408760e+00  -5.8100000e-03  -1.0000000e-06  -1.0300000e-02  -1.1400000e-04   7.0000000e-05   1.0600000e-04
   4.4900000e+02   1.7447710e+00   1.1619000e-02   4.8920000e-03  -1.0300000e-02  -1.1400000e-04   7.0000000e-05   1.0600000e-04
   4.5000000e+02   1.7486690e+00  -1.1623000e-02   1.9558000e-02   3.6050000e-02  -1.1400000e-04   7.0000000e-05   1.0600000e-04
   4.5100000e+02   1.7525590e+00  -4.6485000e-02   3.9114000e-02   2.5750000e-02  -1.1400000e-04   7.0000000e-05   1.0600000e-04
   4.5200000e+02   1.7564530e+00  -1.7427000e-02  -1.9562000e-02   5.1500000e-02  -1.1400000e-04   7.0000000e-05   1.0600000e-04
   4.5300000e+02   1.7603470e+00  -2.3239000e-02  -4.8930000e-03   0.0000000e+00  -1.1400000e-04   7.0000000e-05   1.0600000e-04
   4.5400000e+02   1.7642430e+00  -1.7433000e-02   1.9558000e-02   5.1500000e-03  -1.1400000e-04   7.0000000e-05   1.0600000e-04
   4.5500000e+02   1.7681360e+00   2.9059000e-02  -5.8676000e-02   5.6650000e-02  -1.1400000e-04   7.0000000e-05   1.0600000e-04
   4.5600000e+02   1.7720300e+00  -1.1626000e-02   4.4008000e-02   5.6650000e-02  -1.1400000e-04   7.0000000e-05   1.0600000e-04
   4.5700000e+02   1.7759250e+00  -1.1626000e-02   3.9118000e-02   5.6650000e-02  -1.1400000e-04   7.0000000e-05   1.0600000e-04
   4.5800000e+02   1.7798190e+00  -5.2292000e-02   1.4662000e-02   1.5450000e-02  -1.1400000e-04   7.0000000e-05   1.0600000e-04
   4.5900000e+02   1.7837120e+00  -5.2294000e-02   2.4442000e-02   3.0900000e-02  -1.1400000e-04   7.0000000e-05   1.0600000e-04
   4.6000000e+02   1.7876070e+00  -2.9057000e-02   4.8896000e-02  -5.1500000e-03  -1.1400000e-04   7.0000000e-05   1.0600000e-04
   4.6100000e+02   1.7915020e+00  -2.9054000e-02   2.4446000e-02   5.6650000e-02  -1.1400000e-04   7.0000000e-05   1.0600000e-04
   4.6200000e+02   1.7953960e+00  -2.9059000e-02   5.8676000e-02  -1.0300000e-02  -1.1400000e-04   7.0000000e-05   1.0600000e-04
   4.6300000e+02   1.7992900e+00   4.6476000e-02   2.9346000e-02   2.5750000e-02  -1.1400000e-04   7.0000000e-05   1.0600000e-04
   4.6400000e+02   1.8031840e+00  -5.2291000e-02   9.7730000e-03   0.0000000e+00  -1.1400000e-04   7.0000000e-05   1.0600000e-04
   4.6500000e+02   1.8070780e+00  -3.4868000e-02   5.8675000e-02   2.0600000e-02  -1.1400000e-04   7.0000000e-05   1.0600000e-04
   4.6600000e+02   1.8109730e+00  -4.6488000e-02   5.8674000e-02   4.1200000e-02  -1.1400000e-04   7.0000000e-05   1.0600000e-04
   4.6700000e+02   1.8148690e+00  -4.6483000e-02   1.9554000e-02   0.0000000e+00  -1.1400000e-04   7.0000000e-05   1.0600000e-04
   4.6800000e+02   1.8187620e+00  -2.3245000e-02   3.9117000e-02   5.6650000e-02  -1.1400000e-04   7.0000000e-05   1.0600000e-04
   4.6900000e+02   1.8226560e+00   3.4860000e-02   5.0000000e-06  -1.0300000e-02  -1.1400000e-04   7.0000000e-05   1.0600000e-04
   4.7000000e+02   1.8265500e+00  -2.9054000e-02   2.4446000e-02   4.6350000e-02  -1.1400000e-04   7.0000000e-05   1.0600000e-04
   4.7100000e+02   1.8304450e+00   2.3240000e-02   3.0000000e-06  -1.5450000e-02  -1.1400000e-04   7.0000000e-05   1.0600000e-04
   4.7200000e+02   1.8343390e+00  -1.7430000e-02  -3.0000000e-06  -1.5450000e-02  -1.1400000e-04   7.0000000e-05   1.0600000e-04
   4.7300000e+02   1.8382320e+00  -1.1624000e-02   2.9338000e-02  -1.5450000e-02  -1.1400000e-04   7.0000000e-05   1.0600000e-04
   4.7400000e+02   1.8421260e+00  -1.7427000e-02  -1.9563000e-02   0.0000000e+00  -1.1400000e-04   7.0000000e-05   1.0600000e-04
   4.7500000e+02   1.8460210e+00  -2.3247000e-02   4.8897000e-02  -5.1500000e-03  -1.1400000e-04   7.0000000e-05   1.0600000e-04
   4.7600000e+02   1.8499150e+00   5.8060000e-03   2.9341000e-02  -1.0300000e-02  -1.1400000e-04   7.0000000e-05   1.0600000e-04
   4.7700000e+02   1.8538100e+00   5.8120000e-03  -1.4669000e-02   3.0900000e-02  -1.1400000e-04   7.0000000e-05   1.0600000e-04
   4.7800000e+02   1.8577040e+00  -2.3241000e-02   4.8870000e-03  -2.5750000e-02  -1.1400000e-04   7.0000000e-05   1.0600000e-04
   4.7900000e+02   1.8615980e+00   4.0667000e-02   2.4455000e-02   0.0000000e+00  -1.1400000e-04   7.0000000e-05   1.0600000e-04
   4.8000000e+02   1.8654930e+00  -4.0673000e-02   2.4445000e-02   1.5450000e-02  -1.1400000e-04   7.0000000e-05   1.0600000e-04
   4.8100000e+02   1.8693870e+00  -1.7435000e-02   3.4228000e-02   4.1200000e-02  -1.1400000e-04   7.0000000e-05   1.0600000e-04
   4.8200000e+02   1.8732810e+00  -5.2295000e-02   3.4223000e-02   2.0600000e-02  -1.1400000e-04   7.0000000e-05   1.0600000e-04
   4.8300000e+02   1.8771770e+00  -6.9721000e-02   4.8800000e-03   5.1500000e-02  -1.1400000e-04   7.0000000e-05   1.0600000e-04
   4.8400000e+02   1.8810710e+00  -5.8109000e-02   5.8671000e-02   3.6050000e-02  -1.1400000e-04   7.0000000e-05   1.0600000e-04
   4.8500000e+02   1.8849640e+00  -1.1626000e-02   4.4008000e-02  -2.5750000e-02  -1.1400000e-04   7.0000000e-05   1.0600000e-04
   4.8600000e+02   1.8888590e+00  -4.6480000e-02  -7.0000000e-06   3.6050000e-02  -1.1400000e-04   7.0000000e-05   1.0600000e-04
   4.8700000e+02   1.8927530e+00  -1.7437000e-02   4.8897000e-02   5.1500000e-03  -1.1400000e-04   7.0000000e-05   1.0600000e-04
   4.8800000e+02   1.8966460e+00  -2.3242000e-02   1.4667000e-02   6.1800000e-02  -1.1400000e-04   7.0000000e-05   1.0600000e-04
   4.8900000e+02   1.9005400e+00  -5.8100000e-02  -9.0000000e-06   7.2100000e-02  -1.1400000e-04   7.0000000e-05   1.0600000e-04
   4.9000000e+02   1.9044360e+00  -4.0677000e-02   4.8894000e-02   4.1200000e-02  -1.1400000e-04   7.0000000e-05   1.0600000e-04
   4.9100000e+02   1.9083300e+00  -4.0674000e-02   2.9334000e-02   5.1500000e-03  -1.1400000e-04   7.0000000e-05   1.0600000e-04
   4.9200000e+02   1.9122240e+00   0.0000000e+00   0.0000000e+00  -1.0300000e-02  -1.1400000e-04   7.0000000e-05   1.0600000e-04
   4.9300000e+02   1.9161170e+00   5.8080000e-03   1.4671000e-02   6.6950000e-02  -1.1400000e-04   7.0000000e-05   1.0600000e-04
   4.9400000e+02   1.9200120e+00  -1.0000000e-06   9.7800000e-03   4.6350000e-02  -1.1400000e-04   7.0000000e-05   1.0600000e-04
   4.9500000e+02   1.9239060e+00   2.3237000e-02   1.9563000e-02   5.1500000e-02  -1.1400000e-04   7.0000000e-05   1.0600000e-04
   4.9600000e+02   1.9278020e+00  -1.7431000e-02   4.8880000e-03   4.6350000e-02  -1.1400000e-04   7.0000000e-05   1.0600000e-04
   4.9700000e+02   1.9316950e+00  -4.6474000e-02  -3.9127000e-02   0.0000000e+00  -1.1400000e-04   7.0000000e-05   1.0600000e-04
   4.9800000e+02   1.9355900e+00   3.0000000e-06  -1.9560000e-02  -2.0600000e-02  -1.1400000e-04   7.0000000e-05   1.0600000e-04
   4.9900000e+02   1.9394840e+00  -5.8110000e-03   4.8890000e-03   4.1200000e-02  -1.1400000e-04   7.0000000e-05   1.0600000e-04
   5.0000000e+02   1.9433790e+00  -2.3240000e-02  -3.0000000e-06   2.0600000e-02  -1.1400000e-04   7.0000000e-05   1.0600000e-04
   5.0100000e+02   1.9472740e+00   1.7425000e-02   3.4233000e-02   3.6050000e-02  -1.1400000e-04   7.0000000e-05   1.0600000e-04
   5.0200000e+02   1.9511660e+00  -5.2287000e-02  -1.9568000e-02   2.0600000e-02  -1.1400000e-04   7.0000000e-05   1.0600000e-04
   5.0300000e+02   1.9550610e+00  -5.2291000e-02   4.8820000e-03  -2.0600000e-02  -1.1400000e-04   7.0000000e-05   1.0600000e-04
   5.0400000e+02   1.9589550e+00  -1.7436000e-02   4.4007000e-02   2.5750000e-02  -1.1400000e-04   7.0000000e-05   1.0600000e-04
   5.0500000e+02   1.9628500e+00  -4.0674000e-02   2.4444000e-02   1.0300000e-02  -1.1400000e-04   7.0000000e-05   1.0600000e-04
   5.0600000e+02   1.9667440e+00  -4.6482000e-02   1.4664000e-02   2.5750000e-02  -1.1400000e-04   7.0000000e-05   1.0600000e-04
   5.0700000e+02   1.9706380e+00  -5.2295000e-02   3.9113000e-02   4.6350000e-02  -1.1400000e-04   7.0000000e-05   1.0600000e-04
   5.0800000e+02   1.9745320e+00  -2.9054000e-02   2.9336000e-02   2.0600000e-02  -1.1400000e-04   7.0000000e-05   1.0600000e-04
   5.0900000e+02   1.9784270e+00   1.7422000e-02   6.3572000e-02  -3.0900000e-02  -1.1400000e-04   7.0000000e-05   1.0600000e-04
   5.1000000e+02   1.9823580e+00  -5.2302000e-02   9.2903000e-02   0.0000000e+00  -1.1400000e-04   7.0000000e-05   1.0600000e-04
   5.1100000e+02   1.9862140e+00  -5.2289000e-02  -9.7880000e-03  -4.1200000e-02  -1.1400000e-04   7.0000000e-05   1.0600000e-04
   5.1200000e+02   1.9901080e+00  -2.3246000e-02   4.4007000e-02   1.0300000e-02  -1.1400000e-04   7.0000000e-05   1.0600000e-04
   5.1300000e+02   1.9940040e+00  -8.1346000e-02   3.9108000e-02  -1.0300000e-02  -1.1400000e-04   7.0000000e-05   1.0600000e-04
   5.1400000e+02   1.9979440e+00  -3.4867000e-02   4.8895000e-02  -1.0300000e-02  -1.1400000e-04   7.0000000e-05   1.0600000e-04
   5.1500000e+02   2.0017930e+00  -9.0000000e-06   5.8680000e-02   5.1500000e-03  -1.1400000e-04   7.0000000e-05   1.0600000e-04
   5.1600000e+02   2.0056870e+00  -5.8080000e-03  -1.4671000e-02  -6.1800000e-02  -1.1400000e-04   7.0000000e-05   1.0600000e-04
   5.1700000e+02   2.0095800e+00   1.7430000e-02   3.0000000e-06  -1.5450000e-02  -1.1400000e-04   7.0000000e-05   1.0600000e-04
   5.1800000e+02   2.0134750e+00  -4.0000000e-06   2.4450000e-02   1.0300000e-02  -1.1400000e-04   7.0000000e-05   1.0600000e-04
   5.1900000e+02   2.0173700e+00  -2.3242000e-02   1.4667000e-02   0.0000000e+00  -1.1400000e-04   7.0000000e-05   1.0600000e-04
   5.2000000e+02   2.0212640e+00   2.9053000e-02  -1.9556000e-02   2.0600000e-02  -1.1400000e-04   7.0000000e-05   1.0600000e-04
   5.2100000e+02   2.0251590e+00  -3.4863000e-02   2.4445000e-02  -5.6650000e-02  -1.1400000e-04   7.0000000e-05   1.0600000e-04
   5.2200000e+02   2.0290520e+00  -2.3237000e-02  -2.4453000e-02   1.0300000e-02  -1.1400000e-04   7.0000000e-05   1.0600000e-04
   5.2300000e+02   2.0329460e+00   5.2292000e-02  -1.4663000e-02  -2.5750000e-02  -1.1400000e-04   7.0000000e-05   1.0600000e-04
   5.2400000e+02   2.0368410e+00  -1.1623000e-02   2.4448000e-02   4.6350000e-02  -1.1400000e-04   7.0000000e-05   1.0600000e-04
   5.2500000e+02   2.0407360e+00  -5.8100000e-03  -1.0000000e-06   1.5450000e-02  -1.1400000e-04   7.0000000e-05   1.0600000e-04
   5.2600000e+02   2.0446300e+00  -5.8120000e-03   1.4669000e-02   7.7250000e-02  -1.1400000e-04   7.0000000e-05   1.0600000e-04
   5.2700000e+02   2.0485240e+00  -7.5531000e-02   4.8790000e-03   1.0300000e-02  -1.1400000e-04   7.0000000e-05   1.0600000e-04
   5.2800000e+02   2.0524180e+00   1.1613000e-02   4.8902000e-02   4.6350000e-02  -1.1400000e-04   7.0000000e-05   1.0600000e-04
   5.2900000e+02   2.0563130e+00  -1.1626000e-02   4.4008000e-02   2.5750000e-02  -1.1400000e-04   7.0000000e-05   1.0600000e-04
   5.3000000e+02   2.0602080e+00  -2.9051000e-02   9.7760000e-03   2.0600000e-02  -1.1400000e-04   7.0000000e-05   1.0600000e-04
   5.3100000e+02   2.0641000e+00  -5.8090000e-03  -9.7810000e-03   4.1200000e-02  -1.1400000e-04   7.0000000e-05   1.0600000e-04
   5.3200000e+02   2.0679950e+00  -2.9059000e-02   5.8676000e-02   4.1200000e-02  -1.1400000e-04   7.0000000e-05   1.0600000e-04
   5.3300000e+02   2.0718890e+00  -2.9054000e-02   2.4446000e-02   4.6350000e-02  -1.1400000e-04   7.0000000e-05   1.0600000e-04
   5.3400000e+02   2.0757830e+00  -5.8130000e-03   2.4449000e-02   4.1200000e-02  -1.1400000e-04   7.0000000e-05   1.0600000e-04
   5.3500000e+02   2.0796780e+00  -7.5536000e-02   4.4000000e-02  -5.1500000e-03  -1.1400000e-04   7.0000000e-05   1.0600000e-04
   5.3600000e+02   2.0835720e+00  -3.4861000e-02   9.7750000e-03  -2.0600000e-02  -1.1400000e-04   7.0000000e-05   1.0600000e-04
   5.3700000e+02   2.0874660e+00   2.3233000e-02   4.8903000e-02   6.1800000e-02  -1.1400000e-04   7.0000000e-05   1.0600000e-04
   5.3800000e+02   2.0913610e+00  -5.2298000e-02   6.3563000e-02   7.2100000e-02  -1.1400000e-04   7.0000000e-05   1.0600000e-04
   5.3900000e+02   2.0952550e+00  -1.7433000e-02   1.9557000e-02   4.1200000e-02  -1.1400000e-04   7.0000000e-05   1.0600000e-04
   5.4000000e+02   2.0991490e+00  -6.9726000e-02   4.4000000e-02   4.1200000e-02  -1.1400000e-04   7.0000000e-05   1.0600000e-04
   5.4100000e+02   2.1030450e+00  -6.3909000e-02  -4.8990000e-03  -5.1500000e-03  -1.1400000e-04   7.0000000e-05   1.0600000e-04
   5.4200000e+02   2.1069390e+00  -2.3239000e-02  -9.7830000e-03   5.1500000e-02  -1.1400000e-04   7.0000000e-05   1.0600000e-04
   5.4300000e+02   2.1108320e+00  -8.7158000e-02   5.3777000e-02   0.0000000e+00  -1.1400000e-04   7.0000000e-05   1.0600000e-04
   5.4400000e+02   2.1147270e+00  -4.0679000e-02   5.8674000e-02   0.0000000e+00  -1.1400000e-04   7.0000000e-05   1.0600000e-04
   5.4500000e+02   2.1186210e+00  -1.7428000e-02  -1.4673000e-02  -6.1800000e-02  -1.1400000e-04   7.0000000e-05   1.0600000e-04
   5.4600000e+02   2.1225140e+00  -1.7431000e-02   4.8870000e-03  -1.0300000e-02  -1.1400000e-04   7.0000000e-05   1.0600000e-04
   5.4700000e+02   2.1264080e+00   2.3240000e-02   3.0000000e-06  -4.1200000e-02  -1.1400000e-04   7.0000000e-05   1.0600000e-04
   5.4800000e+02   2.1303030e+00  -5.0000000e-06   3.4230000e-02  -2.0600000e-02  -1.1400000e-04   7.0000000e-05   1.0600000e-04
   5.4900000e+02   2.1341980e+00  -4.6481000e-02   4.8840000e-03  -5.1500000e-02  -1.1400000e-04   7.0000000e-05   1.0600000e-04
   5.5000000e+02   2.1380930e+00   5.8130000e-03  -2.4449000e-02  -1.0300000e-02  -1.1400000e-04   7.0000000e-05   1.0600000e-04
   5.5100000e+02   2.1419860e+00  -1.1620000e-02  -2.0000000e-06   5.1500000e-03  -1.1400000e-04   7.0000000e-05   1.0600000e-04
   5.5200000e+02   2.1458800e+00  -2.9052000e-02   1.4666000e-02  -3.0900000e-02  -1.1400000e-04   7.0000000e-05   1.0600000e-04
   5.5300000e+02   2.1497750e+00   6.9720000e-02   9.0000000e-06   1.5450000e-02  -1.1400000e-04   7.0000000e-05   1.0600000e-04
   5.5400000e+02   2.1536700e+00  -4.0671000e-02   4.8840000e-03  -3.6050000e-02  -1.1400000e-04   7.0000000e-05   1.0600000e-04
   5.5500000e+02   2.1575640e+00   1.1621000e-02  -4.8880000e-03   0.0000000e+00  -1.1400000e-04   7.0000000e-05   1.0600000e-04
   5.5600000e+02   2.1614580e+00  -4.0672000e-02   1.4664000e-02   0.0000000e+00  -1.1400000e-04   7.0000000e-05   1.0600000e-04
   5.5700000e+02   2.1653540e+00  -6.3907000e-02  -1.9569000e-02  -3.0900000e-02  -1.1400000e-04   7.0000000e-05   1.0600000e-04
   5.5800000e+02   2.1692470e+00  -2.9056000e-02   3.9116000e-02   3.0900000e-02  -1.1400000e-04   7.0000000e-05   1.0600000e-04
   5.5900000e+02   2.1731420e+00   5.8090000e-03   4.8910000e-03  -6.6950000e-02  -1.1400000e-04   7.0000000e-05   1.0600000e-04
   5.6000000e+02   2.1770340e+00   1.1614000e-02   3.9122000e-02   1.0300000e-02  -1.1400000e-04   7.0000000e-05   1.0600000e-04
   5.6100000e+02   2.1809290e+00   5.8080000e-03   1.4671000e-02  -1.5450000e-02  -1.1400000e-04   7.0000000e-05   1.0600000e-04
   5.6200000e+02   2.1848230e+00  -1.1626000e-02   4.4008000e-02   6.1800000e-02  -1.1400000e-04   7.0000000e-05   1.0600000e-04
   5.6300000e+02   2.1887170e+00  -5.2297000e-02   4.8893000e-02   0.0000000e+00  -1.1400000e-04   7.0000000e-05   1.0600000e-04
   5.6400000e+02   2.1926120e+00  -2.9049000e-02  -4.8940000e-03   4.1200000e-02  -1.1400000e-04   7.0000000e-05   1.0600000e-04
   5.6500000e+02   2.1965060e+00  -5.2291000e-02   4.8830000e-03   6.6950000e-02  -1.1400000e-04   7.0000000e-05   1.0600000e-04
   5.6600000e+02   2.2004000e+00  -2.3248000e-02   6.3567000e-02   4.1200000e-02  -1.1400000e-04   7.0000000e-05   1.0600000e-04
   5.6700000e+02   2.2042950e+00   2.3239000e-02   4.8930000e-03   5.6650000e-02  -1.1400000e-04   7.0000000e-05   1.0600000e-04
   5.6800000e+02   2.2081890e+00  -3.4865000e-02   3.4225000e-02   3.0900000e-02  -1.1400000e-04   7.0000000e-05   1.0600000e-04
   5.6900000e+02   2.2120830e+00  -2.3245000e-02   3.4227000e-02   4.1200000e-02  -1.1400000e-04   7.0000000e-05   1.0600000e-04
   5.7000000e+02   2.2159820e+00  -5.2289000e-02  -4.8980000e-03   3.0900000e-02  -1.1400000e-04   7.0000000e-05   1.0600000e-04
   5.7100000e+02   2.2198730e+00  -6.9730000e-02   6.8450000e-02   5.6650000e-02  -1.1400000e-04   7.0000000e-05   1.0600000e-04
   5.7200000e+02   2.2237660e+00  -2.9057000e-02   4.8896000e-02   2.0600000e-02  -1.1400000e-04   7.0000000e-05   1.0600000e-04
   5.7300000e+02   2.2276610e+00  -1.1623000e-02   1.9558000e-02   2.0600000e-02  -1.1400000e-04   7.0000000e-05   1.0600000e-04
   5.7400000e+02   2.2315550e+00  -6.9726000e-02   4.4000000e-02   6.6950000e-02  -1.1400000e-04   7.0000000e-05   1.0600000e-04
   5.7500000e+02   2.2354480e+00   2.3238000e-02   1.4673000e-02   6.6950000e-02  -1.1400000e-04   7.0000000e-05   1.0600000e-04
   5.7600000e+02   2.2393420e+00  -4.6485000e-02   3.4223000e-02   5.1500000e-02  -1.1400000e-04   7.0000000e-05   1.0600000e-04
   5.7700000e+02   2.2432370e+00  -2.9057000e-02   5.3786000e-02   1.5450000e-02  -1.1400000e-04   7.0000000e-05   1.0600000e-04
   5.7800000e+02   2.2471370e+00  -4.0675000e-02   3.9115000e-02   0.0000000e+00  -1.1400000e-04   7.0000000e-05   1.0600000e-04
   5.7900000e+02   2.2510260e+00  -6.3911000e-02   4.8810000e-03  -1.5450000e-02  -1.1400000e-04   7.0000000e-05   1.0600000e-04
   5.8000000e+02   2.2549200e+00  -1.7433000e-02   1.9558000e-02   6.1800000e-02  -1.1400000e-04   7.0000000e-05   1.0600000e-04
   5.8100000e+02   2.2588140e+00  -4.6480000e-02  -6.0000000e-06  -5.1500000e-03  -1.1400000e-04   7.0000000e-05   1.0600000e-04
   5.8200000e+02   2.2627100e+00  -2.3247000e-02   4.8897000e-02   3.0900000e-02  -1.1400000e-04   7.0000000e-05   1.0600000e-04
   5.8300000e+02   2.2666040e+00   2.9051000e-02  -9.7760000e-03  -4.1200000e-02  -1.1400000e-04   7.0000000e-05   1.0600000e-04
   5.8400000e+02   2.2704980e+00   6.0000000e-06  -3.9120000e-02  -1.0300000e-02  -1.1400000e-04   7.0000000e-05   1.0600000e-04
   5.8500000e+02   2.2743920e+00  -1.1620000e-02  -2.0000000e-06  -2.5750000e-02  -1.1400000e-04   7.0000000e-05   1.0600000e-04
   5.8600000e+02   2.2782880e+00   5.8060000e-03   2.4451000e-02  -3.6050000e-02  -1.1400000e-04   7.0000000e-05   1.0600000e-04
   5.8700000e+02   2.2821810e+00  -5.8100000e-02  -9.0000000e-06  -3.6050000e-02  -1.1400000e-04   7.0000000e-05   1.0600000e-04
   5.8800000e+02   2.2860760e+00  -1.0000000e-06   4.8900000e-03   0.0000000e+00  -1.1400000e-04   7.0000000e-05   1.0600000e-04
   5.8900000e+02   2.2899680e+00   2.3240000e-02   3.0000000e-06   2.0600000e-02  -1.1400000e-04   7.0000000e-05   1.0600000e-04
   5.9000000e+02   2.2938630e+00  -1.7431000e-02   4.8870000e-03  -3.6050000e-02  -1.1400000e-04   7.0000000e-05   1.0600000e-04
   5.9100000e+02   2.2977570e+00   2.9047000e-02   1.9564000e-02  -1.5450000e-02  -1.1400000e-04   7.0000000e-05   1.0600000e-04
   5.9200000e+02   2.3016510e+00  -1.1623000e-02   2.4448000e-02  -3.6050000e-02  -1.1400000e-04   7.0000000e-05   1.0600000e-04
   5.9300000e+02   2.3055460e+00  -2.9050000e-02  -4.0000000e-06  -1.0300000e-02  -1.1400000e-04   7.0000000e-05   1.0600000e-04
   5.9400000e+02   2.3094400e+00  -1.7431000e-02   9.7780000e-03   1.5450000e-02  -1.1400000e-04   7.0000000e-05   1.0600000e-04
   5.9500000e+02   2.3133340e+00  -4.0671000e-02   4.8850000e-03  -2.5750000e-02  -1.1400000e-04   7.0000000e-05   1.0600000e-04
   5.9600000e+02   2.3172290e+00   1.1612000e-02   5.8682000e-02   2.5750000e-02  -1.1400000e-04   7.0000000e-05   1.0600000e-04
   5.9700000e+02   2.3211230e+00   1.1614000e-02   4.4012000e-02  -4.6350000e-02  -1.1400000e-04   7.0000000e-05   1.0600000e-04
   5.9800000e+02   2.3250170e+00  -2.9049000e-02  -4.8940000e-03   2.0600000e-02  -1.1400000e-04   7.0000000e-05   1.0600000e-04
   5.9900000e+02   2.3289120e+00   1.0000000e-06  -4.8900000e-03  -5.1500000e-03  -1.1400000e-04   7.0000000e-05   1.0600000e-04
   6.0000000e+02   2.3328060e+00  -2.9055000e-02   3.4226000e-02   5.1500000e-02  -1.1400000e-04   7.0000000e-05   1.0600000e-04
   6.0100000e+02   2.3367000e+00  -7.5534000e-02   2.9329000e-02   4.1200000e-02  -1.1400000e-04   7.0000000e-05   1.0600000e-04
   6.0200000e+02   2.3405950e+00  -5.8160000e-03   4.4009000e-02   6.1800000e-02  -1.1400000e-04   7.0000000e-05   1.0600000e-04
   6.0300000e+02   2.3444890e+00  -2.9052000e-02   1.4666000e-02   5.1500000e-03  -1.1400000e-04   7.0000000e-05   1.0600000e-04
   6.0400000e+02   2.3483820e+00  -5.8101000e-02   4.8810000e-03   2.5750000e-02  -1.1400000e-04   7.0000000e-05   1.0600000e-04
   6.0500000e+02   2.3522760e+00  -2.9059000e-02   5.8676000e-02   3.0900000e-02  -1.1400000e-04   7.0000000e-05   1.0600000e-04
   6.0600000e+02   2.3561710e+00  -4.6486000e-02   4.4004000e-02   3.0900000e-02  -1.1400000e-04   7.0000000e-05   1.0600000e-04
   6.0700000e+02   2.3600660e+00  -6.9723000e-02   1.9551000e-02   8.7550000e-02  -1.1400000e-04   7.0000000e-05   1.0600000e-04
   6.0800000e+02   2.3639600e+00  -1.7432000e-02   1.4668000e-02   5.1500000e-03  -1.1400000e-04   7.0000000e-05   1.0600000e-04
   6.0900000e+02   2.3678530e+00  -4.6484000e-02   2.9334000e-02   2.5750000e-02  -1.1400000e-04   7.0000000e-05   1.0600000e-04
   6.1000000e+02   2.3717480e+00  -5.2292000e-02   1.4663000e-02   2.5750000e-02  -1.1400000e-04   7.0000000e-05   1.0600000e-04
   6.1100000e+02   2.3756430e+00   2.3234000e-02   3.9123000e-02   3.0900000e-02  -1.1400000e-04   7.0000000e-05   1.0600000e-04
   6.1200000e+02   2.3795380e+00  -4.0677000e-02   4.8894000e-02   7.7250000e-02  -1.1400000e-04   7.0000000e-05   1.0600000e-04
   6.1300000e+02   2.3834620e+00   4.0670000e-02   6.0000000e-06   5.6650000e-02  -1.1400000e-04   7.0000000e-05   1.0600000e-04
   6.1400000e+02   2.3873250e+00  -4.6484000e-02   2.9333000e-02   3.0900000e-02  -1.1400000e-04   7.0000000e-05   1.0600000e-04
   6.1500000e+02   2.3912200e+00  -5.0000000e-06   3.4230000e-02   1.0300000e-02  -1.1400000e-04   7.0000000e-05   1.0600000e-04
   6.1600000e+02   2.3951140e+00  -2.3249000e-02   6.3567000e-02   3.6050000e-02  -1.1400000e-04   7.0000000e-05   1.0600000e-04
   6.1700000e+02   2.3990100e+00  -1.0457500e-01  -3.4245000e-02  -1.5450000e-02  -1.1400000e-04   7.0000000e-05   1.0600000e-04
   6.1800000e+02   2.4029020e+00  -5.8102000e-02   1.4661000e-02   3.6050000e-02  -1.1400000e-04   7.0000000e-05   1.0600000e-04
   6.1900000e+02   2.4067960e+00  -4.0676000e-02   4.4005000e-02   5.1500000e-03  -1.1400000e-04   7.0000000e-05   1.0600000e-04
   6.2000000e+02   2.4106910e+00  -4.0674000e-02   2.9335000e-02   4.1200000e-02  -1.1400000e-04   7.0000000e-05   1.0600000e-04
   6.2100000e+02   2.4145850e+00   0.0000000e+00   0.0000000e+00   0.0000000e+00  -1.1400000e-04   7.0000000e-05   1.0600000e-04
   6.2200000e+02   2.4184790e+00  -4.0000000e-06   2.9340000e-02  -2.5750000e-02  -1.1400000e-04   7.0000000e-05   1.0600000e-04
   6.2300000e+02   2.4223740e+00  -3.4860000e-02  -5.0000000e-06  -2.5750000e-02  -1.1400000e-04   7.0000000e-05   1.0600000e-04
   6.2400000e+02   2.4262680e+00   1.1616000e-02   2.9342000e-02  -5.1500000e-03  -1.1400000e-04   7.0000000e-05   1.0600000e-04
   6.2500000e+02   2.4301630e+00  -3.4866000e-02   3.9115000e-02   3.6050000e-02  -1.1400000e-04   7.0000000e-05   1.0600000e-04
   6.2600000e+02   2.4340570e+00   0.0000000e+00   0.0000000e+00   0.0000000e+00  -1.1400000e-04   7.0000000e-05   1.0600000e-04
   6.2700000e+02   2.4379510e+00  -5.8110000e-03   9.7790000e-03  -1.0300000e-02  -1.1400000e-04   7.0000000e-05   1.0600000e-04
   6.2800000e+02   2.4418470e+00  -1.1620000e-02  -2.0000000e-06  -4.1200000e-02  -1.1400000e-04   7.0000000e-05   1.0600000e-04
   6.2900000e+02   2.4457400e+00   1.0000000e-06  -4.8900000e-03   5.1500000e-03  -1.1400000e-04   7.0000000e-05   1.0600000e-04
   6.3000000e+02   2.4496340e+00  -2.9056000e-02   3.9116000e-02  -3.6050000e-02  -1.1400000e-04   7.0000000e-05   1.0600000e-04
   6.3100000e+02   2.4535290e+00  -2.3249000e-02   5.8677000e-02  -3.6050000e-02  -1.1400000e-04   7.0000000e-05   1.0600000e-04
   6.3200000e+02   2.4574230e+00  -3.4861000e-02   4.8850000e-03   1.5450000e-02  -1.1400000e-04   7.0000000e-05   1.0600000e-04
   6.3300000e+02   2.4613160e+00   0.0000000e+00   0.0000000e+00   0.0000000e+00  -1.1400000e-04   7.0000000e-05   1.0600000e-04
   6.3400000e+02   2.4652100e+00  -4.6481000e-02   4.8840000e-03   2.0600000e-02  -1.1400000e-04   7.0000000e-05   1.0600000e-04
   6.3500000e+02   2.4691050e+00   4.0667000e-02   1.9565000e-02  -5.1500000e-02  -1.1400000e-04   7.0000000e-05   1.0600000e-04
   6.3600000e+02   2.4730000e+00   5.8090000e-03   4.8910000e-03  -5.1500000e-03  -1.1400000e-04   7.0000000e-05   1.0600000e-04
   6.3700000e+02   2.4768940e+00  -2.9046000e-02  -2.9344000e-02  -2.0600000e-02  -1.1400000e-04   7.0000000e-05   1.0600000e-04
   6.3800000e+02   2.4807870e+00   1.1623000e-02  -1.9558000e-02   3.6050000e-02  -1.1400000e-04   7.0000000e-05   1.0600000e-04
   6.3900000e+02   2.4846820e+00  -1.1621000e-02   4.8880000e-03   2.5750000e-02  -1.1400000e-04   7.0000000e-05   1.0600000e-04
   6.4000000e+02   2.4885760e+00   2.3236000e-02   2.4453000e-02   7.2100000e-02  -1.1400000e-04   7.0000000e-05   1.0600000e-04
   6.4100000e+02   2.4924720e+00   2.9049000e-02   4.8940000e-03   5.1500000e-03  -1.1400000e-04   7.0000000e-05   1.0600000e-04
   6.4200000e+02   2.4963740e+00   1.7430000e-02   3.0000000e-06   2.0600000e-02  -1.1400000e-04   7.0000000e-05   1.0600000e-04
   6.4300000e+02   2.5002600e+00  -1.7431000e-02   4.8870000e-03   5.1500000e-02  -1.1400000e-04   7.0000000e-05   1.0600000e-04
   6.4400000e+02   2.5041550e+00  -2.9047000e-02  -1.9564000e-02   5.1500000e-03  -1.1400000e-04   7.0000000e-05   1.0600000e-04
   6.4500000e+02   2.5080490e+00  -5.8106000e-02   4.4001000e-02   5.1500000e-02  -1.1400000e-04   7.0000000e-05   1.0600000e-04
   6.4600000e+02   2.5119440e+00  -1.1621000e-02   9.7780000e-03   0.0000000e+00  -1.1400000e-04   7.0000000e-05   1.0600000e-04
   6.4700000e+02   2.5158360e+00  -5.8160000e-03   4.4009000e-02   3.0900000e-02  -1.1400000e-04   7.0000000e-05   1.0600000e-04
   6.4800000e+02   2.5197300e+00  -4.0671000e-02   4.8850000e-03   4.6350000e-02  -1.1400000e-04   7.0000000e-05   1.0600000e-04
   6.4900000e+02   2.5236250e+00   5.8070000e-03   2.4451000e-02   2.5750000e-02  -1.1400000e-04   7.0000000e-05   1.0600000e-04
   6.5000000e+02   2.5275190e+00  -4.0678000e-02   6.3565000e-02   6.6950000e-02  -1.1400000e-04   7.0000000e-05   1.0600000e-04
   6.5100000e+02   2.5314140e+00   1.7432000e-02  -1.4668000e-02   5.1500000e-02  -1.1400000e-04   7.0000000e-05   1.0600000e-04
   6.5200000e+02   2.5353080e+00  -5.8110000e-03   4.8890000e-03   4.6350000e-02  -1.1400000e-04   7.0000000e-05   1.0600000e-04
   6.5300000e+02   2.5392010e+00  -2.9059000e-02   6.3566000e-02   3.6050000e-02  -1.1400000e-04   7.0000000e-05   1.0600000e-04
   6.5400000e+02   2.5430970e+00  -3.4861000e-02   9.7750000e-03   2.5750000e-02  -1.1400000e-04   7.0000000e-05   1.0600000e-04
   6.5500000e+02   2.5469910e+00  -4.0677000e-02   4.8894000e-02  -2.0600000e-02  -1.1400000e-04   7.0000000e-05   1.0600000e-04
   6.5600000e+02   2.5508850e+00  -2.9055000e-02   3.4226000e-02   4.1200000e-02  -1.1400000e-04   7.0000000e-05   1.0600000e-04
   6.5700000e+02   2.5547800e+00   1.1622000e-02  -1.4668000e-02   1.0300000e-02  -1.1400000e-04   7.0000000e-05   1.0600000e-04
   6.5800000e+02   2.5586740e+00  -4.0676000e-02   4.4004000e-02   1.5450000e-02  -1.1400000e-04   7.0000000e-05   1.0600000e-04
   6.5900000e+02   2.5625690e+00  -5.8160000e-03   4.4009000e-02   0.0000000e+00  -1.1400000e-04   7.0000000e-05   1.0600000e-04
   6.6000000e+02   2.5664630e+00  -2.9051000e-02   4.8860000e-03   0.0000000e+00  -1.1400000e-04   7.0000000e-05   1.0600000e-04
   6.6100000e+02   2.5703570e+00  -4.0669000e-02  -9.7860000e-03   4.6350000e-02  -1.1400000e-04   7.0000000e-05   1.0600000e-04
   6.6200000e+02   2.5742500e+00  -5.2293000e-02   2.4443000e-02   2.5750000e-02  -1.1400000e-04   7.0000000e-05   1.0600000e-04
   6.6300000e+02   2.5781440e+00  -2.9051000e-02   4.8860000e-03   2.0600000e-02  -1.1400000e-04   7.0000000e-05   1.0600000e-04
   6.6400000e+02   2.5820390e+00  -5.2301000e-02   8.3123000e-02   1.0300000e-02  -1.1400000e-04   7.0000000e-05   1.0600000e-04
   6.6500000e+02   2.5859450e+00   5.8030000e-03   4.8901000e-02  -1.5450000e-02  -1.1400000e-04   7.0000000e-05   1.0600000e-04
   6.6600000e+02   2.5898280e+00  -4.0676000e-02   4.4005000e-02  -2.0600000e-02  -1.1400000e-04   7.0000000e-05   1.0600000e-04
   6.6700000e+02   2.5937210e+00  -4.0673000e-02   2.4445000e-02  -5.1500000e-03  -1.1400000e-04   7.0000000e-05   1.0600000e-04
   6.6800000e+02   2.5976160e+00  -5.8160000e-03   4.4009000e-02  -5.1500000e-02  -1.1400000e-04   7.0000000e-05   1.0600000e-04
   6.6900000e+02   2.6015110e+00  -7.5536000e-02   4.3999000e-02   2.5750000e-02  -1.1400000e-04   7.0000000e-05   1.0600000e-04
   6.7000000e+02   2.6054060e+00  -1.7430000e-02  -3.0000000e-06   3.0900000e-02  -1.1400000e-04   7.0000000e-05   1.0600000e-04
   6.7100000e+02   2.6093000e+00  -2.9051000e-02   4.8860000e-03  -1.5450000e-02  -1.1400000e-04   7.0000000e-05   1.0600000e-04
   6.7200000e+02   2.6131940e+00  -2.9056000e-02   3.9116000e-02   1.0300000e-02  -1.1400000e-04   7.0000000e-05   1.0600000e-04
   6.7300000e+02   2.6170880e+00  -2.3249000e-02   6.3567000e-02  -3.0900000e-02  -1.1400000e-04   7.0000000e-05   1.0600000e-04
   6.7400000e+02   2.6209820e+00  -5.2291000e-02   9.7720000e-03   3.0900000e-02  -1.1400000e-04   7.0000000e-05   1.0600000e-04
   6.7500000e+02   2.6248760e+00  -6.9725000e-02   3.4220000e-02   2.0600000e-02  -1.1400000e-04   7.0000000e-05   1.0600000e-04
   6.7600000e+02   2.6287700e+00  -3.4865000e-02   3.4225000e-02   5.6650000e-02  -1.1400000e-04   7.0000000e-05   1.0600000e-04
   6.7700000e+02   2.6326640e+00  -2.3246000e-02   4.4007000e-02   3.0900000e-02  -1.1400000e-04   7.0000000e-05   1.0600000e-04
   6.7800000e+02   2.6365590e+00  -7.5533000e-02   2.4440000e-02  -2.0600000e-02  -1.1400000e-04   7.0000000e-05   1.0600000e-04
   6.7900000e+02   2.6404530e+00   3.4857000e-02   2.4455000e-02   4.1200000e-02  -1.1400000e-04   7.0000000e-05   1.0600000e-04
   6.8000000e+02   2.6443480e+00  -6.3912000e-02   1.4661000e-02   5.1500000e-03  -1.1400000e-04   7.0000000e-05   1.0600000e-04
   6.8100000e+02   2.6482410e+00  -1.7435000e-02   3.9118000e-02   4.1200000e-02  -1.1400000e-04   7.0000000e-05   1.0600000e-04
   6.8200000e+02   2.6521360e+00  -5.2295000e-02   3.4222000e-02   3.0900000e-02  -1.1400000e-04   7.0000000e-05   1.0600000e-04
   6.8300000e+02   2.6560310e+00  -3.4867000e-02   4.8895000e-02   7.2100000e-02  -1.1400000e-04   7.0000000e-05   1.0600000e-04
   6.8400000e+02   2.6599250e+00  -2.3251000e-02   7.3347000e-02   1.5450000e-02  -1.1400000e-04   7.0000000e-05   1.0600000e-04
   6.8500000e+02   2.6638190e+00  -5.8099000e-02  -4.8990000e-03   1.0300000e-02  -1.1400000e-04   7.0000000e-05   1.0600000e-04
   6.8600000e+02   2.6677140e+00  -5.8104000e-02   2.4441000e-02   2.0600000e-02  -1.1400000e-04   7.0000000e-05   1.0600000e-04
   6.8700000e+02   2.6716070e+00  -5.8140000e-03   2.4449000e-02   4.1200000e-02  -1.1400000e-04   7.0000000e-05   1.0600000e-04
   6.8800000e+02   2.6755020e+00  -2.3244000e-02   2.9337000e-02   8.7550000e-02  -1.1400000e-04   7.0000000e-05   1.0600000e-04
   6.8900000e+02   2.6793970e+00  -3.4862000e-02   1.4665000e-02   3.6050000e-02  -1.1400000e-04   7.0000000e-05   1.0600000e-04
   6.9000000e+02   2.6832910e+00  -4.0672000e-02   1.4664000e-02   4.1200000e-02  -1.1400000e-04   7.0000000e-05   1.0600000e-04
   6.9100000e+02   2.6871840e+00  -5.2291000e-02   9.7730000e-03   2.5750000e-02  -1.1400000e-04   7.0000000e-05   1.0600000e-04
   6.9200000e+02   2.6910780e+00  -5.8105000e-02   3.9112000e-02   2.0600000e-02  -1.1400000e-04   7.0000000e-05   1.0600000e-04
   6.9300000e+02   2.6949730e+00  -5.2299000e-02   6.8453000e-02  -2.0600000e-02  -1.1400000e-04   7.0000000e-05   1.0600000e-04
   6.9400000e+02   2.6988670e+00  -2.9054000e-02   2.9336000e-02   3.6050000e-02  -1.1400000e-04   7.0000000e-05   1.0600000e-04
   6.9500000e+02   2.7027630e+00  -3.0000000e-06   2.4450000e-02  -5.1500000e-03  -1.1400000e-04   7.0000000e-05   1.0600000e-04
   6.9600000e+02   2.7066550e+00  -5.8090000e-03  -4.8910000e-03   2.0600000e-02  -1.1400000e-04   7.0000000e-05   1.0600000e-04
   6.9700000e+02   2.7105500e+00  -4.6486000e-02   4.4003000e-02   1.0300000e-02  -1.1400000e-04   7.0000000e-05   1.0600000e-04
   6.9800000e+02   2.7144440e+00  -9.0000000e-06   5.8680000e-02  -3.0900000e-02  -1.1400000e-04   7.0000000e-05   1.0600000e-04
   6.9900000e+02   2.7183400e+00  -2.3244000e-02   2.9337000e-02   4.1200000e-02  -1.1400000e-04   7.0000000e-05   1.0600000e-04
   7.0000000e+02   2.7222340e+00  -1.1623000e-02   1.9558000e-02   0.0000000e+00  -1.1400000e-04   7.0000000e-05   1.0600000e-04
   7.0100000e+02   2.7261280e+00   1.1615000e-02   3.4232000e-02   3.6050000e-02  -1.1400000e-04   7.0000000e-05   1.0600000e-04
   7.0200000e+02   2.7300220e+00  -4.6480000e-02  -7.0000000e-06  -2.0600000e-02  -1.1400000e-04   7.0000000e-05   1.0600000e-04
   7.0300000e+02   2.7339160e+00  -1.1628000e-02   5.3788000e-02   0.0000000e+00  -1.1400000e-04   7.0000000e-05   1.0600000e-04
   7.0400000e+02   2.7378120e+00  -6.3909000e-02  -9.7890000e-03  -1.0300000e-02  -1.1400000e-04   7.0000000e-05   1.0600000e-04
   7.0500000e+02   2.7417040e+00  -5.8097000e-02  -1.9568000e-02  -1.0300000e-02  -1.1400000e-04   7.0000000e-05   1.0600000e-04
   7.0600000e+02   2.7456030e+00  -2.3244000e-02   2.9337000e-02  -2.0600000e-02  -1.1400000e-04   7.0000000e-05   1.0600000e-04
   7.0700000e+02   2.7494930e+00  -1.1625000e-02   3.4228000e-02   3.0900000e-02  -1.1400000e-04   7.0000000e-05   1.0600000e-04
   7.0800000e+02   2.7533870e+00  -4.6480000e-02  -6.0000000e-06   1.0300000e-02  -1.1400000e-04   7.0000000e-05   1.0600000e-04
   7.0900000e+02   2.7572820e+00  -3.0000000e-06   1.9560000e-02  -3.0900000e-02  -1.1400000e-04   7.0000000e-05   1.0600000e-04
   7.1000000e+02   2.7611750e+00  -4.6485000e-02   3.9114000e-02   1.5450000e-02  -1.1400000e-04   7.0000000e-05   1.0600000e-04
   7.1100000e+02   2.7650700e+00  -1.1624000e-02   2.4448000e-02  -5.6650000e-02  -1.1400000e-04   7.0000000e-05   1.0600000e-04
   7.1200000e+02   2.7689650e+00  -2.3246000e-02   3.9117000e-02  -5.1500000e-03  -1.1400000e-04   7.0000000e-05   1.0600000e-04
   7.1300000e+02   2.7728590e+00  -3.4859000e-02  -4.8950000e-03   0.0000000e+00  -1.1400000e-04   7.0000000e-05   1.0600000e-04
   7.1400000e+02   2.7767530e+00  -1.7433000e-02   1.9557000e-02  -3.0900000e-02  -1.1400000e-04   7.0000000e-05   1.0600000e-04
   7.1500000e+02   2.7806490e+00   2.3240000e-02   3.0000000e-06   1.0300000e-02  -1.1400000e-04   7.0000000e-05   1.0600000e-04
   7.1600000e+02   2.7845800e+00  -4.6483000e-02   1.9553000e-02  -4.1200000e-02  -1.1400000e-04   7.0000000e-05   1.0600000e-04
   7.1700000e+02   2.7884350e+00   1.1611000e-02   6.3572000e-02   2.0600000e-02  -1.1400000e-04   7.0000000e-05   1.0600000e-04
   7.1800000e+02   2.7923310e+00  -1.7439000e-02   6.3567000e-02   0.0000000e+00  -1.1400000e-04   7.0000000e-05   1.0600000e-04
   7.1900000e+02   2.7962250e+00  -2.3238000e-02  -1.4673000e-02   2.5750000e-02  -1.1400000e-04   7.0000000e-05   1.0600000e-04
   7.2000000e+02   2.8001180e+00  -5.8100000e-03  -1.0000000e-06   0.0000000e+00  -1.1400000e-04   7.0000000e-05   1.0600000e-04
   7.2100000e+02   2.8040120e+00  -4.6483000e-02   1.9554000e-02   5.6650000e-02  -1.1400000e-04   7.0000000e-05   1.0600000e-04
   7.2200000e+02   2.8079070e+00  -4.6481000e-02   9.7740000e-03   3.0900000e-02  -1.1400000e-04   7.0000000e-05   1.0600000e-04
   7.2300000e+02   2.8118020e+00  -2.3240000e-02  -3.0000000e-06   5.1500000e-03  -1.1400000e-04   7.0000000e-05   1.0600000e-04
   7.2400000e+02   2.8156960e+00  -1.1623000e-02   1.9558000e-02   3.6050000e-02  -1.1400000e-04   7.0000000e-05   1.0600000e-04
   7.2500000e+02   2.8195890e+00   1.7430000e-02   3.0000000e-06   1.0300000e-02  -1.1400000e-04   7.0000000e-05   1.0600000e-04
   7.2600000e+02   2.8234840e+00  -5.0000000e-06   3.4230000e-02   6.1800000e-02  -1.1400000e-04   7.0000000e-05   1.0600000e-04
   7.2700000e+02   2.8273780e+00  -3.4868000e-02   5.3785000e-02   3.0900000e-02  -1.1400000e-04   7.0000000e-05   1.0600000e-04
   7.2800000e+02   2.8312740e+00  -1.1617000e-02  -1.9562000e-02   3.0900000e-02  -1.1400000e-04   7.0000000e-05   1.0600000e-04
   7.2900000e+02   2.8351680e+00  -4.6482000e-02   1.4663000e-02   0.0000000e+00  -1.1400000e-04   7.0000000e-05   1.0600000e-04
   7.3000000e+02   2.8390620e+00  -5.8090000e-03  -9.7810000e-03   3.0900000e-02  -1.1400000e-04   7.0000000e-05   1.0600000e-04
   7.3100000e+02   2.8429570e+00   2.9053000e-02  -1.9556000e-02   1.5450000e-02  -1.1400000e-04   7.0000000e-05   1.0600000e-04
   7.3200000e+02   2.8468500e+00  -5.8150000e-03   3.4229000e-02   2.5750000e-02  -1.1400000e-04   7.0000000e-05   1.0600000e-04
   7.3300000e+02   2.8507460e+00   5.8060000e-03   2.9341000e-02   4.1200000e-02  -1.1400000e-04   7.0000000e-05   1.0600000e-04
   7.3400000e+02   2.8546380e+00   5.8100000e-03   1.0000000e-06   3.6050000e-02  -1.1400000e-04   7.0000000e-05   1.0600000e-04
   7.3500000e+02   2.8585320e+00  -4.6484000e-02   2.9334000e-02   2.5750000e-02  -1.1400000e-04   7.0000000e-05   1.0600000e-04
   7.3600000e+02   2.8624270e+00  -2.3245000e-02   3.9117000e-02  -2.5750000e-02  -1.1400000e-04   7.0000000e-05   1.0600000e-04
   7.3700000e+02   2.8663220e+00  -3.4865000e-02   3.9115000e-02   2.0600000e-02  -1.1400000e-04   7.0000000e-05   1.0600000e-04
   7.3800000e+02   2.8702160e+00  -4.6477000e-02  -2.4456000e-02  -1.0300000e-02  -1.1400000e-04   7.0000000e-05   1.0600000e-04
   7.3900000e+02   2.8741100e+00   5.8150000e-03  -3.4229000e-02   2.5750000e-02  -1.1400000e-04   7.0000000e-05   1.0600000e-04
   7.4000000e+02   2.8780040e+00  -3.4864000e-02   2.9335000e-02  -5.1500000e-03  -1.1400000e-04   7.0000000e-05   1.0600000e-04
   7.4100000e+02   2.8818990e+00  -5.8140000e-03   2.9339000e-02  -5.1500000e-03  -1.1400000e-04   7.0000000e-05   1.0600000e-04
   7.4200000e+02   2.8857930e+00   2.3240000e-02   3.0000000e-06  -5.1500000e-02  -1.1400000e-04   7.0000000e-05   1.0600000e-04
   7.4300000e+02   2.8896870e+00  -2.3242000e-02   1.4667000e-02  -1.5450000e-02  -1.1400000e-04   7.0000000e-05   1.0600000e-04
   7.4400000e+02   2.8935820e+00  -2.3243000e-02   1.9557000e-02  -4.1200000e-02  -1.1400000e-04   7.0000000e-05   1.0600000e-04
   7.4500000e+02   2.8974770e+00   2.3236000e-02   2.9343000e-02  -5.1500000e-03  -1.1400000e-04   7.0000000e-05   1.0600000e-04
   7.4600000e+02   2.9013700e+00  -3.4863000e-02   1.9555000e-02  -1.5450000e-02  -1.1400000e-04   7.0000000e-05   1.0600000e-04
   7.4700000e+02   2.9052650e+00   4.6481000e-02  -4.8830000e-03  -2.5750000e-02  -1.1400000e-04   7.0000000e-05   1.0600000e-04
   7.4800000e+02   2.9091590e+00  -1.1623000e-02   1.9558000e-02   4.6350000e-02  -1.1400000e-04   7.0000000e-05   1.0600000e-04
   7.4900000e+02   2.9130520e+00  -2.9054000e-02   2.9336000e-02  -6.1800000e-02  -1.1400000e-04   7.0000000e-05   1.0600000e-04
   7.5000000e+02   2.9169460e+00  -2.3239000e-02  -9.7830000e-03   0.0000000e+00  -1.1400000e-04   7.0000000e-05   1.0600000e-04
   7.5100000e+02   2.9208410e+00  -1.7435000e-02   3.9118000e-02   0.0000000e+00  -1.1400000e-04   7.0000000e-05   1.0600000e-04
   7.5200000e+02   2.9247350e+00  -4.6487000e-02   5.3784000e-02  -1.0300000e-02  -1.1400000e-04   7.0000000e-05   1.0600000e-04
   7.5300000e+02   2.9286290e+00   3.4863000e-02  -1.9555000e-02   2.5750000e-02  -1.1400000e-04   7.0000000e-05   1.0600000e-04
   7.5400000e+02   2.9325230e+00  -2.9049000e-02  -4.8940000e-03  -4.1200000e-02  -1.1400000e-04   7.0000000e-05   1.0600000e-04
   7.5500000e+02   2.9364180e+00  -2.0000000e-06   1.4670000e-02   0.0000000e+00  -1.1400000e-04   7.0000000e-05   1.0600000e-04
   7.5600000e+02   2.9403120e+00   1.7427000e-02   1.9563000e-02  -1.5450000e-02  -1.1400000e-04   7.0000000e-05   1.0600000e-04
   7.5700000e+02   2.9442080e+00  -2.3240000e-02  -3.0000000e-06   4.1200000e-02  -1.1400000e-04   7.0000000e-05   1.0600000e-04
   7.5800000e+02   2.9481020e+00  -1.1619000e-02  -9.7820000e-03   1.5450000e-02  -1.1400000e-04   7.0000000e-05   1.0600000e-04
   7.5900000e+02   2.9519960e+00  -4.6484000e-02   2.4443000e-02   4.1200000e-02  -1.1400000e-04   7.0000000e-05   1.0600000e-04
   7.6000000e+02   2.9558900e+00  -4.0674000e-02   2.9334000e-02   3.0900000e-02  -1.1400000e-04   7.0000000e-05   1.0600000e-04
   7.6100000e+02   2.9597840e+00  -3.4859000e-02  -9.7850000e-03   2.5750000e-02  -1.1400000e-04   7.0000000e-05   1.0600000e-04
   7.6200000e+02   2.9636780e+00  -2.3241000e-02   9.7770000e-03   2.5750000e-02  -1.1400000e-04   7.0000000e-05   1.0600000e-04
   7.6300000e+02   2.9675720e+00  -3.0000000e-06   1.9560000e-02   1.0300000e-02  -1.1400000e-04   7.0000000e-05   1.0600000e-04
   7.6400000e+02   2.9714660e+00   1.7432000e-02  -1.4668000e-02   6.6950000e-02  -1.1400000e-04   7.0000000e-05   1.0600000e-04
   7.6500000e+02   2.9753610e+00  -4.6483000e-02   2.4444000e-02   6.1800000e-02  -1.1400000e-04   7.0000000e-05   1.0600000e-04
   7.6600000e+02   2.9792570e+00  -4.6486000e-02   4.4004000e-02   3.6050000e-02  -1.1400000e-04   7.0000000e-05   1.0600000e-04
   7.6700000e+02   2.9831500e+00  -6.3912000e-02   1.4661000e-02   1.5450000e-02  -1.1400000e-04   7.0000000e-05   1.0600000e-04
   7.6800000e+02   2.9870530e+00  -1.1622000e-02   1.4668000e-02   2.5750000e-02  -1.1400000e-04   7.0000000e-05   1.0600000e-04
   7.6900000e+02   2.9909370e+00  -4.0000000e-06   2.4450000e-02   3.0900000e-02  -1.1400000e-04   7.0000000e-05   1.0600000e-04
   7.7000000e+02   2.9948700e+00  -2.9055000e-02   3.4226000e-02   3.0900000e-02  -1.1400000e-04   7.0000000e-05   1.0600000e-04
   7.7100000e+02   2.9987270e+00   2.3232000e-02   5.3793000e-02   6.6950000e-02  -1.1400000e-04   7.0000000e-05   1.0600000e-04
   7.7200000e+02   3.0026210e+00  -5.8080000e-03  -1.4671000e-02   3.0900000e-02  -1.1400000e-04   7.0000000e-05   1.0600000e-04
   7.7300000e+02   3.0065160e+00  -4.6480000e-02  -7.0000000e-06   2.5750000e-02  -1.1400000e-04   7.0000000e-05   1.0600000e-04
   7.7400000e+02   3.0104100e+00  -1.1626000e-02   4.4008000e-02  -3.0900000e-02  -1.1400000e-04   7.0000000e-05   1.0600000e-04
   7.7500000e+02   3.0143040e+00  -3.4866000e-02   3.9115000e-02   3.6050000e-02  -1.1400000e-04   7.0000000e-05   1.0600000e-04
   7.7600000e+02   3.0181990e+00  -8.1341000e-02   4.8780000e-03  -1.0300000e-02  -1.1400000e-04   7.0000000e-05   1.0600000e-04
   7.7700000e+02   3.0220930e+00  -1.1623000e-02   1.9558000e-02   4.1200000e-02  -1.1400000e-04   7.0000000e-05   1.0600000e-04
   7.7800000e+02   3.0259860e+00  -6.9719000e-02  -9.7890000e-03   1.5450000e-02  -1.1400000e-04   7.0000000e-05   1.0600000e-04
   7.7900000e+02   3.0298800e+00  -5.2295000e-02   3.4223000e-02  -1.0300000e-02  -1.1400000e-04   7.0000000e-05   1.0600000e-04
   7.8000000e+02   3.0337750e+00  -5.8180000e-03   6.3569000e-02  -3.6050000e-02  -1.1400000e-04   7.0000000e-05   1.0600000e-04
   7.8100000e+02   3.0376690e+00  -1.1623000e-02   1.9558000e-02   5.1500000e-03  -1.1400000e-04   7.0000000e-05   1.0600000e-04
   7.8200000e+02   3.0415650e+00  -9.2963000e-02   2.4438000e-02  -4.1200000e-02  -1.1400000e-04   7.0000000e-05   1.0600000e-04
   7.8300000e+02   3.0454570e+00  -3.4865000e-02   3.4225000e-02   2.0600000e-02  -1.1400000e-04   7.0000000e-05   1.0600000e-04
   7.8400000e+02   3.0493520e+00  -6.9722000e-02   1.4660000e-02   5.1500000e-03  -1.1400000e-04   7.0000000e-05   1.0600000e-04
   7.8500000e+02   3.0532460e+00   1.1611000e-02   5.8682000e-02   0.0000000e+00  -1.1400000e-04   7.0000000e-05   1.0600000e-04
   7.8600000e+02   3.0571420e+00  -5.8190000e-03   6.3569000e-02  -2.5750000e-02  -1.1400000e-04   7.0000000e-05   1.0600000e-04
   7.8700000e+02   3.0610360e+00  -4.6480000e-02  -7.0000000e-06  -4.1200000e-02  -1.1400000e-04   7.0000000e-05   1.0600000e-04
   7.8800000e+02   3.0649300e+00  -2.9055000e-02   3.4226000e-02   2.0600000e-02  -1.1400000e-04   7.0000000e-05   1.0600000e-04
   7.8900000e+02   3.0688250e+00  -2.9052000e-02   1.4666000e-02   1.0300000e-02  -1.1400000e-04   7.0000000e-05   1.0600000e-04
   7.9000000e+02   3.0727180e+00  -5.8109000e-02   5.8671000e-02  -5.1500000e-03  -1.1400000e-04   7.0000000e-05   1.0600000e-04
   7.9100000e+02   3.0766140e+00  -4.6480000e-02  -6.0000000e-06   1.5450000e-02  -1.1400000e-04   7.0000000e-05   1.0600000e-04
   7.9200000e+02   3.0805060e+00  -9.8773000e-02   2.4437000e-02   1.0300000e-02  -1.1400000e-04   7.0000000e-05   1.0600000e-04
   7.9300000e+02   3.0844000e+00   1.7423000e-02   5.3792000e-02   1.5450000e-02  -1.1400000e-04   7.0000000e-05   1.0600000e-04
   7.9400000e+02   3.0882950e+00   2.3234000e-02   4.4013000e-02   5.1500000e-03  -1.1400000e-04   7.0000000e-05   1.0600000e-04
   7.9500000e+02   3.0921890e+00  -2.9053000e-02   1.9556000e-02   4.1200000e-02  -1.1400000e-04   7.0000000e-05   1.0600000e-04
   7.9600000e+02   3.0960830e+00  -6.3915000e-02   3.4221000e-02   4.1200000e-02  -1.1400000e-04   7.0000000e-05   1.0600000e-04
   7.9700000e+02   3.0999780e+00  -2.9053000e-02   1.9556000e-02   6.1800000e-02  -1.1400000e-04   7.0000000e-05   1.0600000e-04
   7.9800000e+02   3.1038720e+00  -6.3911000e-02   9.7710000e-03   2.5750000e-02  -1.1400000e-04   7.0000000e-05   1.0600000e-04
   7.9900000e+02   3.1077670e+00  -3.4864000e-02   2.4445000e-02   3.0900000e-02  -1.1400000e-04   7.0000000e-05   1.0600000e-04
   8.0000000e+02   3.1116610e+00  -5.8200000e-03   6.8459000e-02   3.6050000e-02  -1.1400000e-04   7.0000000e-05   1.0600000e-04
   8.0100000e+02   3.1155550e+00  -4.0000000e-06   2.4450000e-02   4.1200000e-02  -1.1400000e-04   7.0000000e-05   1.0600000e-04
   8.0200000e+02   3.1194500e+00  -5.8140000e-03   2.4449000e-02   7.7250000e-02  -1.1400000e-04   7.0000000e-05   1.0600000e-04
   8.0300000e+02   3.1233450e+00  -4.6482000e-02   1.4663000e-02   1.0300000e-02  -1.1400000e-04   7.0000000e-05   1.0600000e-04
   8.0400000e+02   3.1272380e+00  -6.9730000e-02   6.8450000e-02   5.1500000e-02  -1.1400000e-04   7.0000000e-05   1.0600000e-04
   8.0500000e+02   3.1311330e+00  -5.8110000e-02   6.8451000e-02   1.5450000e-02  -1.1400000e-04   7.0000000e-05   1.0600000e-04
   8.0600000e+02   3.1350270e+00  -5.2293000e-02   2.4443000e-02   4.6350000e-02  -1.1400000e-04   7.0000000e-05   1.0600000e-04
   8.0700000e+02   3.1389200e+00  -2.9051000e-02   4.8860000e-03   4.6350000e-02  -1.1400000e-04   7.0000000e-05   1.0600000e-04
   8.0800000e+02   3.1428140e+00  -6.3915000e-02   3.4221000e-02   4.1200000e-02  -1.1400000e-04   7.0000000e-05   1.0600000e-04
   8.0900000e+02   3.1467090e+00  -1.1623000e-02   2.4448000e-02   6.1800000e-02  -1.1400000e-04   7.0000000e-05   1.0600000e-04
   8.1000000e+02   3.1506030e+00   4.0664000e-02   4.4015000e-02   5.1500000e-02  -1.1400000e-04   7.0000000e-05   1.0600000e-04
   8.1100000e+02   3.1544970e+00  -4.0674000e-02   2.9334000e-02   5.1500000e-03  -1.1400000e-04   7.0000000e-05   1.0600000e-04
   8.1200000e+02   3.1583910e+00  -2.9054000e-02   2.4446000e-02   0.0000000e+00  -1.1400000e-04   7.0000000e-05   1.0600000e-04
   8.1300000e+02   3.1622860e+00  -5.2294000e-02   2.9332000e-02   3.6050000e-02  -1.1400000e-04   7.0000000e-05   1.0600000e-04
   8.1400000e+02   3.1661800e+00  -6.3915000e-02   3.4221000e-02   4.6350000e-02  -1.1400000e-04   7.0000000e-05   1.0600000e-04
   8.1500000e+02   3.1700760e+00   1.1617000e-02   1.9562000e-02   1.5450000e-02  -1.1400000e-04   7.0000000e-05   1.0600000e-04
   8.1600000e+02   3.1739700e+00   1.1626000e-02  -3.9118000e-02  -1.0300000e-02  -1.1400000e-04   7.0000000e-05   1.0600000e-04
   8.1700000e+02   3.1778640e+00  -2.9052000e-02   1.4666000e-02   1.5450000e-02  -1.1400000e-04   7.0000000e-05   1.0600000e-04
   8.1800000e+02   3.1817580e+00   2.9056000e-02  -3.9116000e-02  -5.1500000e-03  -1.1400000e-04   7.0000000e-05   1.0600000e-04
   8.1900000e+02   3.1856850e+00  -4.0680000e-02   6.8454000e-02  -1.5450000e-02  -1.1400000e-04   7.0000000e-05   1.0600000e-04
   8.2000000e+02   3.1895460e+00  -2.9053000e-02   1.9556000e-02   5.6650000e-02  -1.1400000e-04   7.0000000e-05   1.0600000e-04
   8.2100000e+02   3.1934400e+00  -1.1619000e-02  -9.7820000e-03   2.5750000e-02  -1.1400000e-04   7.0000000e-05   1.0600000e-04
   8.2200000e+02   3.1973340e+00  -5.2291000e-02   9.7730000e-03   5.1500000e-03  -1.1400000e-04   7.0000000e-05   1.0600000e-04
   8.2300000e+02   3.2012290e+00  -3.4863000e-02   2.4445000e-02   5.1500000e-03  -1.1400000e-04   7.0000000e-05   1.0600000e-04
   8.2400000e+02   3.2051240e+00   1.7429000e-02   4.8920000e-03  -4.1200000e-02  -1.1400000e-04   7.0000000e-05   1.0600000e-04
   8.2500000e+02   3.2090170e+00  -1.0000000e-06   4.8900000e-03  -5.1500000e-02  -1.1400000e-04   7.0000000e-05   1.0600000e-04
   8.2600000e+02   3.2129120e+00   1.1626000e-02  -3.9118000e-02  -1.5450000e-02  -1.1400000e-04   7.0000000e-05   1.0600000e-04
   8.2700000e+02   3.2168050e+00  -2.3248000e-02   5.3787000e-02  -1.5450000e-02  -1.1400000e-04   7.0000000e-05   1.0600000e-04
   8.2800000e+02   3.2207010e+00  -4.0671000e-02   4.8840000e-03   1.0300000e-02  -1.1400000e-04   7.0000000e-05   1.0600000e-04
   8.2900000e+02   3.2245950e+00   1.1618000e-02   1.4672000e-02   1.5450000e-02  -1.1400000e-04   7.0000000e-05   1.0600000e-04
   8.3000000e+02   3.2284890e+00   1.7431000e-02  -9.7770000e-03  -3.6050000e-02  -1.1400000e-04   7.0000000e-05   1.0600000e-04
   8.3100000e+02   3.2323840e+00   1.1618000e-02   1.4672000e-02   1.5450000e-02  -1.1400000e-04   7.0000000e-05   1.0600000e-04
   8.3200000e+02   3.2362770e+00   2.9054000e-02  -2.9336000e-02  -2.0600000e-02  -1.1400000e-04   7.0000000e-05   1.0600000e-04
   8.3300000e+02   3.2401720e+00  -6.0000000e-06   4.4010000e-02   2.5750000e-02  -1.1400000e-04   7.0000000e-05   1.0600000e-04
   8.3400000e+02   3.2440730e+00  -1.7433000e-02   1.9557000e-02   0.0000000e+00  -1.1400000e-04   7.0000000e-05   1.0600000e-04
   8.3500000e+02   3.2479610e+00  -2.3242000e-02   1.4667000e-02   5.6650000e-02  -1.1400000e-04   7.0000000e-05   1.0600000e-04
   8.3600000e+02   3.2518540e+00  -3.4864000e-02   2.9335000e-02   0.0000000e+00  -1.1400000e-04   7.0000000e-05   1.0600000e-04
   8.3700000e+02   3.2557480e+00   5.8100000e-03   1.0000000e-06  -3.6050000e-02  -1.1400000e-04   7.0000000e-05   1.0600000e-04
   8.3800000e+02   3.2596430e+00   6.9718000e-02   1.4679000e-02   1.0300000e-02  -1.1400000e-04   7.0000000e-05   1.0600000e-04
   8.3900000e+02   3.2635370e+00  -5.8190000e-03   6.8459000e-02  -5.1500000e-03  -1.1400000e-04   7.0000000e-05   1.0600000e-04
   8.4000000e+02   3.2674310e+00   5.8130000e-03  -1.9559000e-02   5.6650000e-02  -1.1400000e-04   7.0000000e-05   1.0600000e-04
   8.4100000e+02   3.2713250e+00  -4.6478000e-02  -1.4677000e-02   2.5750000e-02  -1.1400000e-04   7.0000000e-05   1.0600000e-04
   8.4200000e+02   3.2752200e+00  -2.3241000e-02   9.7770000e-03   3.0900000e-02  -1.1400000e-04   7.0000000e-05   1.0600000e-04
   8.4300000e+02   3.2791140e+00  -2.3244000e-02   2.9337000e-02   0.0000000e+00  -1.1400000e-04   7.0000000e-05   1.0600000e-04
   8.4400000e+02   3.2830100e+00  -4.6480000e-02  -7.0000000e-06   2.0600000e-02  -1.1400000e-04   7.0000000e-05   1.0600000e-04
   8.4500000e+02   3.2869040e+00   0.0000000e+00   0.0000000e+00   6.6950000e-02  -1.1400000e-04   7.0000000e-05   1.0600000e-04
   8.4600000e+02   3.2907980e+00  -2.3239000e-02  -9.7830000e-03   5.1500000e-02  -1.1400000e-04   7.0000000e-05   1.0600000e-04
   8.4700000e+02   3.2946920e+00  -2.9056000e-02   3.9116000e-02   6.1800000e-02  -1.1400000e-04   7.0000000e-05   1.0600000e-04
   8.4800000e+02   3.2985860e+00   2.3237000e-02   1.9563000e-02   2.0600000e-02  -1.1400000e-04   7.0000000e-05   1.0600000e-04
   8.4900000e+02   3.3024820e+00  -5.2292000e-02   1.4663000e-02   2.0600000e-02  -1.1400000e-04   7.0000000e-05   1.0600000e-04
   8.5000000e+02   3.3063740e+00  -6.9726000e-02   4.4001000e-02  -1.5450000e-02  -1.1400000e-04   7.0000000e-05   1.0600000e-04
   8.5100000e+02   3.3102680e+00  -1.7433000e-02   1.9558000e-02   2.0600000e-02  -1.1400000e-04   7.0000000e-05   1.0600000e-04
   8.5200000e+02   3.3141630e+00  -9.8773000e-02   2.4437000e-02  -5.6650000e-02  -1.1400000e-04   7.0000000e-05   1.0600000e-04
   8.5300000e+02   3.3180580e+00  -8.0000000e-06   6.3570000e-02   6.1800000e-02  -1.1400000e-04   7.0000000e-05   1.0600000e-04
   8.5400000e+02   3.3219520e+00   5.8030000e-03   4.8901000e-02   2.5750000e-02  -1.1400000e-04   7.0000000e-05   1.0600000e-04
   8.5500000e+02   3.3258450e+00  -2.9055000e-02   3.4226000e-02   1.5450000e-02  -1.1400000e-04   7.0000000e-05   1.0600000e-04
   8.5600000e+02   3.3297390e+00  -5.2296000e-02   3.9112000e-02   1.5450000e-02  -1.1400000e-04   7.0000000e-05   1.0600000e-04
   8.5700000e+02   3.3336340e+00  -2.3248000e-02   5.3787000e-02   0.0000000e+00  -1.1400000e-04   7.0000000e-05   1.0600000e-04
   8.5800000e+02   3.3375290e+00  -7.5534000e-02   2.9329000e-02   4.6350000e-02  -1.1400000e-04   7.0000000e-05   1.0600000e-04
   8.5900000e+02   3.3414230e+00  -4.0000000e-06   2.4450000e-02   1.0300000e-02  -1.1400000e-04   7.0000000e-05   1.0600000e-04
   8.6000000e+02   3.3453180e+00  -1.1624000e-02   2.4448000e-02   2.5750000e-02  -1.1400000e-04   7.0000000e-05   1.0600000e-04
   8.6100000e+02   3.3492110e+00  -1.2000000e-05   8.3130000e-02   1.5450000e-02  -1.1400000e-04   7.0000000e-05   1.0600000e-04
   8.6200000e+02   3.3531060e+00   1.7426000e-02   2.4453000e-02  -1.5450000e-02  -1.1400000e-04   7.0000000e-05   1.0600000e-04
   8.6300000e+02   3.3570010e+00  -2.3243000e-02   2.4447000e-02  -1.5450000e-02  -1.1400000e-04   7.0000000e-05   1.0600000e-04
   8.6400000e+02   3.3608950e+00  -5.2293000e-02   2.4443000e-02   1.0300000e-02  -1.1400000e-04   7.0000000e-05   1.0600000e-04
   8.6500000e+02   3.3647880e+00  -2.3243000e-02   2.4447000e-02  -5.1500000e-03  -1.1400000e-04   7.0000000e-05   1.0600000e-04
   8.6600000e+02   3.3686820e+00  -5.8102000e-02   1.4662000e-02   2.5750000e-02  -1.1400000e-04   7.0000000e-05   1.0600000e-04
   8.6700000e+02   3.3725770e+00  -5.8180000e-03   5.8679000e-02   3.0900000e-02  -1.1400000e-04   7.0000000e-05   1.0600000e-04
   8.6800000e+02   3.3764710e+00   1.1619000e-02   9.7820000e-03  -4.1200000e-02  -1.1400000e-04   7.0000000e-05   1.0600000e-04
   8.6900000e+02   3.3803650e+00  -5.8110000e-03   4.8890000e-03   4.1200000e-02  -1.1400000e-04   7.0000000e-05   1.0600000e-04
   8.7000000e+02   3.3842590e+00  -2.9052000e-02   1.4666000e-02  -2.0600000e-02  -1.1400000e-04   7.0000000e-05   1.0600000e-04
   8.7100000e+02   3.3881540e+00  -3.4861000e-02   4.8850000e-03   1.0300000e-02  -1.1400000e-04   7.0000000e-05   1.0600000e-04
   8.7200000e+02   3.3920480e+00  -5.2299000e-02   6.3562000e-02   5.1500000e-03  -1.1400000e-04   7.0000000e-05   1.0600000e-04
   8.7300000e+02   3.3959430e+00  -1.1626000e-02   3.9118000e-02  -3.6050000e-02  -1.1400000e-04   7.0000000e-05   1.0600000e-04
   8.7400000e+02   3.3998370e+00  -5.8080000e-03  -1.4671000e-02   2.5750000e-02  -1.1400000e-04   7.0000000e-05   1.0600000e-04
   8.7500000e+02   3.4037320e+00   5.8130000e-03  -1.9559000e-02  -5.6650000e-02  -1.1400000e-04   7.0000000e-05   1.0600000e-04
   8.7600000e+02   3.4076260e+00   2.9048000e-02   1.4674000e-02   5.1500000e-03  -1.1400000e-04   7.0000000e-05   1.0600000e-04
   8.7700000e+02   3.4115200e+00  -1.7430000e-02  -2.0000000e-06   0.0000000e+00  -1.1400000e-04   7.0000000e-05   1.0600000e-04
   8.7800000e+02   3.4154160e+00   2.9049000e-02   4.8940000e-03   6.6950000e-02  -1.1400000e-04   7.0000000e-05   1.0600000e-04
   8.7900000e+02   3.4193080e+00  -2.3239000e-02  -9.7830000e-03   1.0300000e-02  -1.1400000e-04   7.0000000e-05   1.0600000e-04
   8.8000000e+02   3.4232020e+00  -3.4863000e-02   2.4445000e-02   3.6050000e-02  -1.1400000e-04   7.0000000e-05   1.0600000e-04
   8.8100000e+02   3.4270980e+00   1.7427000e-02   1.9562000e-02   2.5750000e-02  -1.1400000e-04   7.0000000e-05   1.0600000e-04
   8.8200000e+02   3.4309910e+00  -4.6476000e-02  -2.9347000e-02   1.5450000e-02  -1.1400000e-04   7.0000000e-05   1.0600000e-04
   8.8300000e+02   3.4348860e+00   1.0000000e-06  -4.8900000e-03   1.0300000e-02  -1.1400000e-04   7.0000000e-05   1.0600000e-04
   8.8400000e+02   3.4387800e+00   2.3239000e-02   4.8930000e-03   1.5450000e-02  -1.1400000e-04   7.0000000e-05   1.0600000e-04
   8.8500000e+02   3.4426730e+00  -5.8090000e-03  -4.8910000e-03   6.6950000e-02  -1.1400000e-04   7.0000000e-05   1.0600000e-04
   8.8600000e+02   3.4465680e+00   2.3240000e-02   3.0000000e-06   4.1200000e-02  -1.1400000e-04   7.0000000e-05   1.0600000e-04
   8.8700000e+02   3.4504630e+00  -2.3247000e-02   4.8897000e-02   3.0900000e-02  -1.1400000e-04   7.0000000e-05   1.0600000e-04
   8.8800000e+02   3.4543570e+00  -2.3243000e-02   1.9557000e-02  -1.0300000e-02  -1.1400000e-04   7.0000000e-05   1.0600000e-04
   8.8900000e+02   3.4582520e+00  -1.1622000e-02   1.4668000e-02   5.6650000e-02  -1.1400000e-04   7.0000000e-05   1.0600000e-04
   8.9000000e+02   3.4621470e+00  -7.5536000e-02   3.9109000e-02   3.6050000e-02  -1.1400000e-04   7.0000000e-05   1.0600000e-04
   8.9100000e+02   3.4660400e+00   1.1617000e-02   1.9562000e-02   3.6050000e-02  -1.1400000e-04   7.0000000e-05   1.0600000e-04
   8.9200000e+02   3.4699350e+00   1.1614000e-02   4.4012000e-02   2.0600000e-02  -1.1400000e-04   7.0000000e-05   1.0600000e-04
   8.9300000e+02   3.4738290e+00  -2.9047000e-02  -1.9564000e-02   3.6050000e-02  -1.1400000e-04   7.0000000e-05   1.0600000e-04
   8.9400000e+02   3.4777220e+00  -2.3239000e-02  -4.8930000e-03   4.6350000e-02  -1.1400000e-04   7.0000000e-05   1.0600000e-04
   8.9500000e+02   3.4816160e+00  -7.5538000e-02   5.8670000e-02  -3.0900000e-02  -1.1400000e-04   7.0000000e-05   1.0600000e-04
   8.9600000e+02   3.4855110e+00  -6.9725000e-02   3.4221000e-02   5.1500000e-02  -1.1400000e-04   7.0000000e-05   1.0600000e-04
   8.9700000e+02   3.4894050e+00  -2.9051000e-02   9.7760000e-03   0.0000000e+00  -1.1400000e-04   7.0000000e-05   1.0600000e-04
   8.9800000e+02   3.4933080e+00  -5.2298000e-02   5.3782000e-02   4.6350000e-02  -1.1400000e-04   7.0000000e-05   1.0600000e-04
   8.9900000e+02   3.4971930e+00  -1.7432000e-02   1.4667000e-02  -1.0300000e-02  -1.1400000e-04   7.0000000e-05   1.0600000e-04
   9.0000000e+02   3.5010880e+00   2.3234000e-02   4.4013000e-02  -2.0600000e-02  -1.1400000e-04   7.0000000e-05   1.0600000e-04
   9.0100000e+02   3.5049820e+00  -1.7439000e-02   6.3567000e-02  -1.0300000e-02  -1.1400000e-04   7.0000000e-05   1.0600000e-04
   9.0200000e+02   3.5088780e+00  -3.4864000e-02   2.4445000e-02   1.0300000e-02  -1.1400000e-04   7.0000000e-05   1.0600000e-04
   9.0300000e+02   3.5127720e+00  -3.4861000e-02   4.8850000e-03  -5.1500000e-03  -1.1400000e-04   7.0000000e-05   1.0600000e-04
   9.0400000e+02   3.5166660e+00  -7.5534000e-02   2.9329000e-02   1.0300000e-02  -1.1400000e-04   7.0000000e-05   1.0600000e-04
   9.0500000e+02   3.5205600e+00  -1.7431000e-02   4.8880000e-03   3.0900000e-02  -1.1400000e-04   7.0000000e-05   1.0600000e-04
   9.0600000e+02   3.5244540e+00  -2.9057000e-02   4.8896000e-02   5.1500000e-03  -1.1400000e-04   7.0000000e-05   1.0600000e-04
   9.0700000e+02   3.5283480e+00  -5.2296000e-02   4.4003000e-02   2.5750000e-02  -1.1400000e-04   7.0000000e-05   1.0600000e-04
   9.0800000e+02   3.5322410e+00  -2.9048000e-02  -1.4674000e-02  -3.0900000e-02  -1.1400000e-04   7.0000000e-05   1.0600000e-04
   9.0900000e+02   3.5361360e+00  -1.7427000e-02  -1.9562000e-02   1.0300000e-02  -1.1400000e-04   7.0000000e-05   1.0600000e-04
   9.1000000e+02   3.5400310e+00  -4.6484000e-02   2.9333000e-02   1.0300000e-02  -1.1400000e-04   7.0000000e-05   1.0600000e-04
   9.1100000e+02   3.5439250e+00  -5.8130000e-03   1.9559000e-02  -2.0600000e-02  -1.1400000e-04   7.0000000e-05   1.0600000e-04
   9.1200000e+02   3.5478200e+00  -4.6484000e-02   2.9333000e-02   5.1500000e-03  -1.1400000e-04   7.0000000e-05   1.0600000e-04
   9.1300000e+02   3.5517140e+00   1.1623000e-02  -1.9558000e-02  -5.1500000e-02  -1.1400000e-04   7.0000000e-05   1.0600000e-04
   9.1400000e+02   3.5556070e+00  -3.4866000e-02   4.4005000e-02   2.0600000e-02  -1.1400000e-04   7.0000000e-05   1.0600000e-04
   9.1500000e+02   3.5595020e+00  -1.7430000e-02  -3.0000000e-06   0.0000000e+00  -1.1400000e-04   7.0000000e-05   1.0600000e-04
   9.1600000e+02   3.5633970e+00   2.3239000e-02   4.8930000e-03   4.1200000e-02  -1.1400000e-04   7.0000000e-05   1.0600000e-04
   9.1700000e+02   3.5672910e+00   1.1620000e-02   2.0000000e-06   5.1500000e-03  -1.1400000e-04   7.0000000e-05   1.0600000e-04
   9.1800000e+02   3.5711860e+00  -2.9051000e-02   4.8860000e-03   6.1800000e-02  -1.1400000e-04   7.0000000e-05   1.0600000e-04
   9.1900000e+02   3.5750810e+00  -1.7427000e-02  -1.9562000e-02   5.1500000e-03  -1.1400000e-04   7.0000000e-05   1.0600000e-04
   9.2000000e+02   3.5789740e+00  -6.9725000e-02   3.4221000e-02   0.0000000e+00  -1.1400000e-04   7.0000000e-05   1.0600000e-04
   9.2100000e+02   3.5828690e+00  -2.3248000e-02   5.8677000e-02   2.0600000e-02  -1.1400000e-04   7.0000000e-05   1.0600000e-04
   9.2200000e+02   3.5867970e+00  -5.8130000e-03   1.9559000e-02   1.0300000e-02  -1.1400000e-04   7.0000000e-05   1.0600000e-04
   9.2300000e+02   3.5906560e+00  -2.9051000e-02   9.7760000e-03   6.1800000e-02  -1.1400000e-04   7.0000000e-05   1.0600000e-04
   9.2400000e+02   3.5945500e+00   5.8050000e-03   3.4231000e-02   4.1200000e-02  -1.1400000e-04   7.0000000e-05   1.0600000e-04
   9.2500000e+02   3.5984450e+00  -2.3242000e-02   1.4667000e-02   4.6350000e-02  -1.1400000e-04   7.0000000e-05   1.0600000e-04
   9.2600000e+02   3.6023390e+00  -2.3248000e-02   5.3787000e-02   4.1200000e-02  -1.1400000e-04   7.0000000e-05   1.0600000e-04
   9.2700000e+02   3.6062330e+00  -1.1621000e-02   9.7780000e-03   2.0600000e-02  -1.1400000e-04   7.0000000e-05   1.0600000e-04
   9.2800000e+02   3.6101290e+00  -5.2292000e-02   1.4662000e-02   6.1800000e-02  -1.1400000e-04   7.0000000e-05   1.0600000e-04
   9.2900000e+02   3.6140220e+00  -1.7436000e-02   3.9117000e-02   5.1500000e-02  -1.1400000e-04   7.0000000e-05   1.0600000e-04
   9.3000000e+02   3.6179160e+00  -5.8160000e-03   4.4009000e-02   4.6350000e-02  -1.1400000e-04   7.0000000e-05   1.0600000e-04
   9.3100000e+02   3.6218110e+00  -4.0674000e-02   2.4444000e-02   2.0600000e-02  -1.1400000e-04   7.0000000e-05   1.0600000e-04
   9.3200000e+02   3.6257060e+00  -2.9054000e-02   2.4446000e-02   4.6350000e-02  -1.1400000e-04   7.0000000e-05   1.0600000e-04
   9.3300000e+02   3.6296000e+00  -4.6479000e-02  -4.8960000e-03   5.1500000e-03  -1.1400000e-04   7.0000000e-05   1.0600000e-04
   9.3400000e+02   3.6334950e+00  -8.1346000e-02   4.3999000e-02   2.5750000e-02  -1.1400000e-04   7.0000000e-05   1.0600000e-04
   9.3500000e+02   3.6373880e+00  -2.9059000e-02   6.8456000e-02   1.0300000e-02  -1.1400000e-04   7.0000000e-05   1.0600000e-04
   9.3600000e+02   3.6412820e+00  -3.4860000e-02  -5.0000000e-06   4.6350000e-02  -1.1400000e-04   7.0000000e-05   1.0600000e-04
   9.3700000e+02   3.6451760e+00  -5.2293000e-02   2.4443000e-02   2.0600000e-02  -1.1400000e-04   7.0000000e-05   1.0600000e-04
   9.3800000e+02   3.6490700e+00   1.1618000e-02   1.4672000e-02  -1.0300000e-02  -1.1400000e-04   7.0000000e-05   1.0600000e-04
   9.3900000e+02   3.6529650e+00  -2.9044000e-02  -4.4014000e-02  -3.0900000e-02  -1.1400000e-04   7.0000000e-05   1.0600000e-04
   9.4000000e+02   3.6568600e+00  -2.9059000e-02   5.8676000e-02  -5.1500000e-03  -1.1400000e-04   7.0000000e-05   1.0600000e-04
   9.4100000e+02   3.6607540e+00   1.7424000e-02   3.9123000e-02  -2.5750000e-02  -1.1400000e-04   7.0000000e-05   1.0600000e-04
   9.4200000e+02   3.6646470e+00  -4.6481000e-02   4.8830000e-03  -1.0300000e-02  -1.1400000e-04   7.0000000e-05   1.0600000e-04
   9.4300000e+02   3.6685410e+00   3.4860000e-02   5.0000000e-06  -1.0300000e-02  -1.1400000e-04   7.0000000e-05   1.0600000e-04
   9.4400000e+02   3.6724360e+00  -5.8110000e-03   9.7790000e-03  -2.5750000e-02  -1.1400000e-04   7.0000000e-05   1.0600000e-04
   9.4500000e+02   3.6763310e+00  -4.0000000e-06   2.4450000e-02  -3.0900000e-02  -1.1400000e-04   7.0000000e-05   1.0600000e-04
   9.4600000e+02   3.6802250e+00   1.1619000e-02   4.8920000e-03  -6.6950000e-02  -1.1400000e-04   7.0000000e-05   1.0600000e-04
   9.4700000e+02   3.6841200e+00   1.1620000e-02   2.0000000e-06   1.0300000e-02  -1.1400000e-04   7.0000000e-05   1.0600000e-04
   9.4800000e+02   3.6880130e+00   0.0000000e+00   0.0000000e+00  -5.1500000e-03  -1.1400000e-04   7.0000000e-05   1.0600000e-04
   9.4900000e+02   3.6919070e+00  -1.1623000e-02   2.4448000e-02  -2.0600000e-02  -1.1400000e-04   7.0000000e-05   1.0600000e-04
   9.5000000e+02   3.6958030e+00  -5.8097000e-02  -1.9568000e-02   5.1500000e-03  -1.1400000e-04   7.0000000e-05   1.0600000e-04
   9.5100000e+02   3.6996970e+00  -2.3239000e-02  -4.8930000e-03  -2.5750000e-02  -1.1400000e-04   7.0000000e-05   1.0600000e-04
   9.5200000e+02   3.7035900e+00  -4.6477000e-02  -1.9566000e-02   5.1500000e-03  -1.1400000e-04   7.0000000e-05   1.0600000e-04
   9.5300000e+02   3.7074840e+00  -5.2290000e-02  -8.0000000e-06  -2.0600000e-02  -1.1400000e-04   7.0000000e-05   1.0600000e-04
   9.5400000e+02   3.7113790e+00  -3.4867000e-02   4.8895000e-02   1.0300000e-02  -1.1400000e-04   7.0000000e-05   1.0600000e-04
   9.5500000e+02   3.7152730e+00  -5.0000000e-06   3.4230000e-02   4.6350000e-02  -1.1400000e-04   7.0000000e-05   1.0600000e-04
   9.5600000e+02   3.7191670e+00  -4.0675000e-02   3.4224000e-02   5.6650000e-02  -1.1400000e-04   7.0000000e-05   1.0600000e-04
   9.5700000e+02   3.7230610e+00  -2.3245000e-02   3.4227000e-02   2.5750000e-02  -1.1400000e-04   7.0000000e-05   1.0600000e-04
   9.5800000e+02   3.7269560e+00  -5.2294000e-02   2.9332000e-02   1.5450000e-02  -1.1400000e-04   7.0000000e-05   1.0600000e-04
   9.5900000e+02   3.7308500e+00  -5.2299000e-02   5.8672000e-02   5.6650000e-02  -1.1400000e-04   7.0000000e-05   1.0600000e-04
   9.6000000e+02   3.7347460e+00  -1.1629000e-02   5.8678000e-02   3.0900000e-02  -1.1400000e-04   7.0000000e-05   1.0600000e-04
   9.6100000e+02   3.7386400e+00  -2.9051000e-02   4.8860000e-03   5.1500000e-02  -1.1400000e-04   7.0000000e-05   1.0600000e-04
   9.6200000e+02   3.7425380e+00   1.7432000e-02  -1.4668000e-02   3.0900000e-02  -1.1400000e-04   7.0000000e-05   1.0600000e-04
   9.6300000e+02   3.7464280e+00  -2.9055000e-02   3.9116000e-02   5.6650000e-02  -1.1400000e-04   7.0000000e-05   1.0600000e-04
   9.6400000e+02   3.7503220e+00  -3.4865000e-02   3.4225000e-02   2.5750000e-02  -1.1400000e-04   7.0000000e-05   1.0600000e-04
   9.6500000e+02   3.7542170e+00   1.7426000e-02   2.9342000e-02  -5.1500000e-03  -1.1400000e-04   7.0000000e-05   1.0600000e-04
   9.6600000e+02   3.7581100e+00  -3.4858000e-02  -1.4675000e-02   5.6650000e-02  -1.1400000e-04   7.0000000e-05   1.0600000e-04
   9.6700000e+02   3.7620040e+00   5.8120000e-03  -1.4669000e-02   5.1500000e-02  -1.1400000e-04   7.0000000e-05   1.0600000e-04
   9.6800000e+02   3.7658990e+00  -1.7431000e-02   9.7770000e-03   4.6350000e-02  -1.1400000e-04   7.0000000e-05   1.0600000e-04
   9.6900000e+02   3.7697930e+00  -1.7434000e-02   2.4447000e-02   2.0600000e-02  -1.1400000e-04   7.0000000e-05   1.0600000e-04
   9.7000000e+02   3.7736880e+00   1.0000000e-06  -9.7800000e-03   5.1500000e-03  -1.1400000e-04   7.0000000e-05   1.0600000e-04
   9.7100000e+02   3.7775820e+00   5.8040000e-03   4.4011000e-02  -1.0300000e-02  -1.1400000e-04   7.0000000e-05   1.0600000e-04
   9.7200000e+02   3.7814750e+00  -1.1619000e-02  -9.7820000e-03   5.1500000e-03  -1.1400000e-04   7.0000000e-05   1.0600000e-04
   9.7300000e+02   3.7853700e+00   5.8040000e-03   4.4011000e-02  -3.0900000e-02  -1.1400000e-04   7.0000000e-05   1.0600000e-04
   9.7400000e+02   3.7892800e+00  -1.1629000e-02   5.8678000e-02   4.1200000e-02  -1.1400000e-04   7.0000000e-05   1.0600000e-04
   9.7500000e+02   3.7931590e+00  -5.8106000e-02   3.9111000e-02  -1.5450000e-02  -1.1400000e-04   7.0000000e-05   1.0600000e-04
   9.7600000e+02   3.7970540e+00   2.3243000e-02  -1.9557000e-02   5.1500000e-03  -1.1400000e-04   7.0000000e-05   1.0600000e-04
   9.7700000e+02   3.8009480e+00  -2.3240000e-02  -3.0000000e-06  -4.1200000e-02  -1.1400000e-04   7.0000000e-05   1.0600000e-04
   9.7800000e+02   3.8048420e+00  -1.7433000e-02   1.9558000e-02  -5.1500000e-03  -1.1400000e-04   7.0000000e-05   1.0600000e-04
   9.7900000e+02   3.8087380e+00  -6.0000000e-06   4.4010000e-02   3.6050000e-02  -1.1400000e-04   7.0000000e-05   1.0600000e-04
   9.8000000e+02   3.8126310e+00  -4.6484000e-02   2.9334000e-02   0.0000000e+00  -1.1400000e-04   7.0000000e-05   1.0600000e-04
   9.8100000e+02   3.8165240e+00  -6.9724000e-02   2.9331000e-02   5.6650000e-02  -1.1400000e-04   7.0000000e-05   1.0600000e-04
   9.8200000e+02   3.8204180e+00  -1.1626000e-02   3.9118000e-02   2.0600000e-02  -1.1400000e-04   7.0000000e-05   1.0600000e-04
   9.8300000e+02   3.8243130e+00  -6.3919000e-02   6.3561000e-02  -4.6350000e-02  -1.1400000e-04   7.0000000e-05   1.0600000e-04
   9.8400000e+02   3.8282070e+00  -1.7434000e-02   2.4447000e-02  -2.5750000e-02  -1.1400000e-04   7.0000000e-05   1.0600000e-04
   9.8500000e+02   3.8321010e+00  -5.8140000e-03   2.4449000e-02   1.5450000e-02  -1.1400000e-04   7.0000000e-05   1.0600000e-04
   9.8600000e+02   3.8359950e+00  -4.0000000e-06   2.4450000e-02   1.5450000e-02  -1.1400000e-04   7.0000000e-05   1.0600000e-04
   9.8700000e+02   3.8398900e+00  -2.3241000e-02   4.8870000e-03  -1.0300000e-02  -1.1400000e-04   7.0000000e-05   1.0600000e-04
   9.8800000e+02   3.8437840e+00  -4.0682000e-02   8.3124000e-02   1.5450000e-02  -1.1400000e-04   7.0000000e-05   1.0600000e-04
   9.8900000e+02   3.8476790e+00  -4.6485000e-02   3.4223000e-02  -2.5750000e-02  -1.1400000e-04   7.0000000e-05   1.0600000e-04
   9.9000000e+02   3.8515730e+00  -5.8120000e-03   1.4669000e-02   4.6350000e-02  -1.1400000e-04   7.0000000e-05   1.0600000e-04
   9.9100000e+02   3.8554680e+00  -4.0675000e-02   3.4225000e-02  -3.6050000e-02  -1.1400000e-04   7.0000000e-05   1.0600000e-04
   9.9200000e+02   3.8593630e+00   1.7430000e-02   2.0000000e-06   1.0300000e-02  -1.1400000e-04   7.0000000e-05   1.0600000e-04
   9.9300000e+02   3.8632560e+00   2.3239000e-02   4.8930000e-03   4.6350000e-02  -1.1400000e-04   7.0000000e-05   1.0600000e-04
   9.9400000e+02   3.8671500e+00   1.1615000e-02   3.9122000e-02   6.6950000e-02  -1.1400000e-04   7.0000000e-05   1.0600000e-04
   9.9500000e+02   3.8710440e+00  -2.9048000e-02  -1.4674000e-02   1.0300000e-02  -1.1400000e-04   7.0000000e-05   1.0600000e-04
   9.9600000e+02   3.8749380e+00  -1.1617000e-02  -1.9562000e-02  -3.6050000e-02  -1.1400000e-04   7.0000000e-05   1.0600000e-04
   9.9700000e+02   3.8788330e+00  -1.7433000e-02   1.9557000e-02   1.0300000e-02  -1.1400000e-04   7.0000000e-05   1.0600000e-04
   9.9800000e+02   3.8827270e+00  -1.7434000e-02   2.4447000e-02  -5.1500000e-03  -1.1400000e-04   7.0000000e-05   1.0600000e-04
   9.9900000e+02   3.8866220e+00   4.6478000e-02   1.4677000e-02   5.6650000e-02  -1.1400000e-04   7.0000000e-05   1.0600000e-04
   1.0000000e+03   3.8905160e+00  -5.8130000e-03   1.9559000e-02   5.1500000e-02  -1.1400000e-04   7.0000000e-05   1.0600000e-04
   1.0010000e+03   3.8944090e+00  -1.1619000e-02  -4.8920000e-03   4.6350000e-02  -1.1400000e-04   7.0000000e-05   1.0600000e-04
   1.0020000e+03   3.8983040e+00  -3.4866000e-02   3.9115000e-02   2.0600000e-02  -1.1400000e-04   7.0000000e-05   1.0600000e-04
   1.0030000e+03   3.9021990e+00  -5.8120000e-03   1.4669000e-02  -2.0600000e-02  -1.1400000e-04   7.0000000e-05   1.0600000e-04
   1.0040000e+03   3.9060930e+00  -2.3245000e-02   3.4227000e-02   5.6650000e-02  -1.1400000e-04   7.0000000e-05   1.0600000e-04
   1.0050000e+03   3.9099880e+00  -7.5533000e-02   1.9550000e-02   6.1800000e-02  -1.1400000e-04   7.0000000e-05   1.0600000e-04
   1.0060000e+03   3.9138810e+00  -4.0675000e-02   3.4225000e-02   3.6050000e-02  -1.1400000e-04   7.0000000e-05   1.0600000e-04
   1.0070000e+03   3.9177760e+00  -3.4865000e-02   3.4225000e-02   3.6050000e-02  -1.1400000e-04   7.0000000e-05   1.0600000e-04
   1.0080000e+03   3.9216710e+00  -3.4872000e-02   8.8015000e-02   2.5750000e-02  -1.1400000e-04   7.0000000e-05   1.0600000e-04
   1.0090000e+03   3.9255650e+00  -1.1626000e-02   4.4008000e-02   1.5450000e-02  -1.1400000e-04   7.0000000e-05   1.0600000e-04
   1.0100000e+03   3.9294570e+00  -5.2289000e-02  -9.7870000e-03   4.6350000e-02  -1.1400000e-04   7.0000000e-05   1.0600000e-04
   1.0110000e+03   3.9333520e+00  -2.9051000e-02   4.8860000e-03  -1.5450000e-02  -1.1400000e-04   7.0000000e-05   1.0600000e-04
   1.0120000e+03   3.9372470e+00  -1.1622000e-02   1.4668000e-02   5.1500000e-02  -1.1400000e-04   7.0000000e-05   1.0600000e-04
   1.0130000e+03   3.9411410e+00  -5.2292000e-02   1.4662000e-02  -5.1500000e-03  -1.1400000e-04   7.0000000e-05   1.0600000e-04
   1.0140000e+03   3.9450350e+00  -4.0000000e-06   2.4450000e-02   2.5750000e-02  -1.1400000e-04   7.0000000e-05   1.0600000e-04
   1.0150000e+03   3.9489290e+00   5.2296000e-02  -3.9112000e-02   0.0000000e+00  -1.1400000e-04   7.0000000e-05   1.0600000e-04
   1.0160000e+03   3.9528240e+00  -2.9053000e-02   1.9556000e-02  -3.0900000e-02  -1.1400000e-04   7.0000000e-05   1.0600000e-04
   1.0170000e+03   3.9567180e+00   3.4856000e-02   2.4455000e-02   2.0600000e-02  -1.1400000e-04   7.0000000e-05   1.0600000e-04
   1.0180000e+03   3.9606130e+00  -2.9049000e-02  -9.7840000e-03   1.0300000e-02  -1.1400000e-04   7.0000000e-05   1.0600000e-04
   1.0190000e+03   3.9645080e+00  -1.7430000e-02  -3.0000000e-06   4.6350000e-02  -1.1400000e-04   7.0000000e-05   1.0600000e-04
   1.0200000e+03   3.9684020e+00  -4.6477000e-02  -2.4456000e-02  -1.0300000e-02  -1.1400000e-04   7.0000000e-05   1.0600000e-04
   1.0210000e+03   3.9722970e+00  -5.8104000e-02   2.9332000e-02  -3.0900000e-02  -1.1400000e-04   7.0000000e-05   1.0600000e-04
   1.0220000e+03   3.9761920e+00  -2.3250000e-02   7.3347000e-02  -1.5450000e-02  -1.1400000e-04   7.0000000e-05   1.0600000e-04
   1.0230000e+03   3.9800850e+00   5.8095000e-02   3.9128000e-02   1.0300000e-02  -1.1400000e-04   7.0000000e-05   1.0600000e-04
   1.0240000e+03   3.9839780e+00  -2.9051000e-02   9.7760000e-03  -4.6350000e-02  -1.1400000e-04   7.0000000e-05   1.0600000e-04
   1.0250000e+03   3.9878900e+00  -6.0000000e-06   4.4010000e-02   2.5750000e-02  -1.1400000e-04   7.0000000e-05   1.0600000e-04
   1.0260000e+03   3.9918050e+00  -1.7435000e-02   3.4227000e-02   2.0600000e-02  -1.1400000e-04   7.0000000e-05   1.0600000e-04
   1.0270000e+03   3.9956610e+00  -9.2966000e-02   3.9106000e-02  -3.0900000e-02  -1.1400000e-04   7.0000000e-05   1.0600000e-04
   1.0280000e+03   3.9995560e+00  -4.0677000e-02   4.8894000e-02   3.6050000e-02  -1.1400000e-04   7.0000000e-05   1.0600000e-04
   1.0290000e+03   4.0034500e+00  -5.8110000e-03   9.7790000e-03  -4.1200000e-02  -1.1400000e-04   7.0000000e-05   1.0600000e-04
   1.0300000e+03   4.0073430e+00   1.0000000e-06  -4.8900000e-03   1.5450000e-02  -1.1400000e-04   7.0000000e-05   1.0600000e-04
   1.0310000e+03   4.0112390e+00  -5.8160000e-03   3.9119000e-02   1.0300000e-02  -1.1400000e-04   7.0000000e-05   1.0600000e-04
   1.0320000e+03   4.0151320e+00  -5.2293000e-02   1.9552000e-02  -1.0300000e-02  -1.1400000e-04   7.0000000e-05   1.0600000e-04
   1.0330000e+03   4.0190270e+00  -4.0671000e-02   4.8840000e-03   1.0300000e-02  -1.1400000e-04   7.0000000e-05   1.0600000e-04
   1.0340000e+03   4.0229220e+00  -3.0000000e-06   1.9560000e-02  -3.6050000e-02  -1.1400000e-04   7.0000000e-05   1.0600000e-04
   1.0350000e+03   4.0268160e+00  -5.2293000e-02   2.4443000e-02   3.6050000e-02  -1.1400000e-04   7.0000000e-05   1.0600000e-04
   1.0360000e+03   4.0307090e+00   3.4860000e-02   5.0000000e-06  -2.0600000e-02  -1.1400000e-04   7.0000000e-05   1.0600000e-04
   1.0370000e+03   4.0346050e+00  -2.3241000e-02   4.8870000e-03   3.0900000e-02  -1.1400000e-04   7.0000000e-05   1.0600000e-04
   1.0380000e+03   4.0384990e+00   0.0000000e+00   0.0000000e+00   1.0300000e-02  -1.1400000e-04   7.0000000e-05   1.0600000e-04
   1.0390000e+03   4.0423920e+00   2.3237000e-02   1.9563000e-02   5.6650000e-02  -1.1400000e-04   7.0000000e-05   1.0600000e-04
   1.0400000e+03   4.0462860e+00  -2.9052000e-02   1.4666000e-02   0.0000000e+00  -1.1400000e-04   7.0000000e-05   1.0600000e-04
   1.0410000e+03   4.0501810e+00  -4.6482000e-02   1.4663000e-02   2.0600000e-02  -1.1400000e-04   7.0000000e-05   1.0600000e-04
   1.0420000e+03   4.0540750e+00  -1.1630000e-02   6.8458000e-02   1.5450000e-02  -1.1400000e-04   7.0000000e-05   1.0600000e-04
   1.0430000e+03   4.0579740e+00  -6.9716000e-02  -2.9350000e-02   5.1500000e-03  -1.1400000e-04   7.0000000e-05   1.0600000e-04
   1.0440000e+03   4.0618630e+00  -5.8090000e-03  -4.8910000e-03   6.1800000e-02  -1.1400000e-04   7.0000000e-05   1.0600000e-04
   1.0450000e+03   4.0657580e+00  -5.8110000e-03   9.7790000e-03   4.1200000e-02  -1.1400000e-04   7.0000000e-05   1.0600000e-04
   1.0460000e+03   4.0696520e+00  -5.2299000e-02   6.3562000e-02   4.6350000e-02  -1.1400000e-04   7.0000000e-05   1.0600000e-04
   1.0470000e+03   4.0735470e+00  -1.1622000e-02   1.4668000e-02  -3.0900000e-02  -1.1400000e-04   7.0000000e-05   1.0600000e-04
   1.0480000e+03   4.0774420e+00  -5.2295000e-02   3.4222000e-02   6.6950000e-02  -1.1400000e-04   7.0000000e-05   1.0600000e-04
   1.0490000e+03   4.0813360e+00  -5.2289000e-02  -4.8970000e-03   3.6050000e-02  -1.1400000e-04   7.0000000e-05   1.0600000e-04
   1.0500000e+03   4.0852310e+00  -5.8160000e-03   4.4009000e-02   2.5750000e-02  -1.1400000e-04   7.0000000e-05   1.0600000e-04
   1.0510000e+03   4.0891240e+00  -4.0676000e-02   4.4005000e-02   5.6650000e-02  -1.1400000e-04   7.0000000e-05   1.0600000e-04
   1.0520000e+03   4.0930180e+00  -1.7433000e-02   2.4448000e-02   2.5750000e-02  -1.1400000e-04   7.0000000e-05   1.0600000e-04
   1.0530000e+03   4.0969120e+00   4.6481000e-02  -9.7740000e-03  -3.6050000e-02  -1.1400000e-04   7.0000000e-05   1.0600000e-04
   1.0540000e+03   4.1008060e+00  -1.7433000e-02   2.4448000e-02  -3.0900000e-02  -1.1400000e-04   7.0000000e-05   1.0600000e-04
   1.0550000e+03   4.1047010e+00  -5.8090000e-03  -4.8910000e-03   4.1200000e-02  -1.1400000e-04   7.0000000e-05   1.0600000e-04
   1.0560000e+03   4.1085950e+00  -2.9053000e-02   1.9556000e-02   1.5450000e-02  -1.1400000e-04   7.0000000e-05   1.0600000e-04
   1.0570000e+03   4.1124890e+00  -1.1623000e-02   1.9558000e-02   3.0900000e-02  -1.1400000e-04   7.0000000e-05   1.0600000e-04
   1.0580000e+03   4.1163840e+00  -1.7429000e-02  -9.7830000e-03  -2.0600000e-02  -1.1400000e-04   7.0000000e-05   1.0600000e-04
   1.0590000e+03   4.1202770e+00   1.7427000e-02   1.9563000e-02   1.0300000e-02  -1.1400000e-04   7.0000000e-05   1.0600000e-04
   1.0600000e+03   4.1241720e+00   0.0000000e+00   0.0000000e+00  -3.0900000e-02  -1.1400000e-04   7.0000000e-05   1.0600000e-04
   1.0610000e+03   4.1280670e+00   1.1614000e-02   3.9122000e-02  -2.0600000e-02  -1.1400000e-04   7.0000000e-05   1.0600000e-04
   1.0620000e+03   4.1319610e+00  -4.0679000e-02   6.3564000e-02  -6.6950000e-02  -1.1400000e-04   7.0000000e-05   1.0600000e-04
   1.0630000e+03   4.1358560e+00  -4.6480000e-02  -7.0000000e-06   2.5750000e-02  -1.1400000e-04   7.0000000e-05   1.0600000e-04
   1.0640000e+03   4.1397500e+00  -5.8099000e-02  -4.8980000e-03   1.5450000e-02  -1.1400000e-04   7.0000000e-05   1.0600000e-04
   1.0650000e+03   4.1436430e+00  -5.8111000e-02   8.3122000e-02  -1.0300000e-02  -1.1400000e-04   7.0000000e-05   1.0600000e-04
   1.0660000e+03   4.1475390e+00  -1.1624000e-02   2.9338000e-02   2.0600000e-02  -1.1400000e-04   7.0000000e-05   1.0600000e-04
   1.0670000e+03   4.1514310e+00   1.7425000e-02   3.9122000e-02  -3.6050000e-02  -1.1400000e-04   7.0000000e-05   1.0600000e-04
   1.0680000e+03   4.1553250e+00  -5.2296000e-02   4.4003000e-02   5.1500000e-03  -1.1400000e-04   7.0000000e-05   1.0600000e-04
   1.0690000e+03   4.1592200e+00  -2.9051000e-02   4.8860000e-03  -5.1500000e-03  -1.1400000e-04   7.0000000e-05   1.0600000e-04
   1.0700000e+03   4.1631150e+00  -2.9051000e-02   4.8860000e-03   5.1500000e-03  -1.1400000e-04   7.0000000e-05   1.0600000e-04
   1.0710000e+03   4.1670090e+00  -2.3241000e-02   9.7770000e-03   2.5750000e-02  -1.1400000e-04   7.0000000e-05   1.0600000e-04
   1.0720000e+03   4.1709030e+00  -5.8100000e-03  -1.0000000e-06  -4.1200000e-02  -1.1400000e-04   7.0000000e-05   1.0600000e-04
   1.0730000e+03   4.1747970e+00  -4.0674000e-02   2.4444000e-02   5.1500000e-03  -1.1400000e-04   7.0000000e-05   1.0600000e-04
   1.0740000e+03   4.1786910e+00   5.8100000e-02   9.0000000e-06  -3.6050000e-02  -1.1400000e-04   7.0000000e-05   1.0600000e-04
   1.0750000e+03   4.1825860e+00  -3.0000000e-06   1.9560000e-02   0.0000000e+00  -1.1400000e-04   7.0000000e-05   1.0600000e-04
   1.0760000e+03   4.1864810e+00  -2.3247000e-02   4.8897000e-02   1.0300000e-02  -1.1400000e-04   7.0000000e-05   1.0600000e-04
   1.0770000e+03   4.1903900e+00   1.1626000e-02  -3.9118000e-02   5.1500000e-02  -1.1400000e-04   7.0000000e-05   1.0600000e-04
   1.0780000e+03   4.1942700e+00  -4.6480000e-02  -6.0000000e-06   2.0600000e-02  -1.1400000e-04   7.0000000e-05   1.0600000e-04
   1.0790000e+03   4.1981650e+00  -6.9723000e-02   2.4441000e-02   1.0300000e-02  -1.1400000e-04   7.0000000e-05   1.0600000e-04
   1.0800000e+03   4.2020580e+00  -5.0000000e-06   3.4230000e-02   4.1200000e-02  -1.1400000e-04   7.0000000e-05   1.0600000e-04
   1.0810000e+03   4.2059520e+00  -5.2295000e-02   3.4223000e-02   1.5450000e-02  -1.1400000e-04   7.0000000e-05   1.0600000e-04
   1.0820000e+03   4.2098460e+00  -5.2297000e-02   4.8893000e-02   8.7550000e-02  -1.1400000e-04   7.0000000e-05   1.0600000e-04
   1.0830000e+03   4.2137400e+00   5.8130000e-03  -2.4449000e-02   4.1200000e-02  -1.1400000e-04   7.0000000e-05   1.0600000e-04
   1.0840000e+03   4.2176350e+00  -7.5536000e-02   4.3999000e-02   5.6650000e-02  -1.1400000e-04   7.0000000e-05   1.0600000e-04
   1.0850000e+03   4.2215290e+00  -1.1626000e-02   4.4008000e-02   1.5450000e-02  -1.1400000e-04   7.0000000e-05   1.0600000e-04
   1.0860000e+03   4.2254230e+00  -4.6481000e-02   4.8830000e-03   1.0300000e-02  -1.1400000e-04   7.0000000e-05   1.0600000e-04
   1.0870000e+03   4.2293180e+00  -6.3911000e-02   4.8810000e-03   5.1500000e-02  -1.1400000e-04   7.0000000e-05   1.0600000e-04
   1.0880000e+03   4.2332110e+00  -5.8150000e-03   3.4229000e-02   3.6050000e-02  -1.1400000e-04   7.0000000e-05   1.0600000e-04
   1.0890000e+03   4.2371060e+00   1.7434000e-02  -2.9337000e-02   3.0900000e-02  -1.1400000e-04   7.0000000e-05   1.0600000e-04
   1.0900000e+03   4.2410050e+00  -5.8170000e-03   4.8899000e-02   1.0300000e-02  -1.1400000e-04   7.0000000e-05   1.0600000e-04
   1.0910000e+03   4.2448950e+00   2.9045000e-02   3.4234000e-02   2.0600000e-02  -1.1400000e-04   7.0000000e-05   1.0600000e-04
   1.0920000e+03   4.2487900e+00  -3.4857000e-02  -1.9565000e-02   1.0300000e-02  -1.1400000e-04   7.0000000e-05   1.0600000e-04
   1.0930000e+03   4.2526850e+00  -4.6484000e-02   2.9334000e-02   4.1200000e-02  -1.1400000e-04   7.0000000e-05   1.0600000e-04
   1.0940000e+03   4.2565770e+00  -4.6483000e-02   1.9554000e-02  -4.1200000e-02  -1.1400000e-04   7.0000000e-05   1.0600000e-04
   1.0950000e+03   4.2604730e+00  -4.6485000e-02   3.9114000e-02   4.1200000e-02  -1.1400000e-04   7.0000000e-05   1.0600000e-04
   1.0960000e+03   4.2643670e+00  -5.2291000e-02   4.8830000e-03   2.0600000e-02  -1.1400000e-04   7.0000000e-05   1.0600000e-04
   1.0970000e+03   4.2682600e+00   1.1618000e-02   1.4672000e-02   2.0600000e-02  -1.1400000e-04   7.0000000e-05   1.0600000e-04
   1.0980000e+03   4.2721540e+00  -4.0671000e-02   4.8840000e-03  -1.0300000e-02  -1.1400000e-04   7.0000000e-05   1.0600000e-04
   1.0990000e+03   4.2760490e+00  -4.0678000e-02   5.3784000e-02   5.1500000e-03  -1.1400000e-04   7.0000000e-05   1.0600000e-04
   1.1000000e+03   4.2799430e+00  -4.6484000e-02   2.4443000e-02  -1.0300000e-02  -1.1400000e-04   7.0000000e-05   1.0600000e-04
   1.1010000e+03   4.2838370e+00  -7.5534000e-02   2.4439000e-02   5.1500000e-03  -1.1400000e-04   7.0000000e-05   1.0600000e-04
   1.1020000e+03   4.2877310e+00  -2.9051000e-02   4.8860000e-03   4.6350000e-02  -1.1400000e-04   7.0000000e-05   1.0600000e-04
   1.1030000e+03   4.2916250e+00  -2.9054000e-02   2.4446000e-02   5.1500000e-03  -1.1400000e-04   7.0000000e-05   1.0600000e-04
   1.1040000e+03   4.2955210e+00   1.1619000e-02   9.7820000e-03  -3.0900000e-02  -1.1400000e-04   7.0000000e-05   1.0600000e-04
   1.1050000e+03   4.2994150e+00   4.6476000e-02   2.4457000e-02  -5.1500000e-02  -1.1400000e-04   7.0000000e-05   1.0600000e-04
   1.1060000e+03   4.3033090e+00   2.9050000e-02   4.0000000e-06   0.0000000e+00  -1.1400000e-04   7.0000000e-05   1.0600000e-04
   1.1070000e+03   4.3072030e+00   3.4859000e-02   4.8950000e-03  -2.0600000e-02  -1.1400000e-04   7.0000000e-05   1.0600000e-04
   1.1080000e+03   4.3110990e+00  -1.7431000e-02   9.7780000e-03   0.0000000e+00  -1.1400000e-04   7.0000000e-05   1.0600000e-04
   1.1090000e+03   4.3149920e+00  -3.4865000e-02   3.4225000e-02   2.0600000e-02  -1.1400000e-04   7.0000000e-05   1.0600000e-04
   1.1100000e+03   4.3188860e+00   5.8040000e-03   4.4011000e-02  -2.0600000e-02  -1.1400000e-04   7.0000000e-05   1.0600000e-04
   1.1110000e+03   4.3227800e+00  -6.9715000e-02  -3.4239000e-02   3.0900000e-02  -1.1400000e-04   7.0000000e-05   1.0600000e-04
   1.1120000e+03   4.3266740e+00  -3.4864000e-02   2.4445000e-02  -2.0600000e-02  -1.1400000e-04   7.0000000e-05   1.0600000e-04
   1.1130000e+03   4.3305690e+00  -4.0000000e-06   2.9340000e-02   3.0900000e-02  -1.1400000e-04   7.0000000e-05   1.0600000e-04
   1.1140000e+03   4.3344630e+00  -6.3915000e-02   3.4221000e-02   3.6050000e-02  -1.1400000e-04   7.0000000e-05   1.0600000e-04
   1.1150000e+03   4.3383580e+00  -5.8140000e-03   2.9339000e-02   5.6650000e-02  -1.1400000e-04   7.0000000e-05   1.0600000e-04
   1.1160000e+03   4.3422520e+00  -3.4864000e-02   2.4445000e-02   2.5750000e-02  -1.1400000e-04   7.0000000e-05   1.0600000e-04
   1.1170000e+03   4.3461450e+00  -5.8095000e-02  -3.4239000e-02   6.1800000e-02  -1.1400000e-04   7.0000000e-05   1.0600000e-04
   1.1180000e+03   4.3500400e+00  -5.8160000e-03   4.4009000e-02   3.6050000e-02  -1.1400000e-04   7.0000000e-05   1.0600000e-04
   1.1190000e+03   4.3539350e+00  -4.0000000e-06   2.9340000e-02   1.5450000e-02  -1.1400000e-04   7.0000000e-05   1.0600000e-04
   1.1200000e+03   4.3578290e+00  -3.4861000e-02   4.8850000e-03   4.1200000e-02  -1.1400000e-04   7.0000000e-05   1.0600000e-04
   1.1210000e+03   4.3617240e+00   5.2290000e-02   7.0000000e-06  -5.1500000e-03  -1.1400000e-04   7.0000000e-05   1.0600000e-04
   1.1220000e+03   4.3656180e+00  -2.9047000e-02  -1.9564000e-02   5.6650000e-02  -1.1400000e-04   7.0000000e-05   1.0600000e-04
   1.1230000e+03   4.3695110e+00  -2.3239000e-02  -9.7830000e-03  -1.5450000e-02  -1.1400000e-04   7.0000000e-05   1.0600000e-04
   1.1240000e+03   4.3734060e+00  -2.3244000e-02   2.9337000e-02   2.5750000e-02  -1.1400000e-04   7.0000000e-05   1.0600000e-04
   1.1250000e+03   4.3773010e+00  -6.9725000e-02   3.9111000e-02   3.0900000e-02  -1.1400000e-04   7.0000000e-05   1.0600000e-04
   1.1260000e+03   4.3811930e+00  -1.7433000e-02   1.9558000e-02   3.6050000e-02  -1.1400000e-04   7.0000000e-05   1.0600000e-04
   1.1270000e+03   4.3850870e+00  -5.0000000e-06   3.4230000e-02   7.7250000e-02  -1.1400000e-04   7.0000000e-05   1.0600000e-04
   1.1280000e+03   4.3889990e+00  -4.0673000e-02   1.9554000e-02   4.6350000e-02  -1.1400000e-04   7.0000000e-05   1.0600000e-04
   1.1290000e+03   4.3928770e+00  -2.9057000e-02   4.8896000e-02   1.5450000e-02  -1.1400000e-04   7.0000000e-05   1.0600000e-04
   1.1300000e+03   4.3967710e+00  -2.9056000e-02   4.4006000e-02   2.0600000e-02  -1.1400000e-04   7.0000000e-05   1.0600000e-04
   1.1310000e+03   4.4006650e+00  -4.0671000e-02   4.8840000e-03   3.6050000e-02  -1.1400000e-04   7.0000000e-05   1.0600000e-04
   1.1320000e+03   4.4045600e+00  -2.9060000e-02   6.8456000e-02   1.0300000e-02  -1.1400000e-04   7.0000000e-05   1.0600000e-04
   1.1330000e+03   4.4084550e+00  -4.0674000e-02   2.9334000e-02   2.5750000e-02  -1.1400000e-04   7.0000000e-05   1.0600000e-04
   1.1340000e+03   4.4123490e+00   3.4857000e-02   1.9565000e-02   0.0000000e+00  -1.1400000e-04   7.0000000e-05   1.0600000e-04
   1.1350000e+03   4.4162430e+00   4.0669000e-02   9.7850000e-03   1.5450000e-02  -1.1400000e-04   7.0000000e-05   1.0600000e-04
   1.1360000e+03   4.4201370e+00  -1.7430000e-02  -2.0000000e-06  -5.1500000e-03  -1.1400000e-04   7.0000000e-05   1.0600000e-04
   1.1370000e+03   4.4240330e+00   1.1623000e-02  -2.4448000e-02  -3.6050000e-02  -1.1400000e-04   7.0000000e-05   1.0600000e-04
   1.1380000e+03   4.4279260e+00  -4.6484000e-02   2.9334000e-02   3.0900000e-02  -1.1400000e-04   7.0000000e-05   1.0600000e-04
   1.1390000e+03   4.4318200e+00  -4.0673000e-02   2.4445000e-02  -1.0300000e-02  -1.1400000e-04   7.0000000e-05   1.0600000e-04
   1.1400000e+03   4.4357140e+00  -3.4860000e-02  -5.0000000e-06   4.1200000e-02  -1.1400000e-04   7.0000000e-05   1.0600000e-04
   1.1410000e+03   4.4396080e+00  -2.0000000e-06   1.4670000e-02   1.0300000e-02  -1.1400000e-04   7.0000000e-05   1.0600000e-04
   1.1420000e+03   4.4435030e+00  -6.3915000e-02   3.4221000e-02   1.0300000e-02  -1.1400000e-04   7.0000000e-05   1.0600000e-04
   1.1430000e+03   4.4473970e+00   5.8040000e-03   3.9121000e-02  -2.5750000e-02  -1.1400000e-04   7.0000000e-05   1.0600000e-04
   1.1440000e+03   4.4512920e+00  -4.0680000e-02   6.8454000e-02  -1.0300000e-02  -1.1400000e-04   7.0000000e-05   1.0600000e-04
   1.1450000e+03   4.4551850e+00   1.1619000e-02   4.8920000e-03   0.0000000e+00  -1.1400000e-04   7.0000000e-05   1.0600000e-04
   1.1460000e+03   4.4590790e+00  -1.1619000e-02  -9.7820000e-03   5.1500000e-03  -1.1400000e-04   7.0000000e-05   1.0600000e-04
   1.1470000e+03   4.4629740e+00  -2.9059000e-02   6.3566000e-02  -1.5450000e-02  -1.1400000e-04   7.0000000e-05   1.0600000e-04
   1.1480000e+03   4.4668680e+00  -1.1624000e-02   2.4448000e-02   1.5450000e-02  -1.1400000e-04   7.0000000e-05   1.0600000e-04
   1.1490000e+03   4.4707630e+00  -5.8150000e-03   3.9119000e-02   2.0600000e-02  -1.1400000e-04   7.0000000e-05   1.0600000e-04
   1.1500000e+03   4.4746580e+00  -4.6481000e-02   4.8840000e-03  -6.6950000e-02  -1.1400000e-04   7.0000000e-05   1.0600000e-04
   1.1510000e+03   4.4785520e+00   3.4859000e-02   4.8950000e-03  -2.0600000e-02  -1.1400000e-04   7.0000000e-05   1.0600000e-04
   1.1520000e+03   4.4824450e+00   2.3240000e-02   3.0000000e-06   2.0600000e-02  -1.1400000e-04   7.0000000e-05   1.0600000e-04
   1.1530000e+03   4.4863410e+00   5.8030000e-03   4.8901000e-02   4.6350000e-02  -1.1400000e-04   7.0000000e-05   1.0600000e-04
   1.1540000e+03   4.4902430e+00  -1.7430000e-02  -2.0000000e-06   1.0300000e-02  -1.1400000e-04   7.0000000e-05   1.0600000e-04
   1.1550000e+03   4.4941270e+00  -4.6484000e-02   2.9333000e-02   0.0000000e+00  -1.1400000e-04   7.0000000e-05   1.0600000e-04
   1.1560000e+03   4.4980220e+00  -3.4861000e-02   9.7750000e-03   2.0600000e-02  -1.1400000e-04   7.0000000e-05   1.0600000e-04
   1.1570000e+03   4.5019170e+00  -5.2291000e-02   4.8820000e-03  -1.0300000e-02  -1.1400000e-04   7.0000000e-05   1.0600000e-04
   1.1580000e+03   4.5058110e+00  -4.6492000e-02   8.3123000e-02   5.1500000e-02  -1.1400000e-04   7.0000000e-05   1.0600000e-04
   1.1590000e+03   4.5097060e+00   1.7424000e-02   4.4013000e-02   3.6050000e-02  -1.1400000e-04   7.0000000e-05   1.0600000e-04
   1.1600000e+03   4.5135990e+00  -1.1624000e-02   2.4448000e-02   5.1500000e-02  -1.1400000e-04   7.0000000e-05   1.0600000e-04
   1.1610000e+03   4.5174940e+00  -3.4864000e-02   2.4445000e-02   1.0300000e-02  -1.1400000e-04   7.0000000e-05   1.0600000e-04
   1.1620000e+03   4.5213880e+00   4.0665000e-02   3.4236000e-02   3.6050000e-02  -1.1400000e-04   7.0000000e-05   1.0600000e-04
   1.1630000e+03   4.5252830e+00  -2.9051000e-02   9.7760000e-03   4.6350000e-02  -1.1400000e-04   7.0000000e-05   1.0600000e-04
   1.1640000e+03   4.5291770e+00  -1.1618000e-02  -1.4672000e-02   5.1500000e-03  -1.1400000e-04   7.0000000e-05   1.0600000e-04
   1.1650000e+03   4.5330720e+00   3.4861000e-02  -9.7750000e-03   5.6650000e-02  -1.1400000e-04   7.0000000e-05   1.0600000e-04
   1.1660000e+03   4.5369670e+00  -4.0673000e-02   1.9555000e-02   5.6650000e-02  -1.1400000e-04   7.0000000e-05   1.0600000e-04
   1.1670000e+03   4.5408600e+00   2.3238000e-02   1.4673000e-02   3.0900000e-02  -1.1400000e-04   7.0000000e-05   1.0600000e-04
   1.1680000e+03   4.5447540e+00  -2.3247000e-02   5.3787000e-02   1.5450000e-02  -1.1400000e-04   7.0000000e-05   1.0600000e-04
   1.1690000e+03   4.5486480e+00  -5.2293000e-02   1.9552000e-02   3.6050000e-02  -1.1400000e-04   7.0000000e-05   1.0600000e-04
   1.1700000e+03   4.5525420e+00  -2.9054000e-02   2.4446000e-02  -1.5450000e-02  -1.1400000e-04   7.0000000e-05   1.0600000e-04
   1.1710000e+03   4.5564370e+00  -2.3243000e-02   1.9557000e-02   3.0900000e-02  -1.1400000e-04   7.0000000e-05   1.0600000e-04
   1.1720000e+03   4.5603310e+00  -5.8103000e-02   1.9551000e-02   1.0300000e-02  -1.1400000e-04   7.0000000e-05   1.0600000e-04
   1.1730000e+03   4.5642260e+00  -5.8170000e-03   4.8899000e-02   3.6050000e-02  -1.1400000e-04   7.0000000e-05   1.0600000e-04
   1.1740000e+03   4.5681200e+00  -4.6484000e-02   2.4443000e-02   5.1500000e-03  -1.1400000e-04   7.0000000e-05   1.0600000e-04
   1.1750000e+03   4.5720130e+00  -2.9054000e-02   2.4446000e-02  -2.0600000e-02  -1.1400000e-04   7.0000000e-05   1.0600000e-04
   1.1760000e+03   4.5759080e+00   1.1621000e-02  -9.7780000e-03   1.5450000e-02  -1.1400000e-04   7.0000000e-05   1.0600000e-04
   1.1770000e+03   4.5798030e+00  -5.8130000e-03   2.4449000e-02   1.5450000e-02  -1.1400000e-04   7.0000000e-05   1.0600000e-04
   1.1780000e+03   4.5836960e+00   1.1613000e-02   5.3792000e-02   2.5750000e-02  -1.1400000e-04   7.0000000e-05   1.0600000e-04
   1.1790000e+03   4.5875920e+00  -3.4857000e-02  -2.4455000e-02   1.5450000e-02  -1.1400000e-04   7.0000000e-05   1.0600000e-04
   1.1800000e+03   4.5914860e+00  -2.3241000e-02   9.7770000e-03   0.0000000e+00  -1.1400000e-04   7.0000000e-05   1.0600000e-04
   1.1810000e+03   4.5953790e+00  -2.3243000e-02   1.9557000e-02  -2.0600000e-02  -1.1400000e-04   7.0000000e-05   1.0600000e-04
   1.1820000e+03   4.5992750e+00  -3.4865000e-02   3.9115000e-02  -1.5450000e-02  -1.1400000e-04   7.0000000e-05   1.0600000e-04
   1.1830000e+03   4.6031680e+00  -1.1624000e-02   2.9338000e-02  -4.1200000e-02  -1.1400000e-04   7.0000000e-05   1.0600000e-04
   1.1840000e+03   4.6070620e+00  -2.3245000e-02   3.4227000e-02   2.0600000e-02  -1.1400000e-04   7.0000000e-05   1.0600000e-04
   1.1850000e+03   4.6109560e+00  -5.8100000e-02  -9.0000000e-06   1.0300000e-02  -1.1400000e-04   7.0000000e-05   1.0600000e-04
   1.1860000e+03   4.6148510e+00  -6.3915000e-02   3.4221000e-02  -1.0300000e-02  -1.1400000e-04   7.0000000e-05   1.0600000e-04
   1.1870000e+03   4.6187450e+00  -4.0674000e-02   2.4444000e-02   3.0900000e-02  -1.1400000e-04   7.0000000e-05   1.0600000e-04
   1.1880000e+03   4.6226390e+00  -4.6481000e-02   4.8830000e-03  -4.6350000e-02  -1.1400000e-04   7.0000000e-05   1.0600000e-04
   1.1890000e+03   4.6265330e+00   1.7430000e-02   3.0000000e-06   5.1500000e-03  -1.1400000e-04   7.0000000e-05   1.0600000e-04
   1.1900000e+03   4.6304270e+00   1.7429000e-02   4.8930000e-03   5.1500000e-03  -1.1400000e-04   7.0000000e-05   1.0600000e-04
   1.1910000e+03   4.6343220e+00   5.8100000e-03   1.0000000e-06   0.0000000e+00  -1.1400000e-04   7.0000000e-05   1.0600000e-04
   1.1920000e+03   4.6382170e+00   1.7423000e-02   5.3792000e-02  -5.1500000e-03  -1.1400000e-04   7.0000000e-05   1.0600000e-04
   1.1930000e+03   4.6421110e+00  -4.0677000e-02   4.8895000e-02  -2.0600000e-02  -1.1400000e-04   7.0000000e-05   1.0600000e-04
   1.1940000e+03   4.6460050e+00  -4.0669000e-02  -9.7850000e-03   2.5750000e-02  -1.1400000e-04   7.0000000e-05   1.0600000e-04
   1.1950000e+03   4.6499000e+00  -2.3248000e-02   5.8677000e-02  -3.0900000e-02  -1.1400000e-04   7.0000000e-05   1.0600000e-04
   1.1960000e+03   4.6537940e+00  -5.8107000e-02   4.8892000e-02   3.0900000e-02  -1.1400000e-04   7.0000000e-05   1.0600000e-04
   1.1970000e+03   4.6576880e+00  -2.9054000e-02   2.4446000e-02   2.5750000e-02  -1.1400000e-04   7.0000000e-05   1.0600000e-04
   1.1980000e+03   4.6615820e+00  -4.0670000e-02  -6.0000000e-06   8.7550000e-02  -1.1400000e-04   7.0000000e-05   1.0600000e-04
   1.1990000e+03   4.6654760e+00  -4.0671000e-02   9.7740000e-03   2.5750000e-02  -1.1400000e-04   7.0000000e-05   1.0600000e-04
   1.2000000e+03   4.6693710e+00   3.4855000e-02   3.4235000e-02   4.1200000e-02  -1.1400000e-04   7.0000000e-05   1.0600000e-04
   1.2010000e+03   4.6732650e+00  -3.4866000e-02   4.4005000e-02   2.5750000e-02  -1.1400000e-04   7.0000000e-05   1.0600000e-04
   1.2020000e+03   4.6771600e+00  -1.1622000e-02   1.4668000e-02   2.0600000e-02  -1.1400000e-04   7.0000000e-05   1.0600000e-04
   1.2030000e+03   4.6810540e+00  -1.0000000e-06   4.8900000e-03   5.1500000e-02  -1.1400000e-04   7.0000000e-05   1.0600000e-04
   1.2040000e+03   4.6849470e+00  -2.3239000e-02  -4.8930000e-03   5.6650000e-02  -1.1400000e-04   7.0000000e-05   1.0600000e-04
   1.2050000e+03   4.6888420e+00   3.4861000e-02  -4.8850000e-03   3.6050000e-02  -1.1400000e-04   7.0000000e-05   1.0600000e-04
   1.2060000e+03   4.6927370e+00   1.1619000e-02   9.7820000e-03   3.0900000e-02  -1.1400000e-04   7.0000000e-05   1.0600000e-04
   1.2070000e+03   4.6966300e+00  -2.3243000e-02   2.4447000e-02   0.0000000e+00  -1.1400000e-04   7.0000000e-05   1.0600000e-04
   1.2080000e+03   4.7005260e+00  -2.3248000e-02   5.8677000e-02   2.0600000e-02  -1.1400000e-04   7.0000000e-05   1.0600000e-04
   1.2090000e+03   4.7044190e+00  -2.3243000e-02   2.4447000e-02   3.0900000e-02  -1.1400000e-04   7.0000000e-05   1.0600000e-04
   1.2100000e+03   4.7083130e+00  -6.3916000e-02   4.4001000e-02   6.6950000e-02  -1.1400000e-04   7.0000000e-05   1.0600000e-04
   1.2110000e+03   4.7122080e+00  -1.7438000e-02   5.3787000e-02   5.6650000e-02  -1.1400000e-04   7.0000000e-05   1.0600000e-04
   1.2120000e+03   4.7161010e+00  -3.4867000e-02   4.8895000e-02   5.1500000e-03  -1.1400000e-04   7.0000000e-05   1.0600000e-04
   1.2130000e+03   4.7199950e+00   4.0671000e-02  -4.8840000e-03   2.5750000e-02  -1.1400000e-04   7.0000000e-05   1.0600000e-04
   1.2140000e+03   4.7238900e+00  -5.8040000e-03  -3.9121000e-02   5.1500000e-03  -1.1400000e-04   7.0000000e-05   1.0600000e-04
   1.2150000e+03   4.7277850e+00  -3.4865000e-02   3.4225000e-02  -1.5450000e-02  -1.1400000e-04   7.0000000e-05   1.0600000e-04
   1.2160000e+03   4.7316790e+00  -2.3243000e-02   1.9557000e-02   4.1200000e-02  -1.1400000e-04   7.0000000e-05   1.0600000e-04
   1.2170000e+03   4.7355730e+00  -4.6479000e-02  -9.7870000e-03   1.0300000e-02  -1.1400000e-04   7.0000000e-05   1.0600000e-04
   1.2180000e+03   4.7394800e+00  -2.3242000e-02   1.4667000e-02   5.1500000e-03  -1.1400000e-04   7.0000000e-05   1.0600000e-04
   1.2190000e+03   4.7433610e+00  -2.3239000e-02  -9.7830000e-03  -4.1200000e-02  -1.1400000e-04   7.0000000e-05   1.0600000e-04
   1.2200000e+03   4.7472560e+00   1.7425000e-02   3.9122000e-02  -1.0300000e-02  -1.1400000e-04   7.0000000e-05   1.0600000e-04
   1.2210000e+03   4.7511510e+00  -5.8180000e-03   5.8679000e-02  -4.1200000e-02  -1.1400000e-04   7.0000000e-05   1.0600000e-04
   1.2220000e+03   4.7550450e+00  -6.3912000e-02   1.4661000e-02   2.5750000e-02  -1.1400000e-04   7.0000000e-05   1.0600000e-04
   1.2230000e+03   4.7589390e+00  -4.0674000e-02   2.9335000e-02   5.1500000e-03  -1.1400000e-04   7.0000000e-05   1.0600000e-04
   1.2240000e+03   4.7628330e+00  -6.9721000e-02   9.7700000e-03  -5.1500000e-03  -1.1400000e-04   7.0000000e-05   1.0600000e-04
   1.2250000e+03   4.7667280e+00  -5.8040000e-03  -3.9121000e-02   3.6050000e-02  -1.1400000e-04   7.0000000e-05   1.0600000e-04
   1.2260000e+03   4.7706220e+00  -3.4868000e-02   5.3785000e-02  -5.1500000e-02  -1.1400000e-04   7.0000000e-05   1.0600000e-04
   1.2270000e+03   4.7745160e+00   3.4853000e-02   4.8905000e-02  -1.0300000e-02  -1.1400000e-04   7.0000000e-05   1.0600000e-04
   1.2280000e+03   4.7784100e+00   1.1624000e-02  -2.9338000e-02  -3.0900000e-02  -1.1400000e-04   7.0000000e-05   1.0600000e-04
   1.2290000e+03   4.7823040e+00  -3.4863000e-02   1.9555000e-02  -2.0600000e-02  -1.1400000e-04   7.0000000e-05   1.0600000e-04
   1.2300000e+03   4.7861990e+00  -2.3243000e-02   1.9557000e-02   5.1500000e-03  -1.1400000e-04   7.0000000e-05   1.0600000e-04
   1.2310000e+03   4.7901070e+00  -4.0670000e-02  -6.0000000e-06  -5.1500000e-03  -1.1400000e-04   7.0000000e-05   1.0600000e-04
   1.2320000e+03   4.7939880e+00  -7.5532000e-02   1.4659000e-02   3.0900000e-02  -1.1400000e-04   7.0000000e-05   1.0600000e-04
   1.2330000e+03   4.7978810e+00  -4.0673000e-02   2.4445000e-02  -1.5450000e-02  -1.1400000e-04   7.0000000e-05   1.0600000e-04
   1.2340000e+03   4.8017760e+00  -1.7437000e-02   4.8898000e-02   2.5750000e-02  -1.1400000e-04   7.0000000e-05   1.0600000e-04
   1.2350000e+03   4.8056710e+00   5.8070000e-03   2.4451000e-02   5.1500000e-03  -1.1400000e-04   7.0000000e-05   1.0600000e-04
   1.2360000e+03   4.8095650e+00  -1.7431000e-02   4.8880000e-03   5.1500000e-02  -1.1400000e-04   7.0000000e-05   1.0600000e-04
   1.2370000e+03   4.8134600e+00  -5.8102000e-02   1.4662000e-02   2.5750000e-02  -1.1400000e-04   7.0000000e-05   1.0600000e-04
   1.2380000e+03   4.8173530e+00   3.4857000e-02   2.4455000e-02   6.1800000e-02  -1.1400000e-04   7.0000000e-05   1.0600000e-04
   1.2390000e+03   4.8212470e+00  -5.8070000e-03  -1.9561000e-02   1.0300000e-02  -1.1400000e-04   7.0000000e-05   1.0600000e-04
   1.2400000e+03   4.8251420e+00  -3.4864000e-02   2.4445000e-02   1.0300000e-02  -1.1400000e-04   7.0000000e-05   1.0600000e-04
   1.2410000e+03   4.8290370e+00   4.0664000e-02   3.9126000e-02   4.1200000e-02  -1.1400000e-04   7.0000000e-05   1.0600000e-04
   1.2420000e+03   4.8329290e+00  -4.0670000e-02  -6.0000000e-06   3.0900000e-02  -1.1400000e-04   7.0000000e-05   1.0600000e-04
   1.2430000e+03   4.8368230e+00  -2.3244000e-02   2.4447000e-02   3.6050000e-02  -1.1400000e-04   7.0000000e-05   1.0600000e-04
   1.2440000e+03   4.8407190e+00  -5.2294000e-02   2.4442000e-02   4.1200000e-02  -1.1400000e-04   7.0000000e-05   1.0600000e-04
   1.2450000e+03   4.8446130e+00  -2.3246000e-02   4.4007000e-02   2.5750000e-02  -1.1400000e-04   7.0000000e-05   1.0600000e-04
   1.2460000e+03   4.8485070e+00  -6.3919000e-02   5.8671000e-02   3.0900000e-02  -1.1400000e-04   7.0000000e-05   1.0600000e-04
   1.2470000e+03   4.8524000e+00  -5.8110000e-03   9.7790000e-03   2.0600000e-02  -1.1400000e-04   7.0000000e-05   1.0600000e-04
   1.2480000e+03   4.8562960e+00  -2.9047000e-02  -2.4454000e-02   5.1500000e-02  -1.1400000e-04   7.0000000e-05   1.0600000e-04
   1.2490000e+03   4.8601890e+00   2.9044000e-02   4.4014000e-02   5.1500000e-02  -1.1400000e-04   7.0000000e-05   1.0600000e-04
   1.2500000e+03   4.8640850e+00   1.1620000e-02   2.0000000e-06   2.5750000e-02  -1.1400000e-04   7.0000000e-05   1.0600000e-04
   1.2510000e+03   4.8679790e+00  -1.0000000e-06   4.8900000e-03   5.1500000e-03  -1.1400000e-04   7.0000000e-05   1.0600000e-04
   1.2520000e+03   4.8718730e+00   1.1617000e-02   2.4452000e-02   3.6050000e-02  -1.1400000e-04   7.0000000e-05   1.0600000e-04
   1.2530000e+03   4.8757660e+00  -5.8099000e-02  -9.7880000e-03  -3.0900000e-02  -1.1400000e-04   7.0000000e-05   1.0600000e-04
   1.2540000e+03   4.8796620e+00  -4.6483000e-02   1.9553000e-02   3.0900000e-02  -1.1400000e-04   7.0000000e-05   1.0600000e-04
   1.2550000e+03   4.8835560e+00  -4.0674000e-02   2.4444000e-02   0.0000000e+00  -1.1400000e-04   7.0000000e-05   1.0600000e-04
   1.2560000e+03   4.8874490e+00  -4.6485000e-02   3.4223000e-02   3.6050000e-02  -1.1400000e-04   7.0000000e-05   1.0600000e-04
   1.2570000e+03   4.8913440e+00   5.8090000e-03   4.8910000e-03   0.0000000e+00  -1.1400000e-04   7.0000000e-05   1.0600000e-04
   1.2580000e+03   4.8952380e+00  -2.9055000e-02   3.4226000e-02   2.5750000e-02  -1.1400000e-04   7.0000000e-05   1.0600000e-04
   1.2590000e+03   4.8991330e+00  -3.4861000e-02   4.8850000e-03  -1.0300000e-02  -1.1400000e-04   7.0000000e-05   1.0600000e-04
   1.2600000e+03   4.9030280e+00   1.7424000e-02   3.9123000e-02  -1.5450000e-02  -1.1400000e-04   7.0000000e-05   1.0600000e-04
   1.2610000e+03   4.9069210e+00  -6.0000000e-06   3.9120000e-02   2.5750000e-02  -1.1400000e-04   7.0000000e-05   1.0600000e-04
   1.2620000e+03   4.9108150e+00  -4.0666000e-02  -2.9346000e-02   0.0000000e+00  -1.1400000e-04   7.0000000e-05   1.0600000e-04
   1.2630000e+03   4.9147100e+00   0.0000000e+00   0.0000000e+00   0.0000000e+00  -1.1400000e-04   7.0000000e-05   1.0600000e-04
   1.2640000e+03   4.9186040e+00  -1.1623000e-02   1.9558000e-02  -3.0900000e-02  -1.1400000e-04   7.0000000e-05   1.0600000e-04
   1.2650000e+03   4.9224980e+00  -5.8100000e-03  -1.0000000e-06  -5.1500000e-03  -1.1400000e-04   7.0000000e-05   1.0600000e-04
   1.2660000e+03   4.9263930e+00  -5.2290000e-02  -7.0000000e-06  -3.0900000e-02  -1.1400000e-04   7.0000000e-05   1.0600000e-04
   1.2670000e+03   4.9302870e+00  -5.2294000e-02   2.9333000e-02   3.6050000e-02  -1.1400000e-04   7.0000000e-05   1.0600000e-04
   1.2680000e+03   4.9341810e+00  -5.0000000e-06   3.4230000e-02   2.0600000e-02  -1.1400000e-04   7.0000000e-05   1.0600000e-04
   1.2690000e+03   4.9380760e+00  -2.9056000e-02   3.9116000e-02  -1.5450000e-02  -1.1400000e-04   7.0000000e-05   1.0600000e-04
   1.2700000e+03   4.9419690e+00  -2.9054000e-02   2.9336000e-02   3.6050000e-02  -1.1400000e-04   7.0000000e-05   1.0600000e-04
   1.2710000e+03   4.9458630e+00  -2.3244000e-02   2.4447000e-02   5.1500000e-03  -1.1400000e-04   7.0000000e-05   1.0600000e-04
   1.2720000e+03   4.9497580e+00  -1.7433000e-02   1.9557000e-02   2.5750000e-02  -1.1400000e-04   7.0000000e-05   1.0600000e-04
   1.2730000e+03   4.9536520e+00   1.1619000e-02   4.8920000e-03  -2.5750000e-02  -1.1400000e-04   7.0000000e-05   1.0600000e-04
   1.2740000e+03   4.9575470e+00   5.8090000e-03   9.7810000e-03   1.0300000e-02  -1.1400000e-04   7.0000000e-05   1.0600000e-04
   1.2750000e+03   4.9614410e+00  -1.7435000e-02   3.4227000e-02   5.1500000e-03  -1.1400000e-04   7.0000000e-05   1.0600000e-04
   1.2760000e+03   4.9653340e+00  -9.0000000e-06   5.8680000e-02   4.6350000e-02  -1.1400000e-04   7.0000000e-05   1.0600000e-04
   1.2770000e+03   4.9692290e+00  -2.9053000e-02   1.9556000e-02   1.5450000e-02  -1.1400000e-04   7.0000000e-05   1.0600000e-04
   1.2780000e+03   4.9731250e+00  -5.2294000e-02   2.9333000e-02  -5.1500000e-03  -1.1400000e-04   7.0000000e-05   1.0600000e-04
   1.2790000e+03   4.9770190e+00  -1.7436000e-02   4.4008000e-02   4.1200000e-02  -1.1400000e-04   7.0000000e-05   1.0600000e-04
   1.2800000e+03   4.9809130e+00  -4.6486000e-02   4.4004000e-02   5.1500000e-03  -1.1400000e-04   7.0000000e-05   1.0600000e-04
   1.2810000e+03   4.9848070e+00  -4.0669000e-02  -9.7850000e-03   6.1800000e-02  -1.1400000e-04   7.0000000e-05   1.0600000e-04
   1.2820000e+03   4.9887410e+00   5.8150000e-03  -3.4229000e-02  -5.1500000e-03  -1.1400000e-04   7.0000000e-05   1.0600000e-04
   1.2830000e+03   4.9926030e+00  -1.7436000e-02   4.4007000e-02   4.6350000e-02  -1.1400000e-04   7.0000000e-05   1.0600000e-04
   1.2840000e+03   4.9964910e+00  -3.0000000e-06   1.9560000e-02   0.0000000e+00  -1.1400000e-04   7.0000000e-05   1.0600000e-04
   1.2850000e+03   5.0003830e+00  -3.4857000e-02  -1.9565000e-02   3.6050000e-02  -1.1400000e-04   7.0000000e-05   1.0600000e-04
   1.2860000e+03   5.0042780e+00  -4.0674000e-02   2.9334000e-02   4.6350000e-02  -1.1400000e-04   7.0000000e-05   1.0600000e-04
   1.2870000e+03   5.0081720e+00  -2.9052000e-02   1.4666000e-02   4.1200000e-02  -1.1400000e-04   7.0000000e-05   1.0600000e-04
   1.2880000e+03   5.0120660e+00  -7.0000000e-06   4.8900000e-02   6.6950000e-02  -1.1400000e-04   7.0000000e-05   1.0600000e-04
   1.2890000e+03   5.0159620e+00   1.1616000e-02   2.9342000e-02   2.0600000e-02  -1.1400000e-04   7.0000000e-05   1.0600000e-04
   1.2900000e+03   5.0198550e+00   5.8060000e-03   2.9341000e-02   1.5450000e-02  -1.1400000e-04   7.0000000e-05   1.0600000e-04
   1.2910000e+03   5.0237490e+00  -4.6486000e-02   4.4004000e-02   5.1500000e-03  -1.1400000e-04   7.0000000e-05   1.0600000e-04
   1.2920000e+03   5.0276440e+00  -5.8102000e-02   1.4662000e-02   2.5750000e-02  -1.1400000e-04   7.0000000e-05   1.0600000e-04
   1.2930000e+03   5.0315380e+00  -2.9050000e-02  -4.0000000e-06  -5.1500000e-03  -1.1400000e-04   7.0000000e-05   1.0600000e-04
   1.2940000e+03   5.0354320e+00  -2.9054000e-02   2.9336000e-02   3.0900000e-02  -1.1400000e-04   7.0000000e-05   1.0600000e-04
   1.2950000e+03   5.0393280e+00   5.8030000e-03   5.3791000e-02  -1.0300000e-02  -1.1400000e-04   7.0000000e-05   1.0600000e-04
   1.2960000e+03   5.0432210e+00   4.6484000e-02  -2.9333000e-02  -2.0600000e-02  -1.1400000e-04   7.0000000e-05   1.0600000e-04
   1.2970000e+03   5.0471150e+00  -2.3243000e-02   1.9557000e-02   4.1200000e-02  -1.1400000e-04   7.0000000e-05   1.0600000e-04
   1.2980000e+03   5.0510100e+00  -1.7432000e-02   1.4667000e-02   5.1500000e-03  -1.1400000e-04   7.0000000e-05   1.0600000e-04
   1.2990000e+03   5.0549030e+00  -5.8106000e-02   4.4001000e-02   4.6350000e-02  -1.1400000e-04   7.0000000e-05   1.0600000e-04
   1.3000000e+03   5.0587970e+00  -6.9726000e-02   4.4000000e-02   1.5450000e-02  -1.1400000e-04   7.0000000e-05   1.0600000e-04
   1.3010000e+03   5.0626920e+00  -4.0671000e-02   4.8840000e-03   2.0600000e-02  -1.1400000e-04   7.0000000e-05   1.0600000e-04
   1.3020000e+03   5.0665860e+00  -2.9055000e-02   3.4226000e-02   1.0300000e-02  -1.1400000e-04   7.0000000e-05   1.0600000e-04
   1.3030000e+03   5.0704810e+00   1.7424000e-02   4.4013000e-02  -2.0600000e-02  -1.1400000e-04   7.0000000e-05   1.0600000e-04
   1.3040000e+03   5.0743750e+00   3.4857000e-02   1.9565000e-02  -4.6350000e-02  -1.1400000e-04   7.0000000e-05   1.0600000e-04
   1.3050000e+03   5.0782690e+00   1.0000000e-06  -9.7800000e-03  -5.1500000e-03  -1.1400000e-04   7.0000000e-05   1.0600000e-04
   1.3060000e+03   5.0821630e+00   1.7435000e-02  -3.9118000e-02  -3.6050000e-02  -1.1400000e-04   7.0000000e-05   1.0600000e-04
   1.3070000e+03   5.0860580e+00  -3.4861000e-02   9.7750000e-03   5.1500000e-03  -1.1400000e-04   7.0000000e-05   1.0600000e-04
   1.3080000e+03   5.0899530e+00  -6.9728000e-02   5.8671000e-02   0.0000000e+00  -1.1400000e-04   7.0000000e-05   1.0600000e-04
   1.3090000e+03   5.0938470e+00  -2.3247000e-02   4.8897000e-02  -2.0600000e-02  -1.1400000e-04   7.0000000e-05   1.0600000e-04
   1.3100000e+03   5.0977420e+00  -5.8104000e-02   2.9332000e-02  -1.0300000e-02  -1.1400000e-04   7.0000000e-05   1.0600000e-04
   1.3110000e+03   5.1016350e+00  -4.0674000e-02   2.9334000e-02  -2.5750000e-02  -1.1400000e-04   7.0000000e-05   1.0600000e-04
   1.3120000e+03   5.1055300e+00   5.8090000e-03   4.8910000e-03   5.6650000e-02  -1.1400000e-04   7.0000000e-05   1.0600000e-04
   1.3130000e+03   5.1094250e+00  -5.2294000e-02   2.9332000e-02   1.5450000e-02  -1.1400000e-04   7.0000000e-05   1.0600000e-04
   1.3140000e+03   5.1133170e+00   1.1620000e-02   2.0000000e-06  -3.0900000e-02  -1.1400000e-04   7.0000000e-05   1.0600000e-04
   1.3150000e+03   5.1172120e+00  -2.9044000e-02  -3.9124000e-02   1.0300000e-02  -1.1400000e-04   7.0000000e-05   1.0600000e-04
   1.3160000e+03   5.1211070e+00  -5.2290000e-02  -8.0000000e-06  -5.1500000e-02  -1.1400000e-04   7.0000000e-05   1.0600000e-04
   1.3170000e+03   5.1250000e+00   2.9046000e-02   2.9344000e-02  -5.1500000e-03  -1.1400000e-04   7.0000000e-05   1.0600000e-04
   1.3180000e+03   5.1288950e+00   1.1611000e-02   6.3572000e-02   1.0300000e-02  -1.1400000e-04   7.0000000e-05   1.0600000e-04
   1.3190000e+03   5.1327900e+00  -5.8110000e-03   9.7790000e-03   3.6050000e-02  -1.1400000e-04   7.0000000e-05   1.0600000e-04
   1.3200000e+03   5.1366830e+00  -7.0000000e-06   4.8900000e-02   3.0900000e-02  -1.1400000e-04   7.0000000e-05   1.0600000e-04
   1.3210000e+03   5.1405780e+00  -1.7436000e-02   4.4008000e-02   4.1200000e-02  -1.1400000e-04   7.0000000e-05   1.0600000e-04
   1.3220000e+03   5.1444720e+00  -5.2294000e-02   2.9333000e-02  -1.0300000e-02  -1.1400000e-04   7.0000000e-05   1.0600000e-04
   1.3230000e+03   5.1483660e+00  -5.0000000e-06   3.9120000e-02   2.5750000e-02  -1.1400000e-04   7.0000000e-05   1.0600000e-04
   1.3240000e+03   5.1522620e+00  -5.2291000e-02   4.8830000e-03   2.5750000e-02  -1.1400000e-04   7.0000000e-05   1.0600000e-04
   1.3250000e+03   5.1561550e+00  -1.1622000e-02   1.4668000e-02   4.6350000e-02  -1.1400000e-04   7.0000000e-05   1.0600000e-04
   1.3260000e+03   5.1600490e+00   3.4860000e-02   5.0000000e-06   4.1200000e-02  -1.1400000e-04   7.0000000e-05   1.0600000e-04
   1.3270000e+03   5.1639440e+00  -1.1624000e-02   2.4448000e-02   4.1200000e-02  -1.1400000e-04   7.0000000e-05   1.0600000e-04
   1.3280000e+03   5.1678370e+00  -5.0000000e-06   3.4230000e-02   3.0900000e-02  -1.1400000e-04   7.0000000e-05   1.0600000e-04
   1.3290000e+03   5.1717310e+00  -2.9060000e-02   6.8456000e-02   3.0900000e-02  -1.1400000e-04   7.0000000e-05   1.0600000e-04
   1.3300000e+03   5.1756260e+00  -6.3914000e-02   2.4441000e-02   3.0900000e-02  -1.1400000e-04   7.0000000e-05   1.0600000e-04
   1.3310000e+03   5.1795210e+00  -1.7429000e-02  -4.8930000e-03   2.0600000e-02  -1.1400000e-04   7.0000000e-05   1.0600000e-04
   1.3320000e+03   5.1834140e+00  -5.8150000e-03   3.4229000e-02   3.0900000e-02  -1.1400000e-04   7.0000000e-05   1.0600000e-04
   1.3330000e+03   5.1873090e+00  -5.8110000e-03   9.7790000e-03   3.6050000e-02  -1.1400000e-04   7.0000000e-05   1.0600000e-04
   1.3340000e+03   5.1912170e+00   5.2289000e-02   4.8970000e-03   5.6650000e-02  -1.1400000e-04   7.0000000e-05   1.0600000e-04
   1.3350000e+03   5.1950970e+00  -5.8090000e-03  -4.8910000e-03   1.5450000e-02  -1.1400000e-04   7.0000000e-05   1.0600000e-04
   1.3360000e+03   5.1989920e+00   2.3241000e-02  -4.8870000e-03  -1.0300000e-02  -1.1400000e-04   7.0000000e-05   1.0600000e-04
   1.3370000e+03   5.2028870e+00  -4.6485000e-02   3.9114000e-02   4.6350000e-02  -1.1400000e-04   7.0000000e-05   1.0600000e-04
   1.3380000e+03   5.2067810e+00  -7.5530000e-02  -1.0000000e-05  -1.5450000e-02  -1.1400000e-04   7.0000000e-05   1.0600000e-04
   1.3390000e+03   5.2106750e+00  -5.2296000e-02   4.4003000e-02   5.6650000e-02  -1.1400000e-04   7.0000000e-05   1.0600000e-04
   1.3400000e+03   5.2145690e+00  -5.8100000e-02  -9.0000000e-06   2.0600000e-02  -1.1400000e-04   7.0000000e-05   1.0600000e-04
   1.3410000e+03   5.2184640e+00  -2.9052000e-02   1.4666000e-02   1.0300000e-02  -1.1400000e-04   7.0000000e-05   1.0600000e-04
   1.3420000e+03   5.2223580e+00   1.7421000e-02   5.8683000e-02  -3.6050000e-02  -1.1400000e-04   7.0000000e-05   1.0600000e-04
   1.3430000e+03   5.2262510e+00  -2.9056000e-02   4.4006000e-02  -2.0600000e-02  -1.1400000e-04   7.0000000e-05   1.0600000e-04
   1.3440000e+03   5.2301450e+00   1.1623000e-02  -1.9558000e-02   1.0300000e-02  -1.1400000e-04   7.0000000e-05   1.0600000e-04
   1.3450000e+03   5.2340400e+00   5.8120000e-03  -1.4669000e-02  -2.5750000e-02  -1.1400000e-04   7.0000000e-05   1.0600000e-04
   1.3460000e+03   5.2379400e+00  -4.0676000e-02   3.9114000e-02  -1.0300000e-02  -1.1400000e-04   7.0000000e-05   1.0600000e-04
   1.3470000e+03   5.2418290e+00   1.7429000e-02   4.8930000e-03  -1.0300000e-02  -1.1400000e-04   7.0000000e-05   1.0600000e-04
   1.3480000e+03   5.2457240e+00  -2.3248000e-02   6.3567000e-02   1.5450000e-02  -1.1400000e-04   7.0000000e-05   1.0600000e-04
   1.3490000e+03   5.2496170e+00  -4.6486000e-02   4.4004000e-02  -2.5750000e-02  -1.1400000e-04   7.0000000e-05   1.0600000e-04
   1.3500000e+03   5.2535120e+00   2.9052000e-02  -1.4666000e-02   1.5450000e-02  -1.1400000e-04   7.0000000e-05   1.0600000e-04
   1.3510000e+03   5.2574060e+00  -2.9058000e-02   5.8676000e-02  -5.1500000e-03  -1.1400000e-04   7.0000000e-05   1.0600000e-04
   1.3520000e+03   5.2613010e+00  -2.3243000e-02   2.4447000e-02  -1.5450000e-02  -1.1400000e-04   7.0000000e-05   1.0600000e-04
   1.3530000e+03   5.2651960e+00  -1.1621000e-02   9.7780000e-03   3.0900000e-02  -1.1400000e-04   7.0000000e-05   1.0600000e-04
   1.3540000e+03   5.2690900e+00  -3.4863000e-02   1.9555000e-02  -4.6350000e-02  -1.1400000e-04   7.0000000e-05   1.0600000e-04
   1.3550000e+03   5.2729830e+00  -2.3237000e-02  -1.9563000e-02   5.1500000e-03  -1.1400000e-04   7.0000000e-05   1.0600000e-04
   1.3560000e+03   5.2768780e+00   2.0000000e-06  -1.4670000e-02   2.5750000e-02  -1.1400000e-04   7.0000000e-05   1.0600000e-04
   1.3570000e+03   5.2807710e+00  -5.2294000e-02   2.9332000e-02   1.5450000e-02  -1.1400000e-04   7.0000000e-05   1.0600000e-04
   1.3580000e+03   5.2846650e+00  -2.3247000e-02   4.8897000e-02   4.6350000e-02  -1.1400000e-04   7.0000000e-05   1.0600000e-04
   1.3590000e+03   5.2885590e+00  -3.4863000e-02   1.9555000e-02   4.1200000e-02  -1.1400000e-04   7.0000000e-05   1.0600000e-04
   1.3600000e+03   5.2924550e+00  -5.2294000e-02   2.4442000e-02   4.6350000e-02  -1.1400000e-04   7.0000000e-05   1.0600000e-04
   1.3610000e+03   5.2963490e+00  -5.8180000e-03   5.3789000e-02   4.6350000e-02  -1.1400000e-04   7.0000000e-05   1.0600000e-04
   1.3620000e+03   5.3002430e+00  -2.9055000e-02   3.4226000e-02   3.0900000e-02  -1.1400000e-04   7.0000000e-05   1.0600000e-04
   1.3630000e+03   5.3041370e+00   2.3233000e-02   5.3793000e-02   5.1500000e-03  -1.1400000e-04   7.0000000e-05   1.0600000e-04
   1.3640000e+03   5.3080320e+00   2.9053000e-02  -1.9556000e-02   3.6050000e-02  -1.1400000e-04   7.0000000e-05   1.0600000e-04
   1.3650000e+03   5.3119250e+00   5.8090000e-03   9.7810000e-03   5.1500000e-03  -1.1400000e-04   7.0000000e-05   1.0600000e-04
   1.3660000e+03   5.3158210e+00   5.8040000e-03   4.4011000e-02   6.6950000e-02  -1.1400000e-04   7.0000000e-05   1.0600000e-04
   1.3670000e+03   5.3197150e+00  -5.2299000e-02   5.8672000e-02   1.5450000e-02  -1.1400000e-04   7.0000000e-05   1.0600000e-04
   1.3680000e+03   5.3236090e+00  -5.8108000e-02   5.3781000e-02   1.0300000e-02  -1.1400000e-04   7.0000000e-05   1.0600000e-04
   1.3690000e+03   5.3275030e+00  -3.4861000e-02   9.7750000e-03   5.6650000e-02  -1.1400000e-04   7.0000000e-05   1.0600000e-04
   1.3700000e+03   5.3313980e+00  -5.8120000e-03   1.4669000e-02   4.6350000e-02  -1.1400000e-04   7.0000000e-05   1.0600000e-04
   1.3710000e+03   5.3352920e+00  -2.9056000e-02   4.4006000e-02   6.1800000e-02  -1.1400000e-04   7.0000000e-05   1.0600000e-04
   1.3720000e+03   5.3391850e+00   4.0668000e-02   1.4676000e-02   5.1500000e-02  -1.1400000e-04   7.0000000e-05   1.0600000e-04
   1.3730000e+03   5.3430800e+00  -3.4859000e-02  -9.7850000e-03   1.5450000e-02  -1.1400000e-04   7.0000000e-05   1.0600000e-04
   1.3740000e+03   5.3469740e+00  -1.1619000e-02  -9.7820000e-03  -1.5450000e-02  -1.1400000e-04   7.0000000e-05   1.0600000e-04
   1.3750000e+03   5.3508690e+00  -2.3241000e-02   9.7770000e-03   3.0900000e-02  -1.1400000e-04   7.0000000e-05   1.0600000e-04
   1.3760000e+03   5.3547640e+00  -5.2298000e-02   6.3563000e-02  -2.0600000e-02  -1.1400000e-04   7.0000000e-05   1.0600000e-04
   1.3770000e+03   5.3586570e+00  -2.3250000e-02   7.8237000e-02   5.1500000e-02  -1.1400000e-04   7.0000000e-05   1.0600000e-04
   1.3780000e+03   5.3625510e+00  -4.0669000e-02  -4.8950000e-03   0.0000000e+00  -1.1400000e-04   7.0000000e-05   1.0600000e-04
   1.3790000e+03   5.3664460e+00  -2.9052000e-02   1.4666000e-02   4.6350000e-02  -1.1400000e-04   7.0000000e-05   1.0600000e-04
   1.3800000e+03   5.3703400e+00   2.9047000e-02   1.9564000e-02   5.1500000e-03  -1.1400000e-04   7.0000000e-05   1.0600000e-04
   1.3810000e+03   5.3742340e+00  -2.9056000e-02   4.4006000e-02  -3.6050000e-02  -1.1400000e-04   7.0000000e-05   1.0600000e-04
   1.3820000e+03   5.3781290e+00  -1.1622000e-02   1.4668000e-02  -5.6650000e-02  -1.1400000e-04   7.0000000e-05   1.0600000e-04
   1.3830000e+03   5.3820240e+00   2.3241000e-02  -9.7770000e-03  -2.0600000e-02  -1.1400000e-04   7.0000000e-05   1.0600000e-04
   1.3840000e+03   5.3859170e+00  -8.7150000e-02  -1.3000000e-05  -3.0900000e-02  -1.1400000e-04   7.0000000e-05   1.0600000e-04
   1.3850000e+03   5.3898120e+00  -4.6485000e-02   3.4223000e-02   0.0000000e+00  -1.1400000e-04   7.0000000e-05   1.0600000e-04
   1.3860000e+03   5.3937200e+00  -2.9058000e-02   5.3786000e-02  -1.0300000e-02  -1.1400000e-04   7.0000000e-05   1.0600000e-04
   1.3870000e+03   5.3975990e+00  -4.0674000e-02   2.4444000e-02  -5.1500000e-03  -1.1400000e-04   7.0000000e-05   1.0600000e-04
   1.3880000e+03   5.4014940e+00  -5.8130000e-03   1.9559000e-02   5.1500000e-03  -1.1400000e-04   7.0000000e-05   1.0600000e-04
   1.3890000e+03   5.4053890e+00  -1.1620000e-02  -2.0000000e-06  -1.5450000e-02  -1.1400000e-04   7.0000000e-05   1.0600000e-04
   1.3900000e+03   5.4092830e+00  -2.9049000e-02  -9.7840000e-03  -2.0600000e-02  -1.1400000e-04   7.0000000e-05   1.0600000e-04
   1.3910000e+03   5.4131770e+00  -1.7436000e-02   4.4008000e-02   5.1500000e-03  -1.1400000e-04   7.0000000e-05   1.0600000e-04
   1.3920000e+03   5.4170700e+00  -1.1627000e-02   4.8898000e-02  -3.6050000e-02  -1.1400000e-04   7.0000000e-05   1.0600000e-04
   1.3930000e+03   5.4209650e+00  -1.7429000e-02  -4.8920000e-03   1.0300000e-02  -1.1400000e-04   7.0000000e-05   1.0600000e-04
   1.3940000e+03   5.4248600e+00  -5.0000000e-06   3.4230000e-02  -2.5750000e-02  -1.1400000e-04   7.0000000e-05   1.0600000e-04
   1.3950000e+03   5.4287550e+00  -5.2294000e-02   2.9333000e-02   2.0600000e-02  -1.1400000e-04   7.0000000e-05   1.0600000e-04
   1.3960000e+03   5.4326490e+00  -2.9057000e-02   4.8896000e-02   5.1500000e-03  -1.1400000e-04   7.0000000e-05   1.0600000e-04
   1.3970000e+03   5.4365430e+00  -2.9054000e-02   2.4446000e-02   4.1200000e-02  -1.1400000e-04   7.0000000e-05   1.0600000e-04
   1.3980000e+03   5.4404370e+00  -7.5529000e-02  -4.9010000e-03   2.5750000e-02  -1.1400000e-04   7.0000000e-05   1.0600000e-04
   1.3990000e+03   5.4443320e+00   2.3244000e-02  -2.9337000e-02   5.6650000e-02  -1.1400000e-04   7.0000000e-05   1.0600000e-04
   1.4000000e+03   5.4482250e+00   1.1620000e-02   2.0000000e-06   0.0000000e+00  -1.1400000e-04   7.0000000e-05   1.0600000e-04
   1.4010000e+03   5.4521190e+00  -4.6483000e-02   1.9553000e-02   1.5450000e-02  -1.1400000e-04   7.0000000e-05   1.0600000e-04
   1.4020000e+03   5.4560140e+00   3.4858000e-02   1.4675000e-02   3.0900000e-02  -1.1400000e-04   7.0000000e-05   1.0600000e-04
   1.4030000e+03   5.4599080e+00  -2.3246000e-02   3.9117000e-02   2.5750000e-02  -1.1400000e-04   7.0000000e-05   1.0600000e-04
   1.4040000e+03   5.4638020e+00  -2.3242000e-02   1.4667000e-02   6.1800000e-02  -1.1400000e-04   7.0000000e-05   1.0600000e-04
   1.4050000e+03   5.4676980e+00  -2.9053000e-02   2.4446000e-02   2.5750000e-02  -1.1400000e-04   7.0000000e-05   1.0600000e-04
   1.4060000e+03   5.4715910e+00  -5.8104000e-02   2.9332000e-02   2.0600000e-02  -1.1400000e-04   7.0000000e-05   1.0600000e-04
   1.4070000e+03   5.4754850e+00  -5.8110000e-03   4.8890000e-03   4.1200000e-02  -1.1400000e-04   7.0000000e-05   1.0600000e-04
   1.4080000e+03   5.4793800e+00  -2.3241000e-02   4.8870000e-03   3.0900000e-02  -1.1400000e-04   7.0000000e-05   1.0600000e-04
   1.4090000e+03   5.4832740e+00  -1.1620000e-02  -2.0000000e-06   4.1200000e-02  -1.1400000e-04   7.0000000e-05   1.0600000e-04
   1.4100000e+03   5.4871780e+00   2.3236000e-02   2.9343000e-02   3.0900000e-02  -1.1400000e-04   7.0000000e-05   1.0600000e-04
   1.4110000e+03   5.4910640e+00  -2.9057000e-02   4.8896000e-02   6.1800000e-02  -1.1400000e-04   7.0000000e-05   1.0600000e-04
   1.4120000e+03   5.4949570e+00  -3.4857000e-02  -1.9565000e-02   2.0600000e-02  -1.1400000e-04   7.0000000e-05   1.0600000e-04
   1.4130000e+03   5.4988510e+00  -5.2293000e-02   1.9552000e-02   1.5450000e-02  -1.1400000e-04   7.0000000e-05   1.0600000e-04
   1.4140000e+03   5.5027460e+00  -6.3919000e-02   6.3561000e-02  -1.0300000e-02  -1.1400000e-04   7.0000000e-05   1.0600000e-04
   1.4150000e+03   5.5066390e+00  -4.0672000e-02   1.4664000e-02   2.5750000e-02  -1.1400000e-04   7.0000000e-05   1.0600000e-04
   1.4160000e+03   5.5105330e+00  -1.1620000e-02  -2.0000000e-06  -2.0600000e-02  -1.1400000e-04   7.0000000e-05   1.0600000e-04
   1.4170000e+03   5.5144280e+00  -2.9051000e-02   4.8860000e-03   3.6050000e-02  -1.1400000e-04   7.0000000e-05   1.0600000e-04
   1.4180000e+03   5.5183220e+00   2.3240000e-02   3.0000000e-06  -1.0300000e-02  -1.1400000e-04   7.0000000e-05   1.0600000e-04
   1.4190000e+03   5.5222170e+00   2.3233000e-02   4.8903000e-02  -5.1500000e-03  -1.1400000e-04   7.0000000e-05   1.0600000e-04
   1.4200000e+03   5.5261110e+00  -6.9727000e-02   5.3781000e-02   6.6950000e-02  -1.1400000e-04   7.0000000e-05   1.0600000e-04
   1.4210000e+03   5.5300050e+00   0.0000000e+00   0.0000000e+00   1.0300000e-02  -1.1400000e-04   7.0000000e-05   1.0600000e-04
   1.4220000e+03   5.5338990e+00  -5.8103000e-02   1.9552000e-02   4.6350000e-02  -1.1400000e-04   7.0000000e-05   1.0600000e-04
   1.4230000e+03   5.5377940e+00  -4.0674000e-02   2.9335000e-02   1.5450000e-02  -1.1400000e-04   7.0000000e-05   1.0600000e-04
   1.4240000e+03   5.5416890e+00   1.1622000e-02  -1.4668000e-02  -5.1500000e-03  -1.1400000e-04   7.0000000e-05   1.0600000e-04
   1.4250000e+03   5.5455830e+00  -2.3251000e-02   7.3347000e-02   1.0300000e-02  -1.1400000e-04   7.0000000e-05   1.0600000e-04
   1.4260000e+03   5.5494770e+00   2.9042000e-02   5.3794000e-02  -4.1200000e-02  -1.1400000e-04   7.0000000e-05   1.0600000e-04
   1.4270000e+03   5.5533700e+00  -2.9046000e-02  -2.9344000e-02  -3.0900000e-02  -1.1400000e-04   7.0000000e-05   1.0600000e-04
   1.4280000e+03   5.5572660e+00  -5.8107000e-02   4.8891000e-02  -5.1500000e-03  -1.1400000e-04   7.0000000e-05   1.0600000e-04
   1.4290000e+03   5.5611600e+00  -5.8106000e-02   3.9111000e-02  -1.5450000e-02  -1.1400000e-04   7.0000000e-05   1.0600000e-04
   1.4300000e+03   5.5650530e+00  -1.1626000e-02   4.4008000e-02   5.1500000e-03  -1.1400000e-04   7.0000000e-05   1.0600000e-04
   1.4310000e+03   5.5689480e+00  -5.2294000e-02   2.4442000e-02   4.1200000e-02  -1.1400000e-04   7.0000000e-05   1.0600000e-04
   1.4320000e+03   5.5728430e+00  -5.8110000e-03   4.8890000e-03  -2.0600000e-02  -1.1400000e-04   7.0000000e-05   1.0600000e-04
   1.4330000e+03   5.5767360e+00   4.0000000e-06  -2.9340000e-02   3.0900000e-02  -1.1400000e-04   7.0000000e-05   1.0600000e-04
   1.4340000e+03   5.5806310e+00  -2.9054000e-02   2.9336000e-02  -4.6350000e-02  -1.1400000e-04   7.0000000e-05   1.0600000e-04
   1.4350000e+03   5.5845260e+00  -1.7435000e-02   3.9118000e-02   5.1500000e-03  -1.1400000e-04   7.0000000e-05   1.0600000e-04
   1.4360000e+03   5.5884190e+00  -2.3241000e-02   4.8870000e-03   2.0600000e-02  -1.1400000e-04   7.0000000e-05   1.0600000e-04
   1.4370000e+03   5.5923540e+00  -5.2293000e-02   1.9553000e-02  -4.1200000e-02  -1.1400000e-04   7.0000000e-05   1.0600000e-04
   1.4380000e+03   5.5962070e+00   2.3237000e-02   2.4453000e-02   4.1200000e-02  -1.1400000e-04   7.0000000e-05   1.0600000e-04
   1.4390000e+03   5.6001020e+00  -4.0674000e-02   2.9334000e-02  -5.1500000e-02  -1.1400000e-04   7.0000000e-05   1.0600000e-04
   1.4400000e+03   5.6039970e+00  -5.8160000e-03   4.4009000e-02   4.6350000e-02  -1.1400000e-04   7.0000000e-05   1.0600000e-04
   1.4410000e+03   5.6078920e+00  -4.0671000e-02   4.8840000e-03   1.0300000e-02  -1.1400000e-04   7.0000000e-05   1.0600000e-04
   1.4420000e+03   5.6117850e+00  -5.8140000e-03   2.4449000e-02   5.6650000e-02  -1.1400000e-04   7.0000000e-05   1.0600000e-04
   1.4430000e+03   5.6156800e+00  -3.0000000e-06   1.9560000e-02   1.5450000e-02  -1.1400000e-04   7.0000000e-05   1.0600000e-04
   1.4440000e+03   5.6195730e+00  -6.9722000e-02   1.4660000e-02   4.1200000e-02  -1.1400000e-04   7.0000000e-05   1.0600000e-04
   1.4450000e+03   5.6234670e+00  -5.2298000e-02   5.3782000e-02   4.1200000e-02  -1.1400000e-04   7.0000000e-05   1.0600000e-04
   1.4460000e+03   5.6273610e+00  -2.3238000e-02  -1.4673000e-02   1.5450000e-02  -1.1400000e-04   7.0000000e-05   1.0600000e-04
   1.4470000e+03   5.6312570e+00  -5.2292000e-02   1.4662000e-02   6.6950000e-02  -1.1400000e-04   7.0000000e-05   1.0600000e-04
   1.4480000e+03   5.6351500e+00   1.7423000e-02   5.3792000e-02   4.1200000e-02  -1.1400000e-04   7.0000000e-05   1.0600000e-04
   1.4490000e+03   5.6390450e+00  -4.0672000e-02   1.4665000e-02   5.6650000e-02  -1.1400000e-04   7.0000000e-05   1.0600000e-04
   1.4500000e+03   5.6429380e+00  -1.1621000e-02   4.8880000e-03   5.6650000e-02  -1.1400000e-04   7.0000000e-05   1.0600000e-04
   1.4510000e+03   5.6468330e+00  -2.3239000e-02  -4.8930000e-03   3.6050000e-02  -1.1400000e-04   7.0000000e-05   1.0600000e-04
   1.4520000e+03   5.6507270e+00  -2.3241000e-02   9.7770000e-03  -5.1500000e-03  -1.1400000e-04   7.0000000e-05   1.0600000e-04
   1.4530000e+03   5.6546230e+00  -4.8804100e-01   9.7080000e-03   0.0000000e+00  -1.1400000e-04   7.0000000e-05   1.0600000e-04
   1.4540000e+03   5.6585170e+00  -1.1629000e-02   6.3568000e-02  -3.0900000e-02  -1.1400000e-04   7.0000000e-05   1.0600000e-04
   1.4550000e+03   5.6624110e+00  -5.8104000e-02   2.4441000e-02   4.6350000e-02  -1.1400000e-04   7.0000000e-05   1.0600000e-04
   1.4560000e+03   5.6663060e+00  -3.4861000e-02   4.8850000e-03   3.6050000e-02  -1.1400000e-04   7.0000000e-05   1.0600000e-04
   1.4570000e+03   5.6702000e+00  -2.9052000e-02   1.4666000e-02   4.1200000e-02  -1.1400000e-04   7.0000000e-05   1.0600000e-04
   1.4580000e+03   5.6740940e+00  -2.9051000e-02   4.8860000e-03   5.1500000e-03  -1.1400000e-04   7.0000000e-05   1.0600000e-04
   1.4590000e+03   5.6779870e+00  -2.9059000e-02   5.8676000e-02  -3.6050000e-02  -1.1400000e-04   7.0000000e-05   1.0600000e-04
   1.4600000e+03   5.6818810e+00  -5.8180000e-03   5.3789000e-02   4.1200000e-02  -1.1400000e-04   7.0000000e-05   1.0600000e-04
   1.4610000e+03   5.6857760e+00  -6.9719000e-02  -9.7900000e-03   2.5750000e-02  -1.1400000e-04   7.0000000e-05   1.0600000e-04
   1.4620000e+03   5.6896710e+00  -7.0000000e-06   5.3790000e-02   5.1500000e-03  -1.1400000e-04   7.0000000e-05   1.0600000e-04
   1.4630000e+03   5.6935650e+00  -1.7435000e-02   3.4228000e-02   1.0300000e-02  -1.1400000e-04   7.0000000e-05   1.0600000e-04
   1.4640000e+03   5.6974590e+00  -4.6483000e-02   2.4444000e-02  -1.5450000e-02  -1.1400000e-04   7.0000000e-05   1.0600000e-04
   1.4650000e+03   5.7013530e+00  -5.8150000e-03   3.4229000e-02  -2.0600000e-02  -1.1400000e-04   7.0000000e-05   1.0600000e-04
   1.4660000e+03   5.7052480e+00  -6.3911000e-02   4.8810000e-03  -2.0600000e-02  -1.1400000e-04   7.0000000e-05   1.0600000e-04
   1.4670000e+03   5.7091420e+00   5.8050000e-03   3.4231000e-02  -1.5450000e-02  -1.1400000e-04   7.0000000e-05   1.0600000e-04
   1.4680000e+03   5.7130360e+00   4.6476000e-02   2.9347000e-02  -5.1500000e-03  -1.1400000e-04   7.0000000e-05   1.0600000e-04
   1.4690000e+03   5.7169310e+00  -4.6486000e-02   3.9113000e-02   1.5450000e-02  -1.1400000e-04   7.0000000e-05   1.0600000e-04
   1.4700000e+03   5.7208260e+00  -1.7430000e-02  -3.0000000e-06   0.0000000e+00  -1.1400000e-04   7.0000000e-05   1.0600000e-04
   1.4710000e+03   5.7247190e+00  -4.0675000e-02   3.4224000e-02   3.6050000e-02  -1.1400000e-04   7.0000000e-05   1.0600000e-04
   1.4720000e+03   5.7286140e+00  -7.5535000e-02   3.4219000e-02  -3.6050000e-02  -1.1400000e-04   7.0000000e-05   1.0600000e-04
   1.4730000e+03   5.7325070e+00  -1.7431000e-02   4.8870000e-03   1.0300000e-02  -1.1400000e-04   7.0000000e-05   1.0600000e-04
   1.4740000e+03   5.7364060e+00  -1.7436000e-02   4.4007000e-02  -5.1500000e-03  -1.1400000e-04   7.0000000e-05   1.0600000e-04
   1.4750000e+03   5.7402950e+00  -2.3243000e-02   1.9557000e-02  -1.0300000e-02  -1.1400000e-04   7.0000000e-05   1.0600000e-04
   1.4760000e+03   5.7441910e+00   4.0671000e-02  -9.7740000e-03   2.0600000e-02  -1.1400000e-04   7.0000000e-05   1.0600000e-04
   1.4770000e+03   5.7480850e+00  -2.3243000e-02   1.9557000e-02  -5.1500000e-02  -1.1400000e-04   7.0000000e-05   1.0600000e-04
   1.4780000e+03   5.7519780e+00  -1.7433000e-02   1.9558000e-02   1.0300000e-02  -1.1400000e-04   7.0000000e-05   1.0600000e-04
   1.4790000e+03   5.7558720e+00  -6.3916000e-02   4.4001000e-02   5.1500000e-03  -1.1400000e-04   7.0000000e-05   1.0600000e-04
   1.4800000e+03   5.7597670e+00  -6.3912000e-02   1.4661000e-02   4.6350000e-02  -1.1400000e-04   7.0000000e-05   1.0600000e-04
   1.4810000e+03   5.7636610e+00  -2.3242000e-02   1.4667000e-02   1.5450000e-02  -1.1400000e-04   7.0000000e-05   1.0600000e-04
   1.4820000e+03   5.7675570e+00  -1.1629000e-02   5.8678000e-02   5.6650000e-02  -1.1400000e-04   7.0000000e-05   1.0600000e-04
   1.4830000e+03   5.7714510e+00  -5.8130000e-03   1.9559000e-02   5.1500000e-03  -1.1400000e-04   7.0000000e-05   1.0600000e-04
   1.4840000e+03   5.7753450e+00   1.1624000e-02  -2.9338000e-02  -5.1500000e-03  -1.1400000e-04   7.0000000e-05   1.0600000e-04
   1.4850000e+03   5.7792380e+00  -1.1624000e-02   2.4448000e-02   2.0600000e-02  -1.1400000e-04   7.0000000e-05   1.0600000e-04
   1.4860000e+03   5.7831340e+00  -1.1624000e-02   2.4448000e-02   3.6050000e-02  -1.1400000e-04   7.0000000e-05   1.0600000e-04
   1.4870000e+03   5.7870270e+00  -2.3244000e-02   2.4447000e-02   5.6650000e-02  -1.1400000e-04   7.0000000e-05   1.0600000e-04
   1.4880000e+03   5.7909210e+00  -5.8106000e-02   4.4001000e-02   4.1200000e-02  -1.1400000e-04   7.0000000e-05   1.0600000e-04
   1.4890000e+03   5.7948330e+00  -4.6481000e-02   4.8830000e-03   7.2100000e-02  -1.1400000e-04   7.0000000e-05   1.0600000e-04
   1.4900000e+03   5.7987100e+00  -5.8090000e-03  -4.8910000e-03   2.0600000e-02  -1.1400000e-04   7.0000000e-05   1.0600000e-04
   1.4910000e+03   5.8026050e+00  -1.0000000e-06   4.8900000e-03   1.0300000e-02  -1.1400000e-04   7.0000000e-05   1.0600000e-04
   1.4920000e+03   5.8064990e+00  -1.1620000e-02  -2.0000000e-06   5.1500000e-02  -1.1400000e-04   7.0000000e-05   1.0600000e-04
   1.4930000e+03   5.8103930e+00   3.4855000e-02   3.9125000e-02   2.5750000e-02  -1.1400000e-04   7.0000000e-05   1.0600000e-04
   1.4940000e+03   5.8142870e+00  -2.3247000e-02   5.3787000e-02   6.6950000e-02  -1.1400000e-04   7.0000000e-05   1.0600000e-04
   1.4950000e+03   5.8181820e+00   2.9046000e-02   2.9344000e-02   4.1200000e-02  -1.1400000e-04   7.0000000e-05   1.0600000e-04
   1.4960000e+03   5.8220760e+00  -4.6482000e-02   1.4663000e-02   0.0000000e+00  -1.1400000e-04   7.0000000e-05   1.0600000e-04
   1.4970000e+03   5.8259700e+00   1.1613000e-02   4.8902000e-02  -1.5450000e-02  -1.1400000e-04   7.0000000e-05   1.0600000e-04
   1.4980000e+03   5.8298650e+00   1.7429000e-02   9.7830000e-03   1.5450000e-02  -1.1400000e-04   7.0000000e-05   1.0600000e-04
   1.4990000e+03   5.8337600e+00  -6.3911000e-02   4.8810000e-03  -2.5750000e-02  -1.1400000e-04   7.0000000e-05   1.0600000e-04
   1.5000000e+03   5.8376530e+00   2.3240000e-02   3.0000000e-06   3.0900000e-02  -1.1400000e-04   7.0000000e-05   1.0600000e-04
   1.5010000e+03   5.8415480e+00  -5.2290000e-02  -8.0000000e-06   0.0000000e+00  -1.1400000e-04   7.0000000e-05   1.0600000e-04
   1.5020000e+03   5.8454400e+00  -4.6489000e-02   6.3563000e-02   3.6050000e-02  -1.1400000e-04   7.0000000e-05   1.0600000e-04
   1.5030000e+03   5.8493350e+00  -1.1625000e-02   3.4228000e-02  -5.1500000e-03  -1.1400000e-04   7.0000000e-05   1.0600000e-04
   1.5040000e+03   5.8532300e+00  -2.9051000e-02   4.8860000e-03  -5.1500000e-03  -1.1400000e-04   7.0000000e-05   1.0600000e-04
   1.5050000e+03   5.8571240e+00  -2.3240000e-02  -3.0000000e-06  -3.0900000e-02  -1.1400000e-04   7.0000000e-05   1.0600000e-04
   1.5060000e+03   5.8610190e+00   1.7433000e-02  -1.9558000e-02  -5.1500000e-03  -1.1400000e-04   7.0000000e-05   1.0600000e-04
   1.5070000e+03   5.8649130e+00  -1.1622000e-02   1.4668000e-02  -2.0600000e-02  -1.1400000e-04   7.0000000e-05   1.0600000e-04
   1.5080000e+03   5.8688060e+00   2.3233000e-02   4.8903000e-02  -3.0900000e-02  -1.1400000e-04   7.0000000e-05   1.0600000e-04
   1.5090000e+03   5.8727010e+00  -2.3247000e-02   5.3787000e-02  -1.0300000e-02  -1.1400000e-04   7.0000000e-05   1.0600000e-04
   1.5100000e+03   5.8765950e+00  -5.8104000e-02   2.9331000e-02   5.1500000e-03  -1.1400000e-04   7.0000000e-05   1.0600000e-04
   1.5110000e+03   5.8804910e+00  -2.9057000e-02   4.8896000e-02  -5.1500000e-03  -1.1400000e-04   7.0000000e-05   1.0600000e-04
   1.5120000e+03   5.8843850e+00  -1.7435000e-02   3.4227000e-02  -1.5450000e-02  -1.1400000e-04   7.0000000e-05   1.0600000e-04
   1.5130000e+03   5.8882790e+00  -2.9051000e-02   9.7760000e-03  -1.0300000e-02  -1.1400000e-04   7.0000000e-05   1.0600000e-04
   1.5140000e+03   5.8921730e+00  -1.1616000e-02  -2.9342000e-02   1.0300000e-02  -1.1400000e-04   7.0000000e-05   1.0600000e-04
   1.5150000e+03   5.8960680e+00  -4.6478000e-02  -1.4677000e-02  -3.0900000e-02  -1.1400000e-04   7.0000000e-05   1.0600000e-04
   1.5160000e+03   5.8999610e+00  -4.0676000e-02   3.9114000e-02   4.1200000e-02  -1.1400000e-04   7.0000000e-05   1.0600000e-04
   1.5170000e+03   5.9038540e+00  -9.0000000e-06   5.8680000e-02  -2.5750000e-02  -1.1400000e-04   7.0000000e-05   1.0600000e-04
   1.5180000e+03   5.9077490e+00  -6.3912000e-02   1.4661000e-02   1.5450000e-02  -1.1400000e-04   7.0000000e-05   1.0600000e-04
   1.5190000e+03   5.9116450e+00  -6.3911000e-02   4.8810000e-03   2.5750000e-02  -1.1400000e-04   7.0000000e-05   1.0600000e-04
   1.5200000e+03   5.9155380e+00  -1.1619000e-02  -4.8920000e-03   5.6650000e-02  -1.1400000e-04   7.0000000e-05   1.0600000e-04
   1.5210000e+03   5.9194330e+00  -2.9047000e-02  -1.9564000e-02   1.0300000e-02  -1.1400000e-04   7.0000000e-05   1.0600000e-04
   1.5220000e+03   5.9233270e+00  -3.0000000e-06   1.9560000e-02   2.5750000e-02  -1.1400000e-04   7.0000000e-05   1.0600000e-04
   1.5230000e+03   5.9272200e+00   3.4857000e-02   2.4455000e-02   1.0300000e-02  -1.1400000e-04   7.0000000e-05   1.0600000e-04
   1.5240000e+03   5.9311160e+00  -2.9054000e-02   2.9336000e-02   0.0000000e+00  -1.1400000e-04   7.0000000e-05   1.0600000e-04
   1.5250000e+03   5.9350100e+00  -2.3249000e-02   5.8677000e-02   8.2400000e-02  -1.1400000e-04   7.0000000e-05   1.0600000e-04
   1.5260000e+03   5.9389040e+00  -6.3914000e-02   2.4441000e-02  -1.5450000e-02  -1.1400000e-04   7.0000000e-05   1.0600000e-04
   1.5270000e+03   5.9428000e+00  -5.8108000e-02   5.3781000e-02   5.1500000e-02  -1.1400000e-04   7.0000000e-05   1.0600000e-04
   1.5280000e+03   5.9466920e+00   1.7425000e-02   3.4233000e-02   5.1500000e-03  -1.1400000e-04   7.0000000e-05   1.0600000e-04
   1.5290000e+03   5.9505870e+00  -5.8040000e-03  -3.9121000e-02   1.5450000e-02  -1.1400000e-04   7.0000000e-05   1.0600000e-04
   1.5300000e+03   5.9544830e+00   1.1619000e-02   9.7820000e-03   3.6050000e-02  -1.1400000e-04   7.0000000e-05   1.0600000e-04
   1.5310000e+03   5.9583750e+00  -7.5534000e-02   2.4439000e-02   2.0600000e-02  -1.1400000e-04   7.0000000e-05   1.0600000e-04
   1.5320000e+03   5.9622690e+00  -8.7159000e-02   6.3557000e-02   4.6350000e-02  -1.1400000e-04   7.0000000e-05   1.0600000e-04
   1.5330000e+03   5.9661640e+00  -5.8180000e-03   5.8679000e-02   3.6050000e-02  -1.1400000e-04   7.0000000e-05   1.0600000e-04
   1.5340000e+03   5.9700600e+00  -4.0671000e-02   4.8850000e-03   4.6350000e-02  -1.1400000e-04   7.0000000e-05   1.0600000e-04
   1.5350000e+03   5.9739520e+00  -2.3239000e-02  -4.8930000e-03   3.0900000e-02  -1.1400000e-04   7.0000000e-05   1.0600000e-04
   1.5360000e+03   5.9778470e+00  -5.8130000e-03   2.4449000e-02   0.0000000e+00  -1.1400000e-04   7.0000000e-05   1.0600000e-04
   1.5370000e+03   5.9817400e+00  -2.3241000e-02   4.8870000e-03  -3.0900000e-02  -1.1400000e-04   7.0000000e-05   1.0600000e-04
   1.5380000e+03   5.9856740e+00   2.3242000e-02  -1.4667000e-02   3.6050000e-02  -1.1400000e-04   7.0000000e-05   1.0600000e-04
   1.5390000e+03   5.9895300e+00  -5.8110000e-03   4.8890000e-03  -1.0300000e-02  -1.1400000e-04   7.0000000e-05   1.0600000e-04
   1.5400000e+03   5.9934670e+00  -5.2294000e-02   2.9332000e-02   8.7550000e-02  -1.1400000e-04   7.0000000e-05   1.0600000e-04
   1.5410000e+03   5.9973180e+00  -4.0000000e-06   2.4450000e-02   2.0600000e-02  -1.1400000e-04   7.0000000e-05   1.0600000e-04
   1.5420000e+03   6.0012140e+00  -1.7442000e-02   8.3127000e-02  -2.5750000e-02  -1.1400000e-04   7.0000000e-05   1.0600000e-04
   1.5430000e+03   6.0051060e+00  -2.9054000e-02   2.9336000e-02  -3.6050000e-02  -1.1400000e-04   7.0000000e-05   1.0600000e-04
   1.5440000e+03   6.0090020e+00   3.4862000e-02  -1.4665000e-02   5.1500000e-03  -1.1400000e-04   7.0000000e-05   1.0600000e-04
   1.5450000e+03   6.0128960e+00  -2.3243000e-02   1.9557000e-02   3.6050000e-02  -1.1400000e-04   7.0000000e-05   1.0600000e-04
   1.5460000e+03   6.0167890e+00  -2.9056000e-02   3.9116000e-02   2.0600000e-02  -1.1400000e-04   7.0000000e-05   1.0600000e-04
   1.5470000e+03   6.0206830e+00  -1.7435000e-02   3.4228000e-02   1.0300000e-02  -1.1400000e-04   7.0000000e-05   1.0600000e-04
   1.5480000e+03   6.0245780e+00  -1.1624000e-02   2.9338000e-02  -2.5750000e-02  -1.1400000e-04   7.0000000e-05   1.0600000e-04
   1.5490000e+03   6.0284720e+00  -2.9047000e-02  -2.4454000e-02  -2.5750000e-02  -1.1400000e-04   7.0000000e-05   1.0600000e-04
   1.5500000e+03   6.0323670e+00  -2.3245000e-02   3.4227000e-02  -5.1500000e-02  -1.1400000e-04   7.0000000e-05   1.0600000e-04
   1.5510000e+03   6.0362610e+00  -1.1623000e-02   1.9558000e-02   1.0300000e-02  -1.1400000e-04   7.0000000e-05   1.0600000e-04
   1.5520000e+03   6.0401540e+00  -2.3239000e-02  -9.7830000e-03  -5.1500000e-03  -1.1400000e-04   7.0000000e-05   1.0600000e-04
   1.5530000e+03   6.0440500e+00   2.3239000e-02   9.7830000e-03  -5.1500000e-03  -1.1400000e-04   7.0000000e-05   1.0600000e-04
   1.5540000e+03   6.0479440e+00  -5.8130000e-03   1.9559000e-02   0.0000000e+00  -1.1400000e-04   7.0000000e-05   1.0600000e-04
   1.5550000e+03   6.0518380e+00  -2.9052000e-02   1.4666000e-02  -2.5750000e-02  -1.1400000e-04   7.0000000e-05   1.0600000e-04
   1.5560000e+03   6.0557320e+00  -3.4869000e-02   6.3565000e-02   4.6350000e-02  -1.1400000e-04   7.0000000e-05   1.0600000e-04
   1.5570000e+03   6.0596270e+00  -4.0673000e-02   1.9554000e-02  -2.5750000e-02  -1.1400000e-04   7.0000000e-05   1.0600000e-04
   1.5580000e+03   6.0635210e+00  -2.3244000e-02   2.4447000e-02   2.5750000e-02  -1.1400000e-04   7.0000000e-05   1.0600000e-04
   1.5590000e+03   6.0674160e+00  -1.7434000e-02   2.9337000e-02   2.5750000e-02  -1.1400000e-04   7.0000000e-05   1.0600000e-04
   1.5600000e+03   6.0713080e+00  -5.8160000e-03   4.4009000e-02   7.2100000e-02  -1.1400000e-04   7.0000000e-05   1.0600000e-04
   1.5610000e+03   6.0752020e+00   1.1618000e-02   1.4672000e-02   4.1200000e-02  -1.1400000e-04   7.0000000e-05   1.0600000e-04
   1.5620000e+03   6.0790970e+00  -3.4865000e-02   3.4225000e-02  -3.6050000e-02  -1.1400000e-04   7.0000000e-05   1.0600000e-04
   1.5630000e+03   6.0829920e+00  -5.2291000e-02   4.8830000e-03   2.5750000e-02  -1.1400000e-04   7.0000000e-05   1.0600000e-04
   1.5640000e+03   6.0868860e+00  -2.3235000e-02  -3.9123000e-02   5.1500000e-03  -1.1400000e-04   7.0000000e-05   1.0600000e-04
   1.5650000e+03   6.0907800e+00  -2.9053000e-02   1.9556000e-02   4.6350000e-02  -1.1400000e-04   7.0000000e-05   1.0600000e-04
   1.5660000e+03   6.0946740e+00  -1.7435000e-02   3.4228000e-02   5.1500000e-03  -1.1400000e-04   7.0000000e-05   1.0600000e-04
   1.5670000e+03   6.0985690e+00  -7.5534000e-02   2.4439000e-02   4.1200000e-02  -1.1400000e-04   7.0000000e-05   1.0600000e-04
   1.5680000e+03   6.1024630e+00   5.8000000e-03   6.8461000e-02   1.0300000e-02  -1.1400000e-04   7.0000000e-05   1.0600000e-04
   1.5690000e+03   6.1063590e+00   1.7425000e-02   3.4233000e-02   2.0600000e-02  -1.1400000e-04   7.0000000e-05   1.0600000e-04
   1.5700000e+03   6.1102530e+00  -6.3914000e-02   2.4441000e-02   4.1200000e-02  -1.1400000e-04   7.0000000e-05   1.0600000e-04
   1.5710000e+03   6.1141470e+00   5.8095000e-02   3.4239000e-02   4.6350000e-02  -1.1400000e-04   7.0000000e-05   1.0600000e-04
   1.5720000e+03   6.1180400e+00  -5.8100000e-03  -1.0000000e-06   4.1200000e-02  -1.1400000e-04   7.0000000e-05   1.0600000e-04
   1.5730000e+03   6.1219350e+00  -2.9051000e-02   9.7760000e-03   5.1500000e-02  -1.1400000e-04   7.0000000e-05   1.0600000e-04
   1.5740000e+03   6.1258300e+00   5.8070000e-03   1.9561000e-02   3.0900000e-02  -1.1400000e-04   7.0000000e-05   1.0600000e-04
   1.5750000e+03   6.1297230e+00  -8.1344000e-02   2.9329000e-02  -5.1500000e-02  -1.1400000e-04   7.0000000e-05   1.0600000e-04
   1.5760000e+03   6.1336170e+00  -4.0676000e-02   4.4005000e-02   3.6050000e-02  -1.1400000e-04   7.0000000e-05   1.0600000e-04
   1.5770000e+03   6.1375120e+00   1.7428000e-02   1.4672000e-02  -5.1500000e-03  -1.1400000e-04   7.0000000e-05   1.0600000e-04
   1.5780000e+03   6.1414060e+00  -1.7428000e-02  -1.4672000e-02   2.5750000e-02  -1.1400000e-04   7.0000000e-05   1.0600000e-04
   1.5790000e+03   6.1453010e+00  -1.7427000e-02  -1.9562000e-02   4.6350000e-02  -1.1400000e-04   7.0000000e-05   1.0600000e-04
   1.5800000e+03   6.1491950e+00   2.3238000e-02   1.4673000e-02  -1.0300000e-02  -1.1400000e-04   7.0000000e-05   1.0600000e-04
   1.5810000e+03   6.1530890e+00  -5.8108000e-02   5.3781000e-02   3.0900000e-02  -1.1400000e-04   7.0000000e-05   1.0600000e-04
   1.5820000e+03   6.1569840e+00   2.3236000e-02   2.9343000e-02   0.0000000e+00  -1.1400000e-04   7.0000000e-05   1.0600000e-04
   1.5830000e+03   6.1608780e+00   1.7431000e-02  -9.7770000e-03   2.0600000e-02  -1.1400000e-04   7.0000000e-05   1.0600000e-04
   1.5840000e+03   6.1647720e+00   4.0666000e-02   2.9346000e-02  -2.5750000e-02  -1.1400000e-04   7.0000000e-05   1.0600000e-04
   1.5850000e+03   6.1686680e+00   1.1617000e-02   1.9562000e-02   1.5450000e-02  -1.1400000e-04   7.0000000e-05   1.0600000e-04
   1.5860000e+03   6.1725610e+00  -2.3236000e-02  -2.9343000e-02  -5.1500000e-03  -1.1400000e-04   7.0000000e-05   1.0600000e-04
   1.5870000e+03   6.1764550e+00  -3.4860000e-02  -5.0000000e-06  -5.1500000e-03  -1.1400000e-04   7.0000000e-05   1.0600000e-04
   1.5880000e+03   6.1803500e+00  -5.2292000e-02   1.4662000e-02  -2.0600000e-02  -1.1400000e-04   7.0000000e-05   1.0600000e-04
   1.5890000e+03   6.1842440e+00  -6.3913000e-02   1.9551000e-02  -5.1500000e-03  -1.1400000e-04   7.0000000e-05   1.0600000e-04
   1.5900000e+03   6.1881370e+00  -1.1632000e-02   9.2908000e-02  -2.5750000e-02  -1.1400000e-04   7.0000000e-05   1.0600000e-04
   1.5910000e+03   6.1920310e+00   1.7424000e-02   4.4012000e-02   5.1500000e-03  -1.1400000e-04   7.0000000e-05   1.0600000e-04
   1.5920000e+03   6.1959400e+00   5.8060000e-03   2.9341000e-02  -5.1500000e-03  -1.1400000e-04   7.0000000e-05   1.0600000e-04
   1.5930000e+03   6.1998210e+00   5.8110000e-03  -9.7790000e-03  -3.0900000e-02  -1.1400000e-04   7.0000000e-05   1.0600000e-04
   1.5940000e+03   6.2037150e+00  -4.6483000e-02   2.4444000e-02   2.0600000e-02  -1.1400000e-04   7.0000000e-05   1.0600000e-04
   1.5950000e+03   6.2076080e+00  -4.0673000e-02   1.9554000e-02  -4.1200000e-02  -1.1400000e-04   7.0000000e-05   1.0600000e-04
   1.5960000e+03   6.2115030e+00  -2.9057000e-02   4.8896000e-02   1.5450000e-02  -1.1400000e-04   7.0000000e-05   1.0600000e-04
   1.5970000e+03   6.2153970e+00  -5.8120000e-03   1.4669000e-02   1.5450000e-02  -1.1400000e-04   7.0000000e-05   1.0600000e-04
   1.5980000e+03   6.2192930e+00   1.1624000e-02  -2.9338000e-02  -2.0600000e-02  -1.1400000e-04   7.0000000e-05   1.0600000e-04
   1.5990000e+03   6.2231870e+00   2.9044000e-02   4.4014000e-02  -5.1500000e-03  -1.1400000e-04   7.0000000e-05   1.0600000e-04
   1.6000000e+03   6.2270810e+00  -1.1627000e-02   4.8898000e-02  -5.1500000e-02  -1.1400000e-04   7.0000000e-05   1.0600000e-04
   1.6010000e+03   6.2309740e+00   2.3240000e-02   3.0000000e-06   1.5450000e-02  -1.1400000e-04   7.0000000e-05   1.0600000e-04
   1.6020000e+03   6.2348740e+00  -5.2298000e-02   5.3782000e-02   2.0600000e-02  -1.1400000e-04   7.0000000e-05   1.0600000e-04
   1.6030000e+03   6.2387630e+00  -6.9721000e-02   9.7710000e-03   4.1200000e-02  -1.1400000e-04   7.0000000e-05   1.0600000e-04
   1.6040000e+03   6.2426570e+00  -1.1621000e-02   9.7780000e-03   1.5450000e-02  -1.1400000e-04   7.0000000e-05   1.0600000e-04
   1.6050000e+03   6.2465520e+00  -3.4863000e-02   2.4445000e-02   6.6950000e-02  -1.1400000e-04   7.0000000e-05   1.0600000e-04
   1.6060000e+03   6.2504460e+00   1.1617000e-02   1.9562000e-02   3.0900000e-02  -1.1400000e-04   7.0000000e-05   1.0600000e-04
   1.6070000e+03   6.2543400e+00   1.7431000e-02  -9.7780000e-03   1.0300000e-02  -1.1400000e-04   7.0000000e-05   1.0600000e-04
   1.6080000e+03   6.2582350e+00  -4.0673000e-02   1.9555000e-02   2.0600000e-02  -1.1400000e-04   7.0000000e-05   1.0600000e-04
   1.6090000e+03   6.2621290e+00  -2.9054000e-02   2.4446000e-02   2.5750000e-02  -1.1400000e-04   7.0000000e-05   1.0600000e-04
   1.6100000e+03   6.2660230e+00  -2.9058000e-02   5.3786000e-02   4.6350000e-02  -1.1400000e-04   7.0000000e-05   1.0600000e-04
   1.6110000e+03   6.2699170e+00  -2.9054000e-02   2.9336000e-02   5.6650000e-02  -1.1400000e-04   7.0000000e-05   1.0600000e-04
   1.6120000e+03   6.2738120e+00  -5.8080000e-03  -1.4671000e-02   4.6350000e-02  -1.1400000e-04   7.0000000e-05   1.0600000e-04
   1.6130000e+03   6.2777060e+00   2.3240000e-02   3.0000000e-06   1.5450000e-02  -1.1400000e-04   7.0000000e-05   1.0600000e-04
   1.6140000e+03   6.2816010e+00  -1.1626000e-02   3.9118000e-02   2.0600000e-02  -1.1400000e-04   7.0000000e-05   1.0600000e-04
   1.6150000e+03   6.2854950e+00   2.3233000e-02   4.8903000e-02   4.1200000e-02  -1.1400000e-04   7.0000000e-05   1.0600000e-04
   1.6160000e+03   6.2893890e+00  -4.6490000e-02   6.8453000e-02   3.6050000e-02  -1.1400000e-04   7.0000000e-05   1.0600000e-04
   1.6170000e+03   6.2932840e+00  -5.8101000e-02   9.7710000e-03   5.1500000e-02  -1.1400000e-04   7.0000000e-05   1.0600000e-04
   1.6180000e+03   6.2971760e+00  -2.3241000e-02   9.7770000e-03   4.6350000e-02  -1.1400000e-04   7.0000000e-05   1.0600000e-04
   1.6190000e+03   6.3010710e+00  -4.0675000e-02   3.4225000e-02   3.6050000e-02  -1.1400000e-04   7.0000000e-05   1.0600000e-04
   1.6200000e+03   6.3049650e+00  -1.7431000e-02   9.7780000e-03  -1.0300000e-02  -1.1400000e-04   7.0000000e-05   1.0600000e-04
   1.6210000e+03   6.3088590e+00   2.9051000e-02  -9.7760000e-03   3.6050000e-02  -1.1400000e-04   7.0000000e-05   1.0600000e-04
   1.6220000e+03   6.3127550e+00  -1.7432000e-02   1.4668000e-02  -1.0300000e-02  -1.1400000e-04   7.0000000e-05   1.0600000e-04
   1.6230000e+03   6.3166480e+00  -5.2291000e-02   9.7720000e-03   7.2100000e-02  -1.1400000e-04   7.0000000e-05   1.0600000e-04
   1.6240000e+03   6.3205420e+00  -4.0679000e-02   6.3564000e-02   2.0600000e-02  -1.1400000e-04   7.0000000e-05   1.0600000e-04
   1.6250000e+03   6.3244370e+00  -6.3919000e-02   6.3561000e-02   1.0300000e-02  -1.1400000e-04   7.0000000e-05   1.0600000e-04
   1.6260000e+03   6.3283310e+00   2.0000000e-06  -1.4670000e-02  -2.0600000e-02  -1.1400000e-04   7.0000000e-05   1.0600000e-04
   1.6270000e+03   6.3322270e+00   5.8102000e-02  -1.4661000e-02  -3.6050000e-02  -1.1400000e-04   7.0000000e-05   1.0600000e-04
   1.6280000e+03   6.3361210e+00  -1.7436000e-02   4.4007000e-02  -6.1800000e-02  -1.1400000e-04   7.0000000e-05   1.0600000e-04
   1.6290000e+03   6.3400150e+00  -5.0000000e-06   3.4230000e-02   3.0900000e-02  -1.1400000e-04   7.0000000e-05   1.0600000e-04
   1.6300000e+03   6.3439080e+00  -2.9059000e-02   5.8676000e-02   2.5750000e-02  -1.1400000e-04   7.0000000e-05   1.0600000e-04
   1.6310000e+03   6.3478040e+00  -5.8103000e-02   2.4442000e-02  -1.5450000e-02  -1.1400000e-04   7.0000000e-05   1.0600000e-04
   1.6320000e+03   6.3516970e+00  -1.1617000e-02  -2.4452000e-02  -2.0600000e-02  -1.1400000e-04   7.0000000e-05   1.0600000e-04
   1.6330000e+03   6.3555900e+00  -2.3240000e-02  -3.0000000e-06  -4.6350000e-02  -1.1400000e-04   7.0000000e-05   1.0600000e-04
   1.6340000e+03   6.3594860e+00  -1.7437000e-02   4.8898000e-02   0.0000000e+00  -1.1400000e-04   7.0000000e-05   1.0600000e-04
   1.6350000e+03   6.3633800e+00   2.3241000e-02  -9.7770000e-03  -5.1500000e-03  -1.1400000e-04   7.0000000e-05   1.0600000e-04
   1.6360000e+03   6.3672740e+00  -4.0674000e-02   2.9335000e-02  -5.1500000e-03  -1.1400000e-04   7.0000000e-05   1.0600000e-04
   1.6370000e+03   6.3711690e+00   1.7426000e-02   2.9343000e-02   5.1500000e-03  -1.1400000e-04   7.0000000e-05   1.0600000e-04
   1.6380000e+03   6.3750630e+00  -1.7427000e-02  -1.9563000e-02  -2.5750000e-02  -1.1400000e-04   7.0000000e-05   1.0600000e-04
   1.6390000e+03   6.3789560e+00  -2.3246000e-02   4.4007000e-02   2.5750000e-02  -1.1400000e-04   7.0000000e-05   1.0600000e-04
   1.6400000e+03   6.3828520e+00  -1.7436000e-02   4.4007000e-02  -4.1200000e-02  -1.1400000e-04   7.0000000e-05   1.0600000e-04
   1.6410000e+03   6.3867460e+00  -6.9719000e-02  -4.9000000e-03   2.5750000e-02  -1.1400000e-04   7.0000000e-05   1.0600000e-04
   1.6420000e+03   6.3906400e+00   2.3236000e-02   2.9343000e-02  -1.5450000e-02  -1.1400000e-04   7.0000000e-05   1.0600000e-04
   1.6430000e+03   6.3945490e+00   1.7427000e-02   1.9563000e-02   4.1200000e-02  -1.1400000e-04   7.0000000e-05   1.0600000e-04
   1.6440000e+03   6.3984300e+00  -2.3246000e-02   3.9117000e-02   1.5450000e-02  -1.1400000e-04   7.0000000e-05   1.0600000e-04
   1.6450000e+03   6.4023230e+00   1.1616000e-02   2.9342000e-02   5.6650000e-02  -1.1400000e-04   7.0000000e-05   1.0600000e-04
   1.6460000e+03   6.4062180e+00  -2.3237000e-02  -1.9563000e-02   1.0300000e-02  -1.1400000e-04   7.0000000e-05   1.0600000e-04
   1.6470000e+03   6.4101120e+00  -4.6480000e-02  -6.0000000e-06   1.5450000e-02  -1.1400000e-04   7.0000000e-05   1.0600000e-04
   1.6480000e+03   6.4140050e+00  -5.0000000e-06   3.9120000e-02   3.0900000e-02  -1.1400000e-04   7.0000000e-05   1.0600000e-04
   1.6490000e+03   6.4178990e+00  -5.2295000e-02   3.9113000e-02   1.5450000e-02  -1.1400000e-04   7.0000000e-05   1.0600000e-04
   1.6500000e+03   6.4217940e+00  -2.9054000e-02   2.9336000e-02   7.7250000e-02  -1.1400000e-04   7.0000000e-05   1.0600000e-04
   1.6510000e+03   6.4256880e+00   3.4859000e-02   4.8950000e-03   5.1500000e-03  -1.1400000e-04   7.0000000e-05   1.0600000e-04
   1.6520000e+03   6.4295830e+00  -3.4857000e-02  -1.9565000e-02   1.0300000e-02  -1.1400000e-04   7.0000000e-05   1.0600000e-04
   1.6530000e+03   6.4334760e+00  -2.9051000e-02   9.7760000e-03   5.1500000e-03  -1.1400000e-04   7.0000000e-05   1.0600000e-04
   1.6540000e+03   6.4373710e+00  -7.5535000e-02   3.4219000e-02   0.0000000e+00  -1.1400000e-04   7.0000000e-05   1.0600000e-04
   1.6550000e+03   6.4412650e+00  -5.2294000e-02   2.9332000e-02   6.6950000e-02  -1.1400000e-04   7.0000000e-05   1.0600000e-04
   1.6560000e+03   6.4451600e+00  -4.0678000e-02   5.3784000e-02   4.6350000e-02  -1.1400000e-04   7.0000000e-05   1.0600000e-04
   1.6570000e+03   6.4490550e+00   5.8090000e-03   4.8910000e-03   4.6350000e-02  -1.1400000e-04   7.0000000e-05   1.0600000e-04
   1.6580000e+03   6.4529490e+00   4.0666000e-02   2.9346000e-02   3.0900000e-02  -1.1400000e-04   7.0000000e-05   1.0600000e-04
   1.6590000e+03   6.4568420e+00   4.0664000e-02   3.9126000e-02   1.5450000e-02  -1.1400000e-04   7.0000000e-05   1.0600000e-04
   1.6600000e+03   6.4607380e+00  -4.6477000e-02  -1.9566000e-02  -4.1200000e-02  -1.1400000e-04   7.0000000e-05   1.0600000e-04
   1.6610000e+03   6.4646320e+00  -5.8100000e-02  -8.0000000e-06   4.6350000e-02  -1.1400000e-04   7.0000000e-05   1.0600000e-04
   1.6620000e+03   6.4685240e+00  -4.0673000e-02   2.4445000e-02  -5.1500000e-03  -1.1400000e-04   7.0000000e-05   1.0600000e-04
   1.6630000e+03   6.4724190e+00  -6.3913000e-02   1.9551000e-02   4.1200000e-02  -1.1400000e-04   7.0000000e-05   1.0600000e-04
   1.6640000e+03   6.4763140e+00   1.1620000e-02   2.0000000e-06   1.0300000e-02  -1.1400000e-04   7.0000000e-05   1.0600000e-04
   1.6650000e+03   6.4802080e+00   3.4861000e-02  -9.7750000e-03  -2.0600000e-02  -1.1400000e-04   7.0000000e-05   1.0600000e-04
   1.6660000e+03   6.4841110e+00  -3.4861000e-02   9.7750000e-03  -4.6350000e-02  -1.1400000e-04   7.0000000e-05   1.0600000e-04
   1.6670000e+03   6.4879970e+00  -5.8130000e-03   1.9559000e-02  -2.0600000e-02  -1.1400000e-04   7.0000000e-05   1.0600000e-04
   1.6680000e+03   6.4918900e+00  -5.8104000e-02   2.9331000e-02   5.1500000e-02  -1.1400000e-04   7.0000000e-05   1.0600000e-04
   1.6690000e+03   6.4957860e+00  -9.8775000e-02   3.4215000e-02   1.5450000e-02  -1.1400000e-04   7.0000000e-05   1.0600000e-04
   1.6700000e+03   6.4996800e+00  -3.4861000e-02   4.8850000e-03  -1.0300000e-02  -1.1400000e-04   7.0000000e-05   1.0600000e-04
   1.6710000e+03   6.5035740e+00   4.6479000e-02   4.8970000e-03  -1.0300000e-02  -1.1400000e-04   7.0000000e-05   1.0600000e-04
   1.6720000e+03   6.5074680e+00  -3.0000000e-06   1.9560000e-02   1.0300000e-02  -1.1400000e-04   7.0000000e-05   1.0600000e-04
   1.6730000e+03   6.5113640e+00  -1.1628000e-02   5.8678000e-02  -3.6050000e-02  -1.1400000e-04   7.0000000e-05   1.0600000e-04
   1.6740000e+03   6.5152570e+00  -6.9730000e-02   7.3341000e-02   2.0600000e-02  -1.1400000e-04   7.0000000e-05   1.0600000e-04
   1.6750000e+03   6.5191520e+00   5.8090000e-03   9.7810000e-03   1.5450000e-02  -1.1400000e-04   7.0000000e-05   1.0600000e-04
   1.6760000e+03   6.5230450e+00  -3.4863000e-02   2.4445000e-02  -5.1500000e-03  -1.1400000e-04   7.0000000e-05   1.0600000e-04
   1.6770000e+03   6.5269390e+00  -2.3245000e-02   3.9117000e-02   1.0300000e-02  -1.1400000e-04   7.0000000e-05   1.0600000e-04
   1.6780000e+03   6.5308330e+00   1.1620000e-02   2.0000000e-06  -2.5750000e-02  -1.1400000e-04   7.0000000e-05   1.0600000e-04
   1.6790000e+03   6.5347280e+00  -6.9719000e-02  -9.7900000e-03   5.1500000e-03  -1.1400000e-04   7.0000000e-05   1.0600000e-04
   1.6800000e+03   6.5386220e+00  -2.3244000e-02   2.4447000e-02  -1.5450000e-02  -1.1400000e-04   7.0000000e-05   1.0600000e-04
   1.6810000e+03   6.5425170e+00   2.9054000e-02  -2.9336000e-02   4.1200000e-02  -1.1400000e-04   7.0000000e-05   1.0600000e-04
   1.6820000e+03   6.5464100e+00  -4.0677000e-02   4.8894000e-02   1.5450000e-02  -1.1400000e-04   7.0000000e-05   1.0600000e-04
   1.6830000e+03   6.5503050e+00  -5.8120000e-03   1.4669000e-02   5.1500000e-02  -1.1400000e-04   7.0000000e-05   1.0600000e-04
   1.6840000e+03   6.5541990e+00  -1.1619000e-02  -4.8920000e-03  -5.1500000e-03  -1.1400000e-04   7.0000000e-05   1.0600000e-04
   1.6850000e+03   6.5580950e+00  -6.9725000e-02   3.4220000e-02  -3.0900000e-02  -1.1400000e-04   7.0000000e-05   1.0600000e-04
   1.6860000e+03   6.5619890e+00  -1.0000000e-06   9.7800000e-03   2.0600000e-02  -1.1400000e-04   7.0000000e-05   1.0600000e-04
   1.6870000e+03   6.5658830e+00  -1.1621000e-02   9.7780000e-03   0.0000000e+00  -1.1400000e-04   7.0000000e-05   1.0600000e-04
   1.6880000e+03   6.5697760e+00  -3.4866000e-02   4.4005000e-02   6.1800000e-02  -1.1400000e-04   7.0000000e-05   1.0600000e-04
   1.6890000e+03   6.5736710e+00   1.7428000e-02   1.4672000e-02   2.0600000e-02  -1.1400000e-04   7.0000000e-05   1.0600000e-04
   1.6900000e+03   6.5775660e+00  -3.4855000e-02  -3.9125000e-02   5.6650000e-02  -1.1400000e-04   7.0000000e-05   1.0600000e-04
   1.6910000e+03   6.5814590e+00  -5.2292000e-02   1.4663000e-02   0.0000000e+00  -1.1400000e-04   7.0000000e-05   1.0600000e-04
   1.6920000e+03   6.5853540e+00  -2.9051000e-02   4.8860000e-03   2.0600000e-02  -1.1400000e-04   7.0000000e-05   1.0600000e-04
   1.6930000e+03   6.5892480e+00  -8.7159000e-02   6.3557000e-02   5.6650000e-02  -1.1400000e-04   7.0000000e-05   1.0600000e-04
   1.6940000e+03   6.5931420e+00  -2.9055000e-02   3.4226000e-02   3.6050000e-02  -1.1400000e-04   7.0000000e-05   1.0600000e-04
   1.6950000e+03   6.5970530e+00   2.9052000e-02  -1.4666000e-02   7.2100000e-02  -1.1400000e-04   7.0000000e-05   1.0600000e-04
   1.6960000e+03   6.6009310e+00  -4.0000000e-06   2.4450000e-02   4.1200000e-02  -1.1400000e-04   7.0000000e-05   1.0600000e-04
   1.6970000e+03   6.6048250e+00  -6.0000000e-06   4.4010000e-02   3.0900000e-02  -1.1400000e-04   7.0000000e-05   1.0600000e-04
   1.6980000e+03   6.6087190e+00  -6.9725000e-02   3.4220000e-02   1.0300000e-02  -1.1400000e-04   7.0000000e-05   1.0600000e-04
   1.6990000e+03   6.6126140e+00  -5.2296000e-02   4.4002000e-02   3.6050000e-02  -1.1400000e-04   7.0000000e-05   1.0600000e-04
   1.7000000e+03   6.6165080e+00  -2.9054000e-02   2.4446000e-02  -1.5450000e-02  -1.1400000e-04   7.0000000e-05   1.0600000e-04
   1.7010000e+03   6.6204030e+00  -1.7435000e-02   3.4227000e-02   9.7850000e-02  -1.1400000e-04   7.0000000e-05   1.0600000e-04
   1.7020000e+03   6.6242980e+00   2.3233000e-02   4.8903000e-02   4.6350000e-02  -1.1400000e-04   7.0000000e-05   1.0600000e-04
   1.7030000e+03   6.6281910e+00   5.2285000e-02   3.4237000e-02   5.1500000e-03  -1.1400000e-04   7.0000000e-05   1.0600000e-04
   1.7040000e+03   6.6320860e+00  -2.3242000e-02   1.4667000e-02   2.0600000e-02  -1.1400000e-04   7.0000000e-05   1.0600000e-04
   1.7050000e+03   6.6359780e+00  -4.6484000e-02   2.9334000e-02   1.0300000e-02  -1.1400000e-04   7.0000000e-05   1.0600000e-04
   1.7060000e+03   6.6398730e+00  -7.5532000e-02   1.4660000e-02   3.0900000e-02  -1.1400000e-04   7.0000000e-05   1.0600000e-04
   1.7070000e+03   6.6437670e+00  -1.7437000e-02   4.8897000e-02   1.5450000e-02  -1.1400000e-04   7.0000000e-05   1.0600000e-04
   1.7080000e+03   6.6476610e+00  -7.0000000e-06   4.8900000e-02   1.5450000e-02  -1.1400000e-04   7.0000000e-05   1.0600000e-04
   1.7090000e+03   6.6515560e+00  -6.9714000e-02  -3.9130000e-02   0.0000000e+00  -1.1400000e-04   7.0000000e-05   1.0600000e-04
   1.7100000e+03   6.6554500e+00  -1.7430000e-02  -3.0000000e-06   0.0000000e+00  -1.1400000e-04   7.0000000e-05   1.0600000e-04
   1.7110000e+03   6.6593440e+00   1.7425000e-02   3.4233000e-02  -2.0600000e-02  -1.1400000e-04   7.0000000e-05   1.0600000e-04
   1.7120000e+03   6.6632390e+00  -5.2292000e-02   1.4662000e-02  -1.5450000e-02  -1.1400000e-04   7.0000000e-05   1.0600000e-04
   1.7130000e+03   6.6671330e+00  -5.8140000e-03   2.4449000e-02  -1.5450000e-02  -1.1400000e-04   7.0000000e-05   1.0600000e-04
   1.7140000e+03   6.6710290e+00  -1.1620000e-02  -2.0000000e-06  -1.0300000e-02  -1.1400000e-04   7.0000000e-05   1.0600000e-04
   1.7150000e+03   6.6749220e+00  -3.4859000e-02  -4.8950000e-03  -1.5450000e-02  -1.1400000e-04   7.0000000e-05   1.0600000e-04
   1.7160000e+03   6.6788170e+00   5.8070000e-03   1.9561000e-02   0.0000000e+00  -1.1400000e-04   7.0000000e-05   1.0600000e-04
   1.7170000e+03   6.6827100e+00  -5.8170000e-03   4.8899000e-02   1.0300000e-02  -1.1400000e-04   7.0000000e-05   1.0600000e-04
   1.7180000e+03   6.6866050e+00  -4.0673000e-02   2.4445000e-02  -2.5750000e-02  -1.1400000e-04   7.0000000e-05   1.0600000e-04
   1.7190000e+03   6.6904990e+00   4.6479000e-02   4.8960000e-03   1.5450000e-02  -1.1400000e-04   7.0000000e-05   1.0600000e-04
   1.7200000e+03   6.6943920e+00  -1.1616000e-02  -2.9342000e-02  -2.5750000e-02  -1.1400000e-04   7.0000000e-05   1.0600000e-04
   1.7210000e+03   6.6982870e+00  -4.6479000e-02  -9.7870000e-03   5.1500000e-03  -1.1400000e-04   7.0000000e-05   1.0600000e-04
   1.7220000e+03   6.7021820e+00  -1.1628000e-02   5.3788000e-02   2.0600000e-02  -1.1400000e-04   7.0000000e-05   1.0600000e-04
   1.7230000e+03   6.7060760e+00  -7.5539000e-02   6.3559000e-02  -2.0600000e-02  -1.1400000e-04   7.0000000e-05   1.0600000e-04
   1.7240000e+03   6.7099710e+00  -4.6482000e-02   1.4663000e-02   3.0900000e-02  -1.1400000e-04   7.0000000e-05   1.0600000e-04
   1.7250000e+03   6.7138650e+00   1.7429000e-02   4.8930000e-03  -4.1200000e-02  -1.1400000e-04   7.0000000e-05   1.0600000e-04
   1.7260000e+03   6.7177580e+00  -5.8110000e-03   4.8890000e-03   2.5750000e-02  -1.1400000e-04   7.0000000e-05   1.0600000e-04
   1.7270000e+03   6.7216530e+00   1.1619000e-02   9.7820000e-03   2.0600000e-02  -1.1400000e-04   7.0000000e-05   1.0600000e-04
   1.7280000e+03   6.7255480e+00  -7.5531000e-02   9.7690000e-03   3.0900000e-02  -1.1400000e-04   7.0000000e-05   1.0600000e-04
   1.7290000e+03   6.7294420e+00  -7.5531000e-02   4.8800000e-03   3.6050000e-02  -1.1400000e-04   7.0000000e-05   1.0600000e-04
   1.7300000e+03   6.7333420e+00  -1.7438000e-02   6.3568000e-02   7.7250000e-02  -1.1400000e-04   7.0000000e-05   1.0600000e-04
   1.7310000e+03   6.7372300e+00  -2.9053000e-02   2.4446000e-02   2.0600000e-02  -1.1400000e-04   7.0000000e-05   1.0600000e-04
   1.7320000e+03   6.7411250e+00   5.8070000e-03   2.4451000e-02  -5.1500000e-03  -1.1400000e-04   7.0000000e-05   1.0600000e-04
   1.7330000e+03   6.7450200e+00   4.6480000e-02   6.0000000e-06   2.5750000e-02  -1.1400000e-04   7.0000000e-05   1.0600000e-04
   1.7340000e+03   6.7489120e+00  -6.9725000e-02   3.4220000e-02   3.0900000e-02  -1.1400000e-04   7.0000000e-05   1.0600000e-04
   1.7350000e+03   6.7528070e+00  -5.2295000e-02   3.4222000e-02   7.7250000e-02  -1.1400000e-04   7.0000000e-05   1.0600000e-04
   1.7360000e+03   6.7567010e+00  -4.6481000e-02   4.8830000e-03   4.6350000e-02  -1.1400000e-04   7.0000000e-05   1.0600000e-04
   1.7370000e+03   6.7605950e+00  -8.1345000e-02   3.4218000e-02   2.5750000e-02  -1.1400000e-04   7.0000000e-05   1.0600000e-04
   1.7380000e+03   6.7644910e+00  -1.1619000e-02  -4.8920000e-03   4.1200000e-02  -1.1400000e-04   7.0000000e-05   1.0600000e-04
   1.7390000e+03   6.7683840e+00   2.3240000e-02   3.0000000e-06   1.0300000e-02  -1.1400000e-04   7.0000000e-05   1.0600000e-04
   1.7400000e+03   6.7722780e+00  -2.3247000e-02   4.8897000e-02   6.6950000e-02  -1.1400000e-04   7.0000000e-05   1.0600000e-04
   1.7410000e+03   6.7761730e+00  -2.3246000e-02   4.4007000e-02   4.1200000e-02  -1.1400000e-04   7.0000000e-05   1.0600000e-04
   1.7420000e+03   6.7800670e+00  -4.6487000e-02   5.3784000e-02   3.0900000e-02  -1.1400000e-04   7.0000000e-05   1.0600000e-04
   1.7430000e+03   6.7839630e+00   2.3239000e-02   4.8930000e-03   5.1500000e-03  -1.1400000e-04   7.0000000e-05   1.0600000e-04
   1.7440000e+03   6.7878570e+00   1.1623000e-02  -1.9558000e-02   1.5450000e-02  -1.1400000e-04   7.0000000e-05   1.0600000e-04
   1.7450000e+03   6.7917510e+00  -6.9723000e-02   1.9551000e-02  -4.1200000e-02  -1.1400000e-04   7.0000000e-05   1.0600000e-04
   1.7460000e+03   6.7956640e+00  -2.3247000e-02   4.8897000e-02   6.1800000e-02  -1.1400000e-04   7.0000000e-05   1.0600000e-04
   1.7470000e+03   6.7995400e+00  -2.3246000e-02   4.4007000e-02   3.6050000e-02  -1.1400000e-04   7.0000000e-05   1.0600000e-04
   1.7480000e+03   6.8034330e+00  -4.0674000e-02   2.9334000e-02   3.0900000e-02  -1.1400000e-04   7.0000000e-05   1.0600000e-04
   1.7490000e+03   6.8073260e+00   5.8101000e-02  -4.8810000e-03   0.0000000e+00  -1.1400000e-04   7.0000000e-05   1.0600000e-04
   1.7500000e+03   6.8112210e+00  -2.3244000e-02   2.9337000e-02  -2.0600000e-02  -1.1400000e-04   7.0000000e-05   1.0600000e-04
   1.7510000e+03   6.8151160e+00  -4.6488000e-02   5.3783000e-02  -5.1500000e-02  -1.1400000e-04   7.0000000e-05   1.0600000e-04
   1.7520000e+03   6.8190100e+00  -4.6484000e-02   2.9333000e-02   2.0600000e-02  -1.1400000e-04   7.0000000e-05   1.0600000e-04
   1.7530000e+03   6.8229050e+00  -5.8102000e-02   1.4661000e-02  -2.0600000e-02  -1.1400000e-04   7.0000000e-05   1.0600000e-04
   1.7540000e+03   6.8267990e+00  -2.9054000e-02   2.9336000e-02   1.5450000e-02  -1.1400000e-04   7.0000000e-05   1.0600000e-04
   1.7550000e+03   6.8306920e+00   4.6483000e-02  -1.9553000e-02  -1.5450000e-02  -1.1400000e-04   7.0000000e-05   1.0600000e-04
   1.7560000e+03   6.8345880e+00   1.1615000e-02   3.4232000e-02  -5.1500000e-03  -1.1400000e-04   7.0000000e-05   1.0600000e-04
   1.7570000e+03   6.8384820e+00  -1.1000000e-05   8.3130000e-02  -1.0300000e-02  -1.1400000e-04   7.0000000e-05   1.0600000e-04
   1.7580000e+03   6.8423760e+00  -2.3242000e-02   1.4667000e-02  -1.5450000e-02  -1.1400000e-04   7.0000000e-05   1.0600000e-04
   1.7590000e+03   6.8462700e+00  -6.3911000e-02   4.8810000e-03   2.0600000e-02  -1.1400000e-04   7.0000000e-05   1.0600000e-04
   1.7600000e+03   6.8501660e+00   1.1615000e-02   3.4232000e-02   1.5450000e-02  -1.1400000e-04   7.0000000e-05   1.0600000e-04
   1.7610000e+03   6.8540590e+00  -1.1622000e-02   1.4668000e-02  -1.0300000e-02  -1.1400000e-04   7.0000000e-05   1.0600000e-04
   1.7620000e+03   6.8579540e+00  -2.3239000e-02  -4.8930000e-03   1.0300000e-02  -1.1400000e-04   7.0000000e-05   1.0600000e-04
   1.7630000e+03   6.8618460e+00   3.4856000e-02   2.4455000e-02  -3.0900000e-02  -1.1400000e-04   7.0000000e-05   1.0600000e-04
   1.7640000e+03   6.8657400e+00  -2.9054000e-02   2.9336000e-02   3.6050000e-02  -1.1400000e-04   7.0000000e-05   1.0600000e-04
   1.7650000e+03   6.8696350e+00  -4.0675000e-02   3.4224000e-02  -2.5750000e-02  -1.1400000e-04   7.0000000e-05   1.0600000e-04
   1.7660000e+03   6.8735300e+00  -5.8090000e-03  -4.8910000e-03   6.1800000e-02  -1.1400000e-04   7.0000000e-05   1.0600000e-04
   1.7670000e+03   6.8774240e+00  -4.0669000e-02  -4.8960000e-03  -2.0600000e-02  -1.1400000e-04   7.0000000e-05   1.0600000e-04
   1.7680000e+03   6.8813190e+00  -3.4866000e-02   4.4005000e-02   4.1200000e-02  -1.1400000e-04   7.0000000e-05   1.0600000e-04
   1.7690000e+03   6.8852120e+00  -4.0000000e-06   2.4450000e-02   2.0600000e-02  -1.1400000e-04   7.0000000e-05   1.0600000e-04
   1.7700000e+03   6.8891070e+00  -3.4862000e-02   1.4665000e-02   4.6350000e-02  -1.1400000e-04   7.0000000e-05   1.0600000e-04
   1.7710000e+03   6.8930010e+00   5.8010000e-03   5.8681000e-02   5.1500000e-02  -1.1400000e-04   7.0000000e-05   1.0600000e-04
   1.7720000e+03   6.8968960e+00   1.1618000e-02   1.4672000e-02   3.6050000e-02  -1.1400000e-04   7.0000000e-05   1.0600000e-04
   1.7730000e+03   6.9007910e+00  -1.1619000e-02  -9.7820000e-03   7.2100000e-02  -1.1400000e-04   7.0000000e-05   1.0600000e-04
   1.7740000e+03   6.9046850e+00  -2.3247000e-02   4.8897000e-02   4.6350000e-02  -1.1400000e-04   7.0000000e-05   1.0600000e-04
   1.7750000e+03   6.9085780e+00  -4.6487000e-02   5.3784000e-02   7.2100000e-02  -1.1400000e-04   7.0000000e-05   1.0600000e-04
   1.7760000e+03   6.9124730e+00  -1.7436000e-02   4.4008000e-02   1.5450000e-02  -1.1400000e-04   7.0000000e-05   1.0600000e-04
   1.7770000e+03   6.9163680e+00   3.4859000e-02   4.8950000e-03   5.1500000e-02  -1.1400000e-04   7.0000000e-05   1.0600000e-04
   1.7780000e+03   6.9202600e+00  -1.1616000e-02  -2.9342000e-02   2.5750000e-02  -1.1400000e-04   7.0000000e-05   1.0600000e-04
   1.7790000e+03   6.9241550e+00   2.3236000e-02   2.4453000e-02   4.1200000e-02  -1.1400000e-04   7.0000000e-05   1.0600000e-04
   1.7800000e+03   6.9280500e+00  -4.6488000e-02   5.3783000e-02   6.6950000e-02  -1.1400000e-04   7.0000000e-05   1.0600000e-04
   1.7810000e+03   6.9319440e+00  -5.8110000e-03   9.7790000e-03   5.6650000e-02  -1.1400000e-04   7.0000000e-05   1.0600000e-04
   1.7820000e+03   6.9358390e+00  -2.9051000e-02   9.7760000e-03   3.0900000e-02  -1.1400000e-04   7.0000000e-05   1.0600000e-04
   1.7830000e+03   6.9397330e+00  -3.4859000e-02  -4.8950000e-03   2.0600000e-02  -1.1400000e-04   7.0000000e-05   1.0600000e-04
   1.7840000e+03   6.9436260e+00  -1.1619000e-02  -4.8920000e-03   1.0300000e-02  -1.1400000e-04   7.0000000e-05   1.0600000e-04
   1.7850000e+03   6.9475210e+00  -4.0000000e-06   2.4450000e-02  -1.5450000e-02  -1.1400000e-04   7.0000000e-05   1.0600000e-04
   1.7860000e+03   6.9514160e+00  -5.0000000e-06   3.4230000e-02   6.6950000e-02  -1.1400000e-04   7.0000000e-05   1.0600000e-04
   1.7870000e+03   6.9553100e+00   5.8070000e-03   2.4451000e-02   0.0000000e+00  -1.1400000e-04   7.0000000e-05   1.0600000e-04
   1.7880000e+03   6.9592040e+00  -2.9053000e-02   2.4446000e-02   2.5750000e-02  -1.1400000e-04   7.0000000e-05   1.0600000e-04
   1.7890000e+03   6.9630990e+00  -1.1620000e-02  -2.0000000e-06  -5.1500000e-03  -1.1400000e-04   7.0000000e-05   1.0600000e-04
   1.7900000e+03   6.9669940e+00  -1.7437000e-02   4.8898000e-02   0.0000000e+00  -1.1400000e-04   7.0000000e-05   1.0600000e-04
   1.7910000e+03   6.9708880e+00  -6.3921000e-02   8.3121000e-02   4.1200000e-02  -1.1400000e-04   7.0000000e-05   1.0600000e-04
   1.7920000e+03   6.9747800e+00  -6.9720000e-02  -1.0000000e-05   1.5450000e-02  -1.1400000e-04   7.0000000e-05   1.0600000e-04
   1.7930000e+03   6.9786740e+00   1.1618000e-02   1.4672000e-02   4.1200000e-02  -1.1400000e-04   7.0000000e-05   1.0600000e-04
   1.7940000e+03   6.9826130e+00  -5.0000000e-06   3.4230000e-02  -1.5450000e-02  -1.1400000e-04   7.0000000e-05   1.0600000e-04
   1.7950000e+03   6.9864650e+00  -5.8140000e-03   2.9339000e-02  -2.5750000e-02  -1.1400000e-04   7.0000000e-05   1.0600000e-04
   1.7960000e+03   6.9903580e+00  -3.4861000e-02   9.7750000e-03  -4.6350000e-02  -1.1400000e-04   7.0000000e-05   1.0600000e-04
   1.7970000e+03   6.9942540e+00  -6.9726000e-02   4.4000000e-02   5.1500000e-03  -1.1400000e-04   7.0000000e-05   1.0600000e-04
   1.7980000e+03   6.9981550e+00  -3.4865000e-02   3.4225000e-02  -2.5750000e-02  -1.1400000e-04   7.0000000e-05   1.0600000e-04
   1.7990000e+03   7.0020410e+00  -1.0000000e-06   4.8900000e-03   5.1500000e-03  -1.1400000e-04   7.0000000e-05   1.0600000e-04
   1.8000000e+03   7.0059350e+00  -2.3239000e-02  -4.8930000e-03   2.5750000e-02  -1.1400000e-04   7.0000000e-05   1.0600000e-04
   1.8010000e+03   7.0098300e+00   1.1620000e-02   2.0000000e-06  -1.0300000e-02  -1.1400000e-04   7.0000000e-05   1.0600000e-04
   1.8020000e+03   7.0137240e+00  -5.2291000e-02   9.7730000e-03   0.0000000e+00  -1.1400000e-04   7.0000000e-05   1.0600000e-04
   1.8030000e+03   7.0176190e+00  -5.2294000e-02   2.9333000e-02  -4.1200000e-02  -1.1400000e-04   7.0000000e-05   1.0600000e-04
   1.8040000e+03   7.0215120e+00  -2.9051000e-02   4.8860000e-03   3.6050000e-02  -1.1400000e-04   7.0000000e-05   1.0600000e-04
   1.8050000e+03   7.0254070e+00  -2.9057000e-02   4.8896000e-02  -1.5450000e-02  -1.1400000e-04   7.0000000e-05   1.0600000e-04
   1.8060000e+03   7.0293010e+00  -7.0000000e-06   4.8900000e-02   4.6350000e-02  -1.1400000e-04   7.0000000e-05   1.0600000e-04
   1.8070000e+03   7.0331940e+00   4.6480000e-02   7.0000000e-06   2.0600000e-02  -1.1400000e-04   7.0000000e-05   1.0600000e-04
   1.8080000e+03   7.0370890e+00  -7.5536000e-02   3.9109000e-02  -3.6050000e-02  -1.1400000e-04   7.0000000e-05   1.0600000e-04
   1.8090000e+03   7.0409830e+00  -4.0678000e-02   5.3784000e-02   1.5450000e-02  -1.1400000e-04   7.0000000e-05   1.0600000e-04
   1.8100000e+03   7.0448780e+00  -2.9051000e-02   4.8860000e-03  -3.0900000e-02  -1.1400000e-04   7.0000000e-05   1.0600000e-04
   1.8110000e+03   7.0487720e+00  -2.9047000e-02  -1.9564000e-02   3.0900000e-02  -1.1400000e-04   7.0000000e-05   1.0600000e-04
   1.8120000e+03   7.0526670e+00  -2.9048000e-02  -1.4674000e-02   4.1200000e-02  -1.1400000e-04   7.0000000e-05   1.0600000e-04
   1.8130000e+03   7.0565600e+00  -5.2293000e-02   1.9552000e-02   7.2100000e-02  -1.1400000e-04   7.0000000e-05   1.0600000e-04
   1.8140000e+03   7.0604550e+00  -5.2300000e-02   6.8452000e-02   1.5450000e-02  -1.1400000e-04   7.0000000e-05   1.0600000e-04
   1.8150000e+03   7.0643500e+00   4.6477000e-02   1.9567000e-02   4.6350000e-02  -1.1400000e-04   7.0000000e-05   1.0600000e-04
   1.8160000e+03   7.0682440e+00   4.0000000e-06  -2.9340000e-02   1.5450000e-02  -1.1400000e-04   7.0000000e-05   1.0600000e-04
   1.8170000e+03   7.0721380e+00   3.0000000e-06  -1.9560000e-02   3.0900000e-02  -1.1400000e-04   7.0000000e-05   1.0600000e-04
   1.8180000e+03   7.0760320e+00  -1.7430000e-02  -2.0000000e-06   4.1200000e-02  -1.1400000e-04   7.0000000e-05   1.0600000e-04
   1.8190000e+03   7.0799260e+00  -4.0678000e-02   5.8675000e-02   4.6350000e-02  -1.1400000e-04   7.0000000e-05   1.0600000e-04
   1.8200000e+03   7.0838220e+00  -1.7436000e-02   4.4008000e-02   5.6650000e-02  -1.1400000e-04   7.0000000e-05   1.0600000e-04
   1.8210000e+03   7.0877140e+00   1.1620000e-02   2.0000000e-06   3.0900000e-02  -1.1400000e-04   7.0000000e-05   1.0600000e-04
   1.8220000e+03   7.0916090e+00  -5.8100000e-03  -1.0000000e-06   1.5450000e-02  -1.1400000e-04   7.0000000e-05   1.0600000e-04
   1.8230000e+03   7.0955030e+00   5.2286000e-02   2.9348000e-02  -2.5750000e-02  -1.1400000e-04   7.0000000e-05   1.0600000e-04
   1.8240000e+03   7.0993980e+00  -3.0000000e-06   1.9560000e-02   4.6350000e-02  -1.1400000e-04   7.0000000e-05   1.0600000e-04
   1.8250000e+03   7.1032920e+00  -2.9057000e-02   4.8896000e-02   0.0000000e+00  -1.1400000e-04   7.0000000e-05   1.0600000e-04
   1.8260000e+03   7.1071860e+00  -2.3237000e-02  -1.9563000e-02   4.1200000e-02  -1.1400000e-04   7.0000000e-05   1.0600000e-04
   1.8270000e+03   7.1110800e+00  -4.0667000e-02  -1.9566000e-02   2.0600000e-02  -1.1400000e-04   7.0000000e-05   1.0600000e-04
   1.8280000e+03   7.1149740e+00  -1.7437000e-02   4.8897000e-02   0.0000000e+00  -1.1400000e-04   7.0000000e-05   1.0600000e-04
   1.8290000e+03   7.1188690e+00  -8.0000000e-06   5.3790000e-02   3.6050000e-02  -1.1400000e-04   7.0000000e-05   1.0600000e-04
   1.8300000e+03   7.1227630e+00  -3.4864000e-02   2.9335000e-02   1.0300000e-02  -1.1400000e-04   7.0000000e-05   1.0600000e-04
   1.8310000e+03   7.1266580e+00  -5.8120000e-03   1.4669000e-02   2.5750000e-02  -1.1400000e-04   7.0000000e-05   1.0600000e-04
   1.8320000e+03   7.1305530e+00  -1.0000000e-06   4.8900000e-03   4.1200000e-02  -1.1400000e-04   7.0000000e-05   1.0600000e-04
   1.8330000e+03   7.1344460e+00  -1.1622000e-02   1.4668000e-02  -5.1500000e-03  -1.1400000e-04   7.0000000e-05   1.0600000e-04
   1.8340000e+03   7.1383410e+00  -2.3247000e-02   4.8897000e-02  -3.0900000e-02  -1.1400000e-04   7.0000000e-05   1.0600000e-04
   1.8350000e+03   7.1422350e+00  -6.3916000e-02   4.4001000e-02  -2.5750000e-02  -1.1400000e-04   7.0000000e-05   1.0600000e-04
   1.8360000e+03   7.1461280e+00  -2.3246000e-02   3.9117000e-02  -3.0900000e-02  -1.1400000e-04   7.0000000e-05   1.0600000e-04
   1.8370000e+03   7.1500230e+00  -1.1624000e-02   2.4448000e-02  -1.5450000e-02  -1.1400000e-04   7.0000000e-05   1.0600000e-04
   1.8380000e+03   7.1539180e+00  -2.3242000e-02   1.4667000e-02  -1.5450000e-02  -1.1400000e-04   7.0000000e-05   1.0600000e-04
   1.8390000e+03   7.1578120e+00  -7.0000000e-06   4.8900000e-02  -1.0300000e-02  -1.1400000e-04   7.0000000e-05   1.0600000e-04
   1.8400000e+03   7.1617070e+00  -5.2304000e-02   9.2902000e-02   0.0000000e+00  -1.1400000e-04   7.0000000e-05   1.0600000e-04
   1.8410000e+03   7.1656010e+00  -6.9721000e-02   9.7700000e-03  -1.5450000e-02  -1.1400000e-04   7.0000000e-05   1.0600000e-04
   1.8420000e+03   7.1694940e+00  -5.8060000e-03  -2.9341000e-02   5.1500000e-03  -1.1400000e-04   7.0000000e-05   1.0600000e-04
   1.8430000e+03   7.1733890e+00   5.8040000e-03   4.4011000e-02  -3.6050000e-02  -1.1400000e-04   7.0000000e-05   1.0600000e-04
   1.8440000e+03   7.1772840e+00  -5.0000000e-06   3.4230000e-02  -1.0300000e-02  -1.1400000e-04   7.0000000e-05   1.0600000e-04
   1.8450000e+03   7.1811780e+00  -5.8120000e-03   1.4669000e-02   1.0300000e-02  -1.1400000e-04   7.0000000e-05   1.0600000e-04
   1.8460000e+03   7.1850720e+00  -4.0672000e-02   1.4665000e-02  -3.0900000e-02  -1.1400000e-04   7.0000000e-05   1.0600000e-04
   1.8470000e+03   7.1889670e+00  -5.8102000e-02   1.4662000e-02   2.0600000e-02  -1.1400000e-04   7.0000000e-05   1.0600000e-04
   1.8480000e+03   7.1928610e+00  -2.9051000e-02   4.8860000e-03  -3.6050000e-02  -1.1400000e-04   7.0000000e-05   1.0600000e-04
   1.8490000e+03   7.1967710e+00  -4.6483000e-02   1.9554000e-02   0.0000000e+00  -1.1400000e-04   7.0000000e-05   1.0600000e-04
   1.8500000e+03   7.2006490e+00  -1.7431000e-02   9.7770000e-03   0.0000000e+00  -1.1400000e-04   7.0000000e-05   1.0600000e-04
   1.8510000e+03   7.2045430e+00  -2.9054000e-02   2.9336000e-02   4.1200000e-02  -1.1400000e-04   7.0000000e-05   1.0600000e-04
   1.8520000e+03   7.2084370e+00  -5.8103000e-02   1.9551000e-02   1.5450000e-02  -1.1400000e-04   7.0000000e-05   1.0600000e-04
   1.8530000e+03   7.2123320e+00   6.3902000e-02   5.3799000e-02   5.6650000e-02  -1.1400000e-04   7.0000000e-05   1.0600000e-04
   1.8540000e+03   7.2162260e+00   1.1612000e-02   5.3792000e-02   2.5750000e-02  -1.1400000e-04   7.0000000e-05   1.0600000e-04
   1.8550000e+03   7.2201200e+00  -3.4857000e-02  -1.9565000e-02   3.6050000e-02  -1.1400000e-04   7.0000000e-05   1.0600000e-04
   1.8560000e+03   7.2240140e+00  -2.3241000e-02   9.7770000e-03   4.1200000e-02  -1.1400000e-04   7.0000000e-05   1.0600000e-04
   1.8570000e+03   7.2279090e+00  -7.5536000e-02   3.9109000e-02   3.6050000e-02  -1.1400000e-04   7.0000000e-05   1.0600000e-04
   1.8580000e+03   7.2318090e+00  -3.4864000e-02   2.4445000e-02   5.6650000e-02  -1.1400000e-04   7.0000000e-05   1.0600000e-04
   1.8590000e+03   7.2356970e+00   1.1616000e-02   2.9342000e-02   4.1200000e-02  -1.1400000e-04   7.0000000e-05   1.0600000e-04
   1.8600000e+03   7.2395930e+00  -1.1617000e-02  -1.9562000e-02   2.5750000e-02  -1.1400000e-04   7.0000000e-05   1.0600000e-04
   1.8610000e+03   7.2434870e+00   2.3239000e-02   4.8930000e-03   3.6050000e-02  -1.1400000e-04   7.0000000e-05   1.0600000e-04
   1.8620000e+03   7.2473800e+00  -6.9729000e-02   6.3561000e-02   2.5750000e-02  -1.1400000e-04   7.0000000e-05   1.0600000e-04
   1.8630000e+03   7.2512750e+00  -1.7436000e-02   4.4008000e-02   5.1500000e-02  -1.1400000e-04   7.0000000e-05   1.0600000e-04
   1.8640000e+03   7.2551690e+00  -1.7431000e-02   4.8870000e-03   2.5750000e-02  -1.1400000e-04   7.0000000e-05   1.0600000e-04
   1.8650000e+03   7.2590620e+00  -9.2960000e-02  -1.4000000e-05   5.1500000e-02  -1.1400000e-04   7.0000000e-05   1.0600000e-04
   1.8660000e+03   7.2629570e+00  -5.8101000e-02   9.7710000e-03   2.5750000e-02  -1.1400000e-04   7.0000000e-05   1.0600000e-04
   1.8670000e+03   7.2668520e+00  -2.9050000e-02  -4.0000000e-06   4.6350000e-02  -1.1400000e-04   7.0000000e-05   1.0600000e-04
   1.8680000e+03   7.2707460e+00  -2.9062000e-02   7.8236000e-02  -1.0300000e-02  -1.1400000e-04   7.0000000e-05   1.0600000e-04
   1.8690000e+03   7.2746400e+00  -5.8110000e-03   4.8890000e-03   1.5450000e-02  -1.1400000e-04   7.0000000e-05   1.0600000e-04
   1.8700000e+03   7.2785350e+00  -4.6477000e-02  -1.9567000e-02   5.1500000e-03  -1.1400000e-04   7.0000000e-05   1.0600000e-04
   1.8710000e+03   7.2824280e+00  -4.6481000e-02   9.7730000e-03   4.1200000e-02  -1.1400000e-04   7.0000000e-05   1.0600000e-04
   1.8720000e+03   7.2863230e+00  -2.9059000e-02   5.8676000e-02   1.0300000e-02  -1.1400000e-04   7.0000000e-05   1.0600000e-04
   1.8730000e+03   7.2902170e+00  -4.0674000e-02   2.4444000e-02   5.1500000e-03  -1.1400000e-04   7.0000000e-05   1.0600000e-04
   1.8740000e+03   7.2941120e+00   1.7430000e-02   2.0000000e-06  -1.5450000e-02  -1.1400000e-04   7.0000000e-05   1.0600000e-04
   1.8750000e+03   7.2980120e+00   5.2293000e-02  -2.4443000e-02  -2.5750000e-02  -1.1400000e-04   7.0000000e-05   1.0600000e-04
   1.8760000e+03   7.3019010e+00  -2.3241000e-02   9.7770000e-03  -6.6950000e-02  -1.1400000e-04   7.0000000e-05   1.0600000e-04
   1.8770000e+03   7.3057940e+00  -1.1629000e-02   6.8458000e-02   4.1200000e-02  -1.1400000e-04   7.0000000e-05   1.0600000e-04
   1.8780000e+03   7.3096900e+00  -3.4866000e-02   4.4005000e-02  -1.0300000e-02  -1.1400000e-04   7.0000000e-05   1.0600000e-04
   1.8790000e+03   7.3135820e+00  -6.3912000e-02   1.4661000e-02  -1.5450000e-02  -1.1400000e-04   7.0000000e-05   1.0600000e-04
   1.8800000e+03   7.3174760e+00  -5.8130000e-03   1.9559000e-02  -1.0300000e-02  -1.1400000e-04   7.0000000e-05   1.0600000e-04
   1.8810000e+03   7.3213710e+00   2.3241000e-02  -4.8870000e-03  -4.1200000e-02  -1.1400000e-04   7.0000000e-05   1.0600000e-04
   1.8820000e+03   7.3252650e+00  -8.7158000e-02   5.3777000e-02   1.5450000e-02  -1.1400000e-04   7.0000000e-05   1.0600000e-04
   1.8830000e+03   7.3291600e+00  -2.9058000e-02   5.3786000e-02  -2.0600000e-02  -1.1400000e-04   7.0000000e-05   1.0600000e-04
   1.8840000e+03   7.3330540e+00  -2.9051000e-02   9.7760000e-03  -2.0600000e-02  -1.1400000e-04   7.0000000e-05   1.0600000e-04
   1.8850000e+03   7.3369480e+00   2.3239000e-02   4.8930000e-03  -5.1500000e-03  -1.1400000e-04   7.0000000e-05   1.0600000e-04
   1.8860000e+03   7.3408430e+00   2.3238000e-02   1.4673000e-02  -3.0900000e-02  -1.1400000e-04   7.0000000e-05   1.0600000e-04
   1.8870000e+03   7.3447370e+00  -5.2294000e-02   2.4442000e-02   2.5750000e-02  -1.1400000e-04   7.0000000e-05   1.0600000e-04
   1.8880000e+03   7.3486320e+00  -2.9058000e-02   6.3566000e-02  -2.0600000e-02  -1.1400000e-04   7.0000000e-05   1.0600000e-04
   1.8890000e+03   7.3525270e+00  -2.9051000e-02   4.8860000e-03   3.0900000e-02  -1.1400000e-04   7.0000000e-05   1.0600000e-04
   1.8900000e+03   7.3564210e+00  -4.0665000e-02  -3.9125000e-02  -2.0600000e-02  -1.1400000e-04   7.0000000e-05   1.0600000e-04
   1.8910000e+03   7.3603140e+00   2.3236000e-02   2.9343000e-02   5.1500000e-02  -1.1400000e-04   7.0000000e-05   1.0600000e-04
   1.8920000e+03   7.3642090e+00  -4.0675000e-02   3.4225000e-02   4.1200000e-02  -1.1400000e-04   7.0000000e-05   1.0600000e-04
   1.8930000e+03   7.3681030e+00  -3.4864000e-02   2.4445000e-02   2.0600000e-02  -1.1400000e-04   7.0000000e-05   1.0600000e-04
   1.8940000e+03   7.3719960e+00  -1.7430000e-02  -3.0000000e-06   4.6350000e-02  -1.1400000e-04   7.0000000e-05   1.0600000e-04
   1.8950000e+03   7.3758910e+00  -4.0670000e-02  -6.0000000e-06   2.5750000e-02  -1.1400000e-04   7.0000000e-05   1.0600000e-04
   1.8960000e+03   7.3797860e+00  -2.3240000e-02  -3.0000000e-06   4.1200000e-02  -1.1400000e-04   7.0000000e-05   1.0600000e-04
   1.8970000e+03   7.3836800e+00  -2.3245000e-02   3.4227000e-02   3.6050000e-02  -1.1400000e-04   7.0000000e-05   1.0600000e-04
   1.8980000e+03   7.3875750e+00  -2.3247000e-02   4.8897000e-02   5.6650000e-02  -1.1400000e-04   7.0000000e-05   1.0600000e-04
   1.8990000e+03   7.3914680e+00  -1.0000000e-06   4.8900000e-03   1.0300000e-02  -1.1400000e-04   7.0000000e-05   1.0600000e-04
   1.9000000e+03   7.3953620e+00  -5.8140000e-03   2.4449000e-02   1.5450000e-02  -1.1400000e-04   7.0000000e-05   1.0600000e-04
   1.9010000e+03   7.3992740e+00  -1.1621000e-02   4.8880000e-03   1.0300000e-02  -1.1400000e-04   7.0000000e-05   1.0600000e-04
   1.9020000e+03   7.4031520e+00  -2.9058000e-02   6.3566000e-02   4.1200000e-02  -1.1400000e-04   7.0000000e-05   1.0600000e-04
   1.9030000e+03   7.4070460e+00  -7.5539000e-02   6.8450000e-02   6.1800000e-02  -1.1400000e-04   7.0000000e-05   1.0600000e-04
   1.9040000e+03   7.4109400e+00   1.1621000e-02  -9.7780000e-03   4.6350000e-02  -1.1400000e-04   7.0000000e-05   1.0600000e-04
   1.9050000e+03   7.4148350e+00   1.7431000e-02  -9.7780000e-03   5.6650000e-02  -1.1400000e-04   7.0000000e-05   1.0600000e-04
   1.9060000e+03   7.4187280e+00  -4.0675000e-02   3.4225000e-02   2.0600000e-02  -1.1400000e-04   7.0000000e-05   1.0600000e-04
   1.9070000e+03   7.4226240e+00  -1.1623000e-02   1.9558000e-02   3.0900000e-02  -1.1400000e-04   7.0000000e-05   1.0600000e-04
   1.9080000e+03   7.4265160e+00  -4.6481000e-02   9.7730000e-03  -5.1500000e-03  -1.1400000e-04   7.0000000e-05   1.0600000e-04
   1.9090000e+03   7.4304100e+00  -7.5534000e-02   2.4439000e-02   2.0600000e-02  -1.1400000e-04   7.0000000e-05   1.0600000e-04
   1.9100000e+03   7.4343060e+00   3.4861000e-02  -9.7750000e-03   1.0300000e-02  -1.1400000e-04   7.0000000e-05   1.0600000e-04
   1.9110000e+03   7.4381990e+00   2.3240000e-02   3.0000000e-06   2.0600000e-02  -1.1400000e-04   7.0000000e-05   1.0600000e-04
   1.9120000e+03   7.4420940e+00  -6.3915000e-02   3.4221000e-02  -1.0300000e-02  -1.1400000e-04   7.0000000e-05   1.0600000e-04
   1.9130000e+03   7.4459880e+00  -2.9053000e-02   1.9556000e-02   1.5450000e-02  -1.1400000e-04   7.0000000e-05   1.0600000e-04
   1.9140000e+03   7.4498820e+00  -1.7431000e-02   4.8870000e-03   5.1500000e-03  -1.1400000e-04   7.0000000e-05   1.0600000e-04
   1.9150000e+03   7.4537770e+00  -5.8110000e-03   4.8890000e-03  -5.1500000e-03  -1.1400000e-04   7.0000000e-05   1.0600000e-04
   1.9160000e+03   7.4576710e+00  -2.3241000e-02   9.7770000e-03   1.0300000e-02  -1.1400000e-04   7.0000000e-05   1.0600000e-04
   1.9170000e+03   7.4615660e+00  -1.7440000e-02   7.3348000e-02  -5.1500000e-03  -1.1400000e-04   7.0000000e-05   1.0600000e-04
   1.9180000e+03   7.4654600e+00  -2.9059000e-02   6.8456000e-02   2.5750000e-02  -1.1400000e-04   7.0000000e-05   1.0600000e-04
   1.9190000e+03   7.4693550e+00  -2.3243000e-02   1.9557000e-02  -1.5450000e-02  -1.1400000e-04   7.0000000e-05   1.0600000e-04
   1.9200000e+03   7.4732480e+00  -2.3240000e-02  -3.0000000e-06   5.1500000e-03  -1.1400000e-04   7.0000000e-05   1.0600000e-04
   1.9210000e+03   7.4771430e+00   2.3242000e-02  -1.4667000e-02  -4.6350000e-02  -1.1400000e-04   7.0000000e-05   1.0600000e-04
   1.9220000e+03   7.4810460e+00  -4.6487000e-02   4.8893000e-02   3.6050000e-02  -1.1400000e-04   7.0000000e-05   1.0600000e-04
   1.9230000e+03   7.4849300e+00  -6.0000000e-06   4.4010000e-02   1.0300000e-02  -1.1400000e-04   7.0000000e-05   1.0600000e-04
   1.9240000e+03   7.4888250e+00  -5.8060000e-03  -2.4451000e-02  -2.0600000e-02  -1.1400000e-04   7.0000000e-05   1.0600000e-04
   1.9250000e+03   7.4927190e+00  -3.4868000e-02   5.3785000e-02  -5.1500000e-03  -1.1400000e-04   7.0000000e-05   1.0600000e-04
   1.9260000e+03   7.4966140e+00  -3.4865000e-02   3.4225000e-02  -3.0900000e-02  -1.1400000e-04   7.0000000e-05   1.0600000e-04
   1.9270000e+03   7.5005090e+00  -5.2296000e-02   4.4002000e-02   1.0300000e-02  -1.1400000e-04   7.0000000e-05   1.0600000e-04
   1.9280000e+03   7.5044030e+00  -3.4866000e-02   4.4005000e-02   0.0000000e+00  -1.1400000e-04   7.0000000e-05   1.0600000e-04
   1.9290000e+03   7.5082960e+00   1.7428000e-02   1.4673000e-02   3.0900000e-02  -1.1400000e-04   7.0000000e-05   1.0600000e-04
   1.9300000e+03   7.5121910e+00  -5.8080000e-03  -1.4671000e-02   0.0000000e+00  -1.1400000e-04   7.0000000e-05   1.0600000e-04
   1.9310000e+03   7.5160860e+00  -2.3243000e-02   1.9557000e-02   4.6350000e-02  -1.1400000e-04   7.0000000e-05   1.0600000e-04
   1.9320000e+03   7.5199800e+00  -5.8150000e-03   3.9119000e-02   2.5750000e-02  -1.1400000e-04   7.0000000e-05   1.0600000e-04
   1.9330000e+03   7.5238740e+00  -5.2296000e-02   4.4003000e-02  -2.5750000e-02  -1.1400000e-04   7.0000000e-05   1.0600000e-04
   1.9340000e+03   7.5277680e+00  -4.0673000e-02   2.4445000e-02   2.5750000e-02  -1.1400000e-04   7.0000000e-05   1.0600000e-04
   1.9350000e+03   7.5316620e+00   1.7427000e-02   1.9562000e-02   0.0000000e+00  -1.1400000e-04   7.0000000e-05   1.0600000e-04
   1.9360000e+03   7.5355580e+00  -6.9724000e-02   2.4440000e-02   4.1200000e-02  -1.1400000e-04   7.0000000e-05   1.0600000e-04
   1.9370000e+03   7.5394500e+00  -2.3252000e-02   7.8237000e-02   2.5750000e-02  -1.1400000e-04   7.0000000e-05   1.0600000e-04
   1.9380000e+03   7.5433440e+00  -1.1621000e-02   4.8880000e-03   4.1200000e-02  -1.1400000e-04   7.0000000e-05   1.0600000e-04
   1.9390000e+03   7.5472390e+00  -5.2291000e-02   4.8820000e-03   1.5450000e-02  -1.1400000e-04   7.0000000e-05   1.0600000e-04
   1.9400000e+03   7.5511330e+00  -1.7436000e-02   4.4007000e-02   1.0300000e-02  -1.1400000e-04   7.0000000e-05   1.0600000e-04
   1.9410000e+03   7.5550280e+00  -2.9053000e-02   1.9556000e-02   4.1200000e-02  -1.1400000e-04   7.0000000e-05   1.0600000e-04
   1.9420000e+03   7.5589220e+00  -4.0671000e-02   4.8840000e-03   3.0900000e-02  -1.1400000e-04   7.0000000e-05   1.0600000e-04
   1.9430000e+03   7.5628160e+00  -2.9057000e-02   4.8896000e-02   6.1800000e-02  -1.1400000e-04   7.0000000e-05   1.0600000e-04
   1.9440000e+03   7.5667100e+00  -1.1624000e-02   2.4448000e-02   4.1200000e-02  -1.1400000e-04   7.0000000e-05   1.0600000e-04
   1.9450000e+03   7.5706050e+00   3.4863000e-02  -1.9555000e-02   1.5450000e-02  -1.1400000e-04   7.0000000e-05   1.0600000e-04
   1.9460000e+03   7.5744990e+00  -1.1630000e-02   7.3348000e-02  -2.0600000e-02  -1.1400000e-04   7.0000000e-05   1.0600000e-04
   1.9470000e+03   7.5783940e+00  -4.6484000e-02   2.9334000e-02   5.1500000e-02  -1.1400000e-04   7.0000000e-05   1.0600000e-04
   1.9480000e+03   7.5822890e+00  -1.7432000e-02   1.4668000e-02  -2.0600000e-02  -1.1400000e-04   7.0000000e-05   1.0600000e-04
   1.9490000e+03   7.5861820e+00  -1.1622000e-02   1.4668000e-02   4.6350000e-02  -1.1400000e-04   7.0000000e-05   1.0600000e-04
   1.9500000e+03   7.5900770e+00  -4.0669000e-02  -9.7860000e-03   5.1500000e-03  -1.1400000e-04   7.0000000e-05   1.0600000e-04
   1.9510000e+03   7.5939710e+00   5.8040000e-03   4.4011000e-02   2.0600000e-02  -1.1400000e-04   7.0000000e-05   1.0600000e-04
   1.9520000e+03   7.5978800e+00  -2.9059000e-02   6.3566000e-02   2.5750000e-02  -1.1400000e-04   7.0000000e-05   1.0600000e-04
   1.9530000e+03   7.6017590e+00  -6.3909000e-02  -4.8990000e-03   5.1500000e-03  -1.1400000e-04   7.0000000e-05   1.0600000e-04
   1.9540000e+03   7.6056530e+00   4.0000000e-06  -2.4450000e-02   6.1800000e-02  -1.1400000e-04   7.0000000e-05   1.0600000e-04
   1.9550000e+03   7.6095480e+00  -5.2290000e-02  -8.0000000e-06   5.1500000e-03  -1.1400000e-04   7.0000000e-05   1.0600000e-04
   1.9560000e+03   7.6134430e+00  -4.6486000e-02   3.9113000e-02   4.1200000e-02  -1.1400000e-04   7.0000000e-05   1.0600000e-04
   1.9570000e+03   7.6173370e+00  -4.0675000e-02   3.4224000e-02   2.5750000e-02  -1.1400000e-04   7.0000000e-05   1.0600000e-04
   1.9580000e+03   7.6212300e+00  -2.9052000e-02   1.4666000e-02  -5.1500000e-03  -1.1400000e-04   7.0000000e-05   1.0600000e-04
   1.9590000e+03   7.6251250e+00   1.1614000e-02   4.4012000e-02  -3.6050000e-02  -1.1400000e-04   7.0000000e-05   1.0600000e-04
   1.9600000e+03   7.6290200e+00   2.9044000e-02   4.4014000e-02  -1.0300000e-02  -1.1400000e-04   7.0000000e-05   1.0600000e-04
   1.9610000e+03   7.6329140e+00  -5.2293000e-02   1.9553000e-02  -4.1200000e-02  -1.1400000e-04   7.0000000e-05   1.0600000e-04
   1.9620000e+03   7.6368080e+00  -2.9053000e-02   2.4446000e-02   2.0600000e-02  -1.1400000e-04   7.0000000e-05   1.0600000e-04
   1.9630000e+03   7.6407020e+00  -2.9051000e-02   4.8860000e-03   2.5750000e-02  -1.1400000e-04   7.0000000e-05   1.0600000e-04
   1.9640000e+03   7.6445960e+00  -2.9051000e-02   4.8860000e-03   0.0000000e+00  -1.1400000e-04   7.0000000e-05   1.0600000e-04
   1.9650000e+03   7.6484910e+00   5.8080000e-03   1.4671000e-02   2.0600000e-02  -1.1400000e-04   7.0000000e-05   1.0600000e-04
   1.9660000e+03   7.6523840e+00  -1.7440000e-02   6.8457000e-02  -4.1200000e-02  -1.1400000e-04   7.0000000e-05   1.0600000e-04
   1.9670000e+03   7.6562780e+00   1.7426000e-02   2.9343000e-02  -5.1500000e-03  -1.1400000e-04   7.0000000e-05   1.0600000e-04
   1.9680000e+03   7.6601730e+00  -1.1619000e-02  -9.7820000e-03  -1.5450000e-02  -1.1400000e-04   7.0000000e-05   1.0600000e-04
   1.9690000e+03   7.6640680e+00  -4.6484000e-02   2.9333000e-02   0.0000000e+00  -1.1400000e-04   7.0000000e-05   1.0600000e-04
   1.9700000e+03   7.6679620e+00  -2.3244000e-02   2.4447000e-02   1.0300000e-02  -1.1400000e-04   7.0000000e-05   1.0600000e-04
   1.9710000e+03   7.6718560e+00  -4.0676000e-02   4.4004000e-02  -2.5750000e-02  -1.1400000e-04   7.0000000e-05   1.0600000e-04
   1.9720000e+03   7.6757490e+00  -5.2292000e-02   1.4662000e-02   2.5750000e-02  -1.1400000e-04   7.0000000e-05   1.0600000e-04
   1.9730000e+03   7.6796450e+00   1.7433000e-02  -1.9558000e-02  -3.6050000e-02  -1.1400000e-04   7.0000000e-05   1.0600000e-04
   1.9740000e+03   7.6835390e+00  -4.0673000e-02   1.9555000e-02   0.0000000e+00  -1.1400000e-04   7.0000000e-05   1.0600000e-04
   1.9750000e+03   7.6874340e+00  -1.1625000e-02   3.9118000e-02   0.0000000e+00  -1.1400000e-04   7.0000000e-05   1.0600000e-04
   1.9760000e+03   7.6913290e+00   1.1618000e-02   1.4672000e-02   7.2100000e-02  -1.1400000e-04   7.0000000e-05   1.0600000e-04
   1.9770000e+03   7.6952220e+00  -5.2295000e-02   3.4223000e-02   1.0300000e-02  -1.1400000e-04   7.0000000e-05   1.0600000e-04
   1.9780000e+03   7.6991160e+00   5.8090000e-03   9.7810000e-03   3.6050000e-02  -1.1400000e-04   7.0000000e-05   1.0600000e-04
   1.9790000e+03   7.7030110e+00   2.3237000e-02   1.9563000e-02   5.1500000e-03  -1.1400000e-04   7.0000000e-05   1.0600000e-04
   1.9800000e+03   7.7069050e+00  -7.5536000e-02   4.3999000e-02  -1.5450000e-02  -1.1400000e-04   7.0000000e-05   1.0600000e-04
   1.9810000e+03   7.7107980e+00  -2.9055000e-02   3.4226000e-02   5.1500000e-02  -1.1400000e-04   7.0000000e-05   1.0600000e-04
   1.9820000e+03   7.7146920e+00  -2.9051000e-02   4.8860000e-03   3.6050000e-02  -1.1400000e-04   7.0000000e-05   1.0600000e-04
   1.9830000e+03   7.7185870e+00  -2.9051000e-02   9.7760000e-03   5.1500000e-02  -1.1400000e-04   7.0000000e-05   1.0600000e-04
   1.9840000e+03   7.7224810e+00  -2.3243000e-02   1.9557000e-02   4.1200000e-02  -1.1400000e-04   7.0000000e-05   1.0600000e-04
   1.9850000e+03   7.7263770e+00  -3.4866000e-02   3.9115000e-02   3.6050000e-02  -1.1400000e-04   7.0000000e-05   1.0600000e-04
   1.9860000e+03   7.7302760e+00  -4.6488000e-02   5.3783000e-02   2.5750000e-02  -1.1400000e-04   7.0000000e-05   1.0600000e-04
   1.9870000e+03   7.7341640e+00   1.7432000e-02  -1.4668000e-02   2.5750000e-02  -1.1400000e-04   7.0000000e-05   1.0600000e-04
   1.9880000e+03   7.7380600e+00  -1.7425000e-02  -3.4232000e-02   8.7550000e-02  -1.1400000e-04   7.0000000e-05   1.0600000e-04
   1.9890000e+03   7.7419530e+00   3.4855000e-02   3.9125000e-02   5.1500000e-02  -1.1400000e-04   7.0000000e-05   1.0600000e-04
   1.9900000e+03   7.7458480e+00  -1.7435000e-02   3.4228000e-02   4.6350000e-02  -1.1400000e-04   7.0000000e-05   1.0600000e-04
   1.9910000e+03   7.7497420e+00   3.4855000e-02   3.4235000e-02   1.0300000e-02  -1.1400000e-04   7.0000000e-05   1.0600000e-04
   1.9920000e+03   7.7536360e+00  -1.0000000e-06   4.8900000e-03   1.0300000e-02  -1.1400000e-04   7.0000000e-05   1.0600000e-04
   1.9930000e+03   7.7575300e+00  -4.6480000e-02  -7.0000000e-06  -4.6350000e-02  -1.1400000e-04   7.0000000e-05   1.0600000e-04
   1.9940000e+03   7.7614250e+00  -3.4864000e-02   2.4445000e-02   5.1500000e-02  -1.1400000e-04   7.0000000e-05   1.0600000e-04
   1.9950000e+03   7.7653180e+00  -1.7435000e-02   3.4227000e-02   2.5750000e-02  -1.1400000e-04   7.0000000e-05   1.0600000e-04
   1.9960000e+03   7.7692120e+00  -2.9056000e-02   4.4006000e-02   5.6650000e-02  -1.1400000e-04   7.0000000e-05   1.0600000e-04
   1.9970000e+03   7.7731070e+00   5.8060000e-03   2.4451000e-02   1.0300000e-02  -1.1400000e-04   7.0000000e-05   1.0600000e-04
   1.9980000e+03   7.7770010e+00   1.1618000e-02   1.4672000e-02  -1.0300000e-02  -1.1400000e-04   7.0000000e-05   1.0600000e-04
   1.9990000e+03   7.7808960e+00  -5.2292000e-02   1.4662000e-02  -3.0900000e-02  -1.1400000e-04   7.0000000e-05   1.0600000e-04
   2.0000000e+03   7.7847900e+00  -5.2298000e-02   6.3563000e-02   5.1500000e-03  -1.1400000e-04   7.0000000e-05   1.0600000e-04
   2.0010000e+03   7.7886830e+00  -1.1623000e-02   1.9558000e-02  -4.1200000e-02  -1.1400000e-04   7.0000000e-05   1.0600000e-04
   2.0020000e+03   7.7925790e+00   1.1625000e-02  -3.9118000e-02   1.0300000e-02  -1.1400000e-04   7.0000000e-05   1.0600000e-04
   2.0030000e+03   7.7964730e+00   1.1617000e-02   2.4452000e-02   5.1500000e-03  -1.1400000e-04   7.0000000e-05   1.0600000e-04
   2.0040000e+03   7.8003850e+00   1.1614000e-02   4.4012000e-02   0.0000000e+00  -1.1400000e-04   7.0000000e-05   1.0600000e-04
   2.0050000e+03   7.8042620e+00   5.8080000e-03   1.4671000e-02  -3.6050000e-02  -1.1400000e-04   7.0000000e-05   1.0600000e-04
   2.0060000e+03   7.8081560e+00  -1.7432000e-02   1.4667000e-02  -5.6650000e-02  -1.1400000e-04   7.0000000e-05   1.0600000e-04
   2.0070000e+03   7.8120500e+00  -1.7431000e-02   4.8870000e-03   5.1500000e-03  -1.1400000e-04   7.0000000e-05   1.0600000e-04
   2.0080000e+03   7.8159450e+00  -3.4866000e-02   3.9115000e-02  -5.1500000e-03  -1.1400000e-04   7.0000000e-05   1.0600000e-04
   2.0090000e+03   7.8198390e+00  -1.7436000e-02   4.4007000e-02   2.0600000e-02  -1.1400000e-04   7.0000000e-05   1.0600000e-04
   2.0100000e+03   7.8237320e+00  -4.0000000e-06   2.4450000e-02   2.5750000e-02  -1.1400000e-04   7.0000000e-05   1.0600000e-04
   2.0110000e+03   7.8276260e+00   3.4860000e-02   5.0000000e-06  -4.1200000e-02  -1.1400000e-04   7.0000000e-05   1.0600000e-04
   2.0120000e+03   7.8315210e+00  -4.6481000e-02   9.7730000e-03   2.5750000e-02  -1.1400000e-04   7.0000000e-05   1.0600000e-04
   2.0130000e+03   7.8354160e+00  -6.9727000e-02   4.8890000e-02  -2.5750000e-02  -1.1400000e-04   7.0000000e-05   1.0600000e-04
   2.0140000e+03   7.8393100e+00  -2.3255000e-02   1.0268700e-01   5.6650000e-02  -1.1400000e-04   7.0000000e-05   1.0600000e-04
   2.0150000e+03   7.8432040e+00  -5.8160000e-03   4.4009000e-02   0.0000000e+00  -1.1400000e-04   7.0000000e-05   1.0600000e-04
   2.0160000e+03   7.8470980e+00  -2.9056000e-02   4.4006000e-02   5.6650000e-02  -1.1400000e-04   7.0000000e-05   1.0600000e-04
   2.0170000e+03   7.8509930e+00  -5.8130000e-03   1.9559000e-02   2.0600000e-02  -1.1400000e-04   7.0000000e-05   1.0600000e-04
   2.0180000e+03   7.8548870e+00  -4.0671000e-02   4.8850000e-03   2.0600000e-02  -1.1400000e-04   7.0000000e-05   1.0600000e-04
   2.0190000e+03   7.8587820e+00  -2.9053000e-02   2.4446000e-02   2.0600000e-02  -1.1400000e-04   7.0000000e-05   1.0600000e-04
   2.0200000e+03   7.8626760e+00   1.1617000e-02   1.9562000e-02  -3.0900000e-02  -1.1400000e-04   7.0000000e-05   1.0600000e-04
   2.0210000e+03   7.8665700e+00  -3.4859000e-02  -4.8950000e-03   4.1200000e-02  -1.1400000e-04   7.0000000e-05   1.0600000e-04
   2.0220000e+03   7.8704640e+00  -5.2292000e-02   1.4662000e-02   5.1500000e-02  -1.1400000e-04   7.0000000e-05   1.0600000e-04
   2.0230000e+03   7.8743600e+00   2.3231000e-02   6.3573000e-02   6.6950000e-02  -1.1400000e-04   7.0000000e-05   1.0600000e-04
   2.0240000e+03   7.8782520e+00  -2.9053000e-02   1.9556000e-02   2.0600000e-02  -1.1400000e-04   7.0000000e-05   1.0600000e-04
   2.0250000e+03   7.8821460e+00   2.3241000e-02  -9.7770000e-03   4.6350000e-02  -1.1400000e-04   7.0000000e-05   1.0600000e-04
   2.0260000e+03   7.8860410e+00  -5.8130000e-03   1.9559000e-02   5.6650000e-02  -1.1400000e-04   7.0000000e-05   1.0600000e-04
   2.0270000e+03   7.8899350e+00  -5.8120000e-03   1.4669000e-02   1.5450000e-02  -1.1400000e-04   7.0000000e-05   1.0600000e-04
   2.0280000e+03   7.8938300e+00  -2.9051000e-02   4.8860000e-03   4.6350000e-02  -1.1400000e-04   7.0000000e-05   1.0600000e-04
   2.0290000e+03   7.8977240e+00  -5.2298000e-02   6.3563000e-02   2.5750000e-02  -1.1400000e-04   7.0000000e-05   1.0600000e-04
   2.0300000e+03   7.9016180e+00  -1.7435000e-02   3.9118000e-02   3.6050000e-02  -1.1400000e-04   7.0000000e-05   1.0600000e-04
   2.0310000e+03   7.9055120e+00  -4.0671000e-02   9.7750000e-03   0.0000000e+00  -1.1400000e-04   7.0000000e-05   1.0600000e-04
   2.0320000e+03   7.9094070e+00  -2.9055000e-02   3.4226000e-02   4.1200000e-02  -1.1400000e-04   7.0000000e-05   1.0600000e-04
   2.0330000e+03   7.9133030e+00   3.4860000e-02   5.0000000e-06  -5.1500000e-03  -1.1400000e-04   7.0000000e-05   1.0600000e-04
   2.0340000e+03   7.9171960e+00   5.8100000e-03   1.0000000e-06   3.0900000e-02  -1.1400000e-04   7.0000000e-05   1.0600000e-04
   2.0350000e+03   7.9210910e+00  -3.4869000e-02   5.8675000e-02   0.0000000e+00  -1.1400000e-04   7.0000000e-05   1.0600000e-04
   2.0360000e+03   7.9249840e+00  -2.3240000e-02  -3.0000000e-06   5.1500000e-02  -1.1400000e-04   7.0000000e-05   1.0600000e-04
   2.0370000e+03   7.9288790e+00  -4.6478000e-02  -1.4677000e-02   0.0000000e+00  -1.1400000e-04   7.0000000e-05   1.0600000e-04
   2.0380000e+03   7.9327730e+00  -4.0676000e-02   4.4004000e-02  -1.5450000e-02  -1.1400000e-04   7.0000000e-05   1.0600000e-04
   2.0390000e+03   7.9366660e+00   1.1615000e-02   3.4232000e-02   2.0600000e-02  -1.1400000e-04   7.0000000e-05   1.0600000e-04
   2.0400000e+03   7.9405600e+00  -2.3243000e-02   1.9557000e-02  -1.5450000e-02  -1.1400000e-04   7.0000000e-05   1.0600000e-04
   2.0410000e+03   7.9444550e+00  -1.7434000e-02   2.9337000e-02   2.5750000e-02  -1.1400000e-04   7.0000000e-05   1.0600000e-04
   2.0420000e+03   7.9483500e+00  -2.9052000e-02   1.4666000e-02   1.0300000e-02  -1.1400000e-04   7.0000000e-05   1.0600000e-04
   2.0430000e+03   7.9522450e+00  -2.3243000e-02   1.9557000e-02   5.1500000e-03  -1.1400000e-04   7.0000000e-05   1.0600000e-04
   2.0440000e+03   7.9561370e+00  -2.3240000e-02  -3.0000000e-06  -8.2400000e-02  -1.1400000e-04   7.0000000e-05   1.0600000e-04
   2.0450000e+03   7.9600320e+00  -5.2294000e-02   2.9333000e-02   1.5450000e-02  -1.1400000e-04   7.0000000e-05   1.0600000e-04
   2.0460000e+03   7.9639280e+00  -2.9058000e-02   6.3566000e-02  -1.5450000e-02  -1.1400000e-04   7.0000000e-05   1.0600000e-04
   2.0470000e+03   7.9678220e+00   1.7433000e-02  -1.9558000e-02  -2.5750000e-02  -1.1400000e-04   7.0000000e-05   1.0600000e-04
   2.0480000e+03   7.9717150e+00  -1.1622000e-02   1.4668000e-02   5.1500000e-03  -1.1400000e-04   7.0000000e-05   1.0600000e-04
   2.0490000e+03   7.9756100e+00  -4.6489000e-02   5.8673000e-02  -2.0600000e-02  -1.1400000e-04   7.0000000e-05   1.0600000e-04
   2.0500000e+03   7.9795510e+00  -1.1627000e-02   4.8898000e-02   4.1200000e-02  -1.1400000e-04   7.0000000e-05   1.0600000e-04
   2.0510000e+03   7.9833980e+00  -2.9045000e-02  -3.4234000e-02  -1.5450000e-02  -1.1400000e-04   7.0000000e-05   1.0600000e-04
   2.0520000e+03   7.9872940e+00  -1.1623000e-02   1.9558000e-02   5.1500000e-03  -1.1400000e-04   7.0000000e-05   1.0600000e-04
   2.0530000e+03   7.9911860e+00   3.4856000e-02   2.4455000e-02  -1.5450000e-02  -1.1400000e-04   7.0000000e-05   1.0600000e-04
   2.0540000e+03   7.9950800e+00  -3.4864000e-02   2.9335000e-02   1.0300000e-02  -1.1400000e-04   7.0000000e-05   1.0600000e-04
   2.0550000e+03   7.9989840e+00  -2.9051000e-02   9.7760000e-03   1.0300000e-02  -1.1400000e-04   7.0000000e-05   1.0600000e-04
   2.0560000e+03   8.0028890e+00   1.1620000e-02   2.0000000e-06  -8.2400000e-02  -1.1400000e-04   7.0000000e-05   1.0600000e-04
   2.0570000e+03   8.0067640e+00  -1.7433000e-02   1.9558000e-02   2.5750000e-02  -1.1400000e-04   7.0000000e-05   1.0600000e-04
   2.0580000e+03   8.0106580e+00  -2.3247000e-02   5.3787000e-02  -1.5450000e-02  -1.1400000e-04   7.0000000e-05   1.0600000e-04
   2.0590000e+03   8.0145510e+00  -2.3241000e-02   9.7770000e-03   1.0300000e-02  -1.1400000e-04   7.0000000e-05   1.0600000e-04
   2.0600000e+03   8.0184470e+00  -5.2291000e-02   9.7730000e-03   5.1500000e-03  -1.1400000e-04   7.0000000e-05   1.0600000e-04
   2.0610000e+03   8.0223410e+00   3.0000000e-06  -1.9560000e-02   4.6350000e-02  -1.1400000e-04   7.0000000e-05   1.0600000e-04
   2.0620000e+03   8.0262350e+00  -1.7429000e-02  -9.7820000e-03   2.0600000e-02  -1.1400000e-04   7.0000000e-05   1.0600000e-04
   2.0630000e+03   8.0301300e+00   1.7422000e-02   5.3793000e-02   6.6950000e-02  -1.1400000e-04   7.0000000e-05   1.0600000e-04
   2.0640000e+03   8.0340240e+00  -1.1631000e-02   7.3348000e-02   1.5450000e-02  -1.1400000e-04   7.0000000e-05   1.0600000e-04
   2.0650000e+03   8.0379180e+00  -1.7431000e-02   4.8870000e-03   1.5450000e-02  -1.1400000e-04   7.0000000e-05   1.0600000e-04
   2.0660000e+03   8.0418130e+00   1.1620000e-02   2.0000000e-06   4.1200000e-02  -1.1400000e-04   7.0000000e-05   1.0600000e-04
   2.0670000e+03   8.0457060e+00  -5.2294000e-02   2.9332000e-02   3.0900000e-02  -1.1400000e-04   7.0000000e-05   1.0600000e-04
   2.0680000e+03   8.0496000e+00  -6.3914000e-02   2.9331000e-02   4.1200000e-02  -1.1400000e-04   7.0000000e-05   1.0600000e-04
   2.0690000e+03   8.0534940e+00   3.4856000e-02   2.9345000e-02   3.0900000e-02  -1.1400000e-04   7.0000000e-05   1.0600000e-04
   2.0700000e+03   8.0573890e+00  -5.8100000e-03  -1.0000000e-06   3.0900000e-02  -1.1400000e-04   7.0000000e-05   1.0600000e-04
   2.0710000e+03   8.0612830e+00  -2.3240000e-02  -3.0000000e-06   5.1500000e-03  -1.1400000e-04   7.0000000e-05   1.0600000e-04
   2.0720000e+03   8.0651770e+00  -5.2297000e-02   5.3783000e-02   2.0600000e-02  -1.1400000e-04   7.0000000e-05   1.0600000e-04
   2.0730000e+03   8.0690730e+00  -5.2291000e-02   9.7730000e-03   4.6350000e-02  -1.1400000e-04   7.0000000e-05   1.0600000e-04
   2.0740000e+03   8.0729660e+00  -4.0667000e-02  -1.9565000e-02   3.6050000e-02  -1.1400000e-04   7.0000000e-05   1.0600000e-04
   2.0750000e+03   8.0768610e+00  -1.1621000e-02   9.7780000e-03   3.0900000e-02  -1.1400000e-04   7.0000000e-05   1.0600000e-04
   2.0760000e+03   8.0807550e+00  -2.9050000e-02  -4.0000000e-06   5.1500000e-02  -1.1400000e-04   7.0000000e-05   1.0600000e-04
   2.0770000e+03   8.0846500e+00  -1.1621000e-02   4.8880000e-03   5.1500000e-03  -1.1400000e-04   7.0000000e-05   1.0600000e-04
   2.0780000e+03   8.0885440e+00  -1.1629000e-02   6.3568000e-02  -2.0600000e-02  -1.1400000e-04   7.0000000e-05   1.0600000e-04
   2.0790000e+03   8.0924400e+00  -4.0000000e-06   2.9340000e-02   1.5450000e-02  -1.1400000e-04   7.0000000e-05   1.0600000e-04
   2.0800000e+03   8.0963330e+00  -1.1620000e-02  -2.0000000e-06   0.0000000e+00  -1.1400000e-04   7.0000000e-05   1.0600000e-04
   2.0810000e+03   8.1002270e+00  -3.4865000e-02   3.4225000e-02   4.6350000e-02  -1.1400000e-04   7.0000000e-05   1.0600000e-04
   2.0820000e+03   8.1041200e+00  -4.0000000e-06   2.4450000e-02   5.1500000e-03  -1.1400000e-04   7.0000000e-05   1.0600000e-04
   2.0830000e+03   8.1080140e+00   5.8090000e-03   9.7810000e-03  -1.5450000e-02  -1.1400000e-04   7.0000000e-05   1.0600000e-04
   2.0840000e+03   8.1119090e+00  -6.3909000e-02  -9.7890000e-03  -2.5750000e-02  -1.1400000e-04   7.0000000e-05   1.0600000e-04
   2.0850000e+03   8.1158030e+00  -5.2291000e-02   4.8820000e-03   0.0000000e+00  -1.1400000e-04   7.0000000e-05   1.0600000e-04
   2.0860000e+03   8.1196980e+00  -1.7425000e-02  -3.4232000e-02  -1.5450000e-02  -1.1400000e-04   7.0000000e-05   1.0600000e-04
   2.0870000e+03   8.1235910e+00  -7.5533000e-02   2.4440000e-02  -1.0300000e-02  -1.1400000e-04   7.0000000e-05   1.0600000e-04
   2.0880000e+03   8.1274850e+00  -2.0000000e-06   1.4670000e-02  -1.0300000e-02  -1.1400000e-04   7.0000000e-05   1.0600000e-04
   2.0890000e+03   8.1313800e+00  -1.1620000e-02  -2.0000000e-06   1.0300000e-02  -1.1400000e-04   7.0000000e-05   1.0600000e-04
   2.0900000e+03   8.1352750e+00  -5.2295000e-02   3.4223000e-02   1.5450000e-02  -1.1400000e-04   7.0000000e-05   1.0600000e-04
   2.0910000e+03   8.1391690e+00   1.1619000e-02   4.8920000e-03  -3.6050000e-02  -1.1400000e-04   7.0000000e-05   1.0600000e-04
   2.0920000e+03   8.1430640e+00  -1.7431000e-02   9.7770000e-03   0.0000000e+00  -1.1400000e-04   7.0000000e-05   1.0600000e-04
   2.0930000e+03   8.1469570e+00   1.1617000e-02   1.9562000e-02  -1.0300000e-02  -1.1400000e-04   7.0000000e-05   1.0600000e-04
   2.0940000e+03   8.1508510e+00  -1.1624000e-02   2.9338000e-02  -1.5450000e-02  -1.1400000e-04   7.0000000e-05   1.0600000e-04
   2.0950000e+03   8.1547470e+00  -3.4862000e-02   1.4665000e-02  -5.1500000e-03  -1.1400000e-04   7.0000000e-05   1.0600000e-04
   2.0960000e+03   8.1586410e+00  -3.0000000e-06   1.9560000e-02  -2.5750000e-02  -1.1400000e-04   7.0000000e-05   1.0600000e-04
   2.0970000e+03   8.1625340e+00  -6.9727000e-02   4.8890000e-02   5.1500000e-03  -1.1400000e-04   7.0000000e-05   1.0600000e-04
   2.0980000e+03   8.1664280e+00  -7.5539000e-02   6.3559000e-02  -1.0300000e-02  -1.1400000e-04   7.0000000e-05   1.0600000e-04
   2.0990000e+03   8.1703230e+00   5.8090000e-03   4.8910000e-03   2.5750000e-02  -1.1400000e-04   7.0000000e-05   1.0600000e-04
   2.1000000e+03   8.1742170e+00  -2.3235000e-02  -3.9123000e-02  -1.0300000e-02  -1.1400000e-04   7.0000000e-05   1.0600000e-04
   2.1010000e+03   8.1781130e+00  -3.0000000e-06   1.9560000e-02   5.6650000e-02  -1.1400000e-04   7.0000000e-05   1.0600000e-04
   2.1020000e+03   8.1820050e+00  -2.3246000e-02   4.4007000e-02   3.0900000e-02  -1.1400000e-04   7.0000000e-05   1.0600000e-04
   2.1030000e+03   8.1859000e+00  -6.3914000e-02   2.9331000e-02   5.6650000e-02  -1.1400000e-04   7.0000000e-05   1.0600000e-04
   2.1040000e+03   8.1897950e+00  -5.2291000e-02   9.7730000e-03   5.1500000e-03  -1.1400000e-04   7.0000000e-05   1.0600000e-04
   2.1050000e+03   8.1936890e+00  -2.3237000e-02  -1.9563000e-02  -5.1500000e-03  -1.1400000e-04   7.0000000e-05   1.0600000e-04
   2.1060000e+03   8.1975830e+00  -2.3243000e-02   1.9557000e-02   5.6650000e-02  -1.1400000e-04   7.0000000e-05   1.0600000e-04
   2.1070000e+03   8.2014790e+00  -1.7436000e-02   3.9117000e-02   3.6050000e-02  -1.1400000e-04   7.0000000e-05   1.0600000e-04
   2.1080000e+03   8.2053720e+00  -5.8130000e-03   1.9559000e-02   6.1800000e-02  -1.1400000e-04   7.0000000e-05   1.0600000e-04
   2.1090000e+03   8.2092660e+00   2.3240000e-02   3.0000000e-06  -1.0300000e-02  -1.1400000e-04   7.0000000e-05   1.0600000e-04
   2.1100000e+03   8.2131610e+00  -6.0000000e-06   3.9120000e-02   1.5450000e-02  -1.1400000e-04   7.0000000e-05   1.0600000e-04
   2.1110000e+03   8.2170530e+00  -6.3914000e-02   2.4441000e-02   4.6350000e-02  -1.1400000e-04   7.0000000e-05   1.0600000e-04
   2.1120000e+03   8.2209480e+00  -5.8108000e-02   5.3781000e-02   3.6050000e-02  -1.1400000e-04   7.0000000e-05   1.0600000e-04
   2.1130000e+03   8.2248430e+00   5.8040000e-03   3.9121000e-02   4.1200000e-02  -1.1400000e-04   7.0000000e-05   1.0600000e-04
   2.1140000e+03   8.2287450e+00  -2.3237000e-02  -1.9563000e-02   2.0600000e-02  -1.1400000e-04   7.0000000e-05   1.0600000e-04
   2.1150000e+03   8.2326320e+00  -1.7435000e-02   3.4228000e-02   6.1800000e-02  -1.1400000e-04   7.0000000e-05   1.0600000e-04
   2.1160000e+03   8.2365260e+00  -3.4863000e-02   2.4445000e-02   4.1200000e-02  -1.1400000e-04   7.0000000e-05   1.0600000e-04
   2.1170000e+03   8.2404190e+00  -5.2291000e-02   9.7730000e-03   1.0300000e-02  -1.1400000e-04   7.0000000e-05   1.0600000e-04
   2.1180000e+03   8.2443140e+00  -1.1620000e-02  -2.0000000e-06  -1.0300000e-02  -1.1400000e-04   7.0000000e-05   1.0600000e-04
   2.1190000e+03   8.2482090e+00  -2.3243000e-02   1.9557000e-02   3.6050000e-02  -1.1400000e-04   7.0000000e-05   1.0600000e-04
   2.1200000e+03   8.2521030e+00  -4.6488000e-02   5.3783000e-02   5.1500000e-03  -1.1400000e-04   7.0000000e-05   1.0600000e-04
   2.1210000e+03   8.2559990e+00  -4.0000000e-06   2.4450000e-02   1.5450000e-02  -1.1400000e-04   7.0000000e-05   1.0600000e-04
   2.1220000e+03   8.2598920e+00  -4.0674000e-02   2.4444000e-02   0.0000000e+00  -1.1400000e-04   7.0000000e-05   1.0600000e-04
   2.1230000e+03   8.2637850e+00  -1.1621000e-02   9.7780000e-03  -4.1200000e-02  -1.1400000e-04   7.0000000e-05   1.0600000e-04
   2.1240000e+03   8.2676810e+00  -4.0000000e-06   2.9340000e-02  -1.0300000e-02  -1.1400000e-04   7.0000000e-05   1.0600000e-04
   2.1250000e+03   8.2715750e+00  -3.4864000e-02   2.4445000e-02  -5.1500000e-03  -1.1400000e-04   7.0000000e-05   1.0600000e-04
   2.1260000e+03   8.2754680e+00   5.8090000e-03   9.7810000e-03   5.1500000e-02  -1.1400000e-04   7.0000000e-05   1.0600000e-04
   2.1270000e+03   8.2793620e+00   2.3231000e-02   5.8683000e-02  -2.0600000e-02  -1.1400000e-04   7.0000000e-05   1.0600000e-04
   2.1280000e+03   8.2832570e+00  -7.5539000e-02   5.8669000e-02   1.5450000e-02  -1.1400000e-04   7.0000000e-05   1.0600000e-04
   2.1290000e+03   8.2871510e+00   5.8090000e-03   4.8910000e-03  -5.1500000e-03  -1.1400000e-04   7.0000000e-05   1.0600000e-04
   2.1300000e+03   8.2910470e+00  -1.0000000e-06   9.7800000e-03  -2.0600000e-02  -1.1400000e-04   7.0000000e-05   1.0600000e-04
   2.1310000e+03   8.2949390e+00  -2.3244000e-02   2.9337000e-02  -3.6050000e-02  -1.1400000e-04   7.0000000e-05   1.0600000e-04
   2.1320000e+03   8.2988340e+00  -4.0676000e-02   4.4005000e-02  -5.1500000e-03  -1.1400000e-04   7.0000000e-05   1.0600000e-04
   2.1330000e+03   8.3027290e+00  -5.2291000e-02   9.7730000e-03   1.0300000e-02  -1.1400000e-04   7.0000000e-05   1.0600000e-04
   2.1340000e+03   8.3066230e+00  -2.3234000e-02  -3.9123000e-02  -6.1800000e-02  -1.1400000e-04   7.0000000e-05   1.0600000e-04
   2.1350000e+03   8.3105170e+00  -2.3245000e-02   3.4227000e-02   5.1500000e-03  -1.1400000e-04   7.0000000e-05   1.0600000e-04
   2.1360000e+03   8.3144120e+00  -2.3252000e-02   8.3127000e-02  -2.0600000e-02  -1.1400000e-04   7.0000000e-05   1.0600000e-04
   2.1370000e+03   8.3183070e+00   5.8060000e-03   2.4451000e-02   4.1200000e-02  -1.1400000e-04   7.0000000e-05   1.0600000e-04
   2.1380000e+03   8.3222000e+00   5.8090000e-03   4.8910000e-03  -1.5450000e-02  -1.1400000e-04   7.0000000e-05   1.0600000e-04
   2.1390000e+03   8.3260960e+00  -5.8140000e-03   2.9339000e-02   0.0000000e+00  -1.1400000e-04   7.0000000e-05   1.0600000e-04
   2.1400000e+03   8.3299880e+00  -1.7432000e-02   1.4667000e-02   3.0900000e-02  -1.1400000e-04   7.0000000e-05   1.0600000e-04
   2.1410000e+03   8.3338820e+00  -4.0675000e-02   3.4224000e-02   7.7250000e-02  -1.1400000e-04   7.0000000e-05   1.0600000e-04
   2.1420000e+03   8.3377770e+00  -4.6486000e-02   4.4003000e-02   2.0600000e-02  -1.1400000e-04   7.0000000e-05   1.0600000e-04
   2.1430000e+03   8.3416710e+00  -4.0000000e-06   2.9340000e-02   3.0900000e-02  -1.1400000e-04   7.0000000e-05   1.0600000e-04
   2.1440000e+03   8.3455660e+00  -1.1623000e-02   1.9558000e-02   2.5750000e-02  -1.1400000e-04   7.0000000e-05   1.0600000e-04
   2.1450000e+03   8.3494600e+00  -5.8120000e-03   1.4669000e-02   1.0300000e-02  -1.1400000e-04   7.0000000e-05   1.0600000e-04
   2.1460000e+03   8.3533540e+00  -5.8120000e-03   1.4669000e-02   5.1500000e-02  -1.1400000e-04   7.0000000e-05   1.0600000e-04
   2.1470000e+03   8.3572480e+00  -2.3247000e-02   4.8897000e-02  -5.1500000e-03  -1.1400000e-04   7.0000000e-05   1.0600000e-04
   2.1480000e+03   8.3611430e+00  -4.0668000e-02  -1.4676000e-02   6.1800000e-02  -1.1400000e-04   7.0000000e-05   1.0600000e-04
   2.1490000e+03   8.3650370e+00  -4.6478000e-02  -1.4677000e-02   0.0000000e+00  -1.1400000e-04   7.0000000e-05   1.0600000e-04
   2.1500000e+03   8.3689320e+00  -2.3247000e-02   4.8897000e-02   1.5450000e-02  -1.1400000e-04   7.0000000e-05   1.0600000e-04
   2.1510000e+03   8.3728270e+00   2.9047000e-02   1.9564000e-02   3.0900000e-02  -1.1400000e-04   7.0000000e-05   1.0600000e-04
   2.1520000e+03   8.3767190e+00  -5.2290000e-02  -8.0000000e-06   2.0600000e-02  -1.1400000e-04   7.0000000e-05   1.0600000e-04
   2.1530000e+03   8.3806150e+00  -2.9058000e-02   5.3786000e-02   7.2100000e-02  -1.1400000e-04   7.0000000e-05   1.0600000e-04
   2.1540000e+03   8.3845090e+00   1.7427000e-02   1.9563000e-02   3.6050000e-02  -1.1400000e-04   7.0000000e-05   1.0600000e-04
   2.1550000e+03   8.3884020e+00  -4.6481000e-02   4.8830000e-03   4.1200000e-02  -1.1400000e-04   7.0000000e-05   1.0600000e-04
   2.1560000e+03   8.3922960e+00  -3.0000000e-06   1.9560000e-02  -5.1500000e-03  -1.1400000e-04   7.0000000e-05   1.0600000e-04
   2.1570000e+03   8.3961920e+00  -2.3246000e-02   4.4007000e-02   3.0900000e-02  -1.1400000e-04   7.0000000e-05   1.0600000e-04
   2.1580000e+03   8.4001020e+00  -4.6481000e-02   4.8840000e-03  -1.0300000e-02  -1.1400000e-04   7.0000000e-05   1.0600000e-04
   2.1590000e+03   8.4039810e+00  -5.8110000e-03   4.8890000e-03   4.6350000e-02  -1.1400000e-04   7.0000000e-05   1.0600000e-04
   2.1600000e+03   8.4078740e+00  -3.4860000e-02  -5.0000000e-06  -1.0300000e-02  -1.1400000e-04   7.0000000e-05   1.0600000e-04
   2.1610000e+03   8.4117680e+00  -1.1629000e-02   6.8458000e-02   3.0900000e-02  -1.1400000e-04   7.0000000e-05   1.0600000e-04
   2.1620000e+03   8.4156630e+00  -5.8160000e-03   3.9119000e-02   1.0300000e-02  -1.1400000e-04   7.0000000e-05   1.0600000e-04
   2.1630000e+03   8.4195580e+00  -3.4858000e-02  -1.4675000e-02  -1.5450000e-02  -1.1400000e-04   7.0000000e-05   1.0600000e-04
   2.1640000e+03   8.4234510e+00  -5.2293000e-02   1.9552000e-02   2.5750000e-02  -1.1400000e-04   7.0000000e-05   1.0600000e-04
   2.1650000e+03   8.4273450e+00   1.1616000e-02   2.9342000e-02   5.1500000e-03  -1.1400000e-04   7.0000000e-05   1.0600000e-04
   2.1660000e+03   8.4312410e+00  -5.2291000e-02   4.8820000e-03   7.7250000e-02  -1.1400000e-04   7.0000000e-05   1.0600000e-04
   2.1670000e+03   8.4351340e+00   2.9045000e-02   3.4234000e-02   5.1500000e-03  -1.1400000e-04   7.0000000e-05   1.0600000e-04
   2.1680000e+03   8.4390300e+00   2.9047000e-02   1.9564000e-02   1.0300000e-02  -1.1400000e-04   7.0000000e-05   1.0600000e-04
   2.1690000e+03   8.4429220e+00  -1.1623000e-02   1.9558000e-02  -2.5750000e-02  -1.1400000e-04   7.0000000e-05   1.0600000e-04
   2.1700000e+03   8.4468160e+00  -5.8140000e-03   2.9339000e-02  -1.5450000e-02  -1.1400000e-04   7.0000000e-05   1.0600000e-04
   2.1710000e+03   8.4507100e+00  -1.7433000e-02   2.4448000e-02  -3.0900000e-02  -1.1400000e-04   7.0000000e-05   1.0600000e-04
   2.1720000e+03   8.4546050e+00  -1.7431000e-02   9.7780000e-03   5.1500000e-03  -1.1400000e-04   7.0000000e-05   1.0600000e-04
   2.1730000e+03   8.4584990e+00  -5.8090000e-03  -4.8910000e-03   1.5450000e-02  -1.1400000e-04   7.0000000e-05   1.0600000e-04
   2.1740000e+03   8.4623940e+00  -2.9053000e-02   2.4446000e-02   0.0000000e+00  -1.1400000e-04   7.0000000e-05   1.0600000e-04
   2.1750000e+03   8.4662880e+00   1.1621000e-02  -4.8880000e-03   3.6050000e-02  -1.1400000e-04   7.0000000e-05   1.0600000e-04
   2.1760000e+03   8.4701820e+00   1.1614000e-02   3.9122000e-02  -5.6650000e-02  -1.1400000e-04   7.0000000e-05   1.0600000e-04
   2.1770000e+03   8.4740760e+00  -6.3921000e-02   7.3341000e-02   0.0000000e+00  -1.1400000e-04   7.0000000e-05   1.0600000e-04
   2.1780000e+03   8.4779790e+00  -6.3913000e-02   1.9551000e-02  -1.5450000e-02  -1.1400000e-04   7.0000000e-05   1.0600000e-04
   2.1790000e+03   8.4818660e+00  -3.4859000e-02  -9.7850000e-03  -5.1500000e-03  -1.1400000e-04   7.0000000e-05   1.0600000e-04
   2.1800000e+03   8.4857610e+00  -5.8100000e-03  -1.0000000e-06   2.5750000e-02  -1.1400000e-04   7.0000000e-05   1.0600000e-04
   2.1810000e+03   8.4896540e+00  -2.3246000e-02   4.4007000e-02  -3.0900000e-02  -1.1400000e-04   7.0000000e-05   1.0600000e-04
   2.1820000e+03   8.4935480e+00  -1.1625000e-02   3.4228000e-02   2.5750000e-02  -1.1400000e-04   7.0000000e-05   1.0600000e-04
   2.1830000e+03   8.4974430e+00   5.8140000e-03  -2.9339000e-02  -3.6050000e-02  -1.1400000e-04   7.0000000e-05   1.0600000e-04
   2.1840000e+03   8.5013360e+00   1.1614000e-02   3.9122000e-02   0.0000000e+00  -1.1400000e-04   7.0000000e-05   1.0600000e-04
   2.1850000e+03   8.5052300e+00  -4.6485000e-02   3.9114000e-02   1.5450000e-02  -1.1400000e-04   7.0000000e-05   1.0600000e-04
   2.1860000e+03   8.5091250e+00  -6.0000000e-06   4.4010000e-02   6.6950000e-02  -1.1400000e-04   7.0000000e-05   1.0600000e-04
   2.1870000e+03   8.5130200e+00  -1.7433000e-02   2.4448000e-02   2.5750000e-02  -1.1400000e-04   7.0000000e-05   1.0600000e-04
   2.1880000e+03   8.5169130e+00  -4.0671000e-02   4.8850000e-03   4.6350000e-02  -1.1400000e-04   7.0000000e-05   1.0600000e-04
   2.1890000e+03   8.5208080e+00   1.7431000e-02  -9.7780000e-03   2.0600000e-02  -1.1400000e-04   7.0000000e-05   1.0600000e-04
   2.1900000e+03   8.5247020e+00  -2.9055000e-02   3.4226000e-02   7.7250000e-02  -1.1400000e-04   7.0000000e-05   1.0600000e-04
   2.1910000e+03   8.5285970e+00  -5.2297000e-02   4.8892000e-02   3.6050000e-02  -1.1400000e-04   7.0000000e-05   1.0600000e-04
   2.1920000e+03   8.5324920e+00  -1.0000000e-06   4.8900000e-03   5.1500000e-03  -1.1400000e-04   7.0000000e-05   1.0600000e-04
   2.1930000e+03   8.5363860e+00  -2.3240000e-02  -3.0000000e-06   3.0900000e-02  -1.1400000e-04   7.0000000e-05   1.0600000e-04
   2.1940000e+03   8.5402790e+00  -5.2294000e-02   2.9332000e-02   3.6050000e-02  -1.1400000e-04   7.0000000e-05   1.0600000e-04
   2.1950000e+03   8.5441730e+00  -2.9056000e-02   4.4006000e-02   3.0900000e-02  -1.1400000e-04   7.0000000e-05   1.0600000e-04
   2.1960000e+03   8.5480680e+00  -2.3245000e-02   3.4227000e-02   5.1500000e-03  -1.1400000e-04   7.0000000e-05   1.0600000e-04
   2.1970000e+03   8.5519640e+00   1.1622000e-02  -1.4668000e-02   2.5750000e-02  -1.1400000e-04   7.0000000e-05   1.0600000e-04
   2.1980000e+03   8.5558560e+00  -2.9051000e-02   4.8860000e-03   4.6350000e-02  -1.1400000e-04   7.0000000e-05   1.0600000e-04
   2.1990000e+03   8.5597510e+00  -4.0676000e-02   4.4005000e-02   3.0900000e-02  -1.1400000e-04   7.0000000e-05   1.0600000e-04
   2.2000000e+03   8.5636450e+00  -4.0000000e-06   2.9340000e-02   3.0900000e-02  -1.1400000e-04   7.0000000e-05   1.0600000e-04
   2.2010000e+03   8.5675390e+00  -6.9723000e-02   1.9551000e-02   1.0300000e-02  -1.1400000e-04   7.0000000e-05   1.0600000e-04
   2.2020000e+03   8.5714340e+00  -7.5533000e-02   2.4440000e-02   4.6350000e-02  -1.1400000e-04   7.0000000e-05   1.0600000e-04
   2.2030000e+03   8.5753280e+00  -5.8110000e-03   4.8890000e-03  -5.1500000e-03  -1.1400000e-04   7.0000000e-05   1.0600000e-04
   2.2040000e+03   8.5792210e+00  -1.1620000e-02  -2.0000000e-06   4.1200000e-02  -1.1400000e-04   7.0000000e-05   1.0600000e-04
   2.2050000e+03   8.5831170e+00   2.3234000e-02   3.9123000e-02  -5.1500000e-03  -1.1400000e-04   7.0000000e-05   1.0600000e-04
   2.2060000e+03   8.5870100e+00  -4.0676000e-02   4.4004000e-02   3.6050000e-02  -1.1400000e-04   7.0000000e-05   1.0600000e-04
   2.2070000e+03   8.5909050e+00  -3.4863000e-02   1.9555000e-02   3.0900000e-02  -1.1400000e-04   7.0000000e-05   1.0600000e-04
   2.2080000e+03   8.5948000e+00  -3.4862000e-02   1.4665000e-02  -1.0300000e-02  -1.1400000e-04   7.0000000e-05   1.0600000e-04
   2.2090000e+03   8.5986930e+00  -4.6484000e-02   2.4443000e-02  -2.5750000e-02  -1.1400000e-04   7.0000000e-05   1.0600000e-04
   2.2100000e+03   8.6025950e+00  -5.2301000e-02   7.3342000e-02  -5.1500000e-03  -1.1400000e-04   7.0000000e-05   1.0600000e-04
   2.2110000e+03   8.6064830e+00   1.7429000e-02   9.7830000e-03  -4.1200000e-02  -1.1400000e-04   7.0000000e-05   1.0600000e-04
   2.2120000e+03   8.6103760e+00   1.7435000e-02  -3.9118000e-02  -1.0300000e-02  -1.1400000e-04   7.0000000e-05   1.0600000e-04
   2.2130000e+03   8.6142690e+00   0.0000000e+00   0.0000000e+00   5.1500000e-03  -1.1400000e-04   7.0000000e-05   1.0600000e-04
   2.2140000e+03   8.6181640e+00  -6.0000000e-06   4.4010000e-02   1.5450000e-02  -1.1400000e-04   7.0000000e-05   1.0600000e-04
   2.2150000e+03   8.6220600e+00  -5.2292000e-02   1.4663000e-02  -2.0600000e-02  -1.1400000e-04   7.0000000e-05   1.0600000e-04
   2.2160000e+03   8.6259540e+00  -1.1617000e-02  -1.9562000e-02  -5.1500000e-02  -1.1400000e-04   7.0000000e-05   1.0600000e-04
   2.2170000e+03   8.6298480e+00   1.1620000e-02   2.0000000e-06   0.0000000e+00  -1.1400000e-04   7.0000000e-05   1.0600000e-04
   2.2180000e+03   8.6337410e+00  -2.3247000e-02   4.8897000e-02   0.0000000e+00  -1.1400000e-04   7.0000000e-05   1.0600000e-04
   2.2190000e+03   8.6376360e+00   5.8060000e-03   2.4451000e-02   1.0300000e-02  -1.1400000e-04   7.0000000e-05   1.0600000e-04
   2.2200000e+03   8.6415310e+00  -4.0671000e-02   9.7740000e-03   1.5450000e-02  -1.1400000e-04   7.0000000e-05   1.0600000e-04
   2.2210000e+03   8.6454260e+00  -4.6483000e-02   1.9553000e-02  -4.1200000e-02  -1.1400000e-04   7.0000000e-05   1.0600000e-04
   2.2220000e+03   8.6493200e+00  -5.8160000e-03   3.9119000e-02   3.6050000e-02  -1.1400000e-04   7.0000000e-05   1.0600000e-04
   2.2230000e+03   8.6532140e+00  -4.6479000e-02  -4.8970000e-03  -3.6050000e-02  -1.1400000e-04   7.0000000e-05   1.0600000e-04
   2.2240000e+03   8.6571070e+00  -3.4866000e-02   4.4005000e-02   2.5750000e-02  -1.1400000e-04   7.0000000e-05   1.0600000e-04
   2.2250000e+03   8.6610020e+00  -9.0000000e-06   5.8680000e-02  -1.0300000e-02  -1.1400000e-04   7.0000000e-05   1.0600000e-04
   2.2260000e+03   8.6648970e+00  -4.0669000e-02  -4.8950000e-03   6.1800000e-02  -1.1400000e-04   7.0000000e-05   1.0600000e-04
   2.2270000e+03   8.6687900e+00  -2.9049000e-02  -9.7840000e-03   2.5750000e-02  -1.1400000e-04   7.0000000e-05   1.0600000e-04
   2.2280000e+03   8.6726840e+00  -1.7429000e-02  -4.8920000e-03   4.6350000e-02  -1.1400000e-04   7.0000000e-05   1.0600000e-04
   2.2290000e+03   8.6765790e+00  -2.3243000e-02   1.9557000e-02   2.0600000e-02  -1.1400000e-04   7.0000000e-05   1.0600000e-04
   2.2300000e+03   8.6804720e+00  -5.2293000e-02   2.4443000e-02   5.1500000e-03  -1.1400000e-04   7.0000000e-05   1.0600000e-04
   2.2310000e+03   8.6843680e+00  -5.8110000e-03   4.8890000e-03   7.7250000e-02  -1.1400000e-04   7.0000000e-05   1.0600000e-04
   2.2320000e+03   8.6882620e+00  -4.6480000e-02  -7.0000000e-06   0.0000000e+00  -1.1400000e-04   7.0000000e-05   1.0600000e-04
   2.2330000e+03   8.6921550e+00  -9.0054800e-01  -1.4802000e-02   6.1800000e-02  -1.1400000e-04   7.0000000e-05   1.0600000e-04
   2.2340000e+03   8.6960510e+00  -3.4867000e-02   4.8895000e-02   2.5750000e-02  -1.1400000e-04   7.0000000e-05   1.0600000e-04
   2.2350000e+03   8.6999440e+00  -6.3912000e-02   1.4661000e-02   2.5750000e-02  -1.1400000e-04   7.0000000e-05   1.0600000e-04
   2.2360000e+03   8.7038390e+00   0.0000000e+00   0.0000000e+00   3.0900000e-02  -1.1400000e-04   7.0000000e-05   1.0600000e-04
   2.2370000e+03   8.7077340e+00  -7.5531000e-02   9.7690000e-03   5.1500000e-03  -1.1400000e-04   7.0000000e-05   1.0600000e-04
   2.2380000e+03   8.7116290e+00  -4.0671000e-02   9.7740000e-03   6.1800000e-02  -1.1400000e-04   7.0000000e-05   1.0600000e-04
   2.2390000e+03   8.7155220e+00   2.3233000e-02   4.8903000e-02   5.6650000e-02  -1.1400000e-04   7.0000000e-05   1.0600000e-04
   2.2400000e+03   8.7194170e+00  -1.1625000e-02   3.4228000e-02   4.1200000e-02  -1.1400000e-04   7.0000000e-05   1.0600000e-04
   2.2410000e+03   8.7233100e+00  -1.7429000e-02  -9.7820000e-03   3.0900000e-02  -1.1400000e-04   7.0000000e-05   1.0600000e-04
   2.2420000e+03   8.7272100e+00  -2.9052000e-02   1.4666000e-02   1.0300000e-02  -1.1400000e-04   7.0000000e-05   1.0600000e-04
   2.2430000e+03   8.7310980e+00   1.1616000e-02   2.9342000e-02  -5.1500000e-03  -1.1400000e-04   7.0000000e-05   1.0600000e-04
   2.2440000e+03   8.7349930e+00   2.3233000e-02   4.8903000e-02   0.0000000e+00  -1.1400000e-04   7.0000000e-05   1.0600000e-04
   2.2450000e+03   8.7388880e+00  -5.2295000e-02   3.4223000e-02   0.0000000e+00  -1.1400000e-04   7.0000000e-05   1.0600000e-04
   2.2460000e+03   8.7427810e+00  -7.5533000e-02   1.9549000e-02   4.6350000e-02  -1.1400000e-04   7.0000000e-05   1.0600000e-04
   2.2470000e+03   8.7466750e+00   1.1624000e-02  -2.4448000e-02   1.0300000e-02  -1.1400000e-04   7.0000000e-05   1.0600000e-04
   2.2480000e+03   8.7505690e+00   5.8060000e-03   2.4451000e-02   5.1500000e-03  -1.1400000e-04   7.0000000e-05   1.0600000e-04
   2.2490000e+03   8.7544650e+00  -5.2296000e-02   4.4002000e-02  -4.1200000e-02  -1.1400000e-04   7.0000000e-05   1.0600000e-04
   2.2500000e+03   8.7583590e+00  -5.2292000e-02   1.4662000e-02   0.0000000e+00  -1.1400000e-04   7.0000000e-05   1.0600000e-04
   2.2510000e+03   8.7622540e+00  -2.3240000e-02  -3.0000000e-06   2.0600000e-02  -1.1400000e-04   7.0000000e-05   1.0600000e-04
   2.2520000e+03   8.7661480e+00  -1.1617000e-02  -1.9562000e-02  -1.0300000e-02  -1.1400000e-04   7.0000000e-05   1.0600000e-04
   2.2530000e+03   8.7700410e+00  -4.0672000e-02   1.4664000e-02   1.0300000e-02  -1.1400000e-04   7.0000000e-05   1.0600000e-04
   2.2540000e+03   8.7739360e+00  -1.1630000e-02   7.3348000e-02  -2.0600000e-02  -1.1400000e-04   7.0000000e-05   1.0600000e-04
   2.2550000e+03   8.7778320e+00   1.7427000e-02   2.4452000e-02  -2.0600000e-02  -1.1400000e-04   7.0000000e-05   1.0600000e-04
   2.2560000e+03   8.7817240e+00  -4.6480000e-02  -6.0000000e-06  -3.0900000e-02  -1.1400000e-04   7.0000000e-05   1.0600000e-04
   2.2570000e+03   8.7856180e+00  -1.7436000e-02   4.4008000e-02   4.1200000e-02  -1.1400000e-04   7.0000000e-05   1.0600000e-04
   2.2580000e+03   8.7895130e+00   1.1615000e-02   3.4232000e-02  -5.1500000e-03  -1.1400000e-04   7.0000000e-05   1.0600000e-04
   2.2590000e+03   8.7934070e+00  -4.0675000e-02   3.9115000e-02  -2.5750000e-02  -1.1400000e-04   7.0000000e-05   1.0600000e-04
   2.2600000e+03   8.7973020e+00  -2.3237000e-02  -1.9563000e-02   2.5750000e-02  -1.1400000e-04   7.0000000e-05   1.0600000e-04
   2.2610000e+03   8.8012130e+00  -2.3241000e-02   9.7770000e-03  -2.5750000e-02  -1.1400000e-04   7.0000000e-05   1.0600000e-04
   2.2620000e+03   8.8050900e+00  -2.9061000e-02   7.3346000e-02   2.5750000e-02  -1.1400000e-04   7.0000000e-05   1.0600000e-04
   2.2630000e+03   8.8089850e+00   0.0000000e+00   0.0000000e+00  -2.5750000e-02  -1.1400000e-04   7.0000000e-05   1.0600000e-04
   2.2640000e+03   8.8128790e+00  -3.4868000e-02   5.3785000e-02   5.1500000e-03  -1.1400000e-04   7.0000000e-05   1.0600000e-04
   2.2650000e+03   8.8167720e+00  -6.3915000e-02   3.4221000e-02   4.6350000e-02  -1.1400000e-04   7.0000000e-05   1.0600000e-04
   2.2660000e+03   8.8206680e+00  -5.8070000e-03  -1.9561000e-02   7.7250000e-02  -1.1400000e-04   7.0000000e-05   1.0600000e-04
   2.2670000e+03   8.8245610e+00  -1.1617000e-02  -1.9562000e-02   1.0300000e-02  -1.1400000e-04   7.0000000e-05   1.0600000e-04
   2.2680000e+03   8.8284550e+00  -5.8106000e-02   4.4001000e-02  -4.6350000e-02  -1.1400000e-04   7.0000000e-05   1.0600000e-04
   2.2690000e+03   8.8323510e+00  -1.7438000e-02   5.8678000e-02   4.1200000e-02  -1.1400000e-04   7.0000000e-05   1.0600000e-04
   2.2700000e+03   8.8362450e+00  -1.7431000e-02   4.8880000e-03  -2.5750000e-02  -1.1400000e-04   7.0000000e-05   1.0600000e-04
   2.2710000e+03   8.8401370e+00  -1.0000000e-06   9.7800000e-03   3.0900000e-02  -1.1400000e-04   7.0000000e-05   1.0600000e-04
   2.2720000e+03   8.8440320e+00  -1.1624000e-02   2.9338000e-02   4.1200000e-02  -1.1400000e-04   7.0000000e-05   1.0600000e-04
   2.2730000e+03   8.8479270e+00  -2.3249000e-02   6.8457000e-02   5.6650000e-02  -1.1400000e-04   7.0000000e-05   1.0600000e-04
   2.2740000e+03   8.8518210e+00  -5.8120000e-03   1.4669000e-02   5.1500000e-03  -1.1400000e-04   7.0000000e-05   1.0600000e-04
   2.2750000e+03   8.8557150e+00  -3.4857000e-02  -1.9565000e-02   2.0600000e-02  -1.1400000e-04   7.0000000e-05   1.0600000e-04
   2.2760000e+03   8.8596090e+00  -5.8102000e-02   1.4661000e-02   4.1200000e-02  -1.1400000e-04   7.0000000e-05   1.0600000e-04
   2.2770000e+03   8.8635030e+00  -8.0000000e-06   5.3790000e-02   1.5450000e-02  -1.1400000e-04   7.0000000e-05   1.0600000e-04
   2.2780000e+03   8.8673980e+00  -2.9051000e-02   4.8860000e-03   3.6050000e-02  -1.1400000e-04   7.0000000e-05   1.0600000e-04
   2.2790000e+03   8.8712930e+00   5.8090000e-03   9.7810000e-03   3.0900000e-02  -1.1400000e-04   7.0000000e-05   1.0600000e-04
   2.2800000e+03   8.8751880e+00  -2.3244000e-02   2.4447000e-02   3.0900000e-02  -1.1400000e-04   7.0000000e-05   1.0600000e-04
   2.2810000e+03   8.8790820e+00  -4.0668000e-02  -1.4676000e-02   3.6050000e-02  -1.1400000e-04   7.0000000e-05   1.0600000e-04
   2.2820000e+03   8.8829760e+00  -2.9049000e-02  -9.7840000e-03  -1.0300000e-02  -1.1400000e-04   7.0000000e-05   1.0600000e-04
   2.2830000e+03   8.8868700e+00  -2.9056000e-02   4.4006000e-02  -4.6350000e-02  -1.1400000e-04   7.0000000e-05   1.0600000e-04
   2.2840000e+03   8.8907640e+00  -4.6487000e-02   4.8894000e-02   6.6950000e-02  -1.1400000e-04   7.0000000e-05   1.0600000e-04
   2.2850000e+03   8.8946570e+00  -5.8110000e-03   4.8890000e-03   4.6350000e-02  -1.1400000e-04   7.0000000e-05   1.0600000e-04
   2.2860000e+03   8.8985520e+00   1.7429000e-02   9.7820000e-03   3.6050000e-02  -1.1400000e-04   7.0000000e-05   1.0600000e-04
   2.2870000e+03   8.9024470e+00  -1.1620000e-02  -2.0000000e-06   2.5750000e-02  -1.1400000e-04   7.0000000e-05   1.0600000e-04
   2.2880000e+03   8.9063410e+00  -2.3251000e-02   8.3127000e-02   0.0000000e+00  -1.1400000e-04   7.0000000e-05   1.0600000e-04
   2.2890000e+03   8.9102350e+00  -5.2296000e-02   4.4002000e-02   5.1500000e-03  -1.1400000e-04   7.0000000e-05   1.0600000e-04
   2.2900000e+03   8.9141300e+00  -1.1614000e-02  -3.9122000e-02  -3.0900000e-02  -1.1400000e-04   7.0000000e-05   1.0600000e-04
   2.2910000e+03   8.9180230e+00  -1.1620000e-02  -2.0000000e-06   4.6350000e-02  -1.1400000e-04   7.0000000e-05   1.0600000e-04
   2.2920000e+03   8.9219180e+00  -4.0676000e-02   4.4004000e-02   4.1200000e-02  -1.1400000e-04   7.0000000e-05   1.0600000e-04
   2.2930000e+03   8.9258130e+00   5.8090000e-03   4.8910000e-03   2.5750000e-02  -1.1400000e-04   7.0000000e-05   1.0600000e-04
   2.2940000e+03   8.9297070e+00  -2.3237000e-02  -1.9563000e-02  -3.0900000e-02  -1.1400000e-04   7.0000000e-05   1.0600000e-04
   2.2950000e+03   8.9336020e+00  -5.8104000e-02   2.4441000e-02  -3.0900000e-02  -1.1400000e-04   7.0000000e-05   1.0600000e-04
   2.2960000e+03   8.9374960e+00  -5.8160000e-03   4.4009000e-02  -1.0300000e-02  -1.1400000e-04   7.0000000e-05   1.0600000e-04
   2.2970000e+03   8.9413900e+00  -2.9051000e-02   4.8860000e-03  -1.0300000e-02  -1.1400000e-04   7.0000000e-05   1.0600000e-04
   2.2980000e+03   8.9452850e+00  -4.0675000e-02   3.9115000e-02   0.0000000e+00  -1.1400000e-04   7.0000000e-05   1.0600000e-04
   2.2990000e+03   8.9491790e+00   2.3234000e-02   4.4013000e-02   5.1500000e-03  -1.1400000e-04   7.0000000e-05   1.0600000e-04
   2.3000000e+03   8.9530720e+00  -2.9047000e-02  -1.9564000e-02   1.0300000e-02  -1.1400000e-04   7.0000000e-05   1.0600000e-04
   2.3010000e+03   8.9569650e+00  -5.8090000e-03  -9.7810000e-03  -3.0900000e-02  -1.1400000e-04   7.0000000e-05   1.0600000e-04
   2.3020000e+03   8.9608630e+00   1.1618000e-02   1.4672000e-02  -5.1500000e-03  -1.1400000e-04   7.0000000e-05   1.0600000e-04
   2.3030000e+03   8.9647550e+00  -6.9732000e-02   8.3120000e-02  -2.0600000e-02  -1.1400000e-04   7.0000000e-05   1.0600000e-04
   2.3040000e+03   8.9686490e+00  -1.7433000e-02   1.9557000e-02   1.0300000e-02  -1.1400000e-04   7.0000000e-05   1.0600000e-04
   2.3050000e+03   8.9725430e+00   5.8090000e-03   4.8910000e-03   5.1500000e-03  -1.1400000e-04   7.0000000e-05   1.0600000e-04
   2.3060000e+03   8.9764790e+00  -4.6486000e-02   4.4003000e-02  -3.0900000e-02  -1.1400000e-04   7.0000000e-05   1.0600000e-04
   2.3070000e+03   8.9803330e+00  -1.1628000e-02   5.3788000e-02   1.0300000e-02  -1.1400000e-04   7.0000000e-05   1.0600000e-04
   2.3080000e+03   8.9842270e+00  -5.8130000e-03   1.9559000e-02  -6.1800000e-02  -1.1400000e-04   7.0000000e-05   1.0600000e-04
   2.3090000e+03   8.9881210e+00   1.1619000e-02   9.7820000e-03   0.0000000e+00  -1.1400000e-04   7.0000000e-05   1.0600000e-04
   2.3100000e+03   8.9920160e+00  -2.3241000e-02   9.7770000e-03   1.5450000e-02  -1.1400000e-04   7.0000000e-05   1.0600000e-04
   2.3110000e+03   8.9959100e+00  -4.0678000e-02   5.3784000e-02   2.0600000e-02  -1.1400000e-04   7.0000000e-05   1.0600000e-04
   2.3120000e+03   8.9998040e+00  -2.9053000e-02   1.9556000e-02   1.5450000e-02  -1.1400000e-04   7.0000000e-05   1.0600000e-04
   2.3130000e+03   9.0037090e+00  -4.6480000e-02  -6.0000000e-06   5.1500000e-02  -1.1400000e-04   7.0000000e-05   1.0600000e-04
   2.3140000e+03   9.0075910e+00  -5.2293000e-02   2.4443000e-02   4.1200000e-02  -1.1400000e-04   7.0000000e-05   1.0600000e-04
   2.3150000e+03   9.0114860e+00   1.1619000e-02   4.8920000e-03   5.1500000e-02  -1.1400000e-04   7.0000000e-05   1.0600000e-04
   2.3160000e+03   9.0153810e+00   1.1621000e-02  -4.8880000e-03   2.0600000e-02  -1.1400000e-04   7.0000000e-05   1.0600000e-04
   2.3170000e+03   9.0192750e+00  -2.3246000e-02   3.9117000e-02   2.0600000e-02  -1.1400000e-04   7.0000000e-05   1.0600000e-04
   2.3180000e+03   9.0231700e+00  -5.2301000e-02   7.3342000e-02   4.1200000e-02  -1.1400000e-04   7.0000000e-05   1.0600000e-04
   2.3190000e+03   9.0270630e+00  -2.9051000e-02   4.8860000e-03   2.0600000e-02  -1.1400000e-04   7.0000000e-05   1.0600000e-04
   2.3200000e+03   9.0309570e+00  -5.8100000e-03  -1.0000000e-06   3.0900000e-02  -1.1400000e-04   7.0000000e-05   1.0600000e-04
   2.3210000e+03   9.0348520e+00  -2.3248000e-02   5.3787000e-02   2.5750000e-02  -1.1400000e-04   7.0000000e-05   1.0600000e-04
   2.3220000e+03   9.0387470e+00  -5.2295000e-02   3.4222000e-02   2.0600000e-02  -1.1400000e-04   7.0000000e-05   1.0600000e-04
   2.3230000e+03   9.0426450e+00   1.7426000e-02   2.9343000e-02   4.6350000e-02  -1.1400000e-04   7.0000000e-05   1.0600000e-04
   2.3240000e+03   9.0465360e+00   3.4866000e-02  -4.4005000e-02   3.6050000e-02  -1.1400000e-04   7.0000000e-05   1.0600000e-04
   2.3250000e+03   9.0504290e+00  -6.9722000e-02   1.4660000e-02   5.6650000e-02  -1.1400000e-04   7.0000000e-05   1.0600000e-04
   2.3260000e+03   9.0543230e+00  -7.0000000e-06   4.8900000e-02   5.1500000e-02  -1.1400000e-04   7.0000000e-05   1.0600000e-04
   2.3270000e+03   9.0582190e+00  -2.3240000e-02  -3.0000000e-06  -1.0300000e-02  -1.1400000e-04   7.0000000e-05   1.0600000e-04
   2.3280000e+03   9.0621110e+00  -6.3910000e-02  -9.0000000e-06  -5.1500000e-03  -1.1400000e-04   7.0000000e-05   1.0600000e-04
   2.3290000e+03   9.0660060e+00  -1.7435000e-02   3.4228000e-02   3.6050000e-02  -1.1400000e-04   7.0000000e-05   1.0600000e-04
   2.3300000e+03   9.0699000e+00  -1.7433000e-02   1.9558000e-02  -2.0600000e-02  -1.1400000e-04   7.0000000e-05   1.0600000e-04
   2.3310000e+03   9.0737940e+00   2.3240000e-02   3.0000000e-06   3.0900000e-02  -1.1400000e-04   7.0000000e-05   1.0600000e-04
   2.3320000e+03   9.0776890e+00  -2.9057000e-02   4.8896000e-02  -5.1500000e-03  -1.1400000e-04   7.0000000e-05   1.0600000e-04
   2.3330000e+03   9.0815830e+00  -5.2294000e-02   2.9332000e-02   1.0300000e-02  -1.1400000e-04   7.0000000e-05   1.0600000e-04
   2.3340000e+03   9.0854770e+00   5.8100000e-03   1.0000000e-06   5.1500000e-03  -1.1400000e-04   7.0000000e-05   1.0600000e-04
   2.3350000e+03   9.0893720e+00   5.8060000e-03   2.4451000e-02  -2.5750000e-02  -1.1400000e-04   7.0000000e-05   1.0600000e-04
   2.3360000e+03   9.0932660e+00  -8.1346000e-02   3.9108000e-02  -3.6050000e-02  -1.1400000e-04   7.0000000e-05   1.0600000e-04
   2.3370000e+03   9.0971610e+00  -5.8180000e-03   5.3789000e-02   5.1500000e-03  -1.1400000e-04   7.0000000e-05   1.0600000e-04
   2.3380000e+03   9.1010550e+00  -5.8160000e-03   3.9119000e-02   1.5450000e-02  -1.1400000e-04   7.0000000e-05   1.0600000e-04
   2.3390000e+03   9.1049500e+00  -1.7427000e-02  -1.9562000e-02  -1.5450000e-02  -1.1400000e-04   7.0000000e-05   1.0600000e-04
   2.3400000e+03   9.1088440e+00  -3.4858000e-02  -1.4675000e-02  -5.1500000e-03  -1.1400000e-04   7.0000000e-05   1.0600000e-04
   2.3410000e+03   9.1127380e+00  -3.4864000e-02   2.9335000e-02  -2.5750000e-02  -1.1400000e-04   7.0000000e-05   1.0600000e-04
   2.3420000e+03   9.1166320e+00  -2.3243000e-02   1.9557000e-02  -5.1500000e-03  -1.1400000e-04   7.0000000e-05   1.0600000e-04
   2.3430000e+03   9.1205250e+00  -7.5532000e-02   1.4660000e-02  -3.0900000e-02  -1.1400000e-04   7.0000000e-05   1.0600000e-04
   2.3440000e+03   9.1244200e+00  -4.6481000e-02   4.8840000e-03   1.0300000e-02  -1.1400000e-04   7.0000000e-05   1.0600000e-04
   2.3450000e+03   9.1283140e+00   3.4857000e-02   1.9565000e-02   2.0600000e-02  -1.1400000e-04   7.0000000e-05   1.0600000e-04
   2.3460000e+03   9.1322090e+00   1.1616000e-02   2.9342000e-02  -2.0600000e-02  -1.1400000e-04   7.0000000e-05   1.0600000e-04
   2.3470000e+03   9.1361040e+00  -3.4862000e-02   1.4665000e-02   2.5750000e-02  -1.1400000e-04   7.0000000e-05   1.0600000e-04
   2.3480000e+03   9.1399970e+00  -5.8110000e-03   9.7790000e-03  -6.1800000e-02  -1.1400000e-04   7.0000000e-05   1.0600000e-04
   2.3490000e+03   9.1438910e+00  -1.7436000e-02   4.4007000e-02   5.1500000e-03  -1.1400000e-04   7.0000000e-05   1.0600000e-04
   2.3500000e+03   9.1477860e+00  -2.3239000e-02  -4.8930000e-03   1.0300000e-02  -1.1400000e-04   7.0000000e-05   1.0600000e-04
   2.3510000e+03   9.1516800e+00  -5.8130000e-03   1.9559000e-02   2.0600000e-02  -1.1400000e-04   7.0000000e-05   1.0600000e-04
   2.3520000e+03   9.1555750e+00  -1.7439000e-02   6.3567000e-02   4.6350000e-02  -1.1400000e-04   7.0000000e-05   1.0600000e-04
   2.3530000e+03   9.1594710e+00  -9.0000000e-06   5.8680000e-02   5.6650000e-02  -1.1400000e-04   7.0000000e-05   1.0600000e-04
   2.3540000e+03   9.1633630e+00  -1.7429000e-02  -9.7820000e-03   4.1200000e-02  -1.1400000e-04   7.0000000e-05   1.0600000e-04
   2.3550000e+03   9.1672570e+00  -4.6482000e-02   1.4664000e-02   3.6050000e-02  -1.1400000e-04   7.0000000e-05   1.0600000e-04
   2.3560000e+03   9.1711520e+00  -6.3913000e-02   2.4441000e-02   1.0300000e-02  -1.1400000e-04   7.0000000e-05   1.0600000e-04
   2.3570000e+03   9.1750470e+00  -2.9051000e-02   9.7760000e-03   2.5750000e-02  -1.1400000e-04   7.0000000e-05   1.0600000e-04
   2.3580000e+03   9.1789390e+00  -5.8103000e-02   1.9552000e-02   6.1800000e-02  -1.1400000e-04   7.0000000e-05   1.0600000e-04
   2.3590000e+03   9.1828340e+00  -5.8110000e-03   4.8890000e-03   2.5750000e-02  -1.1400000e-04   7.0000000e-05   1.0600000e-04
   2.3600000e+03   9.1867280e+00  -2.3244000e-02   2.4447000e-02   1.0300000e-02  -1.1400000e-04   7.0000000e-05   1.0600000e-04
   2.3610000e+03   9.1906230e+00   2.3234000e-02   3.9123000e-02   2.0600000e-02  -1.1400000e-04   7.0000000e-05   1.0600000e-04
   2.3620000e+03   9.1945170e+00   1.1616000e-02   2.9342000e-02   2.0600000e-02  -1.1400000e-04   7.0000000e-05   1.0600000e-04
   2.3630000e+03   9.1984110e+00  -4.6481000e-02   4.8830000e-03   5.6650000e-02  -1.1400000e-04   7.0000000e-05   1.0600000e-04
   2.3640000e+03   9.2023220e+00  -1.1617000e-02  -1.9562000e-02   2.0600000e-02  -1.1400000e-04   7.0000000e-05   1.0600000e-04
   2.3650000e+03   9.2062000e+00  -3.4864000e-02   2.4445000e-02   4.1200000e-02  -1.1400000e-04   7.0000000e-05   1.0600000e-04
   2.3660000e+03   9.2100950e+00  -4.0681000e-02   7.3344000e-02   6.6950000e-02  -1.1400000e-04   7.0000000e-05   1.0600000e-04
   2.3670000e+03   9.2139890e+00  -5.8110000e-03   4.8890000e-03  -1.0300000e-02  -1.1400000e-04   7.0000000e-05   1.0600000e-04
   2.3680000e+03   9.2178840e+00  -2.3234000e-02  -3.9123000e-02  -1.0300000e-02  -1.1400000e-04   7.0000000e-05   1.0600000e-04
   2.3690000e+03   9.2217790e+00  -6.3917000e-02   4.8891000e-02   4.1200000e-02  -1.1400000e-04   7.0000000e-05   1.0600000e-04
   2.3700000e+03   9.2256770e+00  -5.8070000e-03  -2.4451000e-02   0.0000000e+00  -1.1400000e-04   7.0000000e-05   1.0600000e-04
   2.3710000e+03   9.2295680e+00  -2.9050000e-02  -4.0000000e-06   4.1200000e-02  -1.1400000e-04   7.0000000e-05   1.0600000e-04
   2.3720000e+03   9.2334590e+00  -6.9729000e-02   6.3561000e-02   0.0000000e+00  -1.1400000e-04   7.0000000e-05   1.0600000e-04
   2.3730000e+03   9.2373540e+00  -5.2292000e-02   1.4663000e-02   3.6050000e-02  -1.1400000e-04   7.0000000e-05   1.0600000e-04
   2.3740000e+03   9.2412480e+00  -2.9046000e-02  -2.4454000e-02   2.5750000e-02  -1.1400000e-04   7.0000000e-05   1.0600000e-04
   2.3750000e+03   9.2451440e+00   1.1616000e-02   2.9342000e-02  -2.0600000e-02  -1.1400000e-04   7.0000000e-05   1.0600000e-04
   2.3760000e+03   9.2490380e+00  -2.3249000e-02   6.3567000e-02   4.6350000e-02  -1.1400000e-04   7.0000000e-05   1.0600000e-04
   2.3770000e+03   9.2529320e+00  -5.2292000e-02   1.4662000e-02   5.1500000e-03  -1.1400000e-04   7.0000000e-05   1.0600000e-04
   2.3780000e+03   9.2568250e+00   1.7431000e-02  -4.8870000e-03   5.1500000e-03  -1.1400000e-04   7.0000000e-05   1.0600000e-04
   2.3790000e+03   9.2607200e+00  -6.9720000e-02  -1.0000000e-05   0.0000000e+00  -1.1400000e-04   7.0000000e-05   1.0600000e-04
   2.3800000e+03   9.2646150e+00  -5.2292000e-02   1.4662000e-02  -1.0300000e-02  -1.1400000e-04   7.0000000e-05   1.0600000e-04
   2.3810000e+03   9.2685090e+00   4.0664000e-02   4.4016000e-02  -1.0300000e-02  -1.1400000e-04   7.0000000e-05   1.0600000e-04
   2.3820000e+03   9.2724040e+00  -2.0000000e-06   1.4670000e-02  -1.0300000e-02  -1.1400000e-04   7.0000000e-05   1.0600000e-04
   2.3830000e+03   9.2762980e+00  -2.9053000e-02   1.9556000e-02  -4.1200000e-02  -1.1400000e-04   7.0000000e-05   1.0600000e-04
   2.3840000e+03   9.2801910e+00  -2.9051000e-02   4.8860000e-03   2.0600000e-02  -1.1400000e-04   7.0000000e-05   1.0600000e-04
   2.3850000e+03   9.2840860e+00  -1.7432000e-02   1.4668000e-02   5.1500000e-03  -1.1400000e-04   7.0000000e-05   1.0600000e-04
   2.3860000e+03   9.2879810e+00  -2.3244000e-02   2.9337000e-02  -2.0600000e-02  -1.1400000e-04   7.0000000e-05   1.0600000e-04
   2.3870000e+03   9.2918740e+00  -3.4866000e-02   4.4005000e-02   7.2100000e-02  -1.1400000e-04   7.0000000e-05   1.0600000e-04
   2.3880000e+03   9.2957680e+00  -2.9051000e-02   4.8860000e-03  -6.1800000e-02  -1.1400000e-04   7.0000000e-05   1.0600000e-04
   2.3890000e+03   9.2996630e+00   2.3240000e-02   3.0000000e-06   5.1500000e-03  -1.1400000e-04   7.0000000e-05   1.0600000e-04
   2.3900000e+03   9.3035570e+00   5.8030000e-03   4.8901000e-02  -1.0300000e-02  -1.1400000e-04   7.0000000e-05   1.0600000e-04
   2.3910000e+03   9.3074510e+00   1.1616000e-02   2.9342000e-02   5.1500000e-03  -1.1400000e-04   7.0000000e-05   1.0600000e-04
   2.3920000e+03   9.3113450e+00  -2.9051000e-02   4.8860000e-03   2.5750000e-02  -1.1400000e-04   7.0000000e-05   1.0600000e-04
   2.3930000e+03   9.3152400e+00  -4.0672000e-02   1.4664000e-02  -4.1200000e-02  -1.1400000e-04   7.0000000e-05   1.0600000e-04
   2.3940000e+03   9.3191340e+00  -4.6480000e-02  -7.0000000e-06   2.0600000e-02  -1.1400000e-04   7.0000000e-05   1.0600000e-04
   2.3950000e+03   9.3230300e+00  -2.3244000e-02   2.4447000e-02  -1.5450000e-02  -1.1400000e-04   7.0000000e-05   1.0600000e-04
   2.3960000e+03   9.3269230e+00  -4.0672000e-02   1.4664000e-02   4.1200000e-02  -1.1400000e-04   7.0000000e-05   1.0600000e-04
   2.3970000e+03   9.3308170e+00   5.8050000e-03   3.9121000e-02   2.0600000e-02  -1.1400000e-04   7.0000000e-05   1.0600000e-04
   2.3980000e+03   9.3347130e+00  -4.0676000e-02   4.4005000e-02   5.6650000e-02  -1.1400000e-04   7.0000000e-05   1.0600000e-04
   2.3990000e+03   9.3386060e+00  -7.5531000e-02   4.8800000e-03   0.0000000e+00  -1.1400000e-04   7.0000000e-05   1.0600000e-04
   2.4000000e+03   9.3425000e+00  -1.1623000e-02   1.9558000e-02   2.0600000e-02  -1.1400000e-04   7.0000000e-05   1.0600000e-04
   2.4010000e+03   9.3463940e+00  -4.6487000e-02   5.3784000e-02   2.5750000e-02  -1.1400000e-04   7.0000000e-05   1.0600000e-04
   2.4020000e+03   9.3502870e+00  -4.0669000e-02  -9.7850000e-03   5.1500000e-03  -1.1400000e-04   7.0000000e-05   1.0600000e-04
   2.4030000e+03   9.3541820e+00   1.7433000e-02  -1.9557000e-02   4.6350000e-02  -1.1400000e-04   7.0000000e-05   1.0600000e-04
   2.4040000e+03   9.3580770e+00  -4.6480000e-02  -7.0000000e-06   2.0600000e-02  -1.1400000e-04   7.0000000e-05   1.0600000e-04
   2.4050000e+03   9.3619720e+00  -2.9056000e-02   4.4006000e-02   6.6950000e-02  -1.1400000e-04   7.0000000e-05   1.0600000e-04
   2.4060000e+03   9.3658660e+00   5.8100000e-03   1.0000000e-06   5.6650000e-02  -1.1400000e-04   7.0000000e-05   1.0600000e-04
   2.4070000e+03   9.3697600e+00  -2.3240000e-02  -3.0000000e-06   2.0600000e-02  -1.1400000e-04   7.0000000e-05   1.0600000e-04
   2.4080000e+03   9.3736540e+00  -5.2294000e-02   2.4442000e-02   5.1500000e-03  -1.1400000e-04   7.0000000e-05   1.0600000e-04
   2.4090000e+03   9.3775480e+00  -5.8140000e-03   2.4449000e-02   2.5750000e-02  -1.1400000e-04   7.0000000e-05   1.0600000e-04
   2.4100000e+03   9.3814430e+00  -1.1625000e-02   3.4228000e-02   6.1800000e-02  -1.1400000e-04   7.0000000e-05   1.0600000e-04
   2.4110000e+03   9.3853380e+00   5.8090000e-03   9.7810000e-03   2.5750000e-02  -1.1400000e-04   7.0000000e-05   1.0600000e-04
   2.4120000e+03   9.3892310e+00  -2.9053000e-02   2.4446000e-02   4.6350000e-02  -1.1400000e-04   7.0000000e-05   1.0600000e-04
   2.4130000e+03   9.3931260e+00   1.1616000e-02   2.9342000e-02   1.0300000e-02  -1.1400000e-04   7.0000000e-05   1.0600000e-04
   2.4140000e+03   9.3970200e+00  -1.1618000e-02  -1.4672000e-02   2.0600000e-02  -1.1400000e-04   7.0000000e-05   1.0600000e-04
   2.4150000e+03   9.4009150e+00  -7.5538000e-02   5.8670000e-02  -2.0600000e-02  -1.1400000e-04   7.0000000e-05   1.0600000e-04
   2.4160000e+03   9.4048250e+00  -5.2300000e-02   6.8452000e-02   5.1500000e-02  -1.1400000e-04   7.0000000e-05   1.0600000e-04
   2.4170000e+03   9.4087020e+00   2.3242000e-02  -1.4667000e-02   5.1500000e-03  -1.1400000e-04   7.0000000e-05   1.0600000e-04
   2.4180000e+03   9.4125970e+00  -4.0668000e-02  -1.4676000e-02   2.0600000e-02  -1.1400000e-04   7.0000000e-05   1.0600000e-04
   2.4190000e+03   9.4164920e+00  -5.0000000e-06   3.4230000e-02   2.5750000e-02  -1.1400000e-04   7.0000000e-05   1.0600000e-04
   2.4200000e+03   9.4203860e+00   5.8060000e-03   2.4451000e-02  -2.0600000e-02  -1.1400000e-04   7.0000000e-05   1.0600000e-04
   2.4210000e+03   9.4242790e+00  -1.7431000e-02   4.8870000e-03  -5.1500000e-02  -1.1400000e-04   7.0000000e-05   1.0600000e-04
   2.4220000e+03   9.4281740e+00  -1.7436000e-02   3.9117000e-02  -1.0300000e-02  -1.1400000e-04   7.0000000e-05   1.0600000e-04
   2.4230000e+03   9.4320680e+00  -4.6478000e-02  -1.4677000e-02  -3.0900000e-02  -1.1400000e-04   7.0000000e-05   1.0600000e-04
   2.4240000e+03   9.4359630e+00  -1.7431000e-02   4.8870000e-03   5.1500000e-03  -1.1400000e-04   7.0000000e-05   1.0600000e-04
   2.4250000e+03   9.4398570e+00   5.8020000e-03   6.3571000e-02   1.0300000e-02  -1.1400000e-04   7.0000000e-05   1.0600000e-04
   2.4260000e+03   9.4437510e+00  -1.7434000e-02   2.9338000e-02  -1.5450000e-02  -1.1400000e-04   7.0000000e-05   1.0600000e-04
   2.4270000e+03   9.4476460e+00   1.1625000e-02  -3.9118000e-02  -5.1500000e-02  -1.1400000e-04   7.0000000e-05   1.0600000e-04
   2.4280000e+03   9.4515400e+00   1.7433000e-02  -1.9558000e-02   5.1500000e-03  -1.1400000e-04   7.0000000e-05   1.0600000e-04
   2.4290000e+03   9.4554340e+00  -1.1039600e-01   4.3995000e-02   1.0300000e-02  -1.1400000e-04   7.0000000e-05   1.0600000e-04
   2.4300000e+03   9.4593280e+00  -7.5541000e-02   8.3120000e-02  -1.0300000e-02  -1.1400000e-04   7.0000000e-05   1.0600000e-04
   2.4310000e+03   9.4632220e+00  -5.8100000e-03  -1.0000000e-06   0.0000000e+00  -1.1400000e-04   7.0000000e-05   1.0600000e-04
   2.4320000e+03   9.4671160e+00  -6.9719000e-02  -4.9000000e-03   1.0300000e-02  -1.1400000e-04   7.0000000e-05   1.0600000e-04
   2.4330000e+03   9.4710110e+00   5.8040000e-03   4.4011000e-02  -4.6350000e-02  -1.1400000e-04   7.0000000e-05   1.0600000e-04
   2.4340000e+03   9.4749160e+00   1.1615000e-02   3.4232000e-02   1.0300000e-02  -1.1400000e-04   7.0000000e-05   1.0600000e-04
   2.4350000e+03   9.4788000e+00  -3.0000000e-06   1.9560000e-02  -3.0900000e-02  -1.1400000e-04   7.0000000e-05   1.0600000e-04
   2.4360000e+03   9.4826930e+00  -2.9052000e-02   1.4666000e-02   4.6350000e-02  -1.1400000e-04   7.0000000e-05   1.0600000e-04
   2.4370000e+03   9.4865880e+00  -5.2291000e-02   4.8820000e-03   2.5750000e-02  -1.1400000e-04   7.0000000e-05   1.0600000e-04
   2.4380000e+03   9.4904820e+00  -1.1626000e-02   3.9118000e-02   4.6350000e-02  -1.1400000e-04   7.0000000e-05   1.0600000e-04
   2.4390000e+03   9.4943770e+00   1.1611000e-02   5.8682000e-02   1.0300000e-02  -1.1400000e-04   7.0000000e-05   1.0600000e-04
   2.4400000e+03   9.4982720e+00  -4.6486000e-02   4.4004000e-02   3.6050000e-02  -1.1400000e-04   7.0000000e-05   1.0600000e-04
   2.4410000e+03   9.5021650e+00  -5.8110000e-03   4.8890000e-03  -5.1500000e-03  -1.1400000e-04   7.0000000e-05   1.0600000e-04
   2.4420000e+03   9.5060600e+00  -1.1621000e-02   9.7780000e-03   0.0000000e+00  -1.1400000e-04   7.0000000e-05   1.0600000e-04
   2.4430000e+03   9.5099540e+00  -4.6482000e-02   1.4664000e-02   3.6050000e-02  -1.1400000e-04   7.0000000e-05   1.0600000e-04
   2.4440000e+03   9.5138480e+00  -2.3238000e-02  -1.4673000e-02   1.0300000e-02  -1.1400000e-04   7.0000000e-05   1.0600000e-04
   2.4450000e+03   9.5177410e+00  -2.9053000e-02   1.9556000e-02   4.6350000e-02  -1.1400000e-04   7.0000000e-05   1.0600000e-04
   2.4460000e+03   9.5216360e+00  -4.6486000e-02   4.4003000e-02   4.6350000e-02  -1.1400000e-04   7.0000000e-05   1.0600000e-04
   2.4470000e+03   9.5255310e+00  -5.8140000e-03   2.4449000e-02   5.1500000e-02  -1.1400000e-04   7.0000000e-05   1.0600000e-04
   2.4480000e+03   9.5294250e+00  -1.0000000e-06   9.7800000e-03   3.6050000e-02  -1.1400000e-04   7.0000000e-05   1.0600000e-04
   2.4490000e+03   9.5333190e+00   0.0000000e+00   0.0000000e+00   1.0300000e-02  -1.1400000e-04   7.0000000e-05   1.0600000e-04
   2.4500000e+03   9.5372120e+00  -1.7439000e-02   5.8677000e-02   7.2100000e-02  -1.1400000e-04   7.0000000e-05   1.0600000e-04
   2.4510000e+03   9.5411080e+00  -1.7431000e-02   4.8870000e-03   4.1200000e-02  -1.1400000e-04   7.0000000e-05   1.0600000e-04
   2.4520000e+03   9.5450020e+00   1.1621000e-02  -9.7780000e-03   4.1200000e-02  -1.1400000e-04   7.0000000e-05   1.0600000e-04
   2.4530000e+03   9.5488970e+00  -6.3915000e-02   3.4221000e-02   3.0900000e-02  -1.1400000e-04   7.0000000e-05   1.0600000e-04
   2.4540000e+03   9.5527920e+00  -5.2296000e-02   4.4003000e-02   0.0000000e+00  -1.1400000e-04   7.0000000e-05   1.0600000e-04
   2.4550000e+03   9.5566850e+00   4.6478000e-02   1.4676000e-02  -1.0300000e-02  -1.1400000e-04   7.0000000e-05   1.0600000e-04
   2.4560000e+03   9.5605800e+00  -1.1624000e-02   2.9338000e-02   2.5750000e-02  -1.1400000e-04   7.0000000e-05   1.0600000e-04
   2.4570000e+03   9.5644740e+00   5.8090000e-03   4.8910000e-03  -5.1500000e-03  -1.1400000e-04   7.0000000e-05   1.0600000e-04
   2.4580000e+03   9.5683680e+00  -1.1619000e-02  -4.8920000e-03   4.6350000e-02  -1.1400000e-04   7.0000000e-05   1.0600000e-04
   2.4590000e+03   9.5722620e+00  -4.6481000e-02   4.8840000e-03  -5.1500000e-02  -1.1400000e-04   7.0000000e-05   1.0600000e-04
   2.4600000e+03   9.5761560e+00  -5.2296000e-02   3.9112000e-02   2.5750000e-02  -1.1400000e-04   7.0000000e-05   1.0600000e-04
   2.4610000e+03   9.5800500e+00  -5.2291000e-02   4.8820000e-03  -2.0600000e-02  -1.1400000e-04   7.0000000e-05   1.0600000e-04
   2.4620000e+03   9.5839450e+00  -1.7431000e-02   9.7770000e-03   0.0000000e+00  -1.1400000e-04   7.0000000e-05   1.0600000e-04
   2.4630000e+03   9.5878400e+00   2.3236000e-02   2.4453000e-02   4.1200000e-02  -1.1400000e-04   7.0000000e-05   1.0600000e-04
   2.4640000e+03   9.5917340e+00  -1.7437000e-02   4.8897000e-02   3.6050000e-02  -1.1400000e-04   7.0000000e-05   1.0600000e-04
   2.4650000e+03   9.5956270e+00  -2.9054000e-02   2.9336000e-02  -2.0600000e-02  -1.1400000e-04   7.0000000e-05   1.0600000e-04
   2.4660000e+03   9.5995220e+00   0.0000000e+00   0.0000000e+00  -5.1500000e-03  -1.1400000e-04   7.0000000e-05   1.0600000e-04
   2.4670000e+03   9.6034320e+00  -6.9722000e-02   1.4660000e-02   0.0000000e+00  -1.1400000e-04   7.0000000e-05   1.0600000e-04
   2.4680000e+03   9.6073100e+00  -3.0000000e-06   1.9560000e-02  -6.1800000e-02  -1.1400000e-04   7.0000000e-05   1.0600000e-04
   2.4690000e+03   9.6112060e+00   2.9047000e-02   1.9564000e-02   0.0000000e+00  -1.1400000e-04   7.0000000e-05   1.0600000e-04
   2.4700000e+03   9.6150990e+00  -6.3912000e-02   1.4661000e-02  -1.5450000e-02  -1.1400000e-04   7.0000000e-05   1.0600000e-04
   2.4710000e+03   9.6189930e+00  -4.0673000e-02   1.9555000e-02   1.5450000e-02  -1.1400000e-04   7.0000000e-05   1.0600000e-04
   2.4720000e+03   9.6228890e+00   5.8130000e-03  -1.9559000e-02   3.0900000e-02  -1.1400000e-04   7.0000000e-05   1.0600000e-04
   2.4730000e+03   9.6267820e+00  -4.0675000e-02   3.4225000e-02  -4.1200000e-02  -1.1400000e-04   7.0000000e-05   1.0600000e-04
   2.4740000e+03   9.6306750e+00  -1.1624000e-02   2.9338000e-02   3.0900000e-02  -1.1400000e-04   7.0000000e-05   1.0600000e-04
   2.4750000e+03   9.6345700e+00  -2.9052000e-02   1.4666000e-02  -3.6050000e-02  -1.1400000e-04   7.0000000e-05   1.0600000e-04
   2.4760000e+03   9.6384650e+00  -4.0672000e-02   1.4664000e-02   5.1500000e-03  -1.1400000e-04   7.0000000e-05   1.0600000e-04
   2.4770000e+03   9.6423590e+00  -3.0000000e-06   1.9560000e-02   0.0000000e+00  -1.1400000e-04   7.0000000e-05   1.0600000e-04
   2.4780000e+03   9.6462530e+00  -1.1619000e-02  -4.8920000e-03   6.6950000e-02  -1.1400000e-04   7.0000000e-05   1.0600000e-04
   2.4790000e+03   9.6501460e+00   5.8070000e-03   1.9561000e-02   0.0000000e+00  -1.1400000e-04   7.0000000e-05   1.0600000e-04
   2.4800000e+03   9.6540410e+00   1.1611000e-02   6.3572000e-02  -2.5750000e-02  -1.1400000e-04   7.0000000e-05   1.0600000e-04
   2.4810000e+03   9.6579370e+00  -6.3908000e-02  -1.4679000e-02   2.5750000e-02  -1.1400000e-04   7.0000000e-05   1.0600000e-04
   2.4820000e+03   9.6618310e+00   3.0000000e-06  -1.9560000e-02  -5.1500000e-03  -1.1400000e-04   7.0000000e-05   1.0600000e-04
   2.4830000e+03   9.6657260e+00   5.8097000e-02   1.9569000e-02   4.6350000e-02  -1.1400000e-04   7.0000000e-05   1.0600000e-04
   2.4840000e+03   9.6696200e+00  -6.3916000e-02   4.4001000e-02   2.0600000e-02  -1.1400000e-04   7.0000000e-05   1.0600000e-04
   2.4850000e+03   9.6735140e+00   1.7426000e-02   2.9342000e-02   6.6950000e-02  -1.1400000e-04   7.0000000e-05   1.0600000e-04
   2.4860000e+03   9.6774080e+00  -1.1620000e-02  -2.0000000e-06  -5.1500000e-03  -1.1400000e-04   7.0000000e-05   1.0600000e-04
   2.4870000e+03   9.6813020e+00  -5.8110000e-03   9.7790000e-03   4.1200000e-02  -1.1400000e-04   7.0000000e-05   1.0600000e-04
   2.4880000e+03   9.6851950e+00  -2.9055000e-02   3.4226000e-02   5.1500000e-03  -1.1400000e-04   7.0000000e-05   1.0600000e-04
   2.4890000e+03   9.6890900e+00  -3.4861000e-02   9.7750000e-03   5.1500000e-03  -1.1400000e-04   7.0000000e-05   1.0600000e-04
   2.4900000e+03   9.6929850e+00  -3.4861000e-02   9.7750000e-03   6.6950000e-02  -1.1400000e-04   7.0000000e-05   1.0600000e-04
   2.4910000e+03   9.6968780e+00  -2.9054000e-02   2.9336000e-02   3.6050000e-02  -1.1400000e-04   7.0000000e-05   1.0600000e-04
   2.4920000e+03   9.7007730e+00  -2.9052000e-02   1.4666000e-02   4.6350000e-02  -1.1400000e-04   7.0000000e-05   1.0600000e-04
   2.4930000e+03   9.7046680e+00  -5.8110000e-03   9.7790000e-03   1.0300000e-02  -1.1400000e-04   7.0000000e-05   1.0600000e-04
   2.4940000e+03   9.7085610e+00  -7.0000000e-06   4.8900000e-02   3.6050000e-02  -1.1400000e-04   7.0000000e-05   1.0600000e-04
   2.4950000e+03   9.7124560e+00  -2.9054000e-02   2.4446000e-02   0.0000000e+00  -1.1400000e-04   7.0000000e-05   1.0600000e-04
   2.4960000e+03   9.7163510e+00   1.1623000e-02  -1.9558000e-02   4.6350000e-02  -1.1400000e-04   7.0000000e-05   1.0600000e-04
   2.4970000e+03   9.7202440e+00  -6.9727000e-02   4.8890000e-02   5.6650000e-02  -1.1400000e-04   7.0000000e-05   1.0600000e-04
   2.4980000e+03   9.7241470e+00  -7.5534000e-02   2.9330000e-02   4.1200000e-02  -1.1400000e-04   7.0000000e-05   1.0600000e-04
   2.4990000e+03   9.7280330e+00   2.9046000e-02   2.9344000e-02   1.0300000e-02  -1.1400000e-04   7.0000000e-05   1.0600000e-04
   2.5000000e+03   9.7319280e+00  -1.1623000e-02   2.4448000e-02  -1.5450000e-02  -1.1400000e-04   7.0000000e-05   1.0600000e-04
   2.5010000e+03   9.7358230e+00  -1.7431000e-02   4.8880000e-03   4.6350000e-02  -1.1400000e-04   7.0000000e-05   1.0600000e-04
   2.5020000e+03   9.7397160e+00  -5.0000000e-06   3.4230000e-02  -5.1500000e-03  -1.1400000e-04   7.0000000e-05   1.0600000e-04
   2.5030000e+03   9.7436090e+00  -3.4867000e-02   5.3785000e-02   4.6350000e-02  -1.1400000e-04   7.0000000e-05   1.0600000e-04
   2.5040000e+03   9.7475030e+00  -3.4861000e-02   9.7750000e-03  -2.0600000e-02  -1.1400000e-04   7.0000000e-05   1.0600000e-04
   2.5050000e+03   9.7513990e+00  -3.4862000e-02   1.4665000e-02   2.5750000e-02  -1.1400000e-04   7.0000000e-05   1.0600000e-04
   2.5060000e+03   9.7552930e+00  -4.0668000e-02  -1.4676000e-02  -1.5450000e-02  -1.1400000e-04   7.0000000e-05   1.0600000e-04
   2.5070000e+03   9.7591870e+00   5.8070000e-03   1.9561000e-02   0.0000000e+00  -1.1400000e-04   7.0000000e-05   1.0600000e-04
   2.5080000e+03   9.7630810e+00  -1.7439000e-02   6.3567000e-02  -2.5750000e-02  -1.1400000e-04   7.0000000e-05   1.0600000e-04
   2.5090000e+03   9.7669750e+00  -5.8110000e-03   4.8890000e-03   0.0000000e+00  -1.1400000e-04   7.0000000e-05   1.0600000e-04
   2.5100000e+03   9.7708690e+00  -6.0000000e-06   4.4010000e-02  -2.5750000e-02  -1.1400000e-04   7.0000000e-05   1.0600000e-04
   2.5110000e+03   9.7747650e+00  -9.8777000e-02   4.8885000e-02   1.5450000e-02  -1.1400000e-04   7.0000000e-05   1.0600000e-04
   2.5120000e+03   9.7786590e+00   0.0000000e+00   0.0000000e+00   2.5750000e-02  -1.1400000e-04   7.0000000e-05   1.0600000e-04
   2.5130000e+03   9.7825540e+00   2.9046000e-02   2.9344000e-02  -3.0900000e-02  -1.1400000e-04   7.0000000e-05   1.0600000e-04
   2.5140000e+03   9.7864480e+00  -3.4866000e-02   4.4005000e-02   2.0600000e-02  -1.1400000e-04   7.0000000e-05   1.0600000e-04
   2.5150000e+03   9.7903410e+00   5.8110000e-03  -4.8890000e-03  -4.1200000e-02  -1.1400000e-04   7.0000000e-05   1.0600000e-04
   2.5160000e+03   9.7942360e+00  -1.1619000e-02  -4.8920000e-03   0.0000000e+00  -1.1400000e-04   7.0000000e-05   1.0600000e-04
   2.5170000e+03   9.7981290e+00  -2.3247000e-02   4.8897000e-02   5.1500000e-03  -1.1400000e-04   7.0000000e-05   1.0600000e-04
   2.5180000e+03   9.8020240e+00  -4.0674000e-02   2.9334000e-02   1.5450000e-02  -1.1400000e-04   7.0000000e-05   1.0600000e-04
   2.5190000e+03   9.8059190e+00  -3.4858000e-02  -1.4675000e-02   2.5750000e-02  -1.1400000e-04   7.0000000e-05   1.0600000e-04
   2.5200000e+03   9.8098130e+00  -6.3913000e-02   1.9551000e-02  -4.1200000e-02  -1.1400000e-04   7.0000000e-05   1.0600000e-04
   2.5210000e+03   9.8137070e+00  -2.3242000e-02   1.4667000e-02   3.6050000e-02  -1.1400000e-04   7.0000000e-05   1.0600000e-04
   2.5220000e+03   9.8176010e+00  -2.9047000e-02  -1.9564000e-02  -3.6050000e-02  -1.1400000e-04   7.0000000e-05   1.0600000e-04
   2.5230000e+03   9.8214950e+00   5.8080000e-03   1.4671000e-02   4.1200000e-02  -1.1400000e-04   7.0000000e-05   1.0600000e-04
   2.5240000e+03   9.8253900e+00  -1.7437000e-02   4.8897000e-02   2.0600000e-02  -1.1400000e-04   7.0000000e-05   1.0600000e-04
   2.5250000e+03   9.8292850e+00  -4.0000000e-06   2.4450000e-02   7.7250000e-02  -1.1400000e-04   7.0000000e-05   1.0600000e-04
   2.5260000e+03   9.8331790e+00   2.3240000e-02   3.0000000e-06   0.0000000e+00  -1.1400000e-04   7.0000000e-05   1.0600000e-04
   2.5270000e+03   9.8370730e+00  -4.0675000e-02   3.4225000e-02   2.5750000e-02  -1.1400000e-04   7.0000000e-05   1.0600000e-04
   2.5280000e+03   9.8409680e+00  -5.8106000e-02   4.4002000e-02   2.0600000e-02  -1.1400000e-04   7.0000000e-05   1.0600000e-04
   2.5290000e+03   9.8448610e+00   2.3236000e-02   2.9343000e-02   5.1500000e-03  -1.1400000e-04   7.0000000e-05   1.0600000e-04
   2.5300000e+03   9.8487570e+00  -1.7428000e-02  -1.4672000e-02   4.1200000e-02  -1.1400000e-04   7.0000000e-05   1.0600000e-04
   2.5310000e+03   9.8526510e+00   1.1621000e-02  -9.7780000e-03   0.0000000e+00  -1.1400000e-04   7.0000000e-05   1.0600000e-04
   2.5320000e+03   9.8565440e+00  -2.3244000e-02   2.4447000e-02   6.6950000e-02  -1.1400000e-04   7.0000000e-05   1.0600000e-04
   2.5330000e+03   9.8604380e+00  -2.9053000e-02   1.9556000e-02   1.0300000e-02  -1.1400000e-04   7.0000000e-05   1.0600000e-04
   2.5340000e+03   9.8643320e+00  -4.6485000e-02   3.4223000e-02   3.6050000e-02  -1.1400000e-04   7.0000000e-05   1.0600000e-04
   2.5350000e+03   9.8682270e+00  -1.7431000e-02   9.7770000e-03   6.6950000e-02  -1.1400000e-04   7.0000000e-05   1.0600000e-04
   2.5360000e+03   9.8721210e+00   1.7430000e-02   3.0000000e-06   3.0900000e-02  -1.1400000e-04   7.0000000e-05   1.0600000e-04
   2.5370000e+03   9.8760150e+00  -2.3245000e-02   3.4227000e-02   7.2100000e-02  -1.1400000e-04   7.0000000e-05   1.0600000e-04
   2.5380000e+03   9.8799100e+00  -2.9058000e-02   5.3786000e-02   4.1200000e-02  -1.1400000e-04   7.0000000e-05   1.0600000e-04
   2.5390000e+03   9.8838030e+00  -1.1620000e-02  -2.0000000e-06   1.0300000e-02  -1.1400000e-04   7.0000000e-05   1.0600000e-04
   2.5400000e+03   9.8876990e+00  -1.1624000e-02   2.9338000e-02   2.0600000e-02  -1.1400000e-04   7.0000000e-05   1.0600000e-04
   2.5410000e+03   9.8915930e+00  -2.9051000e-02   4.8860000e-03   5.1500000e-03  -1.1400000e-04   7.0000000e-05   1.0600000e-04
   2.5420000e+03   9.8954880e+00   5.8030000e-03   4.8901000e-02  -3.6050000e-02  -1.1400000e-04   7.0000000e-05   1.0600000e-04
   2.5430000e+03   9.8993820e+00   1.7421000e-02   6.8462000e-02   4.6350000e-02  -1.1400000e-04   7.0000000e-05   1.0600000e-04
   2.5440000e+03   9.9032750e+00  -3.4860000e-02  -5.0000000e-06   5.1500000e-03  -1.1400000e-04   7.0000000e-05   1.0600000e-04
   2.5450000e+03   9.9071700e+00   5.8120000e-03  -1.4669000e-02   1.5450000e-02  -1.1400000e-04   7.0000000e-05   1.0600000e-04
   2.5460000e+03   9.9110630e+00  -4.6479000e-02  -4.8960000e-03  -1.5450000e-02  -1.1400000e-04   7.0000000e-05   1.0600000e-04
   2.5470000e+03   9.9149580e+00  -6.9732000e-02   8.3120000e-02   2.5750000e-02  -1.1400000e-04   7.0000000e-05   1.0600000e-04
   2.5480000e+03   9.9188530e+00   1.1626000e-02  -3.9118000e-02  -4.6350000e-02  -1.1400000e-04   7.0000000e-05   1.0600000e-04
   2.5490000e+03   9.9227470e+00  -5.8090000e-03  -9.7810000e-03   0.0000000e+00  -1.1400000e-04   7.0000000e-05   1.0600000e-04
   2.5500000e+03   9.9266410e+00  -6.9725000e-02   3.4220000e-02   1.5450000e-02  -1.1400000e-04   7.0000000e-05   1.0600000e-04
   2.5510000e+03   9.9305350e+00  -5.8160000e-03   4.4009000e-02   1.5450000e-02  -1.1400000e-04   7.0000000e-05   1.0600000e-04
   2.5520000e+03   9.9344290e+00  -2.0000000e-06   1.4670000e-02  -1.0300000e-02  -1.1400000e-04   7.0000000e-05   1.0600000e-04
   2.5530000e+03   9.9383240e+00  -2.9052000e-02   1.4666000e-02  -2.0600000e-02  -1.1400000e-04   7.0000000e-05   1.0600000e-04
   2.5540000e+03   9.9422190e+00  -1.1624000e-02   2.4448000e-02  -2.0600000e-02  -1.1400000e-04   7.0000000e-05   1.0600000e-04
   2.5550000e+03   9.9461130e+00  -5.8140000e-03   2.4449000e-02  -5.6650000e-02  -1.1400000e-04   7.0000000e-05   1.0600000e-04
   2.5560000e+03   9.9500060e+00  -1.1621000e-02   9.7780000e-03   2.0600000e-02  -1.1400000e-04   7.0000000e-05   1.0600000e-04
   2.5570000e+03   9.9539010e+00  -4.6492000e-02   9.2904000e-02   5.1500000e-03  -1.1400000e-04   7.0000000e-05   1.0600000e-04
   2.5580000e+03   9.9577960e+00  -3.4861000e-02   9.7750000e-03  -2.5750000e-02  -1.1400000e-04   7.0000000e-05   1.0600000e-04
   2.5590000e+03   9.9616900e+00   2.9053000e-02  -2.4446000e-02   2.5750000e-02  -1.1400000e-04   7.0000000e-05   1.0600000e-04
   2.5600000e+03   9.9655830e+00  -6.3913000e-02   2.4441000e-02  -1.5450000e-02  -1.1400000e-04   7.0000000e-05   1.0600000e-04
   2.5610000e+03   9.9694770e+00   3.4854000e-02   4.4015000e-02   3.0900000e-02  -1.1400000e-04   7.0000000e-05   1.0600000e-04
   2.5620000e+03   9.9734100e+00  -4.0000000e-06   2.4450000e-02  -3.6050000e-02  -1.1400000e-04   7.0000000e-05   1.0600000e-04
   2.5630000e+03   9.9772660e+00  -8.1349000e-02   6.3558000e-02   3.0900000e-02  -1.1400000e-04   7.0000000e-05   1.0600000e-04
   2.5640000e+03   9.9811610e+00  -2.9051000e-02   9.7760000e-03   1.5450000e-02  -1.1400000e-04   7.0000000e-05   1.0600000e-04
   2.5650000e+03   9.9850550e+00   0.0000000e+00   0.0000000e+00   4.1200000e-02  -1.1400000e-04   7.0000000e-05   1.0600000e-04
   2.5660000e+03   9.9889480e+00  -1.1625000e-02   3.4228000e-02   2.0600000e-02  -1.1400000e-04   7.0000000e-05   1.0600000e-04
   2.5670000e+03   9.9928440e+00   5.8020000e-03   5.3791000e-02  -5.1500000e-02  -1.1400000e-04   7.0000000e-05   1.0600000e-04
   2.5680000e+03   9.9967370e+00   5.8160000e-03  -3.9119000e-02   1.0300000e-02  -1.1400000e-04   7.0000000e-05   1.0600000e-04
   2.5690000e+03   1.0000633e+01  -2.3244000e-02   2.9337000e-02   2.5750000e-02  -1.1400000e-04   7.0000000e-05   1.0600000e-04
   2.5700000e+03   1.0004542e+01  -1.7434000e-02   2.4447000e-02   6.6950000e-02  -1.1400000e-04   7.0000000e-05   1.0600000e-04
   2.5710000e+03   1.0008422e+01   5.8130000e-03  -1.9559000e-02   1.5450000e-02  -1.1400000e-04   7.0000000e-05   1.0600000e-04
   2.5720000e+03   1.0012316e+01  -6.3915000e-02   3.4221000e-02   4.1200000e-02  -1.1400000e-04   7.0000000e-05   1.0600000e-04
   2.5730000e+03   1.0016229e+01  -1.7437000e-02   4.8898000e-02   3.6050000e-02  -1.1400000e-04   7.0000000e-05   1.0600000e-04
   2.5740000e+03   1.0020103e+01   5.8090000e-03   4.8910000e-03   4.6350000e-02  -1.1400000e-04   7.0000000e-05   1.0600000e-04
   2.5750000e+03   1.0023996e+01  -5.8120000e-03   1.4669000e-02   4.1200000e-02  -1.1400000e-04   7.0000000e-05   1.0600000e-04
   2.5760000e+03   1.0027891e+01  -2.9053000e-02   1.9556000e-02   4.1200000e-02  -1.1400000e-04   7.0000000e-05   1.0600000e-04
   2.5770000e+03   1.0031786e+01  -7.5532000e-02   1.4659000e-02   4.6350000e-02  -1.1400000e-04   7.0000000e-05   1.0600000e-04
   2.5780000e+03   1.0035681e+01  -2.9047000e-02  -1.9564000e-02   4.1200000e-02  -1.1400000e-04   7.0000000e-05   1.0600000e-04
   2.5790000e+03   1.0039575e+01  -2.3244000e-02   2.9337000e-02   4.1200000e-02  -1.1400000e-04   7.0000000e-05   1.0600000e-04
   2.5800000e+03   1.0043469e+01  -2.9057000e-02   4.8896000e-02   2.5750000e-02  -1.1400000e-04   7.0000000e-05   1.0600000e-04
   2.5810000e+03   1.0047363e+01   5.2284000e-02   3.9128000e-02  -5.1500000e-03  -1.1400000e-04   7.0000000e-05   1.0600000e-04
   2.5820000e+03   1.0051258e+01  -6.3916000e-02   3.9111000e-02  -2.5750000e-02  -1.1400000e-04   7.0000000e-05   1.0600000e-04
   2.5830000e+03   1.0055153e+01  -4.0671000e-02   9.7740000e-03   5.6650000e-02  -1.1400000e-04   7.0000000e-05   1.0600000e-04
   2.5840000e+03   1.0059047e+01   0.0000000e+00   0.0000000e+00  -5.1500000e-03  -1.1400000e-04   7.0000000e-05   1.0600000e-04
   2.5850000e+03   1.0062942e+01  -1.7433000e-02   1.9558000e-02   2.0600000e-02  -1.1400000e-04   7.0000000e-05   1.0600000e-04
   2.5860000e+03   1.0066834e+01  -2.3242000e-02   1.4667000e-02   2.0600000e-02  -1.1400000e-04   7.0000000e-05   1.0600000e-04
   2.5870000e+03   1.0070729e+01   2.9047000e-02   2.4454000e-02  -1.5450000e-02  -1.1400000e-04   7.0000000e-05   1.0600000e-04
   2.5880000e+03   1.0074624e+01  -2.9057000e-02   5.3786000e-02   3.0900000e-02  -1.1400000e-04   7.0000000e-05   1.0600000e-04
   2.5890000e+03   1.0078517e+01  -2.3247000e-02   4.8897000e-02   2.5750000e-02  -1.1400000e-04   7.0000000e-05   1.0600000e-04
   2.5900000e+03   1.0082411e+01  -1.7427000e-02  -1.9562000e-02   3.6050000e-02  -1.1400000e-04   7.0000000e-05   1.0600000e-04
   2.5910000e+03   1.0086306e+01  -1.1621000e-02   9.7780000e-03   0.0000000e+00  -1.1400000e-04   7.0000000e-05   1.0600000e-04
   2.5920000e+03   1.0090200e+01  -7.5538000e-02   5.3779000e-02   0.0000000e+00  -1.1400000e-04   7.0000000e-05   1.0600000e-04
   2.5930000e+03   1.0094095e+01  -4.0674000e-02   2.4444000e-02  -1.5450000e-02  -1.1400000e-04   7.0000000e-05   1.0600000e-04
   2.5940000e+03   1.0097989e+01  -1.1619000e-02  -9.7820000e-03  -3.0900000e-02  -1.1400000e-04   7.0000000e-05   1.0600000e-04
   2.5950000e+03   1.0101883e+01   1.1614000e-02   3.9122000e-02  -5.1500000e-02  -1.1400000e-04   7.0000000e-05   1.0600000e-04
   2.5960000e+03   1.0105778e+01  -3.4866000e-02   4.4005000e-02   5.1500000e-03  -1.1400000e-04   7.0000000e-05   1.0600000e-04
   2.5970000e+03   1.0109672e+01   1.1619000e-02   4.8920000e-03  -2.0600000e-02  -1.1400000e-04   7.0000000e-05   1.0600000e-04
   2.5980000e+03   1.0113567e+01  -1.1624000e-02   2.4448000e-02   5.1500000e-03  -1.1400000e-04   7.0000000e-05   1.0600000e-04
   2.5990000e+03   1.0117461e+01  -6.3911000e-02   4.8810000e-03  -5.1500000e-03  -1.1400000e-04   7.0000000e-05   1.0600000e-04
   2.6000000e+03   1.0121355e+01   5.8100000e-03   1.0000000e-06  -5.1500000e-02  -1.1400000e-04   7.0000000e-05   1.0600000e-04
   2.6010000e+03   1.0125248e+01  -2.3246000e-02   4.4007000e-02   1.5450000e-02  -1.1400000e-04   7.0000000e-05   1.0600000e-04
   2.6020000e+03   1.0129144e+01  -5.2296000e-02   4.4003000e-02   5.1500000e-03  -1.1400000e-04   7.0000000e-05   1.0600000e-04
   2.6030000e+03   1.0133038e+01   3.4860000e-02   5.0000000e-06   0.0000000e+00  -1.1400000e-04   7.0000000e-05   1.0600000e-04
   2.6040000e+03   1.0136930e+01  -2.9053000e-02   2.4446000e-02   2.5750000e-02  -1.1400000e-04   7.0000000e-05   1.0600000e-04
   2.6050000e+03   1.0140825e+01  -6.3911000e-02   4.8810000e-03  -2.5750000e-02  -1.1400000e-04   7.0000000e-05   1.0600000e-04
   2.6060000e+03   1.0144720e+01  -1.7435000e-02   3.4227000e-02   1.5450000e-02  -1.1400000e-04   7.0000000e-05   1.0600000e-04
   2.6070000e+03   1.0148615e+01  -6.3917000e-02   4.8891000e-02  -4.1200000e-02  -1.1400000e-04   7.0000000e-05   1.0600000e-04
   2.6080000e+03   1.0152510e+01  -1.1625000e-02   3.4228000e-02   3.6050000e-02  -1.1400000e-04   7.0000000e-05   1.0600000e-04
   2.6090000e+03   1.0156404e+01   1.7441000e-02  -7.3347000e-02  -3.0900000e-02  -1.1400000e-04   7.0000000e-05   1.0600000e-04
   2.6100000e+03   1.0160296e+01  -3.4862000e-02   1.4665000e-02   3.0900000e-02  -1.1400000e-04   7.0000000e-05   1.0600000e-04
   2.6110000e+03   1.0164192e+01  -1.7435000e-02   3.4227000e-02   2.0600000e-02  -1.1400000e-04   7.0000000e-05   1.0600000e-04
   2.6120000e+03   1.0168086e+01  -2.3244000e-02   2.9337000e-02   4.6350000e-02  -1.1400000e-04   7.0000000e-05   1.0600000e-04
   2.6130000e+03   1.0171981e+01  -2.3243000e-02   2.4447000e-02   1.0300000e-02  -1.1400000e-04   7.0000000e-05   1.0600000e-04
   2.6140000e+03   1.0175875e+01  -5.8103000e-02   1.9552000e-02   3.0900000e-02  -1.1400000e-04   7.0000000e-05   1.0600000e-04
   2.6150000e+03   1.0179769e+01  -2.9049000e-02  -9.7840000e-03   5.6650000e-02  -1.1400000e-04   7.0000000e-05   1.0600000e-04
   2.6160000e+03   1.0183663e+01  -2.9053000e-02   2.4446000e-02   2.0600000e-02  -1.1400000e-04   7.0000000e-05   1.0600000e-04
   2.6170000e+03   1.0187558e+01  -1.1623000e-02   2.4448000e-02   1.2360000e-01  -1.1400000e-04   7.0000000e-05   1.0600000e-04
   2.6180000e+03   1.0191451e+01  -2.3243000e-02   2.4447000e-02   7.2100000e-02  -1.1400000e-04   7.0000000e-05   1.0600000e-04
   2.6190000e+03   1.0195345e+01   1.7433000e-02  -1.9557000e-02   3.0900000e-02  -1.1400000e-04   7.0000000e-05   1.0600000e-04
   2.6200000e+03   1.0199240e+01  -2.3246000e-02   3.9117000e-02   1.0300000e-02  -1.1400000e-04   7.0000000e-05   1.0600000e-04
   2.6210000e+03   1.0203135e+01  -7.5539000e-02   6.3559000e-02   1.5450000e-02  -1.1400000e-04   7.0000000e-05   1.0600000e-04
   2.6220000e+03   1.0207030e+01   1.7423000e-02   4.8903000e-02   2.0600000e-02  -1.1400000e-04   7.0000000e-05   1.0600000e-04
   2.6230000e+03   1.0210923e+01  -1.7429000e-02  -4.8930000e-03   2.0600000e-02  -1.1400000e-04   7.0000000e-05   1.0600000e-04
   2.6240000e+03   1.0214816e+01  -1.7432000e-02   1.4667000e-02   5.6650000e-02  -1.1400000e-04   7.0000000e-05   1.0600000e-04
   2.6250000e+03   1.0218711e+01   1.1616000e-02   2.4452000e-02   1.0300000e-02  -1.1400000e-04   7.0000000e-05   1.0600000e-04
   2.6260000e+03   1.0222611e+01  -1.1623000e-02   1.9558000e-02   2.0600000e-02  -1.1400000e-04   7.0000000e-05   1.0600000e-04
   2.6270000e+03   1.0226501e+01   2.3234000e-02   4.4013000e-02  -5.1500000e-03  -1.1400000e-04   7.0000000e-05   1.0600000e-04
   2.6280000e+03   1.0230395e+01  -2.9051000e-02   4.8860000e-03   0.0000000e+00  -1.1400000e-04   7.0000000e-05   1.0600000e-04
   2.6290000e+03   1.0234289e+01  -6.3914000e-02   2.9331000e-02  -1.5450000e-02  -1.1400000e-04   7.0000000e-05   1.0600000e-04
   2.6300000e+03   1.0238183e+01  -7.5536000e-02   4.4000000e-02   7.2100000e-02  -1.1400000e-04   7.0000000e-05   1.0600000e-04
   2.6310000e+03   1.0242078e+01  -4.0671000e-02   4.8850000e-03   1.0300000e-02  -1.1400000e-04   7.0000000e-05   1.0600000e-04
   2.6320000e+03   1.0245972e+01  -1.0000000e-06   9.7800000e-03   2.0600000e-02  -1.1400000e-04   7.0000000e-05   1.0600000e-04
   2.6330000e+03   1.0249865e+01  -1.1620000e-02  -2.0000000e-06  -1.5450000e-02  -1.1400000e-04   7.0000000e-05   1.0600000e-04
   2.6340000e+03   1.0253759e+01  -4.0671000e-02   4.8840000e-03   0.0000000e+00  -1.1400000e-04   7.0000000e-05   1.0600000e-04
   2.6350000e+03   1.0257654e+01  -2.0000000e-06   1.4670000e-02  -3.0900000e-02  -1.1400000e-04   7.0000000e-05   1.0600000e-04
   2.6360000e+03   1.0261549e+01  -2.3253000e-02   8.8017000e-02   1.5450000e-02  -1.1400000e-04   7.0000000e-05   1.0600000e-04
   2.6370000e+03   1.0265444e+01  -1.1624000e-02   2.9338000e-02   0.0000000e+00  -1.1400000e-04   7.0000000e-05   1.0600000e-04
   2.6380000e+03   1.0269338e+01   2.3240000e-02   3.0000000e-06  -5.1500000e-03  -1.1400000e-04   7.0000000e-05   1.0600000e-04
   2.6390000e+03   1.0273231e+01  -4.0675000e-02   3.4224000e-02  -2.0600000e-02  -1.1400000e-04   7.0000000e-05   1.0600000e-04
   2.6400000e+03   1.0277126e+01  -2.3244000e-02   2.4447000e-02  -4.6350000e-02  -1.1400000e-04   7.0000000e-05   1.0600000e-04
   2.6410000e+03   1.0281020e+01   3.4857000e-02   2.4455000e-02   0.0000000e+00  -1.1400000e-04   7.0000000e-05   1.0600000e-04
   2.6420000e+03   1.0284914e+01  -1.1623000e-02   1.9558000e-02  -3.0900000e-02  -1.1400000e-04   7.0000000e-05   1.0600000e-04
   2.6430000e+03   1.0288809e+01  -2.9048000e-02  -1.4674000e-02   2.5750000e-02  -1.1400000e-04   7.0000000e-05   1.0600000e-04
   2.6440000e+03   1.0292704e+01  -3.4861000e-02   4.8850000e-03   5.1500000e-03  -1.1400000e-04   7.0000000e-05   1.0600000e-04
   2.6450000e+03   1.0296597e+01  -6.9732000e-02   9.2901000e-02   5.1500000e-03  -1.1400000e-04   7.0000000e-05   1.0600000e-04
   2.6460000e+03   1.0300492e+01  -5.8150000e-03   3.4229000e-02   5.6650000e-02  -1.1400000e-04   7.0000000e-05   1.0600000e-04
   2.6470000e+03   1.0304384e+01   3.4864000e-02  -2.4445000e-02  -5.1500000e-02  -1.1400000e-04   7.0000000e-05   1.0600000e-04
   2.6480000e+03   1.0308279e+01  -2.9049000e-02  -9.7840000e-03   2.5750000e-02  -1.1400000e-04   7.0000000e-05   1.0600000e-04
   2.6490000e+03   1.0312174e+01  -5.8110000e-03   4.8890000e-03   0.0000000e+00  -1.1400000e-04   7.0000000e-05   1.0600000e-04
   2.6500000e+03   1.0316069e+01  -5.8180000e-03   5.3789000e-02   6.6950000e-02  -1.1400000e-04   7.0000000e-05   1.0600000e-04
   2.6510000e+03   1.0319963e+01  -3.4868000e-02   5.3785000e-02   2.0600000e-02  -1.1400000e-04   7.0000000e-05   1.0600000e-04
   2.6520000e+03   1.0323856e+01  -5.8104000e-02   2.4441000e-02   7.7250000e-02  -1.1400000e-04   7.0000000e-05   1.0600000e-04
   2.6530000e+03   1.0327750e+01   1.7429000e-02   4.8930000e-03   0.0000000e+00  -1.1400000e-04   7.0000000e-05   1.0600000e-04
   2.6540000e+03   1.0331645e+01  -2.3246000e-02   4.4007000e-02   1.5450000e-02  -1.1400000e-04   7.0000000e-05   1.0600000e-04
   2.6550000e+03   1.0335540e+01  -7.0000000e-06   5.3790000e-02   2.0600000e-02  -1.1400000e-04   7.0000000e-05   1.0600000e-04
   2.6560000e+03   1.0339435e+01  -3.0000000e-06   1.9560000e-02   0.0000000e+00  -1.1400000e-04   7.0000000e-05   1.0600000e-04
   2.6570000e+03   1.0343328e+01  -1.1619000e-02  -9.7820000e-03   4.1200000e-02  -1.1400000e-04   7.0000000e-05   1.0600000e-04
   2.6580000e+03   1.0347223e+01  -3.4859000e-02  -4.8950000e-03   5.1500000e-03  -1.1400000e-04   7.0000000e-05   1.0600000e-04
   2.6590000e+03   1.0351116e+01  -8.1346000e-02   4.3999000e-02   4.6350000e-02  -1.1400000e-04   7.0000000e-05   1.0600000e-04
   2.6600000e+03   1.0355012e+01  -1.7438000e-02   5.8678000e-02   2.5750000e-02  -1.1400000e-04   7.0000000e-05   1.0600000e-04
   2.6610000e+03   1.0358906e+01  -6.3912000e-02   1.4661000e-02   2.5750000e-02  -1.1400000e-04   7.0000000e-05   1.0600000e-04
   2.6620000e+03   1.0362800e+01  -2.9049000e-02  -9.7840000e-03   4.1200000e-02  -1.1400000e-04   7.0000000e-05   1.0600000e-04
   2.6630000e+03   1.0366693e+01   2.3241000e-02  -9.7770000e-03   2.5750000e-02  -1.1400000e-04   7.0000000e-05   1.0600000e-04
   2.6640000e+03   1.0370588e+01  -6.3911000e-02   4.8810000e-03   6.1800000e-02  -1.1400000e-04   7.0000000e-05   1.0600000e-04
   2.6650000e+03   1.0374482e+01   2.3229000e-02   7.3353000e-02   4.1200000e-02  -1.1400000e-04   7.0000000e-05   1.0600000e-04
   2.6660000e+03   1.0378377e+01  -4.0676000e-02   3.9114000e-02   1.0300000e-02  -1.1400000e-04   7.0000000e-05   1.0600000e-04
   2.6670000e+03   1.0382271e+01  -5.8099000e-02  -4.8990000e-03   4.1200000e-02  -1.1400000e-04   7.0000000e-05   1.0600000e-04
   2.6680000e+03   1.0386165e+01  -5.8110000e-03   4.8890000e-03   1.0300000e-02  -1.1400000e-04   7.0000000e-05   1.0600000e-04
   2.6690000e+03   1.0390059e+01  -3.4864000e-02   2.9335000e-02  -5.1500000e-02  -1.1400000e-04   7.0000000e-05   1.0600000e-04
   2.6700000e+03   1.0393954e+01  -6.3915000e-02   3.9111000e-02   5.1500000e-02  -1.1400000e-04   7.0000000e-05   1.0600000e-04
   2.6710000e+03   1.0397848e+01   5.2285000e-02   3.4237000e-02  -1.0300000e-02  -1.1400000e-04   7.0000000e-05   1.0600000e-04
   2.6720000e+03   1.0401743e+01  -1.7429000e-02  -4.8920000e-03   5.1500000e-03  -1.1400000e-04   7.0000000e-05   1.0600000e-04
   2.6730000e+03   1.0405656e+01  -5.8097000e-02  -2.4458000e-02   1.5450000e-02  -1.1400000e-04   7.0000000e-05   1.0600000e-04
   2.6740000e+03   1.0409531e+01  -2.9054000e-02   2.4446000e-02  -3.6050000e-02  -1.1400000e-04   7.0000000e-05   1.0600000e-04
   2.6750000e+03   1.0413426e+01  -4.6483000e-02   1.9553000e-02   4.1200000e-02  -1.1400000e-04   7.0000000e-05   1.0600000e-04
   2.6760000e+03   1.0417320e+01  -4.6485000e-02   3.4223000e-02   1.0300000e-02  -1.1400000e-04   7.0000000e-05   1.0600000e-04
   2.6770000e+03   1.0421213e+01   1.7434000e-02  -2.4447000e-02   4.1200000e-02  -1.1400000e-04   7.0000000e-05   1.0600000e-04
   2.6780000e+03   1.0425108e+01  -2.3237000e-02  -1.9563000e-02   1.0300000e-02  -1.1400000e-04   7.0000000e-05   1.0600000e-04
   2.6790000e+03   1.0429003e+01  -2.9055000e-02   3.4226000e-02   1.0300000e-02  -1.1400000e-04   7.0000000e-05   1.0600000e-04
   2.6800000e+03   1.0432897e+01  -1.1626000e-02   4.4008000e-02  -2.0600000e-02  -1.1400000e-04   7.0000000e-05   1.0600000e-04
   2.6810000e+03   1.0436790e+01  -4.0673000e-02   1.9554000e-02  -5.1500000e-03  -1.1400000e-04   7.0000000e-05   1.0600000e-04
   2.6820000e+03   1.0440684e+01  -4.0673000e-02   1.9555000e-02  -1.5450000e-02  -1.1400000e-04   7.0000000e-05   1.0600000e-04
   2.6830000e+03   1.0444579e+01  -2.3243000e-02   2.4447000e-02  -1.5450000e-02  -1.1400000e-04   7.0000000e-05   1.0600000e-04
   2.6840000e+03   1.0448473e+01   0.0000000e+00   0.0000000e+00   0.0000000e+00  -1.1400000e-04   7.0000000e-05   1.0600000e-04
   2.6850000e+03   1.0452369e+01   2.3232000e-02   6.3573000e-02  -1.5450000e-02  -1.1400000e-04   7.0000000e-05   1.0600000e-04
   2.6860000e+03   1.0456263e+01  -1.7431000e-02   4.8880000e-03   1.5450000e-02  -1.1400000e-04   7.0000000e-05   1.0600000e-04
   2.6870000e+03   1.0460157e+01   1.1623000e-02  -1.9558000e-02  -5.1500000e-02  -1.1400000e-04   7.0000000e-05   1.0600000e-04
   2.6880000e+03   1.0464050e+01  -3.4861000e-02   9.7750000e-03   1.0300000e-02  -1.1400000e-04   7.0000000e-05   1.0600000e-04
   2.6890000e+03   1.0467946e+01  -6.9728000e-02   5.3780000e-02   5.1500000e-03  -1.1400000e-04   7.0000000e-05   1.0600000e-04
   2.6900000e+03   1.0471847e+01  -2.3243000e-02   1.9557000e-02   2.0600000e-02  -1.1400000e-04   7.0000000e-05   1.0600000e-04
   2.6910000e+03   1.0475734e+01  -1.1622000e-02   1.4668000e-02   2.5750000e-02  -1.1400000e-04   7.0000000e-05   1.0600000e-04
   2.6920000e+03   1.0479628e+01  -5.8110000e-03   4.8890000e-03  -3.6050000e-02  -1.1400000e-04   7.0000000e-05   1.0600000e-04
   2.6930000e+03   1.0483522e+01   4.0673000e-02  -1.9554000e-02   1.0300000e-02  -1.1400000e-04   7.0000000e-05   1.0600000e-04
   2.6940000e+03   1.0487416e+01  -2.9054000e-02   2.4446000e-02  -1.0300000e-02  -1.1400000e-04   7.0000000e-05   1.0600000e-04
   2.6950000e+03   1.0491311e+01  -4.6483000e-02   1.9553000e-02   2.0600000e-02  -1.1400000e-04   7.0000000e-05   1.0600000e-04
   2.6960000e+03   1.0495206e+01  -2.3240000e-02  -3.0000000e-06   0.0000000e+00  -1.1400000e-04   7.0000000e-05   1.0600000e-04
   2.6970000e+03   1.0499099e+01  -4.6483000e-02   1.9554000e-02   8.2400000e-02  -1.1400000e-04   7.0000000e-05   1.0600000e-04
   2.6980000e+03   1.0502994e+01   5.8070000e-03   2.4451000e-02   5.1500000e-03  -1.1400000e-04   7.0000000e-05   1.0600000e-04
   2.6990000e+03   1.0506888e+01  -2.3243000e-02   2.4447000e-02   6.6950000e-02  -1.1400000e-04   7.0000000e-05   1.0600000e-04
   2.7000000e+03   1.0510782e+01  -6.3919000e-02   6.3561000e-02   3.6050000e-02  -1.1400000e-04   7.0000000e-05   1.0600000e-04
   2.7010000e+03   1.0514678e+01   5.2292000e-02  -1.4663000e-02   2.0600000e-02  -1.1400000e-04   7.0000000e-05   1.0600000e-04
   2.7020000e+03   1.0518571e+01  -3.4857000e-02  -1.9565000e-02   3.6050000e-02  -1.1400000e-04   7.0000000e-05   1.0600000e-04
   2.7030000e+03   1.0522465e+01  -4.6486000e-02   4.4003000e-02   4.1200000e-02  -1.1400000e-04   7.0000000e-05   1.0600000e-04
   2.7040000e+03   1.0526361e+01  -2.9051000e-02   9.7760000e-03   5.6650000e-02  -1.1400000e-04   7.0000000e-05   1.0600000e-04
   2.7050000e+03   1.0530252e+01  -6.9724000e-02   2.9330000e-02   2.0600000e-02  -1.1400000e-04   7.0000000e-05   1.0600000e-04
   2.7060000e+03   1.0534147e+01  -3.4869000e-02   5.8675000e-02   4.1200000e-02  -1.1400000e-04   7.0000000e-05   1.0600000e-04
   2.7070000e+03   1.0538042e+01   1.7431000e-02  -9.7770000e-03  -5.1500000e-03  -1.1400000e-04   7.0000000e-05   1.0600000e-04
   2.7080000e+03   1.0541937e+01   5.8100000e-03   1.0000000e-06   1.0300000e-02  -1.1400000e-04   7.0000000e-05   1.0600000e-04
   2.7090000e+03   1.0545831e+01  -1.7438000e-02   5.3787000e-02   6.6950000e-02  -1.1400000e-04   7.0000000e-05   1.0600000e-04
   2.7100000e+03   1.0549725e+01  -1.7434000e-02   2.4447000e-02   5.1500000e-02  -1.1400000e-04   7.0000000e-05   1.0600000e-04
   2.7110000e+03   1.0553618e+01  -5.8099000e-02  -9.7880000e-03   4.1200000e-02  -1.1400000e-04   7.0000000e-05   1.0600000e-04
   2.7120000e+03   1.0557513e+01  -3.0000000e-06   2.4450000e-02   4.1200000e-02  -1.1400000e-04   7.0000000e-05   1.0600000e-04
   2.7130000e+03   1.0561407e+01  -1.7431000e-02   4.8880000e-03  -5.1500000e-03  -1.1400000e-04   7.0000000e-05   1.0600000e-04
   2.7140000e+03   1.0565303e+01  -7.0000000e-06   4.8900000e-02  -3.0900000e-02  -1.1400000e-04   7.0000000e-05   1.0600000e-04
   2.7150000e+03   1.0569197e+01   2.3232000e-02   6.3573000e-02   3.6050000e-02  -1.1400000e-04   7.0000000e-05   1.0600000e-04
   2.7160000e+03   1.0573092e+01  -1.0000000e-06   9.7800000e-03   0.0000000e+00  -1.1400000e-04   7.0000000e-05   1.0600000e-04
   2.7170000e+03   1.0576984e+01  -4.0670000e-02  -6.0000000e-06   3.0900000e-02  -1.1400000e-04   7.0000000e-05   1.0600000e-04
   2.7180000e+03   1.0580879e+01  -4.6484000e-02   2.9333000e-02   2.5750000e-02  -1.1400000e-04   7.0000000e-05   1.0600000e-04
   2.7190000e+03   1.0584774e+01  -6.9726000e-02   4.4000000e-02  -1.0300000e-02  -1.1400000e-04   7.0000000e-05   1.0600000e-04
   2.7200000e+03   1.0588668e+01  -2.3241000e-02   4.8870000e-03  -3.0900000e-02  -1.1400000e-04   7.0000000e-05   1.0600000e-04
   2.7210000e+03   1.0592561e+01  -5.8140000e-03   2.4449000e-02  -3.0900000e-02  -1.1400000e-04   7.0000000e-05   1.0600000e-04
   2.7220000e+03   1.0596457e+01   3.0000000e-06  -1.9560000e-02  -3.6050000e-02  -1.1400000e-04   7.0000000e-05   1.0600000e-04
   2.7230000e+03   1.0600350e+01   1.1615000e-02   3.4232000e-02   0.0000000e+00  -1.1400000e-04   7.0000000e-05   1.0600000e-04
   2.7240000e+03   1.0604245e+01  -2.9056000e-02   4.4006000e-02   0.0000000e+00  -1.1400000e-04   7.0000000e-05   1.0600000e-04
   2.7250000e+03   1.0608156e+01  -4.6481000e-02   9.7740000e-03   1.5450000e-02  -1.1400000e-04   7.0000000e-05   1.0600000e-04
   2.7260000e+03   1.0612033e+01  -1.7431000e-02   9.7780000e-03  -5.1500000e-03  -1.1400000e-04   7.0000000e-05   1.0600000e-04
   2.7270000e+03   1.0615928e+01  -2.3243000e-02   1.9557000e-02  -3.0900000e-02  -1.1400000e-04   7.0000000e-05   1.0600000e-04
   2.7280000e+03   1.0619822e+01  -1.7431000e-02   4.8880000e-03   2.5750000e-02  -1.1400000e-04   7.0000000e-05   1.0600000e-04
   2.7290000e+03   1.0623716e+01   6.9712000e-02   5.8689000e-02  -3.0900000e-02  -1.1400000e-04   7.0000000e-05   1.0600000e-04
   2.7300000e+03   1.0627610e+01  -4.0678000e-02   5.3784000e-02   1.5450000e-02  -1.1400000e-04   7.0000000e-05   1.0600000e-04
   2.7310000e+03   1.0631505e+01   4.6481000e-02  -9.7730000e-03   2.0600000e-02  -1.1400000e-04   7.0000000e-05   1.0600000e-04
   2.7320000e+03   1.0635399e+01  -3.4864000e-02   2.9335000e-02  -3.0900000e-02  -1.1400000e-04   7.0000000e-05   1.0600000e-04
   2.7330000e+03   1.0639295e+01  -1.7440000e-02   6.8457000e-02   4.6350000e-02  -1.1400000e-04   7.0000000e-05   1.0600000e-04
   2.7340000e+03   1.0643187e+01  -2.9049000e-02  -9.7840000e-03  -5.1500000e-02  -1.1400000e-04   7.0000000e-05   1.0600000e-04
   2.7350000e+03   1.0647080e+01  -6.9720000e-02  -1.0000000e-05   1.5450000e-02  -1.1400000e-04   7.0000000e-05   1.0600000e-04
   2.7360000e+03   1.0650975e+01  -5.2291000e-02   4.8820000e-03   1.5450000e-02  -1.1400000e-04   7.0000000e-05   1.0600000e-04
   2.7370000e+03   1.0654871e+01   3.4856000e-02   2.9345000e-02   6.6950000e-02  -1.1400000e-04   7.0000000e-05   1.0600000e-04
   2.7380000e+03   1.0658765e+01  -3.4864000e-02   2.9335000e-02   2.0600000e-02  -1.1400000e-04   7.0000000e-05   1.0600000e-04
   2.7390000e+03   1.0662659e+01  -2.9053000e-02   2.4446000e-02   5.6650000e-02  -1.1400000e-04   7.0000000e-05   1.0600000e-04
   2.7400000e+03   1.0666553e+01  -1.7427000e-02  -1.9562000e-02   0.0000000e+00  -1.1400000e-04   7.0000000e-05   1.0600000e-04
   2.7410000e+03   1.0670447e+01  -4.6487000e-02   4.8894000e-02   2.0600000e-02  -1.1400000e-04   7.0000000e-05   1.0600000e-04
   2.7420000e+03   1.0674341e+01  -5.8140000e-03   2.9339000e-02   1.5450000e-02  -1.1400000e-04   7.0000000e-05   1.0600000e-04
   2.7430000e+03   1.0678237e+01   2.3240000e-02   3.0000000e-06   1.5450000e-02  -1.1400000e-04   7.0000000e-05   1.0600000e-04
   2.7440000e+03   1.0682131e+01  -5.8150000e-03   3.4229000e-02   5.6650000e-02  -1.1400000e-04   7.0000000e-05   1.0600000e-04
   2.7450000e+03   1.0686026e+01   1.7426000e-02   2.4453000e-02   1.5450000e-02  -1.1400000e-04   7.0000000e-05   1.0600000e-04
   2.7460000e+03   1.0689919e+01  -2.9051000e-02   4.8860000e-03   2.5750000e-02  -1.1400000e-04   7.0000000e-05   1.0600000e-04
   2.7470000e+03   1.0693813e+01  -4.0675000e-02   3.4224000e-02   6.6950000e-02  -1.1400000e-04   7.0000000e-05   1.0600000e-04
   2.7480000e+03   1.0697707e+01  -4.0675000e-02   3.4224000e-02   3.6050000e-02  -1.1400000e-04   7.0000000e-05   1.0600000e-04
   2.7490000e+03   1.0701600e+01  -2.0000000e-06   1.4670000e-02   6.1800000e-02  -1.1400000e-04   7.0000000e-05   1.0600000e-04
   2.7500000e+03   1.0705495e+01  -4.0669000e-02  -9.7860000e-03   4.6350000e-02  -1.1400000e-04   7.0000000e-05   1.0600000e-04
   2.7510000e+03   1.0709390e+01   3.0000000e-06  -1.9560000e-02   4.6350000e-02  -1.1400000e-04   7.0000000e-05   1.0600000e-04
   2.7520000e+03   1.0713284e+01  -2.3244000e-02   2.4447000e-02   4.6350000e-02  -1.1400000e-04   7.0000000e-05   1.0600000e-04
   2.7530000e+03   1.0717179e+01  -2.3249000e-02   6.3567000e-02   3.0900000e-02  -1.1400000e-04   7.0000000e-05   1.0600000e-04
   2.7540000e+03   1.0721079e+01  -1.7435000e-02   3.9118000e-02   1.0300000e-02  -1.1400000e-04   7.0000000e-05   1.0600000e-04
   2.7550000e+03   1.0724967e+01  -2.3240000e-02  -3.0000000e-06   1.5450000e-02  -1.1400000e-04   7.0000000e-05   1.0600000e-04
   2.7560000e+03   1.0728862e+01  -4.0670000e-02  -5.0000000e-06  -1.5450000e-02  -1.1400000e-04   7.0000000e-05   1.0600000e-04
   2.7570000e+03   1.0732757e+01  -1.1623000e-02   2.4448000e-02   1.5450000e-02  -1.1400000e-04   7.0000000e-05   1.0600000e-04
   2.7580000e+03   1.0736650e+01   5.8110000e-03  -4.8890000e-03  -1.0300000e-02  -1.1400000e-04   7.0000000e-05   1.0600000e-04
   2.7590000e+03   1.0740544e+01   2.3235000e-02   3.9123000e-02  -1.0300000e-02  -1.1400000e-04   7.0000000e-05   1.0600000e-04
   2.7600000e+03   1.0744439e+01  -1.1621000e-02   9.7780000e-03  -1.0300000e-02  -1.1400000e-04   7.0000000e-05   1.0600000e-04
   2.7610000e+03   1.0748333e+01  -1.1620000e-02  -2.0000000e-06  -4.6350000e-02  -1.1400000e-04   7.0000000e-05   1.0600000e-04
   2.7620000e+03   1.0752228e+01  -7.5536000e-02   4.3999000e-02   5.6650000e-02  -1.1400000e-04   7.0000000e-05   1.0600000e-04
   2.7630000e+03   1.0756121e+01  -5.8105000e-02   3.4221000e-02   5.1500000e-03  -1.1400000e-04   7.0000000e-05   1.0600000e-04
   2.7640000e+03   1.0760015e+01  -1.7436000e-02   4.4007000e-02   3.0900000e-02  -1.1400000e-04   7.0000000e-05   1.0600000e-04
   2.7650000e+03   1.0763909e+01   2.3243000e-02  -1.9557000e-02   0.0000000e+00  -1.1400000e-04   7.0000000e-05   1.0600000e-04
   2.7660000e+03   1.0767804e+01   5.8150000e-03  -3.4229000e-02  -1.5450000e-02  -1.1400000e-04   7.0000000e-05   1.0600000e-04
   2.7670000e+03   1.0771699e+01   1.1617000e-02   1.9562000e-02  -2.0600000e-02  -1.1400000e-04   7.0000000e-05   1.0600000e-04
   2.7680000e+03   1.0775593e+01  -5.2296000e-02   4.4003000e-02  -2.0600000e-02  -1.1400000e-04   7.0000000e-05   1.0600000e-04
   2.7690000e+03   1.0779486e+01   2.0000000e-06  -1.4670000e-02  -1.5450000e-02  -1.1400000e-04   7.0000000e-05   1.0600000e-04
   2.7700000e+03   1.0783381e+01  -1.7430000e-02  -2.0000000e-06   2.0600000e-02  -1.1400000e-04   7.0000000e-05   1.0600000e-04
   2.7710000e+03   1.0787276e+01  -8.1345000e-02   3.4219000e-02   1.0300000e-02  -1.1400000e-04   7.0000000e-05   1.0600000e-04
   2.7720000e+03   1.0791171e+01  -5.8110000e-03   4.8890000e-03  -3.6050000e-02  -1.1400000e-04   7.0000000e-05   1.0600000e-04
   2.7730000e+03   1.0795065e+01  -1.1620000e-02  -2.0000000e-06   1.0300000e-02  -1.1400000e-04   7.0000000e-05   1.0600000e-04
   2.7740000e+03   1.0798959e+01  -4.0678000e-02   5.3784000e-02  -3.0900000e-02  -1.1400000e-04   7.0000000e-05   1.0600000e-04
   2.7750000e+03   1.0802853e+01   4.6480000e-02   7.0000000e-06   1.5450000e-02  -1.1400000e-04   7.0000000e-05   1.0600000e-04
   2.7760000e+03   1.0806762e+01  -2.3241000e-02   9.7770000e-03  -1.0300000e-02  -1.1400000e-04   7.0000000e-05   1.0600000e-04
   2.7770000e+03   1.0810641e+01  -4.0674000e-02   2.4444000e-02   4.1200000e-02  -1.1400000e-04   7.0000000e-05   1.0600000e-04
   2.7780000e+03   1.0814534e+01   5.8070000e-03   1.9561000e-02   4.6350000e-02  -1.1400000e-04   7.0000000e-05   1.0600000e-04
   2.7790000e+03   1.0818429e+01  -4.6489000e-02   6.3563000e-02   3.0900000e-02  -1.1400000e-04   7.0000000e-05   1.0600000e-04
   2.7800000e+03   1.0822324e+01  -2.9051000e-02   4.8860000e-03   4.6350000e-02  -1.1400000e-04   7.0000000e-05   1.0600000e-04
   2.7810000e+03   1.0826219e+01   2.3244000e-02  -2.9337000e-02  -4.6350000e-02  -1.1400000e-04   7.0000000e-05   1.0600000e-04
   2.7820000e+03   1.0830113e+01  -2.3243000e-02   1.9557000e-02   0.0000000e+00  -1.1400000e-04   7.0000000e-05   1.0600000e-04
   2.7830000e+03   1.0834007e+01  -4.6482000e-02   1.4664000e-02   5.1500000e-03  -1.1400000e-04   7.0000000e-05   1.0600000e-04
   2.7840000e+03   1.0837900e+01  -1.7431000e-02   4.8880000e-03   4.6350000e-02  -1.1400000e-04   7.0000000e-05   1.0600000e-04
   2.7850000e+03   1.0841796e+01  -2.3240000e-02  -3.0000000e-06   2.0600000e-02  -1.1400000e-04   7.0000000e-05   1.0600000e-04
   2.7860000e+03   1.0845690e+01  -2.9056000e-02   4.4006000e-02   5.6650000e-02  -1.1400000e-04   7.0000000e-05   1.0600000e-04
   2.7870000e+03   1.0849585e+01   3.4856000e-02   2.9345000e-02   0.0000000e+00  -1.1400000e-04   7.0000000e-05   1.0600000e-04
   2.7880000e+03   1.0853478e+01   5.8080000e-03   1.4671000e-02   1.5450000e-02  -1.1400000e-04   7.0000000e-05   1.0600000e-04
   2.7890000e+03   1.0857372e+01   1.1616000e-02   2.4452000e-02   7.7250000e-02  -1.1400000e-04   7.0000000e-05   1.0600000e-04
   2.7900000e+03   1.0861267e+01  -5.8101000e-02   4.8810000e-03   1.5450000e-02  -1.1400000e-04   7.0000000e-05   1.0600000e-04
   2.7910000e+03   1.0865162e+01  -6.9724000e-02   2.9330000e-02   6.1800000e-02  -1.1400000e-04   7.0000000e-05   1.0600000e-04
   2.7920000e+03   1.0869055e+01  -2.9056000e-02   4.4006000e-02   4.6350000e-02  -1.1400000e-04   7.0000000e-05   1.0600000e-04
   2.7930000e+03   1.0872949e+01  -3.4867000e-02   4.8895000e-02   3.0900000e-02  -1.1400000e-04   7.0000000e-05   1.0600000e-04
   2.7940000e+03   1.0876843e+01  -2.9059000e-02   5.8676000e-02  -1.0300000e-02  -1.1400000e-04   7.0000000e-05   1.0600000e-04
   2.7950000e+03   1.0880738e+01   1.7432000e-02  -1.4667000e-02   4.1200000e-02  -1.1400000e-04   7.0000000e-05   1.0600000e-04
   2.7960000e+03   1.0884632e+01  -4.0672000e-02   1.4664000e-02  -3.0900000e-02  -1.1400000e-04   7.0000000e-05   1.0600000e-04
   2.7970000e+03   1.0888527e+01  -5.2298000e-02   5.8673000e-02   4.1200000e-02  -1.1400000e-04   7.0000000e-05   1.0600000e-04
   2.7980000e+03   1.0892420e+01  -5.8100000e-03  -1.0000000e-06   3.0900000e-02  -1.1400000e-04   7.0000000e-05   1.0600000e-04
   2.7990000e+03   1.0896315e+01  -2.3243000e-02   2.4447000e-02   1.5450000e-02  -1.1400000e-04   7.0000000e-05   1.0600000e-04
   2.8000000e+03   1.0900209e+01  -2.9053000e-02   1.9556000e-02   1.5450000e-02  -1.1400000e-04   7.0000000e-05   1.0600000e-04
   2.8010000e+03   1.0904103e+01   1.7427000e-02   2.4452000e-02  -3.6050000e-02  -1.1400000e-04   7.0000000e-05   1.0600000e-04
   2.8020000e+03   1.0907999e+01   1.1612000e-02   5.3792000e-02   3.6050000e-02  -1.1400000e-04   7.0000000e-05   1.0600000e-04
   2.8030000e+03   1.0911893e+01   1.1614000e-02   4.4012000e-02   1.5450000e-02  -1.1400000e-04   7.0000000e-05   1.0600000e-04
   2.8040000e+03   1.0915786e+01  -2.3239000e-02  -4.8930000e-03   3.0900000e-02  -1.1400000e-04   7.0000000e-05   1.0600000e-04
   2.8050000e+03   1.0919682e+01  -2.9050000e-02  -4.0000000e-06  -1.0300000e-02  -1.1400000e-04   7.0000000e-05   1.0600000e-04
   2.8060000e+03   1.0923575e+01  -5.8099000e-02  -4.8990000e-03   5.1500000e-03  -1.1400000e-04   7.0000000e-05   1.0600000e-04
   2.8070000e+03   1.0927468e+01  -4.0679000e-02   6.3564000e-02  -6.1800000e-02  -1.1400000e-04   7.0000000e-05   1.0600000e-04
   2.8080000e+03   1.0931363e+01  -1.0000000e-05   6.8460000e-02   1.5450000e-02  -1.1400000e-04   7.0000000e-05   1.0600000e-04
   2.8090000e+03   1.0935258e+01  -5.2290000e-02  -8.0000000e-06  -3.6050000e-02  -1.1400000e-04   7.0000000e-05   1.0600000e-04
   2.8100000e+03   1.0939152e+01  -5.8070000e-03  -1.9561000e-02   1.0300000e-02  -1.1400000e-04   7.0000000e-05   1.0600000e-04
   2.8110000e+03   1.0943048e+01  -5.8120000e-03   1.4669000e-02  -1.5450000e-02  -1.1400000e-04   7.0000000e-05   1.0600000e-04
   2.8120000e+03   1.0946940e+01  -4.6481000e-02   9.7740000e-03  -5.1500000e-03  -1.1400000e-04   7.0000000e-05   1.0600000e-04
   2.8130000e+03   1.0950834e+01  -3.4862000e-02   1.4665000e-02   3.0900000e-02  -1.1400000e-04   7.0000000e-05   1.0600000e-04
   2.8140000e+03   1.0954732e+01  -4.6486000e-02   4.4004000e-02  -8.2400000e-02  -1.1400000e-04   7.0000000e-05   1.0600000e-04
   2.8150000e+03   1.0958624e+01  -4.0667000e-02  -1.9565000e-02  -2.0600000e-02  -1.1400000e-04   7.0000000e-05   1.0600000e-04
   2.8160000e+03   1.0962518e+01   2.3235000e-02   3.4233000e-02  -2.0600000e-02  -1.1400000e-04   7.0000000e-05   1.0600000e-04
   2.8170000e+03   1.0966413e+01  -1.7437000e-02   4.8897000e-02   0.0000000e+00  -1.1400000e-04   7.0000000e-05   1.0600000e-04
   2.8180000e+03   1.0970346e+01   3.4856000e-02   2.4455000e-02  -1.5450000e-02  -1.1400000e-04   7.0000000e-05   1.0600000e-04
   2.8190000e+03   1.0974201e+01  -3.0000000e-06   1.9560000e-02  -4.1200000e-02  -1.1400000e-04   7.0000000e-05   1.0600000e-04
   2.8200000e+03   1.0978096e+01  -3.4864000e-02   2.4445000e-02   1.5450000e-02  -1.1400000e-04   7.0000000e-05   1.0600000e-04
   2.8210000e+03   1.0981989e+01  -5.8070000e-03  -1.9561000e-02  -3.6050000e-02  -1.1400000e-04   7.0000000e-05   1.0600000e-04
   2.8220000e+03   1.0985883e+01  -4.0677000e-02   4.8894000e-02   1.5450000e-02  -1.1400000e-04   7.0000000e-05   1.0600000e-04
   2.8230000e+03   1.0989778e+01  -7.5539000e-02   5.8669000e-02   5.1500000e-03  -1.1400000e-04   7.0000000e-05   1.0600000e-04
   2.8240000e+03   1.0993671e+01   5.8130000e-03  -1.9559000e-02   5.1500000e-02  -1.1400000e-04   7.0000000e-05   1.0600000e-04
   2.8250000e+03   1.0997566e+01   1.1620000e-02   2.0000000e-06   3.6050000e-02  -1.1400000e-04   7.0000000e-05   1.0600000e-04
   2.8260000e+03   1.1001460e+01  -5.8170000e-03   4.8899000e-02   4.6350000e-02  -1.1400000e-04   7.0000000e-05   1.0600000e-04
   2.8270000e+03   1.1005354e+01  -2.0000000e-06   1.4670000e-02   1.0300000e-02  -1.1400000e-04   7.0000000e-05   1.0600000e-04
   2.8280000e+03   1.1009250e+01  -5.2296000e-02   4.4003000e-02   2.0600000e-02  -1.1400000e-04   7.0000000e-05   1.0600000e-04
   2.8290000e+03   1.1013144e+01  -5.8100000e-02  -8.0000000e-06   4.6350000e-02  -1.1400000e-04   7.0000000e-05   1.0600000e-04
   2.8300000e+03   1.1017038e+01  -2.9049000e-02  -9.7840000e-03   2.5750000e-02  -1.1400000e-04   7.0000000e-05   1.0600000e-04
   2.8310000e+03   1.1020933e+01  -1.0000000e-05   6.8460000e-02   6.6950000e-02  -1.1400000e-04   7.0000000e-05   1.0600000e-04
   2.8320000e+03   1.1024827e+01   5.8070000e-03   1.9561000e-02   2.0600000e-02  -1.1400000e-04   7.0000000e-05   1.0600000e-04
   2.8330000e+03   1.1028720e+01   3.4860000e-02   5.0000000e-06   5.6650000e-02  -1.1400000e-04   7.0000000e-05   1.0600000e-04
   2.8340000e+03   1.1032616e+01  -5.8102000e-02   1.4661000e-02   4.1200000e-02  -1.1400000e-04   7.0000000e-05   1.0600000e-04
   2.8350000e+03   1.1036510e+01  -2.3238000e-02  -1.4673000e-02   5.1500000e-03  -1.1400000e-04   7.0000000e-05   1.0600000e-04
   2.8360000e+03   1.1040402e+01  -3.4864000e-02   2.4445000e-02   7.7250000e-02  -1.1400000e-04   7.0000000e-05   1.0600000e-04
   2.8370000e+03   1.1044296e+01  -2.9058000e-02   5.3786000e-02   4.1200000e-02  -1.1400000e-04   7.0000000e-05   1.0600000e-04
   2.8380000e+03   1.1048192e+01   5.8100000e-03   1.0000000e-06   3.6050000e-02  -1.1400000e-04   7.0000000e-05   1.0600000e-04
   2.8390000e+03   1.1052086e+01  -5.8098000e-02  -1.4679000e-02   4.1200000e-02  -1.1400000e-04   7.0000000e-05   1.0600000e-04
   2.8400000e+03   1.1055982e+01  -3.4866000e-02   4.4005000e-02   1.0300000e-02  -1.1400000e-04   7.0000000e-05   1.0600000e-04
   2.8410000e+03   1.1059875e+01   2.3239000e-02   4.8930000e-03   0.0000000e+00  -1.1400000e-04   7.0000000e-05   1.0600000e-04
   2.8420000e+03   1.1063768e+01  -2.3246000e-02   4.4007000e-02   1.0300000e-02  -1.1400000e-04   7.0000000e-05   1.0600000e-04
   2.8430000e+03   1.1067664e+01  -1.0000000e-06   4.8900000e-03   0.0000000e+00  -1.1400000e-04   7.0000000e-05   1.0600000e-04
   2.8440000e+03   1.1071558e+01  -1.1620000e-02  -2.0000000e-06   4.1200000e-02  -1.1400000e-04   7.0000000e-05   1.0600000e-04
   2.8450000e+03   1.1075452e+01  -5.2297000e-02   4.8892000e-02   2.0600000e-02  -1.1400000e-04   7.0000000e-05   1.0600000e-04
   2.8460000e+03   1.1079347e+01   5.8040000e-03   4.4011000e-02  -1.5450000e-02  -1.1400000e-04   7.0000000e-05   1.0600000e-04
   2.8470000e+03   1.1083241e+01   2.3236000e-02   2.4453000e-02  -3.0900000e-02  -1.1400000e-04   7.0000000e-05   1.0600000e-04
   2.8480000e+03   1.1087135e+01  -5.2294000e-02   2.4442000e-02  -3.0900000e-02  -1.1400000e-04   7.0000000e-05   1.0600000e-04
   2.8490000e+03   1.1091030e+01   4.0666000e-02   2.4456000e-02  -4.6350000e-02  -1.1400000e-04   7.0000000e-05   1.0600000e-04
   2.8500000e+03   1.1094922e+01  -1.7434000e-02   2.4447000e-02   5.1500000e-03  -1.1400000e-04   7.0000000e-05   1.0600000e-04
   2.8510000e+03   1.1098817e+01  -6.3914000e-02   2.4441000e-02   4.6350000e-02  -1.1400000e-04   7.0000000e-05   1.0600000e-04
   2.8520000e+03   1.1102712e+01   1.1619000e-02   4.8920000e-03  -1.5450000e-02  -1.1400000e-04   7.0000000e-05   1.0600000e-04
   2.8530000e+03   1.1106606e+01  -6.9727000e-02   4.8890000e-02   1.5450000e-02  -1.1400000e-04   7.0000000e-05   1.0600000e-04
   2.8540000e+03   1.1110500e+01  -3.4865000e-02   3.4225000e-02  -2.5750000e-02  -1.1400000e-04   7.0000000e-05   1.0600000e-04
   2.8550000e+03   1.1114394e+01   3.4858000e-02   1.4675000e-02   0.0000000e+00  -1.1400000e-04   7.0000000e-05   1.0600000e-04
   2.8560000e+03   1.1118288e+01  -2.9053000e-02   1.9556000e-02  -3.0900000e-02  -1.1400000e-04   7.0000000e-05   1.0600000e-04
   2.8570000e+03   1.1122183e+01  -4.6483000e-02   2.4444000e-02   1.5450000e-02  -1.1400000e-04   7.0000000e-05   1.0600000e-04
   2.8580000e+03   1.1126078e+01  -4.6476000e-02  -2.9346000e-02  -5.1500000e-03  -1.1400000e-04   7.0000000e-05   1.0600000e-04
   2.8590000e+03   1.1129972e+01  -8.7149000e-02  -4.9030000e-03   0.0000000e+00  -1.1400000e-04   7.0000000e-05   1.0600000e-04
   2.8600000e+03   1.1133867e+01   2.3234000e-02   4.4013000e-02   4.6350000e-02  -1.1400000e-04   7.0000000e-05   1.0600000e-04
   2.8610000e+03   1.1137761e+01   2.3235000e-02   3.4233000e-02  -4.6350000e-02  -1.1400000e-04   7.0000000e-05   1.0600000e-04
   2.8620000e+03   1.1141654e+01  -4.0000000e-06   2.4450000e-02   2.5750000e-02  -1.1400000e-04   7.0000000e-05   1.0600000e-04
   2.8630000e+03   1.1145550e+01   1.1616000e-02   2.9342000e-02  -1.0300000e-02  -1.1400000e-04   7.0000000e-05   1.0600000e-04
   2.8640000e+03   1.1149444e+01  -6.9726000e-02   4.4000000e-02   3.0900000e-02  -1.1400000e-04   7.0000000e-05   1.0600000e-04
   2.8650000e+03   1.1153337e+01  -4.0672000e-02   1.4664000e-02   1.0300000e-02  -1.1400000e-04   7.0000000e-05   1.0600000e-04
   2.8660000e+03   1.1157230e+01  -1.1624000e-02   2.9338000e-02   5.6650000e-02  -1.1400000e-04   7.0000000e-05   1.0600000e-04
   2.8670000e+03   1.1161126e+01  -4.6485000e-02   3.4223000e-02   2.0600000e-02  -1.1400000e-04   7.0000000e-05   1.0600000e-04
   2.8680000e+03   1.1165020e+01  -1.7431000e-02   4.8880000e-03  -8.2400000e-02  -1.1400000e-04   7.0000000e-05   1.0600000e-04
   2.8690000e+03   1.1168915e+01   2.9050000e-02   4.0000000e-06   3.0900000e-02  -1.1400000e-04   7.0000000e-05   1.0600000e-04
   2.8700000e+03   1.1172810e+01  -7.5534000e-02   2.9330000e-02   2.5750000e-02  -1.1400000e-04   7.0000000e-05   1.0600000e-04
   2.8710000e+03   1.1176702e+01  -4.0676000e-02   4.4005000e-02   4.6350000e-02  -1.1400000e-04   7.0000000e-05   1.0600000e-04
   2.8720000e+03   1.1180597e+01  -3.4866000e-02   4.4005000e-02   3.0900000e-02  -1.1400000e-04   7.0000000e-05   1.0600000e-04
   2.8730000e+03   1.1184492e+01  -4.0674000e-02   2.9334000e-02   7.7250000e-02  -1.1400000e-04   7.0000000e-05   1.0600000e-04
   2.8740000e+03   1.1188389e+01  -1.1617000e-02  -1.9562000e-02  -1.0300000e-02  -1.1400000e-04   7.0000000e-05   1.0600000e-04
   2.8750000e+03   1.1192281e+01  -6.9724000e-02   2.9330000e-02   1.0300000e-02  -1.1400000e-04   7.0000000e-05   1.0600000e-04
   2.8760000e+03   1.1196175e+01   1.7427000e-02   1.9563000e-02   4.6350000e-02  -1.1400000e-04   7.0000000e-05   1.0600000e-04
   2.8770000e+03   1.1200068e+01   1.7426000e-02   2.4453000e-02   2.0600000e-02  -1.1400000e-04   7.0000000e-05   1.0600000e-04
   2.8780000e+03   1.1203964e+01  -4.6484000e-02   2.9333000e-02   8.7550000e-02  -1.1400000e-04   7.0000000e-05   1.0600000e-04
   2.8790000e+03   1.1207873e+01  -5.8130000e-03   1.9559000e-02   2.5750000e-02  -1.1400000e-04   7.0000000e-05   1.0600000e-04
   2.8800000e+03   1.1211751e+01  -1.1622000e-02   1.4668000e-02   3.0900000e-02  -1.1400000e-04   7.0000000e-05   1.0600000e-04
   2.8810000e+03   1.1215646e+01  -7.5539000e-02   5.8669000e-02   1.5450000e-02  -1.1400000e-04   7.0000000e-05   1.0600000e-04
   2.8820000e+03   1.1219545e+01  -1.7431000e-02   4.8880000e-03   1.5450000e-02  -1.1400000e-04   7.0000000e-05   1.0600000e-04
   2.8830000e+03   1.1223434e+01  -4.6480000e-02  -6.0000000e-06  -3.6050000e-02  -1.1400000e-04   7.0000000e-05   1.0600000e-04
   2.8840000e+03   1.1227329e+01  -5.2295000e-02   3.4223000e-02   6.6950000e-02  -1.1400000e-04   7.0000000e-05   1.0600000e-04
   2.8850000e+03   1.1231222e+01   4.6483000e-02  -1.9554000e-02   5.6650000e-02  -1.1400000e-04   7.0000000e-05   1.0600000e-04
   2.8860000e+03   1.1235117e+01  -4.0675000e-02   3.9115000e-02   3.0900000e-02  -1.1400000e-04   7.0000000e-05   1.0600000e-04
   2.8870000e+03   1.1239012e+01  -3.4868000e-02   5.8675000e-02  -5.1500000e-03  -1.1400000e-04   7.0000000e-05   1.0600000e-04
   2.8880000e+03   1.1242906e+01  -5.8040000e-03  -3.9121000e-02  -1.5450000e-02  -1.1400000e-04   7.0000000e-05   1.0600000e-04
   2.8890000e+03   1.1246801e+01  -6.9724000e-02   2.9330000e-02   4.1200000e-02  -1.1400000e-04   7.0000000e-05   1.0600000e-04
   2.8900000e+03   1.1250695e+01   1.7424000e-02   4.4013000e-02   1.5450000e-02  -1.1400000e-04   7.0000000e-05   1.0600000e-04
   2.8910000e+03   1.1254588e+01   2.3238000e-02   1.4673000e-02   4.1200000e-02  -1.1400000e-04   7.0000000e-05   1.0600000e-04
   2.8920000e+03   1.1258484e+01  -2.0000000e-06   1.4670000e-02   2.0600000e-02  -1.1400000e-04   7.0000000e-05   1.0600000e-04
   2.8930000e+03   1.1262378e+01  -1.1621000e-02   4.8880000e-03  -1.5450000e-02  -1.1400000e-04   7.0000000e-05   1.0600000e-04
   2.8940000e+03   1.1266271e+01  -4.6480000e-02  -7.0000000e-06  -1.0300000e-02  -1.1400000e-04   7.0000000e-05   1.0600000e-04
   2.8950000e+03   1.1270164e+01  -9.2968000e-02   5.3776000e-02  -2.5750000e-02  -1.1400000e-04   7.0000000e-05   1.0600000e-04
   2.8960000e+03   1.1274060e+01  -1.0000000e-06   4.8900000e-03  -4.1200000e-02  -1.1400000e-04   7.0000000e-05   1.0600000e-04
   2.8970000e+03   1.1277954e+01  -2.3243000e-02   1.9557000e-02   2.0600000e-02  -1.1400000e-04   7.0000000e-05   1.0600000e-04
   2.8980000e+03   1.1281849e+01   1.7429000e-02   4.8920000e-03   0.0000000e+00  -1.1400000e-04   7.0000000e-05   1.0600000e-04
   2.8990000e+03   1.1285742e+01   4.6485000e-02  -3.9114000e-02  -1.5450000e-02  -1.1400000e-04   7.0000000e-05   1.0600000e-04
   2.9000000e+03   1.1289637e+01  -4.0674000e-02   2.9335000e-02   1.0300000e-02  -1.1400000e-04   7.0000000e-05   1.0600000e-04
   2.9010000e+03   1.1293531e+01  -5.8109000e-02   6.8452000e-02  -3.6050000e-02  -1.1400000e-04   7.0000000e-05   1.0600000e-04
   2.9020000e+03   1.1297426e+01  -1.1629000e-02   6.3568000e-02  -1.5450000e-02  -1.1400000e-04   7.0000000e-05   1.0600000e-04
   2.9030000e+03   1.1301320e+01  -4.6479000e-02  -9.7870000e-03  -4.1200000e-02  -1.1400000e-04   7.0000000e-05   1.0600000e-04
   2.9040000e+03   1.1305214e+01   1.7431000e-02  -4.8870000e-03  -1.0300000e-02  -1.1400000e-04   7.0000000e-05   1.0600000e-04
   2.9050000e+03   1.1309109e+01   5.2289000e-02   9.7880000e-03   5.1500000e-03  -1.1400000e-04   7.0000000e-05   1.0600000e-04
   2.9060000e+03   1.1313003e+01   5.8060000e-03   2.4451000e-02  -1.5450000e-02  -1.1400000e-04   7.0000000e-05   1.0600000e-04
   2.9070000e+03   1.1316898e+01  -1.0000000e-06   4.8900000e-03   2.5750000e-02  -1.1400000e-04   7.0000000e-05   1.0600000e-04
   2.9080000e+03   1.1320790e+01  -4.6479000e-02  -4.8970000e-03  -5.6650000e-02  -1.1400000e-04   7.0000000e-05   1.0600000e-04
   2.9090000e+03   1.1324685e+01   1.1614000e-02   4.4012000e-02   3.6050000e-02  -1.1400000e-04   7.0000000e-05   1.0600000e-04
   2.9100000e+03   1.1328579e+01  -1.7438000e-02   5.3787000e-02   0.0000000e+00  -1.1400000e-04   7.0000000e-05   1.0600000e-04
   2.9110000e+03   1.1332474e+01  -7.5531000e-02   9.7700000e-03   4.1200000e-02  -1.1400000e-04   7.0000000e-05   1.0600000e-04
   2.9120000e+03   1.1336369e+01   1.1619000e-02   4.8920000e-03   2.5750000e-02  -1.1400000e-04   7.0000000e-05   1.0600000e-04
   2.9130000e+03   1.1340262e+01  -4.6475000e-02  -3.9126000e-02   5.6650000e-02  -1.1400000e-04   7.0000000e-05   1.0600000e-04
   2.9140000e+03   1.1344156e+01  -5.2293000e-02   2.4443000e-02   4.1200000e-02  -1.1400000e-04   7.0000000e-05   1.0600000e-04
   2.9150000e+03   1.1348051e+01   3.4853000e-02   5.3795000e-02   2.5750000e-02  -1.1400000e-04   7.0000000e-05   1.0600000e-04
   2.9160000e+03   1.1351945e+01  -3.4864000e-02   2.4445000e-02   8.7550000e-02  -1.1400000e-04   7.0000000e-05   1.0600000e-04
   2.9170000e+03   1.1355840e+01  -4.6486000e-02   4.4003000e-02   2.5750000e-02  -1.1400000e-04   7.0000000e-05   1.0600000e-04
   2.9180000e+03   1.1359735e+01   4.0000000e-06  -2.9340000e-02   4.1200000e-02  -1.1400000e-04   7.0000000e-05   1.0600000e-04
   2.9190000e+03   1.1363629e+01  -5.2296000e-02   3.9112000e-02   3.0900000e-02  -1.1400000e-04   7.0000000e-05   1.0600000e-04
   2.9200000e+03   1.1367522e+01  -1.7433000e-02   1.9557000e-02   5.6650000e-02  -1.1400000e-04   7.0000000e-05   1.0600000e-04
   2.9210000e+03   1.1371417e+01   1.1615000e-02   3.4232000e-02   1.0300000e-02  -1.1400000e-04   7.0000000e-05   1.0600000e-04
   2.9220000e+03   1.1375312e+01  -5.8103000e-02   1.9551000e-02   1.0300000e-02  -1.1400000e-04   7.0000000e-05   1.0600000e-04
   2.9230000e+03   1.1379205e+01   3.0000000e-06  -1.9560000e-02   3.6050000e-02  -1.1400000e-04   7.0000000e-05   1.0600000e-04
   2.9240000e+03   1.1383099e+01  -4.0000000e-06   2.9340000e-02   3.6050000e-02  -1.1400000e-04   7.0000000e-05   1.0600000e-04
   2.9250000e+03   1.1386993e+01  -5.8106000e-02   4.4002000e-02   2.0600000e-02  -1.1400000e-04   7.0000000e-05   1.0600000e-04
   2.9260000e+03   1.1390889e+01   5.8090000e-03   4.8910000e-03   2.5750000e-02  -1.1400000e-04   7.0000000e-05   1.0600000e-04
   2.9270000e+03   1.1394782e+01  -5.8105000e-02   3.4222000e-02   3.0900000e-02  -1.1400000e-04   7.0000000e-05   1.0600000e-04
   2.9280000e+03   1.1398677e+01   1.7426000e-02   2.9342000e-02   5.1500000e-03  -1.1400000e-04   7.0000000e-05   1.0600000e-04
   2.9290000e+03   1.1402571e+01   3.4864000e-02  -2.9335000e-02   5.1500000e-03  -1.1400000e-04   7.0000000e-05   1.0600000e-04
   2.9300000e+03   1.1406466e+01  -7.5538000e-02   5.8670000e-02  -2.5750000e-02  -1.1400000e-04   7.0000000e-05   1.0600000e-04
   2.9310000e+03   1.1410378e+01  -5.2294000e-02   2.4442000e-02   4.6350000e-02  -1.1400000e-04   7.0000000e-05   1.0600000e-04
   2.9320000e+03   1.1414254e+01  -3.4860000e-02  -5.0000000e-06   1.0300000e-02  -1.1400000e-04   7.0000000e-05   1.0600000e-04
   2.9330000e+03   1.1418148e+01  -5.2294000e-02   2.4442000e-02   2.5750000e-02  -1.1400000e-04   7.0000000e-05   1.0600000e-04
   2.9340000e+03   1.1422044e+01   2.3240000e-02   3.0000000e-06   0.0000000e+00  -1.1400000e-04   7.0000000e-05   1.0600000e-04
   2.9350000e+03   1.1425937e+01   2.3236000e-02   2.9343000e-02  -2.0600000e-02  -1.1400000e-04   7.0000000e-05   1.0600000e-04
   2.9360000e+03   1.1429832e+01  -6.0000000e-06   4.4010000e-02  -3.0900000e-02  -1.1400000e-04   7.0000000e-05   1.0600000e-04
   2.9370000e+03   1.1433724e+01   4.6483000e-02  -1.9553000e-02  -2.0600000e-02  -1.1400000e-04   7.0000000e-05   1.0600000e-04
   2.9380000e+03   1.1437618e+01  -7.5531000e-02   4.8790000e-03   4.6350000e-02  -1.1400000e-04   7.0000000e-05   1.0600000e-04
   2.9390000e+03   1.1441513e+01  -5.8107000e-02   5.3782000e-02  -1.0300000e-02  -1.1400000e-04   7.0000000e-05   1.0600000e-04
   2.9400000e+03   1.1445408e+01  -1.1627000e-02   4.8898000e-02   1.0300000e-02  -1.1400000e-04   7.0000000e-05   1.0600000e-04
   2.9410000e+03   1.1449303e+01  -2.3247000e-02   4.8897000e-02  -5.1500000e-03  -1.1400000e-04   7.0000000e-05   1.0600000e-04
   2.9420000e+03   1.1453197e+01   5.8100000e-02   8.0000000e-06  -2.0600000e-02  -1.1400000e-04   7.0000000e-05   1.0600000e-04
   2.9430000e+03   1.1457089e+01  -5.2289000e-02  -9.7870000e-03  -1.5450000e-02  -1.1400000e-04   7.0000000e-05   1.0600000e-04
   2.9440000e+03   1.1460985e+01  -2.9053000e-02   2.4446000e-02   1.0300000e-02  -1.1400000e-04   7.0000000e-05   1.0600000e-04
   2.9450000e+03   1.1464879e+01  -2.3243000e-02   1.9557000e-02   5.1500000e-03  -1.1400000e-04   7.0000000e-05   1.0600000e-04
   2.9460000e+03   1.1468782e+01  -4.6484000e-02   2.4443000e-02   4.1200000e-02  -1.1400000e-04   7.0000000e-05   1.0600000e-04
   2.9470000e+03   1.1472669e+01  -2.0000000e-06   1.4670000e-02   2.5750000e-02  -1.1400000e-04   7.0000000e-05   1.0600000e-04
   2.9480000e+03   1.1476563e+01   2.3236000e-02   2.4453000e-02  -4.1200000e-02  -1.1400000e-04   7.0000000e-05   1.0600000e-04
   2.9490000e+03   1.1480456e+01  -4.0676000e-02   3.9114000e-02   3.0900000e-02  -1.1400000e-04   7.0000000e-05   1.0600000e-04
   2.9500000e+03   1.1484351e+01  -5.8120000e-03   1.4669000e-02  -2.0600000e-02  -1.1400000e-04   7.0000000e-05   1.0600000e-04
   2.9510000e+03   1.1488246e+01  -2.3250000e-02   6.8457000e-02   3.0900000e-02  -1.1400000e-04   7.0000000e-05   1.0600000e-04
   2.9520000e+03   1.1492139e+01  -5.2291000e-02   4.8820000e-03   1.5450000e-02  -1.1400000e-04   7.0000000e-05   1.0600000e-04
   2.9530000e+03   1.1496033e+01   4.0000000e-06  -2.4450000e-02   6.6950000e-02  -1.1400000e-04   7.0000000e-05   1.0600000e-04
   2.9540000e+03   1.1499928e+01   5.8020000e-03   6.3571000e-02   2.0600000e-02  -1.1400000e-04   7.0000000e-05   1.0600000e-04
   2.9550000e+03   1.1503821e+01  -5.8110000e-03   9.7790000e-03   6.1800000e-02  -1.1400000e-04   7.0000000e-05   1.0600000e-04
   2.9560000e+03   1.1507717e+01   2.3240000e-02   3.0000000e-06  -1.5450000e-02  -1.1400000e-04   7.0000000e-05   1.0600000e-04
   2.9570000e+03   1.1511610e+01  -6.3914000e-02   2.9331000e-02  -5.1500000e-03  -1.1400000e-04   7.0000000e-05   1.0600000e-04
   2.9580000e+03   1.1515504e+01  -4.6481000e-02   4.8840000e-03   2.5750000e-02  -1.1400000e-04   7.0000000e-05   1.0600000e-04
   2.9590000e+03   1.1519400e+01  -1.1627000e-02   4.8898000e-02   1.0300000e-02  -1.1400000e-04   7.0000000e-05   1.0600000e-04
   2.9600000e+03   1.1523293e+01  -6.3914000e-02   2.9331000e-02   5.1500000e-02  -1.1400000e-04   7.0000000e-05   1.0600000e-04
   2.9610000e+03   1.1527188e+01  -2.3240000e-02  -3.0000000e-06  -1.0300000e-02  -1.1400000e-04   7.0000000e-05   1.0600000e-04
   2.9620000e+03   1.1531082e+01  -2.9053000e-02   1.9556000e-02   1.0300000e-02  -1.1400000e-04   7.0000000e-05   1.0600000e-04
   2.9630000e+03   1.1534976e+01  -3.4861000e-02   4.8850000e-03   4.6350000e-02  -1.1400000e-04   7.0000000e-05   1.0600000e-04
   2.9640000e+03   1.1538871e+01  -6.0000000e-06   3.9120000e-02   1.0300000e-02  -1.1400000e-04   7.0000000e-05   1.0600000e-04
   2.9650000e+03   1.1542766e+01  -3.4869000e-02   6.3565000e-02   5.6650000e-02  -1.1400000e-04   7.0000000e-05   1.0600000e-04
   2.9660000e+03   1.1546659e+01  -1.7428000e-02  -1.4673000e-02   3.0900000e-02  -1.1400000e-04   7.0000000e-05   1.0600000e-04
   2.9670000e+03   1.1550552e+01  -1.1619000e-02  -9.7820000e-03   2.0600000e-02  -1.1400000e-04   7.0000000e-05   1.0600000e-04
   2.9680000e+03   1.1554447e+01  -1.1631000e-02   7.3348000e-02   3.6050000e-02  -1.1400000e-04   7.0000000e-05   1.0600000e-04
   2.9690000e+03   1.1558341e+01   5.8100000e-03   1.0000000e-06   1.0300000e-02  -1.1400000e-04   7.0000000e-05   1.0600000e-04
   2.9700000e+03   1.1562237e+01   1.1615000e-02   3.4232000e-02  -2.0600000e-02  -1.1400000e-04   7.0000000e-05   1.0600000e-04
   2.9710000e+03   1.1566131e+01  -2.3246000e-02   4.4007000e-02   2.5750000e-02  -1.1400000e-04   7.0000000e-05   1.0600000e-04
   2.9720000e+03   1.1570024e+01  -2.9050000e-02  -4.0000000e-06  -1.0300000e-02  -1.1400000e-04   7.0000000e-05   1.0600000e-04
   2.9730000e+03   1.1573918e+01  -2.3244000e-02   2.9337000e-02   5.6650000e-02  -1.1400000e-04   7.0000000e-05   1.0600000e-04
   2.9740000e+03   1.1577813e+01  -2.3242000e-02   1.4667000e-02   2.5750000e-02  -1.1400000e-04   7.0000000e-05   1.0600000e-04
   2.9750000e+03   1.1581707e+01  -2.9053000e-02   1.9556000e-02  -1.0300000e-02  -1.1400000e-04   7.0000000e-05   1.0600000e-04
   2.9760000e+03   1.1585603e+01  -5.8110000e-03   4.8890000e-03   3.6050000e-02  -1.1400000e-04   7.0000000e-05   1.0600000e-04
   2.9770000e+03   1.1589497e+01  -5.8110000e-03   4.8890000e-03  -1.5450000e-02  -1.1400000e-04   7.0000000e-05   1.0600000e-04
   2.9780000e+03   1.1593390e+01  -1.1624000e-02   2.9338000e-02   5.6650000e-02  -1.1400000e-04   7.0000000e-05   1.0600000e-04
   2.9790000e+03   1.1597285e+01   2.3235000e-02   3.4233000e-02   1.5450000e-02  -1.1400000e-04   7.0000000e-05   1.0600000e-04
   2.9800000e+03   1.1601179e+01  -2.9059000e-02   6.3566000e-02   2.5750000e-02  -1.1400000e-04   7.0000000e-05   1.0600000e-04
   2.9810000e+03   1.1605072e+01  -1.7434000e-02   2.9337000e-02   0.0000000e+00  -1.1400000e-04   7.0000000e-05   1.0600000e-04
   2.9820000e+03   1.1608983e+01  -2.3236000e-02  -2.9343000e-02  -4.1200000e-02  -1.1400000e-04   7.0000000e-05   1.0600000e-04
   2.9830000e+03   1.1612862e+01  -4.6483000e-02   1.9553000e-02  -4.6350000e-02  -1.1400000e-04   7.0000000e-05   1.0600000e-04
   2.9840000e+03   1.1616756e+01   1.7424000e-02   4.4013000e-02   2.5750000e-02  -1.1400000e-04   7.0000000e-05   1.0600000e-04
   2.9850000e+03   1.1620651e+01  -1.1621000e-02   4.8880000e-03  -4.1200000e-02  -1.1400000e-04   7.0000000e-05   1.0600000e-04
   2.9860000e+03   1.1624545e+01  -2.3244000e-02   2.9337000e-02  -5.1500000e-03  -1.1400000e-04   7.0000000e-05   1.0600000e-04
   2.9870000e+03   1.1628439e+01  -1.1619000e-02  -9.7820000e-03   1.0300000e-02  -1.1400000e-04   7.0000000e-05   1.0600000e-04
   2.9880000e+03   1.1632334e+01  -4.6483000e-02   2.4444000e-02  -1.0300000e-02  -1.1400000e-04   7.0000000e-05   1.0600000e-04
   2.9890000e+03   1.1636228e+01  -2.9057000e-02   5.3786000e-02   2.5750000e-02  -1.1400000e-04   7.0000000e-05   1.0600000e-04
   2.9900000e+03   1.1640122e+01   1.1624000e-02  -2.4448000e-02  -6.1800000e-02  -1.1400000e-04   7.0000000e-05   1.0600000e-04
   2.9910000e+03   1.1644016e+01  -6.9726000e-02   3.9110000e-02   0.0000000e+00  -1.1400000e-04   7.0000000e-05   1.0600000e-04
   2.9920000e+03   1.1647912e+01   1.7427000e-02   1.9563000e-02   1.5450000e-02  -1.1400000e-04   7.0000000e-05   1.0600000e-04
   2.9930000e+03   1.1651805e+01  -5.8120000e-03   1.4669000e-02  -1.0300000e-02  -1.1400000e-04   7.0000000e-05   1.0600000e-04
   2.9940000e+03   1.1655700e+01  -2.3252000e-02   8.3127000e-02   4.1200000e-02  -1.1400000e-04   7.0000000e-05   1.0600000e-04
   2.9950000e+03   1.1659593e+01   5.8040000e-03   3.9121000e-02  -7.2100000e-02  -1.1400000e-04   7.0000000e-05   1.0600000e-04
   2.9960000e+03   1.1663486e+01  -5.2288000e-02  -1.4678000e-02   2.0600000e-02  -1.1400000e-04   7.0000000e-05   1.0600000e-04
   2.9970000e+03   1.1667381e+01  -1.1620000e-02  -2.0000000e-06  -2.5750000e-02  -1.1400000e-04   7.0000000e-05   1.0600000e-04
   2.9980000e+03   1.1671276e+01  -3.4863000e-02   1.9555000e-02   5.1500000e-02  -1.1400000e-04   7.0000000e-05   1.0600000e-04
   2.9990000e+03   1.1675170e+01  -6.9727000e-02   4.8891000e-02   1.0300000e-02  -1.1400000e-04   7.0000000e-05   1.0600000e-04
   3.0000000e+03   1.1679065e+01   4.6478000e-02   1.4676000e-02   7.2100000e-02  -1.1400000e-04   7.0000000e-05   1.0600000e-04
   3.0010000e+03   1.1682958e+01  -1.1621000e-02   4.8880000e-03   3.6050000e-02  -1.1400000e-04   7.0000000e-05   1.0600000e-04
   3.0020000e+03   1.1686852e+01  -7.0000000e-06   5.3790000e-02   3.6050000e-02  -1.1400000e-04   7.0000000e-05   1.0600000e-04
   3.0030000e+03   1.1690747e+01  -1.1620000e-02  -2.0000000e-06  -5.1500000e-03  -1.1400000e-04   7.0000000e-05   1.0600000e-04
   3.0040000e+03   1.1694641e+01  -7.5529000e-02  -9.7900000e-03   0.0000000e+00  -1.1400000e-04   7.0000000e-05   1.0600000e-04
   3.0050000e+03   1.1698537e+01  -3.4863000e-02   1.9555000e-02   2.0600000e-02  -1.1400000e-04   7.0000000e-05   1.0600000e-04
   3.0060000e+03   1.1702431e+01  -1.1620000e-02  -2.0000000e-06   5.1500000e-03  -1.1400000e-04   7.0000000e-05   1.0600000e-04
   3.0070000e+03   1.1706324e+01  -5.2294000e-02   2.4442000e-02   5.1500000e-02  -1.1400000e-04   7.0000000e-05   1.0600000e-04
   3.0080000e+03   1.1710219e+01   3.4863000e-02  -1.9555000e-02   4.6350000e-02  -1.1400000e-04   7.0000000e-05   1.0600000e-04
   3.0090000e+03   1.1714113e+01  -6.0000000e-06   4.4010000e-02   1.5450000e-02  -1.1400000e-04   7.0000000e-05   1.0600000e-04
   3.0100000e+03   1.1718013e+01  -3.4866000e-02   3.9115000e-02   3.6050000e-02  -1.1400000e-04   7.0000000e-05   1.0600000e-04
   3.0110000e+03   1.1721900e+01   1.0000000e-06  -4.8900000e-03  -2.0600000e-02  -1.1400000e-04   7.0000000e-05   1.0600000e-04
   3.0120000e+03   1.1725796e+01  -4.0674000e-02   2.9334000e-02   5.1500000e-02  -1.1400000e-04   7.0000000e-05   1.0600000e-04
   3.0130000e+03   1.1729690e+01  -4.0000000e-06   2.4450000e-02   4.6350000e-02  -1.1400000e-04   7.0000000e-05   1.0600000e-04
   3.0140000e+03   1.1733585e+01   2.9049000e-02   9.7840000e-03   3.0900000e-02  -1.1400000e-04   7.0000000e-05   1.0600000e-04
   3.0150000e+03   1.1737479e+01  -2.3245000e-02   3.9117000e-02   4.1200000e-02  -1.1400000e-04   7.0000000e-05   1.0600000e-04
   3.0160000e+03   1.1741372e+01   1.1623000e-02  -1.9558000e-02   0.0000000e+00  -1.1400000e-04   7.0000000e-05   1.0600000e-04
   3.0170000e+03   1.1745268e+01  -4.0673000e-02   2.4445000e-02  -4.1200000e-02  -1.1400000e-04   7.0000000e-05   1.0600000e-04
   3.0180000e+03   1.1749162e+01  -5.8108000e-02   5.8672000e-02   4.6350000e-02  -1.1400000e-04   7.0000000e-05   1.0600000e-04
   3.0190000e+03   1.1753056e+01  -2.3241000e-02   9.7770000e-03   0.0000000e+00  -1.1400000e-04   7.0000000e-05   1.0600000e-04
   3.0200000e+03   1.1756950e+01  -2.9051000e-02   4.8860000e-03   4.6350000e-02  -1.1400000e-04   7.0000000e-05   1.0600000e-04
   3.0210000e+03   1.1760845e+01  -1.1623000e-02   1.9558000e-02  -1.5450000e-02  -1.1400000e-04   7.0000000e-05   1.0600000e-04
   3.0220000e+03   1.1764738e+01   2.9053000e-02  -1.9556000e-02   0.0000000e+00  -1.1400000e-04   7.0000000e-05   1.0600000e-04
   3.0230000e+03   1.1768634e+01  -2.9051000e-02   4.8860000e-03  -2.5750000e-02  -1.1400000e-04   7.0000000e-05   1.0600000e-04
   3.0240000e+03   1.1772527e+01   5.8050000e-03   3.4231000e-02  -3.0900000e-02  -1.1400000e-04   7.0000000e-05   1.0600000e-04
   3.0250000e+03   1.1776421e+01  -2.9056000e-02   4.4006000e-02  -5.6650000e-02  -1.1400000e-04   7.0000000e-05   1.0600000e-04
   3.0260000e+03   1.1780315e+01  -2.9051000e-02   4.8860000e-03   1.0300000e-02  -1.1400000e-04   7.0000000e-05   1.0600000e-04
   3.0270000e+03   1.1784212e+01  -6.0000000e-06   3.9120000e-02   2.0600000e-02  -1.1400000e-04   7.0000000e-05   1.0600000e-04
   3.0280000e+03   1.1788104e+01  -5.8180000e-03   5.3789000e-02   1.5450000e-02  -1.1400000e-04   7.0000000e-05   1.0600000e-04
   3.0290000e+03   1.1791998e+01  -4.0000000e-06   2.9340000e-02  -2.0600000e-02  -1.1400000e-04   7.0000000e-05   1.0600000e-04
   3.0300000e+03   1.1795892e+01   5.8110000e-03  -9.7790000e-03  -1.0300000e-02  -1.1400000e-04   7.0000000e-05   1.0600000e-04
   3.0310000e+03   1.1799787e+01  -2.9051000e-02   4.8860000e-03  -2.5750000e-02  -1.1400000e-04   7.0000000e-05   1.0600000e-04
   3.0320000e+03   1.1803681e+01  -4.6480000e-02  -6.0000000e-06  -2.0600000e-02  -1.1400000e-04   7.0000000e-05   1.0600000e-04
   3.0330000e+03   1.1807575e+01  -3.4866000e-02   4.4005000e-02   1.5450000e-02  -1.1400000e-04   7.0000000e-05   1.0600000e-04
   3.0340000e+03   1.1811471e+01  -4.6481000e-02   4.8830000e-03   4.6350000e-02  -1.1400000e-04   7.0000000e-05   1.0600000e-04
   3.0350000e+03   1.1815365e+01  -2.3244000e-02   2.4447000e-02  -1.5450000e-02  -1.1400000e-04   7.0000000e-05   1.0600000e-04
   3.0360000e+03   1.1819258e+01   1.1619000e-02   4.8920000e-03   4.6350000e-02  -1.1400000e-04   7.0000000e-05   1.0600000e-04
   3.0370000e+03   1.1823153e+01   1.1620000e-02   2.0000000e-06  -5.6650000e-02  -1.1400000e-04   7.0000000e-05   1.0600000e-04
   3.0380000e+03   1.1827047e+01  -9.0000000e-06   5.8680000e-02   4.6350000e-02  -1.1400000e-04   7.0000000e-05   1.0600000e-04
   3.0390000e+03   1.1830940e+01  -5.8130000e-03   1.9559000e-02   0.0000000e+00  -1.1400000e-04   7.0000000e-05   1.0600000e-04
   3.0400000e+03   1.1834835e+01  -6.9727000e-02   4.8890000e-02   5.6650000e-02  -1.1400000e-04   7.0000000e-05   1.0600000e-04
   3.0410000e+03   1.1838730e+01  -2.3244000e-02   2.4447000e-02   2.5750000e-02  -1.1400000e-04   7.0000000e-05   1.0600000e-04
   3.0420000e+03   1.1842624e+01  -1.1622000e-02   1.4668000e-02   6.6950000e-02  -1.1400000e-04   7.0000000e-05   1.0600000e-04
   3.0430000e+03   1.1846519e+01  -3.4866000e-02   4.4005000e-02   2.0600000e-02  -1.1400000e-04   7.0000000e-05   1.0600000e-04
   3.0440000e+03   1.1850411e+01   4.6477000e-02   1.9566000e-02  -4.6350000e-02  -1.1400000e-04   7.0000000e-05   1.0600000e-04
   3.0450000e+03   1.1854306e+01  -2.3240000e-02  -3.0000000e-06   4.1200000e-02  -1.1400000e-04   7.0000000e-05   1.0600000e-04
   3.0460000e+03   1.1858201e+01  -5.8070000e-03  -2.4451000e-02  -1.0300000e-02  -1.1400000e-04   7.0000000e-05   1.0600000e-04
   3.0470000e+03   1.1862096e+01  -1.1622000e-02   1.4668000e-02   7.7250000e-02  -1.1400000e-04   7.0000000e-05   1.0600000e-04
   3.0480000e+03   1.1865990e+01  -6.9729000e-02   6.3561000e-02   1.0300000e-02  -1.1400000e-04   7.0000000e-05   1.0600000e-04
   3.0490000e+03   1.1869884e+01   1.1618000e-02   1.4672000e-02   6.1800000e-02  -1.1400000e-04   7.0000000e-05   1.0600000e-04
   3.0500000e+03   1.1873778e+01   5.8070000e-03   1.9561000e-02   0.0000000e+00  -1.1400000e-04   7.0000000e-05   1.0600000e-04
   3.0510000e+03   1.1877672e+01  -4.0670000e-02  -6.0000000e-06   2.5750000e-02  -1.1400000e-04   7.0000000e-05   1.0600000e-04
   3.0520000e+03   1.1881568e+01   3.4861000e-02  -4.8850000e-03   3.0900000e-02  -1.1400000e-04   7.0000000e-05   1.0600000e-04
   3.0530000e+03   1.1885460e+01  -5.2296000e-02   4.4002000e-02   3.0900000e-02  -1.1400000e-04   7.0000000e-05   1.0600000e-04
   3.0540000e+03   1.1889355e+01  -5.8105000e-02   3.4221000e-02   3.0900000e-02  -1.1400000e-04   7.0000000e-05   1.0600000e-04
   3.0550000e+03   1.1893250e+01  -1.1619000e-02  -9.7820000e-03   1.5450000e-02  -1.1400000e-04   7.0000000e-05   1.0600000e-04
   3.0560000e+03   1.1897143e+01  -7.5537000e-02   4.8889000e-02   1.5450000e-02  -1.1400000e-04   7.0000000e-05   1.0600000e-04
   3.0570000e+03   1.1901038e+01  -4.0000000e-06   2.4450000e-02  -1.5450000e-02  -1.1400000e-04   7.0000000e-05   1.0600000e-04
   3.0580000e+03   1.1904932e+01   2.3235000e-02   3.9123000e-02   2.0600000e-02  -1.1400000e-04   7.0000000e-05   1.0600000e-04
   3.0590000e+03   1.1908826e+01  -2.9057000e-02   4.8896000e-02   0.0000000e+00  -1.1400000e-04   7.0000000e-05   1.0600000e-04
   3.0600000e+03   1.1912721e+01   4.0000000e-06  -2.9340000e-02   4.1200000e-02  -1.1400000e-04   7.0000000e-05   1.0600000e-04
   3.0610000e+03   1.1916615e+01  -5.2288000e-02  -1.4677000e-02   0.0000000e+00  -1.1400000e-04   7.0000000e-05   1.0600000e-04
   3.0620000e+03   1.1920509e+01  -8.7156000e-02   4.3998000e-02  -1.0300000e-02  -1.1400000e-04   7.0000000e-05   1.0600000e-04
   3.0630000e+03   1.1924404e+01  -2.3246000e-02   4.4007000e-02   3.6050000e-02  -1.1400000e-04   7.0000000e-05   1.0600000e-04
   3.0640000e+03   1.1928298e+01  -1.1624000e-02   2.9338000e-02  -2.5750000e-02  -1.1400000e-04   7.0000000e-05   1.0600000e-04
   3.0650000e+03   1.1932192e+01  -1.0000000e-06   9.7800000e-03   1.5450000e-02  -1.1400000e-04   7.0000000e-05   1.0600000e-04
   3.0660000e+03   1.1936088e+01   1.1620000e-02   2.0000000e-06  -1.0300000e-02  -1.1400000e-04   7.0000000e-05   1.0600000e-04
   3.0670000e+03   1.1939981e+01  -3.4861000e-02   4.8850000e-03   2.0600000e-02  -1.1400000e-04   7.0000000e-05   1.0600000e-04
   3.0680000e+03   1.1943874e+01  -5.2291000e-02   9.7720000e-03   0.0000000e+00  -1.1400000e-04   7.0000000e-05   1.0600000e-04
   3.0690000e+03   1.1947768e+01  -1.7435000e-02   3.4227000e-02  -1.0300000e-02  -1.1400000e-04   7.0000000e-05   1.0600000e-04
   3.0700000e+03   1.1951664e+01  -8.1337000e-02  -1.9572000e-02  -5.1500000e-02  -1.1400000e-04   7.0000000e-05   1.0600000e-04
   3.0710000e+03   1.1955558e+01  -1.7439000e-02   5.8677000e-02   1.5450000e-02  -1.1400000e-04   7.0000000e-05   1.0600000e-04
   3.0720000e+03   1.1959453e+01   1.7422000e-02   5.8682000e-02  -6.1800000e-02  -1.1400000e-04   7.0000000e-05   1.0600000e-04
   3.0730000e+03   1.1963346e+01  -1.7436000e-02   4.4008000e-02  -5.1500000e-03  -1.1400000e-04   7.0000000e-05   1.0600000e-04
   3.0740000e+03   1.1967273e+01   3.4853000e-02   5.3795000e-02   0.0000000e+00  -1.1400000e-04   7.0000000e-05   1.0600000e-04
   3.0750000e+03   1.1971135e+01  -5.8050000e-03  -3.9121000e-02  -2.0600000e-02  -1.1400000e-04   7.0000000e-05   1.0600000e-04
   3.0760000e+03   1.1975030e+01  -5.2291000e-02   4.8830000e-03  -1.0300000e-02  -1.1400000e-04   7.0000000e-05   1.0600000e-04
   3.0770000e+03   1.1978924e+01  -4.0672000e-02   1.4665000e-02  -5.6650000e-02  -1.1400000e-04   7.0000000e-05   1.0600000e-04
   3.0780000e+03   1.1982818e+01  -6.3915000e-02   3.4221000e-02   0.0000000e+00  -1.1400000e-04   7.0000000e-05   1.0600000e-04
   3.0790000e+03   1.1986713e+01  -5.2296000e-02   4.4002000e-02  -1.0300000e-02  -1.1400000e-04   7.0000000e-05   1.0600000e-04
   3.0800000e+03   1.1990606e+01   2.3240000e-02   3.0000000e-06   1.5450000e-02  -1.1400000e-04   7.0000000e-05   1.0600000e-04
   3.0810000e+03   1.1994502e+01  -2.3240000e-02  -3.0000000e-06   3.0900000e-02  -1.1400000e-04   7.0000000e-05   1.0600000e-04
   3.0820000e+03   1.1998394e+01   5.8090000e-03   9.7810000e-03  -3.6050000e-02  -1.1400000e-04   7.0000000e-05   1.0600000e-04
   3.0830000e+03   1.2002289e+01  -1.0000000e-06   9.7800000e-03   2.0600000e-02  -1.1400000e-04   7.0000000e-05   1.0600000e-04
   3.0840000e+03   1.2006183e+01  -5.2291000e-02   4.8820000e-03  -3.0900000e-02  -1.1400000e-04   7.0000000e-05   1.0600000e-04
   3.0850000e+03   1.2010095e+01  -2.9051000e-02   9.7760000e-03   1.0300000e-02  -1.1400000e-04   7.0000000e-05   1.0600000e-04
   3.0860000e+03   1.2013972e+01  -2.3244000e-02   2.9337000e-02   2.5750000e-02  -1.1400000e-04   7.0000000e-05   1.0600000e-04
   3.0870000e+03   1.2017866e+01   5.8050000e-03   3.4231000e-02   6.6950000e-02  -1.1400000e-04   7.0000000e-05   1.0600000e-04
   3.0880000e+03   1.2021760e+01   5.8094000e-02   4.4018000e-02   2.0600000e-02  -1.1400000e-04   7.0000000e-05   1.0600000e-04
   3.0890000e+03   1.2025655e+01  -2.3242000e-02   1.4667000e-02   6.1800000e-02  -1.1400000e-04   7.0000000e-05   1.0600000e-04
   3.0900000e+03   1.2029549e+01  -5.8070000e-03  -2.4451000e-02   1.0300000e-02  -1.1400000e-04   7.0000000e-05   1.0600000e-04
   3.0910000e+03   1.2033444e+01  -5.2293000e-02   1.9553000e-02   5.1500000e-03  -1.1400000e-04   7.0000000e-05   1.0600000e-04
   3.0920000e+03   1.2037338e+01  -7.5534000e-02   2.9329000e-02   4.1200000e-02  -1.1400000e-04   7.0000000e-05   1.0600000e-04
   3.0930000e+03   1.2041233e+01  -3.4865000e-02   3.4225000e-02  -5.1500000e-03  -1.1400000e-04   7.0000000e-05   1.0600000e-04
   3.0940000e+03   1.2045126e+01  -5.8130000e-03   1.9559000e-02   7.2100000e-02  -1.1400000e-04   7.0000000e-05   1.0600000e-04
   3.0950000e+03   1.2049021e+01  -2.0000000e-06   1.4670000e-02   4.6350000e-02  -1.1400000e-04   7.0000000e-05   1.0600000e-04
   3.0960000e+03   1.2052916e+01  -1.1623000e-02   1.9558000e-02   5.6650000e-02  -1.1400000e-04   7.0000000e-05   1.0600000e-04
   3.0970000e+03   1.2056808e+01  -2.9051000e-02   9.7760000e-03  -5.1500000e-03  -1.1400000e-04   7.0000000e-05   1.0600000e-04
   3.0980000e+03   1.2060702e+01  -1.1620000e-02  -2.0000000e-06   1.0300000e-02  -1.1400000e-04   7.0000000e-05   1.0600000e-04
   3.0990000e+03   1.2064597e+01  -2.9052000e-02   1.4666000e-02   3.6050000e-02  -1.1400000e-04   7.0000000e-05   1.0600000e-04
   3.1000000e+03   1.2068492e+01   5.8070000e-03   1.9561000e-02   5.1500000e-02  -1.1400000e-04   7.0000000e-05   1.0600000e-04
[truncated: 53,311,315 more chars]
