# Supplementary material for: Delays in Admittance-Controlled Haptic Devices Make Simulated Masses Feel Heavier
Source: PLoS One. 2015 Sep 11;10(9):e0138023. doi: 10.1371/journal.pone.0138023 (PMC4567313; doi:10.1371/journal.pone.0138023)
Supplement: S2 Appendix — (ZIP) [file pone.0138023.s002.zip]

Archive with 8 entries (7 files):
- Data_subject8-14/
- Data_subject8-14/Duw_pp10.txt
- Data_subject8-14/Duw_pp11.txt
- Data_subject8-14/Duw_pp12.txt
- Data_subject8-14/Duw_pp13.txt
- Data_subject8-14/Duw_pp14.txt
- Data_subject8-14/Duw_pp8.txt
- Data_subject8-14/Duw_pp9.txt
