# Supplementary material for: Delays in Admittance-Controlled Haptic Devices Make Simulated Masses Feel Heavier
Source: PLoS One. 2015 Sep 11;10(9):e0138023. doi: 10.1371/journal.pone.0138023 (PMC4567313; doi:10.1371/journal.pone.0138023)
Supplement: S2 Appendix — (ZIP) [file pone.0138023.s002.zip › Data_subject8-14/Duw_pp10.txt]

{'ScanNr','Time','ForceX','ForceY','ForceZ','PosX','PosY','PosZ'}
   1.0000000e+00   1.1600000e-04  -9.8775000e-02   1.9534000e-02   6.1800000e-02  -2.1100000e-04   1.3100000e-04   1.9500000e-04
   2.0000000e+00   4.0250000e-03  -3.4861000e-02   4.8810000e-03   9.2700000e-02  -2.0700000e-04   1.2800000e-04   1.9200000e-04
   3.0000000e+00   7.9540000e-03  -5.2255000e-02  -1.3693300e-01   9.2700000e-02  -2.0400000e-04   1.2600000e-04   1.8800000e-04
   4.0000000e+00   1.1885000e-02  -2.8989000e-02  -2.3961700e-01   3.6050000e-02  -2.0000000e-04   1.2400000e-04   1.8500000e-04
   5.0000000e+00   1.5813000e-02  -6.3848000e-02  -2.5918500e-01  -1.5450000e-02  -1.9700000e-04   1.2200000e-04   1.8200000e-04
   6.0000000e+00   1.9743000e-02  -5.2239000e-02  -2.1028300e-01  -1.2875000e-01  -1.9400000e-04   1.2000000e-04   1.7900000e-04
   7.0000000e+00   2.3673000e-02  -1.4521400e-01  -1.5162500e-01  -9.2700000e-02  -1.9100000e-04   1.1800000e-04   1.7600000e-04
   8.0000000e+00   2.7602000e-02  -6.9681000e-02  -1.6138700e-01  -1.8540000e-01  -1.8800000e-04   1.1600000e-04   1.7400000e-04
   9.0000000e+00   3.1533000e-02  -4.0623000e-02  -1.9561000e-01   0.0000000e+00  -1.8500000e-04   1.1400000e-04   1.7100000e-04
   1.0000000e+01   3.5462000e-02  -5.2255000e-02  -1.4671300e-01   1.5450000e-02  -1.8200000e-04   1.1300000e-04   1.6800000e-04
   1.1000000e+01   3.9391000e-02  -8.1320000e-02  -8.3150000e-02   8.7550000e-02  -1.7900000e-04   1.1100000e-04   1.6600000e-04
   1.2000000e+01   4.3321000e-02  -5.8116000e-02   6.8447000e-02   1.4420000e-01  -1.7700000e-04   1.0900000e-04   1.6400000e-04
   1.3000000e+01   4.7288000e-02  -1.0461700e-01   1.6134600e-01   1.4935000e-01  -1.7400000e-04   1.0800000e-04   1.6100000e-04
   1.4000000e+01   5.1184000e-02  -1.3946600e-01   1.1243800e-01   3.0900000e-02  -1.7200000e-04   1.0600000e-04   1.5900000e-04
   1.5000000e+01   5.5113000e-02  -8.7172000e-02   9.7780000e-02   5.1500000e-03  -1.7000000e-04   1.0500000e-04   1.5700000e-04
   1.6000000e+01   5.9042000e-02  -9.8786000e-02   6.8438000e-02  -1.0300000e-02  -1.6800000e-04   1.0400000e-04   1.5500000e-04
   1.7000000e+01   6.2970000e-02  -1.3365800e-01   1.2222000e-01  -5.1500000e-02  -1.6600000e-04   1.0200000e-04   1.5300000e-04
   1.8000000e+01   6.6901000e-02  -5.8152000e-02   2.2981700e-01   2.0600000e-02  -1.6400000e-04   1.0100000e-04   1.5100000e-04
   1.9000000e+01   7.0829000e-02  -7.5571000e-02   1.9069400e-01   4.1200000e-02  -1.6200000e-04   1.0000000e-04   1.5000000e-04
   2.0000000e+01   7.4759000e-02  -8.7178000e-02   1.3201100e-01   1.0300000e-01  -1.6000000e-04   9.9000000e-05   1.4800000e-04
   2.1000000e+01   7.8689000e-02  -5.2308000e-02   8.3119000e-02   1.2875000e-01  -1.5800000e-04   9.8000000e-05   1.4600000e-04
   2.2000000e+01   8.2619000e-02  -6.3912000e-02   9.7670000e-03   1.0300000e-01  -1.5600000e-04   9.7000000e-05   1.4500000e-04
   2.3000000e+01   8.6549000e-02  -4.0656000e-02  -6.8468000e-02   7.2100000e-02  -1.5500000e-04   9.6000000e-05   1.4300000e-04
   2.4000000e+01   9.0478000e-02  -6.3895000e-02  -7.8252000e-02  -2.5750000e-02  -1.5300000e-04   9.5000000e-05   1.4200000e-04
   2.5000000e+01   9.4408000e-02  -5.8088000e-02  -6.3581000e-02  -4.6350000e-02  -1.5200000e-04   9.4000000e-05   1.4000000e-04
   2.6000000e+01   9.8337000e-02  -1.0455700e-01  -1.2227000e-01  -1.2875000e-01  -1.5000000e-04   9.3000000e-05   1.3900000e-04
   2.7000000e+01   1.0226700e-01  -1.0454600e-01  -1.9561800e-01  -1.5450000e-02  -1.4900000e-04   9.2000000e-05   1.3800000e-04
   2.8000000e+01   1.0619800e-01  -5.8064000e-02  -2.0539000e-01  -4.6350000e-02  -1.4800000e-04   9.1000000e-05   1.3600000e-04
   2.9000000e+01   1.1012700e-01   4.0000000e-05  -2.2983000e-01   2.5750000e-02  -1.4600000e-04   9.0000000e-05   1.3500000e-04
   3.0000000e+01   1.1406400e-01  -5.8076000e-02  -1.3693000e-01   2.0600000e-02  -1.4500000e-04   9.0000000e-05   1.3400000e-04
   3.1000000e+01   1.1798600e-01  -7.5522000e-02  -4.4023000e-02   4.6350000e-02  -1.4400000e-04   8.9000000e-05   1.3300000e-04
   3.2000000e+01   1.2191600e-01  -4.6472000e-02  -4.4018000e-02  -3.0900000e-02  -1.4300000e-04   8.8000000e-05   1.3200000e-04
   3.3000000e+01   1.2584600e-01  -6.3911000e-02   4.8790000e-03  -2.0600000e-02  -1.4200000e-04   8.7000000e-05   1.3100000e-04
   3.4000000e+01   1.2977500e-01  -9.2963000e-02   1.9544000e-02  -6.1800000e-02  -1.4000000e-04   8.7000000e-05   1.3000000e-04
   3.5000000e+01   1.3370400e-01  -5.8102000e-02   9.7700000e-03  -4.6350000e-02  -1.3900000e-04   8.6000000e-05   1.2900000e-04
   3.6000000e+01   1.3763500e-01  -5.2298000e-02   4.8891000e-02  -1.0300000e-02  -1.3800000e-04   8.5000000e-05   1.2800000e-04
   3.7000000e+01   1.4156500e-01  -7.5547000e-02   9.7787000e-02  -4.1200000e-02  -1.3800000e-04   8.5000000e-05   1.2700000e-04
   3.8000000e+01   1.4549500e-01  -3.4877000e-02   9.7794000e-02   7.7250000e-02  -1.3700000e-04   8.4000000e-05   1.2600000e-04
   3.9000000e+01   1.4942400e-01  -4.6495000e-02   8.8012000e-02  -2.0600000e-02  -1.3600000e-04   8.4000000e-05   1.2600000e-04
   4.0000000e+01   1.5335400e-01  -1.1621500e-01   8.8000000e-02   3.0900000e-02  -1.3500000e-04   8.3000000e-05   1.2500000e-04
   4.1000000e+01   1.5728400e-01  -5.8107000e-02   3.9110000e-02  -5.1500000e-02  -1.3400000e-04   8.3000000e-05   1.2400000e-04
   4.2000000e+01   1.6121300e-01  -3.4863000e-02   1.9554000e-02  -5.1500000e-02  -1.3300000e-04   8.2000000e-05   1.2300000e-04
   4.3000000e+01   1.6514300e-01  -9.2963000e-02   1.9544000e-02  -1.5450000e-02  -1.3300000e-04   8.2000000e-05   1.2300000e-04
   4.4000000e+01   1.6907300e-01  -8.7147000e-02  -1.9575000e-02  -7.7250000e-02  -1.3200000e-04   8.1000000e-05   1.2200000e-04
   4.5000000e+01   1.7300300e-01  -5.8030000e-03  -3.9121000e-02  -1.0300000e-02  -1.3100000e-04   8.1000000e-05   1.2100000e-04
   4.6000000e+01   1.7693200e-01  -6.9708000e-02  -6.8472000e-02   1.0300000e-02  -1.3000000e-04   8.1000000e-05   1.2100000e-04
   4.7000000e+01   1.8086100e-01  -9.8758000e-02  -6.8477000e-02   7.7250000e-02  -1.3000000e-04   8.0000000e-05   1.2000000e-04
   4.8000000e+01   1.8479100e-01  -6.3895000e-02  -8.8031000e-02   1.1330000e-01  -1.2900000e-04   8.0000000e-05   1.2000000e-04
   4.9000000e+01   1.8873400e-01  -1.1619300e-01  -3.9140000e-02   5.1500000e-02  -1.2900000e-04   7.9000000e-05   1.1900000e-04
   5.0000000e+01   1.9265100e-01  -1.1038300e-01  -4.4028000e-02   5.1500000e-02  -1.2800000e-04   7.9000000e-05   1.1800000e-04
   5.1000000e+01   1.9658000e-01  -6.3897000e-02  -7.8250000e-02   3.6050000e-02  -1.2800000e-04   7.9000000e-05   1.1800000e-04
   5.2000000e+01   2.0051100e-01  -1.1038600e-01  -2.4468000e-02   1.0300000e-02  -1.2700000e-04   7.8000000e-05   1.1700000e-04
   5.3000000e+01   2.0444000e-01  -1.1038500e-01  -3.4248000e-02   5.1500000e-02  -1.2600000e-04   7.8000000e-05   1.1700000e-04
   5.4000000e+01   2.0836900e-01  -6.3909000e-02  -4.9000000e-03   1.0300000e-02  -1.2600000e-04   7.8000000e-05   1.1700000e-04
   5.5000000e+01   2.1229900e-01  -1.0457500e-01  -3.4245000e-02   4.6350000e-02  -1.2600000e-04   7.7000000e-05   1.1600000e-04
   5.6000000e+01   2.1622900e-01  -9.8756000e-02  -9.2925000e-02   2.5750000e-02  -1.2500000e-04   7.7000000e-05   1.1600000e-04
   5.7000000e+01   2.2016000e-01  -6.3896000e-02  -9.2919000e-02   6.6950000e-02  -1.2500000e-04   7.7000000e-05   1.1500000e-04
   5.8000000e+01   2.2408900e-01  -5.8082000e-02  -1.2225900e-01   2.0600000e-02  -1.2400000e-04   7.7000000e-05   1.1500000e-04
   5.9000000e+01   2.2801900e-01  -3.4849000e-02  -7.3355000e-02  -5.1500000e-03  -1.2400000e-04   7.6000000e-05   1.1500000e-04
   6.0000000e+01   2.3194700e-01  -4.6474000e-02  -4.4017000e-02  -1.5450000e-02  -1.2300000e-04   7.6000000e-05   1.1400000e-04
   6.1000000e+01   2.3587800e-01  -5.8100000e-02  -9.0000000e-06  -4.1200000e-02  -1.2300000e-04   7.6000000e-05   1.1400000e-04
   6.2000000e+01   2.3980800e-01  -8.1344000e-02   2.4438000e-02  -7.2100000e-02  -1.2300000e-04   7.6000000e-05   1.1300000e-04
   6.3000000e+01   2.4378300e-01  -4.0669000e-02  -9.7860000e-03   5.1500000e-03  -1.2200000e-04   7.5000000e-05   1.1300000e-04
   6.4000000e+01   2.4766600e-01  -5.8109000e-02   6.3561000e-02  -5.6650000e-02  -1.2200000e-04   7.5000000e-05   1.1300000e-04
   6.5000000e+01   2.5159600e-01  -1.1625000e-02   3.4228000e-02   3.6050000e-02  -1.2200000e-04   7.5000000e-05   1.1300000e-04
   6.6000000e+01   2.5552600e-01  -6.3922000e-02   7.8231000e-02  -3.0900000e-02  -1.2100000e-04   7.5000000e-05   1.1200000e-04
   6.7000000e+01   2.5945600e-01  -8.1356000e-02   1.0756800e-01   2.0600000e-02  -1.2100000e-04   7.5000000e-05   1.1200000e-04
   6.8000000e+01   2.6338500e-01  -3.4874000e-02   9.7795000e-02  -2.5750000e-02  -1.2100000e-04   7.5000000e-05   1.1200000e-04
   6.9000000e+01   2.6731500e-01  -6.9727000e-02   4.8890000e-02  -2.0600000e-02  -1.2100000e-04   7.4000000e-05   1.1200000e-04
   7.0000000e+01   2.7124500e-01  -8.1346000e-02   3.9108000e-02  -1.0300000e-02  -1.2000000e-04   7.4000000e-05   1.1100000e-04
   7.1000000e+01   2.7517500e-01  -5.8106000e-02   4.4001000e-02  -4.1200000e-02  -1.2000000e-04   7.4000000e-05   1.1100000e-04
   7.2000000e+01   2.7910500e-01  -5.8103000e-02   1.9551000e-02   1.0300000e-02  -1.2000000e-04   7.4000000e-05   1.1100000e-04
   7.3000000e+01   2.8303400e-01  -7.5530000e-02  -1.1000000e-05  -1.5450000e-02  -1.2000000e-04   7.4000000e-05   1.1100000e-04
   7.4000000e+01   2.8697900e-01  -6.3908000e-02  -1.4679000e-02   5.1500000e-03  -1.1900000e-04   7.4000000e-05   1.1000000e-04
   7.5000000e+01   2.9089700e-01  -5.2276000e-02  -9.7808000e-02  -2.0600000e-02  -1.1900000e-04   7.3000000e-05   1.1000000e-04
   7.6000000e+01   2.9482700e-01  -9.2944000e-02  -1.0759400e-01  -3.6050000e-02  -1.1900000e-04   7.3000000e-05   1.1000000e-04
   7.7000000e+01   2.9876100e-01  -5.8087000e-02  -8.8029000e-02  -9.7850000e-02  -1.1900000e-04   7.3000000e-05   1.1000000e-04
   7.8000000e+01   3.0268400e-01  -3.4841000e-02  -1.3203500e-01  -5.1500000e-02  -1.1900000e-04   7.3000000e-05   1.1000000e-04
   7.9000000e+01   3.0665900e-01  -1.0456100e-01  -1.3204500e-01  -3.6050000e-02  -1.1800000e-04   7.3000000e-05   1.0900000e-04
   8.0000000e+01   3.1057100e-01  -7.5513000e-02  -1.1248100e-01  -2.5750000e-02  -1.1800000e-04   7.3000000e-05   1.0900000e-04
   8.1000000e+01   3.1447700e-01  -1.1608000e-02  -7.8242000e-02  -5.1500000e-03  -1.1800000e-04   7.3000000e-05   1.0900000e-04
   8.2000000e+01   3.1840600e-01  -1.2200400e-01  -4.4028000e-02   4.6350000e-02  -1.1800000e-04   7.3000000e-05   1.0900000e-04
   8.3000000e+01   3.2233500e-01  -9.2960000e-02  -1.4000000e-05   4.1200000e-02  -1.1800000e-04   7.3000000e-05   1.0900000e-04
   8.4000000e+01   3.2627700e-01  -6.3909000e-02  -4.8990000e-03   6.1800000e-02  -1.1800000e-04   7.2000000e-05   1.0900000e-04
   8.5000000e+01   3.3019400e-01  -9.2965000e-02   3.4216000e-02   6.6950000e-02  -1.1700000e-04   7.2000000e-05   1.0900000e-04
   8.6000000e+01   3.3412300e-01  -1.3363600e-01   4.3990000e-02   3.0900000e-02  -1.1700000e-04   7.2000000e-05   1.0800000e-04
   8.7000000e+01   3.3805400e-01  -4.6488000e-02   5.3783000e-02   5.1500000e-02  -1.1700000e-04   7.2000000e-05   1.0800000e-04
   8.8000000e+01   3.4198200e-01  -1.3364200e-01   8.3110000e-02   4.6350000e-02  -1.1700000e-04   7.2000000e-05   1.0800000e-04
   8.9000000e+01   3.4591200e-01  -1.0459700e-01   1.1245500e-01   4.1200000e-02  -1.1700000e-04   7.2000000e-05   1.0800000e-04
   9.0000000e+01   3.4984300e-01  -5.8113000e-02   8.8011000e-02   3.0900000e-02  -1.1700000e-04   7.2000000e-05   1.0800000e-04
   9.1000000e+01   3.5377000e-01  -9.8781000e-02   7.3335000e-02   2.5750000e-02  -1.1700000e-04   7.2000000e-05   1.0800000e-04
   9.2000000e+01   3.5770000e-01  -1.0458600e-01   3.9105000e-02   2.0600000e-02  -1.1700000e-04   7.2000000e-05   1.0800000e-04
   9.3000000e+01   3.6163000e-01  -4.6480000e-02  -7.0000000e-06   2.5750000e-02  -1.1600000e-04   7.2000000e-05   1.0800000e-04
   9.4000000e+01   3.6557300e-01  -8.1339000e-02  -4.9020000e-03  -2.0600000e-02  -1.1600000e-04   7.2000000e-05   1.0800000e-04
   9.5000000e+01   3.6949000e-01  -5.8095000e-02  -3.4239000e-02   1.0300000e-02  -1.1600000e-04   7.2000000e-05   1.0700000e-04
   9.6000000e+01   3.7342000e-01  -3.4860000e-02  -5.0000000e-06  -5.6650000e-02  -1.1600000e-04   7.2000000e-05   1.0700000e-04
   9.7000000e+01   3.7734900e-01  -4.6467000e-02  -8.8027000e-02   0.0000000e+00  -1.1600000e-04   7.2000000e-05   1.0700000e-04
   9.8000000e+01   3.8127900e-01  -5.8093000e-02  -4.8909000e-02  -6.6950000e-02  -1.1600000e-04   7.1000000e-05   1.0700000e-04
   9.9000000e+01   3.8520900e-01  -5.8085000e-02  -1.0269900e-01   1.5450000e-02  -1.1600000e-04   7.1000000e-05   1.0700000e-04
   1.0000000e+02   3.8914000e-01  -1.1604000e-02  -1.0758200e-01  -2.0600000e-02  -1.1600000e-04   7.1000000e-05   1.0700000e-04
   1.0100000e+02   3.9306900e-01  -1.1613000e-02  -4.8902000e-02   2.5750000e-02  -1.1600000e-04   7.1000000e-05   1.0700000e-04
   1.0200000e+02   3.9699900e-01  -2.3234000e-02  -3.9123000e-02  -2.5750000e-02  -1.1600000e-04   7.1000000e-05   1.0700000e-04
   1.0300000e+02   4.0092700e-01  -1.7429000e-02  -9.7830000e-03  -1.0300000e-02  -1.1600000e-04   7.1000000e-05   1.0700000e-04
   1.0400000e+02   4.0485800e-01  -3.4860000e-02  -5.0000000e-06  -5.1500000e-03  -1.1600000e-04   7.1000000e-05   1.0700000e-04
   1.0500000e+02   4.0878800e-01  -5.8091000e-02  -5.8689000e-02   2.0600000e-02  -1.1500000e-04   7.1000000e-05   1.0700000e-04
   1.0600000e+02   4.1271700e-01  -8.7146000e-02  -2.4463000e-02  -5.1500000e-03  -1.1500000e-04   7.1000000e-05   1.0700000e-04
   1.0700000e+02   4.1664700e-01  -7.5528000e-02  -1.4681000e-02  -1.0300000e-02  -1.1500000e-04   7.1000000e-05   1.0700000e-04
   1.0800000e+02   4.2057600e-01  -6.9717000e-02  -1.9570000e-02   1.5450000e-02  -1.1500000e-04   7.1000000e-05   1.0700000e-04
   1.0900000e+02   4.2450700e-01  -6.3911000e-02   9.7710000e-03  -1.5450000e-02  -1.1500000e-04   7.1000000e-05   1.0700000e-04
   1.1000000e+02   4.2843700e-01  -5.2290000e-02  -8.0000000e-06  -5.1500000e-03  -1.1500000e-04   7.1000000e-05   1.0600000e-04
   1.1100000e+02   4.3236500e-01  -8.7149000e-02  -9.7930000e-03  -2.0600000e-02  -1.1500000e-04   7.1000000e-05   1.0600000e-04
   1.1200000e+02   4.3629500e-01  -1.1038900e-01  -4.9060000e-03  -1.0300000e-02  -1.1500000e-04   7.1000000e-05   1.0600000e-04
   1.1300000e+02   4.4022500e-01  -6.9719000e-02  -4.9000000e-03  -4.6350000e-02  -1.1500000e-04   7.1000000e-05   1.0600000e-04
   1.1400000e+02   4.4415500e-01  -3.4861000e-02   9.7750000e-03   0.0000000e+00  -1.1500000e-04   7.1000000e-05   1.0600000e-04
   1.1500000e+02   4.4808500e-01  -1.3362900e-01  -4.9100000e-03  -1.0300000e-02  -1.1500000e-04   7.1000000e-05   1.0600000e-04
   1.1600000e+02   4.5201400e-01  -1.1039200e-01   1.4654000e-02   1.5450000e-02  -1.1500000e-04   7.1000000e-05   1.0600000e-04
   1.1700000e+02   4.5594400e-01  -4.6482000e-02   1.4663000e-02   3.6050000e-02  -1.1500000e-04   7.1000000e-05   1.0600000e-04
   1.1800000e+02   4.5987400e-01  -1.2201100e-01   4.8720000e-03   1.0300000e-02  -1.1500000e-04   7.1000000e-05   1.0600000e-04
   1.1900000e+02   4.6380500e-01  -1.2200700e-01  -1.9578000e-02   5.6650000e-02  -1.1500000e-04   7.1000000e-05   1.0600000e-04
   1.2000000e+02   4.6773300e-01  -6.3904000e-02  -3.9129000e-02   3.6050000e-02  -1.1500000e-04   7.1000000e-05   1.0600000e-04
   1.2100000e+02   4.7166200e-01  -1.0457400e-01  -4.4025000e-02   4.6350000e-02  -1.1500000e-04   7.1000000e-05   1.0600000e-04
   1.2200000e+02   4.7559200e-01  -1.0458100e-01   4.8750000e-03   4.6350000e-02  -1.1500000e-04   7.1000000e-05   1.0600000e-04
   1.2300000e+02   4.7952200e-01  -5.8095000e-02  -3.4239000e-02   3.6050000e-02  -1.1500000e-04   7.1000000e-05   1.0600000e-04
   1.2400000e+02   4.8345200e-01  -8.1339000e-02  -4.9020000e-03   2.5750000e-02  -1.1500000e-04   7.1000000e-05   1.0600000e-04
   1.2500000e+02   4.8738200e-01  -1.0457800e-01  -1.4685000e-02   5.6650000e-02  -1.1500000e-04   7.1000000e-05   1.0600000e-04
   1.2600000e+02   4.9131000e-01  -5.8091000e-02  -6.3579000e-02   1.5450000e-02  -1.1500000e-04   7.1000000e-05   1.0600000e-04
   1.2700000e+02   4.9524100e-01  -6.3899000e-02  -7.3359000e-02   6.6950000e-02  -1.1500000e-04   7.1000000e-05   1.0600000e-04
   1.2800000e+02   4.9917100e-01  -8.1331000e-02  -5.8692000e-02  -1.5450000e-02  -1.1400000e-04   7.1000000e-05   1.0600000e-04
   1.2900000e+02   5.0310000e-01  -2.3231000e-02  -5.8683000e-02   1.0300000e-02  -1.1400000e-04   7.1000000e-05   1.0600000e-04
   1.3000000e+02   5.0703100e-01  -3.4853000e-02  -5.3795000e-02   5.1500000e-03  -1.1400000e-04   7.1000000e-05   1.0600000e-04
   1.3100000e+02   5.1096100e-01  -5.8101000e-02   4.8820000e-03   1.0300000e-02  -1.1400000e-04   7.1000000e-05   1.0600000e-04
   1.3200000e+02   5.1488900e-01  -2.3239000e-02  -9.7830000e-03  -4.6350000e-02  -1.1400000e-04   7.0000000e-05   1.0600000e-04
   1.3300000e+02   5.1882000e-01  -4.0669000e-02  -9.7850000e-03  -5.1500000e-03  -1.1400000e-04   7.0000000e-05   1.0600000e-04
   1.3400000e+02   5.2275000e-01  -6.9723000e-02   1.9551000e-02  -4.1200000e-02  -1.1400000e-04   7.0000000e-05   1.0600000e-04
   1.3500000e+02   5.2667800e-01  -7.5531000e-02   9.7700000e-03   2.0600000e-02  -1.1400000e-04   7.0000000e-05   1.0600000e-04
   1.3600000e+02   5.3060800e-01  -3.4865000e-02   3.9115000e-02  -3.0900000e-02  -1.1400000e-04   7.0000000e-05   1.0600000e-04
   1.3700000e+02   5.3453800e-01  -2.3249000e-02   6.8457000e-02   3.0900000e-02  -1.1400000e-04   7.0000000e-05   1.0600000e-04
   1.3800000e+02   5.3846800e-01  -7.5538000e-02   5.8670000e-02  -2.0600000e-02  -1.1400000e-04   7.0000000e-05   1.0600000e-04
   1.3900000e+02   5.4239700e-01  -1.7434000e-02   2.9338000e-02  -5.1500000e-03  -1.1400000e-04   7.0000000e-05   1.0600000e-04
   1.4000000e+02   5.4632600e-01  -2.3242000e-02   1.4667000e-02  -1.0300000e-02  -1.1400000e-04   7.0000000e-05   1.0600000e-04
   1.4100000e+02   5.5025700e-01  -6.3908000e-02  -1.4679000e-02  -3.6050000e-02  -1.1400000e-04   7.0000000e-05   1.0600000e-04
   1.4200000e+02   5.5418700e-01  -8.1335000e-02  -3.9131000e-02   1.0300000e-02  -1.1400000e-04   7.0000000e-05   1.0600000e-04
   1.4300000e+02   5.5811700e-01  -6.3907000e-02  -1.9569000e-02  -2.0600000e-02  -1.1400000e-04   7.0000000e-05   1.0600000e-04
   1.4400000e+02   5.6204700e-01  -4.6473000e-02  -4.8906000e-02   1.5450000e-02  -1.1400000e-04   7.0000000e-05   1.0600000e-04
   1.4500000e+02   5.6597600e-01  -7.5523000e-02  -4.8910000e-02  -2.5750000e-02  -1.1400000e-04   7.0000000e-05   1.0600000e-04
   1.4600000e+02   5.6990500e-01  -6.3903000e-02  -4.8909000e-02  -3.0900000e-02  -1.1400000e-04   7.0000000e-05   1.0600000e-04
   1.4700000e+02   5.7383600e-01  -8.7143000e-02  -4.8912000e-02  -4.6350000e-02  -1.1400000e-04   7.0000000e-05   1.0600000e-04
   1.4800000e+02   5.7776500e-01  -1.2780200e-01  -1.3204700e-01  -4.6350000e-02  -1.1400000e-04   7.0000000e-05   1.0600000e-04
   1.4900000e+02   5.8169400e-01  -8.1329000e-02  -8.3141000e-02   3.0900000e-02  -1.1400000e-04   7.0000000e-05   1.0600000e-04
   1.5000000e+02   5.8562400e-01  -4.0659000e-02  -8.3135000e-02  -1.0300000e-02  -1.1400000e-04   7.0000000e-05   1.0500000e-04
   1.5100000e+02   5.8955400e-01  -1.2200000e-01  -7.3366000e-02   3.0900000e-02  -1.1400000e-04   7.0000000e-05   1.0500000e-04
   1.5200000e+02   5.9348300e-01  -9.2956000e-02  -2.9352000e-02   5.1500000e-02  -1.1400000e-04   7.0000000e-05   1.0500000e-04
   1.5300000e+02   5.9741500e-01  -2.9049000e-02  -4.8940000e-03   4.6350000e-02  -1.1400000e-04   7.0000000e-05   1.0500000e-04
   1.5400000e+02   6.0134300e-01  -9.8769000e-02  -4.9030000e-03   5.6650000e-02  -1.1400000e-04   7.0000000e-05   1.0500000e-04
   1.5500000e+02   6.0527200e-01  -1.3362900e-01  -4.9080000e-03   3.6050000e-02  -1.1400000e-04   7.0000000e-05   1.0500000e-04
   1.5600000e+02   6.0920300e-01  -2.9050000e-02  -4.0000000e-06   5.1500000e-02  -1.1400000e-04   7.0000000e-05   1.0500000e-04
   1.5700000e+02   6.1313200e-01  -1.1620600e-01   4.3993000e-02   9.7850000e-02  -1.1400000e-04   7.0000000e-05   1.0500000e-04
   1.5800000e+02   6.1709500e-01  -9.8774000e-02   2.4435000e-02   0.0000000e+00  -1.1400000e-04   7.0000000e-05   1.0500000e-04
   1.5900000e+02   6.2099200e-01  -6.3916000e-02   3.9111000e-02   4.6350000e-02  -1.1400000e-04   7.0000000e-05   1.0500000e-04
   1.6000000e+02   6.2492300e-01  -1.0458100e-01   4.8750000e-03   1.5450000e-02  -1.1400000e-04   7.0000000e-05   1.0500000e-04
   1.6100000e+02   6.2885100e-01  -1.0458300e-01   1.9545000e-02   3.6050000e-02  -1.1400000e-04   7.0000000e-05   1.0500000e-04
   1.6200000e+02   6.3278200e-01  -5.2292000e-02   1.4662000e-02   1.5450000e-02  -1.1400000e-04   7.0000000e-05   1.0500000e-04
   1.6300000e+02   6.3671000e-01  -8.1336000e-02  -2.9352000e-02   5.1500000e-03  -1.1400000e-04   7.0000000e-05   1.0500000e-04
   1.6400000e+02   6.4064000e-01  -1.0458300e-01   1.9545000e-02  -5.1500000e-03  -1.1400000e-04   7.0000000e-05   1.0500000e-04
   1.6500000e+02   6.4457000e-01  -8.1341000e-02   9.7680000e-03   1.5450000e-02  -1.1400000e-04   7.0000000e-05   1.0500000e-04
   1.6600000e+02   6.4849900e-01  -7.5531000e-02   4.8800000e-03   2.5750000e-02  -1.1400000e-04   7.0000000e-05   1.0500000e-04
   1.6700000e+02   6.5243000e-01  -4.6482000e-02   1.4664000e-02   2.5750000e-02  -1.1400000e-04   7.0000000e-05   1.0500000e-04
   1.6800000e+02   6.5635900e-01  -3.4865000e-02   3.9115000e-02  -6.6950000e-02  -1.1400000e-04   7.0000000e-05   1.0500000e-04
   1.6900000e+02   6.6028800e-01  -5.2282000e-02  -5.8687000e-02   1.0300000e-02  -1.1400000e-04   7.0000000e-05   1.0500000e-04
   1.7000000e+02   6.6421800e-01  -6.3904000e-02  -4.4019000e-02  -4.1200000e-02  -1.1400000e-04   7.0000000e-05   1.0500000e-04
   1.7100000e+02   6.6814800e-01  -5.8096000e-02  -2.4459000e-02   0.0000000e+00  -1.1400000e-04   7.0000000e-05   1.0500000e-04
   1.7200000e+02   6.7207800e-01  -5.8093000e-02  -4.8909000e-02  -2.0600000e-02  -1.1400000e-04   7.0000000e-05   1.0500000e-04
   1.7300000e+02   6.7600800e-01  -1.1619000e-02  -9.7820000e-03  -5.1500000e-03  -1.1400000e-04   7.0000000e-05   1.0500000e-04
   1.7400000e+02   6.7993800e-01  -5.8100000e-02  -9.0000000e-06  -5.1500000e-03  -1.1400000e-04   7.0000000e-05   1.0500000e-04
   1.7500000e+02   6.8386700e-01  -1.1614000e-02  -3.9122000e-02  -5.1500000e-03  -1.1400000e-04   7.0000000e-05   1.0500000e-04
   1.7600000e+02   6.8779800e-01  -2.9044000e-02  -4.4014000e-02  -1.0300000e-02  -1.1400000e-04   7.0000000e-05   1.0500000e-04
   1.7700000e+02   6.9172700e-01  -2.3238000e-02  -1.4673000e-02   5.1500000e-03  -1.1400000e-04   7.0000000e-05   1.0500000e-04
   1.7800000e+02   6.9565500e-01  -9.8770100e-01   9.6350000e-03  -5.1500000e-03  -1.1400000e-04   7.0000000e-05   1.0500000e-04
   1.7900000e+02   6.9958500e-01  -5.8099000e-02  -9.7890000e-03  -5.1500000e-02  -1.1400000e-04   7.0000000e-05   1.0500000e-04
   1.8000000e+02   7.0351600e-01  -7.5529000e-02  -9.7900000e-03  -1.5450000e-02  -1.1400000e-04   7.0000000e-05   1.0500000e-04
   1.8100000e+02   7.0744500e-01  -5.2289000e-02  -9.7870000e-03  -6.6950000e-02  -1.1400000e-04   7.0000000e-05   1.0500000e-04
   1.8200000e+02   7.1137500e-01  -4.0671000e-02   9.7750000e-03  -1.0300000e-02  -1.1400000e-04   7.0000000e-05   1.0500000e-04
   1.8300000e+02   7.1530400e-01  -6.3907000e-02  -1.9569000e-02  -4.1200000e-02  -1.1400000e-04   7.0000000e-05   1.0500000e-04
   1.8400000e+02   7.1923400e-01  -1.1038900e-01  -9.7960000e-03   1.0300000e-02  -1.1400000e-04   7.0000000e-05   1.0500000e-04
   1.8500000e+02   7.2316400e-01  -6.3908000e-02  -1.4679000e-02   0.0000000e+00  -1.1400000e-04   7.0000000e-05   1.0500000e-04
   1.8600000e+02   7.2709400e-01  -3.4861000e-02   9.7750000e-03   2.0600000e-02  -1.1400000e-04   7.0000000e-05   1.0500000e-04
   1.8700000e+02   7.3102400e-01  -1.1619600e-01  -2.9357000e-02   4.1200000e-02  -1.1400000e-04   7.0000000e-05   1.0500000e-04
   1.8800000e+02   7.3495400e-01  -7.5530000e-02  -1.1000000e-05   4.1200000e-02  -1.1400000e-04   7.0000000e-05   1.0500000e-04
   1.8900000e+02   7.3888300e-01  -2.9051000e-02   4.8860000e-03   3.0900000e-02  -1.1400000e-04   7.0000000e-05   1.0500000e-04
   1.9000000e+02   7.4281300e-01  -1.1038400e-01  -4.4026000e-02   3.6050000e-02  -1.1400000e-04   7.0000000e-05   1.0500000e-04
   1.9100000e+02   7.4674200e-01  -1.3362100e-01  -6.3590000e-02   4.6350000e-02  -1.1400000e-04   7.0000000e-05   1.0500000e-04
   1.9200000e+02   7.5067200e-01  -4.0664000e-02  -4.4015000e-02   6.1800000e-02  -1.1400000e-04   7.0000000e-05   1.0500000e-04
   1.9300000e+02   7.5460100e-01  -1.1038300e-01  -5.3805000e-02   6.1800000e-02  -1.1400000e-04   7.0000000e-05   1.0500000e-04
   1.9400000e+02   7.5853100e-01  -1.2200800e-01  -1.4686000e-02   3.0900000e-02  -1.1400000e-04   7.0000000e-05   1.0500000e-04
   1.9500000e+02   7.6246100e-01  -6.3903000e-02  -5.3799000e-02   5.1500000e-02  -1.1400000e-04   7.0000000e-05   1.0500000e-04
   1.9600000e+02   7.6639100e-01  -1.3362700e-01  -1.9578000e-02   5.1500000e-03  -1.1400000e-04   7.0000000e-05   1.0500000e-04
   1.9700000e+02   7.7032100e-01  -1.0457500e-01  -3.4245000e-02   3.6050000e-02  -1.1400000e-04   7.0000000e-05   1.0500000e-04
   1.9800000e+02   7.7425000e-01  -6.9715000e-02  -3.4240000e-02  -5.1500000e-03  -1.1400000e-04   7.0000000e-05   1.0500000e-04
   1.9900000e+02   7.7818000e-01  -8.1339000e-02  -4.9020000e-03  -5.1500000e-03  -1.1400000e-04   7.0000000e-05   1.0500000e-04
   2.0000000e+02   7.8211000e-01  -8.1338000e-02  -1.4682000e-02   2.5750000e-02  -1.1400000e-04   7.0000000e-05   1.0500000e-04
   2.0100000e+02   7.8603900e-01  -8.1344000e-02   2.4438000e-02   5.1500000e-03  -1.1400000e-04   7.0000000e-05   1.0500000e-04
   2.0200000e+02   7.8997000e-01  -6.9724000e-02   2.4440000e-02  -5.1500000e-02  -1.1400000e-04   7.0000000e-05   1.0500000e-04
   2.0300000e+02   7.9390000e-01  -4.6481000e-02   9.7730000e-03  -5.1500000e-03  -1.1400000e-04   7.0000000e-05   1.0500000e-04
   2.0400000e+02   7.9785100e-01  -5.8102000e-02   1.4661000e-02  -4.6350000e-02  -1.1400000e-04   7.0000000e-05   1.0500000e-04
   2.0500000e+02   8.0176000e-01  -4.6476000e-02  -2.4457000e-02   5.1500000e-03  -1.1400000e-04   7.0000000e-05   1.0500000e-04
   2.0600000e+02   8.0568900e-01  -5.8103000e-02   1.9551000e-02  -3.6050000e-02  -1.1400000e-04   7.0000000e-05   1.0500000e-04
   2.0700000e+02   8.0961700e-01  -6.9728000e-02   5.8671000e-02   1.0300000e-02  -1.1400000e-04   7.0000000e-05   1.0500000e-04
   2.0800000e+02   8.1354700e-01  -5.8105000e-02   3.4222000e-02  -4.6350000e-02  -1.1400000e-04   7.0000000e-05   1.0500000e-04
   2.0900000e+02   8.1747600e-01  -8.1344000e-02   2.9329000e-02   1.5450000e-02  -1.1400000e-04   7.0000000e-05   1.0500000e-04
   2.1000000e+02   8.2140700e-01  -5.8104000e-02   2.9332000e-02   5.1500000e-03  -1.1400000e-04   7.0000000e-05   1.0500000e-04
   2.1100000e+02   8.2533600e-01  -2.9048000e-02  -1.4674000e-02  -2.5750000e-02  -1.1400000e-04   7.0000000e-05   1.0500000e-04
   2.1200000e+02   8.2926500e-01  -1.7423000e-02  -4.8903000e-02   1.0300000e-02  -1.1400000e-04   7.0000000e-05   1.0500000e-04
   2.1300000e+02   8.3319600e-01  -6.9714000e-02  -3.9130000e-02  -6.6950000e-02  -1.1400000e-04   7.0000000e-05   1.0500000e-04
   2.1400000e+02   8.3712500e-01  -5.8096000e-02  -2.9349000e-02   1.0300000e-02  -1.1400000e-04   7.0000000e-05   1.0500000e-04
   2.1500000e+02   8.4105500e-01  -5.2289000e-02  -9.7880000e-03  -7.2100000e-02  -1.1400000e-04   7.0000000e-05   1.0500000e-04
   2.1600000e+02   8.4498600e-01  -8.1336000e-02  -2.9352000e-02  -1.0300000e-02  -1.1400000e-04   7.0000000e-05   1.0500000e-04
   2.1700000e+02   8.4891600e-01  -8.1332000e-02  -5.3802000e-02  -5.1500000e-03  -1.1400000e-04   7.0000000e-05   1.0500000e-04
   2.1800000e+02   8.5284400e-01  -1.7421000e-02  -5.8683000e-02  -2.0600000e-02  -1.1400000e-04   7.0000000e-05   1.0500000e-04
   2.1900000e+02   8.5677500e-01  -6.9712000e-02  -5.3800000e-02  -1.0300000e-02  -1.1400000e-04   7.0000000e-05   1.0500000e-04
   2.2000000e+02   8.6070400e-01  -1.1038300e-01  -4.8915000e-02   1.5450000e-02  -1.1400000e-04   7.0000000e-05   1.0500000e-04
   2.2100000e+02   8.6463300e-01  -6.3906000e-02  -2.9349000e-02   5.1500000e-03  -1.1400000e-04   7.0000000e-05   1.0500000e-04
   2.2200000e+02   8.6856800e-01  -6.3907000e-02  -1.9569000e-02   4.1200000e-02  -1.1400000e-04   7.0000000e-05   1.0500000e-04
   2.2300000e+02   8.7249300e-01  -1.3362500e-01  -3.9138000e-02   2.0600000e-02  -1.1400000e-04   7.0000000e-05   1.0500000e-04
   2.2400000e+02   8.7642300e-01  -5.2286000e-02  -2.9347000e-02   4.6350000e-02  -1.1400000e-04   7.0000000e-05   1.0500000e-04
   2.2500000e+02   8.8035300e-01  -4.6473000e-02  -4.8907000e-02   4.1200000e-02  -1.1400000e-04   7.0000000e-05   1.0500000e-04
   2.2600000e+02   8.8428300e-01  -8.7146000e-02  -2.9353000e-02   4.1200000e-02  -1.1400000e-04   7.0000000e-05   1.0500000e-04
   2.2700000e+02   8.8821100e-01  -8.1340000e-02  -1.2000000e-05   8.2400000e-02  -1.1400000e-04   7.0000000e-05   1.0500000e-04
   2.2800000e+02   8.9214200e-01  -4.0674000e-02   2.4444000e-02   4.1200000e-02  -1.1400000e-04   7.0000000e-05   1.0500000e-04
   2.2900000e+02   8.9607200e-01  -1.1039500e-01   3.4214000e-02   6.6950000e-02  -1.1400000e-04   7.0000000e-05   1.0500000e-04
   2.3000000e+02   9.0000100e-01  -1.1038900e-01  -4.9060000e-03   1.5450000e-02  -1.1400000e-04   7.0000000e-05   1.0500000e-04
   2.3100000e+02   9.0393100e-01  -8.7154000e-02   2.4437000e-02   3.6050000e-02  -1.1400000e-04   7.0000000e-05   1.0500000e-04
   2.3200000e+02   9.0786100e-01  -1.1038400e-01  -4.4026000e-02   3.0900000e-02  -1.1400000e-04   7.0000000e-05   1.0500000e-04
   2.3300000e+02   9.1179000e-01  -1.1619600e-01  -2.9357000e-02   2.5750000e-02  -1.1400000e-04   7.0000000e-05   1.0500000e-04
   2.3400000e+02   9.1572100e-01  -8.7149000e-02  -4.9020000e-03   1.0300000e-02  -1.1400000e-04   7.0000000e-05   1.0500000e-04
   2.3500000e+02   9.1964900e-01  -8.7151000e-02   4.8780000e-03   5.1500000e-03  -1.1400000e-04   7.0000000e-05   1.0500000e-04
   2.3600000e+02   9.2357900e-01  -1.0457500e-01  -3.4244000e-02   2.5750000e-02  -1.1400000e-04   7.0000000e-05   1.0500000e-04
   2.3700000e+02   9.2750900e-01  -9.8769000e-02  -9.7930000e-03   5.1500000e-03  -1.1400000e-04   7.0000000e-05   1.0500000e-04
   2.3800000e+02   9.3143900e-01  -9.2960000e-02  -1.2000000e-05  -5.6650000e-02  -1.1400000e-04   7.0000000e-05   1.0500000e-04
   2.3900000e+02   9.3536800e-01  -5.8099000e-02  -9.7880000e-03   2.5750000e-02  -1.1400000e-04   7.0000000e-05   1.0500000e-04
   2.4000000e+02   9.3929800e-01  -8.1335000e-02  -3.4242000e-02  -4.1200000e-02  -1.1400000e-04   7.0000000e-05   1.0500000e-04
   2.4100000e+02   9.4322700e-01  -8.1335000e-02  -3.4242000e-02   1.5450000e-02  -1.1400000e-04   7.0000000e-05   1.0500000e-04
   2.4200000e+02   9.4715700e-01  -5.8099000e-02  -4.8990000e-03  -1.0300000e-02  -1.1400000e-04   7.0000000e-05   1.0500000e-04
   2.4300000e+02   9.5108700e-01  -7.5529000e-02  -4.9010000e-03  -2.0600000e-02  -1.1400000e-04   7.0000000e-05   1.0500000e-04
   2.4400000e+02   9.5501700e-01  -5.8099000e-02  -4.8980000e-03   0.0000000e+00  -1.1400000e-04   7.0000000e-05   1.0500000e-04
   2.4500000e+02   9.5894800e-01  -5.8095000e-02  -3.4238000e-02  -3.6050000e-02  -1.1400000e-04   7.0000000e-05   1.0500000e-04
   2.4600000e+02   9.6287600e-01  -5.8098000e-02  -1.4678000e-02  -2.5750000e-02  -1.1400000e-04   7.0000000e-05   1.0500000e-04
   2.4700000e+02   9.6680600e-01  -5.8101000e-02   4.8820000e-03  -3.6050000e-02  -1.1400000e-04   7.0000000e-05   1.0500000e-04
   2.4800000e+02   9.7073700e-01  -1.1619000e-02  -9.7820000e-03  -3.6050000e-02  -1.1400000e-04   7.0000000e-05   1.0500000e-04
   2.4900000e+02   9.7466400e-01  -6.3914000e-02   2.4441000e-02  -5.1500000e-02  -1.1400000e-04   7.0000000e-05   1.0500000e-04
   2.5000000e+02   9.7859400e-01  -6.9726000e-02   4.4000000e-02  -1.5450000e-02  -1.1400000e-04   7.0000000e-05   1.0500000e-04
   2.5100000e+02   9.8252400e-01  -2.9051000e-02   9.7760000e-03  -5.6650000e-02  -1.1400000e-04   7.0000000e-05   1.0500000e-04
   2.5200000e+02   9.8645500e-01  -5.8103000e-02   1.9551000e-02  -1.0300000e-02  -1.1400000e-04   7.0000000e-05   1.0500000e-04
   2.5300000e+02   9.9038400e-01  -5.8107000e-02   4.8892000e-02  -4.1200000e-02  -1.1400000e-04   7.0000000e-05   1.0500000e-04
   2.5400000e+02   9.9431400e-01  -1.1616000e-02  -2.9342000e-02   0.0000000e+00  -1.1400000e-04   7.0000000e-05   1.0500000e-04
   2.5500000e+02   9.9824300e-01  -8.1334000e-02  -4.4021000e-02   0.0000000e+00  -1.1400000e-04   7.0000000e-05   1.0500000e-04
   2.5600000e+02   1.0021730e+00  -1.1039000e-01  -1.5000000e-05   5.1500000e-03  -1.1400000e-04   7.0000000e-05   1.0500000e-04
   2.5700000e+02   1.0061030e+00  -3.4857000e-02  -1.9565000e-02   1.5450000e-02  -1.1400000e-04   7.0000000e-05   1.0500000e-04
   2.5800000e+02   1.0100340e+00  -5.8100000e-02  -9.0000000e-06   3.0900000e-02  -1.1400000e-04   7.0000000e-05   1.0500000e-04
   2.5900000e+02   1.0139630e+00  -1.2782000e-01  -1.9000000e-05   7.2100000e-02  -1.1400000e-04   7.0000000e-05   1.0500000e-04
   2.6000000e+02   1.0178930e+00  -3.4853000e-02  -4.8905000e-02   6.6950000e-02  -1.1400000e-04   7.0000000e-05   1.0500000e-04
   2.6100000e+02   1.0218210e+00  -4.0661000e-02  -6.3576000e-02   4.1200000e-02  -1.1400000e-04   7.0000000e-05   1.0500000e-04
   2.6200000e+02   1.0257520e+00  -1.1038100e-01  -6.8475000e-02   6.6950000e-02  -1.1400000e-04   7.0000000e-05   1.0500000e-04
   2.6300000e+02   1.0296820e+00  -6.3902000e-02  -5.8689000e-02   5.1500000e-02  -1.1400000e-04   7.0000000e-05   1.0500000e-04
   2.6400000e+02   1.0336100e+00  -2.3236000e-02  -2.9343000e-02   3.6050000e-02  -1.1400000e-04   7.0000000e-05   1.0500000e-04
   2.6500000e+02   1.0375390e+00  -8.7143000e-02  -4.8912000e-02   4.6350000e-02  -1.1400000e-04   7.0000000e-05   1.0500000e-04
   2.6600000e+02   1.0414700e+00  -7.5523000e-02  -4.8910000e-02   1.5450000e-02  -1.1400000e-04   7.0000000e-05   1.0500000e-04
   2.6700000e+02   1.0454000e+00  -6.3903000e-02  -4.8909000e-02   5.1500000e-02  -1.1400000e-04   7.0000000e-05   1.0500000e-04
   2.6800000e+02   1.0493300e+00  -1.1619900e-01  -4.9070000e-03   5.1500000e-03  -1.1400000e-04   7.0000000e-05   1.0500000e-04
   2.6900000e+02   1.0532600e+00  -9.8766000e-02  -2.9355000e-02   1.0300000e-02  -1.1400000e-04   7.0000000e-05   1.0500000e-04
   2.7000000e+02   1.0571890e+00  -7.5529000e-02  -4.9010000e-03   4.6350000e-02  -1.1400000e-04   7.0000000e-05   1.0500000e-04
   2.7100000e+02   1.0611190e+00  -1.1039500e-01   3.4215000e-02   1.5450000e-02  -1.1400000e-04   7.0000000e-05   1.0500000e-04
   2.7200000e+02   1.0650490e+00  -9.8775000e-02   3.4217000e-02   8.2400000e-02  -1.1400000e-04   7.0000000e-05   1.0500000e-04
   2.7300000e+02   1.0689780e+00  -1.1038800e-01  -1.4685000e-02   3.6050000e-02  -1.1400000e-04   7.0000000e-05   1.0500000e-04
   2.7400000e+02   1.0729080e+00  -1.1039500e-01   3.4215000e-02  -3.0900000e-02  -1.1400000e-04   7.0000000e-05   1.0500000e-04
   2.7500000e+02   1.0768390e+00  -4.6477000e-02  -2.4456000e-02   2.5750000e-02  -1.1400000e-04   7.0000000e-05   1.0500000e-04
   2.7600000e+02   1.0807680e+00  -1.1038700e-01  -1.9576000e-02  -1.5450000e-02  -1.1400000e-04   7.0000000e-05   1.0500000e-04
   2.7700000e+02   1.0846980e+00  -9.8771000e-02   4.8750000e-03   1.5450000e-02  -1.1400000e-04   7.0000000e-05   1.0500000e-04
   2.7800000e+02   1.0886260e+00  -8.7152000e-02   1.4657000e-02   0.0000000e+00  -1.1400000e-04   7.0000000e-05   1.0500000e-04
   2.7900000e+02   1.0925560e+00  -9.8776000e-02   4.3995000e-02  -5.1500000e-03  -1.1400000e-04   7.0000000e-05   1.0500000e-04
   2.8000000e+02   1.0964860e+00  -8.7152000e-02   1.4658000e-02  -5.1500000e-03  -1.1400000e-04   7.0000000e-05   1.0500000e-04
   2.8100000e+02   1.1004150e+00  -5.8097000e-02  -2.4458000e-02  -5.6650000e-02  -1.1400000e-04   7.0000000e-05   1.0500000e-04
   2.8200000e+02   1.1043450e+00  -9.2960000e-02  -1.2000000e-05  -5.1500000e-03  -1.1400000e-04   7.0000000e-05   1.0500000e-04
   2.8300000e+02   1.1082740e+00  -8.1339000e-02  -4.9010000e-03  -6.6950000e-02  -1.1400000e-04   7.0000000e-05   1.0500000e-04
   2.8400000e+02   1.1122040e+00  -1.1616000e-02  -2.9342000e-02  -1.5450000e-02  -1.1400000e-04   7.0000000e-05   1.0500000e-04
   2.8500000e+02   1.1161350e+00  -8.1340000e-02  -1.2000000e-05  -4.1200000e-02  -1.1400000e-04   7.0000000e-05   1.0500000e-04
   2.8600000e+02   1.1200710e+00  -1.0458000e-01  -1.5000000e-05  -5.6650000e-02  -1.1400000e-04   7.0000000e-05   1.0500000e-04
   2.8700000e+02   1.1239940e+00  -1.7429000e-02  -4.8930000e-03  -4.1200000e-02  -1.1400000e-04   7.0000000e-05   1.0500000e-04
   2.8800000e+02   1.1279250e+00   9.2963000e-02  -1.9546000e-02  -3.6050000e-02  -1.1400000e-04   7.0000000e-05   1.0500000e-04
   2.8900000e+02   1.1318530e+00  -1.0457900e-01  -9.7940000e-03   0.0000000e+00  -1.1400000e-04   7.0000000e-05   1.0500000e-04
   2.9000000e+02   1.1357830e+00  -2.3238000e-02  -1.4673000e-02   2.0600000e-02  -1.1400000e-04   7.0000000e-05   1.0500000e-04
   2.9100000e+02   1.1397140e+00  -8.1335000e-02  -3.4241000e-02   0.0000000e+00  -1.1400000e-04   7.0000000e-05   1.0500000e-04
   2.9200000e+02   1.1436430e+00  -7.5532000e-02   1.4660000e-02   2.5750000e-02  -1.1400000e-04   7.0000000e-05   1.0500000e-04
   2.9300000e+02   1.1475710e+00  -5.8130000e-03   1.9559000e-02   5.1500000e-03  -1.1400000e-04   7.0000000e-05   1.0500000e-04
   2.9400000e+02   1.1515010e+00  -5.2291000e-02   9.7720000e-03   4.1200000e-02  -1.1400000e-04   7.0000000e-05   1.0500000e-04
   2.9500000e+02   1.1554320e+00  -9.8771000e-02   9.7650000e-03   4.6350000e-02  -1.1400000e-04   7.0000000e-05   1.0500000e-04
   2.9600000e+02   1.1593610e+00  -4.6476000e-02  -2.9347000e-02   3.6050000e-02  -1.1400000e-04   7.0000000e-05   1.0500000e-04
   2.9700000e+02   1.1632910e+00  -2.9046000e-02  -2.9344000e-02   5.6650000e-02  -1.1400000e-04   7.0000000e-05   1.0500000e-04
   2.9800000e+02   1.1672200e+00  -8.7151000e-02   4.8780000e-03   1.0300000e-02  -1.1400000e-04   7.0000000e-05   1.0500000e-04
   2.9900000e+02   1.1711500e+00  -5.8097000e-02  -2.4458000e-02   2.0600000e-02  -1.1400000e-04   7.0000000e-05   1.0500000e-04
   3.0000000e+02   1.1750800e+00  -3.4865000e-02   3.4225000e-02   3.0900000e-02  -1.1400000e-04   7.0000000e-05   1.0500000e-04
   3.0100000e+02   1.1790110e+00  -4.6483000e-02   1.9554000e-02   1.5450000e-02  -1.1400000e-04   7.0000000e-05   1.0500000e-04
   3.0200000e+02   1.1829410e+00  -5.8095000e-02  -3.9128000e-02   2.0600000e-02  -1.1400000e-04   7.0000000e-05   1.0500000e-04
   3.0300000e+02   1.1868700e+00  -8.1335000e-02  -3.4242000e-02  -1.0300000e-02  -1.1400000e-04   7.0000000e-05   1.0500000e-04
   3.0400000e+02   1.1907990e+00  -6.3904000e-02  -3.9129000e-02   3.0900000e-02  -1.1400000e-04   7.0000000e-05   1.0500000e-04
   3.0500000e+02   1.1947290e+00  -7.5522000e-02  -5.3801000e-02   2.5750000e-02  -1.1400000e-04   7.0000000e-05   1.0500000e-04
   3.0600000e+02   1.1986590e+00  -6.3902000e-02  -5.3799000e-02   4.6350000e-02  -1.1400000e-04   7.0000000e-05   1.0500000e-04
   3.0700000e+02   1.2025870e+00  -6.3905000e-02  -3.9129000e-02   3.6050000e-02  -1.1400000e-04   7.0000000e-05   1.0500000e-04
   3.0800000e+02   1.2065170e+00  -9.8763000e-02  -4.8913000e-02  -3.0900000e-02  -1.1400000e-04   7.0000000e-05   1.0500000e-04
   3.0900000e+02   1.2104480e+00  -9.8761000e-02  -6.8473000e-02   4.1200000e-02  -1.1400000e-04   7.0000000e-05   1.0500000e-04
   3.1000000e+02   1.2143770e+00  -8.7143000e-02  -4.8912000e-02  -2.0600000e-02  -1.1400000e-04   7.0000000e-05   1.0500000e-04
   3.1100000e+02   1.2183080e+00  -2.9043000e-02  -4.8904000e-02  -1.0300000e-02  -1.1400000e-04   7.0000000e-05   1.0500000e-04
   3.1200000e+02   1.2222370e+00  -9.2951000e-02  -5.8694000e-02   2.0600000e-02  -1.1400000e-04   7.0000000e-05   1.0500000e-04
   3.1300000e+02   1.2261660e+00  -4.0669000e-02  -4.8960000e-03   5.1500000e-03  -1.1400000e-04   7.0000000e-05   1.0500000e-04
   3.1400000e+02   1.2300970e+00  -4.0671000e-02   9.7740000e-03   3.0900000e-02  -1.1400000e-04   7.0000000e-05   1.0500000e-04
   3.1500000e+02   1.2340260e+00  -8.7149000e-02  -4.9030000e-03   1.0300000e-02  -1.1400000e-04   7.0000000e-05   1.0500000e-04
   3.1600000e+02   1.2379560e+00  -6.9719000e-02  -4.8990000e-03  -5.1500000e-03  -1.1400000e-04   7.0000000e-05   1.0500000e-04
   3.1700000e+02   1.2418860e+00  -5.8091000e-02  -6.3578000e-02  -3.0900000e-02  -1.1400000e-04   7.0000000e-05   1.0500000e-04
   3.1800000e+02   1.2458160e+00  -1.1038700e-01  -2.4465000e-02  -2.0600000e-02  -1.1400000e-04   7.0000000e-05   1.0500000e-04
   3.1900000e+02   1.2497450e+00  -7.5532000e-02   1.4660000e-02  -4.6350000e-02  -1.1400000e-04   7.0000000e-05   1.0500000e-04
   3.2000000e+02   1.2536760e+00  -4.0668000e-02  -1.4675000e-02  -1.5450000e-02  -1.1400000e-04   7.0000000e-05   1.0500000e-04
   3.2100000e+02   1.2576030e+00  -1.2201400e-01   2.4432000e-02  -4.6350000e-02  -1.1400000e-04   7.0000000e-05   1.0500000e-04
   3.2200000e+02   1.2615330e+00  -8.7156000e-02   3.9107000e-02   5.1500000e-03  -1.1400000e-04   7.0000000e-05   1.0500000e-04
   3.2300000e+02   1.2654630e+00  -4.0666000e-02  -2.4456000e-02   0.0000000e+00  -1.1400000e-04   7.0000000e-05   1.0500000e-04
   3.2400000e+02   1.2693930e+00  -1.3362700e-01  -1.9580000e-02   1.0300000e-02  -1.1400000e-04   7.0000000e-05   1.0500000e-04
   3.2500000e+02   1.2733230e+00  -1.0458000e-01  -1.4000000e-05   1.0300000e-02  -1.1400000e-04   7.0000000e-05   1.0500000e-04
   3.2600000e+02   1.2772520e+00  -6.3904000e-02  -4.4019000e-02   2.5750000e-02  -1.1400000e-04   7.0000000e-05   1.0500000e-04
   3.2700000e+02   1.2811810e+00  -1.0457500e-01  -3.4244000e-02   4.1200000e-02  -1.1400000e-04   7.0000000e-05   1.0500000e-04
   3.2800000e+02   1.2851120e+00  -1.2781900e-01  -4.9070000e-03   4.6350000e-02  -1.1400000e-04   7.0000000e-05   1.0500000e-04
   3.2900000e+02   1.2890420e+00  -8.7151000e-02   4.8780000e-03   3.0900000e-02  -1.1400000e-04   7.0000000e-05   1.0500000e-04
   3.3000000e+02   1.2929710e+00  -8.7148000e-02  -1.4683000e-02   6.1800000e-02  -1.1400000e-04   7.0000000e-05   1.0500000e-04
   3.3100000e+02   1.2969020e+00  -1.2781500e-01  -3.4249000e-02   4.6350000e-02  -1.1400000e-04   7.0000000e-05   1.0500000e-04
   3.3200000e+02   1.3008310e+00  -9.2959000e-02  -4.9040000e-03   2.5750000e-02  -1.1400000e-04   7.0000000e-05   1.0500000e-04
   3.3300000e+02   1.3047620e+00  -6.9718000e-02  -1.4680000e-02   4.6350000e-02  -1.1400000e-04   7.0000000e-05   1.0500000e-04
   3.3400000e+02   1.3086910e+00  -1.0458200e-01   1.4655000e-02   3.6050000e-02  -1.1400000e-04   7.0000000e-05   1.0500000e-04
   3.3500000e+02   1.3126210e+00  -6.9725000e-02   3.9111000e-02   3.6050000e-02  -1.1400000e-04   7.0000000e-05   1.0500000e-04
   3.3600000e+02   1.3165490e+00  -5.2292000e-02   1.4663000e-02  -2.5750000e-02  -1.1400000e-04   7.0000000e-05   1.0500000e-04
   3.3700000e+02   1.3204790e+00  -8.1341000e-02   4.8790000e-03   0.0000000e+00  -1.1400000e-04   7.0000000e-05   1.0500000e-04
   3.3800000e+02   1.3244090e+00  -6.3906000e-02  -2.9349000e-02   2.5750000e-02  -1.1400000e-04   7.0000000e-05   1.0500000e-04
   3.3900000e+02   1.3283390e+00  -9.2957000e-02  -2.4462000e-02   1.0300000e-02  -1.1400000e-04   7.0000000e-05   1.0500000e-04
   3.4000000e+02   1.3322680e+00  -6.3913000e-02   1.9551000e-02   4.1200000e-02  -1.1400000e-04   7.0000000e-05   1.0500000e-04
   3.4100000e+02   1.3361970e+00  -7.5531000e-02   4.8790000e-03   0.0000000e+00  -1.1400000e-04   7.0000000e-05   1.0500000e-04
   3.4200000e+02   1.3401280e+00  -5.8102000e-02   1.4661000e-02   4.1200000e-02  -1.1400000e-04   7.0000000e-05   1.0500000e-04
   3.4300000e+02   1.3440570e+00  -3.4864000e-02   2.9335000e-02   5.1500000e-03  -1.1400000e-04   7.0000000e-05   1.0500000e-04
   3.4400000e+02   1.3479880e+00  -5.8101000e-02   9.7720000e-03  -5.1500000e-02  -1.1400000e-04   7.0000000e-05   1.0500000e-04
   3.4500000e+02   1.3519180e+00  -8.7146000e-02  -2.9352000e-02   1.0300000e-02  -1.1400000e-04   7.0000000e-05   1.0500000e-04
   3.4600000e+02   1.3558470e+00  -4.6480000e-02  -6.0000000e-06  -5.1500000e-03  -1.1400000e-04   7.0000000e-05   1.0500000e-04
   3.4700000e+02   1.3597770e+00  -1.1616000e-02  -2.9342000e-02  -1.0300000e-02  -1.1400000e-04   7.0000000e-05   1.0500000e-04
   3.4800000e+02   1.3637070e+00  -6.3907000e-02  -1.9569000e-02   5.1500000e-03  -1.1400000e-04   7.0000000e-05   1.0500000e-04
   3.4900000e+02   1.3676360e+00  -1.7426000e-02  -2.4453000e-02  -4.6350000e-02  -1.1400000e-04   7.0000000e-05   1.0500000e-04
   3.5000000e+02   1.3715720e+00   2.0000000e-06  -1.4670000e-02   0.0000000e+00  -1.1400000e-04   7.0000000e-05   1.0500000e-04
   3.5100000e+02   1.3754950e+00  -9.2956000e-02  -2.4464000e-02  -4.6350000e-02  -1.1400000e-04   7.0000000e-05   1.0500000e-04
   3.5200000e+02   1.3794250e+00  -7.5522000e-02  -5.3801000e-02  -2.5750000e-02  -1.1400000e-04   7.0000000e-05   1.0500000e-04
   3.5300000e+02   1.3833550e+00  -3.4851000e-02  -5.8685000e-02  -4.1200000e-02  -1.1400000e-04   7.0000000e-05   1.0500000e-04
   3.5400000e+02   1.3872850e+00  -7.5525000e-02  -3.9130000e-02  -3.0900000e-02  -1.1400000e-04   7.0000000e-05   1.0500000e-04
   3.5500000e+02   1.3912150e+00  -6.3907000e-02  -1.9569000e-02  -2.0600000e-02  -1.1400000e-04   7.0000000e-05   1.0500000e-04
   3.5600000e+02   1.3951430e+00  -2.3239000e-02  -9.7830000e-03  -2.5750000e-02  -1.1400000e-04   7.0000000e-05   1.0500000e-04
   3.5700000e+02   1.3990740e+00  -8.7143000e-02  -4.8912000e-02   0.0000000e+00  -1.1400000e-04   7.0000000e-05   1.0500000e-04
   3.5800000e+02   1.4030040e+00  -8.7145000e-02  -3.4242000e-02   2.5750000e-02  -1.1400000e-04   7.0000000e-05   1.0500000e-04
   3.5900000e+02   1.4069330e+00  -2.9046000e-02  -2.9344000e-02   5.1500000e-03  -1.1400000e-04   7.0000000e-05   1.0500000e-04
   3.6000000e+02   1.4108640e+00  -7.5523000e-02  -4.8911000e-02   4.6350000e-02  -1.1400000e-04   7.0000000e-05   1.0500000e-04
   3.6100000e+02   1.4147940e+00  -1.7421000e-02  -5.8683000e-02   4.6350000e-02  -1.1400000e-04   7.0000000e-05   1.0500000e-04
   3.6200000e+02   1.4187220e+00  -5.8099000e-02  -9.7890000e-03   5.1500000e-02  -1.1400000e-04   7.0000000e-05   1.0500000e-04
   3.6300000e+02   1.4226530e+00  -9.8763000e-02  -4.8913000e-02   6.6950000e-02  -1.1400000e-04   7.0000000e-05   1.0500000e-04
   3.6400000e+02   1.4265810e+00  -1.1039000e-01  -1.5000000e-05   4.1200000e-02  -1.1400000e-04   7.0000000e-05   1.0500000e-04
   3.6500000e+02   1.4305100e+00  -4.0673000e-02   1.9555000e-02   6.1800000e-02  -1.1400000e-04   7.0000000e-05   1.0500000e-04
   3.6600000e+02   1.4344400e+00  -8.1333000e-02  -4.8911000e-02   3.0900000e-02  -1.1400000e-04   7.0000000e-05   1.0500000e-04
   3.6700000e+02   1.4383710e+00  -9.8769000e-02  -4.9030000e-03   5.6650000e-02  -1.1400000e-04   7.0000000e-05   1.0500000e-04
   3.6800000e+02   1.4423000e+00  -1.1038600e-01  -2.4466000e-02   5.1500000e-02  -1.1400000e-04   7.0000000e-05   1.0500000e-04
   3.6900000e+02   1.4462300e+00  -7.5524000e-02  -4.4021000e-02   0.0000000e+00  -1.1400000e-04   7.0000000e-05   1.0500000e-04
   3.7000000e+02   1.4501590e+00  -1.2781900e-01  -4.9090000e-03   3.6050000e-02  -1.1400000e-04   7.0000000e-05   1.0500000e-04
   3.7100000e+02   1.4540890e+00  -1.1038900e-01  -4.9060000e-03   2.5750000e-02  -1.1400000e-04   7.0000000e-05   1.0500000e-04
   3.7200000e+02   1.4580190e+00  -8.7146000e-02  -2.4463000e-02   3.6050000e-02  -1.1400000e-04   7.0000000e-05   1.0500000e-04
   3.7300000e+02   1.4619490e+00  -6.3905000e-02  -3.4239000e-02   4.1200000e-02  -1.1400000e-04   7.0000000e-05   1.0500000e-04
   3.7400000e+02   1.4658790e+00  -8.7147000e-02  -2.4462000e-02   2.5750000e-02  -1.1400000e-04   7.0000000e-05   1.0500000e-04
   3.7500000e+02   1.4698090e+00  -1.1039100e-01   4.8750000e-03   2.5750000e-02  -1.1400000e-04   7.0000000e-05   1.0500000e-04
   3.7600000e+02   1.4737380e+00  -1.3362900e-01  -4.9080000e-03   5.6650000e-02  -1.1400000e-04   7.0000000e-05   1.0500000e-04
   3.7700000e+02   1.4776690e+00  -1.2201100e-01   4.8720000e-03   1.5450000e-02  -1.1400000e-04   7.0000000e-05   1.0500000e-04
   3.7800000e+02   1.4815980e+00  -1.2201100e-01   9.7620000e-03   6.1800000e-02  -1.1400000e-04   7.0000000e-05   1.0500000e-04
   3.7900000e+02   1.4855260e+00  -4.0669000e-02  -4.8960000e-03  -5.1500000e-03  -1.1400000e-04   7.0000000e-05   1.0500000e-04
   3.8000000e+02   1.4894570e+00  -9.8775000e-02   3.4215000e-02  -5.1500000e-03  -1.1400000e-04   7.0000000e-05   1.0500000e-04
   3.8100000e+02   1.4933870e+00  -1.0457400e-01  -4.4025000e-02   5.1500000e-03  -1.1400000e-04   7.0000000e-05   1.0500000e-04
   3.8200000e+02   1.4973160e+00  -8.7147000e-02  -2.4462000e-02  -1.0300000e-02  -1.1400000e-04   7.0000000e-05   1.0500000e-04
   3.8300000e+02   1.5012460e+00  -5.8102000e-02   1.4662000e-02  -4.1200000e-02  -1.1400000e-04   7.0000000e-05   1.0500000e-04
   3.8400000e+02   1.5051760e+00  -1.0458100e-01   4.8760000e-03  -2.5750000e-02  -1.1400000e-04   7.0000000e-05   1.0500000e-04
   3.8500000e+02   1.5091050e+00  -5.8105000e-02   3.9112000e-02  -6.1800000e-02  -1.1400000e-04   7.0000000e-05   1.0500000e-04
   3.8600000e+02   1.5130340e+00  -3.4865000e-02   3.4225000e-02  -3.6050000e-02  -1.1400000e-04   7.0000000e-05   1.0500000e-04
   3.8700000e+02   1.5169650e+00  -9.2960000e-02  -1.4000000e-05  -5.6650000e-02  -1.1400000e-04   7.0000000e-05   1.0500000e-04
   3.8800000e+02   1.5208950e+00  -6.9721000e-02   4.8800000e-03  -3.0900000e-02  -1.1400000e-04   7.0000000e-05   1.0500000e-04
   3.8900000e+02   1.5248250e+00  -4.6476000e-02  -2.4457000e-02  -3.6050000e-02  -1.1400000e-04   7.0000000e-05   1.0500000e-04
   3.9000000e+02   1.5287550e+00  -1.0458100e-01   9.7650000e-03  -1.0300000e-02  -1.1400000e-04   7.0000000e-05   1.0500000e-04
   3.9100000e+02   1.5326840e+00  -5.2295000e-02   3.4223000e-02  -1.5450000e-02  -1.1400000e-04   7.0000000e-05   1.0500000e-04
   3.9200000e+02   1.5366130e+00  -2.3239000e-02  -4.8930000e-03  -1.5450000e-02  -1.1400000e-04   7.0000000e-05   1.0500000e-04
   3.9300000e+02   1.5405420e+00  -8.1339000e-02  -9.7910000e-03   5.1500000e-03  -1.1400000e-04   7.0000000e-05   1.0500000e-04
   3.9400000e+02   1.5444720e+00  -8.1337000e-02  -2.4461000e-02   1.5450000e-02  -1.1400000e-04   7.0000000e-05   1.0500000e-04
   3.9500000e+02   1.5484020e+00  -3.4854000e-02  -4.4015000e-02  -1.0300000e-02  -1.1400000e-04   7.0000000e-05   1.0500000e-04
   3.9600000e+02   1.5523320e+00  -4.6479000e-02  -9.7870000e-03   6.6950000e-02  -1.1400000e-04   7.0000000e-05   1.0500000e-04
   3.9700000e+02   1.5562620e+00  -6.9719000e-02  -9.7900000e-03   3.6050000e-02  -1.1400000e-04   7.0000000e-05   1.0500000e-04
   3.9800000e+02   1.5601920e+00  -5.8099000e-02  -9.7890000e-03   2.5750000e-02  -1.1400000e-04   7.0000000e-05   1.0500000e-04
   3.9900000e+02   1.5641210e+00  -6.9719000e-02  -9.7900000e-03   6.6950000e-02  -1.1400000e-04   7.0000000e-05   1.0500000e-04
   4.0000000e+02   1.5680510e+00  -6.9716000e-02  -2.9350000e-02   0.0000000e+00  -1.1400000e-04   7.0000000e-05   1.0500000e-04
   4.0100000e+02   1.5719810e+00  -4.0669000e-02  -9.7850000e-03   3.6050000e-02  -1.1400000e-04   7.0000000e-05   1.0500000e-04
   4.0200000e+02   1.5759100e+00  -5.2283000e-02  -4.8907000e-02  -1.5450000e-02  -1.1400000e-04   7.0000000e-05   1.0500000e-04
   4.0300000e+02   1.5798410e+00  -9.2955000e-02  -3.9132000e-02   2.5750000e-02  -1.1400000e-04   7.0000000e-05   1.0500000e-04
   4.0400000e+02   1.5837700e+00  -2.3238000e-02  -1.4673000e-02   3.6050000e-02  -1.1400000e-04   7.0000000e-05   1.0500000e-04
   4.0500000e+02   1.5877000e+00  -4.6478000e-02  -1.4676000e-02  -1.0300000e-02  -1.1400000e-04   7.0000000e-05   1.0500000e-04
   4.0600000e+02   1.5916310e+00  -6.9720000e-02  -1.0000000e-05   7.2100000e-02  -1.1400000e-04   7.0000000e-05   1.0500000e-04
   4.0700000e+02   1.5955580e+00  -8.1342000e-02   1.4658000e-02   1.5450000e-02  -1.1400000e-04   7.0000000e-05   1.0500000e-04
   4.0800000e+02   1.5994880e+00  -9.2957000e-02  -1.9574000e-02   5.1500000e-02  -1.1400000e-04   7.0000000e-05   1.0500000e-04
   4.0900000e+02   1.6034180e+00  -1.7426000e-02  -2.9343000e-02   2.5750000e-02  -1.1400000e-04   7.0000000e-05   1.0500000e-04
   4.1000000e+02   1.6073890e+00  -7.5531000e-02   4.8800000e-03   1.0300000e-02  -1.1400000e-04   7.0000000e-05   1.0500000e-04
   4.1100000e+02   1.6112780e+00  -9.2959000e-02  -9.7920000e-03   2.0600000e-02  -1.1400000e-04   7.0000000e-05   1.0500000e-04
   4.1200000e+02   1.6152070e+00  -2.3233000e-02  -4.8903000e-02   2.0600000e-02  -1.1400000e-04   7.0000000e-05   1.0500000e-04
   4.1300000e+02   1.6191360e+00  -8.1339000e-02  -9.7910000e-03   1.0300000e-02  -1.1400000e-04   7.0000000e-05   1.0500000e-04
   4.1400000e+02   1.6230980e+00  -8.1339000e-02  -9.7910000e-03   2.5750000e-02  -1.1400000e-04   7.0000000e-05   1.0500000e-04
   4.1500000e+02   1.6269970e+00  -2.3235000e-02  -3.4233000e-02  -3.6050000e-02  -1.1400000e-04   7.0000000e-05   1.0500000e-04
   4.1600000e+02   1.6309260e+00  -6.9716000e-02  -2.9350000e-02   2.0600000e-02  -1.1400000e-04   7.0000000e-05   1.0500000e-04
   4.1700000e+02   1.6348570e+00  -1.1038600e-01  -2.9356000e-02  -1.5450000e-02  -1.1400000e-04   7.0000000e-05   1.0500000e-04
   4.1800000e+02   1.6387870e+00  -4.6477000e-02  -1.9567000e-02   1.0300000e-02  -1.1400000e-04   7.0000000e-05   1.0500000e-04
   4.1900000e+02   1.6427150e+00  -6.3906000e-02  -2.4459000e-02  -3.0900000e-02  -1.1400000e-04   7.0000000e-05   1.0500000e-04
   4.2000000e+02   1.6466460e+00  -1.1038900e-01  -9.7950000e-03  -1.0300000e-02  -1.1400000e-04   7.0000000e-05   1.0500000e-04
   4.2100000e+02   1.6505760e+00  -6.3903000e-02  -5.3799000e-02  -1.5450000e-02  -1.1400000e-04   7.0000000e-05   1.0500000e-04
   4.2200000e+02   1.6545040e+00  -6.3903000e-02  -4.8909000e-02  -2.0600000e-02  -1.1400000e-04   7.0000000e-05   1.0500000e-04
   4.2300000e+02   1.6584340e+00  -1.3943100e-01  -6.8479000e-02  -1.0300000e-02  -1.1400000e-04   7.0000000e-05   1.0500000e-04
   4.2400000e+02   1.6623640e+00  -4.0658000e-02  -8.8025000e-02   3.0900000e-02  -1.1400000e-04   7.0000000e-05   1.0500000e-04
   4.2500000e+02   1.6662940e+00  -3.4856000e-02  -2.9345000e-02   5.1500000e-03  -1.1400000e-04   7.0000000e-05   1.0500000e-04
   4.2600000e+02   1.6702240e+00  -1.1038900e-01  -4.9060000e-03   3.6050000e-02  -1.1400000e-04   7.0000000e-05   1.0500000e-04
   4.2700000e+02   1.6741540e+00  -6.9725000e-02   3.4220000e-02   1.0300000e-02  -1.1400000e-04   7.0000000e-05   1.0500000e-04
   4.2800000e+02   1.6780820e+00  -5.2289000e-02  -4.8980000e-03   5.6650000e-02  -1.1400000e-04   7.0000000e-05   1.0500000e-04
   4.2900000e+02   1.6820130e+00  -1.1619400e-01  -4.4027000e-02   1.0300000e-02  -1.1400000e-04   7.0000000e-05   1.0500000e-04
   4.3000000e+02   1.6859430e+00  -8.7149000e-02  -4.9020000e-03   4.6350000e-02  -1.1400000e-04   7.0000000e-05   1.0500000e-04
   4.3100000e+02   1.6898740e+00  -5.2287000e-02  -2.4457000e-02   0.0000000e+00  -1.1400000e-04   7.0000000e-05   1.0500000e-04
   4.3200000e+02   1.6938020e+00  -6.9714000e-02  -4.4019000e-02   3.0900000e-02  -1.1400000e-04   7.0000000e-05   1.0500000e-04
   4.3300000e+02   1.6977320e+00  -9.2958000e-02  -1.4682000e-02   5.1500000e-02  -1.1400000e-04   7.0000000e-05   1.0500000e-04
   4.3400000e+02   1.7016610e+00  -1.1039100e-01   4.8750000e-03   3.0900000e-02  -1.1400000e-04   7.0000000e-05   1.0500000e-04
   4.3500000e+02   1.7055920e+00  -7.5528000e-02  -1.4681000e-02   2.0600000e-02  -1.1400000e-04   7.0000000e-05   1.0500000e-04
   4.3600000e+02   1.7095200e+00  -9.2955000e-02  -3.4244000e-02   4.6350000e-02  -1.1400000e-04   7.0000000e-05   1.0500000e-04
   4.3700000e+02   1.7134490e+00  -1.1038800e-01  -1.4686000e-02   2.5750000e-02  -1.1400000e-04   7.0000000e-05   1.0500000e-04
   4.3800000e+02   1.7173800e+00  -7.5529000e-02  -4.9010000e-03   4.1200000e-02  -1.1400000e-04   7.0000000e-05   1.0500000e-04
   4.3900000e+02   1.7213090e+00  -1.1038600e-01  -2.9355000e-02   2.5750000e-02  -1.1400000e-04   7.0000000e-05   1.0500000e-04
   4.4000000e+02   1.7252400e+00  -8.7149000e-02  -4.9020000e-03   4.6350000e-02  -1.1400000e-04   7.0000000e-05   1.0500000e-04
   4.4100000e+02   1.7291690e+00  -1.0458300e-01   1.9546000e-02   2.0600000e-02  -1.1400000e-04   7.0000000e-05   1.0500000e-04
   4.4200000e+02   1.7330980e+00  -9.2957000e-02  -1.9572000e-02   5.1500000e-02  -1.1400000e-04   7.0000000e-05   1.0500000e-04
   4.4300000e+02   1.7370280e+00  -1.0457700e-01  -1.9574000e-02   3.6050000e-02  -1.1400000e-04   7.0000000e-05   1.0500000e-04
   4.4400000e+02   1.7409580e+00  -8.7148000e-02  -1.4683000e-02   6.6950000e-02  -1.1400000e-04   7.0000000e-05   1.0500000e-04
   4.4500000e+02   1.7448880e+00  -4.0664000e-02  -4.4016000e-02   0.0000000e+00  -1.1400000e-04   7.0000000e-05   1.0500000e-04
   4.4600000e+02   1.7488190e+00  -1.0458300e-01   1.9545000e-02   1.5450000e-02  -1.1400000e-04   7.0000000e-05   1.0500000e-04
   4.4700000e+02   1.7527470e+00  -1.0458100e-01   9.7650000e-03   3.0900000e-02  -1.1400000e-04   7.0000000e-05   1.0500000e-04
   4.4800000e+02   1.7566770e+00  -5.8099000e-02  -4.8980000e-03  -3.6050000e-02  -1.1400000e-04   7.0000000e-05   1.0500000e-04
   4.4900000e+02   1.7606080e+00  -1.0458300e-01   1.9546000e-02  -2.5750000e-02  -1.1400000e-04   7.0000000e-05   1.0500000e-04
   4.5000000e+02   1.7645370e+00  -1.0458500e-01   3.4216000e-02  -1.5450000e-02  -1.1400000e-04   7.0000000e-05   1.0500000e-04
   4.5100000e+02   1.7684650e+00  -5.8100000e-02  -8.0000000e-06  -5.1500000e-02  -1.1400000e-04   7.0000000e-05   1.0500000e-04
   4.5200000e+02   1.7723950e+00  -8.1340000e-02  -1.1000000e-05  -2.0600000e-02  -1.1400000e-04   7.0000000e-05   1.0500000e-04
   4.5300000e+02   1.7763260e+00  -1.0457900e-01  -4.9050000e-03  -6.1800000e-02  -1.1400000e-04   7.0000000e-05   1.0500000e-04
   4.5400000e+02   1.7802550e+00  -3.4862000e-02   1.4665000e-02  -2.0600000e-02  -1.1400000e-04   7.0000000e-05   1.0500000e-04
   4.5500000e+02   1.7841850e+00  -5.8105000e-02   3.4221000e-02  -3.6050000e-02  -1.1400000e-04   7.0000000e-05   1.0500000e-04
   4.5600000e+02   1.7881140e+00  -1.1620200e-01   1.4653000e-02  -2.0600000e-02  -1.1400000e-04   7.0000000e-05   1.0500000e-04
   4.5700000e+02   1.7920440e+00  -4.0670000e-02  -6.0000000e-06  -2.0600000e-02  -1.1400000e-04   7.0000000e-05   1.0500000e-04
   4.5800000e+02   1.7959740e+00  -6.9715000e-02  -3.4239000e-02  -1.5450000e-02  -1.1400000e-04   7.0000000e-05   1.0500000e-04
   4.5900000e+02   1.7999040e+00  -9.2966000e-02   4.3998000e-02  -1.5450000e-02  -1.1400000e-04   7.0000000e-05   1.0500000e-04
   4.6000000e+02   1.8038340e+00  -4.0669000e-02  -9.7850000e-03   3.6050000e-02  -1.1400000e-04   7.0000000e-05   1.0500000e-04
   4.6100000e+02   1.8077640e+00  -2.3239000e-02  -9.7830000e-03  -2.5750000e-02  -1.1400000e-04   7.0000000e-05   1.0500000e-04
   4.6200000e+02   1.8116930e+00  -3.4863000e-02   1.9555000e-02   5.1500000e-02  -1.1400000e-04   7.0000000e-05   1.0500000e-04
   4.6300000e+02   1.8156230e+00  -5.8096000e-02  -2.4459000e-02  -3.6050000e-02  -1.1400000e-04   7.0000000e-05   1.0500000e-04
   4.6400000e+02   1.8195530e+00  -5.8095000e-02  -3.4239000e-02   2.5750000e-02  -1.1400000e-04   7.0000000e-05   1.0500000e-04
   4.6500000e+02   1.8234810e+00  -6.3912000e-02   1.4661000e-02  -2.0600000e-02  -1.1400000e-04   7.0000000e-05   1.0500000e-04
   4.6600000e+02   1.8274110e+00  -6.3903000e-02  -4.8909000e-02  -5.1500000e-03  -1.1400000e-04   7.0000000e-05   1.0500000e-04
   4.6700000e+02   1.8313410e+00  -2.9040000e-02  -6.8464000e-02   5.1500000e-02  -1.1400000e-04   7.0000000e-05   1.0500000e-04
   4.6800000e+02   1.8352710e+00  -4.0667000e-02  -1.9565000e-02   5.1500000e-03  -1.1400000e-04   7.0000000e-05   1.0500000e-04
   4.6900000e+02   1.8392010e+00  -8.1341000e-02   4.8790000e-03   2.5750000e-02  -1.1400000e-04   7.0000000e-05   1.0500000e-04
   4.7000000e+02   1.8431300e+00  -7.5534000e-02   2.9330000e-02   1.0300000e-02  -1.1400000e-04   7.0000000e-05   1.0500000e-04
   4.7100000e+02   1.8470600e+00  -3.4863000e-02   1.9555000e-02  -1.0300000e-02  -1.1400000e-04   7.0000000e-05   1.0500000e-04
   4.7200000e+02   1.8509900e+00  -3.4855000e-02  -3.4235000e-02   2.0600000e-02  -1.1400000e-04   7.0000000e-05   1.0500000e-04
   4.7300000e+02   1.8549200e+00  -5.8097000e-02  -1.9569000e-02  -1.0300000e-02  -1.1400000e-04   7.0000000e-05   1.0500000e-04
   4.7400000e+02   1.8588500e+00  -3.4856000e-02  -2.9345000e-02   3.0900000e-02  -1.1400000e-04   7.0000000e-05   1.0500000e-04
   4.7500000e+02   1.8627790e+00  -6.3904000e-02  -3.9129000e-02  -1.0300000e-02  -1.1400000e-04   7.0000000e-05   1.0500000e-04
   4.7600000e+02   1.8667100e+00  -3.4857000e-02  -1.9565000e-02   6.1800000e-02  -1.1400000e-04   7.0000000e-05   1.0500000e-04
   4.7700000e+02   1.8706380e+00  -4.6480000e-02  -7.0000000e-06   2.0600000e-02  -1.1400000e-04   7.0000000e-05   1.0500000e-04
   4.7800000e+02   1.8745750e+00  -8.1337000e-02  -1.9571000e-02   5.6650000e-02  -1.1400000e-04   7.0000000e-05   1.0500000e-04
   4.7900000e+02   1.8784970e+00  -1.0457700e-01  -2.4464000e-02   0.0000000e+00  -1.1400000e-04   7.0000000e-05   1.0500000e-04
   4.8000000e+02   1.8824270e+00  -1.7430000e-02  -2.0000000e-06   3.6050000e-02  -1.1400000e-04   7.0000000e-05   1.0500000e-04
   4.8100000e+02   1.8863570e+00  -1.1614000e-02  -4.4012000e-02  -2.0600000e-02  -1.1400000e-04   7.0000000e-05   1.0500000e-04
   4.8200000e+02   1.8902870e+00  -8.1337000e-02  -1.9571000e-02  -1.0300000e-02  -1.1400000e-04   7.0000000e-05   1.0500000e-04
   4.8300000e+02   1.8942170e+00  -5.8101000e-02   9.7710000e-03  -2.0600000e-02  -1.1400000e-04   7.0000000e-05   1.0500000e-04
   4.8400000e+02   1.8981470e+00  -4.0669000e-02  -4.8960000e-03   0.0000000e+00  -1.1400000e-04   7.0000000e-05   1.0500000e-04
   4.8500000e+02   1.9020750e+00  -6.9716000e-02  -2.4460000e-02  -3.0900000e-02  -1.1400000e-04   7.0000000e-05   1.0500000e-04
   4.8600000e+02   1.9060060e+00  -8.1337000e-02  -1.9572000e-02  -2.0600000e-02  -1.1400000e-04   7.0000000e-05   1.0500000e-04
   4.8700000e+02   1.9099350e+00  -5.2280000e-02  -6.8468000e-02  -2.0600000e-02  -1.1400000e-04   7.0000000e-05   1.0500000e-04
   4.8800000e+02   1.9138650e+00  -6.9710000e-02  -7.8249000e-02   0.0000000e+00  -1.1400000e-04   7.0000000e-05   1.0500000e-04
   4.8900000e+02   1.9177960e+00  -7.5527000e-02  -1.9570000e-02  -4.1200000e-02  -1.1400000e-04   7.0000000e-05   1.0500000e-04
   4.9000000e+02   1.9217240e+00  -6.3908000e-02  -1.4679000e-02  -1.0300000e-02  -1.1400000e-04   7.0000000e-05   1.0500000e-04
   4.9100000e+02   1.9256540e+00  -6.3910000e-02  -9.0000000e-06  -5.1500000e-03  -1.1400000e-04   7.0000000e-05   1.0500000e-04
   4.9200000e+02   1.9295850e+00  -1.1038900e-01  -9.7950000e-03   2.0600000e-02  -1.1400000e-04   7.0000000e-05   1.0500000e-04
   4.9300000e+02   1.9335140e+00  -4.0662000e-02  -5.3796000e-02   4.1200000e-02  -1.1400000e-04   7.0000000e-05   1.0500000e-04
   4.9400000e+02   1.9374420e+00  -8.7143000e-02  -4.8913000e-02   3.0900000e-02  -1.1400000e-04   7.0000000e-05   1.0500000e-04
   4.9500000e+02   1.9413730e+00  -9.8767000e-02  -1.9575000e-02   1.0300000e-02  -1.1400000e-04   7.0000000e-05   1.0500000e-04
   4.9600000e+02   1.9453030e+00  -6.3901000e-02  -5.8689000e-02   6.1800000e-02  -1.1400000e-04   7.0000000e-05   1.0500000e-04
   4.9700000e+02   1.9492320e+00  -6.9719000e-02  -9.7900000e-03  -5.1500000e-03  -1.1400000e-04   7.0000000e-05   1.0500000e-04
   4.9800000e+02   1.9531620e+00  -8.7149000e-02  -9.7920000e-03   5.6650000e-02  -1.1400000e-04   7.0000000e-05   1.0500000e-04
   4.9900000e+02   1.9570910e+00  -5.2289000e-02  -9.7870000e-03  -1.5450000e-02  -1.1400000e-04   7.0000000e-05   1.0500000e-04
   5.0000000e+02   1.9610210e+00  -8.1332000e-02  -5.8691000e-02   3.0900000e-02  -1.1400000e-04   7.0000000e-05   1.0500000e-04
   5.0100000e+02   1.9649510e+00  -8.7145000e-02  -3.4242000e-02  -1.5450000e-02  -1.1400000e-04   7.0000000e-05   1.0500000e-04
   5.0200000e+02   1.9688820e+00  -8.7143000e-02  -4.8912000e-02   2.5750000e-02  -1.1400000e-04   7.0000000e-05   1.0500000e-04
   5.0300000e+02   1.9728110e+00  -6.3905000e-02  -3.4239000e-02   3.0900000e-02  -1.1400000e-04   7.0000000e-05   1.0500000e-04
   5.0400000e+02   1.9767410e+00  -5.8099000e-02  -4.8990000e-03   3.0900000e-02  -1.1400000e-04   7.0000000e-05   1.0500000e-04
   5.0500000e+02   1.9806710e+00  -8.1340000e-02  -1.2000000e-05   2.0600000e-02  -1.1400000e-04   7.0000000e-05   1.0500000e-04
   5.0600000e+02   1.9846000e+00  -1.2781900e-01  -4.9090000e-03   6.6950000e-02  -1.1400000e-04   7.0000000e-05   1.0500000e-04
   5.0700000e+02   1.9885300e+00  -6.3904000e-02  -4.4019000e-02  -1.5450000e-02  -1.1400000e-04   7.0000000e-05   1.0500000e-04
   5.0800000e+02   1.9924590e+00  -6.9714000e-02  -4.4019000e-02   7.2100000e-02  -1.1400000e-04   7.0000000e-05   1.0500000e-04
   5.0900000e+02   1.9963890e+00  -1.1619400e-01  -4.4026000e-02   2.5750000e-02  -1.1400000e-04   7.0000000e-05   1.0500000e-04
   5.1000000e+02   2.0003190e+00  -6.3910000e-02  -9.0000000e-06   3.6050000e-02  -1.1400000e-04   7.0000000e-05   1.0500000e-04
   5.1100000e+02   2.0042480e+00  -1.1038400e-01  -4.4025000e-02   2.5750000e-02  -1.1400000e-04   7.0000000e-05   1.0500000e-04
   5.1200000e+02   2.0081790e+00  -1.1038900e-01  -4.9050000e-03   5.6650000e-02  -1.1400000e-04   7.0000000e-05   1.0500000e-04
   5.1300000e+02   2.0121190e+00  -6.9722000e-02   1.4660000e-02   2.0600000e-02  -1.1400000e-04   7.0000000e-05   1.0500000e-04
   5.1400000e+02   2.0160370e+00  -1.2200200e-01  -5.3808000e-02   3.6050000e-02  -1.1400000e-04   7.0000000e-05   1.0500000e-04
   5.1500000e+02   2.0199680e+00  -1.2200500e-01  -3.4248000e-02  -2.5750000e-02  -1.1400000e-04   7.0000000e-05   1.0500000e-04
   5.1600000e+02   2.0238970e+00  -8.7146000e-02  -2.4463000e-02   2.5750000e-02  -1.1400000e-04   7.0000000e-05   1.0500000e-04
   5.1700000e+02   2.0278270e+00  -7.5524000e-02  -4.4020000e-02  -5.6650000e-02  -1.1400000e-04   7.0000000e-05   1.0500000e-04
   5.1800000e+02   2.0317580e+00  -1.1619700e-01  -2.4466000e-02   2.5750000e-02  -1.1400000e-04   7.0000000e-05   1.0500000e-04
   5.1900000e+02   2.0356870e+00  -1.1039200e-01   1.4655000e-02  -3.6050000e-02  -1.1400000e-04   7.0000000e-05   1.0500000e-04
   5.2000000e+02   2.0396160e+00  -6.3911000e-02   4.8810000e-03  -3.6050000e-02  -1.1400000e-04   7.0000000e-05   1.0500000e-04
   5.2100000e+02   2.0435470e+00  -1.0457900e-01  -9.7940000e-03  -3.0900000e-02  -1.1400000e-04   7.0000000e-05   1.0500000e-04
   5.2200000e+02   2.0474740e+00  -9.8769000e-02  -4.9050000e-03  -5.6650000e-02  -1.1400000e-04   7.0000000e-05   1.0500000e-04
   5.2300000e+02   2.0514040e+00  -8.7149000e-02  -4.9030000e-03  -1.5450000e-02  -1.1400000e-04   7.0000000e-05   1.0500000e-04
   5.2400000e+02   2.0553340e+00  -1.3362900e-01  -4.9100000e-03  -5.1500000e-03  -1.1400000e-04   7.0000000e-05   1.0500000e-04
   5.2500000e+02   2.0592650e+00  -1.0458200e-01   1.4655000e-02  -1.5450000e-02  -1.1400000e-04   7.0000000e-05   1.0500000e-04
   5.2600000e+02   2.0631940e+00  -7.5530000e-02  -1.1000000e-05   2.5750000e-02  -1.1400000e-04   7.0000000e-05   1.0500000e-04
   5.2700000e+02   2.0671240e+00  -6.3909000e-02  -4.8990000e-03   5.1500000e-03  -1.1400000e-04   7.0000000e-05   1.0500000e-04
   5.2800000e+02   2.0710520e+00  -1.0458000e-01  -1.4000000e-05   4.6350000e-02  -1.1400000e-04   7.0000000e-05   1.0500000e-04
   5.2900000e+02   2.0749830e+00  -6.3905000e-02  -3.4239000e-02  -1.5450000e-02  -1.1400000e-04   7.0000000e-05   1.0500000e-04
   5.3000000e+02   2.0789130e+00  -1.0457600e-01  -2.9354000e-02   2.5750000e-02  -1.1400000e-04   7.0000000e-05   1.0500000e-04
   5.3100000e+02   2.0828430e+00  -1.0458300e-01   1.9546000e-02  -2.5750000e-02  -1.1400000e-04   7.0000000e-05   1.0500000e-04
   5.3200000e+02   2.0867730e+00  -8.7152000e-02   1.4657000e-02   3.6050000e-02  -1.1400000e-04   7.0000000e-05   1.0500000e-04
   5.3300000e+02   2.0907030e+00  -5.8102000e-02   1.4661000e-02  -2.5750000e-02  -1.1400000e-04   7.0000000e-05   1.0500000e-04
   5.3400000e+02   2.0946310e+00  -5.2293000e-02   1.9552000e-02   2.0600000e-02  -1.1400000e-04   7.0000000e-05   1.0500000e-04
   5.3500000e+02   2.0985620e+00  -5.8095000e-02  -3.4239000e-02  -1.0300000e-02  -1.1400000e-04   7.0000000e-05   1.0500000e-04
   5.3600000e+02   2.1024920e+00  -8.1334000e-02  -3.9132000e-02   1.5450000e-02  -1.1400000e-04   7.0000000e-05   1.0500000e-04
   5.3700000e+02   2.1064200e+00  -8.1339000e-02  -4.9010000e-03   2.0600000e-02  -1.1400000e-04   7.0000000e-05   1.0500000e-04
   5.3800000e+02   2.1103490e+00  -1.0457800e-01  -1.4684000e-02   2.0600000e-02  -1.1400000e-04   7.0000000e-05   1.0500000e-04
   5.3900000e+02   2.1142800e+00  -8.1337000e-02  -1.9571000e-02   1.0300000e-02  -1.1400000e-04   7.0000000e-05   1.0500000e-04
   5.4000000e+02   2.1182100e+00  -3.4862000e-02   1.4665000e-02   2.5750000e-02  -1.1400000e-04   7.0000000e-05   1.0500000e-04
   5.4100000e+02   2.1221390e+00  -8.1341000e-02   9.7690000e-03  -5.1500000e-03  -1.1400000e-04   7.0000000e-05   1.0500000e-04
   5.4200000e+02   2.1260780e+00  -1.0457900e-01  -4.9050000e-03   6.6950000e-02  -1.1400000e-04   7.0000000e-05   1.0500000e-04
   5.4300000e+02   2.1299980e+00  -3.4856000e-02  -2.4455000e-02   1.5450000e-02  -1.1400000e-04   7.0000000e-05   1.0500000e-04
   5.4400000e+02   2.1339280e+00  -5.8102000e-02   1.4661000e-02   5.6650000e-02  -1.1400000e-04   7.0000000e-05   1.0500000e-04
   5.4500000e+02   2.1378590e+00  -9.8773000e-02   1.9545000e-02  -1.0300000e-02  -1.1400000e-04   7.0000000e-05   1.0500000e-04
   5.4600000e+02   2.1417890e+00  -4.6483000e-02   1.9553000e-02   1.5450000e-02  -1.1400000e-04   7.0000000e-05   1.0500000e-04
   5.4700000e+02   2.1457180e+00  -6.9725000e-02   3.9111000e-02  -1.5450000e-02  -1.1400000e-04   7.0000000e-05   1.0500000e-04
   5.4800000e+02   2.1496490e+00  -8.7149000e-02  -4.9020000e-03  -1.5450000e-02  -1.1400000e-04   7.0000000e-05   1.0500000e-04
   5.4900000e+02   2.1535780e+00  -5.8103000e-02   2.4442000e-02  -2.0600000e-02  -1.1400000e-04   7.0000000e-05   1.0500000e-04
   5.5000000e+02   2.1575070e+00  -8.1335000e-02  -3.4241000e-02  -5.1500000e-03  -1.1400000e-04   7.0000000e-05   1.0500000e-04
   5.5100000e+02   2.1614360e+00  -1.1619700e-01  -2.4466000e-02  -5.1500000e-02  -1.1400000e-04   7.0000000e-05   1.0500000e-04
   5.5200000e+02   2.1653660e+00  -5.8109000e-02   5.8671000e-02   0.0000000e+00  -1.1400000e-04   7.0000000e-05   1.0500000e-04
   5.5300000e+02   2.1692960e+00  -2.9054000e-02   2.9336000e-02  -6.6950000e-02  -1.1400000e-04   7.0000000e-05   1.0500000e-04
   5.5400000e+02   2.1732260e+00  -9.8768000e-02  -1.4685000e-02  -5.1500000e-03  -1.1400000e-04   7.0000000e-05   1.0500000e-04
   5.5500000e+02   2.1771560e+00  -4.6481000e-02   9.7730000e-03  -3.6050000e-02  -1.1400000e-04   7.0000000e-05   1.0500000e-04
   5.5600000e+02   2.1810860e+00  -2.3241000e-02   9.7770000e-03  -3.6050000e-02  -1.1400000e-04   7.0000000e-05   1.0500000e-04
   5.5700000e+02   2.1850140e+00  -4.0668000e-02  -1.4675000e-02  -1.0300000e-02  -1.1400000e-04   7.0000000e-05   1.0500000e-04
   5.5800000e+02   2.1889450e+00  -6.3905000e-02  -3.4239000e-02   5.1500000e-03  -1.1400000e-04   7.0000000e-05   1.0500000e-04
   5.5900000e+02   2.1928750e+00  -4.6479000e-02  -9.7860000e-03   5.1500000e-03  -1.1400000e-04   7.0000000e-05   1.0500000e-04
   5.6000000e+02   2.1968040e+00  -6.3907000e-02  -2.4459000e-02   2.5750000e-02  -1.1400000e-04   7.0000000e-05   1.0500000e-04
   5.6100000e+02   2.2007340e+00  -8.1341000e-02   4.8790000e-03  -1.0300000e-02  -1.1400000e-04   7.0000000e-05   1.0500000e-04
   5.6200000e+02   2.2046650e+00  -5.2289000e-02  -9.7880000e-03   4.6350000e-02  -1.1400000e-04   7.0000000e-05   1.0500000e-04
   5.6300000e+02   2.2085930e+00  -6.9719000e-02  -9.7900000e-03  -5.1500000e-03  -1.1400000e-04   7.0000000e-05   1.0500000e-04
   5.6400000e+02   2.2125240e+00  -4.6481000e-02   4.8830000e-03   2.0600000e-02  -1.1400000e-04   7.0000000e-05   1.0500000e-04
   5.6500000e+02   2.2164520e+00  -2.3239000e-02  -9.7830000e-03  -2.5750000e-02  -1.1400000e-04   7.0000000e-05   1.0500000e-04
   5.6600000e+02   2.2203810e+00  -9.2959000e-02  -9.7940000e-03  -5.1500000e-03  -1.1400000e-04   7.0000000e-05   1.0500000e-04
   5.6700000e+02   2.2243120e+00  -8.1339000e-02  -9.7910000e-03  -3.0900000e-02  -1.1400000e-04   7.0000000e-05   1.0500000e-04
   5.6800000e+02   2.2282410e+00  -6.3909000e-02  -9.7890000e-03  -5.1500000e-03  -1.1400000e-04   7.0000000e-05   1.0500000e-04
   5.6900000e+02   2.2321710e+00  -8.1338000e-02  -1.4681000e-02  -4.1200000e-02  -1.1400000e-04   7.0000000e-05   1.0500000e-04
   5.7000000e+02   2.2361010e+00   5.8120000e-03  -1.4669000e-02   2.0600000e-02  -1.1400000e-04   7.0000000e-05   1.0500000e-04
   5.7100000e+02   2.2400300e+00  -4.6476000e-02  -2.9346000e-02   5.1500000e-03  -1.1400000e-04   7.0000000e-05   1.0500000e-04
   5.7200000e+02   2.2439600e+00  -6.9714000e-02  -3.9130000e-02   5.1500000e-02  -1.1400000e-04   7.0000000e-05   1.0500000e-04
   5.7300000e+02   2.2478900e+00  -2.9043000e-02  -4.8904000e-02   2.5750000e-02  -1.1400000e-04   7.0000000e-05   1.0500000e-04
   5.7400000e+02   2.2518200e+00  -5.2291000e-02   9.7720000e-03   4.6350000e-02  -1.1400000e-04   7.0000000e-05   1.0500000e-04
   5.7500000e+02   2.2557500e+00  -4.6477000e-02  -1.9567000e-02   3.0900000e-02  -1.1400000e-04   7.0000000e-05   1.0500000e-04
   5.7600000e+02   2.2596790e+00   1.0000000e-06  -9.7800000e-03   7.2100000e-02  -1.1400000e-04   7.0000000e-05   1.0500000e-04
   5.7700000e+02   2.2636090e+00  -5.8101000e-02   9.7720000e-03   1.5450000e-02  -1.1400000e-04   7.0000000e-05   1.0500000e-04
   5.7800000e+02   2.2675400e+00  -5.2284000e-02  -4.4017000e-02   6.6950000e-02  -1.1400000e-04   7.0000000e-05   1.0500000e-04
   5.7900000e+02   2.2714690e+00  -5.8010000e-03  -6.8461000e-02  -2.0600000e-02  -1.1400000e-04   7.0000000e-05   1.0500000e-04
   5.8000000e+02   2.2753970e+00  -5.2285000e-02  -3.9127000e-02   4.1200000e-02  -1.1400000e-04   7.0000000e-05   1.0500000e-04
   5.8100000e+02   2.2793270e+00  -9.8766000e-02  -2.9353000e-02  -5.1500000e-03  -1.1400000e-04   7.0000000e-05   1.0500000e-04
   5.8200000e+02   2.2832570e+00   1.1621000e-02  -9.7780000e-03   1.5450000e-02  -1.1400000e-04   7.0000000e-05   1.0500000e-04
   5.8300000e+02   2.2871870e+00  -4.0666000e-02  -2.9346000e-02  -1.0300000e-02  -1.1400000e-04   7.0000000e-05   1.0500000e-04
   5.8400000e+02   2.2911180e+00  -7.5522000e-02  -5.3801000e-02  -5.1500000e-03  -1.1400000e-04   7.0000000e-05   1.0500000e-04
   5.8500000e+02   2.2950460e+00  -2.3240000e-02  -3.0000000e-06  -4.1200000e-02  -1.1400000e-04   7.0000000e-05   1.0500000e-04
   5.8600000e+02   2.2989760e+00  -6.9716000e-02  -2.9350000e-02   3.6050000e-02  -1.1400000e-04   7.0000000e-05   1.0500000e-04
   5.8700000e+02   2.3029070e+00  -1.1619800e-01  -1.4686000e-02  -3.0900000e-02  -1.1400000e-04   7.0000000e-05   1.0500000e-04
   5.8800000e+02   2.3068360e+00  -3.4861000e-02   4.8850000e-03   1.0300000e-02  -1.1400000e-04   7.0000000e-05   1.0500000e-04
   5.8900000e+02   2.3107660e+00  -4.6479000e-02  -9.7860000e-03  -2.0600000e-02  -1.1400000e-04   7.0000000e-05   1.0500000e-04
   5.9000000e+02   2.3146960e+00  -1.1038900e-01  -9.7950000e-03  -1.0300000e-02  -1.1400000e-04   7.0000000e-05   1.0500000e-04
   5.9100000e+02   2.3186250e+00  -3.4857000e-02  -1.9565000e-02   3.0900000e-02  -1.1400000e-04   7.0000000e-05   1.0500000e-04
   5.9200000e+02   2.3225550e+00  -2.9045000e-02  -3.4234000e-02   5.1500000e-03  -1.1400000e-04   7.0000000e-05   1.0500000e-04
   5.9300000e+02   2.3264860e+00  -8.8311100e-01  -5.8810000e-02   5.1500000e-03  -1.1400000e-04   7.0000000e-05   1.0500000e-04
   5.9400000e+02   2.3304130e+00  -5.2284000e-02  -3.9128000e-02   3.0900000e-02  -1.1400000e-04   7.0000000e-05   1.0500000e-04
   5.9500000e+02   2.3343430e+00  -9.2959000e-02  -9.7940000e-03   0.0000000e+00  -1.1400000e-04   7.0000000e-05   1.0500000e-04
   5.9600000e+02   2.3382730e+00  -5.8099000e-02  -9.7890000e-03   9.2700000e-02  -1.1400000e-04   7.0000000e-05   1.0500000e-04
   5.9700000e+02   2.3422040e+00  -6.9719000e-02  -9.7890000e-03  -1.0300000e-02  -1.1400000e-04   7.0000000e-05   1.0500000e-04
   5.9800000e+02   2.3461330e+00  -6.9721000e-02   9.7710000e-03   5.1500000e-02  -1.1400000e-04   7.0000000e-05   1.0500000e-04
   5.9900000e+02   2.3500630e+00  -6.3904000e-02  -4.4019000e-02  -5.1500000e-03  -1.1400000e-04   7.0000000e-05   1.0500000e-04
   6.0000000e+02   2.3539920e+00  -6.9712000e-02  -5.8689000e-02   1.5450000e-02  -1.1400000e-04   7.0000000e-05   1.0500000e-04
   6.0100000e+02   2.3579220e+00  -1.7423000e-02  -5.3792000e-02  -1.0300000e-02  -1.1400000e-04   7.0000000e-05   1.0500000e-04
   6.0200000e+02   2.3618520e+00  -6.3905000e-02  -3.4239000e-02   2.0600000e-02  -1.1400000e-04   7.0000000e-05   1.0500000e-04
   6.0300000e+02   2.3657820e+00  -8.7151000e-02   9.7670000e-03   1.0300000e-02  -1.1400000e-04   7.0000000e-05   1.0500000e-04
   6.0400000e+02   2.3697120e+00  -8.7146000e-02  -2.9353000e-02   2.5750000e-02  -1.1400000e-04   7.0000000e-05   1.0500000e-04
   6.0500000e+02   2.3736410e+00  -8.7145000e-02  -3.4243000e-02   1.5450000e-02  -1.1400000e-04   7.0000000e-05   1.0500000e-04
   6.0600000e+02   2.3775760e+00  -4.6476000e-02  -2.4457000e-02   5.1500000e-02  -1.1400000e-04   7.0000000e-05   1.0500000e-04
   6.0700000e+02   2.3815010e+00  -4.6473000e-02  -5.3796000e-02   4.1200000e-02  -1.1400000e-04   7.0000000e-05   1.0500000e-04
   6.0800000e+02   2.3854310e+00  -6.3905000e-02  -3.9129000e-02   5.1500000e-02  -1.1400000e-04   7.0000000e-05   1.0500000e-04
   6.0900000e+02   2.3893590e+00  -4.0666000e-02  -2.9345000e-02   2.5750000e-02  -1.1400000e-04   7.0000000e-05   1.0500000e-04
   6.1000000e+02   2.3932890e+00  -8.7150000e-02  -1.2000000e-05   5.1500000e-02  -1.1400000e-04   7.0000000e-05   1.0500000e-04
   6.1100000e+02   2.3972190e+00  -5.8097000e-02  -1.9568000e-02   3.0900000e-02  -1.1400000e-04   7.0000000e-05   1.0500000e-04
   6.1200000e+02   2.4011490e+00  -1.7420000e-02  -6.8463000e-02   5.6650000e-02  -1.1400000e-04   7.0000000e-05   1.0500000e-04
   6.1300000e+02   2.4050780e+00  -7.5527000e-02  -1.9571000e-02  -5.1500000e-03  -1.1400000e-04   7.0000000e-05   1.0500000e-04
   6.1400000e+02   2.4090070e+00  -8.7143000e-02  -4.8913000e-02   3.6050000e-02  -1.1400000e-04   7.0000000e-05   1.0500000e-04
   6.1500000e+02   2.4129380e+00  -1.7418000e-02  -8.3133000e-02  -2.0600000e-02  -1.1400000e-04   7.0000000e-05   1.0500000e-04
   6.1600000e+02   2.4168670e+00  -8.7149000e-02  -9.7930000e-03   4.6350000e-02  -1.1400000e-04   7.0000000e-05   1.0500000e-04
   6.1700000e+02   2.4207980e+00  -8.7149000e-02  -9.7920000e-03  -4.1200000e-02  -1.1400000e-04   7.0000000e-05   1.0500000e-04
   6.1800000e+02   2.4247280e+00  -2.9049000e-02  -9.7840000e-03  -5.1500000e-03  -1.1400000e-04   7.0000000e-05   1.0500000e-04
   6.1900000e+02   2.4286570e+00  -8.7149000e-02  -9.7920000e-03  -1.0300000e-02  -1.1400000e-04   7.0000000e-05   1.0500000e-04
   6.2000000e+02   2.4325860e+00  -1.1038000e-01  -7.3365000e-02   3.6050000e-02  -1.1400000e-04   7.0000000e-05   1.0500000e-04
   6.2100000e+02   2.4365170e+00  -4.0662000e-02  -5.8685000e-02  -2.0600000e-02  -1.1400000e-04   7.0000000e-05   1.0500000e-04
   6.2200000e+02   2.4404460e+00  -9.8763000e-02  -4.8915000e-02   6.6950000e-02  -1.1400000e-04   7.0000000e-05   1.0500000e-04
   6.2300000e+02   2.4443750e+00  -1.1038400e-01  -3.9136000e-02  -1.0300000e-02  -1.1400000e-04   7.0000000e-05   1.0500000e-04
   6.2400000e+02   2.4483040e+00  -5.8096000e-02  -2.9349000e-02   4.6350000e-02  -1.1400000e-04   7.0000000e-05   1.0500000e-04
   6.2500000e+02   2.4522350e+00  -5.2286000e-02  -2.9348000e-02   0.0000000e+00  -1.1400000e-04   7.0000000e-05   1.0500000e-04
   6.2600000e+02   2.4561650e+00  -1.3943300e-01  -4.8921000e-02   1.5450000e-02  -1.1400000e-04   7.0000000e-05   1.0500000e-04
   6.2700000e+02   2.4600950e+00  -8.7147000e-02  -2.4462000e-02   3.0900000e-02  -1.1400000e-04   7.0000000e-05   1.0500000e-04
   6.2800000e+02   2.4640250e+00  -8.1339000e-02  -4.9010000e-03   2.5750000e-02  -1.1400000e-04   7.0000000e-05   1.0500000e-04
   6.2900000e+02   2.4679530e+00  -5.8099000e-02  -4.8980000e-03   5.1500000e-03  -1.1400000e-04   7.0000000e-05   1.0500000e-04
   6.3000000e+02   2.4718840e+00  -7.5529000e-02  -4.9000000e-03   5.6650000e-02  -1.1400000e-04   7.0000000e-05   1.0500000e-04
   6.3100000e+02   2.4758140e+00  -9.8770000e-02  -1.3000000e-05  -2.5750000e-02  -1.1400000e-04   7.0000000e-05   1.0500000e-04
   6.3200000e+02   2.4797430e+00  -8.7149000e-02  -4.9030000e-03   3.6050000e-02  -1.1400000e-04   7.0000000e-05   1.0500000e-04
   6.3300000e+02   2.4836730e+00  -1.1038300e-01  -4.8916000e-02  -1.5450000e-02  -1.1400000e-04   7.0000000e-05   1.0500000e-04
   6.3400000e+02   2.4876020e+00  -9.8769000e-02  -4.9050000e-03   1.0300000e-02  -1.1400000e-04   7.0000000e-05   1.0500000e-04
   6.3500000e+02   2.4915320e+00  -1.1038900e-01  -4.9060000e-03   1.5450000e-02  -1.1400000e-04   7.0000000e-05   1.0500000e-04
   6.3600000e+02   2.4954630e+00  -1.1038000e-01  -6.8476000e-02   1.0300000e-02  -1.1400000e-04   7.0000000e-05   1.0500000e-04
   6.3700000e+02   2.4993910e+00  -8.1339000e-02  -4.9010000e-03   5.1500000e-02  -1.1400000e-04   7.0000000e-05   1.0500000e-04
   6.3800000e+02   2.5033200e+00  -8.7149000e-02  -4.9020000e-03   4.1200000e-02  -1.1400000e-04   7.0000000e-05   1.0500000e-04
   6.3900000e+02   2.5072510e+00  -9.2962000e-02   1.4658000e-02   4.6350000e-02  -1.1400000e-04   7.0000000e-05   1.0500000e-04
   6.4000000e+02   2.5111800e+00  -1.1038900e-01  -4.9050000e-03   1.0300000e-01  -1.1400000e-04   7.0000000e-05   1.0500000e-04
   6.4100000e+02   2.5151100e+00  -7.5521000e-02  -6.8470000e-02   4.1200000e-02  -1.1400000e-04   7.0000000e-05   1.0500000e-04
   6.4200000e+02   2.5190400e+00  -5.8094000e-02  -4.4019000e-02   7.2100000e-02  -1.1400000e-04   7.0000000e-05   1.0500000e-04
   6.4300000e+02   2.5229690e+00  -1.1038400e-01  -3.9136000e-02   4.6350000e-02  -1.1400000e-04   7.0000000e-05   1.0500000e-04
   6.4400000e+02   2.5269000e+00  -5.2284000e-02  -4.4018000e-02   5.1500000e-02  -1.1400000e-04   7.0000000e-05   1.0500000e-04
   6.4500000e+02   2.5308290e+00  -6.3906000e-02  -2.4459000e-02   3.0900000e-02  -1.1400000e-04   7.0000000e-05   1.0500000e-04
   6.4600000e+02   2.5347590e+00  -1.1038900e-01  -4.9060000e-03   2.5750000e-02  -1.1400000e-04   7.0000000e-05   1.0500000e-04
   6.4700000e+02   2.5386900e+00  -8.7149000e-02  -4.9030000e-03  -2.0600000e-02  -1.1400000e-04   7.0000000e-05   1.0500000e-04
   6.4800000e+02   2.5426190e+00  -2.3234000e-02  -4.4013000e-02   3.0900000e-02  -1.1400000e-04   7.0000000e-05   1.0500000e-04
   6.4900000e+02   2.5465480e+00  -1.1038500e-01  -3.9135000e-02  -4.1200000e-02  -1.1400000e-04   7.0000000e-05   1.0500000e-04
   6.5000000e+02   2.5504780e+00  -9.2957000e-02  -2.4462000e-02   5.1500000e-02  -1.1400000e-04   7.0000000e-05   1.0500000e-04
   6.5100000e+02   2.5544080e+00  -2.9047000e-02  -2.4454000e-02  -4.6350000e-02  -1.1400000e-04   7.0000000e-05   1.0500000e-04
   6.5200000e+02   2.5583360e+00  -9.2955000e-02  -3.9132000e-02   5.1500000e-03  -1.1400000e-04   7.0000000e-05   1.0500000e-04
   6.5300000e+02   2.5622660e+00   2.9051000e-02  -4.8860000e-03   0.0000000e+00  -1.1400000e-04   7.0000000e-05   1.0500000e-04
   6.5400000e+02   2.5661960e+00  -2.9044000e-02  -4.4014000e-02  -2.5750000e-02  -1.1400000e-04   7.0000000e-05   1.0500000e-04
   6.5500000e+02   2.5701260e+00  -8.1334000e-02  -4.4022000e-02   5.1500000e-03  -1.1400000e-04   7.0000000e-05   1.0500000e-04
   6.5600000e+02   2.5740560e+00  -1.3362400e-01  -4.4030000e-02   4.6350000e-02  -1.1400000e-04   7.0000000e-05   1.0500000e-04
   6.5700000e+02   2.5779850e+00  -6.3904000e-02  -4.4019000e-02   2.0600000e-02  -1.1400000e-04   7.0000000e-05   1.0500000e-04
   6.5800000e+02   2.5819150e+00  -9.2962000e-02   1.4658000e-02   2.0600000e-02  -1.1400000e-04   7.0000000e-05   1.0500000e-04
   6.5900000e+02   2.5858450e+00  -1.1619900e-01  -4.9060000e-03   2.5750000e-02  -1.1400000e-04   7.0000000e-05   1.0500000e-04
   6.6000000e+02   2.5897760e+00  -4.0669000e-02  -4.8950000e-03  -2.0600000e-02  -1.1400000e-04   7.0000000e-05   1.0500000e-04
   6.6100000e+02   2.5937050e+00  -8.7155000e-02   3.4218000e-02   1.0300000e-02  -1.1400000e-04   7.0000000e-05   1.0500000e-04
   6.6200000e+02   2.5976360e+00  -1.1620200e-01   1.4654000e-02   4.6350000e-02  -1.1400000e-04   7.0000000e-05   1.0500000e-04
   6.6300000e+02   2.6015630e+00  -8.7144000e-02  -4.4023000e-02   1.0300000e-02  -1.1400000e-04   7.0000000e-05   1.0500000e-04
   6.6400000e+02   2.6054940e+00  -8.1335000e-02  -3.4242000e-02   2.5750000e-02  -1.1400000e-04   7.0000000e-05   1.0500000e-04
   6.6500000e+02   2.6094240e+00  -6.3906000e-02  -2.4459000e-02  -1.5450000e-02  -1.1400000e-04   7.0000000e-05   1.0500000e-04
   6.6600000e+02   2.6133530e+00  -7.5526000e-02  -2.4461000e-02   5.1500000e-02  -1.1400000e-04   7.0000000e-05   1.0500000e-04
   6.6700000e+02   2.6172820e+00  -1.1620200e-01   1.4653000e-02  -2.5750000e-02  -1.1400000e-04   7.0000000e-05   1.0500000e-04
   6.6800000e+02   2.6212160e+00  -7.5529000e-02  -4.9000000e-03   2.0600000e-02  -1.1400000e-04   7.0000000e-05   1.0500000e-04
   6.6900000e+02   2.6251420e+00  -7.5529000e-02  -4.9000000e-03   2.5750000e-02  -1.1400000e-04   7.0000000e-05   1.0500000e-04
   6.7000000e+02   2.6291030e+00  -1.1038800e-01  -1.4685000e-02   1.0300000e-02  -1.1400000e-04   7.0000000e-05   1.0500000e-04
   6.7100000e+02   2.6330020e+00  -8.7147000e-02  -2.4462000e-02   6.1800000e-02  -1.1400000e-04   7.0000000e-05   1.0500000e-04
   6.7200000e+02   2.6369310e+00  -1.1038800e-01  -1.4685000e-02   2.5750000e-02  -1.1400000e-04   7.0000000e-05   1.0500000e-04
   6.7300000e+02   2.6408610e+00  -8.7149000e-02  -4.9020000e-03   4.1200000e-02  -1.1400000e-04   7.0000000e-05   1.0500000e-04
   6.7400000e+02   2.6447910e+00  -5.2289000e-02  -4.8980000e-03   9.2700000e-02  -1.1400000e-04   7.0000000e-05   1.0500000e-04
   6.7500000e+02   2.6487210e+00  -8.7146000e-02  -2.4463000e-02   1.5450000e-02  -1.1400000e-04   7.0000000e-05   1.0500000e-04
   6.7600000e+02   2.6526500e+00  -1.1619600e-01  -2.4467000e-02   7.7250000e-02  -1.1400000e-04   7.0000000e-05   1.0500000e-04
   6.7700000e+02   2.6565810e+00  -9.2955000e-02  -3.4244000e-02   3.6050000e-02  -1.1400000e-04   7.0000000e-05   1.0500000e-04
   6.7800000e+02   2.6605100e+00  -6.3906000e-02  -2.4459000e-02   3.6050000e-02  -1.1400000e-04   7.0000000e-05   1.0500000e-04
   6.7900000e+02   2.6644400e+00  -1.1038400e-01  -4.4025000e-02  -1.5450000e-02  -1.1400000e-04   7.0000000e-05   1.0500000e-04
   6.8000000e+02   2.6683680e+00  -6.3909000e-02  -4.8990000e-03   2.0600000e-02  -1.1400000e-04   7.0000000e-05   1.0500000e-04
   6.8100000e+02   2.6722980e+00  -4.6482000e-02   1.4664000e-02   0.0000000e+00  -1.1400000e-04   7.0000000e-05   1.0500000e-04
   6.8200000e+02   2.6762280e+00  -6.3913000e-02   2.4441000e-02   2.5750000e-02  -1.1400000e-04   7.0000000e-05   1.0500000e-04
   6.8300000e+02   2.6801570e+00  -8.7152000e-02   1.4658000e-02  -5.6650000e-02  -1.1400000e-04   7.0000000e-05   1.0500000e-04
   6.8400000e+02   2.6840880e+00  -4.6471000e-02  -6.3577000e-02   3.0900000e-02  -1.1400000e-04   7.0000000e-05   1.0500000e-04
   6.8500000e+02   2.6880170e+00  -1.3362600e-01  -2.4470000e-02  -4.1200000e-02  -1.1400000e-04   7.0000000e-05   1.0500000e-04
   6.8600000e+02   2.6919460e+00  -1.1038600e-01  -2.4466000e-02   2.0600000e-02  -1.1400000e-04   7.0000000e-05   1.0500000e-04
   6.8700000e+02   2.6958770e+00  -4.0665000e-02  -3.4236000e-02  -3.0900000e-02  -1.1400000e-04   7.0000000e-05   1.0500000e-04
   6.8800000e+02   2.6998060e+00  -1.1038900e-01  -4.9060000e-03   1.0300000e-02  -1.1400000e-04   7.0000000e-05   1.0500000e-04
   6.8900000e+02   2.7037360e+00  -9.8772000e-02   1.4657000e-02   5.1500000e-03  -1.1400000e-04   7.0000000e-05   1.0500000e-04
   6.9000000e+02   2.7076670e+00  -2.9047000e-02  -2.4454000e-02   2.5750000e-02  -1.1400000e-04   7.0000000e-05   1.0500000e-04
   6.9100000e+02   2.7115960e+00  -1.1038600e-01  -2.9355000e-02   0.0000000e+00  -1.1400000e-04   7.0000000e-05   1.0500000e-04
   6.9200000e+02   2.7155250e+00  -1.1038700e-01  -2.4465000e-02   0.0000000e+00  -1.1400000e-04   7.0000000e-05   1.0500000e-04
   6.9300000e+02   2.7194560e+00  -6.9719000e-02  -4.8990000e-03   5.1500000e-03  -1.1400000e-04   7.0000000e-05   1.0500000e-04
   6.9400000e+02   2.7233850e+00  -1.1039000e-01  -1.6000000e-05  -3.0900000e-02  -1.1400000e-04   7.0000000e-05   1.0500000e-04
   6.9500000e+02   2.7273140e+00  -8.7151000e-02   4.8770000e-03   2.5750000e-02  -1.1400000e-04   7.0000000e-05   1.0500000e-04
   6.9600000e+02   2.7312430e+00  -4.0670000e-02  -6.0000000e-06  -6.6950000e-02  -1.1400000e-04   7.0000000e-05   1.0500000e-04
   6.9700000e+02   2.7351740e+00  -7.5529000e-02  -4.9010000e-03   0.0000000e+00  -1.1400000e-04   7.0000000e-05   1.0500000e-04
   6.9800000e+02   2.7391030e+00  -1.2200800e-01  -1.4688000e-02   3.6050000e-02  -1.1400000e-04   7.0000000e-05   1.0500000e-04
   6.9900000e+02   2.7430330e+00  -1.1038700e-01  -2.4465000e-02   0.0000000e+00  -1.1400000e-04   7.0000000e-05   1.0500000e-04
   7.0000000e+02   2.7469620e+00  -1.1038500e-01  -3.4245000e-02   2.5750000e-02  -1.1400000e-04   7.0000000e-05   1.0500000e-04
   7.0100000e+02   2.7508920e+00  -6.3912000e-02   1.4661000e-02  -3.6050000e-02  -1.1400000e-04   7.0000000e-05   1.0500000e-04
   7.0200000e+02   2.7548220e+00  -8.1341000e-02   4.8790000e-03   3.6050000e-02  -1.1400000e-04   7.0000000e-05   1.0500000e-04
   7.0300000e+02   2.7587530e+00  -1.1039100e-01   4.8750000e-03   3.6050000e-02  -1.1400000e-04   7.0000000e-05   1.0500000e-04
   7.0400000e+02   2.7626820e+00  -6.3912000e-02   1.4661000e-02   3.6050000e-02  -1.1400000e-04   7.0000000e-05   1.0500000e-04
   7.0500000e+02   2.7666120e+00  -8.7144000e-02  -4.4023000e-02   4.6350000e-02  -1.1400000e-04   7.0000000e-05   1.0500000e-04
   7.0600000e+02   2.7705430e+00  -1.2200200e-01  -5.3808000e-02   5.1500000e-02  -1.1400000e-04   7.0000000e-05   1.0500000e-04
   7.0700000e+02   2.7744710e+00  -8.1339000e-02  -4.9020000e-03   5.1500000e-02  -1.1400000e-04   7.0000000e-05   1.0500000e-04
   7.0800000e+02   2.7784010e+00  -9.2955000e-02  -3.4244000e-02   6.6950000e-02  -1.1400000e-04   7.0000000e-05   1.0500000e-04
   7.0900000e+02   2.7823300e+00  -1.1038900e-01  -4.9050000e-03   1.0300000e-02  -1.1400000e-04   7.0000000e-05   1.0500000e-04
   7.1000000e+02   2.7862600e+00  -5.2292000e-02   1.4663000e-02   8.2400000e-02  -1.1400000e-04   7.0000000e-05   1.0500000e-04
   7.1100000e+02   2.7901900e+00  -8.7148000e-02  -1.4682000e-02   1.0300000e-02  -1.1400000e-04   7.0000000e-05   1.0500000e-04
   7.1200000e+02   2.7941190e+00  -1.5686900e-01  -4.9110000e-03   3.6050000e-02  -1.1400000e-04   7.0000000e-05   1.0500000e-04
   7.1300000e+02   2.7980500e+00  -6.3907000e-02  -2.4459000e-02   1.5450000e-02  -1.1400000e-04   7.0000000e-05   1.0500000e-04
   7.1400000e+02   2.8019790e+00  -8.7149000e-02  -4.9030000e-03   2.0600000e-02  -1.1400000e-04   7.0000000e-05   1.0500000e-04
   7.1500000e+02   2.8059080e+00  -1.1038900e-01  -4.9060000e-03  -2.5750000e-02  -1.1400000e-04   7.0000000e-05   1.0500000e-04
   7.1600000e+02   2.8098390e+00  -5.2289000e-02  -9.7880000e-03   2.5750000e-02  -1.1400000e-04   7.0000000e-05   1.0500000e-04
   7.1700000e+02   2.8137680e+00  -6.3909000e-02  -4.8990000e-03  -5.1500000e-02  -1.1400000e-04   7.0000000e-05   1.0500000e-04
   7.1800000e+02   2.8176980e+00  -9.8766000e-02  -2.4465000e-02   1.5450000e-02  -1.1400000e-04   7.0000000e-05   1.0500000e-04
   7.1900000e+02   2.8216290e+00  -6.3907000e-02  -2.4459000e-02  -5.6650000e-02  -1.1400000e-04   7.0000000e-05   1.0500000e-04
   7.2000000e+02   2.8255580e+00  -6.3904000e-02  -4.4019000e-02   5.1500000e-03  -1.1400000e-04   7.0000000e-05   1.0500000e-04
   7.2100000e+02   2.8294870e+00  -7.5525000e-02  -3.4240000e-02  -3.6050000e-02  -1.1400000e-04   7.0000000e-05   1.0500000e-04
   7.2200000e+02   2.8334180e+00  -6.3915000e-02   3.4221000e-02   0.0000000e+00  -1.1400000e-04   7.0000000e-05   1.0500000e-04
   7.2300000e+02   2.8373450e+00  -5.2287000e-02  -1.9567000e-02  -5.1500000e-03  -1.1400000e-04   7.0000000e-05   1.0500000e-04
   7.2400000e+02   2.8412750e+00  -1.2200900e-01  -4.9080000e-03  -5.1500000e-03  -1.1400000e-04   7.0000000e-05   1.0500000e-04
   7.2500000e+02   2.8452050e+00  -1.1039600e-01   3.9104000e-02  -5.1500000e-03  -1.1400000e-04   7.0000000e-05   1.0500000e-04
   7.2600000e+02   2.8491360e+00  -2.9046000e-02  -2.9344000e-02   1.0300000e-02  -1.1400000e-04   7.0000000e-05   1.0500000e-04
   7.2700000e+02   2.8530650e+00  -9.8764000e-02  -4.4025000e-02  -3.6050000e-02  -1.1400000e-04   7.0000000e-05   1.0500000e-04
   7.2800000e+02   2.8569950e+00  -1.1619700e-01  -1.9577000e-02  -3.0900000e-02  -1.1400000e-04   7.0000000e-05   1.0500000e-04
   7.2900000e+02   2.8609240e+00  -8.7148000e-02  -1.4682000e-02   5.1500000e-03  -1.1400000e-04   7.0000000e-05   1.0500000e-04
   7.3000000e+02   2.8648540e+00  -1.1039300e-01   1.9545000e-02  -7.7250000e-02  -1.1400000e-04   7.0000000e-05   1.0500000e-04
   7.3100000e+02   2.8687840e+00  -8.7148000e-02  -1.4682000e-02   0.0000000e+00  -1.1400000e-04   7.0000000e-05   1.0500000e-04
   7.3200000e+02   2.8727130e+00  -8.7150000e-02  -1.2000000e-05  -3.6050000e-02  -1.1400000e-04   7.0000000e-05   1.0500000e-04
   7.3300000e+02   2.8766440e+00  -8.7149000e-02  -4.9020000e-03  -2.0600000e-02  -1.1400000e-04   7.0000000e-05   1.0500000e-04
   7.3400000e+02   2.8805800e+00  -1.1619700e-01  -2.4466000e-02   2.5750000e-02  -1.1400000e-04   7.0000000e-05   1.0500000e-04
   7.3500000e+02   2.8845020e+00  -1.1038900e-01  -4.9060000e-03   2.0600000e-02  -1.1400000e-04   7.0000000e-05   1.0500000e-04
   7.3600000e+02   2.8884330e+00  -1.1038600e-01  -2.4466000e-02   1.5450000e-02  -1.1400000e-04   7.0000000e-05   1.0500000e-04
   7.3700000e+02   2.8923630e+00  -2.9046000e-02  -2.4454000e-02   2.5750000e-02  -1.1400000e-04   7.0000000e-05   1.0500000e-04
   7.3800000e+02   2.8962910e+00  -1.1038900e-01  -4.9060000e-03   4.1200000e-02  -1.1400000e-04   7.0000000e-05   1.0500000e-04
   7.3900000e+02   2.9002210e+00  -1.1038600e-01  -2.4466000e-02   5.1500000e-02  -1.1400000e-04   7.0000000e-05   1.0500000e-04
   7.4000000e+02   2.9041510e+00  -5.2287000e-02  -2.4457000e-02   6.6950000e-02  -1.1400000e-04   7.0000000e-05   1.0500000e-04
   7.4100000e+02   2.9080810e+00  -9.8767000e-02  -2.4463000e-02   4.1200000e-02  -1.1400000e-04   7.0000000e-05   1.0500000e-04
   7.4200000e+02   2.9120100e+00  -1.1038400e-01  -4.4025000e-02   6.6950000e-02  -1.1400000e-04   7.0000000e-05   1.0500000e-04
   7.4300000e+02   2.9159410e+00  -6.9721000e-02   4.8810000e-03   5.1500000e-03  -1.1400000e-04   7.0000000e-05   1.0500000e-04
   7.4400000e+02   2.9198700e+00  -9.8772000e-02   1.4657000e-02   8.2400000e-02  -1.1400000e-04   7.0000000e-05   1.0500000e-04
   7.4500000e+02   2.9238000e+00  -8.7149000e-02  -4.9030000e-03   0.0000000e+00  -1.1400000e-04   7.0000000e-05   1.0500000e-04
   7.4600000e+02   2.9277300e+00  -6.9722000e-02   1.4660000e-02   3.0900000e-02  -1.1400000e-04   7.0000000e-05   1.0500000e-04
   7.4700000e+02   2.9316600e+00  -1.1038400e-01  -4.4026000e-02   4.1200000e-02  -1.1400000e-04   7.0000000e-05   1.0500000e-04
   7.4800000e+02   2.9355890e+00  -1.1038100e-01  -6.3586000e-02   5.1500000e-03  -1.1400000e-04   7.0000000e-05   1.0500000e-04
   7.4900000e+02   2.9395200e+00  -6.3908000e-02  -1.4679000e-02   3.6050000e-02  -1.1400000e-04   7.0000000e-05   1.0500000e-04
   7.5000000e+02   2.9434490e+00  -8.7145000e-02  -3.4242000e-02   2.5750000e-02  -1.1400000e-04   7.0000000e-05   1.0500000e-04
   7.5100000e+02   2.9473810e+00  -1.5105500e-01  -3.4250000e-02  -5.1500000e-02  -1.1400000e-04   7.0000000e-05   1.0500000e-04
   7.5200000e+02   2.9513070e+00  -5.2292000e-02   1.4663000e-02   4.1200000e-02  -1.1400000e-04   7.0000000e-05   1.0500000e-04
   7.5300000e+02   2.9552370e+00  -1.1038900e-01  -4.9050000e-03  -4.1200000e-02  -1.1400000e-04   7.0000000e-05   1.0500000e-04
   7.5400000e+02   2.9591670e+00  -6.3909000e-02  -4.8990000e-03   2.0600000e-02  -1.1400000e-04   7.0000000e-05   1.0500000e-04
   7.5500000e+02   2.9630970e+00  -8.1336000e-02  -2.4462000e-02  -1.5450000e-02  -1.1400000e-04   7.0000000e-05   1.0500000e-04
   7.5600000e+02   2.9670270e+00  -6.3905000e-02  -3.4239000e-02   1.5450000e-02  -1.1400000e-04   7.0000000e-05   1.0500000e-04
   7.5700000e+02   2.9709570e+00  -1.1039100e-01   4.8740000e-03   2.5750000e-02  -1.1400000e-04   7.0000000e-05   1.0500000e-04
   7.5800000e+02   2.9748850e+00  -4.6479000e-02  -4.8970000e-03  -5.1500000e-03  -1.1400000e-04   7.0000000e-05   1.0500000e-04
   7.5900000e+02   2.9788160e+00  -6.3909000e-02  -4.8990000e-03   1.0300000e-02  -1.1400000e-04   7.0000000e-05   1.0500000e-04
   7.6000000e+02   2.9827450e+00  -1.2200400e-01  -4.4026000e-02  -2.5750000e-02  -1.1400000e-04   7.0000000e-05   1.0500000e-04
   7.6100000e+02   2.9866750e+00  -1.1038700e-01  -2.4465000e-02   0.0000000e+00  -1.1400000e-04   7.0000000e-05   1.0500000e-04
   7.6200000e+02   2.9906050e+00  -6.3909000e-02  -4.8990000e-03  -3.6050000e-02  -1.1400000e-04   7.0000000e-05   1.0500000e-04
   7.6300000e+02   2.9945340e+00  -7.5524000e-02  -4.4020000e-02   0.0000000e+00  -1.1400000e-04   7.0000000e-05   1.0500000e-04
   7.6400000e+02   2.9984640e+00  -9.2959000e-02  -4.9020000e-03  -4.1200000e-02  -1.1400000e-04   7.0000000e-05   1.0500000e-04
   7.6500000e+02   3.0023950e+00  -8.1342000e-02   1.4658000e-02   1.0300000e-02  -1.1400000e-04   7.0000000e-05   1.0500000e-04
   7.6600000e+02   3.0063230e+00  -8.7146000e-02  -2.4463000e-02   0.0000000e+00  -1.1400000e-04   7.0000000e-05   1.0500000e-04
   7.6700000e+02   3.0102520e+00  -1.1038900e-01  -4.9060000e-03   2.0600000e-02  -1.1400000e-04   7.0000000e-05   1.0500000e-04
   7.6800000e+02   3.0141820e+00  -9.8769000e-02  -4.9050000e-03   3.6050000e-02  -1.1400000e-04   7.0000000e-05   1.0500000e-04
   7.6900000e+02   3.0181130e+00  -7.5524000e-02  -4.4021000e-02   1.5450000e-02  -1.1400000e-04   7.0000000e-05   1.0500000e-04
   7.7000000e+02   3.0220420e+00  -9.2954000e-02  -4.4022000e-02   3.0900000e-02  -1.1400000e-04   7.0000000e-05   1.0500000e-04
   7.7100000e+02   3.0259720e+00  -1.3362500e-01  -3.4248000e-02   6.6950000e-02  -1.1400000e-04   7.0000000e-05   1.0500000e-04
   7.7200000e+02   3.0299010e+00  -9.2957000e-02  -2.4462000e-02   4.1200000e-02  -1.1400000e-04   7.0000000e-05   1.0500000e-04
   7.7300000e+02   3.0338310e+00  -2.9049000e-02  -4.8940000e-03   6.1800000e-02  -1.1400000e-04   7.0000000e-05   1.0500000e-04
   7.7400000e+02   3.0377610e+00  -1.1619900e-01  -4.9060000e-03   8.7550000e-02  -1.1400000e-04   7.0000000e-05   1.0500000e-04
   7.7500000e+02   3.0416920e+00  -8.7146000e-02  -2.9353000e-02   5.1500000e-02  -1.1400000e-04   7.0000000e-05   1.0500000e-04
   7.7600000e+02   3.0456220e+00  -5.8094000e-02  -4.4019000e-02   6.6950000e-02  -1.1400000e-04   7.0000000e-05   1.0500000e-04
   7.7700000e+02   3.0495510e+00  -1.1038500e-01  -3.4246000e-02   1.5450000e-02  -1.1400000e-04   7.0000000e-05   1.0500000e-04
   7.7800000e+02   3.0534810e+00  -1.1038600e-01  -2.4466000e-02   3.0900000e-02  -1.1400000e-04   7.0000000e-05   1.0500000e-04
   7.7900000e+02   3.0574100e+00  -4.0665000e-02  -3.4236000e-02   2.0600000e-02  -1.1400000e-04   7.0000000e-05   1.0500000e-04
   7.8000000e+02   3.0613400e+00  -1.2781900e-01  -4.9070000e-03   5.1500000e-02  -1.1400000e-04   7.0000000e-05   1.0500000e-04
   7.8100000e+02   3.0652690e+00  -1.1038600e-01  -2.9355000e-02   5.1500000e-02  -1.1400000e-04   7.0000000e-05   1.0500000e-04
   7.8200000e+02   3.0691980e+00  -5.2285000e-02  -3.9127000e-02   2.0600000e-02  -1.1400000e-04   7.0000000e-05   1.0500000e-04
   7.8300000e+02   3.0731290e+00  -1.1038900e-01  -4.9050000e-03   5.6650000e-02  -1.1400000e-04   7.0000000e-05   1.0500000e-04
   7.8400000e+02   3.0770580e+00  -1.1038400e-01  -4.4025000e-02   4.6350000e-02  -1.1400000e-04   7.0000000e-05   1.0500000e-04
   7.8500000e+02   3.0809890e+00  -6.3904000e-02  -4.4019000e-02   5.6650000e-02  -1.1400000e-04   7.0000000e-05   1.0500000e-04
   7.8600000e+02   3.0849180e+00  -8.1341000e-02   9.7680000e-03   2.0600000e-02  -1.1400000e-04   7.0000000e-05   1.0500000e-04
   7.8700000e+02   3.0888470e+00  -1.2200900e-01  -4.9080000e-03  -3.6050000e-02  -1.1400000e-04   7.0000000e-05   1.0500000e-04
   7.8800000e+02   3.0927780e+00  -6.3909000e-02  -4.8990000e-03   4.1200000e-02  -1.1400000e-04   7.0000000e-05   1.0500000e-04
   7.8900000e+02   3.0967070e+00  -8.1340000e-02  -1.2000000e-05   3.0900000e-02  -1.1400000e-04   7.0000000e-05   1.0500000e-04
   7.9000000e+02   3.1006370e+00  -6.3903000e-02  -4.8909000e-02  -1.5450000e-02  -1.1400000e-04   7.0000000e-05   1.0500000e-04
   7.9100000e+02   3.1045670e+00  -6.9713000e-02  -4.8909000e-02   1.0300000e-02  -1.1400000e-04   7.0000000e-05   1.0500000e-04
   7.9200000e+02   3.1084960e+00  -3.4853000e-02  -4.8905000e-02  -2.5750000e-02  -1.1400000e-04   7.0000000e-05   1.0500000e-04
   7.9300000e+02   3.1124260e+00  -1.1038600e-01  -2.9355000e-02  -1.0300000e-02  -1.1400000e-04   7.0000000e-05   1.0500000e-04
   7.9400000e+02   3.1163570e+00  -4.0671000e-02   9.7750000e-03  -2.5750000e-02  -1.1400000e-04   7.0000000e-05   1.0500000e-04
   7.9500000e+02   3.1202840e+00  -6.3909000e-02  -4.8990000e-03  -5.1500000e-03  -1.1400000e-04   7.0000000e-05   1.0500000e-04
   7.9600000e+02   3.1242140e+00  -1.2200600e-01  -2.9358000e-02  -3.6050000e-02  -1.1400000e-04   7.0000000e-05   1.0500000e-04
   7.9700000e+02   3.1281440e+00  -8.7150000e-02  -1.3000000e-05   1.5450000e-02  -1.1400000e-04   7.0000000e-05   1.0500000e-04
   7.9800000e+02   3.1320800e+00  -4.6479000e-02  -4.8970000e-03  -1.0300000e-02  -1.1400000e-04   7.0000000e-05   1.0500000e-04
   7.9900000e+02   3.1360030e+00  -5.8093000e-02  -4.8909000e-02   5.1500000e-03  -1.1400000e-04   7.0000000e-05   1.0500000e-04
   8.0000000e+02   3.1399340e+00   1.0458500e-01  -3.4215000e-02  -5.1500000e-03  -1.1400000e-04   7.0000000e-05   1.0500000e-04
   8.0100000e+02   3.1438620e+00  -1.1619600e-01  -2.9356000e-02   2.0600000e-02  -1.1400000e-04   7.0000000e-05   1.0500000e-04
   8.0200000e+02   3.1477930e+00  -8.1336000e-02  -2.9351000e-02   1.0300000e-02  -1.1400000e-04   7.0000000e-05   1.0500000e-04
   8.0300000e+02   3.1517230e+00  -8.1333000e-02  -4.8911000e-02   4.6350000e-02  -1.1400000e-04   7.0000000e-05   1.0500000e-04
   8.0400000e+02   3.1556530e+00  -9.2956000e-02  -2.9352000e-02   4.1200000e-02  -1.1400000e-04   7.0000000e-05   1.0500000e-04
   8.0500000e+02   3.1595830e+00  -6.3901000e-02  -6.3579000e-02   5.6650000e-02  -1.1400000e-04   7.0000000e-05   1.0500000e-04
   8.0600000e+02   3.1635120e+00  -8.7144000e-02  -4.4023000e-02   4.1200000e-02  -1.1400000e-04   7.0000000e-05   1.0500000e-04
   8.0700000e+02   3.1674410e+00  -1.2782000e-01  -1.9000000e-05   6.1800000e-02  -1.1400000e-04   7.0000000e-05   1.0500000e-04
   8.0800000e+02   3.1713720e+00  -7.5529000e-02  -4.9010000e-03   6.1800000e-02  -1.1400000e-04   7.0000000e-05   1.0500000e-04
   8.0900000e+02   3.1753020e+00  -4.0668000e-02  -1.4676000e-02   5.1500000e-03  -1.1400000e-04   7.0000000e-05   1.0500000e-04
   8.1000000e+02   3.1792300e+00  -1.2200700e-01  -1.9578000e-02   8.2400000e-02  -1.1400000e-04   7.0000000e-05   1.0500000e-04
   8.1100000e+02   3.1831600e+00  -6.9711000e-02  -6.8469000e-02   5.1500000e-03  -1.1400000e-04   7.0000000e-05   1.0500000e-04
   8.1200000e+02   3.1870900e+00  -5.8091000e-02  -6.8468000e-02   1.0300000e-02  -1.1400000e-04   7.0000000e-05   1.0500000e-04
   8.1300000e+02   3.1910200e+00  -8.1333000e-02  -4.8911000e-02   4.6350000e-02  -1.1400000e-04   7.0000000e-05   1.0500000e-04
   8.1400000e+02   3.1949490e+00  -1.1038300e-01  -4.8915000e-02  -1.5450000e-02  -1.1400000e-04   7.0000000e-05   1.0500000e-04
   8.1500000e+02   3.1988790e+00  -4.0667000e-02  -1.9565000e-02   4.6350000e-02  -1.1400000e-04   7.0000000e-05   1.0500000e-04
   8.1600000e+02   3.2028090e+00  -9.2960000e-02  -1.2000000e-05   4.1200000e-02  -1.1400000e-04   7.0000000e-05   1.0500000e-04
   8.1700000e+02   3.2067380e+00  -1.2781300e-01  -4.8919000e-02   7.2100000e-02  -1.1400000e-04   7.0000000e-05   1.0500000e-04
   8.1800000e+02   3.2106690e+00  -5.8095000e-02  -3.4239000e-02   6.1800000e-02  -1.1400000e-04   7.0000000e-05   1.0500000e-04
   8.1900000e+02   3.2145990e+00  -7.5526000e-02  -2.4461000e-02   4.6350000e-02  -1.1400000e-04   7.0000000e-05   1.0500000e-04
   8.2000000e+02   3.2185290e+00  -9.2956000e-02  -2.9354000e-02   2.0600000e-02  -1.1400000e-04   7.0000000e-05   1.0500000e-04
   8.2100000e+02   3.2224570e+00  -5.2289000e-02  -9.7880000e-03   1.5450000e-02  -1.1400000e-04   7.0000000e-05   1.0500000e-04
   8.2200000e+02   3.2263900e+00  -7.5527000e-02  -1.9570000e-02  -3.6050000e-02  -1.1400000e-04   7.0000000e-05   1.0500000e-04
   8.2300000e+02   3.2303180e+00  -1.1038900e-01  -9.7950000e-03   4.1200000e-02  -1.1400000e-04   7.0000000e-05   1.0500000e-04
   8.2400000e+02   3.2342460e+00  -7.5523000e-02  -4.8910000e-02  -1.0300000e-02  -1.1400000e-04   7.0000000e-05   1.0500000e-04
   8.2500000e+02   3.2381760e+00  -9.2955000e-02  -3.4242000e-02   1.0300000e-02  -1.1400000e-04   7.0000000e-05   1.0500000e-04
   8.2600000e+02   3.2421060e+00  -2.9043000e-02  -5.3794000e-02  -1.0300000e-02  -1.1400000e-04   7.0000000e-05   1.0500000e-04
   8.2700000e+02   3.2460360e+00  -4.0661000e-02  -6.3576000e-02  -5.1500000e-03  -1.1400000e-04   7.0000000e-05   1.0500000e-04
   8.2800000e+02   3.2499660e+00  -7.5529000e-02  -9.7910000e-03  -3.6050000e-02  -1.1400000e-04   7.0000000e-05   1.0500000e-04
   8.2900000e+02   3.2538960e+00  -5.2290000e-02  -8.0000000e-06  -1.0300000e-02  -1.1400000e-04   7.0000000e-05   1.0500000e-04
   8.3000000e+02   3.2578240e+00  -5.2289000e-02  -9.7880000e-03  -5.6650000e-02  -1.1400000e-04   7.0000000e-05   1.0500000e-04
   8.3100000e+02   3.2617550e+00  -5.2289000e-02  -9.7880000e-03  -1.0300000e-02  -1.1400000e-04   7.0000000e-05   1.0500000e-04
   8.3200000e+02   3.2656850e+00  -6.3899000e-02  -7.3359000e-02  -2.5750000e-02  -1.1400000e-04   7.0000000e-05   1.0500000e-04
   8.3300000e+02   3.2696140e+00  -8.7143000e-02  -5.3802000e-02   1.5450000e-02  -1.1400000e-04   7.0000000e-05   1.0500000e-04
   8.3400000e+02   3.2735440e+00  -5.2285000e-02  -3.4237000e-02   1.5450000e-02  -1.1400000e-04   7.0000000e-05   1.0500000e-04
   8.3500000e+02   3.2774750e+00  -4.0663000e-02  -4.8905000e-02   4.1200000e-02  -1.1400000e-04   7.0000000e-05   1.0500000e-04
   8.3600000e+02   3.2814030e+00  -6.3911000e-02   9.7710000e-03   2.0600000e-02  -1.1400000e-04   7.0000000e-05   1.0500000e-04
   8.3700000e+02   3.2853340e+00  -1.1039100e-01   4.8740000e-03   6.1800000e-02  -1.1400000e-04   7.0000000e-05   1.0500000e-04
   8.3800000e+02   3.2892620e+00  -6.3907000e-02  -1.9569000e-02   0.0000000e+00  -1.1400000e-04   7.0000000e-05   1.0500000e-04
   8.3900000e+02   3.2931910e+00  -8.7143000e-02  -4.8913000e-02   6.6950000e-02  -1.1400000e-04   7.0000000e-05   1.0500000e-04
   8.4000000e+02   3.2971220e+00  -1.1038600e-01  -2.9356000e-02   5.1500000e-02  -1.1400000e-04   7.0000000e-05   1.0500000e-04
   8.4100000e+02   3.3010510e+00  -2.3237000e-02  -1.9563000e-02   5.1500000e-02  -1.1400000e-04   7.0000000e-05   1.0500000e-04
   8.4200000e+02   3.3049820e+00  -9.2953000e-02  -4.8914000e-02   5.6650000e-02  -1.1400000e-04   7.0000000e-05   1.0500000e-04
   8.4300000e+02   3.3089110e+00  -8.7149000e-02  -9.7920000e-03   0.0000000e+00  -1.1400000e-04   7.0000000e-05   1.0500000e-04
   8.4400000e+02   3.3128400e+00  -6.3909000e-02  -9.7890000e-03   3.0900000e-02  -1.1400000e-04   7.0000000e-05   1.0500000e-04
   8.4500000e+02   3.3167710e+00  -6.3903000e-02  -4.8909000e-02   1.0300000e-02  -1.1400000e-04   7.0000000e-05   1.0500000e-04
   8.4600000e+02   3.3207000e+00  -1.2200500e-01  -3.9136000e-02   3.6050000e-02  -1.1400000e-04   7.0000000e-05   1.0500000e-04
   8.4700000e+02   3.3246300e+00  -3.4855000e-02  -3.4235000e-02   5.1500000e-02  -1.1400000e-04   7.0000000e-05   1.0500000e-04
   8.4800000e+02   3.3285610e+00  -3.4853000e-02  -4.8905000e-02   2.0600000e-02  -1.1400000e-04   7.0000000e-05   1.0500000e-04
   8.4900000e+02   3.3324900e+00  -8.1341000e-02   4.8780000e-03   5.1500000e-02  -1.1400000e-04   7.0000000e-05   1.0500000e-04
   8.5000000e+02   3.3364190e+00  -8.1339000e-02  -9.7920000e-03   4.6350000e-02  -1.1400000e-04   7.0000000e-05   1.0500000e-04
   8.5100000e+02   3.3403500e+00  -2.3241000e-02   4.8870000e-03   5.1500000e-02  -1.1400000e-04   7.0000000e-05   1.0500000e-04
   8.5200000e+02   3.3442790e+00  -5.8100000e-02  -9.0000000e-06   3.0900000e-02  -1.1400000e-04   7.0000000e-05   1.0500000e-04
   8.5300000e+02   3.3482070e+00  -8.1331000e-02  -6.3581000e-02   6.1800000e-02  -1.1400000e-04   7.0000000e-05   1.0500000e-04
   8.5400000e+02   3.3521370e+00  -5.8094000e-02  -4.4018000e-02  -5.1500000e-03  -1.1400000e-04   7.0000000e-05   1.0500000e-04
   8.5500000e+02   3.3560680e+00  -8.1335000e-02  -3.9131000e-02   3.0900000e-02  -1.1400000e-04   7.0000000e-05   1.0500000e-04
   8.5600000e+02   3.3599970e+00  -5.8096000e-02  -2.9348000e-02  -1.0300000e-02  -1.1400000e-04   7.0000000e-05   1.0500000e-04
   8.5700000e+02   3.3639270e+00  -1.1619000e-02  -9.7820000e-03  -1.0300000e-02  -1.1400000e-04   7.0000000e-05   1.0500000e-04
   8.5800000e+02   3.3678560e+00  -4.0671000e-02   9.7740000e-03  -4.6350000e-02  -1.1400000e-04   7.0000000e-05   1.0500000e-04
   8.5900000e+02   3.3717860e+00  -6.9719000e-02  -9.7900000e-03  -5.1500000e-02  -1.1400000e-04   7.0000000e-05   1.0500000e-04
   8.6000000e+02   3.3757160e+00  -6.9716000e-02  -2.4460000e-02  -3.0900000e-02  -1.1400000e-04   7.0000000e-05   1.0500000e-04
   8.6100000e+02   3.3796470e+00  -4.6479000e-02  -4.8970000e-03  -2.5750000e-02  -1.1400000e-04   7.0000000e-05   1.0500000e-04
   8.6200000e+02   3.3835810e+00  -1.1618000e-02  -1.4672000e-02  -3.0900000e-02  -1.1400000e-04   7.0000000e-05   1.0500000e-04
   8.6300000e+02   3.3875060e+00  -2.9047000e-02  -2.4454000e-02  -5.1500000e-03  -1.1400000e-04   7.0000000e-05   1.0500000e-04
   8.6400000e+02   3.3914350e+00  -5.8098000e-02  -1.4678000e-02  -2.5750000e-02  -1.1400000e-04   7.0000000e-05   1.0500000e-04
   8.6500000e+02   3.3953650e+00  -2.3239000e-02  -9.7830000e-03  -1.0300000e-02  -1.1400000e-04   7.0000000e-05   1.0500000e-04
   8.6600000e+02   3.3992950e+00  -1.1617000e-02  -1.9562000e-02  -2.0600000e-02  -1.1400000e-04   7.0000000e-05   1.0500000e-04
   8.6700000e+02   3.4032240e+00  -4.6475000e-02  -3.9126000e-02   5.1500000e-03  -1.1400000e-04   7.0000000e-05   1.0500000e-04
   8.6800000e+02   3.4071530e+00  -3.4856000e-02  -2.9345000e-02   5.1500000e-03  -1.1400000e-04   7.0000000e-05   1.0500000e-04
   8.6900000e+02   3.4110830e+00  -5.8094000e-02  -3.9129000e-02   4.6350000e-02  -1.1400000e-04   7.0000000e-05   1.0500000e-04
   8.7000000e+02   3.4150130e+00  -4.6486000e-02   3.9113000e-02  -1.0300000e-02  -1.1400000e-04   7.0000000e-05   1.0500000e-04
   8.7100000e+02   3.4189430e+00  -1.1619000e-02  -9.7820000e-03   6.1800000e-02  -1.1400000e-04   7.0000000e-05   1.0500000e-04
   8.7200000e+02   3.4228730e+00  -4.6481000e-02   9.7730000e-03  -4.6350000e-02  -1.1400000e-04   7.0000000e-05   1.0500000e-04
   8.7300000e+02   3.4268020e+00  -8.7154000e-02   2.9327000e-02   3.0900000e-02  -1.1400000e-04   7.0000000e-05   1.0500000e-04
   8.7400000e+02   3.4307330e+00   1.7431000e-02  -9.7780000e-03   4.6350000e-02  -1.1400000e-04   7.0000000e-05   1.0500000e-04
   8.7500000e+02   3.4346620e+00  -6.9716000e-02  -2.9349000e-02  -1.5450000e-02  -1.1400000e-04   7.0000000e-05   1.0500000e-04
   8.7600000e+02   3.4385920e+00  -9.8765000e-02  -3.4243000e-02   3.0900000e-02  -1.1400000e-04   7.0000000e-05   1.0500000e-04
   8.7700000e+02   3.4425210e+00  -2.3239000e-02  -9.7830000e-03   5.1500000e-03  -1.1400000e-04   7.0000000e-05   1.0500000e-04
   8.7800000e+02   3.4464520e+00  -8.1337000e-02  -2.4461000e-02   0.0000000e+00  -1.1400000e-04   7.0000000e-05   1.0500000e-04
   8.7900000e+02   3.4503800e+00  -1.0458200e-01   1.4655000e-02   4.1200000e-02  -1.1400000e-04   7.0000000e-05   1.0500000e-04
   8.8000000e+02   3.4543110e+00  -2.9052000e-02   1.4666000e-02   5.1500000e-03  -1.1400000e-04   7.0000000e-05   1.0500000e-04
   8.8100000e+02   3.4582390e+00  -8.1339000e-02  -9.7920000e-03   3.6050000e-02  -1.1400000e-04   7.0000000e-05   1.0500000e-04
   8.8200000e+02   3.4621690e+00  -1.1619800e-01  -1.4687000e-02  -5.1500000e-03  -1.1400000e-04   7.0000000e-05   1.0500000e-04
   8.8300000e+02   3.4660990e+00  -5.8099000e-02  -9.7890000e-03   3.6050000e-02  -1.1400000e-04   7.0000000e-05   1.0500000e-04
   8.8400000e+02   3.4700290e+00  -3.4856000e-02  -2.9345000e-02   1.0300000e-02  -1.1400000e-04   7.0000000e-05   1.0500000e-04
   8.8500000e+02   3.4739590e+00  -1.0458000e-01  -1.4000000e-05   3.6050000e-02  -1.1400000e-04   7.0000000e-05   1.0500000e-04
   8.8600000e+02   3.4778880e+00  -4.0672000e-02   1.4665000e-02   4.1200000e-02  -1.1400000e-04   7.0000000e-05   1.0500000e-04
   8.8700000e+02   3.4818170e+00  -1.1617000e-02  -1.9562000e-02   4.1200000e-02  -1.1400000e-04   7.0000000e-05   1.0500000e-04
   8.8800000e+02   3.4857480e+00  -6.9722000e-02   1.4661000e-02  -5.1500000e-03  -1.1400000e-04   7.0000000e-05   1.0500000e-04
   8.8900000e+02   3.4896770e+00  -8.1337000e-02  -1.9571000e-02   0.0000000e+00  -1.1400000e-04   7.0000000e-05   1.0500000e-04
   8.9000000e+02   3.4936080e+00  -5.8097000e-02  -1.9569000e-02  -3.6050000e-02  -1.1400000e-04   7.0000000e-05   1.0500000e-04
   8.9100000e+02   3.4975380e+00  -8.1336000e-02  -2.4462000e-02  -1.5450000e-02  -1.1400000e-04   7.0000000e-05   1.0500000e-04
   8.9200000e+02   3.5014680e+00  -6.9726000e-02   3.9110000e-02  -5.6650000e-02  -1.1400000e-04   7.0000000e-05   1.0500000e-04
   8.9300000e+02   3.5053960e+00  -5.8104000e-02   2.4441000e-02  -2.5750000e-02  -1.1400000e-04   7.0000000e-05   1.0500000e-04
   8.9400000e+02   3.5093270e+00  -5.8105000e-02   3.4221000e-02  -5.1500000e-02  -1.1400000e-04   7.0000000e-05   1.0500000e-04
   8.9500000e+02   3.5132560e+00  -5.8106000e-02   4.4002000e-02  -3.0900000e-02  -1.1400000e-04   7.0000000e-05   1.0500000e-04
   8.9600000e+02   3.5171840e+00  -8.1337000e-02  -2.4461000e-02  -4.1200000e-02  -1.1400000e-04   7.0000000e-05   1.0500000e-04
   8.9700000e+02   3.5211140e+00  -7.5529000e-02  -4.9000000e-03  -2.5750000e-02  -1.1400000e-04   7.0000000e-05   1.0500000e-04
   8.9800000e+02   3.5250450e+00  -4.6479000e-02  -4.8960000e-03  -1.5450000e-02  -1.1400000e-04   7.0000000e-05   1.0500000e-04
   8.9900000e+02   3.5289740e+00  -9.2955000e-02  -3.4242000e-02   1.5450000e-02  -1.1400000e-04   7.0000000e-05   1.0500000e-04
   9.0000000e+02   3.5329040e+00  -9.2964000e-02   2.4436000e-02   5.1500000e-03  -1.1400000e-04   7.0000000e-05   1.0500000e-04
   9.0100000e+02   3.5368330e+00  -2.3244000e-02   2.4447000e-02   3.6050000e-02  -1.1400000e-04   7.0000000e-05   1.0500000e-04
   9.0200000e+02   3.5407630e+00  -3.4868000e-02   5.3785000e-02   0.0000000e+00  -1.1400000e-04   7.0000000e-05   1.0500000e-04
   9.0300000e+02   3.5446930e+00  -8.1338000e-02  -1.4682000e-02   5.1500000e-02  -1.1400000e-04   7.0000000e-05   1.0500000e-04
   9.0400000e+02   3.5486240e+00  -5.8092000e-02  -5.3799000e-02  -2.5750000e-02  -1.1400000e-04   7.0000000e-05   1.0500000e-04
   9.0500000e+02   3.5525530e+00  -8.1339000e-02  -4.9020000e-03   3.0900000e-02  -1.1400000e-04   7.0000000e-05   1.0500000e-04
   9.0600000e+02   3.5564830e+00  -8.1341000e-02   9.7690000e-03  -2.0600000e-02  -1.1400000e-04   7.0000000e-05   1.0500000e-04
   9.0700000e+02   3.5604130e+00  -4.0670000e-02  -5.0000000e-06   0.0000000e+00  -1.1400000e-04   7.0000000e-05   1.0500000e-04
   9.0800000e+02   3.5643420e+00  -9.8773000e-02   1.9547000e-02  -1.0300000e-02  -1.1400000e-04   7.0000000e-05   1.0500000e-04
   9.0900000e+02   3.5682740e+00  -1.0457900e-01  -4.9040000e-03   5.1500000e-03  -1.1400000e-04   7.0000000e-05   1.0500000e-04
   9.1000000e+02   3.5722000e+00  -5.2287000e-02  -1.9567000e-02   1.5450000e-02  -1.1400000e-04   7.0000000e-05   1.0500000e-04
   9.1100000e+02   3.5761300e+00  -9.8766000e-02  -2.4465000e-02   1.5450000e-02  -1.1400000e-04   7.0000000e-05   1.0500000e-04
   9.1200000e+02   3.5800600e+00  -1.3362600e-01  -2.9360000e-02  -1.5450000e-02  -1.1400000e-04   7.0000000e-05   1.0500000e-04
   9.1300000e+02   3.5839900e+00  -7.5533000e-02   1.9549000e-02   2.5750000e-02  -1.1400000e-04   7.0000000e-05   1.0500000e-04
   9.1400000e+02   3.5879210e+00  -1.2200800e-01  -1.4688000e-02   2.5750000e-02  -1.1400000e-04   7.0000000e-05   1.0500000e-04
   9.1500000e+02   3.5918500e+00  -1.1039100e-01   4.8740000e-03   4.6350000e-02  -1.1400000e-04   7.0000000e-05   1.0500000e-04
   9.1600000e+02   3.5957790e+00  -5.2292000e-02   1.4662000e-02   1.5450000e-02  -1.1400000e-04   7.0000000e-05   1.0500000e-04
   9.1700000e+02   3.5997100e+00  -1.1038600e-01  -2.9355000e-02   6.6950000e-02  -1.1400000e-04   7.0000000e-05   1.0500000e-04
   9.1800000e+02   3.6036400e+00  -1.5686300e-01  -5.3811000e-02   2.0600000e-02  -1.1400000e-04   7.0000000e-05   1.0500000e-04
   9.1900000e+02   3.6075690e+00  -4.6478000e-02  -1.4676000e-02   5.1500000e-02  -1.1400000e-04   7.0000000e-05   1.0500000e-04
   9.2000000e+02   3.6115000e+00  -7.5527000e-02  -2.4460000e-02   5.1500000e-03  -1.1400000e-04   7.0000000e-05   1.0500000e-04
   9.2100000e+02   3.6154290e+00  -1.5106500e-01   3.4210000e-02   4.1200000e-02  -1.1400000e-04   7.0000000e-05   1.0500000e-04
   9.2200000e+02   3.6193580e+00  -6.3912000e-02   1.4661000e-02   2.0600000e-02  -1.1400000e-04   7.0000000e-05   1.0500000e-04
   9.2300000e+02   3.6232890e+00  -6.9716000e-02  -2.4460000e-02  -5.1500000e-03  -1.1400000e-04   7.0000000e-05   1.0500000e-04
   9.2400000e+02   3.6272180e+00  -8.7152000e-02   1.4657000e-02  -5.1500000e-03  -1.1400000e-04   7.0000000e-05   1.0500000e-04
   9.2500000e+02   3.6311620e+00  -8.7149000e-02  -4.9030000e-03   1.5450000e-02  -1.1400000e-04   7.0000000e-05   1.0500000e-04
   9.2600000e+02   3.6351070e+00  -6.3909000e-02  -4.8990000e-03  -6.1800000e-02  -1.1400000e-04   7.0000000e-05   1.0500000e-04
   9.2700000e+02   3.6390060e+00  -8.7149000e-02  -4.9020000e-03   0.0000000e+00  -1.1400000e-04   7.0000000e-05   1.0500000e-04
   9.2800000e+02   3.6429360e+00  -8.7149000e-02  -4.9020000e-03  -3.0900000e-02  -1.1400000e-04   7.0000000e-05   1.0500000e-04
   9.2900000e+02   3.6468660e+00  -1.0457900e-01  -4.9040000e-03  -1.0300000e-02  -1.1400000e-04   7.0000000e-05   1.0500000e-04
   9.3000000e+02   3.6507950e+00  -5.8096000e-02  -2.9348000e-02   1.0300000e-02  -1.1400000e-04   7.0000000e-05   1.0500000e-04
   9.3100000e+02   3.6547250e+00  -8.7146000e-02  -2.9352000e-02  -5.1500000e-03  -1.1400000e-04   7.0000000e-05   1.0500000e-04
   9.3200000e+02   3.6586550e+00  -1.1619500e-01  -3.4246000e-02   2.0600000e-02  -1.1400000e-04   7.0000000e-05   1.0500000e-04
   9.3300000e+02   3.6625850e+00  -7.5523000e-02  -4.8911000e-02   3.6050000e-02  -1.1400000e-04   7.0000000e-05   1.0500000e-04
   9.3400000e+02   3.6665150e+00  -6.9721000e-02   9.7700000e-03   1.0300000e-02  -1.1400000e-04   7.0000000e-05   1.0500000e-04
   9.3500000e+02   3.6704450e+00  -9.8766000e-02  -2.9355000e-02   5.6650000e-02  -1.1400000e-04   7.0000000e-05   1.0500000e-04
   9.3600000e+02   3.6743730e+00  -7.5526000e-02  -2.9351000e-02   0.0000000e+00  -1.1400000e-04   7.0000000e-05   1.0500000e-04
   9.3700000e+02   3.6783030e+00  -5.2289000e-02  -4.8980000e-03   7.2100000e-02  -1.1400000e-04   7.0000000e-05   1.0500000e-04
   9.3800000e+02   3.6822340e+00  -7.5521000e-02  -6.8470000e-02   1.0300000e-02  -1.1400000e-04   7.0000000e-05   1.0500000e-04
   9.3900000e+02   3.6861620e+00  -7.5520000e-02  -7.3360000e-02   3.0900000e-02  -1.1400000e-04   7.0000000e-05   1.0500000e-04
   9.4000000e+02   3.6900920e+00  -3.4853000e-02  -4.8905000e-02  -1.0300000e-02  -1.1400000e-04   7.0000000e-05   1.0500000e-04
   9.4100000e+02   3.6940220e+00  -1.0457600e-01  -2.9354000e-02   2.0600000e-02  -1.1400000e-04   7.0000000e-05   1.0500000e-04
   9.4200000e+02   3.6979520e+00  -8.1342000e-02   1.4659000e-02  -5.1500000e-03  -1.1400000e-04   7.0000000e-05   1.0500000e-04
   9.4300000e+02   3.7018810e+00  -1.7426000e-02  -2.9343000e-02   1.5450000e-02  -1.1400000e-04   7.0000000e-05   1.0500000e-04
   9.4400000e+02   3.7058110e+00  -9.8766000e-02  -2.4465000e-02   1.0300000e-02  -1.1400000e-04   7.0000000e-05   1.0500000e-04
   9.4500000e+02   3.7097410e+00  -8.7146000e-02  -2.9353000e-02   3.0900000e-02  -1.1400000e-04   7.0000000e-05   1.0500000e-04
   9.4600000e+02   3.7136700e+00   5.8200000e-03  -6.8459000e-02   2.5750000e-02  -1.1400000e-04   7.0000000e-05   1.0500000e-04
   9.4700000e+02   3.7176010e+00  -8.7142000e-02  -5.3803000e-02   5.1500000e-02  -1.1400000e-04   7.0000000e-05   1.0500000e-04
   9.4800000e+02   3.7215310e+00  -1.1038600e-01  -2.9356000e-02   2.0600000e-02  -1.1400000e-04   7.0000000e-05   1.0500000e-04
   9.4900000e+02   3.7254610e+00  -4.6476000e-02  -2.9346000e-02   7.7250000e-02  -1.1400000e-04   7.0000000e-05   1.0500000e-04
   9.5000000e+02   3.7293900e+00  -1.1038700e-01  -1.9575000e-02   3.0900000e-02  -1.1400000e-04   7.0000000e-05   1.0500000e-04
   9.5100000e+02   3.7333200e+00  -6.9714000e-02  -4.4019000e-02   7.7250000e-02  -1.1400000e-04   7.0000000e-05   1.0500000e-04
   9.5200000e+02   3.7372510e+00  -3.4856000e-02  -2.9345000e-02   1.5450000e-02  -1.1400000e-04   7.0000000e-05   1.0500000e-04
   9.5300000e+02   3.7411780e+00  -8.1336000e-02  -2.9351000e-02   7.2100000e-02  -1.1400000e-04   7.0000000e-05   1.0500000e-04
   9.5400000e+02   3.7451080e+00  -1.1038400e-01  -3.9136000e-02   3.0900000e-02  -1.1400000e-04   7.0000000e-05   1.0500000e-04
   9.5500000e+02   3.7490380e+00  -2.3243000e-02   1.9557000e-02   2.0600000e-02  -1.1400000e-04   7.0000000e-05   1.0500000e-04
   9.5600000e+02   3.7529680e+00  -8.1341000e-02   9.7680000e-03  -3.0900000e-02  -1.1400000e-04   7.0000000e-05   1.0500000e-04
   9.5700000e+02   3.7568980e+00  -1.1038600e-01  -2.9356000e-02   5.1500000e-03  -1.1400000e-04   7.0000000e-05   1.0500000e-04
   9.5800000e+02   3.7608270e+00  -5.8101000e-02   4.8810000e-03  -6.6950000e-02  -1.1400000e-04   7.0000000e-05   1.0500000e-04
   9.5900000e+02   3.7647560e+00  -5.2285000e-02  -3.9127000e-02   3.6050000e-02  -1.1400000e-04   7.0000000e-05   1.0500000e-04
   9.6000000e+02   3.7686870e+00  -1.1613000e-02  -4.8902000e-02  -5.1500000e-02  -1.1400000e-04   7.0000000e-05   1.0500000e-04
   9.6100000e+02   3.7726170e+00  -4.0665000e-02  -3.4235000e-02   1.0300000e-02  -1.1400000e-04   7.0000000e-05   1.0500000e-04
   9.6200000e+02   3.7765460e+00  -6.9717000e-02  -1.9569000e-02  -2.5750000e-02  -1.1400000e-04   7.0000000e-05   1.0500000e-04
   9.6300000e+02   3.7804770e+00  -4.6475000e-02  -3.4236000e-02  -4.6350000e-02  -1.1400000e-04   7.0000000e-05   1.0500000e-04
   9.6400000e+02   3.7844070e+00  -6.3911000e-02   4.8810000e-03   0.0000000e+00  -1.1400000e-04   7.0000000e-05   1.0500000e-04
   9.6500000e+02   3.7883350e+00  -6.9720000e-02  -1.0000000e-05   1.5450000e-02  -1.1400000e-04   7.0000000e-05   1.0500000e-04
   9.6600000e+02   3.7922660e+00   0.0000000e+00   0.0000000e+00   2.0600000e-02  -1.1400000e-04   7.0000000e-05   1.0500000e-04
   9.6700000e+02   3.7961940e+00  -2.3236000e-02  -2.9343000e-02   2.0600000e-02  -1.1400000e-04   7.0000000e-05   1.0500000e-04
   9.6800000e+02   3.8001230e+00  -5.8096000e-02  -2.9349000e-02  -5.1500000e-03  -1.1400000e-04   7.0000000e-05   1.0500000e-04
   9.6900000e+02   3.8040540e+00  -5.8099000e-02  -9.7890000e-03   4.1200000e-02  -1.1400000e-04   7.0000000e-05   1.0500000e-04
   9.7000000e+02   3.8079840e+00  -5.2293000e-02   2.4443000e-02   4.1200000e-02  -1.1400000e-04   7.0000000e-05   1.0500000e-04
   9.7100000e+02   3.8119130e+00  -8.7148000e-02  -1.4682000e-02   2.5750000e-02  -1.1400000e-04   7.0000000e-05   1.0500000e-04
   9.7200000e+02   3.8158430e+00  -3.4857000e-02  -2.4455000e-02  -4.1200000e-02  -1.1400000e-04   7.0000000e-05   1.0500000e-04
   9.7300000e+02   3.8197720e+00  -1.1618000e-02  -1.4672000e-02   5.1500000e-03  -1.1400000e-04   7.0000000e-05   1.0500000e-04
   9.7400000e+02   3.8237020e+00  -5.8097000e-02  -1.9568000e-02  -6.6950000e-02  -1.1400000e-04   7.0000000e-05   1.0500000e-04
   9.7500000e+02   3.8276320e+00  -5.2284000e-02  -4.4018000e-02   5.1500000e-03  -1.1400000e-04   7.0000000e-05   1.0500000e-04
   9.7600000e+02   3.8315630e+00  -4.6479000e-02  -9.7870000e-03   5.1500000e-03  -1.1400000e-04   7.0000000e-05   1.0500000e-04
   9.7700000e+02   3.8354930e+00  -8.1342000e-02   1.4658000e-02   1.0300000e-02  -1.1400000e-04   7.0000000e-05   1.0500000e-04
   9.7800000e+02   3.8394220e+00  -6.9719000e-02  -9.7900000e-03   3.6050000e-02  -1.1400000e-04   7.0000000e-05   1.0500000e-04
   9.7900000e+02   3.8433510e+00  -1.1618000e-02  -1.4672000e-02   1.0300000e-02  -1.1400000e-04   7.0000000e-05   1.0500000e-04
   9.8000000e+02   3.8472810e+00  -9.2968000e-02   5.8668000e-02   5.1500000e-03  -1.1400000e-04   7.0000000e-05   1.0500000e-04
   9.8100000e+02   3.8512110e+00  -6.3905000e-02  -3.9129000e-02   4.6350000e-02  -1.1400000e-04   7.0000000e-05   1.0500000e-04
   9.8200000e+02   3.8551390e+00  -2.9042000e-02  -6.3574000e-02   0.0000000e+00  -1.1400000e-04   7.0000000e-05   1.0500000e-04
   9.8300000e+02   3.8590690e+00  -5.8100000e-02  -8.0000000e-06   7.2100000e-02  -1.1400000e-04   7.0000000e-05   1.0500000e-04
   9.8400000e+02   3.8630000e+00  -7.5531000e-02   4.8800000e-03   5.1500000e-03  -1.1400000e-04   7.0000000e-05   1.0500000e-04
   9.8500000e+02   3.8669290e+00  -5.8105000e-02   3.4222000e-02   3.6050000e-02  -1.1400000e-04   7.0000000e-05   1.0500000e-04
   9.8600000e+02   3.8708600e+00  -8.1344000e-02   2.4438000e-02   2.0600000e-02  -1.1400000e-04   7.0000000e-05   1.0500000e-04
   9.8700000e+02   3.8747890e+00  -8.1342000e-02   1.4658000e-02   1.0300000e-02  -1.1400000e-04   7.0000000e-05   1.0500000e-04
   9.8800000e+02   3.8787180e+00  -5.8099000e-02  -4.8990000e-03  -3.6050000e-02  -1.1400000e-04   7.0000000e-05   1.0500000e-04
   9.8900000e+02   3.8826490e+00  -8.1341000e-02   9.7680000e-03   5.1500000e-03  -1.1400000e-04   7.0000000e-05   1.0500000e-04
   9.9000000e+02   3.8865830e+00  -9.2959000e-02  -4.9040000e-03  -5.6650000e-02  -1.1400000e-04   7.0000000e-05   1.0500000e-04
   9.9100000e+02   3.8905080e+00  -3.4861000e-02   4.8850000e-03   0.0000000e+00  -1.1400000e-04   7.0000000e-05   1.0500000e-04
   9.9200000e+02   3.8944380e+00  -8.1341000e-02   4.8790000e-03  -4.1200000e-02  -1.1400000e-04   7.0000000e-05   1.0500000e-04
   9.9300000e+02   3.8983680e+00  -1.0457700e-01  -2.4464000e-02   1.5450000e-02  -1.1400000e-04   7.0000000e-05   1.0500000e-04
   9.9400000e+02   3.9022970e+00  -8.7149000e-02  -4.9020000e-03  -3.0900000e-02  -1.1400000e-04   7.0000000e-05   1.0500000e-04
   9.9500000e+02   3.9062280e+00  -9.8771000e-02   4.8770000e-03   1.0300000e-02  -1.1400000e-04   7.0000000e-05   1.0500000e-04
   9.9600000e+02   3.9101560e+00  -5.2289000e-02  -4.8970000e-03  -2.5750000e-02  -1.1400000e-04   7.0000000e-05   1.0500000e-04
   9.9700000e+02   3.9140850e+00  -8.7146000e-02  -2.4463000e-02   1.5450000e-02  -1.1400000e-04   7.0000000e-05   1.0500000e-04
   9.9800000e+02   3.9180160e+00  -1.2201500e-01   3.4212000e-02  -1.5450000e-02  -1.1400000e-04   7.0000000e-05   1.0500000e-04
   9.9900000e+02   3.9219450e+00  -5.2294000e-02   2.4442000e-02   4.1200000e-02  -1.1400000e-04   7.0000000e-05   1.0500000e-04
   1.0000000e+03   3.9258750e+00  -1.0457900e-01  -4.9050000e-03   5.1500000e-03  -1.1400000e-04   7.0000000e-05   1.0500000e-04
   1.0010000e+03   3.9298050e+00  -1.3363000e-01  -2.0000000e-05   1.5450000e-02  -1.1400000e-04   7.0000000e-05   1.0500000e-04
   1.0020000e+03   3.9337340e+00  -6.3905000e-02  -3.9129000e-02   1.5450000e-02  -1.1400000e-04   7.0000000e-05   1.0500000e-04
   1.0030000e+03   3.9376640e+00  -1.1038700e-01  -2.4465000e-02   2.5750000e-02  -1.1400000e-04   7.0000000e-05   1.0500000e-04
   1.0040000e+03   3.9415940e+00  -1.1038600e-01  -2.9355000e-02  -2.0600000e-02  -1.1400000e-04   7.0000000e-05   1.0500000e-04
   1.0050000e+03   3.9455240e+00  -6.9717000e-02  -2.4459000e-02   6.1800000e-02  -1.1400000e-04   7.0000000e-05   1.0500000e-04
   1.0060000e+03   3.9494540e+00  -7.5535000e-02   3.4220000e-02  -4.1200000e-02  -1.1400000e-04   7.0000000e-05   1.0500000e-04
   1.0070000e+03   3.9533830e+00  -1.2200900e-01  -4.9080000e-03   4.1200000e-02  -1.1400000e-04   7.0000000e-05   1.0500000e-04
   1.0080000e+03   3.9573130e+00  -6.9715000e-02  -3.4240000e-02  -2.0600000e-02  -1.1400000e-04   7.0000000e-05   1.0500000e-04
   1.0090000e+03   3.9612430e+00  -6.3909000e-02  -4.8990000e-03   5.1500000e-03  -1.1400000e-04   7.0000000e-05   1.0500000e-04
   1.0100000e+03   3.9651730e+00  -1.1038600e-01  -2.4466000e-02   7.2100000e-02  -1.1400000e-04   7.0000000e-05   1.0500000e-04
   1.0110000e+03   3.9691010e+00  -4.0664000e-02  -4.4016000e-02   4.1200000e-02  -1.1400000e-04   7.0000000e-05   1.0500000e-04
   1.0120000e+03   3.9730310e+00  -6.3904000e-02  -4.4019000e-02   3.6050000e-02  -1.1400000e-04   7.0000000e-05   1.0500000e-04
   1.0130000e+03   3.9769610e+00  -8.7149000e-02  -4.9020000e-03   6.6950000e-02  -1.1400000e-04   7.0000000e-05   1.0500000e-04
   1.0140000e+03   3.9808910e+00  -7.5525000e-02  -3.4240000e-02   2.5750000e-02  -1.1400000e-04   7.0000000e-05   1.0500000e-04
   1.0150000e+03   3.9848210e+00  -5.2284000e-02  -4.4017000e-02   8.2400000e-02  -1.1400000e-04   7.0000000e-05   1.0500000e-04
   1.0160000e+03   3.9887500e+00  -1.1038600e-01  -2.9355000e-02   4.1200000e-02  -1.1400000e-04   7.0000000e-05   1.0500000e-04
   1.0170000e+03   3.9926800e+00  -6.9716000e-02  -2.9349000e-02   7.2100000e-02  -1.1400000e-04   7.0000000e-05   1.0500000e-04
   1.0180000e+03   3.9966090e+00  -1.7420000e-02  -6.8463000e-02   5.1500000e-02  -1.1400000e-04   7.0000000e-05   1.0500000e-04
   1.0190000e+03   4.0005400e+00  -7.5531000e-02   4.8790000e-03   2.5750000e-02  -1.1400000e-04   7.0000000e-05   1.0500000e-04
   1.0200000e+03   4.0044700e+00  -9.8769000e-02  -4.9050000e-03  -5.1500000e-03  -1.1400000e-04   7.0000000e-05   1.0500000e-04
   1.0210000e+03   4.0083990e+00  -7.5524000e-02  -3.9131000e-02   2.5750000e-02  -1.1400000e-04   7.0000000e-05   1.0500000e-04
   1.0220000e+03   4.0123290e+00  -9.2956000e-02  -2.9354000e-02  -2.5750000e-02  -1.1400000e-04   7.0000000e-05   1.0500000e-04
   1.0230000e+03   4.0162590e+00  -9.2953000e-02  -4.8912000e-02   2.0600000e-02  -1.1400000e-04   7.0000000e-05   1.0500000e-04
   1.0240000e+03   4.0201880e+00  -7.5521000e-02  -6.8470000e-02  -3.0900000e-02  -1.1400000e-04   7.0000000e-05   1.0500000e-04
   1.0250000e+03   4.0241170e+00  -1.1038500e-01  -3.4245000e-02   2.0600000e-02  -1.1400000e-04   7.0000000e-05   1.0500000e-04
   1.0260000e+03   4.0280470e+00  -8.7143000e-02  -4.8912000e-02  -3.0900000e-02  -1.1400000e-04   7.0000000e-05   1.0500000e-04
   1.0270000e+03   4.0319770e+00  -4.0669000e-02  -9.7850000e-03   1.0300000e-02  -1.1400000e-04   7.0000000e-05   1.0500000e-04
   1.0280000e+03   4.0359200e+00  -6.3911000e-02   9.7710000e-03  -5.1500000e-03  -1.1400000e-04   7.0000000e-05   1.0500000e-04
   1.0290000e+03   4.0398370e+00  -8.7147000e-02  -1.9573000e-02   3.0900000e-02  -1.1400000e-04   7.0000000e-05   1.0500000e-04
   1.0300000e+03   4.0437660e+00  -1.1038300e-01  -4.8916000e-02  -5.1500000e-03  -1.1400000e-04   7.0000000e-05   1.0500000e-04
   1.0310000e+03   4.0476950e+00  -7.5528000e-02  -1.4681000e-02   5.1500000e-03  -1.1400000e-04   7.0000000e-05   1.0500000e-04
   1.0320000e+03   4.0516260e+00  -1.7425000e-02  -3.4233000e-02   5.1500000e-03  -1.1400000e-04   7.0000000e-05   1.0500000e-04
   1.0330000e+03   4.0555550e+00  -6.3908000e-02  -1.4679000e-02   5.1500000e-03  -1.1400000e-04   7.0000000e-05   1.0500000e-04
   1.0340000e+03   4.0594850e+00  -7.5531000e-02   4.8800000e-03   1.0300000e-02  -1.1400000e-04   7.0000000e-05   1.0500000e-04
   1.0350000e+03   4.0634150e+00  -2.9049000e-02  -9.7840000e-03   2.0600000e-02  -1.1400000e-04   7.0000000e-05   1.0500000e-04
   1.0360000e+03   4.0673460e+00  -7.5527000e-02  -2.4460000e-02  -1.0300000e-02  -1.1400000e-04   7.0000000e-05   1.0500000e-04
   1.0370000e+03   4.0712740e+00  -6.9717000e-02  -2.4459000e-02   5.1500000e-02  -1.1400000e-04   7.0000000e-05   1.0500000e-04
   1.0380000e+03   4.0752050e+00   5.8130000e-03  -1.9559000e-02  -4.1200000e-02  -1.1400000e-04   7.0000000e-05   1.0500000e-04
   1.0390000e+03   4.0791330e+00  -6.3905000e-02  -3.4239000e-02   3.0900000e-02  -1.1400000e-04   7.0000000e-05   1.0500000e-04
   1.0400000e+03   4.0830630e+00  -8.1339000e-02  -9.7920000e-03   5.1500000e-03  -1.1400000e-04   7.0000000e-05   1.0500000e-04
   1.0410000e+03   4.0869930e+00  -3.4862000e-02   1.4665000e-02   3.0900000e-02  -1.1400000e-04   7.0000000e-05   1.0500000e-04
   1.0420000e+03   4.0909220e+00  -3.4859000e-02  -9.7850000e-03   1.0300000e-02  -1.1400000e-04   7.0000000e-05   1.0500000e-04
   1.0430000e+03   4.0948520e+00  -7.5529000e-02  -4.9010000e-03   2.0600000e-02  -1.1400000e-04   7.0000000e-05   1.0500000e-04
   1.0440000e+03   4.0987820e+00  -2.3231000e-02  -5.8683000e-02   1.5450000e-02  -1.1400000e-04   7.0000000e-05   1.0500000e-04
   1.0450000e+03   4.1027110e+00  -3.4853000e-02  -4.8905000e-02   3.6050000e-02  -1.1400000e-04   7.0000000e-05   1.0500000e-04
   1.0460000e+03   4.1066420e+00  -8.7151000e-02   9.7680000e-03   5.1500000e-03  -1.1400000e-04   7.0000000e-05   1.0500000e-04
   1.0470000e+03   4.1105710e+00  -2.3238000e-02  -1.4673000e-02   7.2100000e-02  -1.1400000e-04   7.0000000e-05   1.0500000e-04
   1.0480000e+03   4.1145010e+00  -2.9053000e-02   2.4446000e-02   6.1800000e-02  -1.1400000e-04   7.0000000e-05   1.0500000e-04
   1.0490000e+03   4.1184320e+00  -5.8104000e-02   2.9332000e-02   3.6050000e-02  -1.1400000e-04   7.0000000e-05   1.0500000e-04
   1.0500000e+03   4.1223600e+00  -1.7429000e-02  -9.7830000e-03   1.0300000e-02  -1.1400000e-04   7.0000000e-05   1.0500000e-04
   1.0510000e+03   4.1262900e+00  -5.2286000e-02  -2.4458000e-02   3.6050000e-02  -1.1400000e-04   7.0000000e-05   1.0500000e-04
   1.0520000e+03   4.1302200e+00  -8.7149000e-02  -9.7930000e-03   1.0300000e-02  -1.1400000e-04   7.0000000e-05   1.0500000e-04
   1.0530000e+03   4.1341500e+00  -5.8094000e-02  -3.9129000e-02   6.1800000e-02  -1.1400000e-04   7.0000000e-05   1.0500000e-04
   1.0540000e+03   4.1380840e+00  -3.4856000e-02  -2.9345000e-02  -6.1800000e-02  -1.1400000e-04   7.0000000e-05   1.0500000e-04
   1.0550000e+03   4.1420080e+00  -2.9050000e-02  -4.0000000e-06   5.1500000e-03  -1.1400000e-04   7.0000000e-05   1.0500000e-04
   1.0560000e+03   4.1459380e+00  -8.1341000e-02   9.7690000e-03  -4.6350000e-02  -1.1400000e-04   7.0000000e-05   1.0500000e-04
   1.0570000e+03   4.1498680e+00  -1.0458200e-01   1.4656000e-02  -2.5750000e-02  -1.1400000e-04   7.0000000e-05   1.0500000e-04
   1.0580000e+03   4.1537980e+00  -6.9717000e-02  -2.4459000e-02  -5.1500000e-02  -1.1400000e-04   7.0000000e-05   1.0500000e-04
   1.0590000e+03   4.1577270e+00  -8.1339000e-02  -4.9010000e-03   5.1500000e-03  -1.1400000e-04   7.0000000e-05   1.0500000e-04
   1.0600000e+03   4.1616570e+00  -9.2959000e-02  -4.9040000e-03  -5.1500000e-02  -1.1400000e-04   7.0000000e-05   1.0500000e-04
   1.0610000e+03   4.1655870e+00  -8.1347000e-02   4.8888000e-02   2.5750000e-02  -1.1400000e-04   7.0000000e-05   1.0500000e-04
   1.0620000e+03   4.1695180e+00  -8.1342000e-02   1.4658000e-02  -2.0600000e-02  -1.1400000e-04   7.0000000e-05   1.0500000e-04
   1.0630000e+03   4.1734470e+00  -5.8102000e-02   1.4661000e-02   0.0000000e+00  -1.1400000e-04   7.0000000e-05   1.0500000e-04
   1.0640000e+03   4.1773770e+00  -5.8104000e-02   2.9331000e-02  -1.5450000e-02  -1.1400000e-04   7.0000000e-05   1.0500000e-04
   1.0650000e+03   4.1813070e+00  -1.0457400e-01  -3.9135000e-02  -2.0600000e-02  -1.1400000e-04   7.0000000e-05   1.0500000e-04
   1.0660000e+03   4.1852360e+00  -1.3362700e-01  -2.4468000e-02   1.5450000e-02  -1.1400000e-04   7.0000000e-05   1.0500000e-04
   1.0670000e+03   4.1891660e+00  -8.1335000e-02  -3.4241000e-02  -3.6050000e-02  -1.1400000e-04   7.0000000e-05   1.0500000e-04
   1.0680000e+03   4.1930950e+00  -4.0669000e-02  -9.7850000e-03  -5.1500000e-03  -1.1400000e-04   7.0000000e-05   1.0500000e-04
   1.0690000e+03   4.1970240e+00  -1.0457700e-01  -2.4464000e-02   4.6350000e-02  -1.1400000e-04   7.0000000e-05   1.0500000e-04
   1.0700000e+03   4.2009540e+00  -9.8773000e-02   2.4437000e-02  -1.5450000e-02  -1.1400000e-04   7.0000000e-05   1.0500000e-04
   1.0710000e+03   4.2048870e+00  -5.2291000e-02   9.7730000e-03   2.5750000e-02  -1.1400000e-04   7.0000000e-05   1.0500000e-04
   1.0720000e+03   4.2088140e+00  -1.1038600e-01  -2.4466000e-02  -1.5450000e-02  -1.1400000e-04   7.0000000e-05   1.0500000e-04
   1.0730000e+03   4.2127440e+00  -1.2200600e-01  -2.4468000e-02   2.0600000e-02  -1.1400000e-04   7.0000000e-05   1.0500000e-04
   1.0740000e+03   4.2166730e+00  -5.2286000e-02  -2.4458000e-02   0.0000000e+00  -1.1400000e-04   7.0000000e-05   1.0500000e-04
   1.0750000e+03   4.2206030e+00  -1.1619500e-01  -3.4247000e-02   0.0000000e+00  -1.1400000e-04   7.0000000e-05   1.0500000e-04
   1.0760000e+03   4.2245330e+00  -1.1038800e-01  -1.4686000e-02   2.0600000e-02  -1.1400000e-04   7.0000000e-05   1.0500000e-04
   1.0770000e+03   4.2284630e+00  -6.3909000e-02  -4.8990000e-03   3.0900000e-02  -1.1400000e-04   7.0000000e-05   1.0500000e-04
   1.0780000e+03   4.2323930e+00  -1.1619400e-01  -4.4026000e-02   5.1500000e-02  -1.1400000e-04   7.0000000e-05   1.0500000e-04
   1.0790000e+03   4.2363230e+00  -1.2781700e-01  -2.4467000e-02   6.1800000e-02  -1.1400000e-04   7.0000000e-05   1.0500000e-04
   1.0800000e+03   4.2402610e+00  -5.2287000e-02  -2.4457000e-02   6.6950000e-02  -1.1400000e-04   7.0000000e-05   1.0500000e-04
   1.0810000e+03   4.2441820e+00  -7.5526000e-02  -2.9350000e-02   6.1800000e-02  -1.1400000e-04   7.0000000e-05   1.0500000e-04
   1.0820000e+03   4.2481100e+00  -1.2201200e-01   1.4652000e-02   2.5750000e-02  -1.1400000e-04   7.0000000e-05   1.0500000e-04
   1.0830000e+03   4.2520400e+00  -6.9716000e-02  -2.9350000e-02   6.6950000e-02  -1.1400000e-04   7.0000000e-05   1.0500000e-04
   1.0840000e+03   4.2559700e+00  -6.9721000e-02   4.8800000e-03  -1.0300000e-02  -1.1400000e-04   7.0000000e-05   1.0500000e-04
   1.0850000e+03   4.2599000e+00  -6.3910000e-02  -9.0000000e-06   4.1200000e-02  -1.1400000e-04   7.0000000e-05   1.0500000e-04
   1.0860000e+03   4.2638300e+00  -4.6477000e-02  -1.9567000e-02   0.0000000e+00  -1.1400000e-04   7.0000000e-05   1.0500000e-04
   1.0870000e+03   4.2677590e+00  -5.8093000e-02  -4.8909000e-02   3.0900000e-02  -1.1400000e-04   7.0000000e-05   1.0500000e-04
   1.0880000e+03   4.2716880e+00  -8.7143000e-02  -4.8912000e-02  -5.1500000e-03  -1.1400000e-04   7.0000000e-05   1.0500000e-04
   1.0890000e+03   4.2756190e+00  -8.7143000e-02  -4.8912000e-02   1.5450000e-02  -1.1400000e-04   7.0000000e-05   1.0500000e-04
   1.0900000e+03   4.2795490e+00  -7.5523000e-02  -5.3800000e-02  -5.1500000e-02  -1.1400000e-04   7.0000000e-05   1.0500000e-04
   1.0910000e+03   4.2834790e+00  -1.7426000e-02  -2.9342000e-02   2.0600000e-02  -1.1400000e-04   7.0000000e-05   1.0500000e-04
   1.0920000e+03   4.2874090e+00  -8.7151000e-02   4.8780000e-03  -5.1500000e-02  -1.1400000e-04   7.0000000e-05   1.0500000e-04
   1.0930000e+03   4.2913380e+00  -1.1038900e-01  -9.7960000e-03   3.0900000e-02  -1.1400000e-04   7.0000000e-05   1.0500000e-04
   1.0940000e+03   4.2952670e+00  -6.3905000e-02  -3.4239000e-02   0.0000000e+00  -1.1400000e-04   7.0000000e-05   1.0500000e-04
   1.0950000e+03   4.2991980e+00  -6.3904000e-02  -3.9129000e-02   5.1500000e-03  -1.1400000e-04   7.0000000e-05   1.0500000e-04
   1.0960000e+03   4.3031270e+00  -7.5526000e-02  -2.4461000e-02  -5.1500000e-03  -1.1400000e-04   7.0000000e-05   1.0500000e-04
   1.0970000e+03   4.3070550e+00  -6.3908000e-02  -1.4679000e-02  -1.0300000e-02  -1.1400000e-04   7.0000000e-05   1.0500000e-04
   1.0980000e+03   4.3109850e+00  -5.8094000e-02  -3.9129000e-02   2.0600000e-02  -1.1400000e-04   7.0000000e-05   1.0500000e-04
   1.0990000e+03   4.3149160e+00  -5.8093000e-02  -4.8908000e-02  -1.5450000e-02  -1.1400000e-04   7.0000000e-05   1.0500000e-04
   1.1000000e+03   4.3188460e+00  -5.2283000e-02  -4.8907000e-02  -1.0300000e-02  -1.1400000e-04   7.0000000e-05   1.0500000e-04
   1.1010000e+03   4.3227760e+00  -6.9717000e-02  -1.9569000e-02  -3.6050000e-02  -1.1400000e-04   7.0000000e-05   1.0500000e-04
   1.1020000e+03   4.3267050e+00  -9.2955000e-02  -3.9132000e-02  -2.0600000e-02  -1.1400000e-04   7.0000000e-05   1.0500000e-04
   1.1030000e+03   4.3306340e+00  -4.6476000e-02  -2.9346000e-02  -2.0600000e-02  -1.1400000e-04   7.0000000e-05   1.0500000e-04
   1.1040000e+03   4.3345640e+00  -1.1619000e-02  -4.8920000e-03  -3.0900000e-02  -1.1400000e-04   7.0000000e-05   1.0500000e-04
   1.1050000e+03   4.3384950e+00  -1.0458200e-01   1.4655000e-02   2.0600000e-02  -1.1400000e-04   7.0000000e-05   1.0500000e-04
   1.1060000e+03   4.3424240e+00  -5.8101000e-02   9.7710000e-03  -1.0300000e-02  -1.1400000e-04   7.0000000e-05   1.0500000e-04
   1.1070000e+03   4.3463540e+00  -5.8110000e-03   9.7790000e-03   1.0300000e-02  -1.1400000e-04   7.0000000e-05   1.0500000e-04
   1.1080000e+03   4.3502840e+00  -4.6476000e-02  -2.9347000e-02  -1.5450000e-02  -1.1400000e-04   7.0000000e-05   1.0500000e-04
   1.1090000e+03   4.3542130e+00  -7.5528000e-02  -1.4680000e-02   3.6050000e-02  -1.1400000e-04   7.0000000e-05   1.0500000e-04
   1.1100000e+03   4.3581440e+00  -4.6478000e-02  -1.4676000e-02   2.5750000e-02  -1.1400000e-04   7.0000000e-05   1.0500000e-04
   1.1110000e+03   4.3620720e+00  -9.2957000e-02  -2.4462000e-02   1.5450000e-02  -1.1400000e-04   7.0000000e-05   1.0500000e-04
   1.1120000e+03   4.3660020e+00  -6.9723000e-02   1.9551000e-02   4.1200000e-02  -1.1400000e-04   7.0000000e-05   1.0500000e-04
   1.1130000e+03   4.3699320e+00  -3.4861000e-02   9.7750000e-03   3.0900000e-02  -1.1400000e-04   7.0000000e-05   1.0500000e-04
   1.1140000e+03   4.3738610e+00  -6.9720000e-02  -1.0000000e-05   3.0900000e-02  -1.1400000e-04   7.0000000e-05   1.0500000e-04
   1.1150000e+03   4.3777920e+00  -8.1341000e-02   4.8780000e-03   6.1800000e-02  -1.1400000e-04   7.0000000e-05   1.0500000e-04
   1.1160000e+03   4.3817210e+00  -4.6478000e-02  -1.4677000e-02  -1.0300000e-02  -1.1400000e-04   7.0000000e-05   1.0500000e-04
   1.1170000e+03   4.3856500e+00  -8.7151000e-02   4.8770000e-03   5.6650000e-02  -1.1400000e-04   7.0000000e-05   1.0500000e-04
   1.1180000e+03   4.3895850e+00  -8.1342000e-02   1.4658000e-02   1.0300000e-02  -1.1400000e-04   7.0000000e-05   1.0500000e-04
   1.1190000e+03   4.3935100e+00  -5.8102000e-02   1.4661000e-02  -5.1500000e-03  -1.1400000e-04   7.0000000e-05   1.0500000e-04
   1.1200000e+03   4.3974400e+00  -8.1343000e-02   1.9549000e-02   2.5750000e-02  -1.1400000e-04   7.0000000e-05   1.0500000e-04
   1.1210000e+03   4.4013710e+00  -5.8100000e-02  -8.0000000e-06   5.1500000e-03  -1.1400000e-04   7.0000000e-05   1.0500000e-04
   1.1220000e+03   4.4052990e+00  -5.8099000e-02  -4.8980000e-03  -6.6950000e-02  -1.1400000e-04   7.0000000e-05   1.0500000e-04
   1.1230000e+03   4.4092290e+00  -5.8096000e-02  -2.9348000e-02   2.5750000e-02  -1.1400000e-04   7.0000000e-05   1.0500000e-04
   1.1240000e+03   4.4131600e+00  -5.8097000e-02  -1.9568000e-02  -5.6650000e-02  -1.1400000e-04   7.0000000e-05   1.0500000e-04
   1.1250000e+03   4.4170880e+00  -8.7154000e-02   2.4437000e-02   3.6050000e-02  -1.1400000e-04   7.0000000e-05   1.0500000e-04
   1.1260000e+03   4.4210170e+00  -7.5530000e-02  -1.1000000e-05  -2.5750000e-02  -1.1400000e-04   7.0000000e-05   1.0500000e-04
   1.1270000e+03   4.4249470e+00  -2.3239000e-02  -4.8930000e-03   1.5450000e-02  -1.1400000e-04   7.0000000e-05   1.0500000e-04
   1.1280000e+03   4.4288780e+00  -1.0458500e-01   3.4215000e-02  -1.5450000e-02  -1.1400000e-04   7.0000000e-05   1.0500000e-04
   1.1290000e+03   4.4328070e+00  -6.3904000e-02  -3.9129000e-02   2.5750000e-02  -1.1400000e-04   7.0000000e-05   1.0500000e-04
   1.1300000e+03   4.4367370e+00  -5.2284000e-02  -4.4018000e-02   2.5750000e-02  -1.1400000e-04   7.0000000e-05   1.0500000e-04
   1.1310000e+03   4.4407100e+00  -5.2287000e-02  -1.9567000e-02  -1.5450000e-02  -1.1400000e-04   7.0000000e-05   1.0500000e-04
   1.1320000e+03   4.4445960e+00  -1.1038700e-01  -2.4465000e-02  -5.1500000e-03  -1.1400000e-04   7.0000000e-05   1.0500000e-04
   1.1330000e+03   4.4485260e+00  -6.3911000e-02   4.8810000e-03  -4.1200000e-02  -1.1400000e-04   7.0000000e-05   1.0500000e-04
   1.1340000e+03   4.4524560e+00  -8.7152000e-02   1.4658000e-02   2.0600000e-02  -1.1400000e-04   7.0000000e-05   1.0500000e-04
   1.1350000e+03   4.4563900e+00  -1.1038700e-01  -2.4465000e-02  -4.6350000e-02  -1.1400000e-04   7.0000000e-05   1.0500000e-04
   1.1360000e+03   4.4603160e+00  -7.5526000e-02  -2.4461000e-02  -2.0600000e-02  -1.1400000e-04   7.0000000e-05   1.0500000e-04
   1.1370000e+03   4.4642440e+00  -8.7144000e-02  -3.9133000e-02  -3.0900000e-02  -1.1400000e-04   7.0000000e-05   1.0500000e-04
   1.1380000e+03   4.4681750e+00  -1.1619400e-01  -3.9137000e-02   1.0300000e-02  -1.1400000e-04   7.0000000e-05   1.0500000e-04
   1.1390000e+03   4.4721050e+00  -6.3906000e-02  -2.9349000e-02   3.0900000e-02  -1.1400000e-04   7.0000000e-05   1.0500000e-04
   1.1400000e+03   4.4760330e+00  -6.3904000e-02  -3.9129000e-02   1.0300000e-02  -1.1400000e-04   7.0000000e-05   1.0500000e-04
   1.1410000e+03   4.4799630e+00  -1.3362400e-01  -4.4028000e-02   5.1500000e-03  -1.1400000e-04   7.0000000e-05   1.0500000e-04
   1.1420000e+03   4.4838930e+00  -6.3905000e-02  -3.9129000e-02   4.1200000e-02  -1.1400000e-04   7.0000000e-05   1.0500000e-04
   1.1430000e+03   4.4878230e+00  -4.6472000e-02  -5.8686000e-02   3.0900000e-02  -1.1400000e-04   7.0000000e-05   1.0500000e-04
   1.1440000e+03   4.4917540e+00  -8.7145000e-02  -3.9132000e-02   4.1200000e-02  -1.1400000e-04   7.0000000e-05   1.0500000e-04
   1.1450000e+03   4.4956830e+00  -8.7145000e-02  -3.4242000e-02   6.6950000e-02  -1.1400000e-04   7.0000000e-05   1.0500000e-04
   1.1460000e+03   4.4996120e+00  -7.5529000e-02  -9.7900000e-03   3.0900000e-02  -1.1400000e-04   7.0000000e-05   1.0500000e-04
   1.1470000e+03   4.5035420e+00  -9.2961000e-02   9.7660000e-03   7.2100000e-02  -1.1400000e-04   7.0000000e-05   1.0500000e-04
   1.1480000e+03   4.5074730e+00  -9.2959000e-02  -9.7940000e-03   4.6350000e-02  -1.1400000e-04   7.0000000e-05   1.0500000e-04
   1.1490000e+03   4.5114020e+00  -3.4861000e-02   4.8850000e-03   2.5750000e-02  -1.1400000e-04   7.0000000e-05   1.0500000e-04
   1.1500000e+03   4.5153310e+00  -8.1332000e-02  -5.3802000e-02   1.0300000e-02  -1.1400000e-04   7.0000000e-05   1.0500000e-04
   1.1510000e+03   4.5192620e+00  -5.8094000e-02  -3.9129000e-02   3.0900000e-02  -1.1400000e-04   7.0000000e-05   1.0500000e-04
   1.1520000e+03   4.5231900e+00  -2.9047000e-02  -2.4454000e-02   2.0600000e-02  -1.1400000e-04   7.0000000e-05   1.0500000e-04
   1.1530000e+03   4.5271220e+00  -8.7146000e-02  -2.9352000e-02   3.0900000e-02  -1.1400000e-04   7.0000000e-05   1.0500000e-04
   1.1540000e+03   4.5310490e+00  -5.8101000e-02   4.8820000e-03   1.5450000e-02  -1.1400000e-04   7.0000000e-05   1.0500000e-04
   1.1550000e+03   4.5349790e+00  -5.2290000e-02  -7.0000000e-06   0.0000000e+00  -1.1400000e-04   7.0000000e-05   1.0500000e-04
   1.1560000e+03   4.5389090e+00  -6.3908000e-02  -1.4679000e-02   2.5750000e-02  -1.1400000e-04   7.0000000e-05   1.0500000e-04
   1.1570000e+03   4.5428400e+00  -1.1617000e-02  -1.9562000e-02   0.0000000e+00  -1.1400000e-04   7.0000000e-05   1.0500000e-04
   1.1580000e+03   4.5467690e+00  -4.0667000e-02  -1.9566000e-02  -4.1200000e-02  -1.1400000e-04   7.0000000e-05   1.0500000e-04
   1.1590000e+03   4.5506980e+00  -3.4855000e-02  -3.4235000e-02   5.1500000e-03  -1.1400000e-04   7.0000000e-05   1.0500000e-04
   1.1600000e+03   4.5546270e+00  -4.6479000e-02  -9.7870000e-03  -3.0900000e-02  -1.1400000e-04   7.0000000e-05   1.0500000e-04
   1.1610000e+03   4.5585580e+00  -5.2288000e-02  -1.4678000e-02   1.0300000e-02  -1.1400000e-04   7.0000000e-05   1.0500000e-04
   1.1620000e+03   4.5624880e+00  -4.6479000e-02  -9.7870000e-03  -3.0900000e-02  -1.1400000e-04   7.0000000e-05   1.0500000e-04
   1.1630000e+03   4.5664170e+00  -5.8070000e-03  -2.4451000e-02  -4.1200000e-02  -1.1400000e-04   7.0000000e-05   1.0500000e-04
   1.1640000e+03   4.5703480e+00  -4.0667000e-02  -1.9565000e-02   2.5750000e-02  -1.1400000e-04   7.0000000e-05   1.0500000e-04
   1.1650000e+03   4.5742760e+00  -6.9717000e-02  -1.9569000e-02  -6.1800000e-02  -1.1400000e-04   7.0000000e-05   1.0500000e-04
   1.1660000e+03   4.5782070e+00  -2.3235000e-02  -3.4233000e-02   0.0000000e+00  -1.1400000e-04   7.0000000e-05   1.0500000e-04
   1.1670000e+03   4.5821370e+00  -6.9725000e-02   3.4221000e-02  -3.6050000e-02  -1.1400000e-04   7.0000000e-05   1.0500000e-04
   1.1680000e+03   4.5860660e+00  -1.0459100e-01   7.3335000e-02  -3.6050000e-02  -1.1400000e-04   7.0000000e-05   1.0500000e-04
   1.1690000e+03   4.5899940e+00  -3.4861000e-02   9.7750000e-03  -5.1500000e-02  -1.1400000e-04   7.0000000e-05   1.0500000e-04
   1.1700000e+03   4.5939250e+00  -8.1343000e-02   1.9548000e-02  -3.6050000e-02  -1.1400000e-04   7.0000000e-05   1.0500000e-04
   1.1710000e+03   4.5978550e+00  -1.2781800e-01  -1.4689000e-02  -3.6050000e-02  -1.1400000e-04   7.0000000e-05   1.0500000e-04
   1.1720000e+03   4.6017840e+00  -3.4858000e-02  -1.4675000e-02   0.0000000e+00  -1.1400000e-04   7.0000000e-05   1.0500000e-04
   1.1730000e+03   4.6057140e+00  -1.0457500e-01  -3.4244000e-02  -1.5450000e-02  -1.1400000e-04   7.0000000e-05   1.0500000e-04
   1.1740000e+03   4.6096450e+00  -1.3943700e-01  -2.4469000e-02   5.1500000e-03  -1.1400000e-04   7.0000000e-05   1.0500000e-04
   1.1750000e+03   4.6135740e+00  -4.0669000e-02  -4.8950000e-03   2.5750000e-02  -1.1400000e-04   7.0000000e-05   1.0500000e-04
   1.1760000e+03   4.6175030e+00  -8.7152000e-02   1.4658000e-02   2.5750000e-02  -1.1400000e-04   7.0000000e-05   1.0500000e-04
   1.1770000e+03   4.6214340e+00  -1.4525100e-01   4.8710000e-03   4.6350000e-02  -1.1400000e-04   7.0000000e-05   1.0500000e-04
   1.1780000e+03   4.6253630e+00  -6.3907000e-02  -1.9569000e-02   6.6950000e-02  -1.1400000e-04   7.0000000e-05   1.0500000e-04
   1.1790000e+03   4.6292930e+00  -7.5524000e-02  -4.4021000e-02   2.5750000e-02  -1.1400000e-04   7.0000000e-05   1.0500000e-04
   1.1800000e+03   4.6332230e+00  -7.5528000e-02  -1.4681000e-02   3.6050000e-02  -1.1400000e-04   7.0000000e-05   1.0500000e-04
   1.1810000e+03   4.6371530e+00  -1.1038600e-01  -2.4466000e-02   5.6650000e-02  -1.1400000e-04   7.0000000e-05   1.0500000e-04
   1.1820000e+03   4.6411090e+00  -4.0669000e-02  -4.8960000e-03  -2.5750000e-02  -1.1400000e-04   7.0000000e-05   1.0500000e-04
   1.1830000e+03   4.6450270e+00  -6.9719000e-02  -4.9000000e-03   5.1500000e-02  -1.1400000e-04   7.0000000e-05   1.0500000e-04
   1.1840000e+03   4.6489400e+00  -9.2954000e-02  -4.4022000e-02   3.0900000e-02  -1.1400000e-04   7.0000000e-05   1.0500000e-04
   1.1850000e+03   4.6528710e+00  -8.1335000e-02  -3.9131000e-02   3.6050000e-02  -1.1400000e-04   7.0000000e-05   1.0500000e-04
   1.1860000e+03   4.6568000e+00  -8.7146000e-02  -2.9352000e-02   2.5750000e-02  -1.1400000e-04   7.0000000e-05   1.0500000e-04
   1.1870000e+03   4.6607310e+00  -9.8763000e-02  -4.8913000e-02  -2.0600000e-02  -1.1400000e-04   7.0000000e-05   1.0500000e-04
   1.1880000e+03   4.6646600e+00  -5.2287000e-02  -1.9567000e-02   4.1200000e-02  -1.1400000e-04   7.0000000e-05   1.0500000e-04
   1.1890000e+03   4.6685890e+00  -6.9720000e-02  -1.0000000e-05   5.1500000e-03  -1.1400000e-04   7.0000000e-05   1.0500000e-04
   1.1900000e+03   4.6725200e+00  -8.7146000e-02  -2.9353000e-02   4.6350000e-02  -1.1400000e-04   7.0000000e-05   1.0500000e-04
   1.1910000e+03   4.6764490e+00  -9.2958000e-02  -1.4684000e-02   3.0900000e-02  -1.1400000e-04   7.0000000e-05   1.0500000e-04
   1.1920000e+03   4.6803790e+00  -7.5529000e-02  -9.7910000e-03  -2.0600000e-02  -1.1400000e-04   7.0000000e-05   1.0500000e-04
   1.1930000e+03   4.6843090e+00  -2.9042000e-02  -5.3794000e-02   1.0300000e-02  -1.1400000e-04   7.0000000e-05   1.0500000e-04
   1.1940000e+03   4.6882400e+00  -6.3901000e-02  -6.3579000e-02   0.0000000e+00  -1.1400000e-04   7.0000000e-05   1.0500000e-04
   1.1950000e+03   4.6921680e+00  -6.3903000e-02  -4.8909000e-02  -1.5450000e-02  -1.1400000e-04   7.0000000e-05   1.0500000e-04
   1.1960000e+03   4.6960990e+00  -2.3236000e-02  -2.9343000e-02   2.0600000e-02  -1.1400000e-04   7.0000000e-05   1.0500000e-04
   1.1970000e+03   4.7000270e+00  -6.9720000e-02  -9.0000000e-06  -1.5450000e-02  -1.1400000e-04   7.0000000e-05   1.0500000e-04
   1.1980000e+03   4.7039560e+00  -5.8098000e-02  -1.4678000e-02   1.5450000e-02  -1.1400000e-04   7.0000000e-05   1.0500000e-04
   1.1990000e+03   4.7078930e+00  -1.1615000e-02  -3.9122000e-02  -3.0900000e-02  -1.1400000e-04   7.0000000e-05   1.0500000e-04
   1.2000000e+03   4.7118160e+00  -4.6476000e-02  -2.4457000e-02   0.0000000e+00  -1.1400000e-04   7.0000000e-05   1.0500000e-04
   1.2010000e+03   4.7157460e+00  -2.9046000e-02  -2.4454000e-02  -5.1500000e-02  -1.1400000e-04   7.0000000e-05   1.0500000e-04
   1.2020000e+03   4.7196760e+00   1.7434000e-02  -2.9337000e-02  -1.0300000e-02  -1.1400000e-04   7.0000000e-05   1.0500000e-04
   1.2030000e+03   4.7236050e+00  -6.9716000e-02  -2.9350000e-02  -4.6350000e-02  -1.1400000e-04   7.0000000e-05   1.0500000e-04
   1.2040000e+03   4.7275350e+00  -8.7150000e-02  -1.3000000e-05   5.1500000e-03  -1.1400000e-04   7.0000000e-05   1.0500000e-04
   1.2050000e+03   4.7314650e+00  -1.1618000e-02  -1.4672000e-02  -1.5450000e-02  -1.1400000e-04   7.0000000e-05   1.0500000e-04
   1.2060000e+03   4.7353940e+00  -6.9717000e-02  -2.4459000e-02  -2.5750000e-02  -1.1400000e-04   7.0000000e-05   1.0500000e-04
   1.2070000e+03   4.7393250e+00  -8.7149000e-02  -9.7920000e-03  -1.5450000e-02  -1.1400000e-04   7.0000000e-05   1.0500000e-04
   1.2080000e+03   4.7432540e+00  -3.4857000e-02  -2.4455000e-02   2.5750000e-02  -1.1400000e-04   7.0000000e-05   1.0500000e-04
   1.2090000e+03   4.7471840e+00  -8.7146000e-02  -2.9352000e-02  -5.1500000e-03  -1.1400000e-04   7.0000000e-05   1.0500000e-04
   1.2100000e+03   4.7511140e+00  -9.2960000e-02  -1.2000000e-05   2.5750000e-02  -1.1400000e-04   7.0000000e-05   1.0500000e-04
   1.2110000e+03   4.7550440e+00  -5.2291000e-02   9.7720000e-03   2.5750000e-02  -1.1400000e-04   7.0000000e-05   1.0500000e-04
   1.2120000e+03   4.7589720e+00  -5.2298000e-02   5.3782000e-02   3.0900000e-02  -1.1400000e-04   7.0000000e-05   1.0500000e-04
   1.2130000e+03   4.7629020e+00  -1.1620300e-01   1.9543000e-02   5.6650000e-02  -1.1400000e-04   7.0000000e-05   1.0500000e-04
   1.2140000e+03   4.7668320e+00  -8.1336000e-02  -2.9352000e-02   1.5450000e-02  -1.1400000e-04   7.0000000e-05   1.0500000e-04
   1.2150000e+03   4.7707620e+00  -6.9718000e-02  -1.4680000e-02   4.1200000e-02  -1.1400000e-04   7.0000000e-05   1.0500000e-04
   1.2160000e+03   4.7746910e+00  -3.4860000e-02  -5.0000000e-06  -1.5450000e-02  -1.1400000e-04   7.0000000e-05   1.0500000e-04
   1.2170000e+03   4.7786200e+00  -8.1340000e-02  -1.1000000e-05   1.5450000e-02  -1.1400000e-04   7.0000000e-05   1.0500000e-04
   1.2180000e+03   4.7825510e+00  -5.8104000e-02   2.9332000e-02   2.5750000e-02  -1.1400000e-04   7.0000000e-05   1.0500000e-04
   1.2190000e+03   4.7864800e+00  -8.7151000e-02   9.7680000e-03   1.5450000e-02  -1.1400000e-04   7.0000000e-05   1.0500000e-04
   1.2200000e+03   4.7904110e+00  -9.2957000e-02  -1.9572000e-02   4.6350000e-02  -1.1400000e-04   7.0000000e-05   1.0500000e-04
   1.2210000e+03   4.7943410e+00  -9.8769000e-02  -4.9030000e-03  -5.1500000e-03  -1.1400000e-04   7.0000000e-05   1.0500000e-04
   1.2220000e+03   4.7982700e+00  -1.0457600e-01  -2.4465000e-02   4.1200000e-02  -1.1400000e-04   7.0000000e-05   1.0500000e-04
   1.2230000e+03   4.8022000e+00  -9.8769000e-02  -4.9050000e-03   4.1200000e-02  -1.1400000e-04   7.0000000e-05   1.0500000e-04
   1.2240000e+03   4.8061300e+00  -9.8768000e-02  -1.4685000e-02   4.1200000e-02  -1.1400000e-04   7.0000000e-05   1.0500000e-04
   1.2250000e+03   4.8100600e+00  -8.7148000e-02  -1.4683000e-02   5.1500000e-03  -1.1400000e-04   7.0000000e-05   1.0500000e-04
   1.2260000e+03   4.8139880e+00  -8.7151000e-02   4.8770000e-03   5.6650000e-02  -1.1400000e-04   7.0000000e-05   1.0500000e-04
   1.2270000e+03   4.8179180e+00  -1.1038400e-01  -4.4025000e-02   5.1500000e-03  -1.1400000e-04   7.0000000e-05   1.0500000e-04
   1.2280000e+03   4.8218480e+00  -8.7149000e-02  -4.9020000e-03   5.1500000e-03  -1.1400000e-04   7.0000000e-05   1.0500000e-04
   1.2290000e+03   4.8257780e+00  -5.8094000e-02  -4.4018000e-02   0.0000000e+00  -1.1400000e-04   7.0000000e-05   1.0500000e-04
   1.2300000e+03   4.8297080e+00  -1.1038000e-01  -7.8255000e-02   2.5750000e-02  -1.1400000e-04   7.0000000e-05   1.0500000e-04
   1.2310000e+03   4.8336370e+00  -4.6480000e-02  -6.0000000e-06  -4.1200000e-02  -1.1400000e-04   7.0000000e-05   1.0500000e-04
   1.2320000e+03   4.8375660e+00  -2.9050000e-02  -4.0000000e-06   1.0300000e-02  -1.1400000e-04   7.0000000e-05   1.0500000e-04
   1.2330000e+03   4.8414970e+00  -8.7144000e-02  -3.9133000e-02  -5.1500000e-02  -1.1400000e-04   7.0000000e-05   1.0500000e-04
   1.2340000e+03   4.8454690e+00  -9.2959000e-02  -9.7940000e-03  -3.0900000e-02  -1.1400000e-04   7.0000000e-05   1.0500000e-04
   1.2350000e+03   4.8493560e+00  -4.0660000e-02  -6.8466000e-02  -3.0900000e-02  -1.1400000e-04   7.0000000e-05   1.0500000e-04
   1.2360000e+03   4.8532870e+00  -8.7143000e-02  -4.8913000e-02  -1.0300000e-02  -1.1400000e-04   7.0000000e-05   1.0500000e-04
   1.2370000e+03   4.8572170e+00  -6.9718000e-02  -1.4680000e-02   1.0300000e-02  -1.1400000e-04   7.0000000e-05   1.0500000e-04
   1.2380000e+03   4.8611450e+00  -1.7422000e-02  -6.3572000e-02  -5.1500000e-03  -1.1400000e-04   7.0000000e-05   1.0500000e-04
   1.2390000e+03   4.8650760e+00  -8.1341000e-02   4.8790000e-03  -1.0300000e-02  -1.1400000e-04   7.0000000e-05   1.0500000e-04
   1.2400000e+03   4.8690040e+00  -5.8103000e-02   1.9552000e-02   3.0900000e-02  -1.1400000e-04   7.0000000e-05   1.0500000e-04
   1.2410000e+03   4.8729330e+00   5.8150000e-03  -3.9119000e-02   1.0300000e-02  -1.1400000e-04   7.0000000e-05   1.0500000e-04
   1.2420000e+03   4.8768630e+00  -8.1335000e-02  -3.4241000e-02   3.0900000e-02  -1.1400000e-04   7.0000000e-05   1.0500000e-04
   1.2430000e+03   4.8807930e+00  -5.8096000e-02  -2.9348000e-02  -1.0300000e-02  -1.1400000e-04   7.0000000e-05   1.0500000e-04
   1.2440000e+03   4.8847240e+00  -1.1619000e-02  -9.7820000e-03   4.6350000e-02  -1.1400000e-04   7.0000000e-05   1.0500000e-04
   1.2450000e+03   4.8886530e+00  -6.3906000e-02  -2.9349000e-02  -2.5750000e-02  -1.1400000e-04   7.0000000e-05   1.0500000e-04
   1.2460000e+03   4.8925910e+00  -8.1339000e-02  -9.7920000e-03   5.6650000e-02  -1.1400000e-04   7.0000000e-05   1.0500000e-04
   1.2470000e+03   4.8965130e+00  -1.1619000e-02  -9.7820000e-03   3.6050000e-02  -1.1400000e-04   7.0000000e-05   1.0500000e-04
   1.2480000e+03   4.9004420e+00  -5.8095000e-02  -3.4239000e-02   0.0000000e+00  -1.1400000e-04   7.0000000e-05   1.0500000e-04
   1.2490000e+03   4.9043720e+00  -9.2958000e-02  -1.4682000e-02   1.5450000e-02  -1.1400000e-04   7.0000000e-05   1.0500000e-04
   1.2500000e+03   4.9083030e+00  -8.1339000e-02  -4.9010000e-03  -2.0600000e-02  -1.1400000e-04   7.0000000e-05   1.0500000e-04
   1.2510000e+03   4.9122320e+00  -5.2287000e-02  -1.9567000e-02   1.0300000e-02  -1.1400000e-04   7.0000000e-05   1.0500000e-04
   1.2520000e+03   4.9161610e+00  -1.1621000e-02   4.8880000e-03   3.6050000e-02  -1.1400000e-04   7.0000000e-05   1.0500000e-04
   1.2530000e+03   4.9200920e+00  -8.7156000e-02   4.3998000e-02   0.0000000e+00  -1.1400000e-04   7.0000000e-05   1.0500000e-04
   1.2540000e+03   4.9240210e+00  -4.0677000e-02   4.8895000e-02   4.1200000e-02  -1.1400000e-04   7.0000000e-05   1.0500000e-04
   1.2550000e+03   4.9279490e+00  -4.0674000e-02   2.4444000e-02  -1.5450000e-02  -1.1400000e-04   7.0000000e-05   1.0500000e-04
   1.2560000e+03   4.9318800e+00  -8.1334000e-02  -3.9132000e-02   5.6650000e-02  -1.1400000e-04   7.0000000e-05   1.0500000e-04
   1.2570000e+03   4.9358100e+00  -1.0457600e-01  -2.4465000e-02   2.5750000e-02  -1.1400000e-04   7.0000000e-05   1.0500000e-04
   1.2580000e+03   4.9397400e+00  -8.1341000e-02   9.7680000e-03   4.6350000e-02  -1.1400000e-04   7.0000000e-05   1.0500000e-04
   1.2590000e+03   4.9436700e+00  -8.1338000e-02  -1.4682000e-02  -5.1500000e-03  -1.1400000e-04   7.0000000e-05   1.0500000e-04
   1.2600000e+03   4.9475980e+00  -1.0458300e-01   2.4436000e-02   2.5750000e-02  -1.1400000e-04   7.0000000e-05   1.0500000e-04
   1.2610000e+03   4.9515280e+00  -6.3915000e-02   3.4221000e-02   5.1500000e-03  -1.1400000e-04   7.0000000e-05   1.0500000e-04
   1.2620000e+03   4.9554590e+00  -8.7151000e-02   4.8780000e-03   1.5450000e-02  -1.1400000e-04   7.0000000e-05   1.0500000e-04
   1.2630000e+03   4.9593930e+00  -1.3362700e-01  -1.9578000e-02  -3.6050000e-02  -1.1400000e-04   7.0000000e-05   1.0500000e-04
   1.2640000e+03   4.9633180e+00  -8.7149000e-02  -9.7920000e-03  -1.5450000e-02  -1.1400000e-04   7.0000000e-05   1.0500000e-04
   1.2650000e+03   4.9672480e+00  -4.6477000e-02  -2.4456000e-02  -2.5750000e-02  -1.1400000e-04   7.0000000e-05   1.0500000e-04
   1.2660000e+03   4.9711790e+00  -1.2781900e-01  -4.9090000e-03  -2.0600000e-02  -1.1400000e-04   7.0000000e-05   1.0500000e-04
   1.2670000e+03   4.9751070e+00  -8.7146000e-02  -2.4463000e-02  -1.0300000e-02  -1.1400000e-04   7.0000000e-05   1.0500000e-04
   1.2680000e+03   4.9790360e+00  -4.6479000e-02  -4.8970000e-03   1.0300000e-02  -1.1400000e-04   7.0000000e-05   1.0500000e-04
   1.2690000e+03   4.9829650e+00  -8.7146000e-02  -2.9353000e-02  -1.0300000e-02  -1.1400000e-04   7.0000000e-05   1.0500000e-04
   1.2700000e+03   4.9868960e+00  -6.3904000e-02  -3.9129000e-02   4.1200000e-02  -1.1400000e-04   7.0000000e-05   1.0500000e-04
   1.2710000e+03   4.9908260e+00  -5.2285000e-02  -3.9127000e-02   2.5750000e-02  -1.1400000e-04   7.0000000e-05   1.0500000e-04
   1.2720000e+03   4.9947550e+00  -1.2781300e-01  -5.3807000e-02   2.5750000e-02  -1.1400000e-04   7.0000000e-05   1.0500000e-04
   1.2730000e+03   4.9986850e+00  -6.9721000e-02   9.7710000e-03   3.0900000e-02  -1.1400000e-04   7.0000000e-05   1.0500000e-04
   1.2740000e+03   5.0026150e+00  -2.9049000e-02  -9.7840000e-03   5.1500000e-02  -1.1400000e-04   7.0000000e-05   1.0500000e-04
   1.2750000e+03   5.0065440e+00  -8.7148000e-02  -1.4682000e-02  -5.1500000e-03  -1.1400000e-04   7.0000000e-05   1.0500000e-04
   1.2760000e+03   5.0104740e+00  -6.3908000e-02  -1.4679000e-02   6.6950000e-02  -1.1400000e-04   7.0000000e-05   1.0500000e-04
   1.2770000e+03   5.0144040e+00  -1.7423000e-02  -4.8903000e-02  -5.1500000e-03  -1.1400000e-04   7.0000000e-05   1.0500000e-04
   1.2780000e+03   5.0183330e+00  -6.9710000e-02  -6.8470000e-02   3.0900000e-02  -1.1400000e-04   7.0000000e-05   1.0500000e-04
   1.2790000e+03   5.0222640e+00  -6.3905000e-02  -3.4239000e-02   0.0000000e+00  -1.1400000e-04   7.0000000e-05   1.0500000e-04
   1.2800000e+03   5.0261930e+00  -8.1333000e-02  -4.8912000e-02   1.0300000e-02  -1.1400000e-04   7.0000000e-05   1.0500000e-04
   1.2810000e+03   5.0301230e+00  -7.5523000e-02  -4.8911000e-02   3.6050000e-02  -1.1400000e-04   7.0000000e-05   1.0500000e-04
   1.2820000e+03   5.0340530e+00  -6.9718000e-02  -1.4679000e-02   3.0900000e-02  -1.1400000e-04   7.0000000e-05   1.0500000e-04
   1.2830000e+03   5.0379810e+00  -4.6479000e-02  -9.7860000e-03   1.0300000e-02  -1.1400000e-04   7.0000000e-05   1.0500000e-04
   1.2840000e+03   5.0419110e+00  -3.4856000e-02  -2.9345000e-02   4.1200000e-02  -1.1400000e-04   7.0000000e-05   1.0500000e-04
   1.2850000e+03   5.0458410e+00  -8.1337000e-02  -1.9571000e-02  -5.1500000e-03  -1.1400000e-04   7.0000000e-05   1.0500000e-04
   1.2860000e+03   5.0497700e+00  -8.1339000e-02  -9.7910000e-03   4.6350000e-02  -1.1400000e-04   7.0000000e-05   1.0500000e-04
   1.2870000e+03   5.0537010e+00  -4.6477000e-02  -1.9566000e-02   5.1500000e-02  -1.1400000e-04   7.0000000e-05   1.0500000e-04
   1.2880000e+03   5.0576310e+00  -9.2959000e-02  -9.7940000e-03   4.6350000e-02  -1.1400000e-04   7.0000000e-05   1.0500000e-04
   1.2890000e+03   5.0615590e+00  -7.5533000e-02   1.9549000e-02   2.0600000e-02  -1.1400000e-04   7.0000000e-05   1.0500000e-04
   1.2900000e+03   5.0654900e+00  -6.9717000e-02  -1.9570000e-02   4.1200000e-02  -1.1400000e-04   7.0000000e-05   1.0500000e-04
   1.2910000e+03   5.0694190e+00  -3.4861000e-02   9.7750000e-03  -1.5450000e-02  -1.1400000e-04   7.0000000e-05   1.0500000e-04
   1.2920000e+03   5.0733490e+00  -5.8099000e-02  -4.8990000e-03   2.5750000e-02  -1.1400000e-04   7.0000000e-05   1.0500000e-04
   1.2930000e+03   5.0772800e+00  -8.7148000e-02  -1.4682000e-02  -2.0600000e-02  -1.1400000e-04   7.0000000e-05   1.0500000e-04
   1.2940000e+03   5.0812100e+00  -4.6482000e-02   1.4664000e-02   0.0000000e+00  -1.1400000e-04   7.0000000e-05   1.0500000e-04
   1.2950000e+03   5.0851380e+00  -8.1342000e-02   1.4659000e-02  -2.5750000e-02  -1.1400000e-04   7.0000000e-05   1.0500000e-04
   1.2960000e+03   5.0890690e+00  -1.0458100e-01   9.7660000e-03  -1.5450000e-02  -1.1400000e-04   7.0000000e-05   1.0500000e-04
   1.2970000e+03   5.0929990e+00  -5.8103000e-02   1.9552000e-02  -4.6350000e-02  -1.1400000e-04   7.0000000e-05   1.0500000e-04
   1.2980000e+03   5.0969270e+00  -9.2965000e-02   3.9108000e-02   1.0300000e-02  -1.1400000e-04   7.0000000e-05   1.0500000e-04
   1.2990000e+03   5.1008560e+00  -1.4524400e-01  -4.4031000e-02  -6.6950000e-02  -1.1400000e-04   7.0000000e-05   1.0500000e-04
   1.3000000e+03   5.1047870e+00  -6.9720000e-02  -1.0000000e-05   5.1500000e-03  -1.1400000e-04   7.0000000e-05   1.0500000e-04
   1.3010000e+03   5.1087170e+00  -8.1337000e-02  -1.9572000e-02  -2.0600000e-02  -1.1400000e-04   7.0000000e-05   1.0500000e-04
   1.3020000e+03   5.1126470e+00  -1.3362500e-01  -3.4250000e-02  -2.5750000e-02  -1.1400000e-04   7.0000000e-05   1.0500000e-04
   1.3030000e+03   5.1165760e+00  -5.2292000e-02   1.4662000e-02   2.5750000e-02  -1.1400000e-04   7.0000000e-05   1.0500000e-04
   1.3040000e+03   5.1205050e+00  -5.2289000e-02  -4.8970000e-03   2.0600000e-02  -1.1400000e-04   7.0000000e-05   1.0500000e-04
   1.3050000e+03   5.1244360e+00  -7.5529000e-02  -4.9000000e-03   1.0300000e-02  -1.1400000e-04   7.0000000e-05   1.0500000e-04
   1.3060000e+03   5.1283660e+00  -6.9714000e-02  -4.4019000e-02   6.1800000e-02  -1.1400000e-04   7.0000000e-05   1.0500000e-04
   1.3070000e+03   5.1322960e+00  -4.6475000e-02  -3.4236000e-02  -5.1500000e-03  -1.1400000e-04   7.0000000e-05   1.0500000e-04
   1.3080000e+03   5.1362250e+00  -8.7146000e-02  -2.9352000e-02   6.1800000e-02  -1.1400000e-04   7.0000000e-05   1.0500000e-04
   1.3090000e+03   5.1401560e+00  -5.8099000e-02  -4.8980000e-03   1.0300000e-02  -1.1400000e-04   7.0000000e-05   1.0500000e-04
   1.3100000e+03   5.1440900e+00  -6.3901000e-02  -5.8689000e-02   4.6350000e-02  -1.1400000e-04   7.0000000e-05   1.0500000e-04
   1.3110000e+03   5.1480300e+00  -1.1619300e-01  -4.8917000e-02  -3.0900000e-02  -1.1400000e-04   7.0000000e-05   1.0500000e-04
   1.3120000e+03   5.1519430e+00  -6.3905000e-02  -3.4239000e-02   2.5750000e-02  -1.1400000e-04   7.0000000e-05   1.0500000e-04
   1.3130000e+03   5.1558730e+00  -4.0663000e-02  -4.8906000e-02  -3.0900000e-02  -1.1400000e-04   7.0000000e-05   1.0500000e-04
   1.3140000e+03   5.1598030e+00  -4.0661000e-02  -5.8686000e-02   1.0300000e-02  -1.1400000e-04   7.0000000e-05   1.0500000e-04
   1.3150000e+03   5.1637320e+00  -6.9713000e-02  -4.8909000e-02   2.0600000e-02  -1.1400000e-04   7.0000000e-05   1.0500000e-04
   1.3160000e+03   5.1676630e+00  -6.9721000e-02   4.8810000e-03  -1.5450000e-02  -1.1400000e-04   7.0000000e-05   1.0500000e-04
   1.3170000e+03   5.1715920e+00  -5.8099000e-02  -9.7880000e-03   2.0600000e-02  -1.1400000e-04   7.0000000e-05   1.0500000e-04
   1.3180000e+03   5.1755210e+00  -6.9717000e-02  -1.9569000e-02   3.6050000e-02  -1.1400000e-04   7.0000000e-05   1.0500000e-04
   1.3190000e+03   5.1794510e+00  -4.6481000e-02   9.7740000e-03   5.1500000e-03  -1.1400000e-04   7.0000000e-05   1.0500000e-04
   1.3200000e+03   5.1833810e+00  -1.1613000e-02  -4.8902000e-02   5.1500000e-02  -1.1400000e-04   7.0000000e-05   1.0500000e-04
   1.3210000e+03   5.1873110e+00  -6.3904000e-02  -3.9129000e-02  -5.1500000e-03  -1.1400000e-04   7.0000000e-05   1.0500000e-04
   1.3220000e+03   5.1912420e+00  -7.5527000e-02  -1.9571000e-02   4.1200000e-02  -1.1400000e-04   7.0000000e-05   1.0500000e-04
   1.3230000e+03   5.1951710e+00  -4.0668000e-02  -1.4676000e-02   1.0300000e-02  -1.1400000e-04   7.0000000e-05   1.0500000e-04
   1.3240000e+03   5.1991000e+00  -7.5532000e-02   1.4659000e-02   2.5750000e-02  -1.1400000e-04   7.0000000e-05   1.0500000e-04
   1.3250000e+03   5.2030310e+00  -9.8772000e-02   1.4655000e-02  -1.5450000e-02  -1.1400000e-04   7.0000000e-05   1.0500000e-04
   1.3260000e+03   5.2069600e+00  -2.9047000e-02  -2.4454000e-02   2.0600000e-02  -1.1400000e-04   7.0000000e-05   1.0500000e-04
   1.3270000e+03   5.2108930e+00  -5.8070000e-03  -1.9561000e-02  -4.1200000e-02  -1.1400000e-04   7.0000000e-05   1.0500000e-04
   1.3280000e+03   5.2148180e+00  -8.1342000e-02   1.4659000e-02   1.0300000e-02  -1.1400000e-04   7.0000000e-05   1.0500000e-04
   1.3290000e+03   5.2187490e+00  -9.2961000e-02   9.7680000e-03  -4.6350000e-02  -1.1400000e-04   7.0000000e-05   1.0500000e-04
   1.3300000e+03   5.2226780e+00  -2.3240000e-02  -3.0000000e-06  -5.1500000e-03  -1.1400000e-04   7.0000000e-05   1.0500000e-04
   1.3310000e+03   5.2266080e+00  -8.1342000e-02   1.4658000e-02  -4.6350000e-02  -1.1400000e-04   7.0000000e-05   1.0500000e-04
   1.3320000e+03   5.2305360e+00  -1.0458300e-01   1.9545000e-02   0.0000000e+00  -1.1400000e-04   7.0000000e-05   1.0500000e-04
   1.3330000e+03   5.2344670e+00  -5.8099000e-02  -9.7890000e-03  -4.1200000e-02  -1.1400000e-04   7.0000000e-05   1.0500000e-04
   1.3340000e+03   5.2383970e+00  -9.8766000e-02  -2.4465000e-02  -1.5450000e-02  -1.1400000e-04   7.0000000e-05   1.0500000e-04
   1.3350000e+03   5.2423280e+00  -1.3362600e-01  -2.4470000e-02  -1.5450000e-02  -1.1400000e-04   7.0000000e-05   1.0500000e-04
   1.3360000e+03   5.2462570e+00  -6.9715000e-02  -3.4240000e-02   2.5750000e-02  -1.1400000e-04   7.0000000e-05   1.0500000e-04
   1.3370000e+03   5.2501870e+00  -8.7155000e-02   3.4218000e-02   5.1500000e-03  -1.1400000e-04   7.0000000e-05   1.0500000e-04
   1.3380000e+03   5.2541160e+00  -1.2782200e-01   1.4653000e-02   5.1500000e-03  -1.1400000e-04   7.0000000e-05   1.0500000e-04
   1.3390000e+03   5.2580460e+00  -6.9721000e-02   4.8810000e-03   5.1500000e-03  -1.1400000e-04   7.0000000e-05   1.0500000e-04
   1.3400000e+03   5.2619760e+00  -6.3909000e-02  -4.8990000e-03   6.1800000e-02  -1.1400000e-04   7.0000000e-05   1.0500000e-04
   1.3410000e+03   5.2659050e+00  -1.2200500e-01  -3.9136000e-02  -5.1500000e-03  -1.1400000e-04   7.0000000e-05   1.0500000e-04
   1.3420000e+03   5.2698350e+00  -4.6470000e-02  -6.8467000e-02   7.2100000e-02  -1.1400000e-04   7.0000000e-05   1.0500000e-04
   1.3430000e+03   5.2737650e+00  -6.3903000e-02  -4.8909000e-02  -2.0600000e-02  -1.1400000e-04   7.0000000e-05   1.0500000e-04
   1.3440000e+03   5.2776940e+00  -8.7147000e-02  -1.9573000e-02   1.5450000e-02  -1.1400000e-04   7.0000000e-05   1.0500000e-04
   1.3450000e+03   5.2816240e+00  -3.4864000e-02   2.4445000e-02   2.5750000e-02  -1.1400000e-04   7.0000000e-05   1.0500000e-04
   1.3460000e+03   5.2855540e+00  -6.3903000e-02  -4.8909000e-02  -5.1500000e-03  -1.1400000e-04   7.0000000e-05   1.0500000e-04
   1.3470000e+03   5.2894830e+00  -6.3904000e-02  -3.9129000e-02   1.0300000e-02  -1.1400000e-04   7.0000000e-05   1.0500000e-04
   1.3480000e+03   5.2934140e+00  -6.9715000e-02  -3.9129000e-02   2.5750000e-02  -1.1400000e-04   7.0000000e-05   1.0500000e-04
   1.3490000e+03   5.2973430e+00  -5.2285000e-02  -3.9127000e-02   2.5750000e-02  -1.1400000e-04   7.0000000e-05   1.0500000e-04
   1.3500000e+03   5.3012730e+00  -5.8095000e-02  -3.4238000e-02   5.1500000e-02  -1.1400000e-04   7.0000000e-05   1.0500000e-04
   1.3510000e+03   5.3052020e+00  -5.8097000e-02  -2.4458000e-02   4.6350000e-02  -1.1400000e-04   7.0000000e-05   1.0500000e-04
   1.3520000e+03   5.3091320e+00  -1.1038900e-01  -9.7950000e-03   3.0900000e-02  -1.1400000e-04   7.0000000e-05   1.0500000e-04
   1.3530000e+03   5.3130620e+00  -2.9047000e-02  -1.9564000e-02   1.0300000e-02  -1.1400000e-04   7.0000000e-05   1.0500000e-04
   1.3540000e+03   5.3169930e+00  -4.6476000e-02  -2.9347000e-02   3.6050000e-02  -1.1400000e-04   7.0000000e-05   1.0500000e-04
   1.3550000e+03   5.3209200e+00  -4.6479000e-02  -9.7870000e-03  -5.1500000e-03  -1.1400000e-04   7.0000000e-05   1.0500000e-04
   1.3560000e+03   5.3248500e+00  -2.3236000e-02  -2.9343000e-02   3.0900000e-02  -1.1400000e-04   7.0000000e-05   1.0500000e-04
   1.3570000e+03   5.3287870e+00  -4.6473000e-02  -4.8907000e-02  -1.5450000e-02  -1.1400000e-04   7.0000000e-05   1.0500000e-04
   1.3580000e+03   5.3327100e+00  -9.8774000e-02   2.4435000e-02   2.0600000e-02  -1.1400000e-04   7.0000000e-05   1.0500000e-04
   1.3590000e+03   5.3366400e+00  -4.6482000e-02   1.4664000e-02  -3.0900000e-02  -1.1400000e-04   7.0000000e-05   1.0500000e-04
   1.3600000e+03   5.3405690e+00  -6.9721000e-02   9.7710000e-03  -1.5450000e-02  -1.1400000e-04   7.0000000e-05   1.0500000e-04
   1.3610000e+03   5.3444980e+00  -8.1345000e-02   3.9109000e-02  -3.6050000e-02  -1.1400000e-04   7.0000000e-05   1.0500000e-04
   1.3620000e+03   5.3484290e+00  -5.8099000e-02  -4.8980000e-03   2.0600000e-02  -1.1400000e-04   7.0000000e-05   1.0500000e-04
   1.3630000e+03   5.3523730e+00  -5.8097000e-02  -2.4458000e-02  -4.6350000e-02  -1.1400000e-04   7.0000000e-05   1.0500000e-04
   1.3640000e+03   5.3562900e+00  -8.1342000e-02   1.4659000e-02   1.0300000e-02  -1.1400000e-04   7.0000000e-05   1.0500000e-04
   1.3650000e+03   5.3602190e+00  -8.1341000e-02   4.8780000e-03  -4.6350000e-02  -1.1400000e-04   7.0000000e-05   1.0500000e-04
   1.3660000e+03   5.3641490e+00  -1.1625000e-02   3.4228000e-02   5.1500000e-03  -1.1400000e-04   7.0000000e-05   1.0500000e-04
   1.3670000e+03   5.3680770e+00  -1.0458200e-01   1.4655000e-02   5.1500000e-03  -1.1400000e-04   7.0000000e-05   1.0500000e-04
   1.3680000e+03   5.3720080e+00  -9.2964000e-02   2.9326000e-02  -1.5450000e-02  -1.1400000e-04   7.0000000e-05   1.0500000e-04
   1.3690000e+03   5.3759370e+00  -6.3907000e-02  -1.9569000e-02   0.0000000e+00  -1.1400000e-04   7.0000000e-05   1.0500000e-04
   1.3700000e+03   5.3798660e+00  -1.1038700e-01  -1.9576000e-02   3.0900000e-02  -1.1400000e-04   7.0000000e-05   1.0500000e-04
   1.3710000e+03   5.3837950e+00  -1.1038400e-01  -4.4025000e-02  -1.5450000e-02  -1.1400000e-04   7.0000000e-05   1.0500000e-04
   1.3720000e+03   5.3877260e+00  -4.6481000e-02   4.8840000e-03   5.1500000e-02  -1.1400000e-04   7.0000000e-05   1.0500000e-04
   1.3730000e+03   5.3916550e+00  -8.7149000e-02  -4.9020000e-03   1.0300000e-02  -1.1400000e-04   7.0000000e-05   1.0500000e-04
   1.3740000e+03   5.3955910e+00  -1.1038900e-01  -4.9050000e-03   3.0900000e-02  -1.1400000e-04   7.0000000e-05   1.0500000e-04
   1.3750000e+03   5.3995140e+00  -6.3905000e-02  -3.9129000e-02   1.0300000e-02  -1.1400000e-04   7.0000000e-05   1.0500000e-04
   1.3760000e+03   5.4034450e+00  -8.7146000e-02  -2.9353000e-02   4.1200000e-02  -1.1400000e-04   7.0000000e-05   1.0500000e-04
   1.3770000e+03   5.4073740e+00  -1.3362600e-01  -2.9360000e-02  -5.1500000e-03  -1.1400000e-04   7.0000000e-05   1.0500000e-04
   1.3780000e+03   5.4113050e+00  -5.2283000e-02  -4.8908000e-02   3.6050000e-02  -1.1400000e-04   7.0000000e-05   1.0500000e-04
   1.3790000e+03   5.4152350e+00  -6.3909000e-02  -9.7890000e-03   5.1500000e-03  -1.1400000e-04   7.0000000e-05   1.0500000e-04
   1.3800000e+03   5.4191640e+00  -5.2291000e-02   4.8820000e-03   0.0000000e+00  -1.1400000e-04   7.0000000e-05   1.0500000e-04
   1.3810000e+03   5.4230930e+00  -4.0669000e-02  -9.7860000e-03   4.6350000e-02  -1.1400000e-04   7.0000000e-05   1.0500000e-04
   1.3820000e+03   5.4270230e+00  -6.3906000e-02  -2.9349000e-02   3.0900000e-02  -1.1400000e-04   7.0000000e-05   1.0500000e-04
   1.3830000e+03   5.4309530e+00  -5.8092000e-02  -5.8688000e-02   4.1200000e-02  -1.1400000e-04   7.0000000e-05   1.0500000e-04
   1.3840000e+03   5.4348820e+00  -5.8093000e-02  -5.3798000e-02   7.2100000e-02  -1.1400000e-04   7.0000000e-05   1.0500000e-04
   1.3850000e+03   5.4388120e+00  -1.1613000e-02  -5.3792000e-02   5.1500000e-03  -1.1400000e-04   7.0000000e-05   1.0500000e-04
   1.3860000e+03   5.4427420e+00   1.1626000e-02  -4.4008000e-02   4.1200000e-02  -1.1400000e-04   7.0000000e-05   1.0500000e-04
   1.3870000e+03   5.4466710e+00  -5.8094000e-02  -3.9129000e-02   1.0300000e-02  -1.1400000e-04   7.0000000e-05   1.0500000e-04
   1.3880000e+03   5.4506020e+00  -8.1343000e-02   1.9548000e-02   5.1500000e-03  -1.1400000e-04   7.0000000e-05   1.0500000e-04
   1.3890000e+03   5.4545310e+00  -4.0669000e-02  -9.7860000e-03   1.0300000e-02  -1.1400000e-04   7.0000000e-05   1.0500000e-04
   1.3900000e+03   5.4584600e+00  -6.9717000e-02  -1.9570000e-02   1.5450000e-02  -1.1400000e-04   7.0000000e-05   1.0500000e-04
   1.3910000e+03   5.4623950e+00  -1.0458200e-01   1.4655000e-02  -2.5750000e-02  -1.1400000e-04   7.0000000e-05   1.0500000e-04
   1.3920000e+03   5.4663210e+00  -4.0667000e-02  -1.9566000e-02   1.5450000e-02  -1.1400000e-04   7.0000000e-05   1.0500000e-04
   1.3930000e+03   5.4702500e+00  -8.7151000e-02   4.8780000e-03  -5.6650000e-02  -1.1400000e-04   7.0000000e-05   1.0500000e-04
   1.3940000e+03   5.4741800e+00  -8.7154000e-02   2.9328000e-02  -1.0300000e-02  -1.1400000e-04   7.0000000e-05   1.0500000e-04
   1.3950000e+03   5.4781100e+00  -3.4863000e-02   1.9555000e-02  -5.1500000e-02  -1.1400000e-04   7.0000000e-05   1.0500000e-04
   1.3960000e+03   5.4820390e+00  -9.2957000e-02  -2.4462000e-02   1.5450000e-02  -1.1400000e-04   7.0000000e-05   1.0500000e-04
   1.3970000e+03   5.4859700e+00  -1.0457800e-01  -1.4684000e-02  -5.1500000e-02  -1.1400000e-04   7.0000000e-05   1.0500000e-04
   1.3980000e+03   5.4898980e+00  -8.7150000e-02  -1.3000000e-05   2.0600000e-02  -1.1400000e-04   7.0000000e-05   1.0500000e-04
   1.3990000e+03   5.4938270e+00  -5.8097000e-02  -1.9569000e-02  -1.5450000e-02  -1.1400000e-04   7.0000000e-05   1.0500000e-04
   1.4000000e+03   5.4977570e+00  -1.0458200e-01   1.4655000e-02   0.0000000e+00  -1.1400000e-04   7.0000000e-05   1.0500000e-04
   1.4010000e+03   5.5016870e+00  -1.0458100e-01   4.8750000e-03   0.0000000e+00  -1.1400000e-04   7.0000000e-05   1.0500000e-04
   1.4020000e+03   5.5056170e+00  -4.6481000e-02   4.8830000e-03  -1.5450000e-02  -1.1400000e-04   7.0000000e-05   1.0500000e-04
   1.4030000e+03   5.5095470e+00  -1.1039100e-01   4.8740000e-03   3.6050000e-02  -1.1400000e-04   7.0000000e-05   1.0500000e-04
   1.4040000e+03   5.5134780e+00  -1.1039300e-01   2.4435000e-02  -3.6050000e-02  -1.1400000e-04   7.0000000e-05   1.0500000e-04
   1.4050000e+03   5.5174060e+00  -6.9714000e-02  -4.4019000e-02   1.0300000e-02  -1.1400000e-04   7.0000000e-05   1.0500000e-04
   1.4060000e+03   5.5213360e+00  -7.5524000e-02  -4.4020000e-02   8.7550000e-02  -1.1400000e-04   7.0000000e-05   1.0500000e-04
   1.4070000e+03   5.5252660e+00  -8.1337000e-02  -1.9571000e-02  -2.0600000e-02  -1.1400000e-04   7.0000000e-05   1.0500000e-04
   1.4080000e+03   5.5291960e+00  -4.6472000e-02  -5.8686000e-02   3.6050000e-02  -1.1400000e-04   7.0000000e-05   1.0500000e-04
   1.4090000e+03   5.5331250e+00  -7.5531000e-02   9.7690000e-03   2.5750000e-02  -1.1400000e-04   7.0000000e-05   1.0500000e-04
   1.4100000e+03   5.5370550e+00  -9.8768000e-02  -1.4685000e-02  -5.1500000e-03  -1.1400000e-04   7.0000000e-05   1.0500000e-04
   1.4110000e+03   5.5409850e+00  -6.3905000e-02  -3.4239000e-02   2.0600000e-02  -1.1400000e-04   7.0000000e-05   1.0500000e-04
   1.4120000e+03   5.5449150e+00  -6.3904000e-02  -3.9129000e-02   1.5450000e-02  -1.1400000e-04   7.0000000e-05   1.0500000e-04
   1.4130000e+03   5.5488430e+00  -8.1336000e-02  -2.4462000e-02   0.0000000e+00  -1.1400000e-04   7.0000000e-05   1.0500000e-04
   1.4140000e+03   5.5527730e+00  -5.8099000e-02  -9.7890000e-03   4.1200000e-02  -1.1400000e-04   7.0000000e-05   1.0500000e-04
   1.4150000e+03   5.5567030e+00  -6.3906000e-02  -2.9349000e-02   4.6350000e-02  -1.1400000e-04   7.0000000e-05   1.0500000e-04
   1.4160000e+03   5.5606330e+00  -2.9051000e-02   4.8860000e-03   4.6350000e-02  -1.1400000e-04   7.0000000e-05   1.0500000e-04
   1.4170000e+03   5.5645640e+00  -5.8070000e-03  -1.9561000e-02   4.1200000e-02  -1.1400000e-04   7.0000000e-05   1.0500000e-04
   1.4180000e+03   5.5684910e+00  -3.4855000e-02  -3.9125000e-02   4.6350000e-02  -1.1400000e-04   7.0000000e-05   1.0500000e-04
   1.4190000e+03   5.5724220e+00  -4.0665000e-02  -3.4235000e-02  -5.1500000e-03  -1.1400000e-04   7.0000000e-05   1.0500000e-04
   1.4200000e+03   5.5763520e+00  -7.5527000e-02  -1.9570000e-02   5.1500000e-02  -1.1400000e-04   7.0000000e-05   1.0500000e-04
   1.4210000e+03   5.5802820e+00  -4.6473000e-02  -4.8907000e-02  -3.0900000e-02  -1.1400000e-04   7.0000000e-05   1.0500000e-04
   1.4220000e+03   5.5842120e+00  -1.0000000e-06   4.8900000e-03  -1.0300000e-02  -1.1400000e-04   7.0000000e-05   1.0500000e-04
   1.4230000e+03   5.5881410e+00  -7.5532000e-02   1.4659000e-02  -3.6050000e-02  -1.1400000e-04   7.0000000e-05   1.0500000e-04
   1.4240000e+03   5.5920720e+00  -1.1620300e-01   1.9543000e-02  -1.5450000e-02  -1.1400000e-04   7.0000000e-05   1.0500000e-04
   1.4250000e+03   5.5960010e+00  -5.8105000e-02   3.4221000e-02  -4.1200000e-02  -1.1400000e-04   7.0000000e-05   1.0500000e-04
   1.4260000e+03   5.5999300e+00  -8.1336000e-02  -2.9352000e-02   2.5750000e-02  -1.1400000e-04   7.0000000e-05   1.0500000e-04
   1.4270000e+03   5.6038590e+00  -1.0457800e-01  -1.4684000e-02  -7.7250000e-02  -1.1400000e-04   7.0000000e-05   1.0500000e-04
   1.4280000e+03   5.6077890e+00  -3.4861000e-02   4.8850000e-03   2.0600000e-02  -1.1400000e-04   7.0000000e-05   1.0500000e-04
   1.4290000e+03   5.6117190e+00  -9.2957000e-02  -2.4462000e-02  -4.6350000e-02  -1.1400000e-04   7.0000000e-05   1.0500000e-04
   1.4300000e+03   5.6156490e+00  -1.0458300e-01   2.4436000e-02   5.1500000e-03  -1.1400000e-04   7.0000000e-05   1.0500000e-04
   1.4310000e+03   5.6195790e+00  -8.7153000e-02   1.9548000e-02   5.1500000e-03  -1.1400000e-04   7.0000000e-05   1.0500000e-04
   1.4320000e+03   5.6235080e+00  -9.8767000e-02  -1.9575000e-02  -1.0300000e-02  -1.1400000e-04   7.0000000e-05   1.0500000e-04
   1.4330000e+03   5.6274380e+00  -1.4524800e-01  -1.4691000e-02   0.0000000e+00  -1.1400000e-04   7.0000000e-05   1.0500000e-04
   1.4340000e+03   5.6313680e+00  -6.9716000e-02  -2.4460000e-02   5.1500000e-03  -1.1400000e-04   7.0000000e-05   1.0500000e-04
   1.4350000e+03   5.6352980e+00  -6.3909000e-02  -4.8990000e-03   2.0600000e-02  -1.1400000e-04   7.0000000e-05   1.0500000e-04
   1.4360000e+03   5.6392270e+00  -1.4524900e-01  -4.9110000e-03  -2.0600000e-02  -1.1400000e-04   7.0000000e-05   1.0500000e-04
   1.4370000e+03   5.6431580e+00  -6.9719000e-02  -4.9000000e-03   2.0600000e-02  -1.1400000e-04   7.0000000e-05   1.0500000e-04
   1.4380000e+03   5.6471210e+00  -5.2289000e-02  -4.8970000e-03  -8.7550000e-02  -1.1400000e-04   7.0000000e-05   1.0500000e-04
   1.4390000e+03   5.6510160e+00  -8.7143000e-02  -4.8912000e-02  -1.0300000e-02  -1.1400000e-04   7.0000000e-05   1.0500000e-04
   1.4400000e+03   5.6549630e+00  -6.3906000e-02  -2.9349000e-02   4.6350000e-02  -1.1400000e-04   7.0000000e-05   1.0500000e-04
   1.4410000e+03   5.6588790e+00  -8.7143000e-02  -4.8912000e-02  -2.5750000e-02  -1.1400000e-04   7.0000000e-05   1.0500000e-04
   1.4420000e+03   5.6628050e+00  -8.1335000e-02  -3.9131000e-02   3.6050000e-02  -1.1400000e-04   7.0000000e-05   1.0500000e-04
   1.4430000e+03   5.6667360e+00  -6.9721000e-02   4.8810000e-03  -1.0300000e-02  -1.1400000e-04   7.0000000e-05   1.0500000e-04
   1.4440000e+03   5.6706650e+00  -6.9720000e-02  -1.0000000e-05   1.0300000e-02  -1.1400000e-04   7.0000000e-05   1.0500000e-04
   1.4450000e+03   5.6745950e+00  -4.6479000e-02  -9.7870000e-03   3.6050000e-02  -1.1400000e-04   7.0000000e-05   1.0500000e-04
   1.4460000e+03   5.6785240e+00  -5.2290000e-02  -8.0000000e-06   1.5450000e-02  -1.1400000e-04   7.0000000e-05   1.0500000e-04
   1.4470000e+03   5.6824530e+00  -4.6473000e-02  -4.8907000e-02   3.6050000e-02  -1.1400000e-04   7.0000000e-05   1.0500000e-04
   1.4480000e+03   5.6863840e+00  -4.6476000e-02  -2.9347000e-02   7.2100000e-02  -1.1400000e-04   7.0000000e-05   1.0500000e-04
   1.4490000e+03   5.6903130e+00  -6.3907000e-02  -1.9569000e-02   3.6050000e-02  -1.1400000e-04   7.0000000e-05   1.0500000e-04
   1.4500000e+03   5.6942440e+00  -5.8095000e-02  -3.4238000e-02   5.1500000e-02  -1.1400000e-04   7.0000000e-05   1.0500000e-04
   1.4510000e+03   5.6981740e+00  -4.6482000e-02   1.4664000e-02  -1.5450000e-02  -1.1400000e-04   7.0000000e-05   1.0500000e-04
   1.4520000e+03   5.7021030e+00  -4.6483000e-02   1.9554000e-02   1.5450000e-02  -1.1400000e-04   7.0000000e-05   1.0500000e-04
   1.4530000e+03   5.7060320e+00  -5.8102000e-02   1.4662000e-02  -5.1500000e-03  -1.1400000e-04   7.0000000e-05   1.0500000e-04
   1.4540000e+03   5.7099620e+00  -8.1337000e-02  -1.9572000e-02   2.5750000e-02  -1.1400000e-04   7.0000000e-05   1.0500000e-04
   1.4550000e+03   5.7138960e+00  -5.8101000e-02   4.8810000e-03  -1.5450000e-02  -1.1400000e-04   7.0000000e-05   1.0500000e-04
   1.4560000e+03   5.7178200e+00  -8.1341000e-02   4.8780000e-03   2.0600000e-02  -1.1400000e-04   7.0000000e-05   1.0500000e-04
   1.4570000e+03   5.7217500e+00  -8.1338000e-02  -1.4682000e-02   5.1500000e-03  -1.1400000e-04   7.0000000e-05   1.0500000e-04
   1.4580000e+03   5.7256800e+00  -4.0668000e-02  -1.4676000e-02   5.1500000e-03  -1.1400000e-04   7.0000000e-05   1.0500000e-04
   1.4590000e+03   5.7296100e+00  -9.8771000e-02   4.8750000e-03  -4.1200000e-02  -1.1400000e-04   7.0000000e-05   1.0500000e-04
   1.4600000e+03   5.7335410e+00  -1.1038700e-01  -1.9575000e-02   1.5450000e-02  -1.1400000e-04   7.0000000e-05   1.0500000e-04
   1.4610000e+03   5.7374690e+00  -4.0665000e-02  -3.9125000e-02  -3.6050000e-02  -1.1400000e-04   7.0000000e-05   1.0500000e-04
   1.4620000e+03   5.7413990e+00  -1.1038400e-01  -4.4025000e-02   5.1500000e-02  -1.1400000e-04   7.0000000e-05   1.0500000e-04
   1.4630000e+03   5.7453290e+00  -1.2781400e-01  -4.4027000e-02  -2.5750000e-02  -1.1400000e-04   7.0000000e-05   1.0500000e-04
   1.4640000e+03   5.7492590e+00  -4.0670000e-02  -5.0000000e-06   2.5750000e-02  -1.1400000e-04   7.0000000e-05   1.0500000e-04
   1.4650000e+03   5.7531890e+00  -8.7146000e-02  -2.9353000e-02   2.5750000e-02  -1.1400000e-04   7.0000000e-05   1.0500000e-04
   1.4660000e+03   5.7571190e+00  -1.2200300e-01  -4.8918000e-02   0.0000000e+00  -1.1400000e-04   7.0000000e-05   1.0500000e-04
   1.4670000e+03   5.7610480e+00  -5.2294000e-02   2.9332000e-02   0.0000000e+00  -1.1400000e-04   7.0000000e-05   1.0500000e-04
   1.4680000e+03   5.7649780e+00  -9.8760000e-02  -6.8475000e-02  -2.0600000e-02  -1.1400000e-04   7.0000000e-05   1.0500000e-04
   1.4690000e+03   5.7689080e+00  -1.1038300e-01  -4.8916000e-02  -1.0300000e-02  -1.1400000e-04   7.0000000e-05   1.0500000e-04
   1.4700000e+03   5.7728370e+00  -3.4858000e-02  -1.4675000e-02  -2.5750000e-02  -1.1400000e-04   7.0000000e-05   1.0500000e-04
   1.4710000e+03   5.7767660e+00  -6.3906000e-02  -2.9349000e-02  -1.5450000e-02  -1.1400000e-04   7.0000000e-05   1.0500000e-04
   1.4720000e+03   5.7806960e+00  -1.1620100e-01   4.8740000e-03  -6.1800000e-02  -1.1400000e-04   7.0000000e-05   1.0500000e-04
   1.4730000e+03   5.7846260e+00  -2.3241000e-02   9.7770000e-03  -2.5750000e-02  -1.1400000e-04   7.0000000e-05   1.0500000e-04
   1.4740000e+03   5.7885570e+00  -2.3238000e-02  -1.4673000e-02  -1.0300000e-02  -1.1400000e-04   7.0000000e-05   1.0500000e-04
   1.4750000e+03   5.7924860e+00  -3.4859000e-02  -9.7850000e-03  -2.5750000e-02  -1.1400000e-04   7.0000000e-05   1.0500000e-04
   1.4760000e+03   5.7964150e+00  -6.9718000e-02  -1.4679000e-02   4.1200000e-02  -1.1400000e-04   7.0000000e-05   1.0500000e-04
   1.4770000e+03   5.8003450e+00  -8.1336000e-02  -2.4462000e-02   1.5450000e-02  -1.1400000e-04   7.0000000e-05   1.0500000e-04
   1.4780000e+03   5.8042750e+00  -6.3907000e-02  -1.9569000e-02   1.5450000e-02  -1.1400000e-04   7.0000000e-05   1.0500000e-04
   1.4790000e+03   5.8082050e+00  -4.6481000e-02   4.8830000e-03   3.0900000e-02  -1.1400000e-04   7.0000000e-05   1.0500000e-04
   1.4800000e+03   5.8121360e+00  -7.5534000e-02   2.9329000e-02   3.6050000e-02  -1.1400000e-04   7.0000000e-05   1.0500000e-04
   1.4810000e+03   5.8160650e+00  -5.8099000e-02  -4.8990000e-03   2.5750000e-02  -1.1400000e-04   7.0000000e-05   1.0500000e-04
   1.4820000e+03   5.8199930e+00  -6.9720000e-02  -1.0000000e-05   6.6950000e-02  -1.1400000e-04   7.0000000e-05   1.0500000e-04
   1.4830000e+03   5.8239250e+00  -5.8099000e-02  -4.8980000e-03   1.0300000e-02  -1.1400000e-04   7.0000000e-05   1.0500000e-04
   1.4840000e+03   5.8278520e+00  -8.1338000e-02  -1.4681000e-02   5.6650000e-02  -1.1400000e-04   7.0000000e-05   1.0500000e-04
   1.4850000e+03   5.8317820e+00  -8.7153000e-02   2.4438000e-02   1.5450000e-02  -1.1400000e-04   7.0000000e-05   1.0500000e-04
   1.4860000e+03   5.8357120e+00  -1.0458200e-01   1.4656000e-02   2.5750000e-02  -1.1400000e-04   7.0000000e-05   1.0500000e-04
   1.4870000e+03   5.8396430e+00  -9.2960000e-02  -1.2000000e-05   2.5750000e-02  -1.1400000e-04   7.0000000e-05   1.0500000e-04
   1.4880000e+03   5.8435720e+00  -6.3911000e-02   9.7710000e-03  -5.1500000e-03  -1.1400000e-04   7.0000000e-05   1.0500000e-04
   1.4890000e+03   5.8475010e+00  -8.7145000e-02  -3.4243000e-02   4.1200000e-02  -1.1400000e-04   7.0000000e-05   1.0500000e-04
   1.4900000e+03   5.8514300e+00  -7.5521000e-02  -6.3581000e-02   3.0900000e-02  -1.1400000e-04   7.0000000e-05   1.0500000e-04
   1.4910000e+03   5.8553670e+00  -4.6479000e-02  -4.8970000e-03   5.1500000e-02  -1.1400000e-04   7.0000000e-05   1.0500000e-04
   1.4920000e+03   5.8593050e+00  -1.1038600e-01  -2.9356000e-02   4.1200000e-02  -1.1400000e-04   7.0000000e-05   1.0500000e-04
   1.4930000e+03   5.8632200e+00  -8.1333000e-02  -5.3801000e-02  -3.0900000e-02  -1.1400000e-04   7.0000000e-05   1.0500000e-04
   1.4940000e+03   5.8671510e+00   4.0000000e-06  -2.9340000e-02   2.0600000e-02  -1.1400000e-04   7.0000000e-05   1.0500000e-04
   1.4950000e+03   5.8710860e+00  -6.9717000e-02  -1.9569000e-02  -3.0900000e-02  -1.1400000e-04   7.0000000e-05   1.0500000e-04
   1.4960000e+03   5.8750180e+00  -7.5529000e-02  -9.7900000e-03  -5.1500000e-03  -1.1400000e-04   7.0000000e-05   1.0500000e-04
   1.4970000e+03   5.8789480e+00  -1.7426000e-02  -2.9342000e-02   0.0000000e+00  -1.1400000e-04   7.0000000e-05   1.0500000e-04
   1.4980000e+03   5.8828810e+00  -1.1038800e-01  -1.4686000e-02   5.6650000e-02  -1.0100000e-04   8.3000000e-05   9.2000000e-05
   1.4990000e+03   5.8868110e+00  -1.3653490e+00  -5.1820000e-03   3.1415000e-01  -1.9000000e-05   1.6700000e-04   8.0000000e-06
   1.5000000e+03   5.8907410e+00  -5.7506600e-01  -2.6432900e-01   3.5535000e-01   1.2300000e-04   3.1200000e-04  -1.3600000e-04
   1.5010000e+03   5.8946700e+00  -8.3037000e-01  -4.9954600e-01   2.1372500e+00   3.1100000e-04   5.0600000e-04  -3.2800000e-04
   1.5020000e+03   5.8986070e+00  -1.0216350e+00  -6.1279400e-01   1.2720500e+00   5.3600000e-04   7.3800000e-04  -5.5000000e-04
   1.5030000e+03   5.9025300e+00  -2.5332800e-01  -1.0812340e+00  -1.4677500e+00   7.9100000e-04   9.9900000e-04  -8.0100000e-04
   1.5040000e+03   5.9064590e+00  -1.1706640e+00  -1.0595150e+00   3.4505000e-01   1.0720000e-03   1.2810000e-03  -1.0860000e-03
   1.5050000e+03   5.9103880e+00  -1.1124760e+00  -8.7430700e-01  -1.3338500e+00   1.3720000e-03   1.5810000e-03  -1.3950000e-03
   1.5060000e+03   5.9143180e+00  -8.8503400e-01  -9.3281200e-01   3.1209000e+00   1.6890000e-03   1.8940000e-03  -1.7220000e-03
   1.5070000e+03   5.9182480e+00  -6.4732000e-01  -6.9268300e-01   3.9140000e-01   2.0180000e-03   2.2190000e-03  -2.0510000e-03
   1.5080000e+03   5.9221770e+00   1.9305200e-01  -1.2605480e+00   9.0640000e-01   2.3580000e-03   2.5530000e-03  -2.3900000e-03
   1.5090000e+03   5.9261070e+00   2.7543000e-02   2.3490200e-01   5.4590000e-01   2.7080000e-03   2.8950000e-03  -2.7350000e-03
   1.5100000e+03   5.9300380e+00   4.5730000e-03  -6.3568400e-01  -1.0969500e+00   3.0650000e-03   3.2460000e-03  -3.0910000e-03
   1.5110000e+03   5.9339670e+00  -4.8802100e-01   7.2474400e-01   1.2463000e+00   3.4290000e-03   3.6030000e-03  -3.4580000e-03
   1.5120000e+03   5.9378970e+00  -2.0131000e-02   3.0790500e-01  -9.2700000e-02   3.7970000e-03   3.9700000e-03  -3.8270000e-03
   1.5130000e+03   5.9418260e+00   1.8623900e-01  -3.2449000e-02  -1.3029500e+00   4.1700000e-03   4.3430000e-03  -4.2020000e-03
   1.5140000e+03   5.9457550e+00  -2.7940500e-01   6.0838000e-01   4.0685000e-01   4.5450000e-03   4.7200000e-03  -4.5820000e-03
   1.5150000e+03   5.9496870e+00   3.1351000e-02   3.1333100e-01  -1.2514500e+00   4.9240000e-03   5.1010000e-03  -4.9640000e-03
   1.5160000e+03   5.9536150e+00   3.2604200e-01  -5.4765000e-02  -6.5405000e-01   5.3050000e-03   5.4860000e-03  -5.3540000e-03
   1.5170000e+03   5.9575460e+00   3.7309100e-01   1.2616280e+00   1.3390000e+00   5.6890000e-03   5.8730000e-03  -5.7420000e-03
   1.5180000e+03   5.9614930e+00   2.2295700e-01   2.6713400e-01   5.9740000e-01   6.0750000e-03   6.2640000e-03  -6.1270000e-03
   1.5190000e+03   5.9654620e+00   2.7523800e-01  -1.4761700e-01   1.6995000e-01   6.4610000e-03   6.6560000e-03  -6.5120000e-03
   1.5200000e+03   5.9693780e+00   2.3605700e-01   5.2201500e-01   3.0900000e-02   6.8490000e-03   7.0480000e-03  -6.8970000e-03
   1.5210000e+03   5.9732860e+00  -1.0612780e+00  -1.2959800e-01   4.0685000e-01   7.2370000e-03   7.4410000e-03  -7.2840000e-03
   1.5220000e+03   5.9772360e+00  -1.4321900e-01   5.6489500e-01   9.7850000e-02   7.6250000e-03   7.8330000e-03  -7.6720000e-03
   1.5230000e+03   5.9811580e+00   3.9449700e-01   3.6350000e-02   4.1200000e-02   8.0130000e-03   8.2260000e-03  -8.0610000e-03
   1.5240000e+03   5.9850630e+00  -4.6290000e-03  -6.3667000e-02   4.3775000e-01   8.3990000e-03   8.6190000e-03  -8.4510000e-03
   1.5250000e+03   5.9890140e+00  -3.2590100e-01  -2.7531100e-01   3.0385000e-01   8.7860000e-03   9.0100000e-03  -8.8420000e-03
   1.5260000e+03   5.9929570e+00   6.1791700e-01  -3.8370200e-01   2.3175000e-01   9.1730000e-03   9.4000000e-03  -9.2320000e-03
   1.5270000e+03   5.9968810e+00   4.5789500e-01  -2.2028600e-01   1.2875000e-01   9.5600000e-03   9.7880000e-03  -9.6220000e-03
   1.5280000e+03   6.0008120e+00  -7.5258000e-02  -2.8043300e-01   3.0900000e-02   9.9480000e-03   1.0175000e-02  -1.0009000e-02
   1.5290000e+03   6.0047370e+00   2.5348100e-01   9.8648000e-02  -6.6950000e-02   1.0335000e-02   1.0561000e-02  -1.0394000e-02
   1.5300000e+03   6.0086440e+00  -4.1500300e-01  -3.9609900e-01   5.3560000e-01   1.0723000e-02   1.0948000e-02  -1.0780000e-02
   1.5310000e+03   6.0126030e+00   3.9137200e-01  -3.2317000e-01   2.5750000e-01   1.1111000e-02   1.1333000e-02  -1.1167000e-02
   1.5320000e+03   6.0165220e+00  -2.3383000e-01  -4.1182500e-01  -2.3690000e-01   1.1500000e-02   1.1718000e-02  -1.1556000e-02
   1.5330000e+03   6.0204660e+00  -1.0962100e-01  -2.5718500e-01   7.7250000e-02   1.1888000e-02   1.2103000e-02  -1.1947000e-02
   1.5340000e+03   6.0243710e+00  -3.8280700e-01  -2.9718000e-02   5.1500000e-01   1.2277000e-02   1.2487000e-02  -1.2339000e-02
   1.5350000e+03   6.0283220e+00  -8.7919000e-02   2.6949000e-02  -3.1415000e-01   1.2666000e-02   1.2872000e-02  -1.2730000e-02
   1.5360000e+03   6.0322460e+00  -3.9148900e-01  -1.3330300e-01  -3.6050000e-02   1.3055000e-02   1.3258000e-02  -1.3122000e-02
   1.5370000e+03   6.0361800e+00   9.1085000e-02   6.6229000e-02   2.1115000e-01   1.3444000e-02   1.3644000e-02  -1.3512000e-02
   1.5380000e+03   6.0401010e+00   8.6674000e-02  -1.7843600e-01  -4.3775000e-01   1.3834000e-02   1.4032000e-02  -1.3900000e-02
   1.5390000e+03   6.0440190e+00   5.9055700e-01   7.6707000e-02  -3.5020000e-01   1.4224000e-02   1.4419000e-02  -1.4287000e-02
   1.5400000e+03   6.0479740e+00   1.0208400e-01   8.1470000e-02  -1.9055000e-01   1.4613000e-02   1.4806000e-02  -1.4673000e-02
   1.5410000e+03   6.0518770e+00  -3.2644600e-01   2.8675000e-02  -2.8840000e-01   1.5001000e-02   1.5195000e-02  -1.5060000e-02
   1.5420000e+03   6.0558310e+00  -3.7058000e-02   2.4341500e-01   1.5965000e-01   1.5389000e-02   1.5584000e-02  -1.5449000e-02
   1.5430000e+03   6.0597190e+00   6.1848000e-02   4.0817900e-01   3.0900000e-02   1.5777000e-02   1.5974000e-02  -1.5838000e-02
   1.5440000e+03   6.0636780e+00  -4.1015900e-01   9.3528000e-02   6.5920000e-01   1.6166000e-02   1.6366000e-02  -1.6229000e-02
   1.5450000e+03   6.0676220e+00  -5.6365100e-01   3.2266900e-01   9.7850000e-02   1.6553000e-02   1.6759000e-02  -1.6619000e-02
   1.5460000e+03   6.0715510e+00  -1.9300900e-01   1.9367500e-01   4.6350000e-02   1.6940000e-02   1.7152000e-02  -1.7010000e-02
   1.5470000e+03   6.0754560e+00  -5.4445700e-01   1.0231300e-01  -2.1630000e-01   1.7328000e-02   1.7545000e-02  -1.7400000e-02
   1.5480000e+03   6.0793740e+00  -3.7793500e-01   4.9000000e-04  -8.7550000e-02   1.7715000e-02   1.7937000e-02  -1.7789000e-02
   1.5490000e+03   6.0833400e+00  -5.4087000e-01   3.7330000e-03  -2.0085000e-01   1.8102000e-02   1.8329000e-02  -1.8178000e-02
   1.5500000e+03   6.0872660e+00  -9.9268000e-02   1.0798000e-02  -2.0085000e-01   1.8491000e-02   1.8721000e-02  -1.8566000e-02
   1.5510000e+03   6.0911780e+00  -5.0686400e-01   1.7064300e-01  -3.6050000e-02   1.8880000e-02   1.9112000e-02  -1.8955000e-02
   1.5520000e+03   6.0951290e+00  -3.7678500e-01  -1.7193200e-01  -3.4505000e-01   1.9269000e-02   1.9503000e-02  -1.9345000e-02
   1.5530000e+03   6.0990550e+00  -5.3345400e-01  -3.6791000e-02   1.0300000e-01   1.9659000e-02   1.9893000e-02  -1.9735000e-02
   1.5540000e+03   6.1029520e+00   3.0391300e-01  -3.6116000e-02  -3.5535000e-01   2.0049000e-02   2.0283000e-02  -2.0125000e-02
   1.5550000e+03   6.1069160e+00  -1.9593100e-01  -7.1812700e-01  -3.9655000e-01   2.0437000e-02   2.0672000e-02  -2.0516000e-02
   1.5560000e+03   6.1108060e+00  -5.5487600e-01  -7.8116000e-02   7.2100000e-02   2.0825000e-02   2.1059000e-02  -2.0907000e-02
   1.5570000e+03   6.1147540e+00  -2.0738900e-01  -5.6724000e-01  -6.0255000e-01   2.1214000e-02   2.1445000e-02  -2.1297000e-02
   1.5580000e+03   6.1187050e+00   3.9191000e-02  -2.2339600e-01   5.1500000e-03   2.1602000e-02   2.1830000e-02  -2.1686000e-02
   1.5590000e+03   6.1226360e+00  -1.1014800e-01  -3.8689300e-01   2.6265000e-01   2.1990000e-02   2.2214000e-02  -2.2075000e-02
   1.5600000e+03   6.1265510e+00   9.5788000e-02  -4.3120400e-01   9.7850000e-02   2.2378000e-02   2.2599000e-02  -2.2463000e-02
   1.5610000e+03   6.1304720e+00  -4.8400800e-01   2.5952000e-02  -1.1845000e-01   2.2766000e-02   2.2983000e-02  -2.2852000e-02
   1.5620000e+03   6.1344140e+00   2.2439000e-01  -1.8988800e-01  -4.4290000e-01   2.3154000e-02   2.3368000e-02  -2.3241000e-02
   1.5630000e+03   6.1383560e+00   2.6717900e-01   8.2070000e-03   3.4505000e-01   2.3542000e-02   2.3753000e-02  -2.3631000e-02
   1.5640000e+03   6.1422870e+00  -4.1610000e-01  -5.4990000e-02   8.1370000e-01   2.3930000e-02   2.4139000e-02  -2.4021000e-02
   1.5650000e+03   6.1461780e+00   1.9037700e-01   1.4671700e-01   1.8025000e-01   2.4318000e-02   2.4526000e-02  -2.4410000e-02
   1.5660000e+03   6.1501600e+00  -2.7664100e-01   2.8938600e-01   6.2830000e-01   2.4707000e-02   2.4915000e-02  -2.4800000e-02
   1.5670000e+03   6.1540740e+00   3.9882200e-01   5.0146000e-02   3.1930000e-01   2.5096000e-02   2.5304000e-02  -2.5189000e-02
   1.5680000e+03   6.1579780e+00   4.0303200e-01   5.2076400e-01   4.4290000e-01   2.5484000e-02   2.5695000e-02  -2.5578000e-02
   1.5690000e+03   6.1619340e+00  -3.7837000e-01   1.1195000e-01   4.5835000e-01   2.5872000e-02   2.6087000e-02  -2.5968000e-02
   1.5700000e+03   6.1658550e+00   2.5357000e-01   3.6637400e-01   4.4290000e-01   2.6261000e-02   2.6479000e-02  -2.6357000e-02
   1.5710000e+03   6.1697610e+00   3.1034700e-01   2.8155200e-01   3.5535000e-01   2.6650000e-02   2.6872000e-02  -2.6748000e-02
   1.5720000e+03   6.1737230e+00  -7.7417900e-01   1.0859800e-01   2.9870000e-01   2.7038000e-02   2.7265000e-02  -2.7138000e-02
   1.5730000e+03   6.1776430e+00  -5.6350100e-01   1.8851400e-01   5.2015000e-01   2.7426000e-02   2.7659000e-02  -2.7529000e-02
   1.5740000e+03   6.1815580e+00  -6.3805000e-02  -3.6590000e-03  -3.2960000e-01   2.7814000e-02   2.8052000e-02  -2.7919000e-02
   1.5750000e+03   6.1855120e+00  -1.1908000e-02   2.0503400e-01   1.6995000e-01   2.8202000e-02   2.8444000e-02  -2.8310000e-02
   1.5760000e+03   6.1894410e+00  -3.7441400e-01  -6.6112000e-02   2.8325000e-01   2.8591000e-02   2.8837000e-02  -2.8699000e-02
   1.5770000e+03   6.1933480e+00   4.0743400e-01  -2.1800000e-04   8.7550000e-02   2.8979000e-02   2.9228000e-02  -2.9088000e-02
   1.5780000e+03   6.1972690e+00   2.0366000e-01  -9.5488000e-02   5.4075000e-01   2.9368000e-02   2.9619000e-02  -2.9476000e-02
   1.5790000e+03   6.2012320e+00  -7.4626100e-01  -4.5708900e-01  -4.1200000e-01   2.9756000e-02   3.0008000e-02  -2.9865000e-02
   1.5800000e+03   6.2051520e+00  -2.7089000e-02  -3.1523100e-01  -3.3990000e-01   3.0145000e-02   3.0395000e-02  -3.0253000e-02
   1.5810000e+03   6.2090670e+00  -3.2870200e-01  -6.0849600e-01   2.6780000e-01   3.0534000e-02   3.0781000e-02  -3.0642000e-02
   1.5820000e+03   6.2129950e+00  -5.7857900e-01  -5.1677700e-01  -5.1500000e-02   3.0923000e-02   3.1166000e-02  -3.1032000e-02
   1.5830000e+03   6.2169350e+00  -1.1382100e-01  -2.2288200e-01  -4.0170000e-01   3.1312000e-02   3.1549000e-02  -3.1423000e-02
   1.5840000e+03   6.2208530e+00   1.7481000e-02  -1.8017700e-01  -7.1070000e-01   3.1701000e-02   3.1933000e-02  -3.1813000e-02
   1.5850000e+03   6.2247780e+00   1.5164600e-01  -9.2985000e-02  -3.0900000e-01   3.2089000e-02   3.2316000e-02  -3.2203000e-02
   1.5860000e+03   6.2287390e+00   2.9352000e-02  -2.6759600e-01   3.0900000e-02   3.2477000e-02   3.2700000e-02  -3.2593000e-02
   1.5870000e+03   6.2326600e+00  -7.1311400e-01   4.0512000e-02  -1.3905000e-01   3.2866000e-02   3.3085000e-02  -3.2984000e-02
   1.5880000e+03   6.2365670e+00  -3.5435400e-01   2.4560700e-01   4.8925000e-01   3.3255000e-02   3.3471000e-02  -3.3374000e-02
   1.5890000e+03   6.2404920e+00   2.4124800e-01   1.3411900e-01  -9.7850000e-02   3.3643000e-02   3.3858000e-02  -3.3763000e-02
   1.5900000e+03   6.2444590e+00  -2.6399100e-01   2.8077000e-01   3.3475000e-01   3.4032000e-02   3.4246000e-02  -3.4152000e-02
   1.5910000e+03   6.2483780e+00  -1.0498700e-01   1.6914300e-01   2.3175000e-01   3.4420000e-02   3.4636000e-02  -3.4542000e-02
   1.5920000e+03   6.2523010e+00  -1.1688550e+00   2.2151700e-01   3.3475000e-01   3.4808000e-02   3.5026000e-02  -3.4931000e-02
   1.5930000e+03   6.2562200e+00  -8.5386400e-01   3.7547700e-01  -2.2660000e-01   3.5196000e-02   3.5418000e-02  -3.5321000e-02
   1.5940000e+03   6.2601590e+00   5.4490000e-03   1.6708200e-01   2.5750000e-01   3.5584000e-02   3.5811000e-02  -3.5711000e-02
   1.5950000e+03   6.2641050e+00  -6.7524900e-01   3.1371600e-01   4.3775000e-01   3.5972000e-02   3.6204000e-02  -3.6101000e-02
   1.5960000e+03   6.2680130e+00  -1.5716500e-01  -1.7360000e-03   3.6565000e-01   3.6360000e-02   3.6598000e-02  -3.6491000e-02
   1.5970000e+03   6.2719650e+00   8.0212300e-01   1.0362100e-01   8.4460000e-01   3.6749000e-02   3.6991000e-02  -3.6880000e-02
   1.5980000e+03   6.2758930e+00  -1.1341800e-01   1.1409800e-01   5.6650000e-02   3.7138000e-02   3.7383000e-02  -3.7269000e-02
   1.5990000e+03   6.2797990e+00   3.4997700e-01   1.4906300e-01  -4.0170000e-01   3.7527000e-02   3.7776000e-02  -3.7658000e-02
   1.6000000e+03   6.2837540e+00  -2.8779600e-01  -4.6492000e-02   1.8540000e-01   3.7916000e-02   3.8167000e-02  -3.8048000e-02
   1.6010000e+03   6.2876840e+00  -5.0203700e-01  -2.1524700e-01  -1.3390000e-01   3.8303000e-02   3.8558000e-02  -3.8437000e-02
   1.6020000e+03   6.2915880e+00   1.8369600e-01  -3.3885700e-01  -3.6565000e-01   3.8690000e-02   3.8948000e-02  -3.8826000e-02
   1.6030000e+03   6.2955450e+00   7.7052000e-02  -2.3920500e-01  -6.4890000e-01   3.9078000e-02   3.9336000e-02  -3.9216000e-02
   1.6040000e+03   6.2994730e+00   8.8383400e-01  -1.2132400e-01  -8.0855000e-01   3.9466000e-02   3.9724000e-02  -3.9606000e-02
   1.6050000e+03   6.3033790e+00   4.1417100e-01  -3.6917300e-01   9.7850000e-02   3.9856000e-02   4.0110000e-02  -3.9996000e-02
   1.6060000e+03   6.3073070e+00  -5.7989600e-01  -3.2637000e-01  -3.0900000e-01   4.0247000e-02   4.0495000e-02  -4.0386000e-02
   1.6070000e+03   6.3112610e+00  -3.2179100e-01  -4.8733600e-01   4.2230000e-01   4.0637000e-02   4.0879000e-02  -4.0776000e-02
   1.6080000e+03   6.3151850e+00  -1.0480880e+00  -2.2820900e-01  -2.5750000e-02   4.1027000e-02   4.1263000e-02  -4.1165000e-02
   1.6090000e+03   6.3191030e+00   5.3471700e-01   1.9684000e-02   6.1800000e-02   4.1417000e-02   4.1647000e-02  -4.1554000e-02
   1.6100000e+03   6.3230530e+00   3.1794000e-02  -3.1698000e-02  -1.1330000e-01   4.1806000e-02   4.2032000e-02  -4.1943000e-02
   1.6110000e+03   6.3269760e+00  -1.3684800e-01   3.2657000e-02  -5.6650000e-02   4.2196000e-02   4.2418000e-02  -4.2332000e-02
   1.6120000e+03   6.3308690e+00  -5.4460100e-01  -4.1264000e-02  -2.7810000e-01   4.2586000e-02   4.2804000e-02  -4.2721000e-02
   1.6130000e+03   6.3348170e+00   4.9442900e-01   2.1894600e-01  -1.0300000e-02   4.2976000e-02   4.3192000e-02  -4.3111000e-02
   1.6140000e+03   6.3387390e+00  -2.6882100e-01   3.4494200e-01  -3.4505000e-01   4.3366000e-02   4.3580000e-02  -4.3501000e-02
   1.6150000e+03   6.3427000e+00  -8.8357000e-02   3.4573000e-01  -1.0300000e-02   4.3756000e-02   4.3970000e-02  -4.3891000e-02
   1.6160000e+03   6.3466270e+00  -6.3770200e-01   2.2680000e-02   6.7465000e-01   4.4145000e-02   4.4361000e-02  -4.4280000e-02
   1.6170000e+03   6.3505570e+00  -5.7561700e-01   2.4371700e-01   1.0300000e-01   4.4534000e-02   4.4752000e-02  -4.4669000e-02
   1.6180000e+03   6.3544720e+00  -3.8957900e-01   3.1389100e-01   6.4890000e-01   4.4921000e-02   4.5144000e-02  -4.5057000e-02
   1.6190000e+03   6.3584160e+00   2.8912300e-01  -1.0171700e-01   1.1845000e-01   4.5309000e-02   4.5536000e-02  -4.5446000e-02
   1.6200000e+03   6.3623380e+00  -1.0251900e-01   2.9514900e-01   9.7850000e-02   4.5698000e-02   4.5929000e-02  -4.5835000e-02
   1.6210000e+03   6.3662540e+00  -3.7524300e-01  -1.7167200e-01  -1.5965000e-01   4.6087000e-02   4.6321000e-02  -4.6224000e-02
   1.6220000e+03   6.3702090e+00   4.1701600e-01   3.3366000e-02   2.5750000e-02   4.6475000e-02   4.6713000e-02  -4.6614000e-02
   1.6230000e+03   6.3741320e+00  -3.2404600e-01   3.3871000e-02   1.8025000e-01   4.6864000e-02   4.7104000e-02  -4.7005000e-02
   1.6240000e+03   6.3780250e+00  -4.6755900e-01  -1.1724000e-01   4.3775000e-01   4.7253000e-02   4.7494000e-02  -4.7395000e-02
   1.6250000e+03   6.3819930e+00   9.4696000e-02  -1.3845500e-01   5.9225000e-01   4.7641000e-02   4.7884000e-02  -4.7785000e-02
   1.6260000e+03   6.3859100e+00   6.0472000e-01  -9.9992000e-02   4.1715000e-01   4.8030000e-02   4.8274000e-02  -4.8175000e-02
   1.6270000e+03   6.3898250e+00  -2.2781800e-01  -3.6554600e-01   1.4935000e-01   4.8420000e-02   4.8663000e-02  -4.8565000e-02
   1.6280000e+03   6.3937610e+00  -6.7892500e-01   1.4119500e-01  -5.6650000e-02   4.8810000e-02   4.9051000e-02  -4.8954000e-02
   1.6290000e+03   6.3976850e+00   6.5020000e-01  -5.0706900e-01   4.2230000e-01   4.9198000e-02   4.9438000e-02  -4.9344000e-02
   1.6300000e+03   6.4016590e+00   3.6326200e-01  -1.3789000e-02  -5.6135000e-01   4.9588000e-02   4.9825000e-02  -4.9734000e-02
   1.6310000e+03   6.4055630e+00  -5.7532000e-02  -1.8743100e-01   3.3990000e-01   4.9978000e-02   5.0211000e-02  -5.0124000e-02
   1.6320000e+03   6.4094820e+00   1.0780700e-01  -3.2350000e-01  -3.7080000e-01   5.0368000e-02   5.0597000e-02  -5.0514000e-02
   1.6330000e+03   6.4134340e+00   1.1276700e-01  -7.7253000e-02   4.6350000e-02   5.0756000e-02   5.0982000e-02  -5.0904000e-02
   1.6340000e+03   6.4173620e+00   4.0583000e-02  -1.1388700e-01  -2.3690000e-01   5.1146000e-02   5.1368000e-02  -5.1294000e-02
   1.6350000e+03   6.4212800e+00  -2.8198200e-01   7.4823000e-02  -6.7465000e-01   5.1535000e-02   5.1754000e-02  -5.1683000e-02
   1.6360000e+03   6.4251900e+00   1.8599000e-02  -1.2590600e-01  -2.6265000e-01   5.1924000e-02   5.2141000e-02  -5.2073000e-02
   1.6370000e+03   6.4291550e+00  -3.8356000e-02   2.6151800e-01  -5.1500000e-02   5.2313000e-02   5.2528000e-02  -5.2461000e-02
   1.6380000e+03   6.4330830e+00   5.8502400e-01   1.0431900e-01   6.6950000e-02   5.2702000e-02   5.2916000e-02  -5.2850000e-02
   1.6390000e+03   6.4369850e+00   6.4676500e-01   1.8483100e-01  -5.0470000e-01   5.3091000e-02   5.3305000e-02  -5.3239000e-02
   1.6400000e+03   6.4409430e+00   4.7689900e-01   2.0114000e-02  -2.2660000e-01   5.3480000e-02   5.3693000e-02  -5.3628000e-02
   1.6410000e+03   6.4448700e+00   3.4756600e-01   1.3964900e-01  -4.4290000e-01   5.3869000e-02   5.4083000e-02  -5.4017000e-02
   1.6420000e+03   6.4488060e+00  -9.9680000e-03   2.0546700e-01  -3.1930000e-01   5.4259000e-02   5.4472000e-02  -5.4407000e-02
   1.6430000e+03   6.4527230e+00  -2.8783000e-02   5.1039000e-02  -2.8840000e-01   5.4648000e-02   5.4862000e-02  -5.4796000e-02
   1.6440000e+03   6.4566600e+00   1.4041700e-01   1.6251800e-01  -7.3130000e-01   5.5037000e-02   5.5252000e-02  -5.5185000e-02
   1.6450000e+03   6.4605930e+00   3.4559500e-01   1.0105100e-01  -1.9055000e-01   5.5427000e-02   5.5643000e-02  -5.5575000e-02
   1.6460000e+03   6.4645180e+00  -2.9460800e-01   1.8457400e-01  -5.7165000e-01   5.5816000e-02   5.6033000e-02  -5.5966000e-02
   1.6470000e+03   6.4684610e+00  -3.8646100e-01  -4.6936000e-02   3.6050000e-02   5.6206000e-02   5.6423000e-02  -5.6356000e-02
   1.6480000e+03   6.4723770e+00   3.1727100e-01  -6.8594000e-02  -3.5020000e-01   5.6596000e-02   5.6814000e-02  -5.6745000e-02
   1.6490000e+03   6.4763100e+00  -3.1604000e-01   2.1611200e-01   5.8195000e-01   5.6985000e-02   5.7204000e-02  -5.7135000e-02
   1.6500000e+03   6.4802420e+00   8.5690000e-02  -3.4790000e-02  -2.9355000e-01   5.7375000e-02   5.7594000e-02  -5.7524000e-02
   1.6510000e+03   6.4841690e+00  -3.3978100e-01   6.4350000e-03   6.6950000e-02   5.7764000e-02   5.7983000e-02  -5.7913000e-02
   1.6520000e+03   6.4880980e+00  -6.5223100e-01  -1.2721000e-01   8.1885000e-01   5.8154000e-02   5.8373000e-02  -5.8301000e-02
   1.6530000e+03   6.4920220e+00  -2.5572000e-01  -1.1740100e-01  -1.8025000e-01   5.8543000e-02   5.8762000e-02  -5.8689000e-02
   1.6540000e+03   6.4959400e+00  -1.1352100e-01  -8.1769000e-02  -1.8025000e-01   5.8933000e-02   5.9150000e-02  -5.9078000e-02
   1.6550000e+03   6.4998870e+00  -5.5477700e-01  -3.1426700e-01  -7.8795000e-01   5.9322000e-02   5.9538000e-02  -5.9467000e-02
   1.6560000e+03   6.5038010e+00   1.7013300e-01  -1.5768300e-01   9.7850000e-02   5.9712000e-02   5.9926000e-02  -5.9856000e-02
   1.6570000e+03   6.5077230e+00  -5.9231900e-01  -4.4240600e-01  -7.5190000e-01   6.0101000e-02   6.0313000e-02  -6.0245000e-02
   1.6580000e+03   6.5116510e+00  -5.3335200e-01  -9.1394000e-02  -1.1330000e-01   6.0490000e-02   6.0699000e-02  -6.0635000e-02
   1.6590000e+03   6.5156060e+00  -6.7119700e-01  -3.6381400e-01   1.5450000e-02   6.0879000e-02   6.1085000e-02  -6.1026000e-02
   1.6600000e+03   6.5195370e+00   2.9312300e-01  -3.5458400e-01   5.7165000e-01   6.1269000e-02   6.1471000e-02  -6.1416000e-02
   1.6610000e+03   6.5234330e+00   1.5962800e-01  -2.1259800e-01   1.5965000e-01   6.1658000e-02   6.1857000e-02  -6.1805000e-02
   1.6620000e+03   6.5273960e+00  -3.4040600e-01  -4.0361000e-02   8.3945000e-01   6.2047000e-02   6.2244000e-02  -6.2195000e-02
   1.6630000e+03   6.5313270e+00  -1.8115900e-01  -1.9010000e-03   3.0900000e-02   6.2437000e-02   6.2631000e-02  -6.2584000e-02
   1.6640000e+03   6.5352590e+00   8.3194000e-02  -1.0822700e-01   6.4375000e-01   6.2826000e-02   6.3018000e-02  -6.2973000e-02
   1.6650000e+03   6.5391870e+00  -1.6008700e-01   1.6294500e-01   5.1500000e-03   6.3216000e-02   6.3405000e-02  -6.3363000e-02
   1.6660000e+03   6.5431070e+00  -5.1710900e-01  -1.7595200e-01   5.4075000e-01   6.3605000e-02   6.3793000e-02  -6.3752000e-02
   1.6670000e+03   6.5470210e+00  -5.7510100e-01   1.5654200e-01  -2.3690000e-01   6.3994000e-02   6.4182000e-02  -6.4143000e-02
   1.6680000e+03   6.5509370e+00   4.0213900e-01   1.5763600e-01  -8.7550000e-02   6.4383000e-02   6.4571000e-02  -6.4534000e-02
   1.6690000e+03   6.5548990e+00  -1.8614000e-01   8.5474000e-02  -1.0300000e-02   6.4773000e-02   6.4960000e-02  -6.4925000e-02
   1.6700000e+03   6.5588040e+00   4.5095000e-01   2.8246800e-01  -5.6650000e-01   6.5162000e-02   6.5350000e-02  -6.5315000e-02
   1.6710000e+03   6.5627620e+00  -1.0049100e-01  -8.6417000e-02  -2.9870000e-01   6.5552000e-02   6.5740000e-02  -6.5706000e-02
   1.6720000e+03   6.5666940e+00  -7.7371000e-02   1.9730400e-01  -6.5920000e-01   6.5942000e-02   6.6130000e-02  -6.6096000e-02
   1.6730000e+03   6.5705840e+00   1.3693000e-02  -6.2349000e-02   3.0900000e-01   6.6332000e-02   6.6520000e-02  -6.6486000e-02
   1.6740000e+03   6.5745520e+00  -6.3699400e-01   8.2173000e-02  -7.5705000e-01   6.6721000e-02   6.6910000e-02  -6.6875000e-02
   1.6750000e+03   6.5784830e+00  -9.8980000e-03  -6.0408000e-02   1.5450000e-02   6.7111000e-02   6.7300000e-02  -6.7265000e-02
   1.6760000e+03   6.5824040e+00  -2.7559000e-01  -8.9397000e-02  -2.2145000e-01   6.7500000e-02   6.7690000e-02  -6.7654000e-02
   1.6770000e+03   6.5863400e+00  -1.6545600e-01  -2.6279100e-01  -1.4420000e-01   6.7890000e-02   6.8079000e-02  -6.8044000e-02
   1.6780000e+03   6.5902640e+00  -7.1210800e-01   7.0925000e-02  -1.1330000e-01   6.8280000e-02   6.8469000e-02  -6.8435000e-02
   1.6790000e+03   6.5941620e+00   2.8599200e-01  -3.6920000e-02   4.0685000e-01   6.8669000e-02   6.8858000e-02  -6.8825000e-02
   1.6800000e+03   6.5981310e+00  -1.0173100e-01   1.6347000e-02   4.4290000e-01   6.9059000e-02   6.9246000e-02  -6.9216000e-02
   1.6810000e+03   6.6020610e+00   1.0221400e-01  -1.5430800e-01  -1.2360000e-01   6.9448000e-02   6.9635000e-02  -6.9607000e-02
   1.6820000e+03   6.6059650e+00  -3.7889100e-01  -1.5267000e-02  -4.7895000e-01   6.9838000e-02   7.0022000e-02  -6.9998000e-02
   1.6830000e+03   6.6098840e+00  -6.6047600e-01  -1.9079900e-01  -5.1500000e-01   7.0228000e-02   7.0410000e-02  -7.0388000e-02
   1.6840000e+03   6.6138500e+00  -3.9857800e-01  -2.2060000e-01  -6.2315000e-01   7.0618000e-02   7.0798000e-02  -7.0777000e-02
   1.6850000e+03   6.6177560e+00  -5.3834600e-01   8.1167000e-02  -1.4420000e-01   7.1008000e-02   7.1185000e-02  -7.1166000e-02
   1.6860000e+03   6.6216790e+00   4.1876300e-01  -1.0672600e-01   1.5450000e-01   7.1399000e-02   7.1573000e-02  -7.1555000e-02
   1.6870000e+03   6.6256100e+00   3.1833300e-01  -1.0025400e-01  -2.3690000e-01   7.1789000e-02   7.1960000e-02  -7.1943000e-02
   1.6880000e+03   6.6295690e+00   2.9996000e-02  -1.7852100e-01  -3.3475000e-01   7.2179000e-02   7.2348000e-02  -7.2331000e-02
   1.6890000e+03   6.6334920e+00  -5.5219800e-01   1.3720700e-01  -2.6780000e-01   7.2569000e-02   7.2735000e-02  -7.2719000e-02
   1.6900000e+03   6.6374030e+00  -3.1125000e-02  -2.0165900e-01  -2.5750000e-01   7.2959000e-02   7.3123000e-02  -7.3108000e-02
   1.6910000e+03   6.6413260e+00  -3.8297000e-02   1.0827200e-01   6.6950000e-02   7.3348000e-02   7.3511000e-02  -7.3497000e-02
   1.6920000e+03   6.6452650e+00  -5.7999300e-01  -8.9723000e-02   3.7080000e-01   7.3738000e-02   7.3899000e-02  -7.3886000e-02
   1.6930000e+03   6.6492190e+00  -2.5511800e-01   6.3448000e-02   4.5835000e-01   7.4128000e-02   7.4288000e-02  -7.4274000e-02
   1.6940000e+03   6.6531880e+00  -6.4221000e-01  -1.4846500e-01   2.1630000e-01   7.4518000e-02   7.4677000e-02  -7.4663000e-02
   1.6950000e+03   6.6570720e+00   2.2748000e-02   2.9941700e-01   2.7810000e-01   7.4908000e-02   7.5066000e-02  -7.5052000e-02
   1.6960000e+03   6.6609640e+00   1.5635400e-01   5.6481000e-02   5.1500000e-02   7.5298000e-02   7.5455000e-02  -7.5442000e-02
   1.6970000e+03   6.6649100e+00  -8.0516000e-02  -3.8664000e-01   8.0340000e-01   7.5688000e-02   7.5845000e-02  -7.5831000e-02
   1.6980000e+03   6.6688720e+00  -1.1436100e-01   1.8631400e-01   4.0170000e-01   7.6078000e-02   7.6234000e-02  -7.6220000e-02
   1.6990000e+03   6.6727970e+00   9.2590000e-03   1.0009600e-01   1.8540000e-01   7.6468000e-02   7.6624000e-02  -7.6608000e-02
   1.7000000e+03   6.6767230e+00  -1.8313900e-01   8.4560000e-03   4.2745000e-01   7.6858000e-02   7.7013000e-02  -7.6997000e-02
   1.7010000e+03   6.6806280e+00   4.3481400e-01   3.7588000e-02   4.5835000e-01   7.7248000e-02   7.7402000e-02  -7.7386000e-02
   1.7020000e+03   6.6845880e+00   5.1793200e-01   1.5355800e-01   3.3475000e-01   7.7638000e-02   7.7792000e-02  -7.7775000e-02
   1.7030000e+03   6.6885130e+00  -5.8451500e-01  -3.0184500e-01   1.1845000e-01   7.8028000e-02   7.8181000e-02  -7.8164000e-02
   1.7040000e+03   6.6924290e+00  -8.5026700e-01  -1.2831000e-01   2.0085000e-01   7.8418000e-02   7.8570000e-02  -7.8553000e-02
   1.7050000e+03   6.6963680e+00  -6.4446400e-01  -2.9156900e-01  -5.0985000e-01   7.8808000e-02   7.8958000e-02  -7.8943000e-02
   1.7060000e+03   6.7002660e+00  -1.6660100e-01  -3.0607600e-01  -1.5450000e-02   7.9198000e-02   7.9346000e-02  -7.9333000e-02
   1.7070000e+03   6.7042360e+00  -3.7061100e-01   4.4394000e-02  -3.3475000e-01   7.9588000e-02   7.9734000e-02  -7.9722000e-02
   1.7080000e+03   6.7081650e+00   7.8876000e-01  -1.2144000e-02  -1.7510000e-01   7.9978000e-02   8.0122000e-02  -8.0111000e-02
   1.7090000e+03   6.7120840e+00   7.4704600e-01  -1.6615200e-01   4.1200000e-02   8.0369000e-02   8.0509000e-02  -8.0501000e-02
   1.7100000e+03   6.7160000e+00  -3.2756600e-01  -4.8727000e-02   2.3690000e-01   8.0760000e-02   8.0896000e-02  -8.0890000e-02
   1.7110000e+03   6.7199350e+00  -3.3745500e-01  -2.1850500e-01  -2.5750000e-02   8.1151000e-02   8.1283000e-02  -8.1278000e-02
   1.7120000e+03   6.7238830e+00   6.2029000e-02  -1.7859600e-01   2.5750000e-01   8.1541000e-02   8.1670000e-02  -8.1666000e-02
   1.7130000e+03   6.7278120e+00   5.7574400e-01   1.9547600e-01   2.6780000e-01   8.1931000e-02   8.2057000e-02  -8.2054000e-02
   1.7140000e+03   6.7317260e+00   1.7871600e-01   6.1634000e-02   2.4720000e-01   8.2322000e-02   8.2444000e-02  -8.2443000e-02
   1.7150000e+03   6.7356320e+00  -3.0345900e-01  -1.3013600e-01   2.8840000e-01   8.2713000e-02   8.2831000e-02  -8.2832000e-02
   1.7160000e+03   6.7395660e+00   8.1892000e-02  -1.9032600e-01   3.3475000e-01   8.3103000e-02   8.3218000e-02  -8.3222000e-02
   1.7170000e+03   6.7435300e+00  -7.5844700e-01  -3.6856000e-02  -1.0815000e-01   8.3492000e-02   8.3606000e-02  -8.3611000e-02
   1.7180000e+03   6.7474610e+00   5.6649500e-01   6.2251000e-02   4.4290000e-01   8.3882000e-02   8.3995000e-02  -8.4000000e-02
   1.7190000e+03   6.7513790e+00   8.4206000e-02   1.0204100e-01   4.5835000e-01   8.4272000e-02   8.4384000e-02  -8.4390000e-02
   1.7200000e+03   6.7553180e+00   2.1241700e-01  -8.0935000e-02   2.6780000e-01   8.4661000e-02   8.4773000e-02  -8.4778000e-02
   1.7210000e+03   6.7592400e+00  -6.6605500e-01   1.2416800e-01   3.3475000e-01   8.5051000e-02   8.5163000e-02  -8.5167000e-02
   1.7220000e+03   6.7631500e+00  -3.3001200e-01  -2.5932800e-01   3.6565000e-01   8.5441000e-02   8.5554000e-02  -8.5556000e-02
   1.7230000e+03   6.7671100e+00  -4.1995700e-01   5.3049000e-02   2.8325000e-01   8.5830000e-02   8.5944000e-02  -8.5944000e-02
   1.7240000e+03   6.7710350e+00  -2.3034100e-01  -3.1249000e-02   3.6050000e-01   8.6220000e-02   8.6334000e-02  -8.6332000e-02
   1.7250000e+03   6.7749690e+00  -1.7243200e-01   1.6091500e-01   8.2400000e-01   8.6609000e-02   8.6724000e-02  -8.6720000e-02
   1.7260000e+03   6.7788680e+00  -6.3124000e-02  -9.9950000e-03   7.3130000e-01   8.6998000e-02   8.7114000e-02  -8.7108000e-02
   1.7270000e+03   6.7828250e+00   1.9666400e-01  -5.2916000e-02   2.3175000e-01   8.7387000e-02   8.7503000e-02  -8.7495000e-02
   1.7280000e+03   6.7867590e+00   2.1915000e-02  -1.0049200e-01   5.1500000e-02   8.7777000e-02   8.7892000e-02  -8.7883000e-02
   1.7290000e+03   6.7906610e+00  -5.7674100e-01  -3.3005500e-01  -3.4505000e-01   8.8167000e-02   8.8279000e-02  -8.8271000e-02
   1.7300000e+03   6.7946180e+00  -8.0977400e-01  -5.0892000e-02  -1.1278500e+00   8.8556000e-02   8.8667000e-02  -8.8659000e-02
   1.7310000e+03   6.7985460e+00  -2.4671900e-01  -1.4876500e-01  -2.1115000e-01   8.8946000e-02   8.9054000e-02  -8.9047000e-02
   1.7320000e+03   6.8024460e+00  -1.8565600e-01  -3.0745700e-01  -1.9570000e-01   8.9335000e-02   8.9440000e-02  -8.9436000e-02
   1.7330000e+03   6.8064070e+00   3.0854500e-01  -3.4124800e-01  -7.7250000e-02   8.9726000e-02   8.9827000e-02  -8.9825000e-02
   1.7340000e+03   6.8103250e+00   5.1956800e-01  -9.4270000e-03  -2.0085000e-01   9.0118000e-02   9.0213000e-02  -9.0215000e-02
   1.7350000e+03   6.8142560e+00   3.0587000e-02  -2.2292600e-01  -5.8195000e-01   9.0510000e-02   9.0600000e-02  -9.0605000e-02
   1.7360000e+03   6.8181690e+00   7.2806000e-02  -1.5653100e-01  -3.3990000e-01   9.0902000e-02   9.0986000e-02  -9.0996000e-02
   1.7370000e+03   6.8220960e+00   1.2847000e-02  -2.2090100e-01  -9.7850000e-01   9.1294000e-02   9.1373000e-02  -9.1386000e-02
   1.7380000e+03   6.8260580e+00  -1.8735700e-01  -1.8463300e-01   2.7810000e-01   9.1686000e-02   9.1759000e-02  -9.1777000e-02
   1.7390000e+03   6.8299850e+00   1.2327700e-01   1.4438000e-01   3.0900000e-01   9.2078000e-02   9.2147000e-02  -9.2165000e-02
   1.7400000e+03   6.8338800e+00  -5.1210600e-01  -2.1417000e-01   6.3860000e-01   9.2470000e-02   9.2535000e-02  -9.2553000e-02
   1.7410000e+03   6.8378040e+00   3.8053000e-02   1.6005000e-01   2.6265000e-01   9.2862000e-02   9.2923000e-02  -9.2939000e-02
   1.7420000e+03   6.8417320e+00  -8.8101000e-02   1.3893300e-01  -4.4290000e-01   9.3252000e-02   9.3312000e-02  -9.3325000e-02
   1.7430000e+03   6.8456750e+00  -4.7900900e-01   3.6072500e-01  -3.3475000e-01   9.3643000e-02   9.3702000e-02  -9.3710000e-02
   1.7440000e+03   6.8496250e+00  -3.9110400e-01   4.8024000e-02   6.6950000e-02   9.4034000e-02   9.4092000e-02  -9.4096000e-02
   1.7450000e+03   6.8535600e+00   1.2439100e-01   3.0993000e-02   7.5705000e-01   9.4424000e-02   9.4482000e-02  -9.4484000e-02
   1.7460000e+03   6.8574880e+00   7.3410000e-03   9.5491000e-02  -9.7850000e-02   9.4814000e-02   9.4871000e-02  -9.4872000e-02
   1.7470000e+03   6.8613850e+00   1.1871300e-01  -7.4003000e-02  -2.5750000e-02   9.5205000e-02   9.5261000e-02  -9.5260000e-02
   1.7480000e+03   6.8653540e+00   2.1247600e-01   2.0504200e-01  -1.2823500e+00   9.5596000e-02   9.5650000e-02  -9.5649000e-02
   1.7490000e+03   6.8692390e+00  -7.5625000e-02  -2.4618100e-01   2.4205000e-01   9.5987000e-02   9.6040000e-02  -9.6040000e-02
   1.7500000e+03   6.8731790e+00   2.0743700e-01   1.6475600e-01  -4.7380000e-01   9.6379000e-02   9.6428000e-02  -9.6430000e-02
   1.7510000e+03   6.8771410e+00  -8.2731000e-02  -5.1055400e-01   6.4890000e-01   9.6772000e-02   9.6816000e-02  -9.6820000e-02
   1.7520000e+03   6.8810730e+00   5.7984900e-01   9.0647000e-02  -1.1330000e-01   9.7165000e-02   9.7204000e-02  -9.7210000e-02
   1.7530000e+03   6.8849920e+00   6.0662500e-01  -6.3199000e-02   9.3730000e-01   9.7557000e-02   9.7592000e-02  -9.7599000e-02
   1.7540000e+03   6.8889270e+00   4.6088800e-01  -3.8669000e-02   1.5450000e-01   9.7950000e-02   9.7979000e-02  -9.7988000e-02
   1.7550000e+03   6.8928350e+00   7.6267000e-02  -3.1321000e-02   2.4205000e-01   9.8343000e-02   9.8366000e-02  -9.8375000e-02
   1.7560000e+03   6.8967890e+00  -4.1269100e-01  -2.3636000e-01  -9.7850000e-02   9.8730000e-02   9.8747000e-02  -9.8756000e-02
   1.7570000e+03   6.9007160e+00   1.3300000e-02   2.2578600e-01  -9.2700000e-02   9.9095000e-02   9.9108000e-02  -9.9114000e-02
   1.7580000e+03   6.9046110e+00   7.3010600e-01  -2.4910000e-02  -8.2915000e-01   9.9429000e-02   9.9437000e-02  -9.9439000e-02
   1.7590000e+03   6.9085350e+00   1.2038060e+00   3.3244500e-01  -4.0170000e-01   9.9722000e-02   9.9724000e-02  -9.9724000e-02
   1.7600000e+03   6.9124630e+00   5.0506800e-01   4.1246700e-01   2.1630000e-01   9.9970000e-02   9.9967000e-02  -9.9966000e-02
   1.7610000e+03   6.9163940e+00   3.2875900e-01   3.4154000e-01   9.7850000e-02   1.0017100e-01   1.0016300e-01  -1.0016200e-01
   1.7620000e+03   6.9203230e+00  -4.7577000e-01   4.5175700e-01  -5.0985000e-01   1.0032600e-01   1.0031400e-01  -1.0031300e-01
   1.7630000e+03   6.9242520e+00   1.0231030e+00   6.8383600e-01  -1.0712000e+00   1.0043600e-01   1.0042200e-01  -1.0042100e-01
   1.7640000e+03   6.9281820e+00   5.5234000e-01   1.0073460e+00  -1.1381500e+00   1.0050500e-01   1.0049200e-01  -1.0049300e-01
   1.7650000e+03   6.9321120e+00   4.1816400e-01   8.9903000e-01   1.2875000e-01   1.0054000e-01   1.0052900e-01  -1.0053300e-01
   1.7660000e+03   6.9360420e+00   3.6382700e-01   9.3901900e-01  -5.8710000e-01   1.0054400e-01   1.0053900e-01  -1.0054200e-01
   1.7670000e+03   6.9399720e+00   6.1063200e-01   7.7934500e-01  -1.1845000e-01   1.0052500e-01   1.0052600e-01  -1.0052800e-01
   1.7680000e+03   6.9439020e+00   4.9740900e-01   9.1809900e-01   1.0815000e-01   1.0048800e-01   1.0049500e-01  -1.0049200e-01
   1.7690000e+03   6.9478310e+00   3.6641700e-01   5.2718700e-01   3.3475000e-01   1.0043900e-01   1.0045200e-01  -1.0044000e-01
   1.7700000e+03   6.9517610e+00  -4.5437600e-01   3.3136800e-01  -6.9525000e-01   1.0038000e-01   1.0040000e-01  -1.0037900e-01
   1.7710000e+03   6.9556910e+00  -1.9055000e-02   3.3931800e-01  -5.6650000e-02   1.0031600e-01   1.0034100e-01  -1.0031400e-01
   1.7720000e+03   6.9596200e+00  -9.8101000e-02  -1.2474000e-02  -2.7810000e-01   1.0025000e-01   1.0028000e-01  -1.0024900e-01
   1.7730000e+03   6.9635500e+00   1.4557700e-01   1.0964000e-02   7.4675000e-01   1.0018500e-01   1.0021900e-01  -1.0018700e-01
   1.7740000e+03   6.9674810e+00   3.0550000e-01  -3.5797200e-01  -5.6650000e-02   1.0012400e-01   1.0015900e-01  -1.0012800e-01
   1.7750000e+03   6.9714140e+00  -3.0708800e-01  -2.9785300e-01  -1.5450000e-02   1.0006800e-01   1.0010300e-01  -1.0007700e-01
   1.7760000e+03   6.9753400e+00  -3.0282400e-01  -6.5464400e-01   1.7510000e-01   1.0001900e-01   1.0005200e-01  -1.0003200e-01
   1.7770000e+03   6.9792680e+00  -4.3334500e-01  -7.1748300e-01   3.2960000e-01   9.9978000e-02   1.0000600e-01  -9.9994000e-02
   1.7780000e+03   6.9831980e+00  -2.8816000e-01  -7.7117300e-01   7.9825000e-01   9.9944000e-02   9.9966000e-02  -9.9962000e-02
   1.7790000e+03   6.9871280e+00  -2.6336000e-01  -8.1145100e-01   6.6950000e-01   9.9918000e-02   9.9932000e-02  -9.9937000e-02
   1.7800000e+03   6.9910580e+00  -1.3944320e+00  -1.0217250e+00   5.1500000e-01   9.9901000e-02   9.9905000e-02  -9.9917000e-02
   1.7810000e+03   6.9949870e+00  -1.3137800e-01  -6.2416400e-01   5.8195000e-01   9.9890000e-02   9.9884000e-02  -9.9902000e-02
   1.7820000e+03   6.9989180e+00   5.2830000e-03  -3.9635100e-01   2.3690000e-01   9.9886000e-02   9.9870000e-02  -9.9892000e-02
   1.7830000e+03   7.0028470e+00   1.0107700e-01  -4.0421800e-01   1.1330000e-01   9.9889000e-02   9.9864000e-02  -9.9889000e-02
   1.7840000e+03   7.0067770e+00  -5.5505000e-02  -1.9760000e-02  -3.6050000e-02   9.9896000e-02   9.9863000e-02  -9.9891000e-02
   1.7850000e+03   7.0107060e+00   7.0494000e-02  -1.3153400e-01  -4.9440000e-01   9.9906000e-02   9.9869000e-02  -9.9898000e-02
   1.7860000e+03   7.0146360e+00  -1.0311600e-01   1.1582400e-01  -5.4075000e-01   9.9918000e-02   9.9879000e-02  -9.9910000e-02
   1.7870000e+03   7.0185660e+00  -3.3750000e-02   2.5722600e-01  -6.8495000e-01   9.9932000e-02   9.9893000e-02  -9.9926000e-02
   1.7880000e+03   7.0224960e+00   6.1545000e-02   3.1879900e-01  -5.8195000e-01   9.9946000e-02   9.9911000e-02  -9.9946000e-02
   1.7890000e+03   7.0264250e+00   2.8266000e-02   5.0658700e-01  -4.1200000e-02   9.9960000e-02   9.9930000e-02  -9.9965000e-02
   1.7900000e+03   7.0303550e+00  -1.1170900e-01   3.9736500e-01   9.2700000e-02   9.9973000e-02   9.9951000e-02  -9.9983000e-02
   1.7910000e+03   7.0342850e+00  -7.8157000e-02   5.0760000e-01   3.5020000e-01   9.9985000e-02   9.9971000e-02  -9.9997000e-02
   1.7920000e+03   7.0382140e+00  -4.6251000e-02   3.9406600e-01   2.4720000e-01   9.9994000e-02   9.9991000e-02  -1.0000700e-01
   1.7930000e+03   7.0421430e+00  -1.3216300e-01   2.7951000e-01   3.3990000e-01   1.0000100e-01   1.0000900e-01  -1.0001300e-01
   1.7940000e+03   7.0460730e+00  -7.3028900e-01   1.5855000e-01   3.7595000e-01   1.0000600e-01   1.0002300e-01  -1.0001500e-01
   1.7950000e+03   7.0500030e+00  -1.6872300e-01   3.5248300e-01   9.7850000e-02   1.0000900e-01   1.0003500e-01  -1.0001500e-01
   1.7960000e+03   7.0539340e+00  -1.7017100e-01  -5.3500000e-03  -4.6350000e-02   1.0000900e-01   1.0004400e-01  -1.0001400e-01
   1.7970000e+03   7.0578640e+00  -1.5523100e-01   7.6761000e-02  -3.5535000e-01   1.0000900e-01   1.0004900e-01  -1.0001300e-01
   1.7980000e+03   7.0617920e+00  -1.1705800e-01  -1.0519100e-01  -1.4420000e-01   1.0000700e-01   1.0005000e-01  -1.0001300e-01
   1.7990000e+03   7.0657230e+00  -3.9693000e-02  -2.7522200e-01  -2.0600000e-01   1.0000500e-01   1.0004900e-01  -1.0001300e-01
   1.8000000e+03   7.0696520e+00   5.5512000e-02  -3.1296500e-01  -4.1200000e-02   1.0000400e-01   1.0004400e-01  -1.0001300e-01
   1.8010000e+03   7.0735820e+00   9.1797000e-02  -3.5122600e-01   9.2700000e-02   1.0000200e-01   1.0003700e-01  -1.0001300e-01
   1.8020000e+03   7.0775120e+00   7.9162000e-02  -4.1306300e-01   1.3905000e-01   1.0000200e-01   1.0002900e-01  -1.0001200e-01
   1.8030000e+03   7.0814420e+00   9.3679000e-02  -4.9491600e-01   1.0300000e-01   1.0000100e-01   1.0001900e-01  -1.0001000e-01
   1.8040000e+03   7.0853710e+00   4.3721000e-02  -3.7961800e-01   1.4420000e-01   1.0000100e-01   1.0000800e-01  -1.0000800e-01
   1.8050000e+03   7.0893010e+00   6.4550000e-02  -4.3055300e-01   1.6480000e-01   1.0000200e-01   9.9997000e-02  -1.0000500e-01
   1.8060000e+03   7.0932290e+00  -1.0250000e-02  -2.7496300e-01   2.0600000e-02   1.0000200e-01   9.9988000e-02  -1.0000100e-01
   1.8070000e+03   7.0971590e+00  -6.7121000e-02  -2.2048300e-01  -1.5450000e-02   1.0000200e-01   9.9979000e-02  -9.9999000e-02
   1.8080000e+03   7.1010890e+00  -8.4359000e-02   9.8750000e-03  -1.0300000e-01   1.0000200e-01   9.9973000e-02  -9.9997000e-02
   1.8090000e+03   7.1050190e+00  -5.8062000e-02  -5.3270000e-03  -6.6950000e-02   1.0000200e-01   9.9970000e-02  -9.9996000e-02
   1.8100000e+03   7.1089490e+00  -1.1347200e-01   7.4243000e-02  -3.6050000e-02   1.0000100e-01   9.9968000e-02  -9.9996000e-02
   1.8110000e+03   7.1128790e+00  -1.2473100e-01   2.7089600e-01  -5.1500000e-03   9.9999000e-02   9.9969000e-02  -9.9997000e-02
   1.8120000e+03   7.1168080e+00  -9.4765000e-02   2.0171500e-01   8.2400000e-02   9.9998000e-02   9.9972000e-02  -9.9997000e-02
   1.8130000e+03   7.1207390e+00  -1.6187100e-01   3.1397500e-01   1.2875000e-01   9.9996000e-02   9.9977000e-02  -9.9997000e-02
   1.8140000e+03   7.1246690e+00  -1.5409800e-01   3.6998100e-01   7.7250000e-02   9.9995000e-02   9.9983000e-02  -9.9997000e-02
   1.8150000e+03   7.1285990e+00  -1.2865400e-01   3.5959300e-01   8.2400000e-02   9.9993000e-02   9.9990000e-02  -9.9996000e-02
   1.8160000e+03   7.1325270e+00  -1.6247100e-01   2.8407100e-01  -9.7850000e-02   9.9992000e-02   9.9997000e-02  -9.9996000e-02
   1.8170000e+03   7.1364580e+00  -1.5564500e-01   2.4555000e-01  -1.3905000e-01   9.9990000e-02   1.0000400e-01  -9.9996000e-02
   1.8180000e+03   7.1403870e+00  -6.1387000e-02   1.1327300e-01  -1.6480000e-01   9.9989000e-02   1.0001000e-01  -9.9997000e-02
   1.8190000e+03   7.1443160e+00  -5.8571000e-02   6.4110000e-02  -1.5965000e-01   9.9988000e-02   1.0001500e-01  -9.9998000e-02
   1.8200000e+03   7.1482470e+00  -8.6411000e-02  -4.5117000e-02  -1.2360000e-01   9.9988000e-02   1.0001800e-01  -1.0000000e-01
   1.8210000e+03   7.1521760e+00  -2.4679000e-02  -9.3768000e-02  -5.1500000e-02   9.9988000e-02   1.0001900e-01  -1.0000200e-01
   1.8220000e+03   7.1561110e+00   2.3649000e-02  -1.0009900e-01  -3.0900000e-02   9.9988000e-02   1.0001900e-01  -1.0000400e-01
   1.8230000e+03   7.1600350e+00  -1.1108000e-02  -2.7014800e-01   1.6995000e-01   9.9989000e-02   1.0001700e-01  -1.0000500e-01
   1.8240000e+03   7.1639650e+00   3.3805000e-02  -2.5721800e-01   1.7510000e-01   9.9990000e-02   1.0001400e-01  -1.0000400e-01
   1.8250000e+03   7.1678950e+00   5.8052000e-02  -3.2741300e-01   1.8025000e-01   9.9991000e-02   1.0001000e-01  -1.0000300e-01
   1.8260000e+03   7.1718250e+00  -3.4334000e-02  -3.3882800e-01   1.5450000e-01   9.9993000e-02   1.0000500e-01  -1.0000100e-01
   1.8270000e+03   7.1757540e+00  -5.2605000e-02  -3.0233700e-01   1.3390000e-01   9.9994000e-02   9.9999000e-02  -9.9999000e-02
   1.8280000e+03   7.1796850e+00  -4.0824000e-02  -2.3568500e-01   8.7550000e-02   9.9995000e-02   9.9994000e-02  -9.9996000e-02
   1.8290000e+03   7.1836130e+00  -6.4815000e-02  -2.0020900e-01   3.6050000e-02   9.9996000e-02   9.9989000e-02  -9.9994000e-02
   1.8300000e+03   7.1875430e+00  -8.0779000e-02  -1.4344400e-01  -1.0815000e-01   9.9996000e-02   9.9985000e-02  -9.9993000e-02
   1.8310000e+03   7.1914730e+00  -5.5501000e-02  -1.9772000e-02  -1.4935000e-01   9.9997000e-02   9.9982000e-02  -9.9993000e-02
   1.8320000e+03   7.1954020e+00  -9.0080000e-02   8.8610000e-03  -1.7510000e-01   9.9997000e-02   9.9981000e-02  -9.9994000e-02
   1.8330000e+03   7.1993330e+00  -1.1005800e-01   5.4982000e-02  -7.7250000e-02   9.9997000e-02   9.9981000e-02  -9.9995000e-02
   1.8340000e+03   7.2032620e+00  -7.1121000e-02   1.0161500e-01  -7.7250000e-02   9.9996000e-02   9.9982000e-02  -9.9997000e-02
   1.8350000e+03   7.2071910e+00  -1.6130000e-02   1.9082400e-01   0.0000000e+00   9.9996000e-02   9.9984000e-02  -9.9998000e-02
   1.8360000e+03   7.2111210e+00  -7.9912000e-02   1.8448300e-01   6.6950000e-02   9.9996000e-02   9.9987000e-02  -9.9999000e-02
   1.8370000e+03   7.2150510e+00  -7.5898000e-02   1.9512700e-01   1.4420000e-01   9.9995000e-02   9.9991000e-02  -1.0000000e-01
   1.8380000e+03   7.2189800e+00  -9.0755000e-02   2.1235800e-01   1.2875000e-01   9.9995000e-02   9.9995000e-02  -9.9999000e-02
   1.8390000e+03   7.2229130e+00  -1.0459200e-01   9.0714000e-02   9.2700000e-02   9.9994000e-02   9.9998000e-02  -9.9999000e-02
   1.8400000e+03   7.2268410e+00  -1.3003600e-01   1.0110200e-01   0.0000000e+00   9.9994000e-02   1.0000200e-01  -9.9998000e-02
   1.8410000e+03   7.2307700e+00  -1.3550200e-01   6.5369000e-02  -7.2100000e-02   9.9993000e-02   1.0000400e-01  -9.9997000e-02
   1.8420000e+03   7.2347000e+00  -8.9825000e-02  -2.5858000e-02  -8.2400000e-02   9.9992000e-02   1.0000700e-01  -9.9997000e-02
   1.8430000e+03   7.2386290e+00  -4.7474000e-02   1.5160000e-03  -1.8025000e-01   9.9992000e-02   1.0000800e-01  -9.9998000e-02
   1.8440000e+03   7.2425580e+00  -5.5501000e-02  -1.9772000e-02  -1.2875000e-01   9.9992000e-02   1.0000800e-01  -9.9999000e-02
   1.8450000e+03   7.2464890e+00  -3.8682000e-02  -8.1352000e-02  -3.0900000e-02   9.9992000e-02   1.0000800e-01  -1.0000000e-01
   1.8460000e+03   7.2504200e+00   2.4756000e-02  -1.3963300e-01  -5.1500000e-03   9.9992000e-02   1.0000700e-01  -1.0000100e-01
   1.8470000e+03   7.2543480e+00  -1.2984000e-02  -1.2645800e-01   1.0300000e-01   9.9992000e-02   1.0000500e-01  -1.0000100e-01
   1.8480000e+03   7.2582780e+00   2.2704000e-02  -1.9462500e-01   1.4935000e-01   9.9993000e-02   1.0000300e-01  -1.0000100e-01
   1.8490000e+03   7.2622070e+00   2.3558000e-02  -1.9944000e-01   1.0815000e-01   9.9994000e-02   1.0000100e-01  -1.0000000e-01
   1.8500000e+03   7.2661360e+00  -3.2198000e-02  -1.8449400e-01   6.6950000e-02   9.9995000e-02   9.9999000e-02  -9.9999000e-02
   1.8510000e+03   7.2700660e+00  -9.3674000e-02  -1.7056100e-01   2.5750000e-02   9.9995000e-02   9.9996000e-02  -9.9998000e-02
   1.8520000e+03   7.2740070e+00  -7.1300000e-02  -9.7067000e-02  -7.7250000e-02   9.9995000e-02   9.9994000e-02  -9.9998000e-02
   1.8530000e+03   7.2779260e+00  -4.3804000e-02  -5.2462000e-02  -7.2100000e-02   9.9995000e-02   9.9992000e-02  -9.9998000e-02
   1.8540000e+03   7.2818570e+00  -1.1074600e-01  -7.4263000e-02  -6.1800000e-02   9.9995000e-02   9.9990000e-02  -9.9998000e-02
   1.8550000e+03   7.2857860e+00  -9.5546000e-02  -2.6872000e-02  -5.6650000e-02   9.9995000e-02   9.9990000e-02  -9.9999000e-02
   1.8560000e+03   7.2897160e+00  -9.1350000e-03   1.8245000e-02   4.1200000e-02   9.9995000e-02   9.9990000e-02  -9.9999000e-02
   1.8570000e+03   7.2936460e+00  -9.4603000e-02   6.7654000e-02   8.7550000e-02   9.9995000e-02   9.9990000e-02  -9.9999000e-02
   1.8580000e+03   7.2975750e+00  -1.1287400e-01   1.0414500e-01   1.2875000e-01   9.9995000e-02   9.9991000e-02  -9.9999000e-02
   1.8590000e+03   7.3015050e+00  -1.3314000e-02   1.4166100e-01   1.5450000e-01   9.9995000e-02   9.9993000e-02  -9.9998000e-02
   1.8600000e+03   7.3054350e+00  -6.7961000e-02   1.1707400e-01   1.2875000e-01   9.9995000e-02   9.9994000e-02  -9.9997000e-02
   1.8610000e+03   7.3093640e+00  -1.3319600e-01   8.5643000e-02  -1.0300000e-02   9.9994000e-02   9.9996000e-02  -9.9996000e-02
   1.8620000e+03   7.3132940e+00  -6.2839000e-02   8.8184000e-02  -5.6650000e-02   9.9994000e-02   9.9998000e-02  -9.9996000e-02
   1.8630000e+03   7.3172240e+00  -6.1132000e-02   7.8554000e-02  -1.1845000e-01   9.9994000e-02   1.0000000e-01  -9.9996000e-02
   1.8640000e+03   7.3211530e+00  -1.4498200e-01   1.8992000e-02  -9.7850000e-02   9.9994000e-02   1.0000200e-01  -9.9997000e-02
   1.8650000e+03   7.3250830e+00  -9.0335000e-02   4.3580000e-02  -1.3905000e-01   9.9994000e-02   1.0000300e-01  -9.9998000e-02
   1.8660000e+03   7.3290120e+00  -1.2295000e-02   2.7860000e-03  -9.2700000e-02   9.9993000e-02   1.0000400e-01  -9.9999000e-02
   1.8670000e+03   7.3329420e+00  -5.1831000e-02  -7.3751000e-02   5.1500000e-03   9.9993000e-02   1.0000400e-01  -1.0000000e-01
   1.8680000e+03   7.3368720e+00  -5.7297000e-02  -1.0948300e-01   1.0300000e-01   9.9993000e-02   1.0000400e-01  -1.0000100e-01
   1.8690000e+03   7.3408060e+00   1.6130000e-02  -1.9082400e-01   9.2700000e-02   9.9993000e-02   1.0000300e-01  -1.0000100e-01
   1.8700000e+03   7.3447320e+00  -3.5956000e-02  -2.2985600e-01   1.1845000e-01   9.9994000e-02   1.0000100e-01  -1.0000100e-01
   1.8710000e+03   7.3486620e+00  -8.0525000e-02  -1.7816300e-01   6.1800000e-02   9.9994000e-02   1.0000000e-01  -1.0000000e-01
   1.8720000e+03   7.3525910e+00  -3.2198000e-02  -1.8449400e-01   4.1200000e-02   9.9994000e-02   9.9997000e-02  -9.9999000e-02
   1.8730000e+03   7.3565210e+00  -6.3018000e-02  -1.1049800e-01  -5.1500000e-02   9.9994000e-02   9.9995000e-02  -9.9999000e-02
   1.8740000e+03   7.3604510e+00  -1.1450500e-01  -1.1962600e-01  -5.1500000e-02   9.9994000e-02   9.9993000e-02  -9.9999000e-02
   1.8750000e+03   7.3643800e+00  -3.0401000e-02  -9.4782000e-02  -6.1800000e-02   9.9995000e-02   9.9992000e-02  -9.9999000e-02
   1.8760000e+03   7.3683100e+00  -8.8810000e-03  -1.6473000e-02  -3.0900000e-02   9.9995000e-02   9.9991000e-02  -9.9999000e-02
   1.8770000e+03   7.3722400e+00  -5.0888000e-02   2.0776000e-02   5.1500000e-03   9.9995000e-02   9.9991000e-02  -9.9999000e-02
   1.8780000e+03   7.3761690e+00  -4.3116000e-02   7.6782000e-02   4.1200000e-02   9.9995000e-02   9.9991000e-02  -9.9999000e-02
   1.8790000e+03   7.3800980e+00  -2.7062000e-02   1.1935900e-01   4.1200000e-02   9.9995000e-02   9.9992000e-02  -9.9999000e-02
   1.8800000e+03   7.3840280e+00  -9.3405000e-02   1.2746200e-01   1.1330000e-01   9.9995000e-02   9.9993000e-02  -9.9999000e-02
   1.8810000e+03   7.3879580e+00  -8.5378000e-02   1.4875000e-01   3.6050000e-02   9.9995000e-02   9.9995000e-02  -9.9998000e-02
   1.8820000e+03   7.3918880e+00  -5.4812000e-02   1.0947200e-01   4.6350000e-02   9.9995000e-02   9.9997000e-02  -9.9998000e-02
   1.8830000e+03   7.3958180e+00  -1.1518000e-01   8.3871000e-02  -5.6650000e-02   9.9994000e-02   9.9999000e-02  -9.9998000e-02
   1.8840000e+03   7.3997470e+00  -1.1321800e-01   3.9523000e-02  -2.5750000e-02   9.9994000e-02   1.0000100e-01  -9.9997000e-02
   1.8850000e+03   7.4036860e+00  -1.0954900e-01  -1.4456000e-02  -7.7250000e-02   9.9993000e-02   1.0000200e-01  -9.9998000e-02
   1.8860000e+03   7.4076220e+00  -6.5490000e-02   3.2880000e-03   2.5750000e-02   9.9993000e-02   1.0000300e-01  -9.9998000e-02
   1.8870000e+03   7.4115730e+00  -9.0424000e-02  -5.5761000e-02   1.5450000e-02   9.9992000e-02   1.0000300e-01  -9.9998000e-02
   1.8880000e+03   7.4154700e+00  -2.6500000e-03  -8.4896000e-02   5.1500000e-02   9.9992000e-02   1.0000400e-01  -9.9998000e-02
   1.8890000e+03   7.4194000e+00  -4.6455000e-02  -1.3735900e-01   5.1500000e-02   9.9992000e-02   1.0000400e-01  -9.9998000e-02
   1.8900000e+03   7.4233280e+00  -1.8195000e-02  -1.9691000e-01   5.1500000e-03   9.9992000e-02   1.0000400e-01  -9.9998000e-02
   1.8910000e+03   7.4272590e+00  -1.3328000e-02  -1.9108100e-01   2.5750000e-02   9.9992000e-02   1.0000400e-01  -9.9999000e-02
   1.8920000e+03   7.4311890e+00  -3.1599000e-02  -1.5459000e-01  -4.1200000e-02   9.9992000e-02   1.0000400e-01  -9.9999000e-02
   1.8930000e+03   7.4351180e+00  -6.8482000e-02  -1.4623200e-01  -5.1500000e-02   9.9992000e-02   1.0000400e-01  -9.9999000e-02
   1.8940000e+03   7.4390470e+00  -2.5788000e-02  -5.4235000e-02  -5.1500000e-02   9.9992000e-02   1.0000400e-01  -9.9999000e-02
   1.8950000e+03   7.4429780e+00   1.0843000e-02  -2.7875000e-02  -3.6050000e-02   9.9992000e-02   1.0000400e-01  -9.9999000e-02
   1.8960000e+03   7.4469070e+00  -4.9524000e-02  -5.3477000e-02  -3.6050000e-02   9.9992000e-02   1.0000400e-01  -9.9998000e-02
   1.8970000e+03   7.4508370e+00  -8.3506000e-02   5.0590000e-03   0.0000000e+00   9.9991000e-02   1.0000300e-01  -9.9998000e-02
   1.8980000e+03   7.4547680e+00  -4.4569000e-02   5.1693000e-02   2.5750000e-02   9.9991000e-02   1.0000200e-01  -9.9998000e-02
   1.8990000e+03   7.4586970e+00  -9.2896000e-02   5.8024000e-02   4.6350000e-02   9.9991000e-02   1.0000000e-01  -9.9998000e-02
   1.9000000e+03   7.4626270e+00  -1.0544600e-01   9.5529000e-02   8.7550000e-02   9.9991000e-02   9.9999000e-02  -9.9998000e-02
   1.9010000e+03   7.4665560e+00  -9.9725000e-02   9.6544000e-02   6.6950000e-02   9.9990000e-02   9.9997000e-02  -9.9998000e-02
   1.9020000e+03   7.4704860e+00  -1.2491400e-01   7.2213000e-02   4.1200000e-02   9.9990000e-02   9.9995000e-02  -9.9998000e-02
   1.9030000e+03   7.4744190e+00  -1.1808500e-01   3.3693000e-02   4.1200000e-02   9.9989000e-02   9.9993000e-02  -9.9998000e-02
   1.9040000e+03   7.4783470e+00  -9.4947000e-02   3.0320000e-03  -1.5450000e-02   9.9989000e-02   9.9992000e-02  -9.9999000e-02
   1.9050000e+03   7.4823130e+00  -6.6343000e-02   8.1030000e-03  -2.0600000e-02   9.9988000e-02   9.9990000e-02  -9.9999000e-02
   1.9060000e+03   7.4862160e+00  -4.4658000e-02  -4.7648000e-02   1.0300000e-02   9.9987000e-02   9.9989000e-02  -9.9999000e-02
   1.9070000e+03   7.4901770e+00  -3.4924000e-02  -3.5989000e-02   6.1800000e-02   9.9986000e-02   9.9989000e-02  -9.9999000e-02
   1.9080000e+03   7.4941050e+00  -4.2352000e-02  -2.7374000e-02   1.0300000e-02   9.9985000e-02   9.9988000e-02  -9.9999000e-02
   1.9090000e+03   7.4980340e+00   2.3647000e-02  -1.0009900e-01   5.1500000e-02   9.9984000e-02   9.9988000e-02  -9.9999000e-02
   1.9100000e+03   7.5019430e+00   3.1075000e-02  -1.0871500e-01   1.0300000e-02   9.9983000e-02   9.9988000e-02  -9.9999000e-02
   1.9110000e+03   7.5058870e+00  -2.2718000e-02  -1.3811700e-01   5.1500000e-03   9.9981000e-02   9.9988000e-02  -9.9998000e-02
   1.9120000e+03   7.5098230e+00  -3.5013000e-02  -1.3533000e-01   0.0000000e+00   9.9980000e-02   9.9988000e-02  -9.9998000e-02
   1.9130000e+03   7.5137240e+00  -1.4092000e-02  -8.6925000e-02  -2.5750000e-02   9.9978000e-02   9.9987000e-02  -9.9998000e-02
   1.9140000e+03   7.5176530e+00  -7.5568000e-02  -7.2993000e-02  -8.7550000e-02   9.9976000e-02   9.9987000e-02  -9.9997000e-02
   1.9150000e+03   7.5216140e+00  -1.1646700e-01  -7.5277000e-02  -3.6050000e-02   9.9975000e-02   9.9987000e-02  -9.9997000e-02
   1.9160000e+03   7.5255360e+00  -3.5777000e-02  -3.1174000e-02  -4.1200000e-02   9.9973000e-02   9.9987000e-02  -9.9997000e-02
   1.9170000e+03   7.5294460e+00  -1.2184400e-01  -1.1669000e-02  -1.5450000e-02   9.9972000e-02   9.9986000e-02  -9.9996000e-02
   1.9180000e+03   7.5333750e+00  -1.2355100e-01  -2.0390000e-03   2.5750000e-02   9.9971000e-02   9.9985000e-02  -9.9996000e-02
   1.9190000e+03   7.5373330e+00  -4.8327000e-02   6.3310000e-03   5.6650000e-02   9.9969000e-02   9.9984000e-02  -9.9995000e-02
   1.9200000e+03   7.5412370e+00  -4.1409000e-02   6.7152000e-02   2.5750000e-02   9.9968000e-02   9.9982000e-02  -9.9995000e-02
   1.9210000e+03   7.5451910e+00  -1.2295200e-01   2.7864000e-02   8.2400000e-02   9.9966000e-02   9.9981000e-02  -9.9995000e-02
   1.9220000e+03   7.5491250e+00  -7.4880000e-02   5.6252000e-02   4.1200000e-02   9.9965000e-02   9.9979000e-02  -9.9995000e-02
   1.9230000e+03   7.5530440e+00  -3.1674000e-02   7.8811000e-02   5.1500000e-03   9.9963000e-02   9.9977000e-02  -9.9995000e-02
   1.9240000e+03   7.5569560e+00  -4.0899000e-02  -2.2850000e-03  -1.0300000e-02   9.9961000e-02   9.9976000e-02  -9.9995000e-02
   1.9250000e+03   7.5608770e+00  -5.8062000e-02  -5.3280000e-03  -1.0300000e-02   9.9959000e-02   9.9974000e-02  -9.9995000e-02
   1.9260000e+03   7.5648400e+00  -7.6830000e-03   4.3334000e-02   5.1500000e-03   9.9957000e-02   9.9973000e-02  -9.9995000e-02
   1.9270000e+03   7.5687450e+00  -2.6298000e-02   1.5203000e-02   3.0900000e-02   9.9955000e-02   9.9971000e-02  -9.9995000e-02
   1.9280000e+03   7.5727020e+00  -4.0899000e-02  -2.2850000e-03  -2.5750000e-02   9.9952000e-02   9.9970000e-02  -9.9995000e-02
   1.9290000e+03   7.5766310e+00  -3.5178000e-02  -1.2710000e-03   5.6650000e-02   9.9950000e-02   9.9969000e-02  -9.9995000e-02
   1.9300000e+03   7.5805340e+00  -3.1256000e-02  -8.9967000e-02   1.0300000e-02   9.9947000e-02   9.9968000e-02  -9.9995000e-02
   1.9310000e+03   7.5844920e+00  -4.0990000e-02  -1.0162500e-01   1.5450000e-02   9.9944000e-02   9.9967000e-02  -9.9994000e-02
   1.9320000e+03   7.5884200e+00  -4.2697000e-02  -9.1995000e-02   3.0900000e-02   9.9941000e-02   9.9967000e-02  -9.9994000e-02
   1.9330000e+03   7.5923500e+00  -1.0679000e-02  -1.0618400e-01   3.6050000e-02   9.9938000e-02   9.9966000e-02  -9.9994000e-02
   1.9340000e+03   7.5962510e+00  -6.5326000e-02  -1.3077100e-01   6.6950000e-02   9.9935000e-02   9.9965000e-02  -9.9993000e-02
   1.9350000e+03   7.6001880e+00  -6.9848000e-02  -7.1977000e-02   1.0300000e-02   9.9933000e-02   9.9965000e-02  -9.9993000e-02
   1.9360000e+03   7.6041280e+00  -6.0967000e-02  -5.5504000e-02  -3.0900000e-02   9.9930000e-02   9.9964000e-02  -9.9993000e-02
   1.9370000e+03   7.6080370e+00  -6.4127000e-02  -7.0963000e-02   0.0000000e+00   9.9928000e-02   9.9963000e-02  -9.9993000e-02
   1.9380000e+03   7.6119930e+00  -4.2951000e-02  -5.7277000e-02  -2.0600000e-02   9.9925000e-02   9.9962000e-02  -9.9992000e-02
   1.9390000e+03   7.6159180e+00  -3.2618000e-02  -1.5715000e-02   1.0300000e-02   9.9923000e-02   9.9961000e-02  -9.9992000e-02
   1.9400000e+03   7.6198550e+00  -6.0368000e-02  -2.5601000e-02   2.5750000e-02   9.9920000e-02   9.9960000e-02  -9.9991000e-02
   1.9410000e+03   7.6237630e+00  -3.8592000e-02   1.7990000e-02  -3.0900000e-02   9.9917000e-02   9.9959000e-02  -9.9991000e-02
   1.9420000e+03   7.6277170e+00  -7.8891000e-02   4.5611000e-02   1.0300000e-02   9.9914000e-02   9.9957000e-02  -9.9990000e-02
   1.9430000e+03   7.6316250e+00  -8.5466000e-02   4.9412000e-02  -4.1200000e-02   9.9911000e-02   9.9955000e-02  -9.9990000e-02
   1.9440000e+03   7.6355770e+00  -1.7668000e-02   6.6395000e-02  -5.1500000e-02   9.9908000e-02   9.9953000e-02  -9.9989000e-02
   1.9450000e+03   7.6394870e+00   2.3231000e-02   6.8678000e-02  -2.5750000e-02   9.9905000e-02   9.9951000e-02  -9.9989000e-02
   1.9460000e+03   7.6434370e+00  -7.9743000e-02   5.0428000e-02   2.5750000e-02   9.9902000e-02   9.9949000e-02  -9.9988000e-02
   1.9470000e+03   7.6473700e+00   5.8170000e-03   1.0035500e-01  -1.5450000e-02   9.9899000e-02   9.9947000e-02  -9.9988000e-02
   1.9480000e+03   7.6512610e+00  -8.8625000e-02   3.3956000e-02   5.1500000e-02   9.9896000e-02   9.9945000e-02  -9.9988000e-02
   1.9490000e+03   7.6551970e+00  -1.4216800e-01  -3.0162000e-02  -2.5750000e-02   9.9895000e-02   9.9943000e-02  -9.9987000e-02
   1.9500000e+03   7.6591730e+00  -8.5560000e-02  -4.9927000e-02   5.6650000e-02   9.9894000e-02   9.9941000e-02  -9.9987000e-02
   1.9510000e+03   7.6630830e+00  -1.2644000e-02  -6.1835000e-02  -2.0600000e-02   9.9893000e-02   9.9940000e-02  -9.9987000e-02
   1.9520000e+03   7.6669940e+00  -8.3950000e-02  -1.5889800e-01   2.0600000e-02   9.9894000e-02   9.9939000e-02  -9.9987000e-02
   1.9530000e+03   7.6709430e+00  -9.8805000e-02  -1.4166500e-01   3.0900000e-02   9.9894000e-02   9.9938000e-02  -9.9986000e-02
   1.9540000e+03   7.6748730e+00  -8.1250000e-03  -1.2062900e-01   3.6050000e-02   9.9894000e-02   9.9938000e-02  -9.9986000e-02
   1.9550000e+03   7.6788040e+00  -4.6466000e-02  -1.3735500e-01   0.0000000e+00   9.9895000e-02   9.9937000e-02  -9.9986000e-02
   1.9560000e+03   7.6827250e+00  -4.7571000e-02  -9.7821000e-02   4.6350000e-02   9.9895000e-02   9.9937000e-02  -9.9986000e-02
   1.9570000e+03   7.6866580e+00  -8.6300000e-03  -5.1191000e-02   3.0900000e-02   9.9896000e-02   9.9937000e-02  -9.9986000e-02
   1.9580000e+03   7.6905880e+00   5.0400000e-04  -6.9437000e-02   3.0900000e-02   9.9896000e-02   9.9936000e-02  -9.9986000e-02
   1.9590000e+03   7.6945120e+00  -6.1824000e-02  -5.0685000e-02   1.5450000e-02   9.9896000e-02   9.9935000e-02  -9.9985000e-02
   1.9600000e+03   7.6984430e+00  -3.8340000e-02  -1.6726000e-02  -1.5450000e-02   9.9897000e-02   9.9934000e-02  -9.9985000e-02
   1.9610000e+03   7.7023770e+00  -2.5443000e-02   1.0390000e-02  -1.0300000e-02   9.9897000e-02   9.9933000e-02  -9.9985000e-02
   1.9620000e+03   7.7063060e+00  -7.3421000e-02   8.1347000e-02   1.0300000e-02   9.9897000e-02   9.9932000e-02  -9.9984000e-02
   1.9630000e+03   7.7102410e+00  -9.4598000e-02   6.7662000e-02  -4.1200000e-02   9.9898000e-02   9.9930000e-02  -9.9984000e-02
   1.9640000e+03   7.7141590e+00  -8.9478000e-02   3.8772000e-02   2.5750000e-02   9.9898000e-02   9.9929000e-02  -9.9983000e-02
   1.9650000e+03   7.7180990e+00  -1.0664100e-01   3.5730000e-02   5.1500000e-03   9.9898000e-02   9.9927000e-02  -9.9983000e-02
   1.9660000e+03   7.7220030e+00  -9.4346000e-02   3.2943000e-02   5.1500000e-02   9.9898000e-02   9.9926000e-02  -9.9983000e-02
   1.9670000e+03   7.7259700e+00  -3.2871000e-02   1.9006000e-02  -1.5450000e-02   9.9899000e-02   9.9924000e-02  -9.9982000e-02
   1.9680000e+03   7.7298870e+00  -9.0681000e-02  -2.1034000e-02  -2.0600000e-02   9.9899000e-02   9.9923000e-02  -9.9982000e-02
   1.9690000e+03   7.7338140e+00  -1.0357800e-01  -4.8150000e-02   1.5450000e-02   9.9899000e-02   9.9922000e-02  -9.9982000e-02
   1.9700000e+03   7.7377490e+00  -3.2619000e-02  -1.5712000e-02   2.0600000e-02   9.9899000e-02   9.9921000e-02  -9.9981000e-02
   1.9710000e+03   7.7416650e+00  -3.6132000e-02  -9.5793000e-02  -4.6350000e-02   9.9899000e-02   9.9920000e-02  -9.9981000e-02
   1.9720000e+03   7.7455760e+00  -6.7296000e-02  -8.6416000e-02   2.0600000e-02   9.9898000e-02   9.9920000e-02  -9.9981000e-02
   1.9730000e+03   7.7495050e+00   6.4740000e-03  -1.0314200e-01  -4.1200000e-02   9.9898000e-02   9.9919000e-02  -9.9981000e-02
   1.9740000e+03   7.7534670e+00  -1.5557000e-02  -1.1201200e-01   3.0900000e-02   9.9898000e-02   9.9919000e-02  -9.9981000e-02
   1.9750000e+03   7.7573910e+00  -6.9253000e-02  -4.2067000e-02   3.0900000e-02   9.9898000e-02   9.9919000e-02  -9.9981000e-02
   1.9760000e+03   7.7613020e+00  -4.2957000e-02  -5.7273000e-02   5.1500000e-03   9.9898000e-02   9.9919000e-02  -9.9981000e-02
   1.9770000e+03   7.7652540e+00  -6.6091000e-02  -2.6609000e-02   1.0300000e-02   9.9898000e-02   9.9919000e-02  -9.9981000e-02
   1.9780000e+03   7.7691880e+00  -8.7269000e-02  -4.0293000e-02   6.1800000e-02   9.9898000e-02   9.9919000e-02  -9.9981000e-02
   1.9790000e+03   7.7730850e+00  -7.2414000e-02  -5.7526000e-02   1.0300000e-02   9.9898000e-02   9.9919000e-02  -9.9981000e-02
   1.9800000e+03   7.7770470e+00  -3.7640000e-03  -4.5362000e-02   3.6050000e-02   9.9898000e-02   9.9918000e-02  -9.9981000e-02
   1.9810000e+03   7.7809380e+00  -1.0127000e-01  -2.7875000e-02   4.6350000e-02   9.9898000e-02   9.9918000e-02  -9.9981000e-02
   1.9820000e+03   7.7849070e+00  -1.1587400e-01  -4.5360000e-02  -1.5450000e-02   9.9898000e-02   9.9917000e-02  -9.9981000e-02
   1.9830000e+03   7.7888100e+00  -5.1739000e-02   2.5597000e-02   1.5450000e-02   9.9898000e-02   9.9917000e-02  -9.9981000e-02
   1.9840000e+03   7.7927650e+00  -9.6653000e-02   1.2673000e-02   4.1200000e-02   9.9898000e-02   9.9916000e-02  -9.9981000e-02
   1.9850000e+03   7.7966660e+00  -9.3241000e-02  -6.5870000e-03   5.1500000e-02   9.9898000e-02   9.9915000e-02  -9.9980000e-02
   1.9860000e+03   7.8006020e+00  -2.1428000e-02   2.1034000e-02   3.6050000e-02   9.9898000e-02   9.9915000e-02  -9.9980000e-02
   1.9870000e+03   7.8045460e+00  -7.3769000e-02   1.6727000e-02  -1.5450000e-02   9.9898000e-02   9.9914000e-02  -9.9980000e-02
   1.9880000e+03   7.8084540e+00  -9.3241000e-02  -6.5870000e-03   3.0900000e-02   9.9898000e-02   9.9913000e-02  -9.9980000e-02
   1.9890000e+03   7.8124140e+00   7.1770000e-03   2.6102000e-02   1.0300000e-02   9.9898000e-02   9.9913000e-02  -9.9980000e-02
   1.9900000e+03   7.8163350e+00  -2.8605000e-02  -5.0680000e-03   0.0000000e+00   9.9898000e-02   9.9913000e-02  -9.9979000e-02
   1.9910000e+03   7.8202720e+00  -8.9828000e-02  -2.5847000e-02  -1.5450000e-02   9.9898000e-02   9.9912000e-02  -9.9979000e-02
   1.9920000e+03   7.8242020e+00  -3.4928000e-02  -3.5985000e-02  -5.6650000e-02   9.9898000e-02   9.9912000e-02  -9.9979000e-02
   1.9930000e+03   7.8281140e+00  -4.0398000e-02  -7.1717000e-02  -2.5750000e-02   9.9898000e-02   9.9912000e-02  -9.9979000e-02
   1.9940000e+03   7.8320520e+00  -9.7005000e-02  -5.1949000e-02  -5.6650000e-02   9.9898000e-02   9.9912000e-02  -9.9979000e-02
   1.9950000e+03   7.8359710e+00  -5.4399000e-02  -5.9299000e-02  -2.5750000e-02   9.9898000e-02   9.9912000e-02  -9.9978000e-02
   1.9960000e+03   7.8399170e+00  -5.4399000e-02  -5.9299000e-02  -1.5450000e-02   9.9898000e-02   9.9912000e-02  -9.9978000e-02
   1.9970000e+03   7.8438550e+00  -1.0102000e-01  -6.2593000e-02  -1.5450000e-02   9.9898000e-02   9.9912000e-02  -9.9978000e-02
   1.9980000e+03   7.8477750e+00  -4.6119000e-02  -7.2731000e-02   1.5450000e-02   9.9898000e-02   9.9912000e-02  -9.9978000e-02
   1.9990000e+03   7.8517020e+00  -2.9810000e-02  -6.4875000e-02   6.6950000e-02   9.9898000e-02   9.9912000e-02  -9.9979000e-02
   2.0000000e+03   7.8556350e+00  -1.0734300e-01  -9.3510000e-02  -1.0300000e-02   9.9898000e-02   9.9912000e-02  -9.9979000e-02
   2.0010000e+03   7.8595660e+00  -3.0663000e-02  -6.0060000e-02   3.0900000e-02   9.9898000e-02   9.9912000e-02  -9.9979000e-02
   2.0020000e+03   7.8634740e+00  -1.5457000e-02  -1.2671000e-02   0.0000000e+00   9.9898000e-02   9.9911000e-02  -9.9979000e-02
   2.0030000e+03   7.8674290e+00  -4.7473000e-02   1.5220000e-03   1.0300000e-02   9.9898000e-02   9.9911000e-02  -9.9979000e-02
   2.0040000e+03   7.8713570e+00  -4.0297000e-02   2.7624000e-02  -1.0300000e-02   9.9898000e-02   9.9911000e-02  -9.9979000e-02
   2.0050000e+03   7.8752850e+00  -4.2856000e-02   4.2069000e-02   5.6650000e-02   9.9898000e-02   9.9910000e-02  -9.9979000e-02
   2.0060000e+03   7.8791960e+00  -7.3417000e-02   8.1350000e-02  -3.6050000e-02   9.9898000e-02   9.9910000e-02  -9.9979000e-02
   2.0070000e+03   7.8831510e+00  -7.9490000e-02   1.5714000e-02   4.6350000e-02   9.9898000e-02   9.9909000e-02  -9.9979000e-02
   2.0080000e+03   7.8870350e+00  -8.1196000e-02   2.5344000e-02   5.1500000e-03   9.9898000e-02   9.9909000e-02  -9.9979000e-02
   2.0090000e+03   7.8910060e+00  -5.8062000e-02  -5.3210000e-03   1.5450000e-02   9.9898000e-02   9.9908000e-02  -9.9979000e-02
   2.0100000e+03   7.8949380e+00  -1.2841900e-01  -7.8530000e-03   0.0000000e+00   9.9898000e-02   9.9908000e-02  -9.9978000e-02
   2.0110000e+03   7.8988490e+00  -1.0212300e-01  -2.3059000e-02   2.5750000e-02   9.9898000e-02   9.9907000e-02  -9.9978000e-02
   2.0120000e+03   7.9027540e+00  -5.8665000e-02  -3.5224000e-02  -3.6050000e-02   9.9898000e-02   9.9907000e-02  -9.9978000e-02
   2.0130000e+03   7.9067260e+00  -9.7607000e-02  -8.1853000e-02   4.6350000e-02   9.9898000e-02   9.9907000e-02  -9.9978000e-02
   2.0140000e+03   7.9106230e+00  -9.6754000e-02  -8.6668000e-02  -1.5450000e-02   9.9898000e-02   9.9907000e-02  -9.9978000e-02
   2.0150000e+03   7.9145460e+00  -6.1325000e-02  -1.2012000e-01   2.0600000e-02   9.9898000e-02   9.9907000e-02  -9.9978000e-02
   2.0160000e+03   7.9184730e+00  -6.6750000e-03  -9.5540000e-02  -2.5750000e-02   9.9898000e-02   9.9907000e-02  -9.9978000e-02
   2.0170000e+03   7.9224330e+00  -1.2396000e-02  -9.6553000e-02   3.6050000e-02   9.9898000e-02   9.9907000e-02  -9.9978000e-02
   2.0180000e+03   7.9263330e+00  -4.3560000e-02  -8.7176000e-02  -5.1500000e-03   9.9898000e-02   9.9907000e-02  -9.9977000e-02
   2.0190000e+03   7.9302630e+00  -5.7561000e-02  -7.4758000e-02  -1.0300000e-02   9.9898000e-02   9.9907000e-02  -9.9977000e-02
   2.0200000e+03   7.9341920e+00  -3.1516000e-02  -5.5245000e-02   0.0000000e+00   9.9898000e-02   9.9907000e-02  -9.9977000e-02
   2.0210000e+03   7.9381230e+00  -4.2355000e-02  -2.7369000e-02  -5.6650000e-02   9.9898000e-02   9.9907000e-02  -9.9977000e-02
   2.0220000e+03   7.9420520e+00  -2.6898000e-02  -1.4698000e-02  -3.6050000e-02   9.9898000e-02   9.9906000e-02  -9.9977000e-02
   2.0230000e+03   7.9459970e+00  -5.8062000e-02  -5.3210000e-03   1.5450000e-02   9.9898000e-02   9.9906000e-02  -9.9977000e-02
   2.0240000e+03   7.9499490e+00  -1.3524400e-01   3.0667000e-02  -2.0600000e-02   9.9898000e-02   9.9905000e-02  -9.9977000e-02
   2.0250000e+03   7.9538520e+00  -1.4839200e-01   3.8270000e-02   3.0900000e-02   9.9898000e-02   9.9905000e-02  -9.9977000e-02
   2.0260000e+03   7.9577900e+00  -7.8888000e-02   4.5618000e-02   4.6350000e-02   9.9898000e-02   9.9904000e-02  -9.9977000e-02
   2.0270000e+03   7.9617010e+00  -1.1637500e-01   2.4078000e-02   2.5750000e-02   9.9898000e-02   9.9904000e-02  -9.9977000e-02
   2.0280000e+03   7.9656690e+00  -4.4914000e-02  -1.2923000e-02   4.6350000e-02   9.9898000e-02   9.9903000e-02  -9.9977000e-02
   2.0290000e+03   7.9695600e+00  -5.0385000e-02  -4.8656000e-02   6.6950000e-02   9.9899000e-02   9.9902000e-02  -9.9978000e-02
   2.0300000e+03   7.9735210e+00  -6.2679000e-02  -4.5868000e-02   1.5450000e-02   9.9899000e-02   9.9902000e-02  -9.9978000e-02
   2.0310000e+03   7.9774720e+00  -7.7283000e-02  -6.3354000e-02   5.6650000e-02   9.9898000e-02   9.9902000e-02  -9.9978000e-02
   2.0320000e+03   7.9813600e+00  -6.4636000e-02  -1.5190000e-03   1.5450000e-02   9.9898000e-02   9.9902000e-02  -9.9978000e-02
   2.0330000e+03   7.9853210e+00  -1.0528600e-01  -3.8516000e-02  -2.0600000e-02   9.9898000e-02   9.9902000e-02  -9.9978000e-02
   2.0340000e+03   7.9892510e+00   1.5957000e-02  -5.6767000e-02   1.0300000e-02   9.9898000e-02   9.9902000e-02  -9.9978000e-02
   2.0350000e+03   7.9931840e+00  -7.1563000e-02  -6.2339000e-02   5.1500000e-03   9.9898000e-02   9.9902000e-02  -9.9978000e-02
   2.0360000e+03   7.9970980e+00  -4.6121000e-02  -7.2730000e-02   4.1200000e-02   9.9898000e-02   9.9902000e-02  -9.9977000e-02
   2.0370000e+03   8.0010310e+00  -2.0928000e-02  -4.8402000e-02   1.5450000e-02   9.9898000e-02   9.9902000e-02  -9.9977000e-02
   2.0380000e+03   8.0049440e+00  -6.2681000e-02  -4.5866000e-02   2.5750000e-02   9.9898000e-02   9.9902000e-02  -9.9977000e-02
   2.0390000e+03   8.0088990e+00  -8.2402000e-02  -3.4461000e-02   5.1500000e-03   9.9898000e-02   9.9901000e-02  -9.9977000e-02
   2.0400000e+03   8.0128270e+00  -5.8666000e-02  -3.5223000e-02   2.0600000e-02   9.9898000e-02   9.9901000e-02  -9.9977000e-02
   2.0410000e+03   8.0167590e+00  -3.0664000e-02  -6.0059000e-02   1.5450000e-02   9.9898000e-02   9.9901000e-02  -9.9977000e-02
   2.0420000e+03   8.0206540e+00  -7.0108000e-02  -3.7249000e-02   1.0300000e-02   9.9898000e-02   9.9901000e-02  -9.9977000e-02
   2.0430000e+03   8.0246160e+00  -4.4915000e-02  -1.2922000e-02  -5.1500000e-03   9.9898000e-02   9.9901000e-02  -9.9977000e-02
   2.0440000e+03   8.0285300e+00  -3.8341000e-02  -1.6724000e-02  -2.0600000e-02   9.9898000e-02   9.9901000e-02  -9.9977000e-02
   2.0450000e+03   8.0324340e+00  -8.3255000e-02  -2.9646000e-02  -3.0900000e-02   9.9898000e-02   9.9900000e-02  -9.9977000e-02
   2.0460000e+03   8.0363640e+00  -6.9504000e-02  -7.3460000e-03  -1.0300000e-02   9.9898000e-02   9.9900000e-02  -9.9977000e-02
   2.0470000e+03   8.0402940e+00   1.9722000e-02  -1.1405000e-02   3.0900000e-02   9.9898000e-02   9.9900000e-02  -9.9977000e-02
   2.0480000e+03   8.0442230e+00  -5.7209000e-02  -1.0134000e-02   5.1500000e-03   9.9898000e-02   9.9900000e-02  -9.9977000e-02
   2.0490000e+03   8.0481530e+00  -3.2620000e-02  -1.5711000e-02  -1.0300000e-02   9.9898000e-02   9.9900000e-02  -9.9977000e-02
   2.0500000e+03   8.0520820e+00   7.4270000e-03  -8.6170000e-03   5.6650000e-02   9.9898000e-02   9.9899000e-02  -9.9977000e-02
   2.0510000e+03   8.0560110e+00  -6.4033000e-02   2.8386000e-02  -1.5450000e-02   9.9898000e-02   9.9899000e-02  -9.9977000e-02
   2.0520000e+03   8.0599420e+00  -9.4094000e-02  -1.7690000e-03   5.1500000e-03   9.9898000e-02   9.9899000e-02  -9.9977000e-02
   2.0530000e+03   8.0639070e+00  -5.2341000e-02  -4.3060000e-03   1.0300000e-02   9.9898000e-02   9.9899000e-02  -9.9977000e-02
   2.0540000e+03   8.0678020e+00  -1.0784500e-01  -2.4070000e-02   1.5450000e-02   9.9898000e-02   9.9899000e-02  -9.9977000e-02
   2.0550000e+03   8.0717320e+00  -1.1647800e-01  -7.5260000e-02   2.5750000e-02   9.9898000e-02   9.9899000e-02  -9.9977000e-02
   2.0560000e+03   8.0756630e+00  -1.9826000e-02  -8.7936000e-02   6.1800000e-02   9.9898000e-02   9.9899000e-02  -9.9977000e-02
   2.0570000e+03   8.0795920e+00  -9.3345000e-02  -1.0592500e-01   6.1800000e-02   9.9898000e-02   9.9899000e-02  -9.9977000e-02
   2.0580000e+03   8.0835330e+00  -1.1622900e-01  -1.0997900e-01   4.1200000e-02   9.9898000e-02   9.9899000e-02  -9.9977000e-02
   2.0590000e+03   8.0874510e+00  -9.2370000e-03  -8.1094000e-02   2.0600000e-02   9.9898000e-02   9.9899000e-02  -9.9977000e-02
   2.0600000e+03   8.0914170e+00  -3.0061000e-02  -3.0156000e-02   2.5750000e-02   9.9898000e-02   9.9899000e-02  -9.9977000e-02
   2.0610000e+03   8.0953200e+00  -7.5225000e-02  -8.3590000e-03   0.0000000e+00   9.9898000e-02   9.9899000e-02  -9.9977000e-02
   2.0620000e+03   8.0992830e+00  -2.5796000e-02  -5.4231000e-02   0.0000000e+00   9.9898000e-02   9.9899000e-02  -9.9977000e-02
   2.0630000e+03   8.1032060e+00  -2.5193000e-02  -2.4327000e-02  -4.6350000e-02   9.9898000e-02   9.9899000e-02  -9.9976000e-02
   2.0640000e+03   8.1071410e+00  -2.4590000e-02   5.5760000e-03   4.1200000e-02   9.9898000e-02   9.9898000e-02  -9.9976000e-02
   2.0650000e+03   8.1110420e+00  -9.2388000e-02  -1.1399000e-02  -2.5750000e-02   9.9898000e-02   9.9898000e-02  -9.9976000e-02
   2.0660000e+03   8.1150040e+00  -3.4575000e-02   2.8638000e-02   5.1500000e-03   9.9898000e-02   9.9897000e-02  -9.9976000e-02
   2.0670000e+03   8.1189290e+00  -1.0237400e-01   1.1662000e-02  -1.0300000e-02   9.9898000e-02   9.9897000e-02  -9.9976000e-02
   2.0680000e+03   8.1228600e+00  -8.1196000e-02   2.5346000e-02   6.1800000e-02   9.9898000e-02   9.9896000e-02  -9.9975000e-02
   2.0690000e+03   8.1267660e+00  -6.8901000e-02   2.2558000e-02  -5.1500000e-03   9.9898000e-02   9.9896000e-02  -9.9975000e-02
   2.0700000e+03   8.1307220e+00  -9.0682000e-02  -2.1029000e-02  -2.0600000e-02   9.9898000e-02   9.9895000e-02  -9.9975000e-02
   2.0710000e+03   8.1346160e+00  -7.1813000e-02  -2.7619000e-02   3.0900000e-02   9.9898000e-02   9.9895000e-02  -9.9975000e-02
   2.0720000e+03   8.1385780e+00  -3.4076000e-02  -4.0799000e-02  -6.1800000e-02   9.9898000e-02   9.9895000e-02  -9.9975000e-02
   2.0730000e+03   8.1424880e+00  -5.6107000e-02  -4.9668000e-02  -1.0300000e-02   9.9898000e-02   9.9895000e-02  -9.9975000e-02
   2.0740000e+03   8.1464350e+00  -6.3534000e-02  -4.1051000e-02  -3.0900000e-02   9.9898000e-02   9.9895000e-02  -9.9975000e-02
   2.0750000e+03   8.1503660e+00  -2.4090000e-02  -6.3861000e-02   2.0600000e-02   9.9898000e-02   9.9895000e-02  -9.9975000e-02
   2.0760000e+03   8.1542550e+00  -4.5518000e-02  -4.2826000e-02  -2.0600000e-02   9.9898000e-02   9.9895000e-02  -9.9975000e-02
   2.0770000e+03   8.1582280e+00  -3.7650000e-03  -4.5362000e-02   5.1500000e-02   9.9898000e-02   9.9895000e-02  -9.9975000e-02
   2.0780000e+03   8.1621240e+00  -4.7224000e-02  -3.3196000e-02   1.5450000e-02   9.9898000e-02   9.9895000e-02  -9.9975000e-02
   2.0790000e+03   8.1660520e+00  -5.4651000e-02  -2.4579000e-02   3.0900000e-02   9.9898000e-02   9.9895000e-02  -9.9975000e-02
   2.0800000e+03   8.1700190e+00  -8.4961000e-02  -2.0016000e-02   5.6650000e-02   9.9898000e-02   9.9895000e-02  -9.9975000e-02
   2.0810000e+03   8.1739250e+00  -7.8138000e-02  -5.8536000e-02   1.5450000e-02   9.9898000e-02   9.9894000e-02  -9.9975000e-02
   2.0820000e+03   8.1778760e+00  -4.5518000e-02  -4.2826000e-02   2.0600000e-02   9.9898000e-02   9.9894000e-02  -9.9975000e-02
   2.0830000e+03   8.1817940e+00  -1.0784500e-01  -2.4070000e-02   2.0600000e-02   9.9898000e-02   9.9894000e-02  -9.9975000e-02
   2.0840000e+03   8.1857340e+00  -7.3519000e-02  -1.7989000e-02   1.0300000e-02   9.9898000e-02   9.9894000e-02  -9.9975000e-02
   2.0850000e+03   8.1896660e+00  -2.3487000e-02  -3.3957000e-02   2.5750000e-02   9.9898000e-02   9.9894000e-02  -9.9975000e-02
   2.0860000e+03   8.1935660e+00  -6.6945000e-02  -2.1791000e-02   4.1200000e-02   9.9898000e-02   9.9894000e-02  -9.9975000e-02
   2.0870000e+03   8.1975150e+00  -1.0443300e-01  -4.3330000e-02   4.1200000e-02   9.9898000e-02   9.9893000e-02  -9.9975000e-02
   2.0880000e+03   8.2014320e+00  -2.1178000e-02  -1.3684000e-02   5.1500000e-03   9.9898000e-02   9.9893000e-02  -9.9975000e-02
   2.0890000e+03   8.2053550e+00  -6.8048000e-02   1.7743000e-02   3.0900000e-02   9.9898000e-02   9.9893000e-02  -9.9975000e-02
   2.0900000e+03   8.2093130e+00  -5.9165000e-02   3.4215000e-02   0.0000000e+00   9.9898000e-02   9.9893000e-02  -9.9975000e-02
   2.0910000e+03   8.2132020e+00  -3.2016000e-02   1.4193000e-02  -4.1200000e-02   9.9898000e-02   9.9893000e-02  -9.9975000e-02
   2.0920000e+03   8.2171750e+00  -8.6917000e-02   2.4333000e-02  -3.0900000e-02   9.9898000e-02   9.9893000e-02  -9.9974000e-02
   2.0930000e+03   8.2210720e+00  -1.0724200e-01   5.8340000e-03   1.5450000e-02   9.9898000e-02   9.9892000e-02  -9.9974000e-02
   2.0940000e+03   8.2250270e+00  -1.2390500e-01  -6.6644000e-02  -2.0600000e-02   9.9898000e-02   9.9892000e-02  -9.9974000e-02
   2.0950000e+03   8.2289440e+00  -5.5254000e-02  -5.4483000e-02  -3.6050000e-02   9.9898000e-02   9.9892000e-02  -9.9974000e-02
   2.0960000e+03   8.2328920e+00  -7.2417000e-02  -5.7523000e-02  -3.6050000e-02   9.9898000e-02   9.9892000e-02  -9.9974000e-02
   2.0970000e+03   8.2368000e+00  -6.8152000e-02  -8.1598000e-02   2.5750000e-02   9.9898000e-02   9.9892000e-02  -9.9974000e-02
   2.0980000e+03   8.2407520e+00  -7.3270000e-02  -5.2708000e-02   2.0600000e-02   9.9898000e-02   9.9892000e-02  -9.9974000e-02
   2.0990000e+03   8.2446790e+00  -3.7238000e-02  -5.6258000e-02   2.0600000e-02   9.9898000e-02   9.9892000e-02  -9.9974000e-02
   2.1000000e+03   8.2485920e+00  -3.8944000e-02  -4.6628000e-02  -3.0900000e-02   9.9898000e-02   9.9892000e-02  -9.9974000e-02
   2.1010000e+03   8.2525080e+00  -2.2031000e-02  -8.8690000e-03   3.6050000e-02   9.9898000e-02   9.9892000e-02  -9.9974000e-02
   2.1020000e+03   8.2564560e+00  -4.0650000e-02  -3.6997000e-02  -2.0600000e-02   9.9898000e-02   9.9892000e-02  -9.9974000e-02
   2.1030000e+03   8.2603910e+00  -6.8402000e-02  -4.6880000e-02  -5.1500000e-03   9.9898000e-02   9.9892000e-02  -9.9974000e-02
   2.1040000e+03   8.2642970e+00  -1.9722000e-02   1.1405000e-02   0.0000000e+00   9.9898000e-02   9.9892000e-02  -9.9975000e-02
   2.1050000e+03   8.2682620e+00  -7.0357000e-02  -2.5310000e-03   5.1500000e-03   9.9898000e-02   9.9891000e-02  -9.9975000e-02
   2.1060000e+03   8.2721820e+00  -1.3900800e-01  -1.4692000e-02   0.0000000e+00   9.9898000e-02   9.9891000e-02  -9.9975000e-02
   2.1070000e+03   8.2761170e+00  -6.2930000e-02  -1.1147000e-02   5.6650000e-02   9.9898000e-02   9.9891000e-02  -9.9975000e-02
   2.1080000e+03   8.2800290e+00  -5.8062000e-02  -5.3190000e-03   5.1500000e-02   9.9898000e-02   9.9890000e-02  -9.9975000e-02
   2.1090000e+03   8.2839890e+00  -5.0635000e-02  -1.3936000e-02   2.5750000e-02   9.9898000e-02   9.9890000e-02  -9.9975000e-02
   2.1100000e+03   8.2879090e+00  -3.4929000e-02  -3.5984000e-02   1.0300000e-02   9.9898000e-02   9.9890000e-02  -9.9975000e-02
   2.1110000e+03   8.2918340e+00  -4.4062000e-02  -1.7737000e-02   6.1800000e-02   9.9898000e-02   9.9890000e-02  -9.9975000e-02
   2.1120000e+03   8.2957410e+00  -8.4108000e-02  -2.4831000e-02  -1.5450000e-02   9.9898000e-02   9.9890000e-02  -9.9975000e-02
   2.1130000e+03   8.2996960e+00  -9.2138000e-02  -4.6118000e-02   4.1200000e-02   9.9898000e-02   9.9890000e-02  -9.9975000e-02
   2.1140000e+03   8.3036010e+00   2.8001000e-02  -2.4837000e-02  -4.1200000e-02   9.9898000e-02   9.9890000e-02  -9.9974000e-02
   2.1150000e+03   8.3075550e+00  -4.8680000e-02  -5.8284000e-02  -5.1500000e-03   9.9898000e-02   9.9890000e-02  -9.9974000e-02
   2.1160000e+03   8.3114620e+00  -7.1564000e-02  -6.2338000e-02  -3.0900000e-02   9.9898000e-02   9.9890000e-02  -9.9974000e-02
   2.1170000e+03   8.3154080e+00   1.7060000e-03  -9.6300000e-03   2.0600000e-02   9.9898000e-02   9.9890000e-02  -9.9974000e-02
   2.1180000e+03   8.3193190e+00  -7.5828000e-02  -3.8263000e-02  -3.6050000e-02   9.9898000e-02   9.9890000e-02  -9.9974000e-02
   2.1190000e+03   8.3232330e+00  -1.0724200e-01   5.8340000e-03  -1.0300000e-02   9.9898000e-02   9.9890000e-02  -9.9974000e-02
   2.1200000e+03   8.3272060e+00  -6.5489000e-02   3.2980000e-03   5.1500000e-03   9.9898000e-02   9.9890000e-02  -9.9974000e-02
   2.1210000e+03   8.3311110e+00  -7.7285000e-02  -6.3351000e-02  -3.6050000e-02   9.9898000e-02   9.9889000e-02  -9.9974000e-02
   2.1220000e+03   8.3350660e+00  -1.2962600e-01  -6.7657000e-02   0.0000000e+00   9.9898000e-02   9.9889000e-02  -9.9974000e-02
   2.1230000e+03   8.3389640e+00  -4.4665000e-02  -4.7641000e-02   1.0300000e-02   9.9898000e-02   9.9889000e-02  -9.9974000e-02
   2.1240000e+03   8.3429260e+00  -4.5268000e-02  -7.7545000e-02  -3.6050000e-02   9.9898000e-02   9.9889000e-02  -9.9974000e-02
   2.1250000e+03   8.3468220e+00  -8.4108000e-02  -2.4831000e-02  -2.0600000e-02   9.9898000e-02   9.9889000e-02  -9.9974000e-02
   2.1260000e+03   8.3507400e+00  -7.8387000e-02  -2.3818000e-02   3.0900000e-02   9.9898000e-02   9.9889000e-02  -9.9974000e-02
   2.1270000e+03   8.3547100e+00  -1.2295000e-02   2.7880000e-03   0.0000000e+00   9.9898000e-02   9.9889000e-02  -9.9974000e-02
   2.1280000e+03   8.3586410e+00  -1.0041800e-01  -3.2686000e-02   4.6350000e-02   9.9898000e-02   9.9888000e-02  -9.9974000e-02
   2.1290000e+03   8.3625710e+00  -9.5550000e-02  -2.6858000e-02   3.0900000e-02   9.9898000e-02   9.9888000e-02  -9.9974000e-02
   2.1300000e+03   8.3664960e+00  -3.7737000e-02   1.3180000e-02   4.6350000e-02   9.9898000e-02   9.9888000e-02  -9.9974000e-02
   2.1310000e+03   8.3704310e+00  -4.5164000e-02   2.1796000e-02   5.6650000e-02   9.9898000e-02   9.9888000e-02  -9.9974000e-02
   2.1320000e+03   8.3743360e+00  -8.0946000e-02  -9.3730000e-03   1.0300000e-02   9.9898000e-02   9.9888000e-02  -9.9974000e-02
   2.1330000e+03   8.3782910e+00  -5.6356000e-02  -1.4949000e-02  -5.1500000e-03   9.9898000e-02   9.9888000e-02  -9.9974000e-02
   2.1340000e+03   8.3821890e+00  -3.4076000e-02  -4.0799000e-02   2.5750000e-02   9.9898000e-02   9.9887000e-02  -9.9974000e-02
   2.1350000e+03   8.3861500e+00  -6.4990000e-02  -6.6140000e-02   4.1200000e-02   9.9898000e-02   9.9887000e-02  -9.9974000e-02
   2.1360000e+03   8.3900580e+00  -4.3812000e-02  -5.2456000e-02   3.6050000e-02   9.9898000e-02   9.9887000e-02  -9.9974000e-02
   2.1370000e+03   8.3940110e+00  -3.7238000e-02  -5.6258000e-02   3.0900000e-02   9.9898000e-02   9.9887000e-02  -9.9974000e-02
   2.1380000e+03   8.3979180e+00  -1.6913000e-02  -3.7759000e-02   5.6650000e-02   9.9898000e-02   9.9887000e-02  -9.9974000e-02
   2.1390000e+03   8.4018700e+00  -3.8945000e-02  -4.6627000e-02   1.5450000e-02   9.9898000e-02   9.9887000e-02  -9.9974000e-02
   2.1400000e+03   8.4057590e+00  -3.9798000e-02  -4.1812000e-02   4.1200000e-02   9.9898000e-02   9.9887000e-02  -9.9973000e-02
   2.1410000e+03   8.4097290e+00  -1.6914000e-02  -3.7759000e-02  -1.0300000e-02   9.9898000e-02   9.9887000e-02  -9.9973000e-02
   2.1420000e+03   8.4136340e+00  -1.2070000e-03  -5.9807000e-02  -1.0300000e-02   9.9898000e-02   9.9887000e-02  -9.9973000e-02
   2.1430000e+03   8.4175850e+00  -5.8666000e-02  -3.5222000e-02  -7.2100000e-02   9.9898000e-02   9.9887000e-02  -9.9973000e-02
   2.1440000e+03   8.4215150e+00  -7.8388000e-02  -2.3816000e-02   5.1500000e-03   9.9898000e-02   9.9887000e-02  -9.9973000e-02
   2.1450000e+03   8.4254160e+00  -5.9519000e-02  -3.0406000e-02  -4.6350000e-02   9.9898000e-02   9.9886000e-02  -9.9973000e-02
   2.1460000e+03   8.4293720e+00  -1.0297700e-01  -1.8239000e-02  -2.0600000e-02   9.9898000e-02   9.9886000e-02  -9.9973000e-02
   2.1470000e+03   8.4333050e+00  -9.2637000e-02   2.3322000e-02  -1.0300000e-02   9.9898000e-02   9.9886000e-02  -9.9973000e-02
   2.1480000e+03   8.4372410e+00  -6.4636000e-02  -1.5160000e-03   5.1500000e-03   9.9898000e-02   9.9885000e-02  -9.9972000e-02
   2.1490000e+03   8.4411490e+00  -6.2078000e-02  -1.5961000e-02   5.1500000e-03   9.9898000e-02   9.9885000e-02  -9.9972000e-02
   2.1500000e+03   8.4450980e+00  -1.1356600e-01  -2.5080000e-02   4.1200000e-02   9.9898000e-02   9.9885000e-02  -9.9972000e-02
   2.1510000e+03   8.4490140e+00  -3.1519000e-02  -5.5243000e-02  -1.0300000e-02   9.9898000e-02   9.9885000e-02  -9.9972000e-02
   2.1520000e+03   8.4529460e+00  -4.2961000e-02  -5.7270000e-02   5.1500000e-02   9.9898000e-02   9.9885000e-02  -9.9973000e-02
   2.1530000e+03   8.4568880e+00  -3.4930000e-02  -3.5983000e-02  -1.0300000e-02   9.9898000e-02   9.9885000e-02  -9.9973000e-02
   2.1540000e+03   8.4607850e+00  -4.8682000e-02  -5.8283000e-02   1.5450000e-02   9.9898000e-02   9.9885000e-02  -9.9973000e-02
   2.1550000e+03   8.4647150e+00   1.4249000e-02  -4.7137000e-02   5.1500000e-03   9.9898000e-02   9.9885000e-02  -9.9973000e-02
   2.1560000e+03   8.4686760e+00  -4.6372000e-02  -3.8010000e-02   7.2100000e-02   9.9898000e-02   9.9885000e-02  -9.9973000e-02
   2.1570000e+03   8.4725930e+00  -7.0109000e-02  -3.7248000e-02   1.0300000e-02   9.9898000e-02   9.9885000e-02  -9.9973000e-02
   2.1580000e+03   8.4765110e+00  -3.7488000e-02  -2.1538000e-02   2.5750000e-02   9.9898000e-02   9.9885000e-02  -9.9973000e-02
   2.1590000e+03   8.4804430e+00  -6.1474000e-02   1.3943000e-02   3.0900000e-02   9.9898000e-02   9.9884000e-02  -9.9973000e-02
   2.1600000e+03   8.4843670e+00  -8.0946000e-02  -9.3700000e-03   4.6350000e-02   9.9898000e-02   9.9884000e-02  -9.9973000e-02
   2.1610000e+03   8.4883190e+00  -8.3256000e-02  -2.9644000e-02  -5.1500000e-03   9.9898000e-02   9.9884000e-02  -9.9973000e-02
   2.1620000e+03   8.4922540e+00  -5.0636000e-02  -1.3934000e-02   6.1800000e-02   9.9898000e-02   9.9884000e-02  -9.9973000e-02
   2.1630000e+03   8.4961750e+00  -8.1550000e-02  -3.9274000e-02   3.0900000e-02   9.9898000e-02   9.9884000e-02  -9.9973000e-02
   2.1640000e+03   8.5000930e+00  -5.6961000e-02  -4.4851000e-02   2.5750000e-02   9.9898000e-02   9.9883000e-02  -9.9973000e-02
   2.1650000e+03   8.5040420e+00  -1.7767000e-02  -3.2943000e-02  -3.6050000e-02   9.9898000e-02   9.9883000e-02  -9.9973000e-02
   2.1660000e+03   8.5079490e+00  -6.6946000e-02  -2.1789000e-02   2.0600000e-02   9.9898000e-02   9.9883000e-02  -9.9972000e-02
   2.1670000e+03   8.5118930e+00  -4.4062000e-02  -1.7736000e-02  -1.0300000e-02   9.9898000e-02   9.9883000e-02  -9.9972000e-02
   2.1680000e+03   8.5158300e+00  -1.5457000e-02  -1.2670000e-02   3.0900000e-02   9.9898000e-02   9.9883000e-02  -9.9972000e-02
   2.1690000e+03   8.5197510e+00  -8.1799000e-02  -4.5550000e-03  -2.0600000e-02   9.9898000e-02   9.9883000e-02  -9.9972000e-02
   2.1700000e+03   8.5236920e+00  -3.4930000e-02  -3.5983000e-02   0.0000000e+00   9.9898000e-02   9.9883000e-02  -9.9972000e-02
   2.1710000e+03   8.5276190e+00   4.2640000e-03  -2.4075000e-02   0.0000000e+00   9.9898000e-02   9.9883000e-02  -9.9972000e-02
   2.1720000e+03   8.5315470e+00  -4.7224000e-02  -3.3195000e-02  -6.6950000e-02   9.9898000e-02   9.9883000e-02  -9.9972000e-02
   2.1730000e+03   8.5354500e+00  -1.0041800e-01  -3.2685000e-02  -2.5750000e-02   9.9898000e-02   9.9883000e-02  -9.9972000e-02
   2.1740000e+03   8.5393970e+00  -5.8062000e-02  -5.3180000e-03  -4.1200000e-02   9.9898000e-02   9.9882000e-02  -9.9972000e-02
   2.1750000e+03   8.5433130e+00  -1.0383000e-01  -1.3425000e-02  -4.6350000e-02   9.9898000e-02   9.9882000e-02  -9.9972000e-02
   2.1760000e+03   8.5472550e+00  -1.0784500e-01  -2.4068000e-02  -3.6050000e-02   9.9898000e-02   9.9882000e-02  -9.9972000e-02
   2.1770000e+03   8.5511570e+00  -2.4341000e-02  -2.9142000e-02   1.0300000e-02   9.9898000e-02   9.9882000e-02  -9.9972000e-02
   2.1780000e+03   8.5551280e+00  -6.8403000e-02  -4.6878000e-02   2.5750000e-02   9.9898000e-02   9.9882000e-02  -9.9972000e-02
   2.1790000e+03   8.5590450e+00  -1.0017000e-01  -6.7402000e-02   7.2100000e-02   9.9898000e-02   9.9882000e-02  -9.9972000e-02
   2.1800000e+03   8.5629590e+00  -7.6434000e-02  -6.8164000e-02  -1.0300000e-02   9.9898000e-02   9.9882000e-02  -9.9972000e-02
   2.1810000e+03   8.5668960e+00  -1.0340000e-02  -4.1560000e-02   5.1500000e-02   9.9898000e-02   9.9882000e-02  -9.9972000e-02
   2.1820000e+03   8.5708470e+00  -7.1814000e-02  -2.7617000e-02   4.1200000e-02   9.9898000e-02   9.9882000e-02  -9.9972000e-02
   2.1830000e+03   8.5747400e+00  -5.5504000e-02  -1.9763000e-02   1.5450000e-02   9.9898000e-02   9.9882000e-02  -9.9972000e-02
   2.1840000e+03   8.5787090e+00   1.7060000e-03  -9.6300000e-03  -5.1500000e-03   9.9898000e-02   9.9882000e-02  -9.9972000e-02
   2.1850000e+03   8.5826190e+00  -5.7210000e-02  -1.0133000e-02   2.0600000e-02   9.9898000e-02   9.9881000e-02  -9.9972000e-02
   2.1860000e+03   8.5865660e+00  -7.5225000e-02  -8.3570000e-03  -3.0900000e-02   9.9898000e-02   9.9881000e-02  -9.9972000e-02
   2.1870000e+03   8.5904660e+00  -1.4853000e-02   1.7234000e-02   4.6350000e-02   9.9898000e-02   9.9881000e-02  -9.9972000e-02
   2.1880000e+03   8.5944200e+00  -8.0946000e-02  -9.3720000e-03   4.6350000e-02   9.9898000e-02   9.9881000e-02  -9.9972000e-02
   2.1890000e+03   8.5983540e+00  -5.0636000e-02  -1.3935000e-02   6.1800000e-02   9.9898000e-02   9.9881000e-02  -9.9972000e-02
   2.1900000e+03   8.6022540e+00  -6.7799000e-02  -1.6975000e-02   2.5750000e-02   9.9898000e-02   9.9880000e-02  -9.9972000e-02
   2.1910000e+03   8.6062150e+00  -6.6697000e-02  -5.6509000e-02   2.5750000e-02   9.9898000e-02   9.9880000e-02  -9.9971000e-02
   2.1920000e+03   8.6101300e+00  -7.0713000e-02  -6.7151000e-02   2.0600000e-02   9.9898000e-02   9.9880000e-02  -9.9971000e-02
   2.1930000e+03   8.6140620e+00  -6.9256000e-02  -4.2063000e-02   2.5750000e-02   9.9898000e-02   9.9880000e-02  -9.9971000e-02
   2.1940000e+03   8.6180030e+00  -5.7814000e-02  -4.0036000e-02  -4.6350000e-02   9.9898000e-02   9.9880000e-02  -9.9971000e-02
   2.1950000e+03   8.6219160e+00  -2.1178000e-02  -1.3683000e-02   3.0900000e-02   9.9898000e-02   9.9880000e-02  -9.9971000e-02
   2.1960000e+03   8.6258200e+00  -4.8077000e-02  -2.8380000e-02  -1.5450000e-02   9.9898000e-02   9.9880000e-02  -9.9971000e-02
   2.1970000e+03   8.6297860e+00  -2.9813000e-02  -6.4874000e-02  -1.0300000e-02   9.9898000e-02   9.9880000e-02  -9.9971000e-02
   2.1980000e+03   8.6337280e+00  -6.9256000e-02  -4.2063000e-02  -5.1500000e-03   9.9898000e-02   9.9880000e-02  -9.9971000e-02
   2.1990000e+03   8.6376510e+00  -1.6914000e-02  -3.7758000e-02  -1.5450000e-02   9.9898000e-02   9.9880000e-02  -9.9971000e-02
   2.2000000e+03   8.6415790e+00  -5.0636000e-02  -1.3934000e-02  -1.5450000e-02   9.9898000e-02   9.9880000e-02  -9.9971000e-02
   2.2010000e+03   8.6454860e+00  -6.7799000e-02  -1.6974000e-02   1.0300000e-02   9.9898000e-02   9.9879000e-02  -9.9971000e-02
   2.2020000e+03   8.6494280e+00  -7.4373000e-02  -1.3172000e-02  -3.6050000e-02   9.9898000e-02   9.9879000e-02  -9.9971000e-02
   2.2030000e+03   8.6533620e+00  -9.0683000e-02  -2.1027000e-02   5.1500000e-02   9.9898000e-02   9.9879000e-02  -9.9971000e-02
   2.2040000e+03   8.6572840e+00  -1.0784600e-01  -2.4067000e-02  -1.0300000e-02   9.9898000e-02   9.9879000e-02  -9.9971000e-02
   2.2050000e+03   8.6611990e+00  -5.7814000e-02  -4.0036000e-02   5.1500000e-03   9.9898000e-02   9.9879000e-02  -9.9971000e-02
   2.2060000e+03   8.6651640e+00  -4.4915000e-02  -1.2921000e-02  -2.5750000e-02   9.9898000e-02   9.9879000e-02  -9.9971000e-02
   2.2070000e+03   8.6690900e+00  -1.2987700e-01  -3.2935000e-02   4.6350000e-02   9.9898000e-02   9.9879000e-02  -9.9971000e-02
   2.2080000e+03   8.6730200e+00   8.2790000e-03  -1.3432000e-02   6.1800000e-02   9.9898000e-02   9.9878000e-02  -9.9971000e-02
   2.2090000e+03   8.6769190e+00  -4.2356000e-02  -2.7366000e-02   5.1500000e-02   9.9898000e-02   9.9878000e-02  -9.9971000e-02
   2.2100000e+03   8.6808820e+00  -7.8388000e-02  -2.3816000e-02   5.1500000e-02   9.9898000e-02   9.9878000e-02  -9.9971000e-02
   2.2110000e+03   8.6847800e+00  -4.6372000e-02  -3.8010000e-02   3.6050000e-02   9.9898000e-02   9.9878000e-02  -9.9971000e-02
   2.2120000e+03   8.6887500e+00  -8.0310000e-03  -2.1287000e-02  -1.5450000e-02   9.9898000e-02   9.9878000e-02  -9.9971000e-02
   2.2130000e+03   8.6926680e+00  -9.9566000e-02  -3.7499000e-02   2.0600000e-02   9.9898000e-02   9.9878000e-02  -9.9971000e-02
   2.2140000e+03   8.6965900e+00  -8.9830000e-02  -2.5842000e-02  -5.1500000e-03   9.9898000e-02   9.9878000e-02  -9.9971000e-02
   2.2150000e+03   8.7005270e+00  -4.4915000e-02  -1.2921000e-02   5.1500000e-03   9.9898000e-02   9.9878000e-02  -9.9971000e-02
   2.2160000e+03   8.7044290e+00  -9.0683000e-02  -2.1027000e-02   3.0900000e-02   9.9898000e-02   9.9878000e-02  -9.9971000e-02
   2.2170000e+03   8.7083860e+00  -8.3256000e-02  -2.9644000e-02   5.1500000e-02   9.9898000e-02   9.9878000e-02  -9.9971000e-02
   2.2180000e+03   8.7122890e+00  -5.1489000e-02  -9.1190000e-03  -2.5750000e-02   9.9898000e-02   9.9878000e-02  -9.9970000e-02
   2.2190000e+03   8.7162470e+00  -6.4139000e-02  -7.0953000e-02   4.1200000e-02   9.9898000e-02   9.9877000e-02  -9.9970000e-02
   2.2200000e+03   8.7201350e+00  -8.4464000e-02  -8.9451000e-02   1.0300000e-02   9.9898000e-02   9.9877000e-02  -9.9970000e-02
   2.2210000e+03   8.7241030e+00  -2.0077000e-02  -5.3217000e-02  -3.0900000e-02   9.9898000e-02   9.9877000e-02  -9.9970000e-02
   2.2220000e+03   8.7280360e+00  -3.0915000e-02  -2.5340000e-02   3.0900000e-02   9.9898000e-02   9.9877000e-02  -9.9970000e-02
   2.2230000e+03   8.7319750e+00  -3.8590000e-02   1.7996000e-02  -1.0300000e-02   9.9898000e-02   9.9877000e-02  -9.9970000e-02
   2.2240000e+03   8.7358640e+00  -3.6031000e-02   3.5510000e-03  -3.6050000e-02   9.9898000e-02   9.9877000e-02  -9.9970000e-02
   2.2250000e+03   8.7398250e+00  -2.6899000e-02  -1.4696000e-02  -4.6350000e-02   9.9898000e-02   9.9877000e-02  -9.9970000e-02
   2.2260000e+03   8.7437230e+00  -6.6093000e-02  -2.6604000e-02  -2.0600000e-02   9.9898000e-02   9.9877000e-02  -9.9970000e-02
   2.2270000e+03   8.7476850e+00  -4.4915000e-02  -1.2921000e-02  -1.5450000e-02   9.9898000e-02   9.9876000e-02  -9.9970000e-02
   2.2280000e+03   8.7516030e+00  -1.0589000e-02  -6.8420000e-03   5.1500000e-03   9.9898000e-02   9.9876000e-02  -9.9970000e-02
   2.2290000e+03   8.7555380e+00  -7.0357000e-02  -2.5290000e-03   5.1500000e-03   9.9898000e-02   9.9876000e-02  -9.9970000e-02
   2.2300000e+03   8.7594720e+00  -1.6335000e-01  -4.3829000e-02   2.5750000e-02   9.9898000e-02   9.9876000e-02  -9.9970000e-02
   2.2310000e+03   8.7633820e+00  -7.9241000e-02  -1.9001000e-02  -1.5450000e-02   9.9898000e-02   9.9876000e-02  -9.9970000e-02
   2.2320000e+03   8.7673260e+00  -9.1287000e-02  -5.0931000e-02   6.1800000e-02   9.9898000e-02   9.9876000e-02  -9.9970000e-02
   2.2330000e+03   8.7712620e+00  -5.9022000e-02  -9.9843000e-02  -2.0600000e-02   9.9898000e-02   9.9876000e-02  -9.9970000e-02
   2.2340000e+03   8.7751930e+00  -5.7814000e-02  -4.0036000e-02   1.5450000e-02   9.9898000e-02   9.9876000e-02  -9.9970000e-02
   2.2350000e+03   8.7791160e+00  -7.8992000e-02  -5.3719000e-02   3.0900000e-02   9.9898000e-02   9.9876000e-02  -9.9970000e-02
   2.2360000e+03   8.7830280e+00  -7.2667000e-02  -2.2802000e-02   3.0900000e-02   9.9898000e-02   9.9876000e-02  -9.9970000e-02
   2.2370000e+03   8.7869810e+00  -8.0310000e-03  -2.1287000e-02  -5.1500000e-03   9.9898000e-02   9.9875000e-02  -9.9970000e-02
   2.2380000e+03   8.7908980e+00   2.2280000e-02  -2.5851000e-02   7.2100000e-02   9.9898000e-02   9.9875000e-02  -9.9970000e-02
   2.2390000e+03   8.7948280e+00  -3.5783000e-02  -3.1168000e-02   2.5750000e-02   9.9898000e-02   9.9875000e-02  -9.9970000e-02
   2.2400000e+03   8.7987530e+00  -4.9783000e-02  -1.8749000e-02   4.1200000e-02   9.9898000e-02   9.9875000e-02  -9.9970000e-02
   2.2410000e+03   8.8026910e+00  -5.4651000e-02  -2.4578000e-02   1.0300000e-02   9.9898000e-02   9.9875000e-02  -9.9970000e-02
   2.2420000e+03   8.8066290e+00  -5.6357000e-02  -1.4948000e-02   3.6050000e-02   9.9898000e-02   9.9875000e-02  -9.9970000e-02
   2.2430000e+03   8.8105340e+00  -8.7520000e-02  -5.5690000e-03  -1.5450000e-02   9.9898000e-02   9.9874000e-02  -9.9970000e-02
   2.2440000e+03   8.8144870e+00  -1.0784600e-01  -2.4067000e-02  -1.0300000e-02   9.9898000e-02   9.9874000e-02  -9.9970000e-02
   2.2450000e+03   8.8183870e+00  -1.1125700e-01  -4.8070000e-03  -3.6050000e-02   9.9898000e-02   9.9874000e-02  -9.9970000e-02
   2.2460000e+03   8.8223470e+00  -6.4992000e-02  -6.6138000e-02   3.0900000e-02   9.9898000e-02   9.9874000e-02  -9.9969000e-02
   2.2470000e+03   8.8262460e+00  -5.1240000e-02  -4.3838000e-02  -2.0600000e-02   9.9898000e-02   9.9874000e-02  -9.9969000e-02
   2.2480000e+03   8.8302080e+00  -1.0699300e-01  -2.8882000e-02   1.5450000e-02   9.9898000e-02   9.9874000e-02  -9.9969000e-02
   2.2490000e+03   8.8341390e+00  -1.1193000e-02  -3.6745000e-02   1.5450000e-02   9.9898000e-02   9.9874000e-02  -9.9969000e-02
   2.2500000e+03   8.8380580e+00  -7.1780000e-03  -2.6102000e-02  -1.0300000e-02   9.9898000e-02   9.9874000e-02  -9.9969000e-02
   2.2510000e+03   8.8419970e+00  -6.6946000e-02  -2.1789000e-02  -1.0300000e-02   9.9898000e-02   9.9873000e-02  -9.9969000e-02
   2.2520000e+03   8.8458840e+00  -2.8605000e-02  -5.0660000e-03  -6.6950000e-02   9.9898000e-02   9.9873000e-02  -9.9969000e-02
   2.2530000e+03   8.8498560e+00   2.6295000e-02  -1.5207000e-02  -5.1500000e-03   9.9898000e-02   9.9873000e-02  -9.9969000e-02
   2.2540000e+03   8.8537620e+00  -8.9830000e-02  -2.5842000e-02   0.0000000e+00   9.9898000e-02   9.9873000e-02  -9.9969000e-02
   2.2550000e+03   8.8577150e+00  -1.2245000e-01  -4.1552000e-02  -6.1800000e-02   9.9898000e-02   9.9873000e-02  -9.9969000e-02
   2.2560000e+03   8.8616220e+00  -3.9194000e-02  -1.1908000e-02  -5.1500000e-03   9.9898000e-02   9.9873000e-02  -9.9969000e-02
   2.2570000e+03   8.8655780e+00  -5.6961000e-02  -4.4851000e-02  -5.1500000e-03   9.9898000e-02   9.9873000e-02  -9.9969000e-02
   2.2580000e+03   8.8695050e+00  -1.0443500e-01  -4.3326000e-02   1.5450000e-02   9.9898000e-02   9.9873000e-02  -9.9969000e-02
   2.2590000e+03   8.8734330e+00  -3.3225000e-02  -4.5613000e-02   7.2100000e-02   9.9898000e-02   9.9872000e-02  -9.9969000e-02
   2.2600000e+03   8.8773580e+00  -1.1161300e-01  -6.9427000e-02   5.6650000e-02   9.9898000e-02   9.9872000e-02  -9.9969000e-02
   2.2610000e+03   8.8812680e+00  -4.9784000e-02  -1.8748000e-02   2.0600000e-02   9.9898000e-02   9.9872000e-02  -9.9969000e-02
   2.2620000e+03   8.8851980e+00  -5.4652000e-02  -2.4576000e-02   7.2100000e-02   9.9898000e-02   9.9872000e-02  -9.9969000e-02
   2.2630000e+03   8.8891500e+00  -4.4063000e-02  -1.7735000e-02   2.5750000e-02   9.9898000e-02   9.9872000e-02  -9.9969000e-02
   2.2640000e+03   8.8930830e+00  -5.8915000e-02  -5.0100000e-04   1.0300000e-02   9.9898000e-02   9.9872000e-02  -9.9969000e-02
   2.2650000e+03   8.8970140e+00  -3.6031000e-02   3.5520000e-03  -5.1500000e-03   9.9898000e-02   9.9872000e-02  -9.9969000e-02
   2.2660000e+03   8.9009240e+00  -4.1752000e-02   2.5380000e-03  -5.1500000e-03   9.9898000e-02   9.9872000e-02  -9.9969000e-02
   2.2670000e+03   8.9048620e+00  -5.1241000e-02  -4.3837000e-02   2.5750000e-02   9.9898000e-02   9.9872000e-02  -9.9969000e-02
   2.2680000e+03   8.9088020e+00  -9.8714000e-02  -4.2311000e-02   2.5750000e-02   9.9898000e-02   9.9871000e-02  -9.9969000e-02
   2.2690000e+03   8.9127280e+00  -9.7009000e-02  -5.1941000e-02   9.7850000e-02   9.9898000e-02   9.9871000e-02  -9.9969000e-02
   2.2700000e+03   8.9166360e+00  -7.3520000e-02  -1.7985000e-02   4.1200000e-02   9.9898000e-02   9.9871000e-02  -9.9969000e-02
   2.2710000e+03   8.9205890e+00  -5.8668000e-02  -3.5219000e-02   1.0300000e-02   9.9898000e-02   9.9871000e-02  -9.9969000e-02
   2.2720000e+03   8.9244950e+00  -6.7799000e-02  -1.6972000e-02   1.0300000e-02   9.9898000e-02   9.9871000e-02  -9.9969000e-02
   2.2730000e+03   8.9284430e+00  -7.4373000e-02  -1.3170000e-02  -2.5750000e-02   9.9898000e-02   9.9871000e-02  -9.9969000e-02
   2.2740000e+03   8.9323810e+00  -3.0667000e-02  -6.0058000e-02  -3.0900000e-02   9.9898000e-02   9.9871000e-02  -9.9969000e-02
   2.2750000e+03   8.9362940e+00  -3.1520000e-02  -5.5243000e-02  -2.0600000e-02   9.9898000e-02   9.9871000e-02  -9.9969000e-02
   2.2760000e+03   8.9402370e+00  -1.0342000e-02  -4.1560000e-02  -3.6050000e-02   9.9898000e-02   9.9871000e-02  -9.9969000e-02
   2.2770000e+03   8.9441690e+00  -9.7370000e-03  -1.1656000e-02  -4.6350000e-02   9.9898000e-02   9.9871000e-02  -9.9969000e-02
   2.2780000e+03   8.9480870e+00  -1.3147000e-02   7.6040000e-03   0.0000000e+00   9.9898000e-02   9.9870000e-02  -9.9968000e-02
   2.2790000e+03   8.9520310e+00  -1.0212500e-01  -2.3051000e-02  -1.5450000e-02   9.9898000e-02   9.9870000e-02  -9.9968000e-02
   2.2800000e+03   8.9559160e+00  -5.8063000e-02  -5.3160000e-03  -5.1500000e-03   9.9898000e-02   9.9870000e-02  -9.9968000e-02
   2.2810000e+03   8.9598870e+00  -5.8063000e-02  -5.3160000e-03   4.6350000e-02   9.9898000e-02   9.9870000e-02  -9.9968000e-02
   2.2820000e+03   8.9637920e+00  -1.0127200e-01  -2.7866000e-02  -2.5750000e-02   9.9898000e-02   9.9870000e-02  -9.9968000e-02
   2.2830000e+03   8.9677470e+00  -8.4962000e-02  -2.0012000e-02   3.6050000e-02   9.9898000e-02   9.9870000e-02  -9.9968000e-02
   2.2840000e+03   8.9716490e+00  -1.6915000e-02  -3.7758000e-02  -1.0300000e-02   9.9898000e-02   9.9869000e-02  -9.9969000e-02
   2.2850000e+03   8.9755740e+00  -8.0699000e-02  -4.4087000e-02   1.5450000e-02   9.9898000e-02   9.9869000e-02  -9.9969000e-02
   2.2860000e+03   8.9795400e+00  -9.1287000e-02  -5.0929000e-02  -1.0300000e-02   9.9898000e-02   9.9869000e-02  -9.9969000e-02
   2.2870000e+03   8.9834780e+00  -1.2046000e-02  -3.1930000e-02   3.0900000e-02   9.9898000e-02   9.9869000e-02  -9.9969000e-02
   2.2880000e+03   8.9873690e+00  -6.1830000e-02  -5.0679000e-02  -5.1500000e-03   9.9898000e-02   9.9869000e-02  -9.9969000e-02
   2.2890000e+03   8.9913250e+00  -9.2140000e-02  -4.6114000e-02   4.1200000e-02   9.9898000e-02   9.9869000e-02  -9.9969000e-02
   2.2900000e+03   8.9952300e+00  -4.0651000e-02  -3.6996000e-02   1.5450000e-02   9.9898000e-02   9.9869000e-02  -9.9969000e-02
   2.2910000e+03   8.9991840e+00  -7.1780000e-03  -2.6102000e-02   3.6050000e-02   9.9898000e-02   9.9869000e-02  -9.9969000e-02
   2.2920000e+03   9.0031130e+00  -1.3815600e-01  -1.9501000e-02  -1.0300000e-02   9.9898000e-02   9.9869000e-02  -9.9969000e-02
   2.2930000e+03   9.0070420e+00  -6.9504000e-02  -7.3430000e-03   4.6350000e-02   9.9898000e-02   9.9869000e-02  -9.9968000e-02
   2.2940000e+03   9.0109720e+00  -1.1442000e-02  -2.0260000e-03   5.1500000e-03   9.9898000e-02   9.9869000e-02  -9.9968000e-02
   2.2950000e+03   9.0149030e+00  -6.6094000e-02  -2.6602000e-02  -2.5750000e-02   9.9898000e-02   9.9868000e-02  -9.9968000e-02
   2.2960000e+03   9.0188280e+00  -1.1125700e-01  -4.8040000e-03   0.0000000e+00   9.9898000e-02   9.9868000e-02  -9.9968000e-02
   2.2970000e+03   9.0227520e+00  -5.5257000e-02  -5.4480000e-02   3.6050000e-02   9.9898000e-02   9.9868000e-02  -9.9968000e-02
   2.2980000e+03   9.0266910e+00  -7.2172000e-02  -9.2238000e-02  -3.0900000e-02   9.9898000e-02   9.9868000e-02  -9.9968000e-02
   2.2990000e+03   9.0305920e+00  -6.5846000e-02  -6.1321000e-02   4.1200000e-02   9.9898000e-02   9.9868000e-02  -9.9968000e-02
   2.3000000e+03   9.0345540e+00  -3.5179000e-02  -1.2640000e-03   2.5750000e-02   9.9898000e-02   9.9868000e-02  -9.9968000e-02
   2.3010000e+03   9.0384740e+00  -1.5706000e-02   2.2049000e-02  -1.0300000e-02   9.9898000e-02   9.9868000e-02  -9.9968000e-02
   2.3020000e+03   9.0423700e+00  -7.0357000e-02  -2.5280000e-03   2.5750000e-02   9.9898000e-02   9.9867000e-02  -9.9968000e-02
   2.3030000e+03   9.0463410e+00  -3.9799000e-02  -4.1811000e-02  -3.6050000e-02   9.9898000e-02   9.9867000e-02  -9.9967000e-02
   2.3040000e+03   9.0502670e+00  -2.3737000e-02   7.6200000e-04  -3.6050000e-02   9.9898000e-02   9.9867000e-02  -9.9967000e-02
   2.3050000e+03   9.0541990e+00  -6.9504000e-02  -7.3430000e-03   3.6050000e-02   9.9898000e-02   9.9867000e-02  -9.9967000e-02
   2.3060000e+03   9.0581000e+00  -5.2094000e-02  -3.9021000e-02  -2.0600000e-02   9.9898000e-02   9.9867000e-02  -9.9967000e-02
   2.3070000e+03   9.0620590e+00  -5.8668000e-02  -3.5219000e-02  -1.5450000e-02   9.9898000e-02   9.9867000e-02  -9.9967000e-02
   2.3080000e+03   9.0659480e+00  -7.0109000e-02  -3.7246000e-02   5.1500000e-03   9.9898000e-02   9.9867000e-02  -9.9967000e-02
   2.3090000e+03   9.0698970e+00  -7.0109000e-02  -3.7246000e-02   5.1500000e-02   9.9898000e-02   9.9867000e-02  -9.9967000e-02
   2.3100000e+03   9.0738500e+00  -6.0125000e-02  -6.0308000e-02   3.6050000e-02   9.9898000e-02   9.9866000e-02  -9.9968000e-02
   2.3110000e+03   9.0777780e+00  -4.7830000e-02  -6.3097000e-02   1.1330000e-01   9.9898000e-02   9.9866000e-02  -9.9968000e-02
   2.3120000e+03   9.0816990e+00  -5.8420000e-02  -6.9938000e-02   6.1800000e-02   9.9898000e-02   9.9866000e-02  -9.9968000e-02
   2.3130000e+03   9.0856380e+00  -8.3009000e-02  -6.4360000e-02   3.0900000e-02   9.9898000e-02   9.9866000e-02  -9.9968000e-02
   2.3140000e+03   9.0895380e+00  -4.0652000e-02  -3.6995000e-02  -1.0300000e-02   9.9898000e-02   9.9866000e-02  -9.9968000e-02
   2.3150000e+03   9.0935110e+00  -2.5798000e-02  -5.4230000e-02  -1.5450000e-02   9.9898000e-02   9.9866000e-02  -9.9968000e-02
   2.3160000e+03   9.0974290e+00  -5.3799000e-02  -2.9392000e-02   1.0300000e-02   9.9898000e-02   9.9866000e-02  -9.9968000e-02
   2.3170000e+03   9.1013490e+00  -9.1536000e-02  -1.6211000e-02  -2.0600000e-02   9.9898000e-02   9.9866000e-02  -9.9968000e-02
   2.3180000e+03   9.1052860e+00  -3.5179000e-02  -1.2640000e-03   3.0900000e-02   9.9898000e-02   9.9866000e-02  -9.9967000e-02
   2.3190000e+03   9.1091950e+00  -5.0636000e-02  -1.3934000e-02  -5.1500000e-03   9.9898000e-02   9.9865000e-02  -9.9967000e-02
   2.3200000e+03   9.1131460e+00  -1.1928800e-01  -2.6090000e-02   7.2100000e-02   9.9898000e-02   9.9865000e-02  -9.9967000e-02
   2.3210000e+03   9.1170360e+00  -6.4389000e-02  -3.6233000e-02   5.1500000e-02   9.9898000e-02   9.9865000e-02  -9.9967000e-02
   2.3220000e+03   9.1210070e+00  -4.6373000e-02  -3.8008000e-02   1.0300000e-02   9.9898000e-02   9.9865000e-02  -9.9967000e-02
   2.3230000e+03   9.1249350e+00  -2.9815000e-02  -6.4873000e-02   3.0900000e-02   9.9898000e-02   9.9865000e-02  -9.9967000e-02
   2.3240000e+03   9.1288640e+00  -3.1520000e-02  -5.5243000e-02   2.0600000e-02   9.9898000e-02   9.9865000e-02  -9.9967000e-02
   2.3250000e+03   9.1327570e+00  -6.0373000e-02  -2.5589000e-02  -2.0600000e-02   9.9898000e-02   9.9865000e-02  -9.9967000e-02
   2.3260000e+03   9.1367260e+00  -3.6636000e-02  -2.6352000e-02  -1.0300000e-02   9.9898000e-02   9.9864000e-02  -9.9967000e-02
   2.3270000e+03   9.1406400e+00  -4.9784000e-02  -1.8748000e-02  -5.1500000e-02   9.9898000e-02   9.9864000e-02  -9.9966000e-02
   2.3280000e+03   9.1445870e+00  -2.5442000e-02   1.0393000e-02  -5.6650000e-02   9.9898000e-02   9.9864000e-02  -9.9966000e-02
   2.3290000e+03   9.1484970e+00  -4.3210000e-02  -2.2550000e-02  -1.5450000e-02   9.9898000e-02   9.9864000e-02  -9.9966000e-02
   2.3300000e+03   9.1524440e+00  -7.7536000e-02  -2.8629000e-02   2.0600000e-02   9.9898000e-02   9.9864000e-02  -9.9966000e-02
   2.3310000e+03   9.1563460e+00  -8.0310000e-03  -2.1287000e-02   5.1500000e-03   9.9898000e-02   9.9864000e-02  -9.9966000e-02
   2.3320000e+03   9.1603040e+00  -1.3620300e-01  -6.3848000e-02   2.0600000e-02   9.9898000e-02   9.9864000e-02  -9.9966000e-02
   2.3330000e+03   9.1642260e+00  -1.1697800e-01  -5.8170000e-03  -5.1500000e-03   9.9898000e-02   9.9864000e-02  -9.9966000e-02
   2.3340000e+03   9.1681310e+00  -7.4125000e-02  -4.7889000e-02   5.6650000e-02   9.9898000e-02   9.9863000e-02  -9.9966000e-02
   2.3350000e+03   9.1720950e+00  -4.8078000e-02  -2.8378000e-02  -3.0900000e-02   9.9898000e-02   9.9863000e-02  -9.9966000e-02
   2.3360000e+03   9.1759920e+00  -6.1226000e-02  -2.0774000e-02   1.0300000e-02   9.9898000e-02   9.9863000e-02  -9.9966000e-02
   2.3370000e+03   9.1799550e+00  -8.6360000e-03  -5.1190000e-02   1.5450000e-02   9.9898000e-02   9.9863000e-02  -9.9966000e-02
   2.3380000e+03   9.1838640e+00  -5.4730000e-03  -3.5732000e-02   1.0300000e-02   9.9898000e-02   9.9863000e-02  -9.9967000e-02
   2.3390000e+03   9.1878100e+00  -5.5505000e-02  -1.9761000e-02   2.5750000e-02   9.9898000e-02   9.9863000e-02  -9.9967000e-02
   2.3400000e+03   9.1917120e+00  -2.1179000e-02  -1.3683000e-02   4.6350000e-02   9.9898000e-02   9.9863000e-02  -9.9967000e-02
   2.3410000e+03   9.1956500e+00  -1.3147000e-02   7.6040000e-03  -5.1500000e-03   9.9898000e-02   9.9863000e-02  -9.9967000e-02
   2.3420000e+03   9.1995890e+00  -5.5505000e-02  -1.9761000e-02   6.1800000e-02   9.9898000e-02   9.9863000e-02  -9.9966000e-02
   2.3430000e+03   9.2035300e+00  -8.7272000e-02  -4.0285000e-02   5.1500000e-03   9.9898000e-02   9.9862000e-02  -9.9966000e-02
   2.3440000e+03   9.2074310e+00  -4.8078000e-02  -2.8378000e-02   2.0600000e-02   9.9898000e-02   9.9862000e-02  -9.9966000e-02
   2.3450000e+03   9.2113830e+00  -6.7799000e-02  -1.6972000e-02   0.0000000e+00   9.9898000e-02   9.9862000e-02  -9.9966000e-02
   2.3460000e+03   9.2153180e+00  -9.3241000e-02  -6.5790000e-03   6.1800000e-02   9.9898000e-02   9.9862000e-02  -9.9966000e-02
   2.3470000e+03   9.2192210e+00  -2.7752000e-02  -9.8810000e-03  -4.6350000e-02   9.9898000e-02   9.9862000e-02  -9.9966000e-02
   2.3480000e+03   9.2231790e+00  -7.7288000e-02  -6.3347000e-02   4.1200000e-02   9.9898000e-02   9.9862000e-02  -9.9966000e-02
   2.3490000e+03   9.2270780e+00  -1.0528800e-01  -3.8509000e-02  -3.0900000e-02   9.9898000e-02   9.9862000e-02  -9.9966000e-02
   2.3500000e+03   9.2310370e+00  -3.5700000e-04  -6.4622000e-02   1.0300000e-02   9.9898000e-02   9.9862000e-02  -9.9966000e-02
   2.3510000e+03   9.2349560e+00  -4.6210000e-03  -4.0547000e-02  -5.1500000e-03   9.9898000e-02   9.9862000e-02  -9.9966000e-02
   2.3520000e+03   9.2388970e+00  -7.7536000e-02  -2.8629000e-02  -1.0300000e-02   9.9898000e-02   9.9862000e-02  -9.9966000e-02
   2.3530000e+03   9.2428260e+00  -6.1226000e-02  -2.0774000e-02  -1.5450000e-02   9.9898000e-02   9.9862000e-02  -9.9965000e-02
   2.3540000e+03   9.2467550e+00   1.6915000e-02   3.7758000e-02  -4.6350000e-02   9.9898000e-02   9.9861000e-02  -9.9965000e-02
   2.3550000e+03   9.2506640e+00  -8.4357000e-02   9.8920000e-03  -1.0300000e-02   9.9898000e-02   9.9861000e-02  -9.9965000e-02
   2.3560000e+03   9.2546160e+00  -7.9846000e-02  -4.8902000e-02  -3.6050000e-02   9.9898000e-02   9.9861000e-02  -9.9965000e-02
   2.3570000e+03   9.2585220e+00  -6.2683000e-02  -4.5863000e-02  -3.6050000e-02   9.9898000e-02   9.9861000e-02  -9.9965000e-02
   2.3580000e+03   9.2624780e+00  -5.5257000e-02  -5.4480000e-02   4.1200000e-02   9.9898000e-02   9.9861000e-02  -9.9965000e-02
   2.3590000e+03   9.2664010e+00  -8.5567000e-02  -4.9915000e-02   3.0900000e-02   9.9898000e-02   9.9861000e-02  -9.9965000e-02
   2.3600000e+03   9.2703280e+00  -3.4078000e-02  -4.0797000e-02   3.0900000e-02   9.9898000e-02   9.9861000e-02  -9.9965000e-02
   2.3610000e+03   9.2742420e+00  -3.0915000e-02  -2.5339000e-02   5.1500000e-02   9.9898000e-02   9.9861000e-02  -9.9966000e-02
   2.3620000e+03   9.2781680e+00  -8.7272000e-02  -4.0285000e-02   3.0900000e-02   9.9898000e-02   9.9861000e-02  -9.9966000e-02
   2.3630000e+03   9.2820940e+00   1.3147000e-02  -7.6040000e-03   2.5750000e-02   9.9898000e-02   9.9860000e-02  -9.9966000e-02
   2.3640000e+03   9.2860130e+00  -2.6047000e-02  -1.9511000e-02   4.6350000e-02   9.9898000e-02   9.9860000e-02  -9.9966000e-02
   2.3650000e+03   9.2899850e+00  -9.3241000e-02  -6.5790000e-03   5.1500000e-03   9.9898000e-02   9.9860000e-02  -9.9966000e-02
   2.3660000e+03   9.2938880e+00  -5.9768000e-02   4.3140000e-03  -1.5450000e-02   9.9898000e-02   9.9860000e-02  -9.9966000e-02
   2.3670000e+03   9.2978010e+00  -5.7210000e-02  -1.0131000e-02   1.0300000e-02   9.9898000e-02   9.9860000e-02  -9.9966000e-02
   2.3680000e+03   9.3017570e+00  -1.1758300e-01  -3.5720000e-02   1.5450000e-02   9.9898000e-02   9.9860000e-02  -9.9966000e-02
   2.3690000e+03   9.3056930e+00  -6.4993000e-02  -6.6136000e-02   2.5750000e-02   9.9898000e-02   9.9860000e-02  -9.9965000e-02
   2.3700000e+03   9.3096360e+00  -1.5210000e-02  -4.7388000e-02   3.6050000e-02   9.9898000e-02   9.9860000e-02  -9.9965000e-02
   2.3710000e+03   9.3135610e+00  -9.5909000e-02  -9.1475000e-02   6.6950000e-02   9.9898000e-02   9.9859000e-02  -9.9965000e-02
   2.3720000e+03   9.3174940e+00  -6.4141000e-02  -7.0951000e-02   3.0900000e-02   9.9898000e-02   9.9859000e-02  -9.9965000e-02
   2.3730000e+03   9.3214200e+00  -1.9473000e-02  -2.3313000e-02   4.6350000e-02   9.9898000e-02   9.9859000e-02  -9.9965000e-02
   2.3740000e+03   9.3253510e+00  -8.0094000e-02  -1.4183000e-02   2.5750000e-02   9.9898000e-02   9.9859000e-02  -9.9965000e-02
   2.3750000e+03   9.3292510e+00  -7.4373000e-02  -1.3170000e-02  -5.1500000e-03   9.9898000e-02   9.9859000e-02  -9.9965000e-02
   2.3760000e+03   9.3332120e+00  -2.5580000e-03   1.4445000e-02  -6.6950000e-02   9.9898000e-02   9.9859000e-02  -9.9965000e-02
   2.3770000e+03   9.3371050e+00  -6.7194000e-02   1.2931000e-02  -1.5450000e-02   9.9898000e-02   9.9859000e-02  -9.9965000e-02
   2.3780000e+03   9.3410550e+00  -1.2159800e-01  -4.6364000e-02  -7.2100000e-02   9.9898000e-02   9.9859000e-02  -9.9965000e-02
   2.3790000e+03   9.3450000e+00  -8.3257000e-02  -2.9642000e-02  -3.0900000e-02   9.9898000e-02   9.9858000e-02  -9.9965000e-02
   2.3800000e+03   9.3489090e+00  -3.8342000e-02  -1.6722000e-02   0.0000000e+00   9.9898000e-02   9.9858000e-02  -9.9964000e-02
   2.3810000e+03   9.3528590e+00  -1.2731900e-01  -4.7377000e-02  -2.0600000e-02   9.9898000e-02   9.9858000e-02  -9.9964000e-02
   2.3820000e+03   9.3567630e+00  -6.3179000e-02   2.3575000e-02   1.0300000e-02   9.9898000e-02   9.9858000e-02  -9.9964000e-02
   2.3830000e+03   9.3607180e+00  -4.8680000e-03  -5.8280000e-03   7.2100000e-02   9.9898000e-02   9.9858000e-02  -9.9964000e-02
   2.3840000e+03   9.3646400e+00  -7.8993000e-02  -5.3717000e-02  -1.0300000e-02   9.9898000e-02   9.9858000e-02  -9.9964000e-02
   2.3850000e+03   9.3685790e+00  -7.1815000e-02  -2.7616000e-02   3.6050000e-02   9.9898000e-02   9.9858000e-02  -9.9964000e-02
   2.3860000e+03   9.3725040e+00   1.1690000e-02  -3.2692000e-02  -3.0900000e-02   9.9898000e-02   9.9858000e-02  -9.9965000e-02
   2.3870000e+03   9.3764360e+00  -3.1520000e-02  -5.5243000e-02   3.6050000e-02   9.9898000e-02   9.9858000e-02  -9.9965000e-02
   2.3880000e+03   9.3803610e+00  -6.1226000e-02  -2.0774000e-02  -2.5750000e-02   9.9898000e-02   9.9857000e-02  -9.9965000e-02
   2.3890000e+03   9.3842950e+00  -5.5505000e-02  -1.9761000e-02   1.5450000e-02   9.9898000e-02   9.9857000e-02  -9.9965000e-02
   2.3900000e+03   9.3881890e+00  -7.8389000e-02  -2.3814000e-02   5.1500000e-03   9.9898000e-02   9.9857000e-02  -9.9965000e-02
   2.3910000e+03   9.3921550e+00  -9.9567000e-02  -3.7496000e-02   5.1500000e-03   9.9898000e-02   9.9857000e-02  -9.9965000e-02
   2.3920000e+03   9.3960690e+00  -9.4451000e-02  -6.6387000e-02   4.6350000e-02   9.9898000e-02   9.9857000e-02  -9.9965000e-02
   2.3930000e+03   9.4000120e+00  -2.4342000e-02  -2.9141000e-02   6.6950000e-02   9.9898000e-02   9.9857000e-02  -9.9965000e-02
   2.3940000e+03   9.4039420e+00  -9.0435000e-02  -5.5743000e-02   2.0600000e-02   9.9898000e-02   9.9857000e-02  -9.9965000e-02
   2.3950000e+03   9.4078710e+00  -4.9536000e-02  -5.3467000e-02   7.2100000e-02   9.9898000e-02   9.9857000e-02  -9.9964000e-02
   2.3960000e+03   9.4117770e+00  -4.9784000e-02  -1.8748000e-02   1.0300000e-02   9.9898000e-02   9.9856000e-02  -9.9964000e-02
   2.3970000e+03   9.4157320e+00  -1.0187800e-01  -5.7768000e-02   5.1500000e-03   9.9898000e-02   9.9856000e-02  -9.9964000e-02
   2.3980000e+03   9.4196390e+00  -5.6357000e-02  -1.4945000e-02  -2.0600000e-02   9.9898000e-02   9.9856000e-02  -9.9964000e-02
   2.3990000e+03   9.4235960e+00   1.2542000e-02  -3.7508000e-02   5.1500000e-03   9.9898000e-02   9.9856000e-02  -9.9964000e-02
   2.4000000e+03   9.4274980e+00  -4.9537000e-02  -5.3466000e-02  -6.6950000e-02   9.9898000e-02   9.9856000e-02  -9.9964000e-02
   2.4010000e+03   9.4314500e+00  -4.1146000e-02   3.2443000e-02   1.5450000e-02   9.9898000e-02   9.9856000e-02  -9.9964000e-02
   2.4020000e+03   9.4353860e+00  -4.4916000e-02  -1.2919000e-02  -3.6050000e-02   9.9898000e-02   9.9856000e-02  -9.9964000e-02
   2.4030000e+03   9.4392850e+00  -5.5752000e-02   1.4959000e-02  -1.5450000e-02   9.9898000e-02   9.9856000e-02  -9.9964000e-02
   2.4040000e+03   9.4432120e+00  -1.3986200e-01  -9.8650000e-03   1.5450000e-02   9.9898000e-02   9.9855000e-02  -9.9964000e-02
   2.4050000e+03   9.4471430e+00  -7.2175000e-02  -9.2236000e-02  -2.0600000e-02   9.9898000e-02   9.9855000e-02  -9.9964000e-02
   2.4060000e+03   9.4510980e+00  -1.0102600e-01  -6.2582000e-02   1.0300000e-02   9.9898000e-02   9.9855000e-02  -9.9963000e-02
   2.4070000e+03   9.4550000e+00  -7.1569000e-02  -6.2332000e-02  -4.1200000e-02   9.9898000e-02   9.9855000e-02  -9.9964000e-02
   2.4080000e+03   9.4589610e+00  -3.9553000e-02  -7.6528000e-02  -1.5450000e-02   9.9898000e-02   9.9855000e-02  -9.9964000e-02
   2.4090000e+03   9.4628810e+00  -7.0963000e-02  -3.2429000e-02  -4.6350000e-02   9.9898000e-02   9.9855000e-02  -9.9964000e-02
   2.4100000e+03   9.4668200e+00  -6.6095000e-02  -2.6601000e-02  -2.5750000e-02   9.9898000e-02   9.9855000e-02  -9.9964000e-02
   2.4110000e+03   9.4707510e+00  -2.9211000e-02  -3.4968000e-02   1.5450000e-02   9.9898000e-02   9.9855000e-02  -9.9964000e-02
   2.4120000e+03   9.4746800e+00  -2.4342000e-02  -2.9140000e-02   5.1500000e-03   9.9898000e-02   9.9855000e-02  -9.9964000e-02
   2.4130000e+03   9.4785950e+00  -5.9768000e-02   4.3160000e-03   2.0600000e-02   9.9898000e-02   9.9855000e-02  -9.9964000e-02
   2.4140000e+03   9.4825360e+00  -8.6668000e-02  -1.0379000e-02   5.6650000e-02   9.9898000e-02   9.9854000e-02  -9.9964000e-02
   2.4150000e+03   9.4864500e+00  -7.5226000e-02  -8.3530000e-03   4.1200000e-02   9.9898000e-02   9.9854000e-02  -9.9964000e-02
   2.4160000e+03   9.4903980e+00  -7.1816000e-02  -2.7614000e-02   5.1500000e-02   9.9898000e-02   9.9854000e-02  -9.9964000e-02
   2.4170000e+03   9.4943070e+00  -8.3504000e-02   5.0790000e-03   5.1500000e-02   9.9898000e-02   9.9854000e-02  -9.9964000e-02
   2.4180000e+03   9.4982710e+00  -8.1553000e-02  -3.9270000e-02   3.6050000e-02   9.9898000e-02   9.9853000e-02  -9.9964000e-02
   2.4190000e+03   9.5021890e+00  -6.9258000e-02  -4.2059000e-02   3.0900000e-02   9.9898000e-02   9.9853000e-02  -9.9964000e-02
   2.4200000e+03   9.5060930e+00  -2.8358000e-02  -3.9783000e-02   4.1200000e-02   9.9898000e-02   9.9853000e-02  -9.9964000e-02
   2.4210000e+03   9.5100480e+00  -7.9847000e-02  -4.8900000e-02   5.1500000e-03   9.9898000e-02   9.9853000e-02  -9.9964000e-02
   2.4220000e+03   9.5139350e+00  -8.4357000e-02   9.8940000e-03   7.2100000e-02   9.9898000e-02   9.9853000e-02  -9.9964000e-02
   2.4230000e+03   9.5179040e+00   1.1442000e-02   2.0260000e-03   1.5450000e-02   9.9898000e-02   9.9853000e-02  -9.9964000e-02
   2.4240000e+03   9.5218110e+00  -8.6380000e-03  -5.1190000e-02   3.6050000e-02   9.9898000e-02   9.9853000e-02  -9.9964000e-02
   2.4250000e+03   9.5257640e+00  -8.4110000e-02  -2.4824000e-02  -5.1500000e-03   9.9898000e-02   9.9853000e-02  -9.9963000e-02
   2.4260000e+03   9.5296670e+00  -2.6653000e-02  -4.9414000e-02   5.1500000e-03   9.9898000e-02   9.9853000e-02  -9.9963000e-02
   2.4270000e+03   9.5336230e+00  -2.7505000e-02  -4.4599000e-02  -5.6650000e-02   9.9898000e-02   9.9853000e-02  -9.9963000e-02
   2.4280000e+03   9.5375390e+00  -9.1289000e-02  -5.0927000e-02  -1.5450000e-02   9.9898000e-02   9.9852000e-02  -9.9963000e-02
   2.4290000e+03   9.5414850e+00  -6.8405000e-02  -4.6875000e-02  -1.5450000e-02   9.9898000e-02   9.9852000e-02  -9.9963000e-02
   2.4300000e+03   9.5453850e+00  -1.2900000e-02  -2.7115000e-02  -2.5750000e-02   9.9898000e-02   9.9852000e-02  -9.9963000e-02
   2.4310000e+03   9.5493480e+00  -9.8110000e-02  -1.2405000e-02  -4.1200000e-02   9.9898000e-02   9.9852000e-02  -9.9963000e-02
   2.4320000e+03   9.5532680e+00  -1.1502600e-01  -5.0162000e-02  -1.0300000e-02   9.9898000e-02   9.9852000e-02  -9.9963000e-02
   2.4330000e+03   9.5571820e+00  -2.0080000e-02  -5.3216000e-02   2.5750000e-02   9.9898000e-02   9.9852000e-02  -9.9963000e-02
   2.4340000e+03   9.5611320e+00  -6.2684000e-02  -4.5861000e-02   2.0600000e-02   9.9898000e-02   9.9852000e-02  -9.9963000e-02
   2.4350000e+03   9.5650380e+00  -7.3521000e-02  -1.7983000e-02  -5.1500000e-03   9.9898000e-02   9.9852000e-02  -9.9963000e-02
   2.4360000e+03   9.5689930e+00  -1.4605000e-02  -1.7484000e-02   2.5750000e-02   9.9898000e-02   9.9852000e-02  -9.9963000e-02
   2.4370000e+03   9.5729210e+00  -5.8063000e-02  -5.3140000e-03  -3.6050000e-02   9.9898000e-02   9.9851000e-02  -9.9963000e-02
   2.4380000e+03   9.5768510e+00  -9.5799000e-02   7.8670000e-03   5.1500000e-03   9.9898000e-02   9.9851000e-02  -9.9963000e-02
   2.4390000e+03   9.5807750e+00  -5.9768000e-02   4.3150000e-03   0.0000000e+00   9.9898000e-02   9.9851000e-02  -9.9963000e-02
   2.4400000e+03   9.5846950e+00  -6.2931000e-02  -1.1143000e-02  -1.5450000e-02   9.9898000e-02   9.9851000e-02  -9.9963000e-02
   2.4410000e+03   9.5886280e+00  -9.6404000e-02  -2.2036000e-02   1.0300000e-02   9.9898000e-02   9.9851000e-02  -9.9963000e-02
   2.4420000e+03   9.5925530e+00  -9.0683000e-02  -2.1023000e-02   6.6950000e-02   9.9898000e-02   9.9851000e-02  -9.9963000e-02
   2.4430000e+03   9.5965040e+00  -5.0637000e-02  -1.3932000e-02   3.0900000e-02   9.9898000e-02   9.9851000e-02  -9.9963000e-02
   2.4440000e+03   9.6004310e+00  -6.8405000e-02  -4.6874000e-02   5.1500000e-02   9.9898000e-02   9.9850000e-02  -9.9963000e-02
   2.4450000e+03   9.6043540e+00  -6.2684000e-02  -4.5861000e-02   2.0600000e-02   9.9898000e-02   9.9850000e-02  -9.9963000e-02
   2.4460000e+03   9.6082850e+00  -4.4669000e-02  -4.7637000e-02   4.1200000e-02   9.9898000e-02   9.9850000e-02  -9.9963000e-02
   2.4470000e+03   9.6122140e+00  -5.5258000e-02  -5.4478000e-02   0.0000000e+00   9.9898000e-02   9.9850000e-02  -9.9963000e-02
   2.4480000e+03   9.6161260e+00  -4.0653000e-02  -3.6994000e-02   2.0600000e-02   9.9898000e-02   9.9850000e-02  -9.9963000e-02
   2.4490000e+03   9.6200750e+00  -8.9584000e-02  -6.0556000e-02  -4.1200000e-02   9.9898000e-02   9.9850000e-02  -9.9963000e-02
   2.4500000e+03   9.6239810e+00  -3.4100000e-03   1.9260000e-02  -1.5450000e-02   9.9898000e-02   9.9850000e-02  -9.9963000e-02
   2.4510000e+03   9.6279370e+00  -5.4653000e-02  -2.4575000e-02  -5.1500000e-02   9.9898000e-02   9.9850000e-02  -9.9962000e-02
   2.4520000e+03   9.6318580e+00  -6.2931000e-02  -1.1142000e-02   2.0600000e-02   9.9898000e-02   9.9850000e-02  -9.9962000e-02
   2.4530000e+03   9.6357960e+00  -8.6668000e-02  -1.0379000e-02  -3.0900000e-02   9.9898000e-02   9.9850000e-02  -9.9962000e-02
   2.4540000e+03   9.6396960e+00  -6.3290000e-02  -7.5765000e-02   5.6650000e-02   9.9898000e-02   9.9849000e-02  -9.9962000e-02
   2.4550000e+03   9.6436430e+00  -4.5521000e-02  -4.2822000e-02   0.0000000e+00   9.9898000e-02   9.9849000e-02  -9.9962000e-02
   2.4560000e+03   9.6475770e+00  -7.8995000e-02  -5.3715000e-02  -2.0600000e-02   9.9898000e-02   9.9849000e-02  -9.9962000e-02
   2.4570000e+03   9.6514910e+00  -5.6963000e-02  -4.4848000e-02   1.5450000e-02   9.9898000e-02   9.9849000e-02  -9.9962000e-02
   2.4580000e+03   9.6554510e+00   4.0160000e-03   1.0643000e-02  -3.6050000e-02   9.9898000e-02   9.9849000e-02  -9.9962000e-02
   2.4590000e+03   9.6593750e+00  -5.3194000e-02   5.1400000e-04  -3.0900000e-02   9.9898000e-02   9.9849000e-02  -9.9962000e-02
   2.4600000e+03   9.6633020e+00  -8.4357000e-02   9.8940000e-03  -3.6050000e-02   9.9898000e-02   9.9849000e-02  -9.9962000e-02
   2.4610000e+03   9.6672240e+00   2.5580000e-03  -1.4445000e-02  -3.6050000e-02   9.9898000e-02   9.9848000e-02  -9.9962000e-02
   2.4620000e+03   9.6712080e+00  -5.8063000e-02  -5.3140000e-03  -5.6650000e-02   9.9898000e-02   9.9848000e-02  -9.9962000e-02
   2.4630000e+03   9.6750610e+00  -1.0212600e-01  -2.3048000e-02   1.0300000e-02   9.9898000e-02   9.9848000e-02  -9.9962000e-02
   2.4640000e+03   9.6790140e+00  -7.3274000e-02  -5.2702000e-02   4.6350000e-02   9.9898000e-02   9.9848000e-02  -9.9962000e-02
   2.4650000e+03   9.6829500e+00  -3.5784000e-02  -3.1166000e-02   2.0600000e-02   9.9898000e-02   9.9848000e-02  -9.9962000e-02
   2.4660000e+03   9.6868850e+00  -1.0784700e-01  -2.4061000e-02   7.7250000e-02   9.9898000e-02   9.9848000e-02  -9.9962000e-02
   2.4670000e+03   9.6908150e+00  -9.9321000e-02  -7.2212000e-02   8.2400000e-02   9.9898000e-02   9.9848000e-02  -9.9962000e-02
   2.4680000e+03   9.6947360e+00   8.5250000e-03  -4.8151000e-02   6.1800000e-02   9.9898000e-02   9.9848000e-02  -9.9962000e-02
   2.4690000e+03   9.6986620e+00  -5.6963000e-02  -4.4848000e-02   1.0300000e-02   9.9898000e-02   9.9848000e-02  -9.9962000e-02
   2.4700000e+03   9.7025600e+00  -5.5505000e-02  -1.9760000e-02   3.6050000e-02   9.9898000e-02   9.9848000e-02  -9.9962000e-02
   2.4710000e+03   9.7065340e+00   1.3147000e-02  -7.6040000e-03   4.1200000e-02   9.9898000e-02   9.9848000e-02  -9.9962000e-02
   2.4720000e+03   9.7104370e+00  -6.5242000e-02  -3.1416000e-02  -5.1500000e-03   9.9898000e-02   9.9847000e-02  -9.9962000e-02
   2.4730000e+03   9.7143920e+00  -7.0963000e-02  -3.2429000e-02   3.6050000e-02   9.9898000e-02   9.9847000e-02  -9.9962000e-02
   2.4740000e+03   9.7183140e+00  -5.6358000e-02  -1.4945000e-02   2.5750000e-02   9.9898000e-02   9.9847000e-02  -9.9962000e-02
   2.4750000e+03   9.7222540e+00  -6.6095000e-02  -2.6601000e-02   2.5750000e-02   9.9898000e-02   9.9847000e-02  -9.9961000e-02
   2.4760000e+03   9.7261530e+00  -8.5568000e-02  -4.9913000e-02   4.1200000e-02   9.9898000e-02   9.9847000e-02  -9.9961000e-02
   2.4770000e+03   9.7301100e+00  -1.0443700e-01  -4.3321000e-02   5.6650000e-02   9.9898000e-02   9.9846000e-02  -9.9961000e-02
   2.4780000e+03   9.7340150e+00  -6.7194000e-02   1.2933000e-02  -2.0600000e-02   9.9898000e-02   9.9846000e-02  -9.9961000e-02
   2.4790000e+03   9.7379790e+00  -5.2342000e-02  -4.3010000e-03  -1.0300000e-02   9.9898000e-02   9.9846000e-02  -9.9961000e-02
   2.4800000e+03   9.7418940e+00  -4.4063000e-02  -1.7734000e-02  -3.6050000e-02   9.9898000e-02   9.9846000e-02  -9.9961000e-02
   2.4810000e+03   9.7458130e+00  -2.8852000e-02   2.9654000e-02  -5.1500000e-03   9.9898000e-02   9.9846000e-02  -9.9961000e-02
   2.4820000e+03   9.7497600e+00  -3.8948000e-02  -4.6624000e-02  -3.6050000e-02   9.9898000e-02   9.9846000e-02  -9.9961000e-02
   2.4830000e+03   9.7536790e+00  -1.9474000e-02  -2.3312000e-02  -1.5450000e-02   9.9898000e-02   9.9846000e-02  -9.9961000e-02
   2.4840000e+03   9.7576180e+00  -3.4326000e-02  -6.0780000e-03  -2.5750000e-02   9.9898000e-02   9.9846000e-02  -9.9961000e-02
   2.4850000e+03   9.7615480e+00  -5.1242000e-02  -4.3835000e-02  -1.0300000e-02   9.9898000e-02   9.9845000e-02  -9.9961000e-02
   2.4860000e+03   9.7654460e+00  -9.4946000e-02   3.0530000e-03   1.0300000e-02   9.9898000e-02   9.9845000e-02  -9.9960000e-02
   2.4870000e+03   9.7694080e+00  -1.0212600e-01  -2.3048000e-02   2.5750000e-02   9.9898000e-02   9.9845000e-02  -9.9960000e-02
   2.4880000e+03   9.7733360e+00  -8.4963000e-02  -2.0009000e-02  -1.0300000e-02   9.9898000e-02   9.9845000e-02  -9.9960000e-02
   2.4890000e+03   9.7772350e+00  -5.4406000e-02  -5.9293000e-02   6.1800000e-02   9.9898000e-02   9.9845000e-02  -9.9960000e-02
   2.4900000e+03   9.7811980e+00  -7.4979000e-02  -4.3072000e-02  -3.6050000e-02   9.9898000e-02   9.9845000e-02  -9.9961000e-02
   2.4910000e+03   9.7851050e+00  -1.0358400e-01  -4.8137000e-02   3.0900000e-02   9.9898000e-02   9.9845000e-02  -9.9961000e-02
   2.4920000e+03   9.7890560e+00  -1.7769000e-02  -3.2942000e-02   0.0000000e+00   9.9898000e-02   9.9845000e-02  -9.9961000e-02
   2.4930000e+03   9.7929850e+00  -2.6047000e-02  -1.9510000e-02   0.0000000e+00   9.9898000e-02   9.9845000e-02  -9.9961000e-02
   2.4940000e+03   9.7969130e+00  -1.2330500e-01  -3.6730000e-02   0.0000000e+00   9.9898000e-02   9.9845000e-02  -9.9961000e-02
   2.4950000e+03   9.8008380e+00  -5.5505000e-02  -1.9760000e-02   7.2100000e-02   9.9898000e-02   9.9845000e-02  -9.9961000e-02
   2.4960000e+03   9.8047740e+00  -2.1426000e-02   2.1037000e-02   5.1500000e-02   9.9898000e-02   9.9844000e-02  -9.9961000e-02
   2.4970000e+03   9.8086700e+00  -8.0947000e-02  -9.3660000e-03   3.6050000e-02   9.9898000e-02   9.9844000e-02  -9.9961000e-02
   2.4980000e+03   9.8126330e+00  -8.5815000e-02  -1.5194000e-02   4.6350000e-02   9.9898000e-02   9.9844000e-02  -9.9961000e-02
   2.4990000e+03   9.8165400e+00  -7.6931000e-02   1.2770000e-03   5.1500000e-02   9.9898000e-02   9.9844000e-02  -9.9961000e-02
   2.5000000e+03   9.8204960e+00  -7.3521000e-02  -1.7983000e-02   0.0000000e+00   9.9898000e-02   9.9844000e-02  -9.9960000e-02
   2.5010000e+03   9.8243950e+00  -6.5848000e-02  -6.1319000e-02   1.5450000e-02   9.9898000e-02   9.9844000e-02  -9.9960000e-02
   2.5020000e+03   9.8283520e+00  -2.3110000e-03  -2.0273000e-02  -3.0900000e-02   9.9898000e-02   9.9843000e-02  -9.9960000e-02
   2.5030000e+03   9.8322650e+00  -1.8375000e-02  -6.2846000e-02   5.1500000e-03   9.9898000e-02   9.9843000e-02  -9.9960000e-02
   2.5040000e+03   9.8362070e+00  -4.2964000e-02  -5.7268000e-02  -4.6350000e-02   9.9898000e-02   9.9843000e-02  -9.9960000e-02
   2.5050000e+03   9.8401450e+00   1.6557000e-02  -2.6865000e-02   4.6350000e-02   9.9898000e-02   9.9843000e-02  -9.9960000e-02
   2.5060000e+03   9.8440400e+00  -4.3210000e-02  -2.2549000e-02  -4.1200000e-02   9.9898000e-02   9.9843000e-02  -9.9960000e-02
   2.5070000e+03   9.8480030e+00  -1.0006200e-01   3.1944000e-02   0.0000000e+00   9.9898000e-02   9.9843000e-02  -9.9960000e-02
   2.5080000e+03   9.8519280e+00  -4.8326000e-02   6.3420000e-03  -3.6050000e-02   9.9898000e-02   9.9843000e-02  -9.9960000e-02
   2.5090000e+03   9.8558710e+00  -3.4079000e-02  -4.0796000e-02  -4.6350000e-02   9.9898000e-02   9.9843000e-02  -9.9960000e-02
   2.5100000e+03   9.8597860e+00  -1.0443700e-01  -4.3321000e-02   2.0600000e-02   9.9898000e-02   9.9843000e-02  -9.9960000e-02
   2.5110000e+03   9.8637220e+00  -6.0979000e-02  -5.5491000e-02   4.1200000e-02   9.9898000e-02   9.9843000e-02  -9.9959000e-02
   2.5120000e+03   9.8676410e+00  -2.0080000e-02  -5.3216000e-02  -2.0600000e-02   9.9898000e-02   9.9842000e-02  -9.9959000e-02
   2.5130000e+03   9.8715710e+00  -6.6947000e-02  -2.1786000e-02  -3.0900000e-02   9.9898000e-02   9.9842000e-02  -9.9960000e-02
   2.5140000e+03   9.8755110e+00  -8.2405000e-02  -3.4455000e-02  -1.0300000e-02   9.9898000e-02   9.9842000e-02  -9.9960000e-02
   2.5150000e+03   9.8794390e+00  -4.7226000e-02  -3.3192000e-02  -1.0300000e-02   9.9898000e-02   9.9842000e-02  -9.9960000e-02
   2.5160000e+03   9.8833380e+00  -4.6374000e-02  -3.8007000e-02  -5.1500000e-03   9.9898000e-02   9.9842000e-02  -9.9960000e-02
   2.5170000e+03   9.8872960e+00  -5.5505000e-02  -1.9760000e-02  -1.0300000e-02   9.9898000e-02   9.9842000e-02  -9.9960000e-02
   2.5180000e+03   9.8912030e+00  -1.9474000e-02  -2.3312000e-02   2.0600000e-02   9.9898000e-02   9.9842000e-02  -9.9960000e-02
   2.5190000e+03   9.8951570e+00  -8.2652000e-02   2.6400000e-04   5.1500000e-02   9.9898000e-02   9.9842000e-02  -9.9960000e-02
   2.5200000e+03   9.8990630e+00  -1.0553600e-01  -3.7880000e-03   3.0900000e-02   9.9898000e-02   9.9842000e-02  -9.9960000e-02
   2.5210000e+03   9.9029910e+00  -8.8126000e-02  -3.5468000e-02   3.6050000e-02   9.9898000e-02   9.9841000e-02  -9.9960000e-02
   2.5220000e+03   9.9069460e+00  -3.5784000e-02  -3.1166000e-02   2.5750000e-02   9.9898000e-02   9.9841000e-02  -9.9960000e-02
   2.5230000e+03   9.9108720e+00  -7.8995000e-02  -5.3715000e-02   5.1500000e-02   9.9898000e-02   9.9841000e-02  -9.9960000e-02
   2.5240000e+03   9.9148050e+00  -4.8079000e-02  -2.8377000e-02   3.6050000e-02   9.9898000e-02   9.9841000e-02  -9.9960000e-02
   2.5250000e+03   9.9187060e+00  -3.0669000e-02  -6.0057000e-02   1.0300000e-02   9.9898000e-02   9.9841000e-02  -9.9960000e-02
   2.5260000e+03   9.9226820e+00  -1.4605000e-02  -1.7484000e-02   7.2100000e-02   9.9898000e-02   9.9841000e-02  -9.9960000e-02
   2.5270000e+03   9.9265680e+00  -7.8389000e-02  -2.3811000e-02   4.1200000e-02   9.9898000e-02   9.9841000e-02  -9.9960000e-02
   2.5280000e+03   9.9305270e+00  -4.9784000e-02  -1.8747000e-02   4.1200000e-02   9.9898000e-02   9.9841000e-02  -9.9959000e-02
   2.5290000e+03   9.9344530e+00  -5.7210000e-02  -1.0129000e-02   2.0600000e-02   9.9898000e-02   9.9841000e-02  -9.9959000e-02
   2.5300000e+03   9.9383600e+00  -3.9801000e-02  -4.1809000e-02   3.6050000e-02   9.9898000e-02   9.9841000e-02  -9.9959000e-02
   2.5310000e+03   9.9423070e+00  -5.1243000e-02  -4.3835000e-02  -2.0600000e-02   9.9898000e-02   9.9840000e-02  -9.9959000e-02
   2.5320000e+03   9.9462430e+00  -1.0553600e-01  -3.7860000e-03  -2.0600000e-02   9.9898000e-02   9.9840000e-02  -9.9959000e-02
   2.5330000e+03   9.9501660e+00  -1.0443800e-01  -4.3319000e-02  -1.0300000e-02   9.9898000e-02   9.9840000e-02  -9.9959000e-02
   2.5340000e+03   9.9541030e+00  -6.7554000e-02  -5.1687000e-02   5.1500000e-03   9.9898000e-02   9.9840000e-02  -9.9959000e-02
   2.5350000e+03   9.9580080e+00  -4.7473000e-02   1.5280000e-03  -2.5750000e-02   9.9898000e-02   9.9840000e-02  -9.9959000e-02
   2.5360000e+03   9.9619230e+00  -3.2621000e-02  -1.5707000e-02   3.6050000e-02   9.9898000e-02   9.9840000e-02  -9.9959000e-02
   2.5370000e+03   9.9658960e+00  -2.9212000e-02  -3.4968000e-02   1.5450000e-02   9.9898000e-02   9.9840000e-02  -9.9959000e-02
   2.5380000e+03   9.9697800e+00  -5.1489000e-02  -9.1150000e-03  -1.0300000e-02   9.9898000e-02   9.9840000e-02  -9.9959000e-02
   2.5390000e+03   9.9737540e+00  -8.1554000e-02  -3.9268000e-02   2.0600000e-02   9.9898000e-02   9.9839000e-02  -9.9959000e-02
   2.5400000e+03   9.9776520e+00  -5.3194000e-02   5.1500000e-04   1.5450000e-02   9.9898000e-02   9.9839000e-02  -9.9959000e-02
   2.5410000e+03   9.9816140e+00  -5.7210000e-02  -1.0128000e-02  -1.5450000e-02   9.9898000e-02   9.9839000e-02  -9.9959000e-02
   2.5420000e+03   9.9855090e+00  -9.5553000e-02  -2.6848000e-02   2.5750000e-02   9.9898000e-02   9.9839000e-02  -9.9959000e-02
   2.5430000e+03   9.9894810e+00  -3.7490000e-02  -2.1535000e-02  -1.5450000e-02   9.9898000e-02   9.9839000e-02  -9.9959000e-02
   2.5440000e+03   9.9933640e+00  -7.4734000e-02  -7.7789000e-02  -5.1500000e-03   9.9898000e-02   9.9839000e-02  -9.9959000e-02
   2.5450000e+03   9.9973300e+00  -1.0017600e-01  -6.7394000e-02   0.0000000e+00   9.9898000e-02   9.9839000e-02  -9.9959000e-02
   2.5460000e+03   1.0001237e+01  -3.1523000e-02  -5.5241000e-02   4.6350000e-02   9.9898000e-02   9.9839000e-02  -9.9959000e-02
   2.5470000e+03   1.0005188e+01  -6.6948000e-02  -2.1784000e-02   3.0900000e-02   9.9898000e-02   9.9839000e-02  -9.9959000e-02
   2.5480000e+03   1.0009096e+01  -8.1799000e-02  -4.5490000e-03   3.0900000e-02   9.9898000e-02   9.9839000e-02  -9.9959000e-02
   2.5490000e+03   1.0013024e+01   1.6557000e-02  -2.6865000e-02   2.0600000e-02   9.9898000e-02   9.9838000e-02  -9.9959000e-02
   2.5500000e+03   1.0016964e+01  -5.4653000e-02  -2.4573000e-02   2.5750000e-02   9.9898000e-02   9.9838000e-02  -9.9959000e-02
   2.5510000e+03   1.0020878e+01  -1.1356800e-01  -2.5071000e-02  -5.1500000e-03   9.9898000e-02   9.9838000e-02  -9.9959000e-02
   2.5520000e+03   1.0024837e+01  -5.4653000e-02  -2.4573000e-02   5.6650000e-02   9.9898000e-02   9.9838000e-02  -9.9959000e-02
   2.5530000e+03   1.0028768e+01  -6.9259000e-02  -4.2057000e-02  -1.5450000e-02   9.9898000e-02   9.9838000e-02  -9.9959000e-02
   2.5540000e+03   1.0032697e+01  -6.2079000e-02  -1.5956000e-02   4.6350000e-02   9.9898000e-02   9.9838000e-02  -9.9959000e-02
   2.5550000e+03   1.0036595e+01  -7.0964000e-02  -3.2427000e-02  -1.0300000e-02   9.9898000e-02   9.9837000e-02  -9.9958000e-02
   2.5560000e+03   1.0040558e+01  -6.6948000e-02  -2.1784000e-02   1.5450000e-02   9.9898000e-02   9.9837000e-02  -9.9958000e-02
   2.5570000e+03   1.0044455e+01  -1.0699500e-01  -2.8873000e-02  -3.6050000e-02   9.9898000e-02   9.9837000e-02  -9.9958000e-02
   2.5580000e+03   1.0048417e+01  -6.5849000e-02  -6.1318000e-02   1.5450000e-02   9.9898000e-02   9.9837000e-02  -9.9958000e-02
   2.5590000e+03   1.0052326e+01  -6.0700000e-04  -2.9904000e-02  -1.5450000e-02   9.9898000e-02   9.9837000e-02  -9.9958000e-02
   2.5600000e+03   1.0056273e+01  -8.1554000e-02  -3.9268000e-02  -2.0600000e-02   9.9898000e-02   9.9837000e-02  -9.9958000e-02
   2.5610000e+03   1.0060206e+01  -9.4094000e-02  -1.7590000e-03   2.5750000e-02   9.9898000e-02   9.9837000e-02  -9.9958000e-02
   2.5620000e+03   1.0064133e+01  -8.0320000e-03  -2.1286000e-02   1.0300000e-02   9.9898000e-02   9.9837000e-02  -9.9958000e-02
   2.5630000e+03   1.0068038e+01  -6.5243000e-02  -3.1414000e-02  -5.1500000e-03   9.9898000e-02   9.9837000e-02  -9.9958000e-02
   2.5640000e+03   1.0071979e+01  -1.0443800e-01  -4.3319000e-02  -2.5750000e-02   9.9898000e-02   9.9837000e-02  -9.9958000e-02
   2.5650000e+03   1.0075923e+01  -3.8097000e-02  -5.1439000e-02  -2.0600000e-02   9.9898000e-02   9.9837000e-02  -9.9958000e-02
   2.5660000e+03   1.0079813e+01  -4.4916000e-02  -1.2917000e-02  -3.6050000e-02   9.9898000e-02   9.9836000e-02  -9.9958000e-02
   2.5670000e+03   1.0083786e+01  -7.7291000e-02  -6.3343000e-02   5.1500000e-03   9.9898000e-02   9.9836000e-02  -9.9958000e-02
   2.5680000e+03   1.0087714e+01  -4.1752000e-02   2.5400000e-03   3.0900000e-02   9.9898000e-02   9.9836000e-02  -9.9958000e-02
   2.5690000e+03   1.0091624e+01   1.2541000e-02  -3.7508000e-02  -5.1500000e-03   9.9898000e-02   9.9836000e-02  -9.9958000e-02
   2.5700000e+03   1.0095565e+01  -6.8406000e-02  -4.6873000e-02   2.0600000e-02   9.9898000e-02   9.9836000e-02  -9.9958000e-02
   2.5710000e+03   1.0099492e+01  -8.2652000e-02   2.6500000e-04   3.6050000e-02   9.9898000e-02   9.9836000e-02  -9.9958000e-02
   2.5720000e+03   1.0103426e+01  -5.1735000e-02   2.5604000e-02   4.1200000e-02   9.9898000e-02   9.9836000e-02  -9.9958000e-02
   2.5730000e+03   1.0107360e+01  -8.4963000e-02  -2.0007000e-02   1.5450000e-02   9.9898000e-02   9.9836000e-02  -9.9958000e-02
   2.5740000e+03   1.0111295e+01  -1.4850100e-01  -6.1051000e-02   4.6350000e-02   9.9898000e-02   9.9835000e-02  -9.9958000e-02
   2.5750000e+03   1.0115190e+01  -3.2376000e-02  -5.0426000e-02   3.6050000e-02   9.9898000e-02   9.9835000e-02  -9.9958000e-02
   2.5760000e+03   1.0119149e+01  -1.2878100e-01  -7.2458000e-02  -1.5450000e-02   9.9898000e-02   9.9835000e-02  -9.9958000e-02
   2.5770000e+03   1.0123066e+01  -1.2927300e-01  -3.0210000e-03   1.5450000e-02   9.9898000e-02   9.9835000e-02  -9.9958000e-02
   2.5780000e+03   1.0127013e+01  -1.6917000e-02  -3.7757000e-02   4.1200000e-02   9.9898000e-02   9.9835000e-02  -9.9958000e-02
   2.5790000e+03   1.0130912e+01  -5.5505000e-02  -1.9759000e-02   1.5450000e-02   9.9898000e-02   9.9835000e-02  -9.9958000e-02
   2.5800000e+03   1.0134842e+01  -7.0357000e-02  -2.5240000e-03   2.5750000e-02   9.9898000e-02   9.9835000e-02  -9.9958000e-02
   2.5810000e+03   1.0138758e+01  -3.9801000e-02  -4.1809000e-02   5.1500000e-02   9.9898000e-02   9.9835000e-02  -9.9958000e-02
   2.5820000e+03   1.0142732e+01   8.5200000e-04  -4.8150000e-03   5.1500000e-03   9.9898000e-02   9.9835000e-02  -9.9957000e-02
   2.5830000e+03   1.0146643e+01  -5.7210000e-02  -1.0129000e-02   4.1200000e-02   9.9898000e-02   9.9835000e-02  -9.9957000e-02
   2.5840000e+03   1.0150592e+01  -1.0894600e-01   1.5476000e-02   1.5450000e-02   9.9898000e-02   9.9835000e-02  -9.9957000e-02
   2.5850000e+03   1.0154490e+01  -6.8407000e-02  -4.6872000e-02  -1.5450000e-02   9.9898000e-02   9.9834000e-02  -9.9957000e-02
   2.5860000e+03   1.0158451e+01  -1.0273300e-01  -5.2949000e-02  -3.0900000e-02   9.9898000e-02   9.9834000e-02  -9.9957000e-02
   2.5870000e+03   1.0162343e+01  -7.2669000e-02  -2.2797000e-02   1.5450000e-02   9.9898000e-02   9.9834000e-02  -9.9957000e-02
   2.5880000e+03   1.0166309e+01  -6.1227000e-02  -2.0771000e-02  -3.6050000e-02   9.9898000e-02   9.9834000e-02  -9.9957000e-02
   2.5890000e+03   1.0170233e+01  -5.5506000e-02  -1.9758000e-02  -3.6050000e-02   9.9898000e-02   9.9834000e-02  -9.9957000e-02
   2.5900000e+03   1.0174150e+01  -4.0654000e-02  -3.6993000e-02   0.0000000e+00   9.9898000e-02   9.9834000e-02  -9.9957000e-02
   2.5910000e+03   1.0178098e+01  -9.7370000e-03  -1.1656000e-02  -1.0300000e-02   9.9898000e-02   9.9834000e-02  -9.9957000e-02
   2.5920000e+03   1.0182025e+01  -2.7753000e-02  -9.8790000e-03  -1.5450000e-02   9.9898000e-02   9.9834000e-02  -9.9957000e-02
   2.5930000e+03   1.0185925e+01  -5.7210000e-02  -1.0128000e-02   1.5450000e-02   9.9898000e-02   9.9833000e-02  -9.9957000e-02
   2.5940000e+03   1.0189853e+01  -6.2079000e-02  -1.5956000e-02   1.5450000e-02   9.9898000e-02   9.9833000e-02  -9.9957000e-02
   2.5950000e+03   1.0193817e+01  -9.2389000e-02  -1.1390000e-02   1.5450000e-02   9.9898000e-02   9.9833000e-02  -9.9957000e-02
   2.5960000e+03   1.0197703e+01  -5.6112000e-02  -4.9662000e-02  -1.5450000e-02   9.9898000e-02   9.9833000e-02  -9.9957000e-02
   2.5970000e+03   1.0201677e+01  -2.3491000e-02  -3.3955000e-02   2.5750000e-02   9.9898000e-02   9.9833000e-02  -9.9957000e-02
   2.5980000e+03   1.0205602e+01  -1.0188000e-01  -5.7764000e-02  -5.1500000e-03   9.9898000e-02   9.9833000e-02  -9.9957000e-02
   2.5990000e+03   1.0209537e+01  -5.4653000e-02  -2.4573000e-02   1.5450000e-02   9.9898000e-02   9.9833000e-02  -9.9957000e-02
   2.6000000e+03   1.0213434e+01   1.9114000e-02  -4.1311000e-02   2.0600000e-02   9.9898000e-02   9.9833000e-02  -9.9957000e-02
   2.6010000e+03   1.0217394e+01  -4.8686000e-02  -5.8279000e-02   3.6050000e-02   9.9898000e-02   9.9833000e-02  -9.9957000e-02
   2.6020000e+03   1.0221302e+01  -8.9832000e-02  -2.5835000e-02   2.0600000e-02   9.9898000e-02   9.9833000e-02  -9.9957000e-02
   2.6030000e+03   1.0225252e+01  -5.4653000e-02  -2.4573000e-02   4.1200000e-02   9.9898000e-02   9.9833000e-02  -9.9957000e-02
   2.6040000e+03   1.0229172e+01  -7.9849000e-02  -4.8898000e-02   2.5750000e-02   9.9898000e-02   9.9832000e-02  -9.9957000e-02
   2.6050000e+03   1.0233112e+01  -1.5702500e-01  -1.2900000e-02   5.6650000e-02   9.9898000e-02   9.9832000e-02  -9.9957000e-02
   2.6060000e+03   1.0237017e+01  -5.6358000e-02  -1.4943000e-02   5.1500000e-03   9.9898000e-02   9.9832000e-02  -9.9957000e-02
   2.6070000e+03   1.0240980e+01  -5.6358000e-02  -1.4943000e-02   1.5450000e-02   9.9898000e-02   9.9832000e-02  -9.9957000e-02
   2.6080000e+03   1.0244881e+01  -1.0699500e-01  -2.8873000e-02  -6.1800000e-02   9.9898000e-02   9.9832000e-02  -9.9957000e-02
   2.6090000e+03   1.0248802e+01  -4.8686000e-02  -5.8279000e-02   2.0600000e-02   9.9898000e-02   9.9832000e-02  -9.9956000e-02
   2.6100000e+03   1.0252761e+01   1.5704000e-02  -2.2050000e-02  -3.6050000e-02   9.9898000e-02   9.9832000e-02  -9.9956000e-02
   2.6110000e+03   1.0256666e+01  -2.9212000e-02  -3.4968000e-02  -5.1500000e-03   9.9898000e-02   9.9831000e-02  -9.9956000e-02
   2.6120000e+03   1.0260616e+01  -8.0947000e-02  -9.3640000e-03   5.1500000e-03   9.9898000e-02   9.9831000e-02  -9.9956000e-02
   2.6130000e+03   1.0264543e+01  -3.2261000e-02   4.8915000e-02   2.0600000e-02   9.9898000e-02   9.9831000e-02  -9.9956000e-02
   2.6140000e+03   1.0268456e+01  -1.0383100e-01  -1.3415000e-02  -2.5750000e-02   9.9898000e-02   9.9831000e-02  -9.9956000e-02
   2.6150000e+03   1.0272404e+01  -1.0212600e-01  -2.3045000e-02  -1.5450000e-02   9.9898000e-02   9.9831000e-02  -9.9956000e-02
   2.6160000e+03   1.0276308e+01  -5.8669000e-02  -3.5216000e-02   4.1200000e-02   9.9898000e-02   9.9831000e-02  -9.9956000e-02
   2.6170000e+03   1.0280268e+01  -6.5849000e-02  -6.1318000e-02  -4.1200000e-02   9.9898000e-02   9.9831000e-02  -9.9956000e-02
   2.6180000e+03   1.0284200e+01  -1.0017600e-01  -6.7394000e-02   0.0000000e+00   9.9898000e-02   9.9830000e-02  -9.9956000e-02
   2.6190000e+03   1.0288127e+01  -6.1227000e-02  -2.0771000e-02  -2.5750000e-02   9.9898000e-02   9.9830000e-02  -9.9956000e-02
   2.6200000e+03   1.0292049e+01   9.1310000e-03  -1.8248000e-02  -2.0600000e-02   9.9898000e-02   9.9830000e-02  -9.9956000e-02
   2.6210000e+03   1.0295958e+01  -4.4064000e-02  -1.7733000e-02  -4.1200000e-02   9.9898000e-02   9.9830000e-02  -9.9956000e-02
   2.6220000e+03   1.0299893e+01  -3.8342000e-02  -1.6720000e-02   0.0000000e+00   9.9898000e-02   9.9830000e-02  -9.9956000e-02
   2.6230000e+03   1.0303848e+01  -6.7800000e-02  -1.6969000e-02   1.0300000e-02   9.9898000e-02   9.9830000e-02  -9.9956000e-02
   2.6240000e+03   1.0307790e+01  -5.2948000e-02  -3.4204000e-02   1.5450000e-02   9.9898000e-02   9.9830000e-02  -9.9956000e-02
   2.6250000e+03   1.0311707e+01  -9.4701000e-02  -3.1663000e-02   3.6050000e-02   9.9898000e-02   9.9830000e-02  -9.9956000e-02
   2.6260000e+03   1.0315634e+01  -2.0933000e-02  -4.8400000e-02   2.5750000e-02   9.9898000e-02   9.9830000e-02  -9.9956000e-02
   2.6270000e+03   1.0319571e+01  -6.1833000e-02  -5.0675000e-02   6.1800000e-02   9.9898000e-02   9.9830000e-02  -9.9956000e-02
   2.6280000e+03   1.0323466e+01  -1.0188000e-01  -5.7764000e-02   1.0300000e-02   9.9898000e-02   9.9829000e-02  -9.9956000e-02
   2.6290000e+03   1.0327430e+01  -6.3538000e-02  -4.1044000e-02   2.5750000e-02   9.9898000e-02   9.9829000e-02  -9.9956000e-02
   2.6300000e+03   1.0331331e+01  -2.3491000e-02  -3.3955000e-02   1.0300000e-02   9.9898000e-02   9.9829000e-02  -9.9956000e-02
   2.6310000e+03   1.0335286e+01  -3.4933000e-02  -3.5980000e-02  -1.0300000e-02   9.9898000e-02   9.9829000e-02  -9.9956000e-02
   2.6320000e+03   1.0339214e+01  -9.9815000e-02  -2.7720000e-03   4.1200000e-02   9.9898000e-02   9.9829000e-02  -9.9956000e-02
   2.6330000e+03   1.0343145e+01  -1.3755100e-01   1.0412000e-02   5.1500000e-03   9.9898000e-02   9.9829000e-02  -9.9956000e-02
   2.6340000e+03   1.0347040e+01  -5.9768000e-02   4.3170000e-03   7.7250000e-02   9.9898000e-02   9.9829000e-02  -9.9956000e-02
   2.6350000e+03   1.0351004e+01  -5.2342000e-02  -4.3000000e-03   4.1200000e-02   9.9898000e-02   9.9829000e-02  -9.9956000e-02
   2.6360000e+03   1.0354909e+01  -1.1819100e-01  -6.5618000e-02   4.6350000e-02   9.9898000e-02   9.9828000e-02  -9.9955000e-02
   2.6370000e+03   1.0358833e+01  -6.5849000e-02  -6.1318000e-02   0.0000000e+00   9.9898000e-02   9.9828000e-02  -9.9955000e-02
   2.6380000e+03   1.0362793e+01   9.9830000e-03  -2.3063000e-02   4.6350000e-02   9.9898000e-02   9.9828000e-02  -9.9955000e-02
   2.6390000e+03   1.0366714e+01  -5.6112000e-02  -4.9662000e-02  -1.5450000e-02   9.9898000e-02   9.9828000e-02  -9.9955000e-02
   2.6400000e+03   1.0370648e+01  -5.8669000e-02  -3.5216000e-02   1.5450000e-02   9.9898000e-02   9.9828000e-02  -9.9955000e-02
   2.6410000e+03   1.0374580e+01  -1.2295000e-02   2.7900000e-03  -5.1500000e-02   9.9898000e-02   9.9828000e-02  -9.9955000e-02
   2.6420000e+03   1.0378504e+01  -2.6900000e-02  -1.4694000e-02  -2.5750000e-02   9.9898000e-02   9.9828000e-02  -9.9955000e-02
   2.6430000e+03   1.0382441e+01  -9.2389000e-02  -1.1390000e-02  -3.6050000e-02   9.9898000e-02   9.9828000e-02  -9.9955000e-02
   2.6440000e+03   1.0386370e+01  -5.8063000e-02  -5.3130000e-03  -3.0900000e-02   9.9898000e-02   9.9828000e-02  -9.9955000e-02
   2.6450000e+03   1.0390273e+01  -4.7227000e-02  -3.3191000e-02   1.5450000e-02   9.9898000e-02   9.9827000e-02  -9.9955000e-02
   2.6460000e+03   1.0394230e+01  -1.0102800e-01  -6.2579000e-02  -5.1500000e-03   9.9898000e-02   9.9827000e-02  -9.9955000e-02
   2.6470000e+03   1.0398150e+01  -3.8097000e-02  -5.1439000e-02   1.0300000e-02   9.9898000e-02   9.9827000e-02  -9.9955000e-02
   2.6480000e+03   1.0402061e+01  -3.5785000e-02  -3.1165000e-02   4.1200000e-02   9.9898000e-02   9.9827000e-02  -9.9955000e-02
   2.6490000e+03   1.0406018e+01  -2.1786000e-02  -4.3585000e-02   0.0000000e+00   9.9898000e-02   9.9827000e-02  -9.9955000e-02
   2.6500000e+03   1.0409920e+01  -5.0391000e-02  -4.8649000e-02   5.1500000e-03   9.9898000e-02   9.9827000e-02  -9.9955000e-02
   2.6510000e+03   1.0413877e+01  -5.1244000e-02  -4.3834000e-02  -4.1200000e-02   9.9898000e-02   9.9827000e-02  -9.9955000e-02
   2.6520000e+03   1.0417777e+01  -5.2342000e-02  -4.3000000e-03   5.1500000e-03   9.9898000e-02   9.9827000e-02  -9.9955000e-02
   2.6530000e+03   1.0421698e+01  -3.5179000e-02  -1.2620000e-03  -3.0900000e-02   9.9898000e-02   9.9827000e-02  -9.9955000e-02
   2.6540000e+03   1.0425678e+01  -5.3194000e-02   5.1500000e-04   2.5750000e-02   9.9898000e-02   9.9826000e-02  -9.9955000e-02
   2.6550000e+03   1.0429596e+01  -8.5570000e-02  -4.9911000e-02   6.1800000e-02   9.9898000e-02   9.9826000e-02  -9.9955000e-02
   2.6560000e+03   1.0433497e+01  -6.7554000e-02  -5.1687000e-02   5.6650000e-02   9.9898000e-02   9.9826000e-02  -9.9955000e-02
   2.6570000e+03   1.0437455e+01  -7.7898000e-02  -9.3247000e-02   1.0300000e-02   9.9898000e-02   9.9826000e-02  -9.9955000e-02
   2.6580000e+03   1.0441351e+01  -5.2702000e-02  -6.8922000e-02   6.1800000e-02   9.9898000e-02   9.9826000e-02  -9.9955000e-02
   2.6590000e+03   1.0445316e+01  -1.5819000e-02  -7.7291000e-02   1.0300000e-02   9.9898000e-02   9.9826000e-02  -9.9955000e-02
   2.6600000e+03   1.0449204e+01  -5.2096000e-02  -3.9019000e-02   1.5450000e-02   9.9898000e-02   9.9826000e-02  -9.9955000e-02
   2.6610000e+03   1.0453176e+01  -9.5553000e-02  -2.6848000e-02  -3.6050000e-02   9.9898000e-02   9.9826000e-02  -9.9955000e-02
   2.6620000e+03   1.0457082e+01  -6.4882000e-02   3.3208000e-02  -1.5450000e-02   9.9898000e-02   9.9826000e-02  -9.9954000e-02
   2.6630000e+03   1.0461039e+01  -6.0620000e-02   9.1330000e-03  -7.7250000e-02   9.9898000e-02   9.9825000e-02  -9.9954000e-02
   2.6640000e+03   1.0464924e+01  -5.6112000e-02  -4.9662000e-02   2.5750000e-02   9.9898000e-02   9.9825000e-02  -9.9954000e-02
   2.6650000e+03   1.0468878e+01  -6.8407000e-02  -4.6872000e-02  -1.5450000e-02   9.9898000e-02   9.9825000e-02  -9.9954000e-02
   2.6660000e+03   1.0472827e+01  -1.0188000e-01  -5.7764000e-02   1.5450000e-02   9.9898000e-02   9.9825000e-02  -9.9954000e-02
   2.6670000e+03   1.0476727e+01  -7.0472000e-02  -1.0186400e-01  -1.5450000e-02   9.9898000e-02   9.9825000e-02  -9.9954000e-02
   2.6680000e+03   1.0480684e+01  -7.8390000e-02  -2.3808000e-02   6.1800000e-02   9.9898000e-02   9.9824000e-02  -9.9954000e-02
   2.6690000e+03   1.0484584e+01  -1.0590000e-02  -6.8410000e-03   0.0000000e+00   9.9898000e-02   9.9824000e-02  -9.9954000e-02
   2.6700000e+03   1.0488544e+01  -4.4064000e-02  -1.7732000e-02  -5.1500000e-03   9.9898000e-02   9.9824000e-02  -9.9954000e-02
   2.6710000e+03   1.0492483e+01  -6.2932000e-02  -1.1139000e-02   0.0000000e+00   9.9898000e-02   9.9824000e-02  -9.9954000e-02
   2.6720000e+03   1.0496404e+01  -7.4260000e-03   8.6180000e-03  -7.2100000e-02   9.9898000e-02   9.9824000e-02  -9.9953000e-02
   2.6730000e+03   1.0500310e+01  -6.0620000e-02   9.1340000e-03  -3.6050000e-02   9.9898000e-02   9.9824000e-02  -9.9953000e-02
   2.6740000e+03   1.0504262e+01  -1.3328900e-01  -1.3660000e-02  -5.1500000e-03   9.9898000e-02   9.9824000e-02  -9.9953000e-02
   2.6750000e+03   1.0508190e+01  -6.4391000e-02  -3.6227000e-02   1.5450000e-02   9.9898000e-02   9.9823000e-02  -9.9953000e-02
   2.6760000e+03   1.0512082e+01  -2.7753000e-02  -9.8780000e-03  -1.5450000e-02   9.9898000e-02   9.9823000e-02  -9.9953000e-02
   2.6770000e+03   1.0516051e+01  -1.0991500e-01  -7.9047000e-02   3.0900000e-02   9.9898000e-02   9.9823000e-02  -9.9953000e-02
   2.6780000e+03   1.0519950e+01  -5.2704000e-02  -6.8921000e-02   3.6050000e-02   9.9898000e-02   9.9823000e-02  -9.9953000e-02
   2.6790000e+03   1.0523908e+01   2.1670000e-02  -5.5757000e-02   1.0300000e-02   9.9898000e-02   9.9823000e-02  -9.9954000e-02
   2.6800000e+03   1.0527811e+01  -4.8688000e-02  -5.8278000e-02   3.6050000e-02   9.9898000e-02   9.9823000e-02  -9.9954000e-02
   2.6810000e+03   1.0531773e+01  -9.5554000e-02  -2.6845000e-02   2.5750000e-02   9.9898000e-02   9.9823000e-02  -9.9954000e-02
   2.6820000e+03   1.0535659e+01  -3.6031000e-02   3.5540000e-03   2.5750000e-02   9.9898000e-02   9.9823000e-02  -9.9954000e-02
   2.6830000e+03   1.0539628e+01  -7.8390000e-02  -2.3807000e-02   1.0300000e-02   9.9898000e-02   9.9823000e-02  -9.9954000e-02
   2.6840000e+03   1.0543533e+01  -1.1673300e-01  -4.0526000e-02   2.5750000e-02   9.9898000e-02   9.9823000e-02  -9.9954000e-02
   2.6850000e+03   1.0547492e+01  -5.5261000e-02  -5.4475000e-02   5.1500000e-02   9.9898000e-02   9.9822000e-02  -9.9953000e-02
   2.6860000e+03   1.0551389e+01  -8.8735000e-02  -6.5366000e-02   1.0300000e-02   9.9898000e-02   9.9822000e-02  -9.9953000e-02
   2.6870000e+03   1.0555348e+01  -4.4671000e-02  -4.7635000e-02   1.5450000e-02   9.9898000e-02   9.9822000e-02  -9.9953000e-02
   2.6880000e+03   1.0559242e+01  -5.7818000e-02  -4.0030000e-02   5.1500000e-03   9.9898000e-02   9.9822000e-02  -9.9953000e-02
   2.6890000e+03   1.0563209e+01  -5.1735000e-02   2.5605000e-02   7.7250000e-02   9.9898000e-02   9.9822000e-02  -9.9953000e-02
   2.6900000e+03   1.0567136e+01  -7.3767000e-02   1.6739000e-02   4.1200000e-02   9.9898000e-02   9.9822000e-02  -9.9953000e-02
   2.6910000e+03   1.0571066e+01  -4.4064000e-02  -1.7731000e-02   1.5450000e-02   9.9898000e-02   9.9821000e-02  -9.9953000e-02
   2.6920000e+03   1.0574996e+01  -1.2294000e-02   2.7900000e-03  -2.0600000e-02   9.9898000e-02   9.9821000e-02  -9.9953000e-02
   2.6930000e+03   1.0578898e+01  -5.7211000e-02  -1.0126000e-02  -1.5450000e-02   9.9898000e-02   9.9821000e-02  -9.9953000e-02
   2.6940000e+03   1.0582859e+01  -9.2997000e-02  -4.1291000e-02  -3.6050000e-02   9.9898000e-02   9.9821000e-02  -9.9953000e-02
   2.6950000e+03   1.0586782e+01  -5.8670000e-02  -3.5215000e-02  -2.5750000e-02   9.9898000e-02   9.9821000e-02  -9.9953000e-02
   2.6960000e+03   1.0590686e+01  -7.7293000e-02  -6.3341000e-02  -3.0900000e-02   9.9898000e-02   9.9821000e-02  -9.9952000e-02
   2.6970000e+03   1.0594649e+01  -1.1101200e-01  -3.9513000e-02  -5.6650000e-02   9.9898000e-02   9.9821000e-02  -9.9952000e-02
   2.6980000e+03   1.0598570e+01  -1.6918000e-02  -3.7757000e-02  -2.5750000e-02   9.9898000e-02   9.9821000e-02  -9.9952000e-02
   2.6990000e+03   1.0602504e+01  -4.2114000e-02  -6.2080000e-02  -5.1500000e-03   9.9898000e-02   9.9820000e-02  -9.9952000e-02
   2.7000000e+03   1.0606433e+01  -3.7491000e-02  -2.1534000e-02   1.0300000e-02   9.9898000e-02   9.9820000e-02  -9.9952000e-02
   2.7010000e+03   1.0610335e+01  -5.2097000e-02  -3.9017000e-02   5.1500000e-03   9.9898000e-02   9.9820000e-02  -9.9952000e-02
   2.7020000e+03   1.0614295e+01  -7.6931000e-02   1.2810000e-03   1.5450000e-02   9.9898000e-02   9.9820000e-02  -9.9952000e-02
   2.7030000e+03   1.0618200e+01  -5.6358000e-02  -1.4942000e-02   3.0900000e-02   9.9898000e-02   9.9820000e-02  -9.9952000e-02
   2.7040000e+03   1.0622157e+01  -7.2669000e-02  -2.2795000e-02  -1.5450000e-02   9.9898000e-02   9.9820000e-02  -9.9952000e-02
   2.7050000e+03   1.0626077e+01  -6.4391000e-02  -3.6227000e-02   3.6050000e-02   9.9898000e-02   9.9820000e-02  -9.9952000e-02
   2.7060000e+03   1.0630013e+01  -4.2967000e-02  -5.7265000e-02  -3.0900000e-02   9.9898000e-02   9.9820000e-02  -9.9952000e-02
   2.7070000e+03   1.0633918e+01  -6.5851000e-02  -6.1316000e-02   3.6050000e-02   9.9898000e-02   9.9820000e-02  -9.9952000e-02
   2.7080000e+03   1.0637850e+01  -6.2932000e-02  -1.1139000e-02   0.0000000e+00   9.9898000e-02   9.9819000e-02  -9.9952000e-02
   2.7090000e+03   1.0641791e+01  -1.1442000e-02  -2.0250000e-03   3.0900000e-02   9.9898000e-02   9.9819000e-02  -9.9953000e-02
   2.7100000e+03   1.0645705e+01   1.7050000e-03  -9.6300000e-03   2.0600000e-02   9.9898000e-02   9.9819000e-02  -9.9953000e-02
   2.7110000e+03   1.0649662e+01  -7.1210000e-02   2.2940000e-03   2.5750000e-02   9.9898000e-02   9.9819000e-02  -9.9953000e-02
   2.7120000e+03   1.0653550e+01  -8.8618000e-02   3.3975000e-02   2.0600000e-02   9.9898000e-02   9.9819000e-02  -9.9952000e-02
   2.7130000e+03   1.0657511e+01  -3.8343000e-02  -1.6719000e-02   4.1200000e-02   9.9898000e-02   9.9819000e-02  -9.9952000e-02
   2.7140000e+03   1.0661447e+01  -1.0443900e-01  -4.3316000e-02   1.5450000e-02   9.9898000e-02   9.9819000e-02  -9.9952000e-02
   2.7150000e+03   1.0665370e+01  -1.1356900e-01  -2.5068000e-02   4.6350000e-02   9.9898000e-02   9.9819000e-02  -9.9952000e-02
   2.7160000e+03   1.0669312e+01  -5.8425000e-02  -6.9934000e-02   0.0000000e+00   9.9898000e-02   9.9819000e-02  -9.9952000e-02
   2.7170000e+03   1.0673214e+01  -4.0048000e-02  -7.0880000e-03  -1.0300000e-02   9.9898000e-02   9.9818000e-02  -9.9952000e-02
   2.7180000e+03   1.0677216e+01  -7.2669000e-02  -2.2795000e-02  -6.1800000e-02   9.9898000e-02   9.9818000e-02  -9.9952000e-02
   2.7190000e+03   1.0681096e+01   1.0970000e-03  -3.9534000e-02   1.0300000e-02   9.9898000e-02   9.9818000e-02  -9.9952000e-02
   2.7200000e+03   1.0685028e+01  -4.7473000e-02   1.5290000e-03  -3.6050000e-02   9.9898000e-02   9.9818000e-02  -9.9952000e-02
   2.7210000e+03   1.0688953e+01  -8.0702000e-02  -4.4081000e-02   4.1200000e-02   9.9898000e-02   9.9818000e-02  -9.9952000e-02
   2.7220000e+03   1.0692864e+01  -5.8063000e-02  -5.3110000e-03  -1.5450000e-02   9.9898000e-02   9.9818000e-02  -9.9952000e-02
   2.7230000e+03   1.0696813e+01  -5.4760000e-03  -3.5731000e-02   5.1500000e-03   9.9898000e-02   9.9818000e-02  -9.9952000e-02
   2.7240000e+03   1.0700727e+01  -1.0529100e-01  -3.8501000e-02   5.1500000e-03   9.9898000e-02   9.9818000e-02  -9.9951000e-02
   2.7250000e+03   1.0704678e+01  -9.0685000e-02  -2.1017000e-02  -2.0600000e-02   9.9898000e-02   9.9818000e-02  -9.9951000e-02
   2.7260000e+03   1.0708603e+01  -3.5541000e-02  -6.5883000e-02   4.1200000e-02   9.9898000e-02   9.9818000e-02  -9.9951000e-02
   2.7270000e+03   1.0712535e+01  -9.5554000e-02  -2.6845000e-02  -4.6350000e-02   9.9898000e-02   9.9817000e-02  -9.9951000e-02
   2.7280000e+03   1.0716468e+01  -6.5851000e-02  -6.1316000e-02  -1.0300000e-02   9.9898000e-02   9.9817000e-02  -9.9951000e-02
   2.7290000e+03   1.0720394e+01  -4.0655000e-02  -3.6992000e-02  -2.5750000e-02   9.9898000e-02   9.9817000e-02  -9.9951000e-02
   2.7300000e+03   1.0724309e+01  -2.7998000e-02   2.4840000e-02  -2.0600000e-02   9.9898000e-02   9.9817000e-02  -9.9951000e-02
   2.7310000e+03   1.0728257e+01  -9.2997000e-02  -4.1291000e-02   0.0000000e+00   9.9898000e-02   9.9817000e-02  -9.9951000e-02
   2.7320000e+03   1.0732163e+01  -5.9768000e-02   4.3190000e-03   1.5450000e-02   9.9898000e-02   9.9817000e-02  -9.9951000e-02
   2.7330000e+03   1.0736114e+01  -3.9195000e-02  -1.1904000e-02   4.1200000e-02   9.9898000e-02   9.9817000e-02  -9.9951000e-02
   2.7340000e+03   1.0740045e+01  -7.0112000e-02  -3.7240000e-02   2.5750000e-02   9.9898000e-02   9.9817000e-02  -9.9952000e-02
   2.7350000e+03   1.0743962e+01  -6.2080000e-02  -1.5954000e-02   7.2100000e-02   9.9898000e-02   9.9817000e-02  -9.9952000e-02
   2.7360000e+03   1.0747889e+01  -2.0327000e-02  -1.8496000e-02   2.5750000e-02   9.9898000e-02   9.9817000e-02  -9.9952000e-02
   2.7370000e+03   1.0751808e+01  -1.0188200e-01  -5.7761000e-02   3.0900000e-02   9.9898000e-02   9.9816000e-02  -9.9951000e-02
   2.7380000e+03   1.0755732e+01  -3.7853000e-02  -8.6156000e-02   2.5750000e-02   9.9898000e-02   9.9816000e-02  -9.9951000e-02
   2.7390000e+03   1.0759692e+01   1.9965000e-02  -4.6126000e-02   4.1200000e-02   9.9898000e-02   9.9816000e-02  -9.9951000e-02
   2.7400000e+03   1.0763581e+01  -4.5524000e-02  -4.2820000e-02   2.0600000e-02   9.9898000e-02   9.9816000e-02  -9.9951000e-02
   2.7410000e+03   1.0767551e+01  -9.7866000e-02  -4.7118000e-02   1.5450000e-02   9.9898000e-02   9.9816000e-02  -9.9951000e-02
   2.7420000e+03   1.0771476e+01  -4.9785000e-02  -1.8744000e-02   3.0900000e-02   9.9898000e-02   9.9816000e-02  -9.9951000e-02
   2.7430000e+03   1.0775414e+01  -9.7866000e-02  -4.7118000e-02   4.1200000e-02   9.9898000e-02   9.9816000e-02  -9.9951000e-02
   2.7440000e+03   1.0779333e+01  -8.7276000e-02  -4.0278000e-02   3.0900000e-02   9.9898000e-02   9.9816000e-02  -9.9951000e-02
   2.7450000e+03   1.0783245e+01  -5.3194000e-02   5.1700000e-04   4.6350000e-02   9.9898000e-02   9.9816000e-02  -9.9951000e-02
   2.7460000e+03   1.0787203e+01  -1.0127500e-01  -2.7858000e-02   4.6350000e-02   9.9898000e-02   9.9816000e-02  -9.9951000e-02
   2.7470000e+03   1.0791128e+01  -1.0699600e-01  -2.8870000e-02  -1.0300000e-02   9.9898000e-02   9.9815000e-02  -9.9951000e-02
   2.7480000e+03   1.0795037e+01  -5.8915000e-02  -4.9600000e-04  -1.0300000e-02   9.9898000e-02   9.9815000e-02  -9.9951000e-02
   2.7490000e+03   1.0798994e+01   1.0835000e-02  -2.7878000e-02  -1.5450000e-02   9.9898000e-02   9.9815000e-02  -9.9950000e-02
   2.7500000e+03   1.0802890e+01  -5.8063000e-02  -5.3110000e-03  -2.5750000e-02   9.9898000e-02   9.9815000e-02  -9.9950000e-02
   2.7510000e+03   1.0806849e+01  -6.0620000e-02   9.1340000e-03  -6.6950000e-02   9.9898000e-02   9.9815000e-02  -9.9950000e-02
   2.7520000e+03   1.0810754e+01  -4.0048000e-02  -7.0880000e-03  -3.6050000e-02   9.9898000e-02   9.9815000e-02  -9.9950000e-02
   2.7530000e+03   1.0814707e+01  -8.3259000e-02  -2.9635000e-02  -2.5750000e-02   9.9898000e-02   9.9815000e-02  -9.9950000e-02
   2.7540000e+03   1.0818633e+01  -1.2501100e-01  -2.7093000e-02   1.0300000e-02   9.9898000e-02   9.9814000e-02  -9.9950000e-02
   2.7550000e+03   1.0822569e+01  -6.7556000e-02  -5.1686000e-02   1.0300000e-02   9.9898000e-02   9.9814000e-02  -9.9950000e-02
   2.7560000e+03   1.0826469e+01  -6.5851000e-02  -6.1316000e-02   2.5750000e-02   9.9898000e-02   9.9814000e-02  -9.9950000e-02
   2.7570000e+03   1.0830426e+01  -3.7246000e-02  -5.6253000e-02   1.0300000e-02   9.9898000e-02   9.9814000e-02  -9.9950000e-02
   2.7580000e+03   1.0834345e+01  -8.8850000e-03  -1.6471000e-02   3.0900000e-02   9.9898000e-02   9.9814000e-02  -9.9950000e-02
   2.7590000e+03   1.0838277e+01  -5.5506000e-02  -1.9757000e-02  -2.5750000e-02   9.9898000e-02   9.9814000e-02  -9.9950000e-02
   2.7600000e+03   1.0842216e+01  -7.8390000e-02  -2.3807000e-02  -1.5450000e-02   9.9898000e-02   9.9814000e-02  -9.9950000e-02
   2.7610000e+03   1.0846109e+01  -6.6096000e-02  -2.6597000e-02  -2.5750000e-02   9.9898000e-02   9.9814000e-02  -9.9950000e-02
   2.7620000e+03   1.0850077e+01  -8.0702000e-02  -4.4081000e-02   2.5750000e-02   9.9898000e-02   9.9814000e-02  -9.9950000e-02
   2.7630000e+03   1.0853983e+01  -5.8670000e-02  -3.5215000e-02  -2.0600000e-02   9.9898000e-02   9.9814000e-02  -9.9950000e-02
   2.7640000e+03   1.0857927e+01  -6.7556000e-02  -5.1686000e-02   3.0900000e-02   9.9898000e-02   9.9814000e-02  -9.9950000e-02
   2.7650000e+03   1.0861838e+01  -6.0130000e-02  -6.0303000e-02   5.1500000e-02   9.9898000e-02   9.9813000e-02  -9.9950000e-02
   2.7660000e+03   1.0865770e+01  -7.6441000e-02  -6.8156000e-02   3.0900000e-02   9.9898000e-02   9.9813000e-02  -9.9950000e-02
   2.7670000e+03   1.0869712e+01  -2.1180000e-02  -1.3681000e-02   1.0300000e-02   9.9898000e-02   9.9813000e-02  -9.9950000e-02
   2.7680000e+03   1.0873626e+01  -1.5459000e-02  -1.2668000e-02   4.1200000e-02   9.9898000e-02   9.9813000e-02  -9.9950000e-02
   2.7690000e+03   1.0877574e+01  -6.5244000e-02  -3.1412000e-02  -1.0300000e-02   9.9898000e-02   9.9813000e-02  -9.9950000e-02
   2.7700000e+03   1.0881513e+01  -8.7276000e-02  -4.0278000e-02   5.1500000e-03   9.9898000e-02   9.9813000e-02  -9.9950000e-02
   2.7710000e+03   1.0885438e+01  -7.3277000e-02  -5.2698000e-02   2.5750000e-02   9.9898000e-02   9.9813000e-02  -9.9950000e-02
   2.7720000e+03   1.0889364e+01  -1.0297900e-01  -1.8227000e-02   2.5750000e-02   9.9898000e-02   9.9812000e-02  -9.9950000e-02
   2.7730000e+03   1.0893305e+01  -5.0637000e-02  -1.3929000e-02  -4.6350000e-02   9.9898000e-02   9.9812000e-02  -9.9950000e-02
   2.7740000e+03   1.0897203e+01  -7.3522000e-02  -1.7979000e-02   3.6050000e-02   9.9898000e-02   9.9812000e-02  -9.9950000e-02
   2.7750000e+03   1.0901162e+01  -9.8963000e-02  -7.5850000e-03  -3.6050000e-02   9.9898000e-02   9.9812000e-02  -9.9950000e-02
   2.7760000e+03   1.0905050e+01  -1.4361000e-02  -5.2202000e-02   0.0000000e+00   9.9898000e-02   9.9812000e-02  -9.9950000e-02
   2.7770000e+03   1.0909023e+01  -2.6656000e-02  -4.9412000e-02  -3.6050000e-02   9.9898000e-02   9.9812000e-02  -9.9950000e-02
   2.7780000e+03   1.0912957e+01  -7.4981000e-02  -4.3068000e-02  -1.0300000e-02   9.9898000e-02   9.9812000e-02  -9.9949000e-02
   2.7790000e+03   1.0916858e+01  -5.2097000e-02  -3.9017000e-02  -2.5750000e-02   9.9898000e-02   9.9812000e-02  -9.9949000e-02
   2.7800000e+03   1.0920770e+01  -4.0292000e-02   2.7630000e-02  -5.1500000e-03   9.9898000e-02   9.9812000e-02  -9.9949000e-02
   2.7810000e+03   1.0924698e+01  -5.8063000e-02  -5.3110000e-03   1.5450000e-02   9.9898000e-02   9.9812000e-02  -9.9949000e-02
   2.7820000e+03   1.0928635e+01  -1.3073200e-01  -2.8106000e-02  -4.1200000e-02   9.9898000e-02   9.9811000e-02  -9.9949000e-02
   2.7830000e+03   1.0932557e+01  -7.3522000e-02  -1.7979000e-02  -1.0300000e-02   9.9898000e-02   9.9811000e-02  -9.9949000e-02
   2.7840000e+03   1.0936486e+01  -6.8163000e-02  -8.1589000e-02   4.1200000e-02   9.9898000e-02   9.9811000e-02  -9.9949000e-02
   2.7850000e+03   1.0940417e+01  -7.7293000e-02  -6.3341000e-02  -2.5750000e-02   9.9898000e-02   9.9811000e-02  -9.9949000e-02
   2.7860000e+03   1.0944389e+01  -3.7491000e-02  -2.1534000e-02  -5.1500000e-03   9.9898000e-02   9.9811000e-02  -9.9949000e-02
   2.7870000e+03   1.0948277e+01  -2.6901000e-02  -1.4694000e-02   5.1500000e-03   9.9898000e-02   9.9811000e-02  -9.9949000e-02
   2.7880000e+03   1.0952223e+01  -8.8128000e-02  -3.5463000e-02  -1.5450000e-02   9.9898000e-02   9.9811000e-02  -9.9950000e-02
   2.7890000e+03   1.0956137e+01  -5.4047000e-02   5.3320000e-03  -1.5450000e-02   9.9898000e-02   9.9810000e-02  -9.9950000e-02
   2.7900000e+03   1.0960066e+01  -3.3474000e-02  -1.0891000e-02   2.0600000e-02   9.9898000e-02   9.9810000e-02  -9.9950000e-02
   2.7910000e+03   1.0963998e+01  -1.0383200e-01  -1.3412000e-02   6.1800000e-02   9.9898000e-02   9.9810000e-02  -9.9950000e-02
   2.7920000e+03   1.0967965e+01  -5.5261000e-02  -5.4475000e-02   6.6950000e-02   9.9898000e-02   9.9810000e-02  -9.9950000e-02
   2.7930000e+03   1.0971856e+01  -2.7753000e-02  -9.8780000e-03   3.0900000e-02   9.9898000e-02   9.9810000e-02  -9.9950000e-02
   2.7940000e+03   1.0975795e+01  -5.7818000e-02  -4.0030000e-02   5.1500000e-02   9.9898000e-02   9.9810000e-02  -9.9950000e-02
   2.7950000e+03   1.0979753e+01  -7.1572000e-02  -6.2328000e-02   1.5450000e-02   9.9898000e-02   9.9810000e-02  -9.9949000e-02
   2.7960000e+03   1.0983686e+01  -2.3120000e-03  -2.0273000e-02   5.1500000e-03   9.9898000e-02   9.9810000e-02  -9.9949000e-02
   2.7970000e+03   1.0987615e+01  -4.2967000e-02  -5.7265000e-02   1.0300000e-02   9.9898000e-02   9.9810000e-02  -9.9949000e-02
   2.7980000e+03   1.0991546e+01  -6.4146000e-02  -7.0946000e-02   5.1500000e-03   9.9898000e-02   9.9810000e-02  -9.9949000e-02
   2.7990000e+03   1.0995491e+01  -4.9540000e-02  -5.3463000e-02   1.0300000e-02   9.9898000e-02   9.9809000e-02  -9.9949000e-02
   2.8000000e+03   1.0999363e+01  -8.0095000e-02  -1.4177000e-02   2.0600000e-02   9.9898000e-02   9.9809000e-02  -9.9949000e-02
   2.8010000e+03   1.1003332e+01  -6.7556000e-02  -5.1686000e-02  -1.5450000e-02   9.9898000e-02   9.9809000e-02  -9.9949000e-02
   2.8020000e+03   1.1007230e+01  -7.4374000e-02  -1.3164000e-02   2.0600000e-02   9.9898000e-02   9.9809000e-02  -9.9949000e-02
   2.8030000e+03   1.1011196e+01  -8.1800000e-02  -4.5470000e-03  -2.0600000e-02   9.9898000e-02   9.9809000e-02  -9.9949000e-02
   2.8040000e+03   1.1015098e+01  -6.2687000e-02  -4.5857000e-02   3.0900000e-02   9.9898000e-02   9.9809000e-02  -9.9949000e-02
   2.8050000e+03   1.1019054e+01  -5.6114000e-02  -4.9660000e-02  -1.0300000e-02   9.9898000e-02   9.9809000e-02  -9.9949000e-02
   2.8060000e+03   1.1022961e+01  -9.7380000e-03  -1.1655000e-02  -2.5750000e-02   9.9898000e-02   9.9808000e-02  -9.9949000e-02
   2.8070000e+03   1.1026911e+01  -5.2342000e-02  -4.2980000e-03  -2.5750000e-02   9.9898000e-02   9.9808000e-02  -9.9949000e-02
   2.8080000e+03   1.1030846e+01  -4.9422000e-02   4.5879000e-02  -4.6350000e-02   9.9898000e-02   9.9808000e-02  -9.9949000e-02
   2.8090000e+03   1.1034759e+01  -5.9767000e-02   4.3210000e-03  -2.5750000e-02   9.9898000e-02   9.9808000e-02  -9.9948000e-02
   2.8100000e+03   1.1038693e+01  -1.3243700e-01  -1.8472000e-02   0.0000000e+00   9.9898000e-02   9.9808000e-02  -9.9948000e-02
   2.8110000e+03   1.1042629e+01  -4.7229000e-02  -3.3188000e-02   1.0300000e-02   9.9898000e-02   9.9808000e-02  -9.9948000e-02
   2.8120000e+03   1.1046520e+01  -9.7015000e-02  -5.1931000e-02   5.1500000e-03   9.9898000e-02   9.9808000e-02  -9.9948000e-02
   2.8130000e+03   1.1050448e+01  -8.0704000e-02  -4.4078000e-02   1.5450000e-02   9.9898000e-02   9.9808000e-02  -9.9948000e-02
   2.8140000e+03   1.1054402e+01  -7.1810000e-03  -2.6101000e-02   1.0300000e-02   9.9898000e-02   9.9807000e-02  -9.9948000e-02
   2.8150000e+03   1.1058308e+01  -1.9476000e-02  -2.3311000e-02   2.0600000e-02   9.9898000e-02   9.9807000e-02  -9.9949000e-02
   2.8160000e+03   1.1062240e+01  -9.9571000e-02  -3.7485000e-02  -3.6050000e-02   9.9898000e-02   9.9807000e-02  -9.9949000e-02
   2.8170000e+03   1.1066169e+01  -4.3212000e-02  -2.2545000e-02   3.0900000e-02   9.9898000e-02   9.9807000e-02  -9.9949000e-02
   2.8180000e+03   1.1070097e+01  -4.7229000e-02  -3.3188000e-02  -3.6050000e-02   9.9898000e-02   9.9807000e-02  -9.9949000e-02
   2.8190000e+03   1.1074028e+01  -1.0103100e-01  -6.2574000e-02   1.5450000e-02   9.9898000e-02   9.9807000e-02  -9.9949000e-02
   2.8200000e+03   1.1077995e+01  -4.0412000e-02  -7.1710000e-02   5.1500000e-02   9.9898000e-02   9.9807000e-02  -9.9949000e-02
   2.8210000e+03   1.1081926e+01   2.8010000e-03  -4.9164000e-02   5.6650000e-02   9.9898000e-02   9.9807000e-02  -9.9949000e-02
   2.8220000e+03   1.1085856e+01  -1.0273600e-01  -5.2943000e-02   0.0000000e+00   9.9898000e-02   9.9807000e-02  -9.9949000e-02
   2.8230000e+03   1.1089786e+01  -5.8671000e-02  -3.5213000e-02   6.1800000e-02   9.9898000e-02   9.9807000e-02  -9.9949000e-02
   2.8240000e+03   1.1093677e+01  -1.7040000e-03   9.6300000e-03   1.0300000e-02   9.9898000e-02   9.9806000e-02  -9.9949000e-02
   2.8250000e+03   1.1097607e+01  -3.8952000e-02  -4.6621000e-02   5.6650000e-02   9.9898000e-02   9.9806000e-02  -9.9949000e-02
   2.8260000e+03   1.1101536e+01  -9.0685000e-02  -2.1015000e-02  -5.1500000e-03   9.9898000e-02   9.9806000e-02  -9.9948000e-02
   2.8270000e+03   1.1105465e+01  -5.6359000e-02  -1.4940000e-02   3.6050000e-02   9.9898000e-02   9.9806000e-02  -9.9948000e-02
   2.8280000e+03   1.1109395e+01  -1.0699700e-01  -2.8868000e-02   2.5750000e-02   9.9898000e-02   9.9806000e-02  -9.9948000e-02
   2.8290000e+03   1.1113366e+01  -7.4618000e-02   2.1556000e-02   4.1200000e-02   9.9898000e-02   9.9806000e-02  -9.9948000e-02
   2.8300000e+03   1.1117270e+01  -5.8063000e-02  -5.3100000e-03  -1.0300000e-02   9.9898000e-02   9.9805000e-02  -9.9948000e-02
   2.8310000e+03   1.1121219e+01  -1.2562000e-01  -5.6993000e-02   5.1500000e-03   9.9898000e-02   9.9805000e-02  -9.9948000e-02
   2.8320000e+03   1.1125152e+01  -6.9261000e-02  -4.2053000e-02  -5.1500000e-02   9.9898000e-02   9.9805000e-02  -9.9948000e-02
   2.8330000e+03   1.1129063e+01  -2.3493000e-02  -3.3953000e-02   1.0300000e-02   9.9898000e-02   9.9805000e-02  -9.9948000e-02
   2.8340000e+03   1.1133010e+01  -4.6250000e-03  -4.0546000e-02  -3.0900000e-02   9.9898000e-02   9.9805000e-02  -9.9948000e-02
   2.8350000e+03   1.1136943e+01  -4.6621000e-02  -3.2850000e-03  -1.5450000e-02   9.9898000e-02   9.9805000e-02  -9.9947000e-02
   2.8360000e+03   1.1140842e+01  -9.6407000e-02  -2.2027000e-02  -3.0900000e-02   9.9898000e-02   9.9805000e-02  -9.9947000e-02
   2.8370000e+03   1.1144804e+01  -9.6162000e-02  -5.6746000e-02   5.1500000e-03   9.9898000e-02   9.9805000e-02  -9.9947000e-02
   2.8380000e+03   1.1148733e+01  -6.3296000e-02  -7.5760000e-02   1.5450000e-02   9.9898000e-02   9.9805000e-02  -9.9947000e-02
   2.8390000e+03   1.1152663e+01  -4.2968000e-02  -5.7264000e-02   3.0900000e-02   9.9898000e-02   9.9805000e-02  -9.9947000e-02
   2.8400000e+03   1.1156593e+01  -3.1526000e-02  -5.5239000e-02   3.6050000e-02   9.9898000e-02   9.9804000e-02  -9.9947000e-02
   2.8410000e+03   1.1160516e+01  -7.5591000e-02  -7.2969000e-02   3.0900000e-02   9.9898000e-02   9.9804000e-02  -9.9947000e-02
   2.8420000e+03   1.1164454e+01  -8.0340000e-03  -2.1286000e-02  -1.0300000e-02   9.9898000e-02   9.9804000e-02  -9.9947000e-02
   2.8430000e+03   1.1168355e+01  -4.6621000e-02  -3.2850000e-03   3.0900000e-02   9.9898000e-02   9.9804000e-02  -9.9947000e-02
   2.8440000e+03   1.1172271e+01  -4.2604000e-02   7.3580000e-03  -3.0900000e-02   9.9898000e-02   9.9804000e-02  -9.9948000e-02
   2.8450000e+03   1.1176242e+01  -3.4327000e-02  -6.0750000e-03   5.1500000e-03   9.9898000e-02   9.9804000e-02  -9.9948000e-02
   2.8460000e+03   1.1180146e+01  -5.8671000e-02  -3.5213000e-02  -3.6050000e-02   9.9898000e-02   9.9804000e-02  -9.9948000e-02
   2.8470000e+03   1.1184098e+01  -6.6705000e-02  -5.6499000e-02   5.1500000e-02   9.9898000e-02   9.9804000e-02  -9.9948000e-02
   2.8480000e+03   1.1188004e+01  -6.2080000e-02  -1.5953000e-02   3.6050000e-02   9.9898000e-02   9.9803000e-02  -9.9948000e-02
   2.8490000e+03   1.1191956e+01  -1.2050000e-02  -3.1929000e-02   4.6350000e-02   9.9898000e-02   9.9803000e-02  -9.9948000e-02
   2.8500000e+03   1.1195867e+01  -8.3504000e-02   5.0860000e-03   3.0900000e-02   9.9898000e-02   9.9803000e-02  -9.9948000e-02
   2.8510000e+03   1.1199810e+01  -5.8915000e-02  -4.9500000e-04   4.1200000e-02   9.9898000e-02   9.9803000e-02  -9.9948000e-02
   2.8520000e+03   1.1203732e+01  -1.7407000e-02   3.1681000e-02  -5.1500000e-03   9.9898000e-02   9.9803000e-02  -9.9948000e-02
   2.8530000e+03   1.1207658e+01  -7.1818000e-02  -2.7608000e-02   4.1200000e-02   9.9898000e-02   9.9803000e-02  -9.9948000e-02
   2.8540000e+03   1.1211578e+01  -9.5310000e-02  -6.1561000e-02  -1.5450000e-02   9.9898000e-02   9.9803000e-02  -9.9947000e-02
   2.8550000e+03   1.1215536e+01  -5.6115000e-02  -4.9659000e-02  -5.1500000e-03   9.9898000e-02   9.9803000e-02  -9.9947000e-02
   2.8560000e+03   1.1219451e+01  -1.0103100e-01  -6.2574000e-02   1.0300000e-02   9.9898000e-02   9.9803000e-02  -9.9947000e-02
   2.8570000e+03   1.1223398e+01  -1.3073300e-01  -2.8102000e-02   3.0900000e-02   9.9898000e-02   9.9803000e-02  -9.9947000e-02
   2.8580000e+03   1.1227330e+01  -4.8081000e-02  -2.8373000e-02  -3.0900000e-02   9.9898000e-02   9.9802000e-02  -9.9947000e-02
   2.8590000e+03   1.1231253e+01  -1.7771000e-02  -3.2941000e-02   5.1500000e-03   9.9898000e-02   9.9802000e-02  -9.9947000e-02
   2.8600000e+03   1.1235157e+01  -7.0113000e-02  -3.7238000e-02  -3.0900000e-02   9.9898000e-02   9.9802000e-02  -9.9947000e-02
   2.8610000e+03   1.1239114e+01  -4.4064000e-02  -1.7730000e-02   1.5450000e-02   9.9898000e-02   9.9802000e-02  -9.9947000e-02
   2.8620000e+03   1.1243020e+01  -3.5179000e-02  -1.2600000e-03  -1.0300000e-02   9.9898000e-02   9.9802000e-02  -9.9947000e-02
   2.8630000e+03   1.1246984e+01  -7.9243000e-02  -1.8990000e-02   2.5750000e-02   9.9898000e-02   9.9802000e-02  -9.9947000e-02
   2.8640000e+03   1.1250878e+01  -1.3243700e-01  -1.8472000e-02   5.1500000e-03   9.9898000e-02   9.9802000e-02  -9.9946000e-02
   2.8650000e+03   1.1254835e+01  -3.0066000e-02  -3.0151000e-02  -3.6050000e-02   9.9898000e-02   9.9802000e-02  -9.9946000e-02
   2.8660000e+03   1.1258741e+01  -8.5572000e-02  -4.9906000e-02   1.0300000e-02   9.9898000e-02   9.9801000e-02  -9.9946000e-02
   2.8670000e+03   1.1262694e+01  -6.9261000e-02  -4.2053000e-02  -2.0600000e-02   9.9898000e-02   9.9801000e-02  -9.9946000e-02
   2.8680000e+03   1.1266626e+01  -5.3802000e-02  -2.9386000e-02  -3.0900000e-02   9.9898000e-02   9.9801000e-02  -9.9946000e-02
   2.8690000e+03   1.1270524e+01  -6.0620000e-02   9.1360000e-03  -3.0900000e-02   9.9898000e-02   9.9801000e-02  -9.9946000e-02
   2.8700000e+03   1.1274483e+01  -6.6949000e-02  -2.1780000e-02  -1.0300000e-02   9.9898000e-02   9.9801000e-02  -9.9946000e-02
   2.8710000e+03   1.1278373e+01  -5.4046000e-02   5.3330000e-03  -1.0300000e-02   9.9898000e-02   9.9801000e-02  -9.9946000e-02
   2.8720000e+03   1.1282344e+01  -3.5179000e-02  -1.2600000e-03   5.1500000e-03   9.9898000e-02   9.9801000e-02  -9.9947000e-02
   2.8730000e+03   1.1286276e+01  -7.9243000e-02  -1.8990000e-02   2.5750000e-02   9.9898000e-02   9.9801000e-02  -9.9947000e-02
   2.8740000e+03   1.1290195e+01  -6.6705000e-02  -5.6499000e-02   3.6050000e-02   9.9898000e-02   9.9800000e-02  -9.9947000e-02
   2.8750000e+03   1.1294127e+01  -1.0017900e-01  -6.7389000e-02   3.0900000e-02   9.9898000e-02   9.9800000e-02  -9.9947000e-02
   2.8760000e+03   1.1298062e+01  -6.7557000e-02  -5.1684000e-02   3.6050000e-02   9.9898000e-02   9.9800000e-02  -9.9947000e-02
   2.8770000e+03   1.1301970e+01  -3.9560000e-02  -7.6525000e-02   5.1500000e-02   9.9898000e-02   9.9800000e-02  -9.9947000e-02
   2.8780000e+03   1.1305920e+01   1.8868000e-02  -6.5930000e-03   4.1200000e-02   9.9898000e-02   9.9800000e-02  -9.9947000e-02
   2.8790000e+03   1.1309850e+01  -5.2950000e-02  -3.4201000e-02   0.0000000e+00   9.9898000e-02   9.9800000e-02  -9.9947000e-02
   2.8800000e+03   1.1313750e+01  -2.4345000e-02  -2.9138000e-02   0.0000000e+00   9.9898000e-02   9.9800000e-02  -9.9947000e-02
   2.8810000e+03   1.1317684e+01  -9.9571000e-02  -3.7485000e-02   5.1500000e-03   9.9898000e-02   9.9800000e-02  -9.9947000e-02
   2.8820000e+03   1.1321602e+01  -9.7015000e-02  -5.1931000e-02   2.5750000e-02   9.9898000e-02   9.9800000e-02  -9.9946000e-02
   2.8830000e+03   1.1325541e+01  -5.5263000e-02  -5.4474000e-02   4.6350000e-02   9.9898000e-02   9.9800000e-02  -9.9946000e-02
   2.8840000e+03   1.1329501e+01  -1.0784900e-01  -2.4052000e-02   5.6650000e-02   9.9898000e-02   9.9799000e-02  -9.9946000e-02
   2.8850000e+03   1.1333425e+01  -9.5554000e-02  -2.6843000e-02   5.1500000e-03   9.9898000e-02   9.9799000e-02  -9.9946000e-02
   2.8860000e+03   1.1337363e+01   1.7040000e-03  -9.6300000e-03   3.0900000e-02   9.9898000e-02   9.9799000e-02  -9.9946000e-02
   2.8870000e+03   1.1341248e+01  -2.1180000e-02  -1.3680000e-02   2.0600000e-02   9.9898000e-02   9.9799000e-02  -9.9946000e-02
   2.8880000e+03   1.1345203e+01  -9.4946000e-02   3.0610000e-03   3.6050000e-02   9.9898000e-02   9.9799000e-02  -9.9946000e-02
   2.8890000e+03   1.1349150e+01  -6.9505000e-02  -7.3350000e-03   1.5450000e-02   9.9898000e-02   9.9798000e-02  -9.9946000e-02
   2.8900000e+03   1.1353057e+01  -5.8063000e-02  -5.3100000e-03   1.5450000e-02   9.9898000e-02   9.9798000e-02  -9.9945000e-02
   2.8910000e+03   1.1357009e+01  -1.0298000e-01  -1.8225000e-02  -3.6050000e-02   9.9898000e-02   9.9798000e-02  -9.9945000e-02
   2.8920000e+03   1.1360934e+01  -1.0784900e-01  -2.4052000e-02   1.0300000e-02   9.9898000e-02   9.9798000e-02  -9.9945000e-02
   2.8930000e+03   1.1364876e+01  -6.0132000e-02  -6.0302000e-02  -5.1500000e-02   9.9898000e-02   9.9798000e-02  -9.9945000e-02
   2.8940000e+03   1.1368795e+01  -7.5591000e-02  -7.2969000e-02  -2.5750000e-02   9.9898000e-02   9.9798000e-02  -9.9945000e-02
   2.8950000e+03   1.1372718e+01  -2.4953000e-02  -5.9042000e-02  -4.1200000e-02   9.9898000e-02   9.9798000e-02  -9.9945000e-02
   2.8960000e+03   1.1376644e+01  -3.3230000e-02  -4.5609000e-02  -2.5750000e-02   9.9898000e-02   9.9798000e-02  -9.9945000e-02
   2.8970000e+03   1.1380585e+01  -6.0620000e-02   9.1360000e-03  -3.0900000e-02   9.9898000e-02   9.9798000e-02  -9.9945000e-02
   2.8980000e+03   1.1384489e+01  -1.0212800e-01  -2.3040000e-02  -1.5450000e-02   9.9898000e-02   9.9798000e-02  -9.9945000e-02
   2.8990000e+03   1.1388442e+01  -4.0656000e-02  -3.6991000e-02  -1.0300000e-02   9.9898000e-02   9.9797000e-02  -9.9945000e-02
   2.9000000e+03   1.1392376e+01  -7.7539000e-02  -2.8620000e-02   3.0900000e-02   9.9898000e-02   9.9797000e-02  -9.9945000e-02
   2.9010000e+03   1.1396304e+01  -1.0103100e-01  -6.2574000e-02  -1.5450000e-02   9.9898000e-02   9.9797000e-02  -9.9945000e-02
   2.9020000e+03   1.1400220e+01  -3.6151000e-02  -9.5786000e-02   4.6350000e-02   9.9898000e-02   9.9797000e-02  -9.9945000e-02
   2.9030000e+03   1.1404166e+01  -1.6919000e-02  -3.7756000e-02   5.1500000e-03   9.9898000e-02   9.9797000e-02  -9.9945000e-02
   2.9040000e+03   1.1408074e+01  -5.2098000e-02  -3.9016000e-02   3.0900000e-02   9.9898000e-02   9.9797000e-02  -9.9945000e-02
   2.9050000e+03   1.1412022e+01  -3.7491000e-02  -2.1533000e-02  -6.1800000e-02   9.9898000e-02   9.9797000e-02  -9.9945000e-02
   2.9060000e+03   1.1415950e+01  -1.4851000e-02   1.7236000e-02   1.5450000e-02   9.9898000e-02   9.9796000e-02  -9.9945000e-02
   2.9070000e+03   1.1419882e+01  -7.4618000e-02   2.1556000e-02   2.5750000e-02   9.9898000e-02   9.9796000e-02  -9.9945000e-02
   2.9080000e+03   1.1423786e+01  -9.6407000e-02  -2.2027000e-02   1.5450000e-02   9.9898000e-02   9.9796000e-02  -9.9945000e-02
   2.9090000e+03   1.1427743e+01  -6.0376000e-02  -2.5583000e-02   1.0300000e-02   9.9898000e-02   9.9796000e-02  -9.9945000e-02
   2.9100000e+03   1.1431665e+01  -6.9261000e-02  -4.2053000e-02   9.7850000e-02   9.9898000e-02   9.9796000e-02  -9.9945000e-02
   2.9110000e+03   1.1435600e+01  -9.0441000e-02  -5.5734000e-02   2.5750000e-02   9.9898000e-02   9.9796000e-02  -9.9945000e-02
   2.9120000e+03   1.1439508e+01  -1.2902000e-02  -2.7113000e-02   5.1500000e-02   9.9898000e-02   9.9796000e-02  -9.9945000e-02
   2.9130000e+03   1.1443462e+01  -6.5245000e-02  -3.1411000e-02   3.0900000e-02   9.9898000e-02   9.9795000e-02  -9.9945000e-02
   2.9140000e+03   1.1447374e+01  -8.4112000e-02  -2.4818000e-02   4.6350000e-02   9.9898000e-02   9.9795000e-02  -9.9945000e-02
   2.9150000e+03   1.1451322e+01  -3.8343000e-02  -1.6718000e-02  -2.5750000e-02   9.9898000e-02   9.9795000e-02  -9.9945000e-02
   2.9160000e+03   1.1455249e+01  -7.8391000e-02  -2.3805000e-02   2.5750000e-02   9.9898000e-02   9.9795000e-02  -9.9945000e-02
   2.9170000e+03   1.1459177e+01  -1.1588200e-01  -4.5338000e-02  -3.6050000e-02   9.9898000e-02   9.9795000e-02  -9.9945000e-02
   2.9180000e+03   1.1463104e+01  -5.8671000e-02  -3.5213000e-02   0.0000000e+00   9.9898000e-02   9.9795000e-02  -9.9945000e-02
   2.9190000e+03   1.1467010e+01  -1.6311000e-02  -7.8530000e-03  -2.5750000e-02   9.9898000e-02   9.9795000e-02  -9.9944000e-02
   2.9200000e+03   1.1470961e+01  -7.7295000e-02  -6.3339000e-02   4.1200000e-02   9.9898000e-02   9.9795000e-02  -9.9944000e-02
   2.9210000e+03   1.1474900e+01  -7.3278000e-02  -5.2696000e-02  -4.1200000e-02   9.9898000e-02   9.9795000e-02  -9.9944000e-02
   2.9220000e+03   1.1478808e+01   2.3128000e-02  -3.0669000e-02   1.0300000e-02   9.9898000e-02   9.9794000e-02  -9.9944000e-02
   2.9230000e+03   1.1482759e+01  -2.8970000e-02  -6.9685000e-02   1.0300000e-02   9.9898000e-02   9.9794000e-02  -9.9944000e-02
   2.9240000e+03   1.1486663e+01  -8.4720000e-02  -5.4721000e-02  -1.5450000e-02   9.9898000e-02   9.9794000e-02  -9.9944000e-02
   2.9250000e+03   1.1490598e+01  -6.1472000e-02   1.3951000e-02   1.5450000e-02   9.9898000e-02   9.9794000e-02  -9.9944000e-02
   2.9260000e+03   1.1494519e+01  -8.4112000e-02  -2.4817000e-02   3.6050000e-02   9.9898000e-02   9.9794000e-02  -9.9944000e-02
   2.9270000e+03   1.1498446e+01  -1.1125700e-01  -4.7900000e-03   5.1500000e-03   9.9898000e-02   9.9794000e-02  -9.9944000e-02
   2.9280000e+03   1.1502378e+01  -4.5160000e-02   2.1804000e-02   3.0900000e-02   9.9898000e-02   9.9794000e-02  -9.9944000e-02
   2.9290000e+03   1.1506337e+01  -2.0085000e-02  -5.3214000e-02   5.1500000e-03   9.9898000e-02   9.9793000e-02  -9.9944000e-02
   2.9300000e+03   1.1510265e+01  -6.3541000e-02  -4.1040000e-02   5.1500000e-02   9.9898000e-02   9.9793000e-02  -9.9944000e-02
   2.9310000e+03   1.1514168e+01   5.9650000e-03  -3.3706000e-02  -3.6050000e-02   9.9898000e-02   9.9793000e-02  -9.9944000e-02
   2.9320000e+03   1.1518126e+01  -8.8860000e-03  -1.6470000e-02   0.0000000e+00   9.9898000e-02   9.9793000e-02  -9.9944000e-02
   2.9330000e+03   1.1522032e+01  -5.4046000e-02   5.3340000e-03  -5.1500000e-03   9.9898000e-02   9.9793000e-02  -9.9944000e-02
   2.9340000e+03   1.1525980e+01  -7.4374000e-02  -1.3161000e-02  -5.1500000e-03   9.9898000e-02   9.9793000e-02  -9.9944000e-02
   2.9350000e+03   1.1529915e+01  -7.3522000e-02  -1.7977000e-02   5.1500000e-03   9.9898000e-02   9.9793000e-02  -9.9944000e-02
   2.9360000e+03   1.1533839e+01  -7.8149000e-02  -5.8522000e-02   4.6350000e-02   9.9898000e-02   9.9793000e-02  -9.9944000e-02
   2.9370000e+03   1.1537775e+01  -5.4412000e-02  -5.9288000e-02   4.6350000e-02   9.9898000e-02   9.9793000e-02  -9.9944000e-02
   2.9380000e+03   1.1541705e+01  -6.5854000e-02  -6.1312000e-02   4.6350000e-02   9.9898000e-02   9.9793000e-02  -9.9944000e-02
   2.9390000e+03   1.1545630e+01  -7.4132000e-02  -4.7879000e-02   5.1500000e-02   9.9898000e-02   9.9792000e-02  -9.9944000e-02
   2.9400000e+03   1.1549547e+01  -6.0985000e-02  -5.5485000e-02   4.1200000e-02   9.9898000e-02   9.9792000e-02  -9.9944000e-02
   2.9410000e+03   1.1553491e+01  -4.2361000e-02  -2.7359000e-02   5.1500000e-03   9.9898000e-02   9.9792000e-02  -9.9944000e-02
   2.9420000e+03   1.1557381e+01  -6.4393000e-02  -3.6224000e-02   2.0600000e-02   9.9898000e-02   9.9792000e-02  -9.9944000e-02
   2.9430000e+03   1.1561351e+01  -3.3475000e-02  -1.0889000e-02  -5.1500000e-03   9.9898000e-02   9.9792000e-02  -9.9944000e-02
   2.9440000e+03   1.1565281e+01  -5.8672000e-02  -3.5212000e-02   0.0000000e+00   9.9898000e-02   9.9792000e-02  -9.9944000e-02
   2.9450000e+03   1.1569215e+01  -1.0444100e-01  -4.3310000e-02  -4.6350000e-02   9.9898000e-02   9.9792000e-02  -9.9944000e-02
   2.9460000e+03   1.1573141e+01  -8.7521000e-02  -5.5550000e-03   3.6050000e-02   9.9898000e-02   9.9791000e-02  -9.9944000e-02
   2.9470000e+03   1.1577040e+01  -5.5507000e-02  -1.9754000e-02  -2.0600000e-02   9.9898000e-02   9.9791000e-02  -9.9943000e-02
   2.9480000e+03   1.1581000e+01  -1.8624000e-02  -2.8125000e-02   1.5450000e-02   9.9898000e-02   9.9791000e-02  -9.9943000e-02
   2.9490000e+03   1.1584930e+01  -4.7473000e-02   1.5320000e-03  -2.5750000e-02   9.9898000e-02   9.9791000e-02  -9.9943000e-02
   2.9500000e+03   1.1588861e+01  -1.2051000e-02  -3.1928000e-02   3.0900000e-02   9.9898000e-02   9.9791000e-02  -9.9943000e-02
   2.9510000e+03   1.1592756e+01  -5.2099000e-02  -3.9015000e-02  -5.1500000e-03   9.9898000e-02   9.9790000e-02  -9.9943000e-02
   2.9520000e+03   1.1596691e+01  -9.2390000e-02  -1.1382000e-02  -1.0300000e-02   9.9898000e-02   9.9790000e-02  -9.9943000e-02
   2.9530000e+03   1.1600640e+01  -6.3784000e-02  -6.3200000e-03   1.5450000e-02   9.9898000e-02   9.9790000e-02  -9.9943000e-02
   2.9540000e+03   1.1604582e+01  -1.0955300e-01  -1.4421000e-02  -1.5450000e-02   9.9898000e-02   9.9790000e-02  -9.9943000e-02
   2.9550000e+03   1.1608482e+01  -9.8963000e-02  -7.5810000e-03  -1.0300000e-02   9.9898000e-02   9.9790000e-02  -9.9943000e-02
   2.9560000e+03   1.1612438e+01  -1.8260000e-03  -8.9711000e-02  -1.5450000e-02   9.9898000e-02   9.9790000e-02  -9.9943000e-02
   2.9570000e+03   1.1616332e+01  -2.7510000e-02  -4.4596000e-02  -5.1500000e-03   9.9898000e-02   9.9790000e-02  -9.9943000e-02
   2.9580000e+03   1.1620300e+01  -3.3231000e-02  -4.5608000e-02  -3.0900000e-02   9.9898000e-02   9.9790000e-02  -9.9943000e-02
   2.9590000e+03   1.1624221e+01  -2.9220000e-03  -5.0177000e-02  -1.5450000e-02   9.9898000e-02   9.9790000e-02  -9.9943000e-02
   2.9600000e+03   1.1628150e+01  -4.7230000e-02  -3.3187000e-02  -1.5450000e-02   9.9898000e-02   9.9790000e-02  -9.9943000e-02
   2.9610000e+03   1.1632091e+01  -5.6359000e-02  -1.4939000e-02  -2.0600000e-02   9.9898000e-02   9.9789000e-02  -9.9943000e-02
   2.9620000e+03   1.1635993e+01  -5.9524000e-02  -3.0396000e-02   5.1500000e-03   9.9898000e-02   9.9789000e-02  -9.9943000e-02
   2.9630000e+03   1.1639942e+01  -3.5788000e-02  -3.1162000e-02   4.1200000e-02   9.9898000e-02   9.9789000e-02  -9.9943000e-02
   2.9640000e+03   1.1643876e+01  -1.0018100e-01  -6.7386000e-02   4.1200000e-02   9.9898000e-02   9.9789000e-02  -9.9943000e-02
   2.9650000e+03   1.1647797e+01  -7.9001000e-02  -5.3707000e-02   3.0900000e-02   9.9898000e-02   9.9789000e-02  -9.9943000e-02
   2.9660000e+03   1.1651728e+01   1.5702000e-02  -2.2051000e-02   3.0900000e-02   9.9898000e-02   9.9789000e-02  -9.9943000e-02
   2.9670000e+03   1.1655665e+01  -3.1771000e-02  -2.0520000e-02   1.5450000e-02   9.9898000e-02   9.9789000e-02  -9.9943000e-02
   2.9680000e+03   1.1659565e+01  -8.9834000e-02  -2.5828000e-02   1.0300000e-02   9.9898000e-02   9.9788000e-02  -9.9943000e-02
   2.9690000e+03   1.1663522e+01  -4.7230000e-02  -3.3187000e-02   5.1500000e-03   9.9898000e-02   9.9788000e-02  -9.9943000e-02
   2.9700000e+03   1.1667459e+01  -5.6359000e-02  -1.4939000e-02   5.6650000e-02   9.9898000e-02   9.9788000e-02  -9.9943000e-02
   2.9710000e+03   1.1671379e+01  -9.6407000e-02  -2.2025000e-02   0.0000000e+00   9.9898000e-02   9.9788000e-02  -9.9943000e-02
   2.9720000e+03   1.1675310e+01  -4.3821000e-02  -5.2448000e-02   2.0600000e-02   9.9898000e-02   9.9788000e-02  -9.9943000e-02
   2.9730000e+03   1.1679246e+01  -8.8129000e-02  -3.5459000e-02   5.1500000e-02   9.9898000e-02   9.9788000e-02  -9.9943000e-02
   2.9740000e+03   1.1683171e+01  -9.5555000e-02  -2.6841000e-02  -2.0600000e-02   9.9898000e-02   9.9788000e-02  -9.9943000e-02
   2.9750000e+03   1.1687102e+01  -7.7539000e-02  -2.8619000e-02   3.0900000e-02   9.9898000e-02   9.9788000e-02  -9.9943000e-02
   2.9760000e+03   1.1690997e+01   9.7380000e-03   1.1655000e-02   2.5750000e-02   9.9898000e-02   9.9788000e-02  -9.9943000e-02
   2.9770000e+03   1.1694962e+01  -5.9767000e-02   4.3210000e-03   5.6650000e-02   9.9898000e-02   9.9787000e-02  -9.9943000e-02
   2.9780000e+03   1.1698869e+01  -8.7278000e-02  -4.0273000e-02  -1.5450000e-02   9.9898000e-02   9.9787000e-02  -9.9942000e-02
   2.9790000e+03   1.1702822e+01  -5.2951000e-02  -3.4199000e-02  -2.0600000e-02   9.9898000e-02   9.9787000e-02  -9.9942000e-02
   2.9800000e+03   1.1706751e+01  -6.8410000e-02  -4.6867000e-02   2.5750000e-02   9.9898000e-02   9.9787000e-02  -9.9942000e-02
   2.9810000e+03   1.1710654e+01  -1.0103300e-01  -6.2571000e-02   1.0300000e-02   9.9898000e-02   9.9787000e-02  -9.9942000e-02
   2.9820000e+03   1.1714604e+01  -4.5769000e-02  -8.0990000e-03  -1.0300000e-02   9.9898000e-02   9.9787000e-02  -9.9942000e-02
   2.9830000e+03   1.1718540e+01  -6.1228000e-02  -2.0766000e-02   0.0000000e+00   9.9898000e-02   9.9787000e-02  -9.9942000e-02
   2.9840000e+03   1.1722454e+01  -6.2689000e-02  -4.5854000e-02  -5.1500000e-02   9.9898000e-02   9.9787000e-02  -9.9942000e-02
   2.9850000e+03   1.1726359e+01  -5.5507000e-02  -1.9754000e-02  -1.0300000e-02   9.9898000e-02   9.9786000e-02  -9.9942000e-02
   2.9860000e+03   1.1730328e+01  -8.9834000e-02  -2.5828000e-02  -3.6050000e-02   9.9898000e-02   9.9786000e-02  -9.9942000e-02
   2.9870000e+03   1.1734249e+01  -5.0638000e-02  -1.3926000e-02  -2.5750000e-02   9.9898000e-02   9.9786000e-02  -9.9942000e-02
   2.9880000e+03   1.1738160e+01  -5.9767000e-02   4.3220000e-03  -3.6050000e-02   9.9898000e-02   9.9786000e-02  -9.9942000e-02
   2.9890000e+03   1.1742119e+01  -1.0298000e-01  -1.8222000e-02  -1.5450000e-02   9.9898000e-02   9.9786000e-02  -9.9942000e-02
   2.9900000e+03   1.1746034e+01  -4.3822000e-02  -5.2448000e-02   2.0600000e-02   9.9898000e-02   9.9786000e-02  -9.9942000e-02
   2.9910000e+03   1.1749982e+01  -3.7249000e-02  -5.6251000e-02   5.1500000e-03   9.9898000e-02   9.9786000e-02  -9.9942000e-02
   2.9920000e+03   1.1753901e+01  -8.4722000e-02  -5.4719000e-02   0.0000000e+00   9.9898000e-02   9.9785000e-02  -9.9942000e-02
   2.9930000e+03   1.1757836e+01  -3.3232000e-02  -4.5608000e-02   4.1200000e-02   9.9898000e-02   9.9785000e-02  -9.9942000e-02
   2.9940000e+03   1.1761768e+01   6.8160000e-03  -3.8522000e-02  -2.0600000e-02   9.9898000e-02   9.9785000e-02  -9.9942000e-02
   2.9950000e+03   1.1765672e+01  -7.0358000e-02  -2.5180000e-03   1.0300000e-02   9.9898000e-02   9.9785000e-02  -9.9942000e-02
   2.9960000e+03   1.1769629e+01  -9.3242000e-02  -6.5670000e-03   7.2100000e-02   9.9898000e-02   9.9785000e-02  -9.9942000e-02
   2.9970000e+03   1.1773555e+01  -4.1509000e-02  -3.2175000e-02   1.5450000e-02   9.9898000e-02   9.9785000e-02  -9.9942000e-02
   2.9980000e+03   1.1777456e+01  -8.0705000e-02  -4.4076000e-02   5.6650000e-02   9.9898000e-02   9.9785000e-02  -9.9942000e-02
   2.9990000e+03   1.1781419e+01  -1.3304700e-01  -4.8372000e-02   3.0900000e-02   9.9898000e-02   9.9785000e-02  -9.9942000e-02
   3.0000000e+03   1.1785308e+01  -5.2465000e-02  -1.0363700e-01   0.0000000e+00   9.9898000e-02   9.9785000e-02  -9.9942000e-02
   3.0010000e+03   1.1789274e+01  -8.1557000e-02  -3.9261000e-02   2.0600000e-02   9.9898000e-02   9.9785000e-02  -9.9942000e-02
   3.0020000e+03   1.1793185e+01  -1.0760600e-01  -5.8768000e-02   0.0000000e+00   9.9898000e-02   9.9785000e-02  -9.9942000e-02
   3.0030000e+03   1.1797137e+01  -2.4589000e-02   5.5810000e-03   5.6650000e-02   9.9898000e-02   9.9784000e-02  -9.9942000e-02
   3.0040000e+03   1.1801059e+01   3.1650000e-03   1.5458000e-02   5.1500000e-03   9.9898000e-02   9.9784000e-02  -9.9942000e-02
   3.0050000e+03   1.1804970e+01  -7.9244000e-02  -1.8988000e-02   4.6350000e-02   9.9898000e-02   9.9784000e-02  -9.9942000e-02
   3.0060000e+03   1.1808927e+01  -9.8111000e-02  -1.2394000e-02   1.5450000e-02   9.9898000e-02   9.9784000e-02  -9.9942000e-02
   3.0070000e+03   1.1812851e+01  -5.7820000e-02  -4.0027000e-02   2.0600000e-02   9.9898000e-02   9.9784000e-02  -9.9941000e-02
   3.0080000e+03   1.1816783e+01  -8.5574000e-02  -4.9904000e-02   4.6350000e-02   9.9898000e-02   9.9784000e-02  -9.9941000e-02
   3.0090000e+03   1.1820708e+01  -6.5245000e-02  -3.1409000e-02   4.6350000e-02   9.9898000e-02   9.9783000e-02  -9.9941000e-02
   3.0100000e+03   1.1824640e+01  -1.5459000e-02  -1.2667000e-02   2.5750000e-02   9.9898000e-02   9.9783000e-02  -9.9941000e-02
   3.0110000e+03   1.1828552e+01  -3.8344000e-02  -1.6717000e-02  -1.0300000e-02   9.9898000e-02   9.9783000e-02  -9.9941000e-02
   3.0120000e+03   1.1832500e+01  -7.6688000e-02  -3.3433000e-02  -5.1500000e-02   9.9898000e-02   9.9783000e-02  -9.9941000e-02
   3.0130000e+03   1.1836433e+01  -5.1247000e-02  -4.3830000e-02  -2.0600000e-02   9.9898000e-02   9.9783000e-02  -9.9941000e-02
   3.0140000e+03   1.1840352e+01  -2.3737000e-02   7.6600000e-04  -6.1800000e-02   9.9898000e-02   9.9783000e-02  -9.9941000e-02
   3.0150000e+03   1.1844291e+01  -1.0298000e-01  -1.8222000e-02  -4.1200000e-02   9.9898000e-02   9.9783000e-02  -9.9941000e-02
   3.0160000e+03   1.1848222e+01  -6.1228000e-02  -2.0766000e-02  -2.5750000e-02   9.9898000e-02   9.9782000e-02  -9.9940000e-02
   3.0170000e+03   1.1852152e+01  -5.0638000e-02  -1.3926000e-02   0.0000000e+00   9.9898000e-02   9.9782000e-02  -9.9940000e-02
   3.0180000e+03   1.1856068e+01  -6.2446000e-02  -8.0573000e-02   5.1500000e-02   9.9898000e-02   9.9782000e-02  -9.9940000e-02
   3.0190000e+03   1.1860010e+01  -6.9390000e-03  -6.0819000e-02   0.0000000e+00   9.9898000e-02   9.9782000e-02  -9.9940000e-02
   3.0200000e+03   1.1863935e+01  -7.3280000e-02  -5.2694000e-02   5.1500000e-03   9.9898000e-02   9.9782000e-02  -9.9940000e-02
   3.0210000e+03   1.1867870e+01  -7.7297000e-02  -6.3337000e-02   5.1500000e-03   9.9898000e-02   9.9782000e-02  -9.9941000e-02
   3.0220000e+03   1.1871797e+01  -1.7040000e-03   9.6300000e-03  -1.5450000e-02   9.9898000e-02   9.9782000e-02  -9.9941000e-02
   3.0230000e+03   1.1875728e+01  -7.8635000e-02   1.0916000e-02   6.1800000e-02   9.9898000e-02   9.9782000e-02  -9.9941000e-02
   3.0240000e+03   1.1879648e+01  -9.4094000e-02  -1.7520000e-03  -4.1200000e-02   9.9898000e-02   9.9782000e-02  -9.9941000e-02
   3.0250000e+03   1.1883589e+01  -5.2342000e-02  -4.2960000e-03   4.1200000e-02   9.9898000e-02   9.9781000e-02  -9.9941000e-02
   3.0260000e+03   1.1887495e+01  -1.0103300e-01  -6.2571000e-02   0.0000000e+00   9.9898000e-02   9.9781000e-02  -9.9941000e-02
   3.0270000e+03   1.1891436e+01  -1.3280400e-01  -8.3091000e-02   3.6050000e-02   9.9898000e-02   9.9781000e-02  -9.9941000e-02
   3.0280000e+03   1.1895348e+01  -1.7772000e-02  -3.2941000e-02  -2.5750000e-02   9.9898000e-02   9.9781000e-02  -9.9941000e-02
   3.0290000e+03   1.1899307e+01  -4.0657000e-02  -3.6990000e-02   5.1500000e-02   9.9898000e-02   9.9781000e-02  -9.9941000e-02
   3.0300000e+03   1.1903217e+01  -8.2409000e-02  -3.4446000e-02   0.0000000e+00   9.9898000e-02   9.9781000e-02  -9.9941000e-02
   3.0310000e+03   1.1907167e+01  -7.4618000e-02   2.1558000e-02   1.0300000e-02   9.9898000e-02   9.9781000e-02  -9.9941000e-02
   3.0320000e+03   1.1911068e+01  -2.8849000e-02   2.9657000e-02   1.5450000e-02   9.9898000e-02   9.9781000e-02  -9.9941000e-02
   3.0330000e+03   1.1915027e+01  -9.7868000e-02  -4.7113000e-02   5.1500000e-02   9.9898000e-02   9.9780000e-02  -9.9941000e-02
   3.0340000e+03   1.1918920e+01  -1.1929200e-01  -2.6074000e-02   1.5450000e-02   9.9898000e-02   9.9780000e-02  -9.9941000e-02
   3.0350000e+03   1.1922884e+01  -6.4394000e-02  -3.6223000e-02   5.1500000e-02   9.9898000e-02   9.9780000e-02  -9.9940000e-02
   3.0360000e+03   1.1926825e+01  -7.1576000e-02  -6.2324000e-02   5.1500000e-02   9.9898000e-02   9.9780000e-02  -9.9940000e-02
   3.0370000e+03   1.1930744e+01  -8.0705000e-02  -4.4075000e-02   4.6350000e-02   9.9898000e-02   9.9780000e-02  -9.9940000e-02
   3.0380000e+03   1.1934682e+01  -2.2885000e-02  -4.0490000e-03  -1.0300000e-02   9.9898000e-02   9.9780000e-02  -9.9940000e-02
   3.0390000e+03   1.1938596e+01  -3.1771000e-02  -2.0519000e-02   2.0600000e-02   9.9898000e-02   9.9780000e-02  -9.9940000e-02
   3.0400000e+03   1.1942526e+01  -7.6689000e-02  -3.3431000e-02  -6.1800000e-02   9.9898000e-02   9.9780000e-02  -9.9940000e-02
   3.0410000e+03   1.1946445e+01  -5.4656000e-02  -2.4567000e-02  -1.5450000e-02   9.9898000e-02   9.9780000e-02  -9.9940000e-02
   3.0420000e+03   1.1950371e+01  -3.8344000e-02  -1.6716000e-02  -2.0600000e-02   9.9898000e-02   9.9780000e-02  -9.9940000e-02
   3.0430000e+03   1.1954323e+01  -1.0103500e-01  -6.2568000e-02   4.1200000e-02   9.9898000e-02   9.9779000e-02  -9.9939000e-02
   3.0440000e+03   1.1958218e+01  -6.2081000e-02  -1.5949000e-02  -5.1500000e-02   9.9898000e-02   9.9779000e-02  -9.9939000e-02
   3.0450000e+03   1.1962183e+01  -5.4414000e-02  -5.9286000e-02   3.6050000e-02   9.9898000e-02   9.9779000e-02  -9.9939000e-02
   3.0460000e+03   1.1966105e+01  -6.0135000e-02  -6.0298000e-02  -2.0600000e-02   9.9898000e-02   9.9779000e-02  -9.9939000e-02
   3.0470000e+03   1.1970039e+01  -3.8954000e-02  -4.6619000e-02   5.1500000e-03   9.9898000e-02   9.9779000e-02  -9.9939000e-02
   3.0480000e+03   1.1973954e+01  -1.8625000e-02  -2.8125000e-02   5.1500000e-03   9.9898000e-02   9.9779000e-02  -9.9939000e-02
   3.0490000e+03   1.1977904e+01  -4.4917000e-02  -1.2913000e-02   5.1500000e-03   9.9898000e-02   9.9778000e-02  -9.9939000e-02
   3.0500000e+03   1.1981824e+01  -5.7212000e-02  -1.0122000e-02  -5.1500000e-03   9.9898000e-02   9.9778000e-02  -9.9939000e-02
   3.0510000e+03   1.1985762e+01  -8.4113000e-02  -2.4813000e-02   0.0000000e+00   9.9898000e-02   9.9778000e-02  -9.9939000e-02
   3.0520000e+03   1.1989690e+01  -8.0338000e-02   2.0548000e-02   2.0600000e-02   9.9898000e-02   9.9778000e-02  -9.9939000e-02
   3.0530000e+03   1.1993603e+01  -6.9264000e-02  -4.2050000e-02   5.1500000e-02   9.9898000e-02   9.9778000e-02  -9.9939000e-02
   3.0540000e+03   1.1997529e+01  -6.0135000e-02  -6.0298000e-02   0.0000000e+00   9.9898000e-02   9.9778000e-02  -9.9939000e-02
   3.0550000e+03   1.2001481e+01  -7.6688000e-02  -3.3432000e-02   3.0900000e-02   9.9898000e-02   9.9778000e-02  -9.9939000e-02
   3.0560000e+03   1.2005382e+01  -5.4655000e-02  -2.4568000e-02  -3.0900000e-02   9.9898000e-02   9.9777000e-02  -9.9939000e-02
   3.0570000e+03   1.2009336e+01  -4.4065000e-02  -1.7728000e-02   5.1500000e-03   9.9898000e-02   9.9777000e-02  -9.9939000e-02
   3.0580000e+03   1.2013262e+01  -1.5300900e-01  -2.2430000e-03  -2.0600000e-02   9.9898000e-02   9.9777000e-02  -9.9939000e-02
   3.0590000e+03   1.2017203e+01  -7.6931000e-02   1.2860000e-03   1.5450000e-02   9.9898000e-02   9.9777000e-02  -9.9939000e-02
   3.0600000e+03   1.2021096e+01  -3.1771000e-02  -2.0519000e-02   5.1500000e-03   9.9898000e-02   9.9777000e-02  -9.9939000e-02
   3.0610000e+03   1.2025058e+01  -7.9853000e-02  -4.8890000e-02   2.0600000e-02   9.9898000e-02   9.9777000e-02  -9.9939000e-02
   3.0620000e+03   1.2028953e+01  -5.2709000e-02  -6.8917000e-02   4.1200000e-02   9.9898000e-02   9.9777000e-02  -9.9939000e-02
   3.0630000e+03   1.2032915e+01  -3.4084000e-02  -4.0792000e-02   3.0900000e-02   9.9898000e-02   9.9777000e-02  -9.9939000e-02
   3.0640000e+03   1.2036820e+01  -4.5526000e-02  -4.2817000e-02   4.1200000e-02   9.9898000e-02   9.9777000e-02  -9.9939000e-02
   3.0650000e+03   1.2040774e+01  -5.4655000e-02  -2.4568000e-02   5.1500000e-02   9.9898000e-02   9.9777000e-02  -9.9939000e-02
   3.0660000e+03   1.2044683e+01  -3.2014000e-02   1.4200000e-02   2.5750000e-02   9.9898000e-02   9.9777000e-02  -9.9939000e-02
   3.0670000e+03   1.2048631e+01  -5.2100000e-02  -3.9014000e-02   2.5750000e-02   9.9898000e-02   9.9776000e-02  -9.9939000e-02
   3.0680000e+03   1.2052563e+01  -1.2964000e-01  -6.7631000e-02   1.5450000e-02   9.9898000e-02   9.9776000e-02  -9.9939000e-02
   3.0690000e+03   1.2056474e+01  -1.5217000e-02  -4.7386000e-02   5.1500000e-02   9.9898000e-02   9.9776000e-02  -9.9939000e-02
   3.0700000e+03   1.2060406e+01  -3.1529000e-02  -5.5237000e-02   2.0600000e-02   9.9898000e-02   9.9776000e-02  -9.9939000e-02
   3.0710000e+03   1.2064326e+01  -6.1229000e-02  -2.0764000e-02  -5.1500000e-03   9.9898000e-02   9.9776000e-02  -9.9939000e-02
   3.0720000e+03   1.2068286e+01  -9.7380000e-03  -1.1655000e-02  -4.1200000e-02   9.9898000e-02   9.9776000e-02  -9.9939000e-02
   3.0730000e+03   1.2072200e+01   1.3146000e-02  -7.6060000e-03   0.0000000e+00   9.9898000e-02   9.9776000e-02  -9.9939000e-02
   3.0740000e+03   1.2076145e+01  -8.4113000e-02  -2.4814000e-02  -7.7250000e-02   9.9898000e-02   9.9775000e-02  -9.9939000e-02
   3.0750000e+03   1.2080046e+01  -5.2100000e-02  -3.9014000e-02  -5.1500000e-03   9.9898000e-02   9.9775000e-02  -9.9938000e-02
   3.0760000e+03   1.2084002e+01  -2.3494000e-02  -3.3953000e-02  -2.5750000e-02   9.9898000e-02   9.9775000e-02  -9.9938000e-02
   3.0770000e+03   1.2087898e+01  -1.0785000e-01  -2.4048000e-02   1.5450000e-02   9.9898000e-02   9.9775000e-02  -9.9938000e-02
   3.0780000e+03   1.2091864e+01  -1.0188600e-01  -5.7755000e-02  -3.6050000e-02   9.9898000e-02   9.9775000e-02  -9.9938000e-02
   3.0790000e+03   1.2095757e+01  -4.4065000e-02  -1.7728000e-02   2.0600000e-02   9.9898000e-02   9.9775000e-02  -9.9938000e-02
   3.0800000e+03   1.2099721e+01  -8.9835000e-02  -2.5825000e-02   2.0600000e-02   9.9898000e-02   9.9775000e-02  -9.9938000e-02
   3.0810000e+03   1.2103623e+01  -6.8412000e-02  -4.6865000e-02  -5.1500000e-03   9.9898000e-02   9.9775000e-02  -9.9938000e-02
   3.0820000e+03   1.2107554e+01  -9.7380000e-03  -1.1655000e-02   2.0600000e-02   9.9898000e-02   9.9775000e-02  -9.9938000e-02
   3.0830000e+03   1.2111509e+01  -7.9244000e-02  -1.8986000e-02  -4.6350000e-02   9.9898000e-02   9.9774000e-02  -9.9938000e-02
   3.0840000e+03   1.2115404e+01  -1.2903000e-01  -3.7728000e-02  -1.5450000e-02   9.9898000e-02   9.9774000e-02  -9.9938000e-02
   3.0850000e+03   1.2119370e+01  -9.3000000e-02  -4.1284000e-02   5.1500000e-03   9.9898000e-02   9.9774000e-02  -9.9938000e-02
   3.0860000e+03   1.2123260e+01  -1.2904000e-02  -2.7113000e-02  -1.5450000e-02   9.9898000e-02   9.9774000e-02  -9.9938000e-02
   3.0870000e+03   1.2127235e+01  -8.3019000e-02  -6.4348000e-02   1.5450000e-02   9.9898000e-02   9.9774000e-02  -9.9938000e-02
   3.0880000e+03   1.2131119e+01  -8.1557000e-02  -3.9260000e-02  -2.5750000e-02   9.9898000e-02   9.9774000e-02  -9.9938000e-02
   3.0890000e+03   1.2135089e+01  -8.0350000e-03  -2.1285000e-02  -1.0300000e-02   9.9898000e-02   9.9774000e-02  -9.9938000e-02
   3.0900000e+03   1.2139018e+01  -6.3310000e-03  -3.0916000e-02   1.0300000e-02   9.9898000e-02   9.9774000e-02  -9.9938000e-02
   3.0910000e+03   1.2142926e+01  -9.9815000e-02  -2.7610000e-03  -1.5450000e-02   9.9898000e-02   9.9774000e-02  -9.9938000e-02
   3.0920000e+03   1.2146878e+01  -6.0619000e-02   9.1390000e-03   1.0300000e-02   9.9898000e-02   9.9773000e-02  -9.9938000e-02
   3.0930000e+03   1.2150792e+01  -7.0115000e-02  -3.7234000e-02   5.6650000e-02   9.9898000e-02   9.9773000e-02  -9.9938000e-02
   3.0940000e+03   1.2154737e+01  -7.2429000e-02  -5.7508000e-02   4.1200000e-02   9.9898000e-02   9.9773000e-02  -9.9938000e-02
   3.0950000e+03   1.2158663e+01  -7.3523000e-02  -1.7974000e-02   5.6650000e-02   9.9898000e-02   9.9773000e-02  -9.9938000e-02
   3.0960000e+03   1.2162595e+01  -4.8083000e-02  -2.8371000e-02   7.2100000e-02   9.9898000e-02   9.9773000e-02  -9.9938000e-02
   3.0970000e+03   1.2166524e+01  -3.9563000e-02  -7.6523000e-02   8.7550000e-02   9.9898000e-02   9.9773000e-02  -9.9938000e-02
   3.0980000e+03   1.2170435e+01  -4.5769000e-02  -8.0980000e-03   5.1500000e-03   9.9898000e-02   9.9773000e-02  -9.9938000e-02
   3.0990000e+03   1.2174356e+01  -4.0900000e-02  -2.2710000e-03   4.6350000e-02   9.9898000e-02   9.9773000e-02  -9.9938000e-02
   3.1000000e+03   1.2178317e+01  -2.6292000e-02   1.5212000e-02  -1.0300000e-02   9.9898000e-02   9.9773000e-02  -9.9938000e-02
[truncated: 56,358,037 more chars]
