# Supplementary material for: Delays in Admittance-Controlled Haptic Devices Make Simulated Masses Feel Heavier
Source: PLoS One. 2015 Sep 11;10(9):e0138023. doi: 10.1371/journal.pone.0138023 (PMC4567313; doi:10.1371/journal.pone.0138023)
Supplement: S2 Appendix — (ZIP) [file pone.0138023.s002.zip › Data_subject8-14/Duw_pp11.txt]

{'ScanNr','Time','ForceX','ForceY','ForceZ','PosX','PosY','PosZ'}
   1.0000000e+00   3.9200000e-04   4.0706000e-02  -6.8439000e-02  -1.0300000e-02   2.5700000e-04   2.5700000e-04  -2.5700000e-04
   2.0000000e+00   4.2560000e-03   8.1378000e-02  -7.3308000e-02   5.1500000e-03   2.5600000e-04   2.5700000e-04  -2.5700000e-04
   3.0000000e+00   8.1540000e-03   2.9075000e-02  -4.8885000e-02  -2.5750000e-02   2.5600000e-04   2.5600000e-04  -2.5600000e-04
   4.0000000e+00   1.2053000e-02   5.8108000e-02  -1.4640000e-02   2.0600000e-02   2.5500000e-04   2.5500000e-04  -2.5500000e-04
   5.0000000e+00   1.5947000e-02   9.2942000e-02   3.4278000e-02  -4.1200000e-02   2.5400000e-04   2.5500000e-04  -2.5500000e-04
   6.0000000e+00   1.9843000e-02   1.7397000e-02   6.3579000e-02  -6.6950000e-02   2.5400000e-04   2.5400000e-04  -2.5400000e-04
   7.0000000e+00   2.3736000e-02  -2.3304000e-02   1.2223800e-01  -5.6650000e-02   2.5300000e-04   2.5400000e-04  -2.5300000e-04
   8.0000000e+00   2.7633000e-02   1.1037200e-01   3.4288000e-02  -1.1330000e-01   2.5300000e-04   2.5300000e-04  -2.5300000e-04
   9.0000000e+00   3.1529000e-02  -2.3260000e-02   3.9108000e-02  -5.1500000e-03   2.5200000e-04   2.5200000e-04  -2.5200000e-04
   1.0000000e+01   3.5424000e-02   2.9024000e-02   4.8915000e-02  -1.5450000e-02   2.5200000e-04   2.5200000e-04  -2.5200000e-04
   1.1000000e+01   3.9364000e-02   2.9030000e-02   3.9135000e-02   3.6050000e-02   2.5100000e-04   2.5100000e-04  -2.5100000e-04
   1.2000000e+01   4.3219000e-02   6.3867000e-02   8.3163000e-02   3.0900000e-02   2.5100000e-04   2.5100000e-04  -2.5100000e-04
   1.3000000e+01   4.7115000e-02   5.2257000e-02   6.3597000e-02   1.5450000e-02   2.5000000e-04   2.5000000e-04  -2.5000000e-04
   1.4000000e+01   5.1011000e-02   8.7135000e-02   2.9385000e-02  -3.0900000e-02   2.5000000e-04   2.5000000e-04  -2.5000000e-04
   1.5000000e+01   5.4940000e-02   4.6480000e-02   2.4000000e-05  -4.6350000e-02   2.4900000e-04   2.5000000e-04  -2.4900000e-04
   1.6000000e+01   5.8833000e-02   6.3890000e-02   3.9153000e-02  -1.1845000e-01   2.4900000e-04   2.4900000e-04  -2.4900000e-04
   1.7000000e+01   6.2699000e-02  -5.7970000e-03  -2.4453000e-02   1.5450000e-02   2.4800000e-04   2.4900000e-04  -2.4800000e-04
   1.8000000e+01   6.6595000e-02   8.7155000e-02  -9.7360000e-03  -3.6050000e-02   2.4800000e-04   2.4800000e-04  -2.4800000e-04
   1.9000000e+01   7.0547000e-02   4.0690000e-02  -3.9099000e-02   6.1800000e-02   2.4800000e-04   2.4800000e-04  -2.4800000e-04
   2.0000000e+01   7.4385000e-02   2.9055000e-02  -9.7650000e-03   5.1500000e-03   2.4700000e-04   2.4800000e-04  -2.4700000e-04
   2.1000000e+01   7.8280000e-02   5.8115000e-02  -2.9310000e-02   2.0600000e-02   2.4700000e-04   2.4700000e-04  -2.4700000e-04
   2.2000000e+01   8.2176000e-02   8.1347000e-02  -1.4630000e-02  -8.2400000e-02   2.4700000e-04   2.4700000e-04  -2.4700000e-04
   2.3000000e+01   8.6073000e-02  -3.4850000e-02  -1.9577000e-02  -5.1500000e-03   2.4600000e-04   2.4700000e-04  -2.4600000e-04
   2.4000000e+01   8.9969000e-02   3.4860000e-02   1.7000000e-05  -4.6350000e-02   2.4600000e-04   2.4600000e-04  -2.4600000e-04
   2.5000000e+01   9.3864000e-02   6.3961000e-02  -1.0265800e-01  -1.0815000e-01   2.4600000e-04   2.4600000e-04  -2.4600000e-04
   2.6000000e+01   9.7760000e-02   4.6519000e-02  -7.8217000e-02  -4.1200000e-02   2.4500000e-04   2.4600000e-04  -2.4500000e-04
   2.7000000e+01   1.0165600e-01   7.5578000e-02  -9.7763000e-02  -7.7250000e-02   2.4500000e-04   2.4500000e-04  -2.4500000e-04
   2.8000000e+01   1.0555200e-01   1.1649000e-02  -5.8674000e-02  -2.5750000e-02   2.4500000e-04   2.4500000e-04  -2.4500000e-04
   2.9000000e+01   1.0944900e-01   1.1621400e-01  -2.9283000e-02   1.0300000e-02   2.4500000e-04   2.4500000e-04  -2.4500000e-04
   3.0000000e+01   1.1334500e-01   1.1632000e-02  -2.4444000e-02   3.6050000e-02   2.4400000e-04   2.4500000e-04  -2.4400000e-04
   3.1000000e+01   1.1724100e-01   1.7411000e-02   3.9129000e-02   3.6050000e-02   2.4400000e-04   2.4400000e-04  -2.4400000e-04
   3.2000000e+01   1.2113700e-01   7.5518000e-02   2.4487000e-02  -3.6050000e-02   2.4400000e-04   2.4400000e-04  -2.4400000e-04
   3.3000000e+01   1.2503200e-01  -1.9000000e-05   3.9120000e-02  -5.1500000e-03   2.4400000e-04   2.4400000e-04  -2.4400000e-04
   3.4000000e+01   1.2892900e-01   5.8090000e-02   1.9589000e-02  -3.6050000e-02   2.4300000e-04   2.4400000e-04  -2.4400000e-04
   3.5000000e+01   1.3282300e-01   4.6439000e-02   8.3153000e-02  -4.6350000e-02   2.4300000e-04   2.4400000e-04  -2.4300000e-04
   3.6000000e+01   1.3671900e-01   6.3874000e-02   7.3382000e-02   4.1200000e-02   2.4300000e-04   2.4300000e-04  -2.4300000e-04
   3.7000000e+01   1.4061500e-01   2.9023000e-02   5.3804000e-02   1.5450000e-02   2.4300000e-04   2.4300000e-04  -2.4300000e-04
   3.8000000e+01   1.4451200e-01   2.8994000e-02   1.1248400e-01   2.0600000e-02   2.4300000e-04   2.4300000e-04  -2.4300000e-04
   3.9000000e+01   1.4840700e-01   5.8069000e-02   6.3599000e-02  -4.6350000e-02   2.4200000e-04   2.4300000e-04  -2.4300000e-04
   4.0000000e+01   1.5230200e-01   2.3189000e-02   1.0270100e-01   1.0300000e-02   2.4200000e-04   2.4300000e-04  -2.4200000e-04
   4.1000000e+01   1.5619800e-01   4.0643000e-02   5.3810000e-02  -5.6650000e-02   2.4200000e-04   2.4300000e-04  -2.4200000e-04
   4.2000000e+01   1.6009500e-01   3.4872000e-02  -2.4433000e-02  -2.5750000e-02   2.4200000e-04   2.4200000e-04  -2.4200000e-04
   4.3000000e+01   1.6399100e-01   9.2975000e-02  -2.9294000e-02  -2.0600000e-02   2.4200000e-04   2.4200000e-04  -2.4200000e-04
   4.4000000e+01   1.6788600e-01   1.1656000e-02  -7.3344000e-02  -7.2100000e-02   2.4200000e-04   2.4200000e-04  -2.4200000e-04
   4.5000000e+01   1.7178400e-01   1.0462600e-01  -9.2858000e-02  -3.6050000e-02   2.4200000e-04   2.4200000e-04  -2.4200000e-04
   4.6000000e+01   1.7567900e-01   7.5571000e-02  -8.3093000e-02  -1.0300000e-02   2.4100000e-04   2.4200000e-04  -2.4200000e-04
   4.7000000e+01   1.7957400e-01   4.0701000e-02  -6.3550000e-02  -2.0600000e-02   2.4100000e-04   2.4200000e-04  -2.4100000e-04
   4.8000000e+01   1.8347100e-01   7.5578000e-02  -9.7763000e-02   0.0000000e+00   2.4100000e-04   2.4200000e-04  -2.4100000e-04
   4.9000000e+01   1.8736700e-01   1.1659000e-02  -7.8234000e-02   2.0600000e-02   2.4100000e-04   2.4100000e-04  -2.4100000e-04
   5.0000000e+01   1.9126100e-01   4.6497000e-02  -3.4207000e-02   1.5450000e-02   2.4100000e-04   2.4100000e-04  -2.4100000e-04
   5.1000000e+01   1.9515700e-01   1.7471000e-02  -8.3121000e-02  -2.0600000e-02   2.4100000e-04   2.4100000e-04  -2.4100000e-04
   5.2000000e+01   1.9905400e-01   1.7449000e-02  -3.9111000e-02  -2.0600000e-02   2.4100000e-04   2.4100000e-04  -2.4100000e-04
   5.3000000e+01   2.0296500e-01   9.8772000e-02  -4.8410000e-03  -1.0300000e-02   2.4100000e-04   2.4100000e-04  -2.4100000e-04
   5.4000000e+01   2.0684500e-01  -1.1620000e-02  -6.0000000e-06   5.1500000e-03   2.4100000e-04   2.4100000e-04  -2.4100000e-04
   5.5000000e+01   2.1074000e-01   2.3216000e-02   4.8911000e-02   4.6350000e-02   2.4000000e-04   2.4100000e-04  -2.4100000e-04
   5.6000000e+01   2.1463700e-01   4.6461000e-02   3.9143000e-02   1.0300000e-02   2.4000000e-04   2.4100000e-04  -2.4100000e-04
   5.7000000e+01   2.1853300e-01   1.7377000e-02   1.0758900e-01   5.1500000e-03   2.4000000e-04   2.4100000e-04  -2.4000000e-04
   5.8000000e+01   2.2243000e-01   1.7396000e-02   6.8469000e-02  -7.7250000e-02   2.4000000e-04   2.4100000e-04  -2.4000000e-04
   5.9000000e+01   2.2632500e-01   5.8061000e-02   7.8269000e-02  -2.0600000e-02   2.4000000e-04   2.4100000e-04  -2.4000000e-04
   6.0000000e+01   2.3022100e-01   4.0653000e-02   3.4250000e-02  -6.6950000e-02   2.4000000e-04   2.4000000e-04  -2.4000000e-04
   6.1000000e+01   2.3411800e-01  -2.4000000e-05   4.8900000e-02  -2.5750000e-02   2.4000000e-04   2.4000000e-04  -2.4000000e-04
   6.2000000e+01   2.3801300e-01   6.3922000e-02  -2.4418000e-02  -2.0600000e-02   2.4000000e-04   2.4000000e-04  -2.4000000e-04
   6.3000000e+01   2.4190900e-01   2.3233000e-02   1.4681000e-02  -5.1500000e-02   2.4000000e-04   2.4000000e-04  -2.4000000e-04
   6.4000000e+01   2.4580400e-01   4.6480000e-02   2.3000000e-05  -5.1500000e-03   2.4000000e-04   2.4000000e-04  -2.4000000e-04
   6.5000000e+01   2.4970000e-01   4.6504000e-02  -4.8877000e-02  -1.5450000e-02   2.4000000e-04   2.4000000e-04  -2.4000000e-04
   6.6000000e+01   2.5359600e-01   5.2297000e-02  -1.4644000e-02  -1.5450000e-02   2.4000000e-04   2.4000000e-04  -2.4000000e-04
   6.7000000e+01   2.5749300e-01   5.2302000e-02  -2.4424000e-02   0.0000000e+00   2.4000000e-04   2.4000000e-04  -2.4000000e-04
   6.8000000e+01   2.6138900e-01  -2.3221000e-02  -3.9131000e-02   0.0000000e+00   2.4000000e-04   2.4000000e-04  -2.4000000e-04
   6.9000000e+01   2.6528400e-01   6.9744000e-02  -4.8866000e-02   2.5750000e-02   2.4000000e-04   2.4000000e-04  -2.4000000e-04
   7.0000000e+01   2.6918900e-01   2.9089000e-02  -7.8226000e-02   0.0000000e+00   2.3900000e-04   2.4000000e-04  -2.4000000e-04
   7.1000000e+01   2.7307700e-01  -1.7411000e-02  -3.9129000e-02  -1.5450000e-02   2.3900000e-04   2.4000000e-04  -2.4000000e-04
   7.2000000e+01   2.7697200e-01   2.9081000e-02  -6.3556000e-02   0.0000000e+00   2.3900000e-04   2.4000000e-04  -2.3900000e-04
   7.3000000e+01   2.8086800e-01   6.3939000e-02  -5.8648000e-02   0.0000000e+00   2.3900000e-04   2.4000000e-04  -2.3900000e-04
   7.4000000e+01   2.8476500e-01   1.7447000e-02  -3.4221000e-02   4.6350000e-02   2.3900000e-04   2.4000000e-04  -2.3900000e-04
   7.5000000e+01   2.8866000e-01   1.0000000e-05  -1.9560000e-02   5.1500000e-03   2.3900000e-04   2.4000000e-04  -2.3900000e-04
   7.6000000e+01   2.9255600e-01   6.9737000e-02  -3.4196000e-02  -3.6050000e-02   2.3900000e-04   2.4000000e-04  -2.3900000e-04
   7.7000000e+01   2.9645200e-01   5.8112000e-02  -2.4421000e-02  -8.7550000e-02   2.3900000e-04   2.4000000e-04  -2.3900000e-04
   7.8000000e+01   3.0034600e-01   2.3242000e-02  -4.8790000e-03  -3.6050000e-02   2.3900000e-04   2.3900000e-04  -2.3900000e-04
   7.9000000e+01   3.0424200e-01   2.9062000e-02  -2.4436000e-02  -7.2100000e-02   2.3900000e-04   2.3900000e-04  -2.3900000e-04
   8.0000000e+01   3.0813800e-01   5.8088000e-02   2.4479000e-02   0.0000000e+00   2.3900000e-04   2.3900000e-04  -2.3900000e-04
   8.1000000e+01   3.1203500e-01   2.3235000e-02   9.7910000e-03  -1.5450000e-02   2.3900000e-04   2.3900000e-04  -2.3900000e-04
   8.2000000e+01   3.1593100e-01  -1.9000000e-05   3.9120000e-02   1.5450000e-02   2.3900000e-04   2.3900000e-04  -2.3900000e-04
   8.3000000e+01   3.1982600e-01   1.1617600e-01   4.8957000e-02  -3.0900000e-02   2.3900000e-04   2.3900000e-04  -2.3900000e-04
   8.4000000e+01   3.2372200e-01   1.1613000e-02   1.4676000e-02  -2.0600000e-02   2.3900000e-04   2.3900000e-04  -2.3900000e-04
   8.5000000e+01   3.2761800e-01   5.2266000e-02   4.8926000e-02  -2.5750000e-02   2.3900000e-04   2.3900000e-04  -2.3900000e-04
   8.6000000e+01   3.3151400e-01   5.8083000e-02   3.4259000e-02  -3.0900000e-02   2.3900000e-04   2.3900000e-04  -2.3900000e-04
   8.7000000e+01   3.3541100e-01   6.3900000e-02   1.9592000e-02   3.0900000e-02   2.3900000e-04   2.3900000e-04  -2.3900000e-04
   8.8000000e+01   3.3930700e-01   6.9742000e-02  -4.3976000e-02   2.5750000e-02   2.3900000e-04   2.3900000e-04  -2.3900000e-04
   8.9000000e+01   3.4320300e-01   1.7435000e-02  -9.7720000e-03  -2.0600000e-02   2.3900000e-04   2.3900000e-04  -2.3900000e-04
   9.0000000e+01   3.4709800e-01   8.1342000e-02  -4.8510000e-03   0.0000000e+00   2.3900000e-04   2.3900000e-04  -2.3900000e-04
   9.1000000e+01   3.5099500e-01   4.6489000e-02  -1.9538000e-02   2.0600000e-02   2.3900000e-04   2.3900000e-04  -2.3900000e-04
   9.2000000e+01   3.5489000e-01   5.8190000e-03  -1.9557000e-02  -5.1500000e-03   2.3900000e-04   2.3900000e-04  -2.3900000e-04
   9.3000000e+01   3.5878500e-01   7.5579000e-02  -1.0265400e-01   3.0900000e-02   2.3900000e-04   2.3900000e-04  -2.3900000e-04
   9.4000000e+01   3.6268000e-01   6.3929000e-02  -3.9089000e-02  -2.0600000e-02   2.3900000e-04   2.3900000e-04  -2.3900000e-04
   9.5000000e+01   3.6657700e-01   5.8500000e-03  -8.3127000e-02  -8.7550000e-02   2.3900000e-04   2.3900000e-04  -2.3900000e-04
   9.6000000e+01   3.7047300e-01   4.6527000e-02  -9.7778000e-02  -7.2100000e-02   2.3900000e-04   2.3900000e-04  -2.3900000e-04
   9.7000000e+01   3.7437000e-01   2.9081000e-02  -6.3556000e-02   5.1500000e-03   2.3900000e-04   2.3900000e-04  -2.3900000e-04
   9.8000000e+01   3.7826600e-01   5.8119000e-02  -3.9092000e-02  -6.6950000e-02   2.3900000e-04   2.3900000e-04  -2.3900000e-04
   9.9000000e+01   3.8216100e-01   3.4867000e-02  -1.4653000e-02  -1.0300000e-02   2.3900000e-04   2.3900000e-04  -2.3900000e-04
   1.0000000e+02   3.8605700e-01   4.6492000e-02  -2.4428000e-02  -5.1500000e-03   2.3900000e-04   2.3900000e-04  -2.3900000e-04
   1.0100000e+02   3.8995300e-01   3.4841000e-02   3.9137000e-02   2.0600000e-02   2.3900000e-04   2.3900000e-04  -2.3900000e-04
   1.0200000e+02   3.9384900e-01   1.1611000e-02   1.9566000e-02  -5.1500000e-02   2.3900000e-04   2.3900000e-04  -2.3900000e-04
   1.0300000e+02   3.9774500e-01   2.9034000e-02   3.4244000e-02  -3.0900000e-02   2.3900000e-04   2.3900000e-04  -2.3900000e-04
   1.0400000e+02   4.0165700e-01   9.8761000e-02   1.9608000e-02  -5.1500000e-03   2.3900000e-04   2.3900000e-04  -2.3900000e-04
   1.0500000e+02   4.0553600e-01  -1.2000000e-05   2.4450000e-02  -5.1500000e-03   2.3900000e-04   2.3900000e-04  -2.3900000e-04
   1.0600000e+02   4.0943200e-01   5.8069000e-02   6.3598000e-02   5.1500000e-03   2.3900000e-04   2.3900000e-04  -2.3900000e-04
   1.0700000e+02   4.1332700e-01   5.2278000e-02   2.4475000e-02   2.5750000e-02   2.3900000e-04   2.3900000e-04  -2.3900000e-04
   1.0800000e+02   4.1722300e-01   8.7117000e-02   6.8502000e-02   2.5750000e-02   2.3800000e-04   2.3900000e-04  -2.3900000e-04
   1.0900000e+02   4.2112000e-01   4.6459000e-02   4.4032000e-02  -4.6350000e-02   2.3800000e-04   2.3900000e-04  -2.3900000e-04
   1.1000000e+02   4.2501600e-01   7.5530000e-02   3.6000000e-05   5.1500000e-02   2.3800000e-04   2.3900000e-04  -2.3900000e-04
   1.1100000e+02   4.2891200e-01   9.8751000e-02   3.9168000e-02   3.0900000e-02   2.3800000e-04   2.3900000e-04  -2.3900000e-04
   1.1200000e+02   4.3280800e-01   2.9078000e-02  -5.8666000e-02   1.0300000e-02   2.3800000e-04   2.3900000e-04  -2.3900000e-04
   1.1300000e+02   4.3670300e-01   3.4872000e-02  -2.4433000e-02  -2.0600000e-02   2.3800000e-04   2.3900000e-04  -2.3900000e-04
   1.1400000e+02   4.4059900e-01   1.3366100e-01  -6.3506000e-02  -1.0300000e-02   2.3800000e-04   2.3900000e-04  -2.3900000e-04
   1.1500000e+02   4.4449500e-01   2.9066000e-02  -3.4216000e-02  -8.2400000e-02   2.3800000e-04   2.3900000e-04  -2.3900000e-04
   1.1600000e+02   4.4839100e-01   5.2311000e-02  -4.3985000e-02  -1.5450000e-02   2.3800000e-04   2.3900000e-04  -2.3900000e-04
   1.1700000e+02   4.5228800e-01   4.6499000e-02  -3.9098000e-02  -3.0900000e-02   2.3800000e-04   2.3900000e-04  -2.3900000e-04
   1.1800000e+02   4.5618300e-01   4.0661000e-02   1.9580000e-02   5.1500000e-03   2.3800000e-04   2.3900000e-04  -2.3900000e-04
   1.1900000e+02   4.6007900e-01   2.9057000e-02  -1.4656000e-02  -6.1800000e-02   2.3800000e-04   2.3900000e-04  -2.3900000e-04
   1.2000000e+02   4.6397600e-01   1.7425000e-02   9.7880000e-03  -1.0300000e-02   2.3800000e-04   2.3900000e-04  -2.3900000e-04
   1.2100000e+02   4.6787100e-01   8.1364000e-02  -4.8861000e-02  -6.6950000e-02   2.3800000e-04   2.3900000e-04  -2.3800000e-04
   1.2200000e+02   4.7176400e-01  -1.1611000e-02  -1.9566000e-02  -3.0900000e-02   2.3800000e-04   2.3900000e-04  -2.3800000e-04
   1.2300000e+02   4.7566100e-01   1.1622000e-02  -4.8840000e-03  -5.1500000e-03   2.3800000e-04   2.3900000e-04  -2.3800000e-04
   1.2400000e+02   4.7955800e-01   6.9734000e-02  -2.9306000e-02   2.5750000e-02   2.3800000e-04   2.3900000e-04  -2.3800000e-04
   1.2500000e+02   4.8345400e-01   7.5514000e-02   3.4266000e-02   1.5450000e-02   2.3800000e-04   2.3900000e-04  -2.3800000e-04
   1.2600000e+02   4.8735100e-01   2.3231000e-02   1.9571000e-02   5.1500000e-03   2.3800000e-04   2.3900000e-04  -2.3800000e-04
   1.2700000e+02   4.9124500e-01   5.8067000e-02   6.8488000e-02   1.0300000e-02   2.3800000e-04   2.3900000e-04  -2.3800000e-04
   1.2800000e+02   4.9514200e-01   5.8076000e-02   4.8928000e-02   1.0300000e-02   2.3800000e-04   2.3900000e-04  -2.3800000e-04
   1.2900000e+02   4.9903800e-01   2.3221000e-02   3.9131000e-02   1.5450000e-02   2.3800000e-04   2.3900000e-04  -2.3800000e-04
   1.3000000e+02   5.0293400e-01   4.0654000e-02   3.4250000e-02  -5.1500000e-03   2.3800000e-04   2.3900000e-04  -2.3800000e-04
   1.3100000e+02   5.0682900e-01   4.6468000e-02   2.4472000e-02  -1.0300000e-02   2.3800000e-04   2.3900000e-04  -2.3800000e-04
   1.3200000e+02   5.1072500e-01   6.3886000e-02   4.8931000e-02  -5.1500000e-02   2.3800000e-04   2.3900000e-04  -2.3800000e-04
   1.3300000e+02   5.1462200e-01  -5.8100000e-03  -3.0000000e-06  -2.5750000e-02   2.3800000e-04   2.3900000e-04  -2.3800000e-04
   1.3400000e+02   5.1852200e-01   5.2271000e-02   3.9145000e-02  -3.0900000e-02   2.3800000e-04   2.3900000e-04  -2.3800000e-04
   1.3500000e+02   5.2241500e-01   6.3912000e-02  -4.8590000e-03  -4.6350000e-02   2.3800000e-04   2.3900000e-04  -2.3800000e-04
   1.3600000e+02   5.2630800e-01   6.3901000e-02   1.9591000e-02  -2.0600000e-02   2.3800000e-04   2.3900000e-04  -2.3800000e-04
   1.3700000e+02   5.3020400e-01   5.8100000e-02   2.8000000e-05   1.5450000e-02   2.3800000e-04   2.3900000e-04  -2.3800000e-04
   1.3800000e+02   5.3410100e-01   1.1639000e-02  -3.9114000e-02   0.0000000e+00   2.3800000e-04   2.3900000e-04  -2.3800000e-04
   1.3900000e+02   5.3799700e-01   7.5542000e-02  -2.4414000e-02   0.0000000e+00   2.3800000e-04   2.3900000e-04  -2.3800000e-04
   1.4000000e+02   5.4189300e-01   1.1665000e-02  -9.2904000e-02  -7.2100000e-02   2.3800000e-04   2.3900000e-04  -2.3800000e-04
   1.4100000e+02   5.4578800e-01  -1.1582000e-02  -7.8246000e-02  -1.0300000e-02   2.3800000e-04   2.3900000e-04  -2.3800000e-04
   1.4200000e+02   5.4968400e-01   5.8121000e-02  -4.3982000e-02  -1.5450000e-02   2.3800000e-04   2.3900000e-04  -2.3800000e-04
   1.4300000e+02   5.5358100e-01  -1.1601000e-02  -3.9126000e-02  -5.1500000e-03   2.3800000e-04   2.3900000e-04  -2.3800000e-04
   1.4400000e+02   5.5747600e-01   2.3247000e-02  -1.4659000e-02   5.1500000e-03   2.3800000e-04   2.3900000e-04  -2.3800000e-04
   1.4500000e+02   5.6137200e-01   3.4879000e-02  -3.9103000e-02   5.1500000e-03   2.3800000e-04   2.3900000e-04  -2.3800000e-04
   1.4600000e+02   5.6526900e-01   3.4865000e-02  -9.7630000e-03  -1.5450000e-02   2.3800000e-04   2.3900000e-04  -2.3800000e-04
   1.4700000e+02   5.6916700e-01   1.1641000e-02  -4.4004000e-02  -3.0900000e-02   2.3800000e-04   2.3900000e-04  -2.3800000e-04
   1.4800000e+02   5.7306000e-01   2.3238000e-02   4.9010000e-03   6.1800000e-02   2.3800000e-04   2.3900000e-04  -2.3800000e-04
   1.4900000e+02   5.7695700e-01   8.7157000e-02  -1.4628000e-02  -1.5450000e-02   2.3800000e-04   2.3900000e-04  -2.3800000e-04
   1.5000000e+02   5.8085200e-01   1.7411000e-02   3.9128000e-02   0.0000000e+00   2.3800000e-04   2.3900000e-04  -2.3800000e-04
   1.5100000e+02   5.8474700e-01   4.6473000e-02   1.4692000e-02  -3.0900000e-02   2.3800000e-04   2.3900000e-04  -2.3800000e-04
   1.5200000e+02   5.8864300e-01   8.1312000e-02   5.8719000e-02  -7.7250000e-02   2.3800000e-04   2.3900000e-04  -2.3800000e-04
   1.5300000e+02   5.9253900e-01   4.0639000e-02   6.3590000e-02  -5.1500000e-02   2.3800000e-04   2.3900000e-04  -2.3800000e-04
   1.5400000e+02   5.9643500e-01   3.4855000e-02   9.7970000e-03  -6.1800000e-02   2.3800000e-04   2.3900000e-04  -2.3800000e-04
   1.5500000e+02   6.0033100e-01   1.7421000e-02   1.9568000e-02   0.0000000e+00   2.3800000e-04   2.3900000e-04  -2.3800000e-04
   1.5600000e+02   6.0422800e-01   6.3898000e-02   2.4481000e-02  -5.1500000e-03   2.3800000e-04   2.3900000e-04  -2.3800000e-04
   1.5700000e+02   6.0812200e-01   5.8114000e-02  -2.9312000e-02  -5.1500000e-02   2.3800000e-04   2.3900000e-04  -2.3800000e-04
   1.5800000e+02   6.1201900e-01   1.7444000e-02  -2.9332000e-02   1.0300000e-02   2.3800000e-04   2.3900000e-04  -2.3800000e-04
   1.5900000e+02   6.1591500e-01   5.8119000e-02  -3.9092000e-02  -5.6650000e-02   2.3800000e-04   2.3900000e-04  -2.3800000e-04
   1.6000000e+02   6.1981100e-01   4.0679000e-02  -1.9540000e-02  -3.0900000e-02   2.3800000e-04   2.3900000e-04  -2.3800000e-04
   1.6100000e+02   6.2370700e-01   3.4881000e-02  -4.3993000e-02   0.0000000e+00   2.3800000e-04   2.3900000e-04  -2.3800000e-04
   1.6200000e+02   6.2760300e-01   4.6499000e-02  -3.9098000e-02   2.5750000e-02   2.3800000e-04   2.3900000e-04  -2.3800000e-04
   1.6300000e+02   6.3149900e-01   6.3941000e-02  -6.3538000e-02  -5.1500000e-02   2.3800000e-04   2.3900000e-04  -2.3800000e-04
   1.6400000e+02   6.3539600e-01   3.4879000e-02  -3.9103000e-02  -5.1500000e-03   2.3800000e-04   2.3900000e-04  -2.3800000e-04
   1.6500000e+02   6.3929000e-01   7.5561000e-02  -6.3533000e-02   5.1500000e-03   2.3800000e-04   2.3900000e-04  -2.3800000e-04
   1.6600000e+02   6.4318500e-01   2.9074000e-02  -4.8886000e-02  -3.6050000e-02   2.3800000e-04   2.3900000e-04  -2.3800000e-04
   1.6700000e+02   6.4708200e-01   4.0685000e-02  -2.9320000e-02   2.0600000e-02   2.3800000e-04   2.3900000e-04  -2.3800000e-04
   1.6800000e+02   6.5097800e-01   1.1644000e-02  -4.8894000e-02  -5.1500000e-03   2.3800000e-04   2.3900000e-04  -2.3800000e-04
   1.6900000e+02   6.5487400e-01   5.2281000e-02   1.9585000e-02  -1.0300000e-02   2.3800000e-04   2.3900000e-04  -2.3800000e-04
   1.7000000e+02   6.5876900e-01   7.5528000e-02   4.9260000e-03  -5.6650000e-02   2.3800000e-04   2.3900000e-04  -2.3800000e-04
   1.7100000e+02   6.6266500e-01   5.8120000e-03  -4.8870000e-03  -3.6050000e-02   2.3800000e-04   2.3900000e-04  -2.3800000e-04
   1.7200000e+02   6.6656200e-01   6.3896000e-02   2.9371000e-02  -4.1200000e-02   2.3800000e-04   2.3900000e-04  -2.3800000e-04
   1.7300000e+02   6.7045700e-01   3.4844000e-02   3.4247000e-02  -6.1800000e-02   2.3800000e-04   2.3900000e-04  -2.3800000e-04
   1.7400000e+02   6.7435300e-01   1.0455600e-01   4.8950000e-02  -5.1500000e-03   2.3800000e-04   2.3900000e-04  -2.3800000e-04
   1.7500000e+02   6.7825000e-01   4.0668000e-02   4.9100000e-03   1.0300000e-02   2.3800000e-04   2.3900000e-04  -2.3800000e-04
   1.7600000e+02   6.8214500e-01   1.7411000e-02   3.9129000e-02  -4.1200000e-02   2.3800000e-04   2.3900000e-04  -2.3800000e-04
   1.7700000e+02   6.8604100e-01   1.1037500e-01   2.9395000e-02   0.0000000e+00   2.3800000e-04   2.3900000e-04  -2.3800000e-04
   1.7800000e+02   6.8993800e-01   1.1610000e-02   1.9566000e-02  -2.0600000e-02   2.3800000e-04   2.3900000e-04  -2.3800000e-04
   1.7900000e+02   6.9383300e-01   2.3219000e-02   4.4021000e-02   2.0600000e-02   2.3800000e-04   2.3900000e-04  -2.3800000e-04
   1.8000000e+02   6.9772700e-01   1.1039200e-01  -4.8370000e-03  -5.1500000e-03   2.3800000e-04   2.3900000e-04  -2.3800000e-04
   1.8100000e+02   7.0162400e-01   1.7411000e-02   3.9128000e-02   5.1500000e-02   2.3800000e-04   2.3900000e-04  -2.3800000e-04
   1.8200000e+02   7.0552100e-01   5.2316000e-02  -5.3765000e-02   5.1500000e-03   2.3800000e-04   2.3900000e-04  -2.3800000e-04
   1.8300000e+02   7.0941600e-01   1.2000000e-05  -2.4450000e-02  -2.5750000e-02   2.3800000e-04   2.3900000e-04  -2.3800000e-04
   1.8400000e+02   7.1331200e-01   7.5554000e-02  -4.8864000e-02  -5.1500000e-03   2.3800000e-04   2.3900000e-04  -2.3800000e-04
   1.8500000e+02   7.1720700e-01   2.9066000e-02  -3.4216000e-02  -5.1500000e-03   2.3800000e-04   2.3900000e-04  -2.3800000e-04
   1.8600000e+02   7.2110400e-01  -5.8080000e-03  -4.8930000e-03   2.0600000e-02   2.3800000e-04   2.3900000e-04  -2.3800000e-04
   1.8700000e+02   7.2500000e-01   8.1361000e-02  -4.3971000e-02  -3.6050000e-02   2.3800000e-04   2.3900000e-04  -2.3800000e-04
   1.8800000e+02   7.2889600e-01   1.1641000e-02  -4.4004000e-02  -5.1500000e-03   2.3800000e-04   2.3900000e-04  -2.3800000e-04
   1.8900000e+02   7.3279200e-01   2.3242000e-02  -4.8790000e-03  -6.6950000e-02   2.3800000e-04   2.3900000e-04  -2.3800000e-04
   1.9000000e+02   7.3668800e-01   5.8100000e-02   2.9000000e-05  -5.1500000e-02   2.3800000e-04   2.3900000e-04  -2.3800000e-04
   1.9100000e+02   7.4058400e-01   7.5542000e-02  -2.4413000e-02  -6.1800000e-02   2.3800000e-04   2.3900000e-04  -2.3800000e-04
   1.9200000e+02   7.4448000e-01   5.8390000e-03  -5.8677000e-02  -2.5750000e-02   2.3800000e-04   2.3900000e-04  -2.3800000e-04
   1.9300000e+02   7.4837500e-01   2.3233000e-02   1.4681000e-02  -2.0600000e-02   2.3800000e-04   2.3900000e-04  -2.3800000e-04
   1.9400000e+02   7.5226900e-01   5.8116000e-02  -3.4202000e-02  -5.1500000e-03   2.3800000e-04   2.3900000e-04  -2.3800000e-04
   1.9500000e+02   7.5616600e-01   9.2939000e-02   4.4055000e-02   1.5450000e-02   2.3800000e-04   2.3900000e-04  -2.3800000e-04
   1.9600000e+02   7.6006300e-01  -1.6000000e-05   3.4230000e-02  -1.5450000e-02   2.3800000e-04   2.3900000e-04  -2.3800000e-04
   1.9700000e+02   7.6395800e-01   8.7115000e-02   7.3392000e-02  -1.5450000e-02   2.3800000e-04   2.3900000e-04  -2.3800000e-04
   1.9800000e+02   7.6786500e-01   9.2944000e-02   3.4275000e-02  -2.0600000e-02   2.3800000e-04   2.3900000e-04  -2.3800000e-04
   1.9900000e+02   7.7175100e-01  -9.0000000e-06   1.9560000e-02  -5.1500000e-03   2.3800000e-04   2.3900000e-04  -2.3800000e-04
   2.0000000e+02   7.7564600e-01   6.3891000e-02   3.9151000e-02   3.6050000e-02   2.3800000e-04   2.3900000e-04  -2.3800000e-04
   2.0100000e+02   7.7954300e-01   6.9727000e-02  -1.4636000e-02   0.0000000e+00   2.3800000e-04   2.3900000e-04  -2.3800000e-04
   2.0200000e+02   7.8343900e-01   6.3910000e-02   3.2000000e-05  -2.0600000e-02   2.3800000e-04   2.3900000e-04  -2.3800000e-04
   2.0300000e+02   7.8733400e-01   6.9732000e-02  -2.4416000e-02  -1.0300000e-02   2.3800000e-04   2.3900000e-04  -2.3800000e-04
   2.0400000e+02   7.9123000e-01  -1.1620000e-02  -6.0000000e-06   1.0300000e-02   2.3800000e-04   2.3900000e-04  -2.3800000e-04
   2.0500000e+02   7.9512600e-01   1.0458000e-01   5.2000000e-05  -2.0600000e-02   2.3800000e-04   2.3900000e-04  -2.3800000e-04
   2.0600000e+02   7.9902200e-01   1.1632000e-02  -2.4444000e-02  -4.1200000e-02   2.3800000e-04   2.3900000e-04  -2.3800000e-04
   2.0700000e+02   8.0291900e-01   2.9055000e-02  -9.7660000e-03  -3.6050000e-02   2.3800000e-04   2.3900000e-04  -2.3800000e-04
   2.0800000e+02   8.0681200e-01   5.2318000e-02  -5.8655000e-02  -7.2100000e-02   2.3800000e-04   2.3900000e-04  -2.3800000e-04
   2.0900000e+02   8.1070800e-01   9.0000000e-06  -1.9560000e-02  -3.6050000e-02   2.3800000e-04   2.3900000e-04  -2.3800000e-04
   2.1000000e+02   8.1460500e-01   3.4886000e-02  -5.3773000e-02  -6.6950000e-02   2.3800000e-04   2.3900000e-04  -2.3800000e-04
   2.1100000e+02   8.1850100e-01   5.8410000e-03  -6.3567000e-02  -2.0600000e-02   2.3800000e-04   2.3900000e-04  -2.3800000e-04
   2.1200000e+02   8.2239700e-01   9.2972000e-02  -2.4405000e-02  -1.5450000e-02   2.3800000e-04   2.3900000e-04  -2.3800000e-04
   2.1300000e+02   8.2629300e-01   3.4884000e-02  -4.8883000e-02  -5.1500000e-03   2.3800000e-04   2.3900000e-04  -2.3800000e-04
   2.1400000e+02   8.3018800e-01   3.4858000e-02   4.9070000e-03  -2.0600000e-02   2.3800000e-04   2.3900000e-04  -2.3800000e-04
   2.1500000e+02   8.3408500e-01   8.1350000e-02  -1.9520000e-02  -2.0600000e-02   2.3800000e-04   2.3900000e-04  -2.3800000e-04
   2.1600000e+02   8.3798100e-01   1.1618000e-02   4.8960000e-03  -5.1500000e-03   2.3800000e-04   2.3900000e-04  -2.3800000e-04
   2.1700000e+02   8.4187700e-01   1.7432000e-02  -4.8810000e-03  -5.1500000e-03   2.3800000e-04   2.3900000e-04  -2.3800000e-04
   2.1800000e+02   8.4577300e-01   8.1350000e-02  -1.9520000e-02   3.6050000e-02   2.3800000e-04   2.3900000e-04  -2.3800000e-04
   2.1900000e+02   8.4966900e-01   6.3905000e-02   9.8120000e-03   3.6050000e-02   2.3800000e-04   2.3900000e-04  -2.3800000e-04
   2.2000000e+02   8.5356400e-01   3.4860000e-02   1.7000000e-05  -5.6650000e-02   2.3800000e-04   2.3900000e-04  -2.3800000e-04
   2.2100000e+02   8.5746100e-01   3.4860000e-02   1.7000000e-05   1.5450000e-02   2.3800000e-04   2.3900000e-04  -2.3800000e-04
   2.2200000e+02   8.6135600e-01   5.8100000e-02   2.8000000e-05   3.0900000e-02   2.3800000e-04   2.3900000e-04  -2.3800000e-04
   2.2300000e+02   8.6525100e-01   5.2271000e-02   3.9145000e-02   5.1500000e-03   2.3800000e-04   2.3900000e-04  -2.3800000e-04
   2.2400000e+02   8.6914700e-01   6.9708000e-02   2.4484000e-02  -2.0600000e-02   2.3800000e-04   2.3900000e-04  -2.3800000e-04
   2.2500000e+02   8.7304400e-01   1.1625000e-02  -9.7740000e-03  -1.0300000e-02   2.3800000e-04   2.3900000e-04  -2.3800000e-04
   2.2600000e+02   8.7693900e-01   7.5514000e-02   3.4266000e-02  -1.5450000e-02   2.3800000e-04   2.3900000e-04  -2.3800000e-04
   2.2700000e+02   8.8083600e-01   3.4872000e-02  -2.4433000e-02  -8.2400000e-02   2.3800000e-04   2.3900000e-04  -2.3800000e-04
   2.2800000e+02   8.8476300e-01   5.2290000e-02   2.5000000e-05  -4.1200000e-02   2.3800000e-04   2.3900000e-04  -2.3800000e-04
   2.2900000e+02   8.8862700e-01   5.2307000e-02  -3.4204000e-02  -7.7250000e-02   2.3800000e-04   2.3900000e-04  -2.3800000e-04
   2.3000000e+02   8.9252300e-01   6.3908000e-02   4.9220000e-03  -3.0900000e-02   2.3800000e-04   2.3900000e-04  -2.3800000e-04
   2.3100000e+02   8.9641900e-01   1.1642000e-02  -4.4004000e-02  -2.0600000e-02   2.3800000e-04   2.3900000e-04  -2.3800000e-04
   2.3200000e+02   9.0031500e-01   2.3240000e-02   1.1000000e-05  -1.0300000e-02   2.3800000e-04   2.3900000e-04  -2.3800000e-04
   2.3300000e+02   9.0421100e-01   6.3932000e-02  -4.3978000e-02  -6.6950000e-02   2.3800000e-04   2.3900000e-04  -2.3800000e-04
   2.3400000e+02   9.0810700e-01   5.8240000e-03  -2.9337000e-02  -2.0600000e-02   2.3800000e-04   2.3900000e-04  -2.3800000e-04
   2.3500000e+02   9.1200300e-01   2.9074000e-02  -4.8886000e-02   1.0300000e-02   2.3800000e-04   2.3900000e-04  -2.3800000e-04
   2.3600000e+02   9.1590000e-01   6.9741000e-02  -4.3976000e-02   5.1500000e-03   2.3800000e-04   2.3900000e-04  -2.3800000e-04
   2.3700000e+02   9.1979400e-01  -5.8150000e-03   9.7770000e-03   1.5450000e-02   2.3800000e-04   2.3900000e-04  -2.3800000e-04
   2.3800000e+02   9.2369000e-01   5.8102000e-02  -4.8620000e-03   2.5750000e-02   2.3800000e-04   2.3900000e-04  -2.3800000e-04
   2.3900000e+02   9.2758600e-01   2.9034000e-02   3.4244000e-02  -2.5750000e-02   2.3800000e-04   2.3900000e-04  -2.3800000e-04
   2.4000000e+02   9.3148200e-01   1.2780600e-01   2.9402000e-02  -3.6050000e-02   2.3800000e-04   2.3900000e-04  -2.3800000e-04
   2.4100000e+02   9.3537800e-01   2.3233000e-02   1.4681000e-02  -9.7850000e-02   2.3800000e-04   2.3900000e-04  -2.3800000e-04
   2.4200000e+02   9.3927400e-01   2.3202000e-02   7.8251000e-02   2.0600000e-02   2.3800000e-04   2.3900000e-04  -2.3800000e-04
   2.4300000e+02   9.4316900e-01   8.7131000e-02   3.9163000e-02  -6.1800000e-02   2.3800000e-04   2.3900000e-04  -2.3800000e-04
   2.4400000e+02   9.4706500e-01   4.0653000e-02   3.4250000e-02  -2.5750000e-02   2.3800000e-04   2.3900000e-04  -2.3800000e-04
   2.4500000e+02   9.5096200e-01   4.0665000e-02   9.8000000e-03  -1.5450000e-02   2.3800000e-04   2.3900000e-04  -2.3800000e-04
   2.4600000e+02   9.5485700e-01   1.7418000e-02   2.4459000e-02  -8.2400000e-02   2.3800000e-04   2.3900000e-04  -2.3800000e-04
   2.4700000e+02   9.5875400e-01   4.0670000e-02   2.0000000e-05  -4.6350000e-02   2.3800000e-04   2.3900000e-04  -2.3800000e-04
   2.4800000e+02   9.6265000e-01   1.1620000e-02   6.0000000e-06  -3.0900000e-02   2.3800000e-04   2.3900000e-04  -2.3800000e-04
   2.4900000e+02   9.6654500e-01   2.9041000e-02   1.9574000e-02   2.0600000e-02   2.3800000e-04   2.3900000e-04  -2.3800000e-04
   2.5000000e+02   9.7044200e-01   8.1338000e-02   4.9290000e-03  -6.6950000e-02   2.3800000e-04   2.3900000e-04  -2.3800000e-04
   2.5100000e+02   9.7433800e-01   2.3238000e-02   4.9010000e-03  -5.1500000e-03   2.3800000e-04   2.3900000e-04  -2.3800000e-04
   2.5200000e+02   9.7823200e-01   4.6496000e-02  -3.4208000e-02  -3.6050000e-02   2.3800000e-04   2.3900000e-04  -2.3800000e-04
   2.5300000e+02   9.8212800e-01   4.6489000e-02  -1.9538000e-02  -2.5750000e-02   2.3800000e-04   2.3900000e-04  -2.3800000e-04
   2.5400000e+02   9.8602400e-01   4.6496000e-02  -3.4208000e-02  -5.1500000e-03   2.3800000e-04   2.3900000e-04  -2.3800000e-04
   2.5500000e+02   9.8992000e-01  -1.1601000e-02  -3.9126000e-02   1.0300000e-02   2.3800000e-04   2.3900000e-04  -2.3800000e-04
   2.5600000e+02   9.9381600e-01   6.9720000e-02   3.4000000e-05   0.0000000e+00   2.3800000e-04   2.3900000e-04  -2.3800000e-04
   2.5700000e+02   9.9771300e-01   4.6492000e-02  -2.4427000e-02  -5.1500000e-03   2.3800000e-04   2.3900000e-04  -2.3800000e-04
   2.5800000e+02   1.0016080e+00  -1.1637000e-02   3.4224000e-02  -3.0900000e-02   2.3800000e-04   2.3900000e-04  -2.3800000e-04
   2.5900000e+02   1.0055030e+00   2.3238000e-02   4.9010000e-03  -5.1500000e-03   2.3800000e-04   2.3900000e-04  -2.3800000e-04
   2.6000000e+02   1.0093990e+00   3.4855000e-02   9.7970000e-03  -9.7850000e-02   2.3800000e-04   2.3900000e-04  -2.3800000e-04
   2.6100000e+02   1.0132960e+00   9.2972000e-02  -2.4404000e-02   0.0000000e+00   2.3800000e-04   2.3900000e-04  -2.3800000e-04
   2.6200000e+02   1.0171980e+00   1.6000000e-05  -3.4230000e-02  -3.0900000e-02   2.3800000e-04   2.3900000e-04  -2.3800000e-04
   2.6300000e+02   1.0210880e+00   6.3903000e-02   1.4701000e-02  -4.1200000e-02   2.3800000e-04   2.3900000e-04  -2.3800000e-04
   2.6400000e+02   1.0249840e+00   7.5535000e-02  -9.7440000e-03  -5.6650000e-02   2.3800000e-04   2.3900000e-04  -2.3800000e-04
   2.6500000e+02   1.0288810e+00   8.7136000e-02   2.9382000e-02  -8.7550000e-02   2.3800000e-04   2.3900000e-04  -2.3800000e-04
   2.6600000e+02   1.0327750e+00   6.9732000e-02  -2.4416000e-02  -3.6050000e-02   2.3800000e-04   2.3900000e-04  -2.3800000e-04
   2.6700000e+02   1.0366710e+00  -1.4000000e-05   2.9340000e-02  -5.1500000e-02   2.3800000e-04   2.3900000e-04  -2.3800000e-04
   2.6800000e+02   1.0405680e+00   2.0333100e-01   3.9218000e-02   1.0300000e-02   2.3800000e-04   2.3900000e-04  -2.3800000e-04
   2.6900000e+02   1.0444640e+00   4.0684000e-02  -2.9320000e-02  -3.6050000e-02   2.3800000e-04   2.3900000e-04  -2.3800000e-04
   2.7000000e+02   1.0483590e+00   2.9050000e-02   1.4000000e-05   0.0000000e+00   2.3800000e-04   2.3900000e-04  -2.3800000e-04
   2.7100000e+02   1.0522550e+00   9.8801000e-02  -6.3521000e-02  -7.7250000e-02   2.3800000e-04   2.3900000e-04  -2.3800000e-04
   2.7200000e+02   1.0561500e+00  -5.7930000e-03  -3.4233000e-02   1.0300000e-02   2.3800000e-04   2.3900000e-04  -2.3800000e-04
   2.7300000e+02   1.0600470e+00   3.4875000e-02  -2.9323000e-02   0.0000000e+00   2.3800000e-04   2.3900000e-04  -2.3800000e-04
   2.7400000e+02   1.0639430e+00   2.3259000e-02  -3.9108000e-02   2.5750000e-02   2.3800000e-04   2.3900000e-04  -2.3800000e-04
   2.7500000e+02   1.0678390e+00   4.6494000e-02  -2.9318000e-02  -1.5450000e-02   2.3800000e-04   2.3900000e-04  -2.3800000e-04
   2.7600000e+02   1.0717360e+00   1.1627000e-02  -1.4664000e-02   2.5750000e-02   2.3800000e-04   2.3900000e-04  -2.3800000e-04
   2.7700000e+02   1.0756300e+00   1.7428000e-02   4.8980000e-03  -5.1500000e-02   2.3800000e-04   2.3900000e-04  -2.3800000e-04
   2.7800000e+02   1.0795260e+00   8.1368000e-02  -5.8641000e-02  -1.0300000e-02   2.3800000e-04   2.3900000e-04  -2.3800000e-04
   2.7900000e+02   1.0834230e+00   9.0000000e-06  -1.9560000e-02  -6.1800000e-02   2.3800000e-04   2.3900000e-04  -2.3800000e-04
   2.8000000e+02   1.0873190e+00   1.1646000e-02  -5.3784000e-02  -5.1500000e-03   2.3800000e-04   2.3900000e-04  -2.3800000e-04
   2.8100000e+02   1.0912130e+00   5.8114000e-02  -2.9312000e-02  -4.6350000e-02   2.3800000e-04   2.3900000e-04  -2.3800000e-04
   2.8200000e+02   1.0951090e+00   7.5542000e-02  -2.4414000e-02  -4.6350000e-02   2.3800000e-04   2.3900000e-04  -2.3800000e-04
   2.8300000e+02   1.0990050e+00   2.3255000e-02  -2.9328000e-02  -4.6350000e-02   2.3800000e-04   2.3900000e-04  -2.3800000e-04
   2.8400000e+02   1.1029010e+00   6.3903000e-02   1.4702000e-02  -7.7250000e-02   2.3800000e-04   2.3900000e-04  -2.3800000e-04
   2.8500000e+02   1.1067970e+00   4.6478000e-02   4.9130000e-03  -3.6050000e-02   2.3800000e-04   2.3900000e-04  -2.3800000e-04
   2.8600000e+02   1.1106920e+00   2.9035000e-02   2.9354000e-02  -5.1500000e-03   2.3800000e-04   2.3900000e-04  -2.3800000e-04
   2.8700000e+02   1.1145890e+00   2.9033000e-02   3.4244000e-02   0.0000000e+00   2.3800000e-04   2.3900000e-04  -2.3800000e-04
   2.8800000e+02   1.1184850e+00   5.8100000e-02   2.8000000e-05  -1.0300000e-02   2.3800000e-04   2.3900000e-04  -2.3800000e-04
   2.8900000e+02   1.1223820e+00   6.3901000e-02   1.9591000e-02   3.0900000e-02   2.3800000e-04   2.3900000e-04  -2.3800000e-04
   2.9000000e+02   1.1262770e+00   5.8100000e-03   3.0000000e-06  -5.1500000e-02   2.3800000e-04   2.3900000e-04  -2.3800000e-04
   2.9100000e+02   1.1301730e+00   7.5530000e-02   3.6000000e-05  -1.5450000e-02   2.3800000e-04   2.3900000e-04  -2.3800000e-04
   2.9200000e+02   1.1340700e+00   6.9722000e-02  -4.8560000e-03  -4.1200000e-02   2.3800000e-04   2.3900000e-04  -2.3800000e-04
   2.9300000e+02   1.1379650e+00   2.3221000e-02   3.9131000e-02   3.0900000e-02   2.3800000e-04   2.3900000e-04  -2.3800000e-04
   2.9400000e+02   1.1418610e+00   8.7136000e-02   2.9382000e-02  -1.5450000e-02   2.3800000e-04   2.3900000e-04  -2.3800000e-04
   2.9500000e+02   1.1457560e+00   1.1620000e-02   6.0000000e-06  -1.0300000e-02   2.3800000e-04   2.3900000e-04  -2.3800000e-04
   2.9600000e+02   1.1496510e+00   5.8081000e-02   3.9148000e-02  -3.0900000e-02   2.3800000e-04   2.3900000e-04  -2.3800000e-04
   2.9700000e+02   1.1535480e+00  -5.7930000e-03  -3.4233000e-02  -4.1200000e-02   2.3800000e-04   2.3900000e-04  -2.3800000e-04
   2.9800000e+02   1.1574440e+00   6.3915000e-02  -9.7480000e-03  -7.2100000e-02   2.3800000e-04   2.3900000e-04  -2.3800000e-04
   2.9900000e+02   1.1613400e+00   5.8122000e-02  -4.3981000e-02  -3.6050000e-02   2.3800000e-04   2.3900000e-04  -2.3800000e-04
   3.0000000e+02   1.1652360e+00   1.0000000e-05  -1.9560000e-02  -3.0900000e-02   2.3800000e-04   2.3900000e-04  -2.3800000e-04
   3.0100000e+02   1.1691310e+00   4.6490000e-02  -1.9537000e-02  -4.6350000e-02   2.3800000e-04   2.3900000e-04  -2.3800000e-04
   3.0200000e+02   1.1730280e+00   5.8112000e-02  -2.4422000e-02  -5.1500000e-02   2.3800000e-04   2.3900000e-04  -2.3800000e-04
   3.0300000e+02   1.1769230e+00   9.8763000e-02   1.4718000e-02  -7.7250000e-02   2.3800000e-04   2.3900000e-04  -2.3800000e-04
   3.0400000e+02   1.1808190e+00   2.3233000e-02   1.4681000e-02  -6.1800000e-02   2.3800000e-04   2.3900000e-04  -2.3800000e-04
   3.0500000e+02   1.1847150e+00   5.2292000e-02  -4.8650000e-03  -2.0600000e-02   2.3800000e-04   2.3900000e-04  -2.3800000e-04
   3.0600000e+02   1.1886110e+00   7.5530000e-02   3.6000000e-05   5.1500000e-03   2.3800000e-04   2.3900000e-04  -2.3800000e-04
   3.0700000e+02   1.1925060e+00   1.7421000e-02   1.9568000e-02  -3.0900000e-02   2.3800000e-04   2.3900000e-04  -2.3800000e-04
   3.0800000e+02   1.1964040e+00   2.3238000e-02   4.9010000e-03  -1.0300000e-02   2.3800000e-04   2.3900000e-04  -2.3800000e-04
   3.0900000e+02   1.2002980e+00   9.2941000e-02   3.9165000e-02  -2.0600000e-02   2.3800000e-04   2.3900000e-04  -2.3800000e-04
   3.1000000e+02   1.2041950e+00   3.4841000e-02   3.9137000e-02  -1.5450000e-02   2.3800000e-04   2.3900000e-04  -2.3800000e-04
   3.1100000e+02   1.2080900e+00   2.9031000e-02   3.9134000e-02  -3.6050000e-02   2.3800000e-04   2.3900000e-04  -2.3800000e-04
   3.1200000e+02   1.2119860e+00   4.6456000e-02   4.8923000e-02   5.1500000e-02   2.3800000e-04   2.3900000e-04  -2.3800000e-04
   3.1300000e+02   1.2158820e+00   3.4858000e-02   4.9070000e-03   5.1500000e-03   2.3800000e-04   2.3900000e-04  -2.3800000e-04
   3.1400000e+02   1.2197780e+00   2.9050000e-02   1.4000000e-05   0.0000000e+00   2.3800000e-04   2.3900000e-04  -2.3800000e-04
   3.1500000e+02   1.2236730e+00   4.0679000e-02  -1.9540000e-02  -4.6350000e-02   2.3800000e-04   2.3900000e-04  -2.3800000e-04
   3.1600000e+02   1.2275700e+00   4.6480000e-02   2.2000000e-05  -5.1500000e-03   2.3800000e-04   2.3900000e-04  -2.3800000e-04
   3.1700000e+02   1.2314660e+00   5.2299000e-02  -1.9535000e-02  -7.2100000e-02   2.3800000e-04   2.3900000e-04  -2.3800000e-04
   3.1800000e+02   1.2353620e+00  -7.0000000e-06   1.4670000e-02  -1.0300000e-02   2.3800000e-04   2.3900000e-04  -2.3800000e-04
   3.1900000e+02   1.2392580e+00   6.3910000e-02   3.1000000e-05  -5.1500000e-03   2.3800000e-04   2.3900000e-04  -2.3800000e-04
   3.2000000e+02   1.2431540e+00   5.2288000e-02   4.9150000e-03  -5.6650000e-02   2.3800000e-04   2.3900000e-04  -2.3800000e-04
   3.2100000e+02   1.2470490e+00  -1.1620000e-02  -6.0000000e-06  -3.6050000e-02   2.3800000e-04   2.3900000e-04  -2.3800000e-04
   3.2200000e+02   1.2509460e+00   6.9744000e-02  -4.8866000e-02  -5.6650000e-02   2.3800000e-04   2.3900000e-04  -2.3800000e-04
   3.2300000e+02   1.2548420e+00   2.3256000e-02  -3.4219000e-02  -3.6050000e-02   2.3800000e-04   2.3900000e-04  -2.3800000e-04
   3.2400000e+02   1.2587360e+00   1.7435000e-02  -9.7710000e-03  -3.6050000e-02   2.3800000e-04   2.3900000e-04  -2.3800000e-04
   3.2500000e+02   1.2626320e+00   2.9000000e-05  -5.8680000e-02   5.1500000e-03   2.3800000e-04   2.3900000e-04  -2.3800000e-04
   3.2600000e+02   1.2665370e+00   5.8093000e-02   1.4699000e-02  -2.0600000e-02   2.3800000e-04   2.3900000e-04  -2.3800000e-04
   3.2700000e+02   1.2704250e+00   5.8117000e-02  -3.4201000e-02  -1.0300000e-02   2.3800000e-04   2.3900000e-04  -2.3800000e-04
   3.2800000e+02   1.2743210e+00  -2.4000000e-05   4.8900000e-02  -1.5450000e-02   2.3800000e-04   2.3900000e-04  -2.3800000e-04
   3.2900000e+02   1.2782170e+00   3.4862000e-02  -4.8730000e-03   5.1500000e-03   2.3800000e-04   2.3900000e-04  -2.3800000e-04
   3.3000000e+02   1.2821120e+00   4.6487000e-02  -1.4648000e-02  -2.5750000e-02   2.3800000e-04   2.3900000e-04  -2.3800000e-04
   3.3100000e+02   1.2860090e+00   8.7148000e-02   4.9320000e-03   3.0900000e-02   2.3800000e-04   2.3900000e-04  -2.3800000e-04
   3.3200000e+02   1.2899050e+00   3.4867000e-02  -1.4653000e-02  -1.5450000e-02   2.3800000e-04   2.3900000e-04  -2.3800000e-04
   3.3300000e+02   1.2938010e+00   2.3245000e-02  -9.7690000e-03   1.5450000e-02   2.3800000e-04   2.3900000e-04  -2.3800000e-04
   3.3400000e+02   1.2976970e+00   8.7157000e-02  -1.4628000e-02  -7.7250000e-02   2.3800000e-04   2.3900000e-04  -2.3800000e-04
   3.3500000e+02   1.3015930e+00   1.7428000e-02   4.8980000e-03  -1.5450000e-02   2.3800000e-04   2.3900000e-04  -2.3800000e-04
   3.3600000e+02   1.3054880e+00   2.3240000e-02   1.1000000e-05  -5.1500000e-02   2.3800000e-04   2.3900000e-04  -2.3800000e-04
   3.3700000e+02   1.3093850e+00   2.3240000e-02   1.1000000e-05  -1.5450000e-02   2.3800000e-04   2.3900000e-04  -2.3800000e-04
   3.3800000e+02   1.3132790e+00   4.0658000e-02   2.4470000e-02  -3.0900000e-02   2.3800000e-04   2.3900000e-04  -2.3800000e-04
   3.3900000e+02   1.3171750e+00   2.3255000e-02  -2.9328000e-02  -4.6350000e-02   2.3800000e-04   2.3900000e-04  -2.3800000e-04
   3.4000000e+02   1.3210710e+00   4.0670000e-02   2.0000000e-05  -3.0900000e-02   2.3800000e-04   2.3900000e-04  -2.3800000e-04
   3.4100000e+02   1.3249670e+00   6.9751000e-02  -6.3536000e-02  -9.7850000e-02   2.3800000e-04   2.3900000e-04  -2.3800000e-04
   3.4200000e+02   1.3288630e+00   1.1649000e-02  -5.8674000e-02  -2.5750000e-02   2.3800000e-04   2.3900000e-04  -2.3800000e-04
   3.4300000e+02   1.3327590e+00   3.4874000e-02  -2.9323000e-02  -5.1500000e-02   2.3800000e-04   2.3900000e-04  -2.3800000e-04
   3.4400000e+02   1.3366540e+00   4.6499000e-02  -3.9098000e-02  -5.1500000e-03   2.3800000e-04   2.3900000e-04  -2.3800000e-04
   3.4500000e+02   1.3405510e+00   4.0682000e-02  -2.4430000e-02  -4.6350000e-02   2.3800000e-04   2.3900000e-04  -2.3800000e-04
   3.4600000e+02   1.3444470e+00  -5.7980000e-03  -2.4453000e-02   5.1500000e-03   2.3800000e-04   2.3900000e-04  -2.3800000e-04
   3.4700000e+02   1.3483430e+00   7.5532000e-02  -4.8540000e-03  -1.0300000e-02   2.3800000e-04   2.3900000e-04  -2.3800000e-04
   3.4800000e+02   1.3522390e+00   5.2311000e-02  -4.3985000e-02  -1.0300000e-02   2.3800000e-04   2.3900000e-04  -2.3800000e-04
   3.4900000e+02   1.3561350e+00  -1.1622000e-02   4.8840000e-03  -1.0300000e-02   2.3800000e-04   2.3900000e-04  -2.3800000e-04
   3.5000000e+02   1.3600300e+00   1.7442000e-02  -2.4442000e-02   2.5750000e-02   2.3800000e-04   2.3900000e-04  -2.3800000e-04
   3.5100000e+02   1.3639270e+00   4.0672000e-02  -4.8700000e-03  -5.1500000e-02   2.3800000e-04   2.3900000e-04  -2.3800000e-04
   3.5200000e+02   1.3678230e+00   9.2958000e-02   4.9360000e-03   1.5450000e-02   2.3800000e-04   2.3900000e-04  -2.3800000e-04
   3.5300000e+02   1.3717170e+00   2.9050000e-02   1.4000000e-05  -7.7250000e-02   2.3800000e-04   2.3900000e-04  -2.3800000e-04
   3.5400000e+02   1.3756130e+00   9.2941000e-02   3.9166000e-02  -2.5750000e-02   2.3800000e-04   2.3900000e-04  -2.3800000e-04
   3.5500000e+02   1.3795100e+00   6.3893000e-02   3.4262000e-02  -5.1500000e-02   2.3800000e-04   2.3900000e-04  -2.3800000e-04
   3.5600000e+02   1.3834060e+00   4.0655000e-02   2.9360000e-02   1.0300000e-02   2.3800000e-04   2.3900000e-04  -2.3800000e-04
   3.5700000e+02   1.3873020e+00   8.7122000e-02   5.8722000e-02  -3.0900000e-02   2.3800000e-04   2.3900000e-04  -2.3800000e-04
   3.5800000e+02   1.3911980e+00   5.8109000e-02  -1.9532000e-02  -6.1800000e-02   2.3800000e-04   2.3900000e-04  -2.3800000e-04
   3.5900000e+02   1.3950930e+00   5.2276000e-02   2.9365000e-02  -4.1200000e-02   2.3800000e-04   2.3900000e-04  -2.3800000e-04
   3.6000000e+02   1.3989900e+00   6.3917000e-02  -1.4639000e-02  -6.1800000e-02   2.3800000e-04   2.3900000e-04  -2.3800000e-04
   3.6100000e+02   1.4029120e+00   1.7428000e-02   4.8980000e-03  -1.0300000e-02   2.3800000e-04   2.3900000e-04  -2.3800000e-04
   3.6200000e+02   1.4067800e+00   6.9725000e-02  -9.7460000e-03  -4.1200000e-02   2.3800000e-04   2.3900000e-04  -2.3800000e-04
   3.6300000e+02   1.4106780e+00   1.1611000e-02   1.9566000e-02   2.0600000e-02   2.3800000e-04   2.3900000e-04  -2.3800000e-04
   3.6400000e+02   1.4145740e+00   6.3912000e-02  -4.8590000e-03   2.5750000e-02   2.3800000e-04   2.3900000e-04  -2.3800000e-04
   3.6500000e+02   1.4184690e+00   8.1342000e-02  -4.8510000e-03   5.1500000e-03   2.3800000e-04   2.3900000e-04  -2.3800000e-04
   3.6600000e+02   1.4223660e+00   1.7430000e-02   9.0000000e-06   1.0300000e-02   2.3800000e-04   2.3900000e-04  -2.3800000e-04
   3.6700000e+02   1.4262600e+00   4.0680000e-02  -1.9540000e-02   0.0000000e+00   2.3800000e-04   2.3900000e-04  -2.3800000e-04
   3.6800000e+02   1.4301560e+00   7.5540000e-02  -1.9523000e-02  -3.6050000e-02   2.3800000e-04   2.3900000e-04  -2.3800000e-04
   3.6900000e+02   1.4340520e+00   8.1362000e-02  -4.3970000e-02   3.0900000e-02   2.3800000e-04   2.3900000e-04  -2.3800000e-04
   3.7000000e+02   1.4379480e+00   2.3259000e-02  -3.9108000e-02  -1.5450000e-02   2.3800000e-04   2.3900000e-04  -2.3800000e-04
   3.7100000e+02   1.4418450e+00   5.8030000e-03   1.4673000e-02  -5.1500000e-03   2.3800000e-04   2.3900000e-04  -2.3800000e-04
   3.7200000e+02   1.4457400e+00   5.8112000e-02  -2.4422000e-02  -6.6950000e-02   2.3800000e-04   2.3900000e-04  -2.3800000e-04
   3.7300000e+02   1.4496360e+00   5.2278000e-02   2.4475000e-02  -1.5450000e-02   2.3800000e-04   2.3900000e-04  -2.3800000e-04
   3.7400000e+02   1.4535320e+00   2.9043000e-02   1.4684000e-02  -6.1800000e-02   2.3800000e-04   2.3900000e-04  -2.3800000e-04
   3.7500000e+02   1.4574270e+00   8.1333000e-02   1.4709000e-02  -5.1500000e-03   2.3800000e-04   2.3900000e-04  -2.3800000e-04
   3.7600000e+02   1.4613240e+00   3.4867000e-02  -1.4653000e-02  -5.1500000e-03   2.3800000e-04   2.3900000e-04  -2.3800000e-04
   3.7700000e+02   1.4652200e+00  -5.8220000e-03   2.4447000e-02  -7.2100000e-02   2.3800000e-04   2.3900000e-04  -2.3800000e-04
   3.7800000e+02   1.4691150e+00   6.3910000e-02   3.1000000e-05  -1.5450000e-02   2.3800000e-04   2.3900000e-04  -2.3800000e-04
   3.7900000e+02   1.4730110e+00   3.4841000e-02   3.9137000e-02  -6.6950000e-02   2.3800000e-04   2.3900000e-04  -2.3800000e-04
   3.8000000e+02   1.4769080e+00   4.0655000e-02   2.9360000e-02  -1.5450000e-02   2.3800000e-04   2.3900000e-04  -2.3800000e-04
   3.8100000e+02   1.4808040e+00   2.9035000e-02   2.9354000e-02  -4.6350000e-02   2.3800000e-04   2.3900000e-04  -2.3800000e-04
   3.8200000e+02   1.4846980e+00   6.3895000e-02   2.9372000e-02   5.6650000e-02   2.3800000e-04   2.3900000e-04  -2.3800000e-04
   3.8300000e+02   1.4885940e+00   5.2288000e-02   4.9160000e-03   3.6050000e-02   2.3800000e-04   2.3900000e-04  -2.3800000e-04
   3.8400000e+02   1.4924910e+00  -2.3230000e-02  -1.9571000e-02  -1.5450000e-02   2.3800000e-04   2.3900000e-04  -2.3800000e-04
   3.8500000e+02   1.4963870e+00   9.2960000e-02   4.5000000e-05  -1.0300000e-02   2.3800000e-04   2.3900000e-04  -2.3800000e-04
   3.8600000e+02   1.5002810e+00   2.3259000e-02  -3.9109000e-02   2.5750000e-02   2.3800000e-04   2.3900000e-04  -2.3800000e-04
   3.8700000e+02   1.5041770e+00   5.8190000e-03  -1.9557000e-02   0.0000000e+00   2.3800000e-04   2.3900000e-04  -2.3800000e-04
   3.8800000e+02   1.5080740e+00   2.9071000e-02  -4.3996000e-02   5.1500000e-03   2.3800000e-04   2.3900000e-04  -2.3800000e-04
   3.8900000e+02   1.5119700e+00   6.3919000e-02  -1.9529000e-02   0.0000000e+00   2.3800000e-04   2.3900000e-04  -2.3800000e-04
   3.9000000e+02   1.5158720e+00   8.1356000e-02  -3.4191000e-02  -5.1500000e-03   2.3800000e-04   2.3900000e-04  -2.3800000e-04
   3.9100000e+02   1.5197630e+00  -3.4853000e-02  -1.4687000e-02  -7.7250000e-02   2.3800000e-04   2.3900000e-04  -2.3800000e-04
   3.9200000e+02   1.5236590e+00   4.0682000e-02  -2.4430000e-02  -1.0300000e-02   2.3800000e-04   2.3900000e-04  -2.3800000e-04
   3.9300000e+02   1.5275560e+00   7.5542000e-02  -2.4414000e-02  -5.1500000e-02   2.3800000e-04   2.3900000e-04  -2.3800000e-04
   3.9400000e+02   1.5314500e+00  -2.9035000e-02  -2.9354000e-02  -2.0600000e-02   2.3800000e-04   2.3900000e-04  -2.3800000e-04
   3.9500000e+02   1.5353470e+00   5.8122000e-02  -4.3981000e-02  -4.6350000e-02   2.3800000e-04   2.3900000e-04  -2.3800000e-04
   3.9600000e+02   1.5392410e+00   2.9043000e-02   1.4684000e-02  -4.6350000e-02   2.3800000e-04   2.3900000e-04  -2.3800000e-04
   3.9700000e+02   1.5431370e+00   6.3917000e-02  -1.4638000e-02  -5.6650000e-02   2.3800000e-04   2.3900000e-04  -2.3800000e-04
   3.9800000e+02   1.5470330e+00   2.9043000e-02   1.4684000e-02  -5.1500000e-02   2.3800000e-04   2.3900000e-04  -2.3800000e-04
   3.9900000e+02   1.5509290e+00   2.9055000e-02  -9.7660000e-03  -2.0600000e-02   2.3800000e-04   2.3900000e-04  -2.3800000e-04
   4.0000000e+02   1.5548260e+00   6.9718000e-02   4.9240000e-03   0.0000000e+00   2.3800000e-04   2.3900000e-04  -2.3800000e-04
   4.0100000e+02   1.5587210e+00   5.2278000e-02   2.4475000e-02  -5.1500000e-03   2.3800000e-04   2.3900000e-04  -2.3800000e-04
   4.0200000e+02   1.5626160e+00   1.7428000e-02   4.8980000e-03   2.5750000e-02   2.3800000e-04   2.3900000e-04  -2.3800000e-04
   4.0300000e+02   1.5665130e+00   4.0684000e-02  -2.9320000e-02   3.0900000e-02   2.3800000e-04   2.3900000e-04  -2.3800000e-04
   4.0400000e+02   1.5704090e+00   5.2295000e-02  -9.7550000e-03   0.0000000e+00   2.3800000e-04   2.3900000e-04  -2.3800000e-04
   4.0500000e+02   1.5743050e+00   3.4874000e-02  -2.9323000e-02  -1.0300000e-02   2.3800000e-04   2.3900000e-04  -2.3800000e-04
   4.0600000e+02   1.5782020e+00   5.8100000e-02   2.8000000e-05   1.0300000e-02   2.3800000e-04   2.3900000e-04  -2.3800000e-04
   4.0700000e+02   1.5820970e+00   4.6492000e-02  -2.4427000e-02   5.1500000e-03   2.3800000e-04   2.3900000e-04  -2.3800000e-04
   4.0800000e+02   1.5859920e+00   4.0663000e-02   1.4690000e-02   0.0000000e+00   2.3800000e-04   2.3900000e-04  -2.3800000e-04
   4.0900000e+02   1.5898890e+00   1.2000000e-05  -2.4450000e-02  -3.0900000e-02   2.3800000e-04   2.3900000e-04  -2.3800000e-04
   4.1000000e+02   1.5937850e+00   3.4855000e-02   9.7970000e-03  -5.6650000e-02   2.3800000e-04   2.3900000e-04  -2.3800000e-04
   4.1100000e+02   1.5976790e+00   4.0699000e-02  -5.8660000e-02  -1.5450000e-02   2.3800000e-04   2.3900000e-04  -2.3800000e-04
   4.1200000e+02   1.6015930e+00  -3.4846000e-02  -2.9357000e-02  -3.6050000e-02   2.3800000e-04   2.3900000e-04  -2.3800000e-04
   4.1300000e+02   1.6054720e+00   6.3919000e-02  -1.9529000e-02  -3.6050000e-02   2.3800000e-04   2.3900000e-04  -2.3800000e-04
   4.1400000e+02   1.6093670e+00   2.3261000e-02  -4.3999000e-02  -5.6650000e-02   2.3800000e-04   2.3900000e-04  -2.3800000e-04
   4.1500000e+02   1.6132630e+00   1.1615000e-02   9.7860000e-03  -7.2100000e-02   2.3800000e-04   2.3900000e-04  -2.3800000e-04
   4.1600000e+02   1.6171590e+00   5.8112000e-02  -2.4422000e-02  -4.1200000e-02   2.3800000e-04   2.3900000e-04  -2.3800000e-04
   4.1700000e+02   1.6210550e+00   3.4848000e-02   2.4467000e-02  -5.1500000e-03   2.3800000e-04   2.3900000e-04  -2.3800000e-04
   4.1800000e+02   1.6249510e+00   6.9713000e-02   1.4704000e-02  -3.6050000e-02   2.3800000e-04   2.3900000e-04  -2.3800000e-04
   4.1900000e+02   1.6288480e+00  -1.1625000e-02   9.7740000e-03  -5.1500000e-03   2.3800000e-04   2.3900000e-04  -2.3800000e-04
   4.2000000e+02   1.6327430e+00   8.7150000e-02   4.2000000e-05   2.5750000e-02   2.3800000e-04   2.3900000e-04  -2.3800000e-04
   4.2100000e+02   1.6366400e+00   7.5535000e-02  -9.7430000e-03  -5.1500000e-03   2.3800000e-04   2.3900000e-04  -2.3800000e-04
   4.2200000e+02   1.6405360e+00   4.6475000e-02   9.8030000e-03  -1.0300000e-02   2.3800000e-04   2.3900000e-04  -2.3800000e-04
   4.2300000e+02   1.6444310e+00   8.7152000e-02  -4.8470000e-03  -1.5450000e-02   2.3800000e-04   2.3900000e-04  -2.3800000e-04
   4.2400000e+02   1.6483270e+00   6.3895000e-02   2.9372000e-02   5.1500000e-03   2.3800000e-04   2.3900000e-04  -2.3800000e-04
   4.2500000e+02   1.6522220e+00   7.5515000e-02   2.9377000e-02  -2.0600000e-02   2.3800000e-04   2.3900000e-04  -2.3800000e-04
   4.2600000e+02   1.6561180e+00  -1.1629000e-02   1.9554000e-02   5.1500000e-02   2.3800000e-04   2.3900000e-04  -2.3800000e-04
   4.2700000e+02   1.6600140e+00   7.5516000e-02   2.9376000e-02   5.1500000e-03   2.3800000e-04   2.3900000e-04  -2.3800000e-04
   4.2800000e+02   1.6639100e+00   8.1354000e-02  -2.9301000e-02  -3.6050000e-02   2.3800000e-04   2.3900000e-04  -2.3800000e-04
   4.2900000e+02   1.6678070e+00  -5.8100000e-03  -3.0000000e-06  -5.6650000e-02   2.3800000e-04   2.3900000e-04  -2.3800000e-04
   4.3000000e+02   1.6717020e+00   7.5539000e-02  -1.9524000e-02   5.1500000e-03   2.3800000e-04   2.3900000e-04  -2.3800000e-04
   4.3100000e+02   1.6755970e+00   5.8109000e-02  -1.9532000e-02  -5.6650000e-02   2.3800000e-04   2.3900000e-04  -2.3800000e-04
   4.3200000e+02   1.6794940e+00   2.9052000e-02  -4.8760000e-03  -2.5750000e-02   2.3800000e-04   2.3900000e-04  -2.3800000e-04
   4.3300000e+02   1.6833900e+00   7.0000000e-06  -1.4670000e-02  -1.0300000e-02   2.3800000e-04   2.3900000e-04  -2.3800000e-04
   4.3400000e+02   1.6872860e+00   6.3903000e-02   1.4701000e-02  -5.6650000e-02   2.3800000e-04   2.3900000e-04  -2.3800000e-04
   4.3500000e+02   1.6911820e+00   6.3917000e-02  -1.4639000e-02  -5.6650000e-02   2.3800000e-04   2.3900000e-04  -2.3800000e-04
   4.3600000e+02   1.6950780e+00   4.6480000e-02   2.3000000e-05  -2.0600000e-02   2.3800000e-04   2.3900000e-04  -2.3800000e-04
   4.3700000e+02   1.6989800e+00   3.4872000e-02  -2.4433000e-02  -3.6050000e-02   2.3800000e-04   2.3900000e-04  -2.3800000e-04
   4.3800000e+02   1.7028710e+00   9.2977000e-02  -3.4184000e-02  -5.1500000e-03   2.3800000e-04   2.3900000e-04  -2.3800000e-04
   4.3900000e+02   1.7067640e+00   2.9072000e-02  -4.3996000e-02  -1.0300000e-02   2.3800000e-04   2.3900000e-04  -2.3800000e-04
   4.4000000e+02   1.7106600e+00   2.2000000e-05  -4.4010000e-02   3.0900000e-02   2.3800000e-04   2.3900000e-04  -2.3800000e-04
   4.4100000e+02   1.7145560e+00   8.1333000e-02   1.4709000e-02  -5.1500000e-03   2.3800000e-04   2.3900000e-04  -2.3800000e-04
   4.4200000e+02   1.7184530e+00   3.4867000e-02  -1.4653000e-02  -4.6350000e-02   2.3800000e-04   2.3900000e-04  -2.3800000e-04
   4.4300000e+02   1.7223490e+00   6.3891000e-02   3.9151000e-02   3.6050000e-02   2.3800000e-04   2.3900000e-04  -2.3800000e-04
   4.4400000e+02   1.7262440e+00   6.3903000e-02   1.4701000e-02   0.0000000e+00   2.3800000e-04   2.3900000e-04  -2.3800000e-04
   4.4500000e+02   1.7301390e+00   2.9048000e-02   4.9040000e-03   1.5450000e-02   2.3800000e-04   2.3900000e-04  -2.3800000e-04
   4.4600000e+02   1.7340360e+00   7.5530000e-02   3.6000000e-05   0.0000000e+00   2.3800000e-04   2.3900000e-04  -2.3800000e-04
   4.4700000e+02   1.7379320e+00   3.4869000e-02  -1.9543000e-02  -4.1200000e-02   2.3800000e-04   2.3900000e-04  -2.3800000e-04
   4.4800000e+02   1.7418280e+00   9.8770000e-02   4.8000000e-05  -7.2100000e-02   2.3800000e-04   2.3900000e-04  -2.3800000e-04
   4.4900000e+02   1.7457250e+00   4.6482000e-02  -4.8680000e-03  -1.5450000e-02   2.3800000e-04   2.3900000e-04  -2.3800000e-04
   4.5000000e+02   1.7496190e+00  -5.8120000e-03   4.8870000e-03  -5.1500000e-02   2.3800000e-04   2.3900000e-04  -2.3800000e-04
   4.5100000e+02   1.7535160e+00   8.1333000e-02   1.4710000e-02  -5.6650000e-02   2.3800000e-04   2.3900000e-04  -2.3800000e-04
   4.5200000e+02   1.7574130e+00   1.1625000e-02  -9.7740000e-03  -3.0900000e-02   2.3800000e-04   2.3900000e-04  -2.3800000e-04
   4.5300000e+02   1.7613080e+00   2.3225000e-02   2.9351000e-02   3.0900000e-02   2.3800000e-04   2.3900000e-04  -2.3800000e-04
   4.5400000e+02   1.7652150e+00   5.8290000e-03  -3.9117000e-02  -5.1500000e-02   2.3800000e-04   2.3900000e-04  -2.3800000e-04
   4.5500000e+02   1.7690980e+00   4.0665000e-02   9.8000000e-03  -3.6050000e-02   2.3800000e-04   2.3900000e-04  -2.3800000e-04
   4.5600000e+02   1.7729950e+00   6.9746000e-02  -5.3756000e-02  -5.1500000e-03   2.3800000e-04   2.3900000e-04  -2.3800000e-04
   4.5700000e+02   1.7768910e+00  -2.3226000e-02  -2.9351000e-02   3.0900000e-02   2.3800000e-04   2.3900000e-04  -2.3800000e-04
   4.5800000e+02   1.7807880e+00   5.2304000e-02  -2.9315000e-02   2.5750000e-02   2.3800000e-04   2.3900000e-04  -2.3800000e-04
   4.5900000e+02   1.7846830e+00   5.8114000e-02  -2.9312000e-02  -5.1500000e-03   2.3800000e-04   2.3900000e-04  -2.3800000e-04
   4.6000000e+02   1.7885780e+00   1.1038500e-01   9.8330000e-03  -3.6050000e-02   2.3800000e-04   2.3900000e-04  -2.3800000e-04
   4.6100000e+02   1.7924750e+00   3.4865000e-02  -9.7630000e-03  -2.5750000e-02   2.3800000e-04   2.3900000e-04  -2.3800000e-04
   4.6200000e+02   1.7963710e+00   4.0679000e-02  -1.9540000e-02   3.0900000e-02   2.3800000e-04   2.3900000e-04  -2.3800000e-04
   4.6300000e+02   1.8002670e+00   5.8102000e-02  -4.8620000e-03  -5.1500000e-03   2.3800000e-04   2.3900000e-04  -2.3800000e-04
   4.6400000e+02   1.8041630e+00   3.4875000e-02  -2.9323000e-02   2.5750000e-02   2.3800000e-04   2.3900000e-04  -2.3800000e-04
   4.6500000e+02   1.8080590e+00   6.3922000e-02  -2.4418000e-02  -5.6650000e-02   2.3800000e-04   2.3900000e-04  -2.3800000e-04
   4.6600000e+02   1.8119720e+00   5.8105000e-02  -9.7510000e-03  -3.0900000e-02   2.3800000e-04   2.3900000e-04  -2.3800000e-04
   4.6700000e+02   1.8158500e+00   6.3910000e-02   3.2000000e-05  -7.2100000e-02   2.3800000e-04   2.3900000e-04  -2.3800000e-04
   4.6800000e+02   1.8197440e+00   4.0670000e-02   2.0000000e-05  -2.5750000e-02   2.3800000e-04   2.3900000e-04  -2.3800000e-04
   4.6900000e+02   1.8236410e+00   6.3891000e-02   3.9151000e-02  -2.0600000e-02   2.3800000e-04   2.3900000e-04  -2.3800000e-04
   4.7000000e+02   1.8275370e+00   2.9043000e-02   1.4684000e-02   0.0000000e+00   2.3800000e-04   2.3900000e-04  -2.3800000e-04
   4.7100000e+02   1.8314330e+00   1.7418000e-02   2.4458000e-02  -3.0900000e-02   2.3800000e-04   2.3900000e-04  -2.3800000e-04
   4.7200000e+02   1.8353300e+00   6.3901000e-02   1.9591000e-02   5.1500000e-03   2.3800000e-04   2.3900000e-04  -2.3800000e-04
   4.7300000e+02   1.8392250e+00   3.4869000e-02  -1.9543000e-02  -4.6350000e-02   2.3800000e-04   2.3900000e-04  -2.3800000e-04
   4.7400000e+02   1.8431200e+00   4.0668000e-02   4.9100000e-03   5.1500000e-03   2.3800000e-04   2.3900000e-04  -2.3800000e-04
   4.7500000e+02   1.8470170e+00   5.8170000e-03  -1.4667000e-02  -1.0300000e-02   2.3800000e-04   2.3900000e-04  -2.3800000e-04
   4.7600000e+02   1.8509130e+00   6.3919000e-02  -1.9529000e-02   1.0300000e-02   2.3800000e-04   2.3900000e-04  -2.3800000e-04
   4.7700000e+02   1.8548090e+00   3.4867000e-02  -1.4653000e-02   0.0000000e+00   2.3800000e-04   2.3900000e-04  -2.3800000e-04
   4.7800000e+02   1.8587060e+00  -1.7430000e-02  -9.0000000e-06   1.0300000e-02   2.3800000e-04   2.3900000e-04  -2.3800000e-04
   4.7900000e+02   1.8626010e+00   5.2297000e-02  -1.4644000e-02   0.0000000e+00   2.3800000e-04   2.3900000e-04  -2.3800000e-04
   4.8000000e+02   1.8664960e+00   1.1615000e-02   9.7860000e-03  -3.0900000e-02   2.3800000e-04   2.3900000e-04  -2.3800000e-04
   4.8100000e+02   1.8703940e+00   1.7435000e-02  -9.7710000e-03   1.5450000e-02   2.3800000e-04   2.3900000e-04  -2.3800000e-04
   4.8200000e+02   1.8742890e+00  -5.7890000e-03  -4.4013000e-02   3.0900000e-02   2.3800000e-04   2.3900000e-04  -2.3800000e-04
   4.8300000e+02   1.8781830e+00   9.0000000e-06  -1.9560000e-02   5.1500000e-02   2.3800000e-04   2.3900000e-04  -2.3800000e-04
   4.8400000e+02   1.8821180e+00   5.8105000e-02  -9.7520000e-03  -5.6650000e-02   2.3800000e-04   2.3900000e-04  -2.3800000e-04
   4.8500000e+02   1.8859760e+00   5.7860000e-03   4.8903000e-02   0.0000000e+00   2.3800000e-04   2.3900000e-04  -2.3800000e-04
   4.8600000e+02   1.8898720e+00   9.2944000e-02   3.4275000e-02  -4.1200000e-02   2.3800000e-04   2.3900000e-04  -2.3800000e-04
   4.8700000e+02   1.8937680e+00   3.4846000e-02   2.9357000e-02  -1.0300000e-02   2.3800000e-04   2.3900000e-04  -2.3800000e-04
   4.8800000e+02   1.8976630e+00   6.3882000e-02   5.8711000e-02  -3.0900000e-02   2.3800000e-04   2.3900000e-04  -2.3800000e-04
   4.8900000e+02   1.9015600e+00   1.8591800e-01   4.9790000e-03   1.5450000e-02   2.3800000e-04   2.3900000e-04  -2.3800000e-04
   4.9000000e+02   1.9054560e+00   4.0668000e-02   4.9100000e-03  -1.0300000e-02   2.3800000e-04   2.3900000e-04  -2.3800000e-04
   4.9100000e+02   1.9093520e+00   8.7162000e-02  -2.4407000e-02  -1.5450000e-02   2.3800000e-04   2.3900000e-04  -2.3800000e-04
   4.9200000e+02   1.9132480e+00   1.7430000e-02   9.0000000e-06  -6.1800000e-02   2.3800000e-04   2.3900000e-04  -2.3800000e-04
   4.9300000e+02   1.9171430e+00   4.6490000e-02  -1.9537000e-02  -1.0300000e-02   2.3800000e-04   2.3900000e-04  -2.3800000e-04
   4.9400000e+02   1.9210400e+00   5.8100000e-02   2.9000000e-05  -1.5450000e-02   2.3800000e-04   2.3900000e-04  -2.3800000e-04
   4.9500000e+02   1.9249360e+00  -5.0000000e-06   9.7800000e-03   1.0300000e-02   2.3800000e-04   2.3900000e-04  -2.3800000e-04
   4.9600000e+02   1.9288330e+00   5.2283000e-02   1.4695000e-02  -1.0300000e-02   2.3800000e-04   2.3900000e-04  -2.3800000e-04
   4.9700000e+02   1.9327260e+00   6.3910000e-02   3.1000000e-05   2.0600000e-02   2.3800000e-04   2.3900000e-04  -2.3800000e-04
   4.9800000e+02   1.9366220e+00   3.4874000e-02  -2.9323000e-02  -3.6050000e-02   2.3800000e-04   2.3900000e-04  -2.3800000e-04
   4.9900000e+02   1.9405180e+00  -5.7910000e-03  -3.9123000e-02  -3.0900000e-02   2.3800000e-04   2.3900000e-04  -2.3800000e-04
   5.0000000e+02   1.9444140e+00   7.5546000e-02  -3.4194000e-02   3.6050000e-02   2.3800000e-04   2.3900000e-04  -2.3800000e-04
   5.0100000e+02   1.9483100e+00   5.8131000e-02  -6.3542000e-02  -1.5450000e-02   2.3800000e-04   2.3900000e-04  -2.3800000e-04
   5.0200000e+02   1.9522060e+00   1.7442000e-02  -2.4442000e-02   5.1500000e-03   2.3800000e-04   2.3900000e-04  -2.3800000e-04
   5.0300000e+02   1.9561010e+00   2.9064000e-02  -2.9326000e-02  -4.1200000e-02   2.3800000e-04   2.3900000e-04  -2.3800000e-04
   5.0400000e+02   1.9599980e+00   5.8091000e-02   1.9588000e-02  -2.5750000e-02   2.3800000e-04   2.3900000e-04  -2.3800000e-04
   5.0500000e+02   1.9638940e+00   5.2288000e-02   4.9160000e-03  -5.6650000e-02   2.3800000e-04   2.3900000e-04  -2.3800000e-04
   5.0600000e+02   1.9677900e+00   2.3245000e-02  -9.7690000e-03  -5.6650000e-02   2.3800000e-04   2.3900000e-04  -2.3800000e-04
   5.0700000e+02   1.9716870e+00   6.3912000e-02  -4.8580000e-03   0.0000000e+00   2.3800000e-04   2.3900000e-04  -2.3800000e-04
   5.0800000e+02   1.9755820e+00   2.9062000e-02  -2.4436000e-02  -1.5450000e-02   2.3800000e-04   2.3900000e-04  -2.3800000e-04
   5.0900000e+02   1.9794780e+00   4.0685000e-02  -2.9320000e-02  -2.5750000e-02   2.3800000e-04   2.3900000e-04  -2.3800000e-04
   5.1000000e+02   1.9833750e+00   4.6501000e-02  -4.3988000e-02   5.1500000e-03   2.3800000e-04   2.3900000e-04  -2.3800000e-04
   5.1100000e+02   1.9872700e+00   8.7138000e-02   2.4492000e-02  -4.1200000e-02   2.3800000e-04   2.3900000e-04  -2.3800000e-04
   5.1200000e+02   1.9911650e+00   6.9732000e-02  -2.4416000e-02  -1.5450000e-02   2.3800000e-04   2.3900000e-04  -2.3800000e-04
   5.1300000e+02   1.9950610e+00  -1.1627000e-02   1.4664000e-02   1.0300000e-02   2.3800000e-04   2.3900000e-04  -2.3800000e-04
   5.1400000e+02   1.9989570e+00   9.2960000e-02   4.5000000e-05   6.6950000e-02   2.3800000e-04   2.3900000e-04  -2.3800000e-04
   5.1500000e+02   2.0028530e+00   3.4879000e-02  -3.9103000e-02  -2.0600000e-02   2.3800000e-04   2.3900000e-04  -2.3800000e-04
   5.1600000e+02   2.0067490e+00  -5.8190000e-03   1.9557000e-02   2.0600000e-02   2.3800000e-04   2.3900000e-04  -2.3800000e-04
   5.1700000e+02   2.0106440e+00   1.1622600e-01  -5.3734000e-02  -1.0300000e-02   2.3800000e-04   2.3900000e-04  -2.3800000e-04
   5.1800000e+02   2.0145460e+00   3.4867000e-02  -1.4653000e-02  -3.0900000e-02   2.3800000e-04   2.3900000e-04  -2.3800000e-04
   5.1900000e+02   2.0184370e+00   6.3932000e-02  -4.3978000e-02   5.1500000e-03   2.3800000e-04   2.3900000e-04  -2.3800000e-04
   5.2000000e+02   2.0223530e+00  -1.1601000e-02  -3.9126000e-02  -5.1500000e-03   2.3800000e-04   2.3900000e-04  -2.3800000e-04
   5.2100000e+02   2.0262290e+00   5.2300000e-02  -1.9534000e-02  -1.5450000e-02   2.3800000e-04   2.3900000e-04  -2.3800000e-04
   5.2200000e+02   2.0301240e+00   6.9727000e-02  -1.4636000e-02  -6.6950000e-02   2.3800000e-04   2.3900000e-04  -2.3800000e-04
   5.2300000e+02   2.0340210e+00  -1.1615000e-02  -9.7860000e-03  -3.0900000e-02   2.3800000e-04   2.3900000e-04  -2.3800000e-04
   5.2400000e+02   2.0379170e+00   3.4865000e-02  -9.7630000e-03  -6.1800000e-02   2.3800000e-04   2.3900000e-04  -2.3800000e-04
   5.2500000e+02   2.0418130e+00   3.4860000e-02   1.7000000e-05  -6.6950000e-02   2.3800000e-04   2.3900000e-04  -2.3800000e-04
   5.2600000e+02   2.0457080e+00   8.1352000e-02  -2.4411000e-02  -2.5750000e-02   2.3800000e-04   2.3900000e-04  -2.3800000e-04
   5.2700000e+02   2.0496040e+00   3.4876000e-02  -3.4213000e-02   0.0000000e+00   2.3800000e-04   2.3900000e-04  -2.3800000e-04
   5.2800000e+02   2.0535000e+00   6.3919000e-02  -1.9529000e-02  -3.6050000e-02   2.3800000e-04   2.3900000e-04  -2.3800000e-04
   5.2900000e+02   2.0573950e+00   6.9734000e-02  -2.9306000e-02  -3.6050000e-02   2.3800000e-04   2.3900000e-04  -2.3800000e-04
   5.3000000e+02   2.0612920e+00   2.9050000e-02   1.4000000e-05  -3.0900000e-02   2.3800000e-04   2.3900000e-04  -2.3800000e-04
   5.3100000e+02   2.0651880e+00   2.9050000e-02   1.4000000e-05  -3.6050000e-02   2.3800000e-04   2.3900000e-04  -2.3800000e-04
   5.3200000e+02   2.0690830e+00   7.5528000e-02   4.9260000e-03   5.1500000e-03   2.3800000e-04   2.3900000e-04  -2.3800000e-04
   5.3300000e+02   2.0729800e+00   2.3226000e-02   2.9351000e-02   4.1200000e-02   2.3800000e-04   2.3900000e-04  -2.3800000e-04
   5.3400000e+02   2.0768760e+00   2.3245000e-02  -9.7690000e-03   1.0300000e-02   2.3800000e-04   2.3900000e-04  -2.3800000e-04
   5.3500000e+02   2.0807710e+00   6.3905000e-02   9.8120000e-03   1.0300000e-02   2.3800000e-04   2.3900000e-04  -2.3800000e-04
   5.3600000e+02   2.0846680e+00   4.0682000e-02  -2.4430000e-02  -2.5750000e-02   2.3800000e-04   2.3900000e-04  -2.3800000e-04
   5.3700000e+02   2.0885630e+00   2.9040000e-02   1.9574000e-02  -2.0600000e-02   2.3800000e-04   2.3900000e-04  -2.3800000e-04
   5.3800000e+02   2.0924590e+00   6.3912000e-02  -4.8580000e-03   3.0900000e-02   2.3800000e-04   2.3900000e-04  -2.3800000e-04
   5.3900000e+02   2.0963560e+00   6.3905000e-02   9.8110000e-03  -1.0300000e-02   2.3800000e-04   2.3900000e-04  -2.3800000e-04
   5.4000000e+02   2.1002500e+00   5.8112000e-02  -2.4422000e-02  -5.1500000e-03   2.3800000e-04   2.3900000e-04  -2.3800000e-04
   5.4100000e+02   2.1041460e+00  -2.3259000e-02   3.9109000e-02  -4.6350000e-02   2.3800000e-04   2.3900000e-04  -2.3800000e-04
   5.4200000e+02   2.1080420e+00   7.5511000e-02   3.9156000e-02  -3.0900000e-02   2.3800000e-04   2.3900000e-04  -2.3800000e-04
   5.4300000e+02   2.1119380e+00   2.9074000e-02  -4.8886000e-02  -7.2100000e-02   2.3800000e-04   2.3900000e-04  -2.3800000e-04
   5.4400000e+02   2.1158340e+00   1.7442000e-02  -2.4442000e-02  -3.0900000e-02   2.3800000e-04   2.3900000e-04  -2.3800000e-04
   5.4500000e+02   2.1197300e+00   8.1347000e-02  -1.4631000e-02  -1.5450000e-02   2.3800000e-04   2.3900000e-04  -2.3800000e-04
   5.4600000e+02   2.1236250e+00   2.9062000e-02  -2.4436000e-02  -5.1500000e-03   2.3800000e-04   2.3900000e-04  -2.3800000e-04
   5.4700000e+02   2.1275220e+00   7.5530000e-02   3.6000000e-05  -5.6650000e-02   2.3800000e-04   2.3900000e-04  -2.3800000e-04
   5.4800000e+02   2.1314180e+00   1.2000000e-05  -2.4450000e-02   0.0000000e+00   2.3800000e-04   2.3900000e-04  -2.3800000e-04
   5.4900000e+02   2.1353150e+00   9.8758000e-02   2.4499000e-02  -1.5450000e-02   2.3800000e-04   2.3900000e-04  -2.3800000e-04
   5.5000000e+02   2.1392100e+00   3.4867000e-02  -1.4653000e-02  -5.1500000e-03   2.3800000e-04   2.3900000e-04  -2.3800000e-04
   5.5100000e+02   2.1431060e+00  -1.1615000e-02  -9.7860000e-03   3.0900000e-02   2.3800000e-04   2.3900000e-04  -2.3800000e-04
   5.5200000e+02   2.1470010e+00   5.8117000e-02  -3.4201000e-02   2.5750000e-02   2.3800000e-04   2.3900000e-04  -2.3800000e-04
   5.5300000e+02   2.1508980e+00   4.6482000e-02  -4.8680000e-03  -2.5750000e-02   2.3800000e-04   2.3900000e-04  -2.3800000e-04
   5.5400000e+02   2.1547940e+00   6.3924000e-02  -2.9309000e-02   5.1500000e-03   2.3800000e-04   2.3900000e-04  -2.3800000e-04
   5.5500000e+02   2.1586880e+00   4.0656000e-02   2.9360000e-02  -2.5750000e-02   2.3800000e-04   2.3900000e-04  -2.3800000e-04
   5.5600000e+02   2.1625840e+00   6.3901000e-02   1.9591000e-02  -5.1500000e-03   2.3800000e-04   2.3900000e-04  -2.3800000e-04
   5.5700000e+02   2.1664810e+00   5.8098000e-02   4.9180000e-03   5.1500000e-02   2.3800000e-04   2.3900000e-04  -2.3800000e-04
   5.5800000e+02   2.1703760e+00   5.7910000e-03   3.9123000e-02   5.1500000e-03   2.3800000e-04   2.3900000e-04  -2.3800000e-04
   5.5900000e+02   2.1742730e+00   6.3903000e-02   1.4701000e-02  -3.6050000e-02   2.3800000e-04   2.3900000e-04  -2.3800000e-04
   5.6000000e+02   2.1781690e+00   6.3915000e-02  -9.7490000e-03  -4.6350000e-02   2.3800000e-04   2.3900000e-04  -2.3800000e-04
   5.6100000e+02   2.1820640e+00   2.9045000e-02   9.7940000e-03  -4.1200000e-02   2.3800000e-04   2.3900000e-04  -2.3800000e-04
   5.6200000e+02   2.1859600e+00   1.1635000e-02  -2.9334000e-02  -5.6650000e-02   2.3800000e-04   2.3900000e-04  -2.3800000e-04
   5.6300000e+02   2.1898560e+00   5.2300000e-02  -1.9534000e-02  -5.1500000e-02   2.3800000e-04   2.3900000e-04  -2.3800000e-04
   5.6400000e+02   2.1937520e+00   5.8122000e-02  -4.3981000e-02  -2.5750000e-02   2.3800000e-04   2.3900000e-04  -2.3800000e-04
   5.6500000e+02   2.1976480e+00   1.1630000e-02  -1.9554000e-02   5.1500000e-03   2.3800000e-04   2.3900000e-04  -2.3800000e-04
   5.6600000e+02   2.2015440e+00   1.1627000e-02  -1.4664000e-02  -5.1500000e-02   2.3800000e-04   2.3900000e-04  -2.3800000e-04
   5.6700000e+02   2.2054400e+00   7.5542000e-02  -2.4414000e-02  -2.0600000e-02   2.3800000e-04   2.3900000e-04  -2.3800000e-04
   5.6800000e+02   2.2093370e+00   4.0686000e-02  -3.4210000e-02  -2.5750000e-02   2.3800000e-04   2.3900000e-04  -2.3800000e-04
   5.6900000e+02   2.2132310e+00   2.3261000e-02  -4.3999000e-02  -2.0600000e-02   2.3800000e-04   2.3900000e-04  -2.3800000e-04
   5.7000000e+02   2.2171260e+00   6.2168600e-01  -3.3931000e-02   2.0600000e-02   2.3800000e-04   2.3900000e-04  -2.3800000e-04
   5.7100000e+02   2.2210230e+00   3.4893000e-02  -6.8443000e-02   3.0900000e-02   2.3800000e-04   2.3900000e-04  -2.3800000e-04
   5.7200000e+02   2.2249180e+00   5.8050000e-03   9.7830000e-03  -1.5450000e-02   2.3800000e-04   2.3900000e-04  -2.3800000e-04
   5.7300000e+02   2.2288150e+00   4.0691000e-02  -4.3990000e-02  -2.5750000e-02   2.3800000e-04   2.3900000e-04  -2.3800000e-04
   5.7400000e+02   2.2327180e+00   2.9050000e-02   1.4000000e-05   1.0300000e-02   2.3800000e-04   2.3900000e-04  -2.3800000e-04
   5.7500000e+02   2.2366070e+00   6.9711000e-02   1.9594000e-02  -5.1500000e-03   2.3800000e-04   2.3900000e-04  -2.3800000e-04
   5.7600000e+02   2.2405010e+00   2.3245000e-02  -9.7690000e-03  -6.6950000e-02   2.3800000e-04   2.3900000e-04  -2.3800000e-04
   5.7700000e+02   2.2443980e+00   9.8768000e-02   4.9390000e-03  -2.5750000e-02   2.3800000e-04   2.3900000e-04  -2.3800000e-04
   5.7800000e+02   2.2482940e+00   2.9043000e-02   1.4684000e-02  -2.0600000e-02   2.3800000e-04   2.3900000e-04  -2.3800000e-04
   5.7900000e+02   2.2521910e+00   5.8200000e-03  -1.9557000e-02  -6.1800000e-02   2.3800000e-04   2.3900000e-04  -2.3800000e-04
   5.8000000e+02   2.2560870e+00   1.0458200e-01  -4.8380000e-03  -5.1500000e-02   2.3800000e-04   2.3900000e-04  -2.3800000e-04
   5.8100000e+02   2.2599820e+00   3.4865000e-02  -9.7630000e-03  -3.0900000e-02   2.3800000e-04   2.3900000e-04  -2.3800000e-04
   5.8200000e+02   2.2638870e+00   1.7416000e-02   2.9348000e-02  -4.6350000e-02   2.3800000e-04   2.3900000e-04  -2.3800000e-04
   5.8300000e+02   2.2677740e+00   2.9050000e-02   1.4000000e-05  -1.5450000e-02   2.3800000e-04   2.3900000e-04  -2.3800000e-04
   5.8400000e+02   2.2716690e+00   4.0658000e-02   2.4470000e-02   3.6050000e-02   2.3800000e-04   2.3900000e-04  -2.3800000e-04
   5.8500000e+02   2.2755650e+00   9.8779000e-02  -1.9512000e-02  -7.7250000e-02   2.3800000e-04   2.3900000e-04  -2.3800000e-04
   5.8600000e+02   2.2794620e+00  -2.3249000e-02   1.9549000e-02  -3.0900000e-02   2.3800000e-04   2.3900000e-04  -2.3800000e-04
   5.8700000e+02   2.2833580e+00   6.3931000e-02  -4.3979000e-02  -2.5750000e-02   2.3800000e-04   2.3900000e-04  -2.3800000e-04
   5.8800000e+02   2.2872540e+00   5.2321000e-02  -6.3545000e-02   2.0600000e-02   2.3800000e-04   2.3900000e-04  -2.3800000e-04
   5.8900000e+02   2.2911500e+00   1.7442000e-02  -2.4442000e-02   0.0000000e+00   2.3800000e-04   2.3900000e-04  -2.3800000e-04
   5.9000000e+02   2.2950450e+00   2.9062000e-02  -2.4436000e-02   2.5750000e-02   2.3800000e-04   2.3900000e-04  -2.3800000e-04
   5.9100000e+02   2.2989420e+00   4.6490000e-02  -1.9537000e-02   3.6050000e-02   2.3800000e-04   2.3900000e-04  -2.3800000e-04
   5.9200000e+02   2.3028380e+00   5.8105000e-02  -9.7510000e-03  -3.6050000e-02   2.3800000e-04   2.3900000e-04  -2.3800000e-04
   5.9300000e+02   2.3067330e+00   2.9043000e-02   1.4684000e-02   1.5450000e-02   2.3800000e-04   2.3900000e-04  -2.3800000e-04
   5.9400000e+02   2.3106290e+00   2.9043000e-02   1.4684000e-02   5.1500000e-03   2.3800000e-04   2.3900000e-04  -2.3800000e-04
   5.9500000e+02   2.3145250e+00   5.8088000e-02   2.4478000e-02  -8.2400000e-02   2.3800000e-04   2.3900000e-04  -2.3800000e-04
   5.9600000e+02   2.3184210e+00   5.8100000e-02   2.8000000e-05  -3.6050000e-02   2.3800000e-04   2.3900000e-04  -2.3800000e-04
   5.9700000e+02   2.3223180e+00   2.9052000e-02  -4.8760000e-03  -5.1500000e-02   2.3800000e-04   2.3900000e-04  -2.3800000e-04
   5.9800000e+02   2.3262110e+00   7.5521000e-02   1.9596000e-02  -5.1500000e-02   2.3800000e-04   2.3900000e-04  -2.3800000e-04
   5.9900000e+02   2.3301070e+00   2.3256000e-02  -3.4219000e-02  -4.6350000e-02   2.3800000e-04   2.3900000e-04  -2.3800000e-04
   6.0000000e+02   2.3340030e+00   1.7418000e-02   2.4458000e-02  -1.0300000e-02   2.3800000e-04   2.3900000e-04  -2.3800000e-04
   6.0100000e+02   2.3378990e+00   6.9720000e-02   3.4000000e-05   5.1500000e-03   2.3800000e-04   2.3900000e-04  -2.3800000e-04
   6.0200000e+02   2.3417960e+00   4.6471000e-02   1.9582000e-02  -2.5750000e-02   2.3800000e-04   2.3900000e-04  -2.3800000e-04
   6.0300000e+02   2.3456920e+00   4.6461000e-02   3.9143000e-02   2.0600000e-02   2.3800000e-04   2.3900000e-04  -2.3800000e-04
   6.0400000e+02   2.3495870e+00   3.4867000e-02  -1.4653000e-02  -4.6350000e-02   2.3800000e-04   2.3900000e-04  -2.3800000e-04
   6.0500000e+02   2.3534840e+00   6.3910000e-02   3.2000000e-05  -1.0300000e-02   2.3800000e-04   2.3900000e-04  -2.3800000e-04
   6.0600000e+02   2.3573790e+00   6.3917000e-02  -1.4638000e-02  -3.6050000e-02   2.3800000e-04   2.3900000e-04  -2.3800000e-04
   6.0700000e+02   2.3612750e+00  -2.3230000e-02  -1.9571000e-02   1.0300000e-02   2.3800000e-04   2.3900000e-04  -2.3800000e-04
   6.0800000e+02   2.3651720e+00   8.1333000e-02   1.4710000e-02   2.5750000e-02   2.3800000e-04   2.3900000e-04  -2.3800000e-04
   6.0900000e+02   2.3690670e+00   1.1622000e-02  -4.8840000e-03   1.0300000e-02   2.3800000e-04   2.3900000e-04  -2.3800000e-04
   6.1000000e+02   2.3729630e+00   1.7423000e-02   1.4678000e-02  -2.0600000e-02   2.3800000e-04   2.3900000e-04  -2.3800000e-04
   6.1100000e+02   2.3768600e+00   5.8120000e-03  -4.8870000e-03  -1.0300000e-02   2.3800000e-04   2.3900000e-04  -2.3800000e-04
   6.1200000e+02   2.3807550e+00   1.1620000e-02   6.0000000e-06  -7.2100000e-02   2.3800000e-04   2.3900000e-04  -2.3800000e-04
   6.1300000e+02   2.3846500e+00   5.8112000e-02  -2.4422000e-02  -3.6050000e-02   2.3800000e-04   2.3900000e-04  -2.3800000e-04
   6.1400000e+02   2.3885460e+00   5.8290000e-03  -3.9117000e-02  -6.1800000e-02   2.3800000e-04   2.3900000e-04  -2.3800000e-04
   6.1500000e+02   2.3924420e+00   7.5537000e-02  -1.4634000e-02  -3.6050000e-02   2.3800000e-04   2.3900000e-04  -2.3800000e-04
   6.1600000e+02   2.3963380e+00   4.0696000e-02  -5.3770000e-02  -3.6050000e-02   2.3800000e-04   2.3900000e-04  -2.3800000e-04
   6.1700000e+02   2.4002340e+00   6.3905000e-02   9.8120000e-03  -8.2400000e-02   2.3800000e-04   2.3900000e-04  -2.3800000e-04
   6.1800000e+02   2.4041290e+00   5.8122000e-02  -4.3981000e-02  -4.1200000e-02   2.3800000e-04   2.3900000e-04  -2.3800000e-04
   6.1900000e+02   2.4080260e+00   6.3891000e-02   3.9152000e-02  -5.1500000e-02   2.3800000e-04   2.3900000e-04  -2.3800000e-04
   6.2000000e+02   2.4119220e+00   4.0663000e-02   1.4690000e-02  -4.1200000e-02   2.3800000e-04   2.3900000e-04  -2.3800000e-04
   6.2100000e+02   2.4158190e+00   1.7440000e-02  -1.9551000e-02  -2.0600000e-02   2.3800000e-04   2.3900000e-04  -2.3800000e-04
   6.2200000e+02   2.4197140e+00   6.3917000e-02  -1.4639000e-02   5.1500000e-03   2.3800000e-04   2.3900000e-04  -2.3800000e-04
   6.2300000e+02   2.4236090e+00   5.8119000e-02  -3.9092000e-02  -7.7250000e-02   2.3800000e-04   2.3900000e-04  -2.3800000e-04
   6.2400000e+02   2.4275060e+00   1.7439000e-02  -1.9552000e-02   2.0600000e-02   2.3800000e-04   2.3900000e-04  -2.3800000e-04
   6.2500000e+02   2.4314020e+00   6.3915000e-02  -9.7490000e-03  -1.0300000e-02   2.3800000e-04   2.3900000e-04  -2.3800000e-04
   6.2600000e+02   2.4352990e+00   6.3910000e-02   3.1000000e-05   1.0300000e-02   2.3800000e-04   2.3900000e-04  -2.3800000e-04
   6.2700000e+02   2.4391930e+00   4.6482000e-02  -4.8680000e-03   1.0300000e-02   2.3800000e-04   2.3900000e-04  -2.3800000e-04
   6.2800000e+02   2.4431010e+00   0.0000000e+00   0.0000000e+00   3.0900000e-02   2.3800000e-04   2.3900000e-04  -2.3800000e-04
   6.2900000e+02   2.4469850e+00   8.1354000e-02  -2.9301000e-02  -1.0300000e-02   2.3800000e-04   2.3900000e-04  -2.3800000e-04
   6.3000000e+02   2.4508800e+00   5.2306000e-02  -3.4205000e-02  -3.6050000e-02   2.3800000e-04   2.3900000e-04  -2.3800000e-04
   6.3100000e+02   2.4547770e+00   4.0668000e-02   4.9100000e-03  -8.2400000e-02   2.3800000e-04   2.3900000e-04  -2.3800000e-04
   6.3200000e+02   2.4586720e+00   1.1647000e-02  -5.3784000e-02  -1.0300000e-02   2.3800000e-04   2.3900000e-04  -2.3800000e-04
   6.3300000e+02   2.4625680e+00   5.8119000e-02  -3.9091000e-02  -5.6650000e-02   2.3800000e-04   2.3900000e-04  -2.3800000e-04
   6.3400000e+02   2.4664640e+00   4.0692000e-02  -4.3990000e-02  -1.5450000e-02   2.3800000e-04   2.3900000e-04  -2.3800000e-04
   6.3500000e+02   2.4703600e+00  -5.7980000e-03  -2.4453000e-02  -1.0300000e-02   2.3800000e-04   2.3900000e-04  -2.3800000e-04
   6.3600000e+02   2.4742560e+00   6.3903000e-02   1.4701000e-02  -7.2100000e-02   2.3800000e-04   2.3900000e-04  -2.3800000e-04
   6.3700000e+02   2.4781530e+00   3.4872000e-02  -2.4433000e-02  -5.6650000e-02   2.3800000e-04   2.3900000e-04  -2.3800000e-04
   6.3800000e+02   2.4820480e+00   5.8105000e-02  -9.7520000e-03  -3.0900000e-02   2.3800000e-04   2.3900000e-04  -2.3800000e-04
   6.3900000e+02   2.4859440e+00   4.6480000e-02   2.2000000e-05  -1.5450000e-02   2.3800000e-04   2.3900000e-04  -2.3800000e-04
   6.4000000e+02   2.4898410e+00   2.9050000e-02   1.4000000e-05  -2.0600000e-02   2.3800000e-04   2.3900000e-04  -2.3800000e-04
   6.4100000e+02   2.4937370e+00   5.8112000e-02  -2.4422000e-02   2.5750000e-02   2.3800000e-04   2.3900000e-04  -2.3800000e-04
   6.4200000e+02   2.4976300e+00   1.1620000e-02   6.0000000e-06  -3.6050000e-02   2.3800000e-04   2.3900000e-04  -2.3800000e-04
   6.4300000e+02   2.5015270e+00   1.1038500e-01   9.8330000e-03   1.0300000e-02   2.3800000e-04   2.3900000e-04  -2.3800000e-04
   6.4400000e+02   2.5054230e+00   5.2290000e-02   2.5000000e-05  -1.0300000e-02   2.3800000e-04   2.3900000e-04  -2.3800000e-04
   6.4500000e+02   2.5093190e+00   5.8000000e-03   1.9563000e-02   5.1500000e-02   2.3800000e-04   2.3900000e-04  -2.3800000e-04
   6.4600000e+02   2.5132220e+00   1.1042400e-01  -6.8405000e-02  -2.5750000e-02   2.3800000e-04   2.3900000e-04  -2.3800000e-04
   6.4700000e+02   2.5171100e+00   3.4860000e-02   1.7000000e-05   2.0600000e-02   2.3800000e-04   2.3900000e-04  -2.3800000e-04
   6.4800000e+02   2.5210070e+00   2.9028000e-02   4.4024000e-02  -2.0600000e-02   2.3800000e-04   2.3900000e-04  -2.3800000e-04
   6.4900000e+02   2.5249030e+00  -1.1620000e-02  -6.0000000e-06  -1.5450000e-02   2.3800000e-04   2.3900000e-04  -2.3800000e-04
   6.5000000e+02   2.5288000e+00   5.2281000e-02   1.9585000e-02  -8.7550000e-02   2.3800000e-04   2.3900000e-04  -2.3800000e-04
   6.5100000e+02   2.5326940e+00   7.5542000e-02  -2.4414000e-02  -2.5750000e-02   2.3800000e-04   2.3900000e-04  -2.3800000e-04
   6.5200000e+02   2.5365910e+00  -1.1625000e-02   9.7740000e-03  -3.0900000e-02   2.3800000e-04   2.3900000e-04  -2.3800000e-04
   6.5300000e+02   2.5404860e+00   4.6482000e-02  -4.8680000e-03  -4.6350000e-02   2.3800000e-04   2.3900000e-04  -2.3800000e-04
   6.5400000e+02   2.5443830e+00   3.4860000e-02   1.7000000e-05  -5.6650000e-02   2.3800000e-04   2.3900000e-04  -2.3800000e-04
   6.5500000e+02   2.5482790e+00   5.8095000e-02   9.8080000e-03  -6.1800000e-02   2.3800000e-04   2.3900000e-04  -2.3800000e-04
   6.5600000e+02   2.5521740e+00   4.6475000e-02   9.8020000e-03  -5.6650000e-02   2.3800000e-04   2.3900000e-04  -2.3800000e-04
   6.5700000e+02   2.5560700e+00   6.3912000e-02  -4.8590000e-03  -2.0600000e-02   2.3800000e-04   2.3900000e-04  -2.3800000e-04
   6.5800000e+02   2.5599660e+00   5.8107000e-02  -1.4642000e-02  -1.0300000e-02   2.3800000e-04   2.3900000e-04  -2.3800000e-04
   6.5900000e+02   2.5638640e+00   5.2280000e-02   1.9586000e-02  -1.5450000e-02   2.3800000e-04   2.3900000e-04  -2.3800000e-04
   6.6000000e+02   2.5677580e+00   1.7437000e-02  -1.4661000e-02   1.5450000e-02   2.3800000e-04   2.3900000e-04  -2.3800000e-04
   6.6100000e+02   2.5716540e+00   7.5518000e-02   2.4487000e-02  -2.0600000e-02   2.3800000e-04   2.3900000e-04  -2.3800000e-04
   6.6200000e+02   2.5755490e+00   4.0660000e-02   1.9580000e-02  -5.1500000e-03   2.3800000e-04   2.3900000e-04  -2.3800000e-04
   6.6300000e+02   2.5794460e+00   2.3233000e-02   1.4681000e-02  -2.0600000e-02   2.3800000e-04   2.3900000e-04  -2.3800000e-04
   6.6400000e+02   2.5833410e+00   8.7126000e-02   4.8942000e-02   2.5750000e-02   2.3800000e-04   2.3900000e-04  -2.3800000e-04
   6.6500000e+02   2.5872380e+00   3.4876000e-02  -3.4213000e-02   0.0000000e+00   2.3800000e-04   2.3900000e-04  -2.3800000e-04
   6.6600000e+02   2.5911340e+00   5.2288000e-02   4.9150000e-03   2.5750000e-02   2.3800000e-04   2.3900000e-04  -2.3800000e-04
   6.6700000e+02   2.5950290e+00   8.7157000e-02  -1.4628000e-02  -6.1800000e-02   2.3800000e-04   2.3900000e-04  -2.3800000e-04
   6.6800000e+02   2.5989250e+00   6.9725000e-02  -9.7460000e-03  -2.0600000e-02   2.3800000e-04   2.3900000e-04  -2.3800000e-04
   6.6900000e+02   2.6028220e+00   5.2292000e-02  -4.8650000e-03  -5.1500000e-02   2.3800000e-04   2.3900000e-04  -2.3800000e-04
   6.7000000e+02   2.6067160e+00  -7.0000000e-06   1.4670000e-02  -2.5750000e-02   2.3800000e-04   2.3900000e-04  -2.3800000e-04
   6.7100000e+02   2.6106110e+00   9.8768000e-02   4.9380000e-03  -2.5750000e-02   2.3800000e-04   2.3900000e-04  -2.3800000e-04
   6.7200000e+02   2.6145080e+00   4.6464000e-02   3.4252000e-02  -4.1200000e-02   2.3800000e-04   2.3900000e-04  -2.3800000e-04
   6.7300000e+02   2.6184040e+00  -5.0000000e-06   9.7800000e-03  -2.5750000e-02   2.3800000e-04   2.3900000e-04  -2.3800000e-04
   6.7400000e+02   2.6223000e+00   5.2302000e-02  -2.4424000e-02  -9.7850000e-02   2.3800000e-04   2.3900000e-04  -2.3800000e-04
   6.7500000e+02   2.6261960e+00   1.1635000e-02  -2.9334000e-02  -3.6050000e-02   2.3800000e-04   2.3900000e-04  -2.3800000e-04
   6.7600000e+02   2.6300910e+00   1.7428000e-02   4.8990000e-03  -1.5450000e-02   2.3800000e-04   2.3900000e-04  -2.3800000e-04
   6.7700000e+02   2.6339880e+00   1.1642000e-02  -4.4004000e-02  -2.5750000e-02   2.3800000e-04   2.3900000e-04  -2.3800000e-04
   6.7800000e+02   2.6378840e+00   2.9050000e-02   1.4000000e-05  -2.0600000e-02   2.3800000e-04   2.3900000e-04  -2.3800000e-04
   6.7900000e+02   2.6417810e+00   8.1349000e-02  -1.9521000e-02  -5.1500000e-03   2.3800000e-04   2.3900000e-04  -2.3800000e-04
   6.8000000e+02   2.6456890e+00   5.7910000e-03   3.9123000e-02  -6.6950000e-02   2.3800000e-04   2.3900000e-04  -2.3800000e-04
   6.8100000e+02   2.6495710e+00   6.3922000e-02  -2.4419000e-02  -1.5450000e-02   2.3800000e-04   2.3900000e-04  -2.3800000e-04
   6.8200000e+02   2.6534670e+00   4.6482000e-02  -4.8680000e-03  -2.0600000e-02   2.3800000e-04   2.3900000e-04  -2.3800000e-04
   6.8300000e+02   2.6573640e+00   6.3910000e-02   3.1000000e-05   3.6050000e-02   2.3800000e-04   2.3900000e-04  -2.3800000e-04
   6.8400000e+02   2.6612600e+00   8.1347000e-02  -1.4631000e-02  -2.5750000e-02   2.3800000e-04   2.3900000e-04  -2.3800000e-04
   6.8500000e+02   2.6651540e+00   5.2304000e-02  -2.9315000e-02   2.0600000e-02   2.3800000e-04   2.3900000e-04  -2.3800000e-04
   6.8600000e+02   2.6690500e+00   4.0686000e-02  -3.4210000e-02  -3.6050000e-02   2.3800000e-04   2.3900000e-04  -2.3800000e-04
   6.8700000e+02   2.6729470e+00   1.7425000e-02   9.7880000e-03  -2.0600000e-02   2.3800000e-04   2.3900000e-04  -2.3800000e-04
   6.8800000e+02   2.6768430e+00   7.5537000e-02  -1.4633000e-02  -6.1800000e-02   2.3800000e-04   2.3900000e-04  -2.3800000e-04
   6.8900000e+02   2.6807390e+00   6.9725000e-02  -9.7460000e-03   3.0900000e-02   2.3800000e-04   2.3900000e-04  -2.3800000e-04
   6.9000000e+02   2.6846350e+00   2.3225000e-02   2.9351000e-02  -3.0900000e-02   2.3800000e-04   2.3900000e-04  -2.3800000e-04
   6.9100000e+02   2.6885300e+00   5.8107000e-02  -1.4641000e-02  -5.6650000e-02   2.3800000e-04   2.3900000e-04  -2.3800000e-04
   6.9200000e+02   2.6924270e+00   6.3908000e-02   4.9220000e-03  -4.1200000e-02   2.3800000e-04   2.3900000e-04  -2.3800000e-04
   6.9300000e+02   2.6963230e+00   2.9071000e-02  -4.3996000e-02  -7.2100000e-02   2.3800000e-04   2.3900000e-04  -2.3800000e-04
   6.9400000e+02   2.7002190e+00   2.3254000e-02  -2.9329000e-02  -6.1800000e-02   2.3800000e-04   2.3900000e-04  -2.3800000e-04
   6.9500000e+02   2.7041140e+00   7.5542000e-02  -2.4414000e-02  -1.5450000e-02   2.3800000e-04   2.3900000e-04  -2.3800000e-04
   6.9600000e+02   2.7080100e+00   5.8119000e-02  -3.9092000e-02   0.0000000e+00   2.3800000e-04   2.3900000e-04  -2.3800000e-04
   6.9700000e+02   2.7119060e+00   2.9052000e-02  -4.8760000e-03  -4.1200000e-02   2.3800000e-04   2.3900000e-04  -2.3800000e-04
   6.9800000e+02   2.7158030e+00  -5.8030000e-03  -1.4673000e-02  -2.0600000e-02   2.3800000e-04   2.3900000e-04  -2.3800000e-04
   6.9900000e+02   2.7196970e+00   8.1342000e-02  -4.8510000e-03  -1.5450000e-02   2.3800000e-04   2.3900000e-04  -2.3800000e-04
   7.0000000e+02   2.7235930e+00   4.0677000e-02  -1.4650000e-02   0.0000000e+00   2.3800000e-04   2.3900000e-04  -2.3800000e-04
   7.0100000e+02   2.7274890e+00   1.1613000e-02   1.4676000e-02  -2.5750000e-02   2.3800000e-04   2.3900000e-04  -2.3800000e-04
   7.0200000e+02   2.7313850e+00   6.9742000e-02  -4.3976000e-02   2.0600000e-02   2.3800000e-04   2.3900000e-04  -2.3800000e-04
   7.0300000e+02   2.7352810e+00   2.9062000e-02  -2.4436000e-02  -2.0600000e-02   2.3800000e-04   2.3900000e-04  -2.3800000e-04
   7.0400000e+02   2.7391770e+00   7.5540000e-02  -1.9523000e-02  -1.5450000e-02   2.3800000e-04   2.3900000e-04  -2.3800000e-04
   7.0500000e+02   2.7430720e+00   4.0680000e-02  -1.9540000e-02  -5.6650000e-02   2.3800000e-04   2.3900000e-04  -2.3800000e-04
   7.0600000e+02   2.7469680e+00   8.1328000e-02   2.4490000e-02   0.0000000e+00   2.3800000e-04   2.3900000e-04  -2.3800000e-04
   7.0700000e+02   2.7508650e+00   4.0646000e-02   4.8920000e-02  -6.1800000e-02   2.3800000e-04   2.3900000e-04  -2.3800000e-04
   7.0800000e+02   2.7547610e+00  -1.7430000e-02  -8.0000000e-06   0.0000000e+00   2.3800000e-04   2.3900000e-04  -2.3800000e-04
   7.0900000e+02   2.7586570e+00   8.7138000e-02   2.4492000e-02  -2.0600000e-02   2.3800000e-04   2.3900000e-04  -2.3800000e-04
   7.1000000e+02   2.7625620e+00   8.7166000e-02  -3.4188000e-02  -4.6350000e-02   2.3800000e-04   2.3900000e-04  -2.3800000e-04
   7.1100000e+02   2.7664480e+00   1.7414000e-02   3.4238000e-02  -3.0900000e-02   2.3800000e-04   2.3900000e-04  -2.3800000e-04
   7.1200000e+02   2.7703450e+00   7.5539000e-02  -1.9524000e-02  -6.6950000e-02   2.3800000e-04   2.3900000e-04  -2.3800000e-04
   7.1300000e+02   2.7742410e+00   2.9052000e-02  -4.8760000e-03  -2.0600000e-02   2.3800000e-04   2.3900000e-04  -2.3800000e-04
   7.1400000e+02   2.7781350e+00   4.0677000e-02  -1.4650000e-02  -5.6650000e-02   2.3800000e-04   2.3900000e-04  -2.3800000e-04
   7.1500000e+02   2.7820310e+00  -5.8120000e-03   4.8870000e-03   2.0600000e-02   2.3800000e-04   2.3900000e-04  -2.3800000e-04
   7.1600000e+02   2.7859280e+00   5.2295000e-02  -9.7540000e-03  -3.0900000e-02   2.3800000e-04   2.3900000e-04  -2.3800000e-04
   7.1700000e+02   2.7898240e+00   7.5525000e-02   9.8170000e-03  -2.5750000e-02   2.3800000e-04   2.3900000e-04  -2.3800000e-04
   7.1800000e+02   2.7937190e+00  -2.3233000e-02  -1.4681000e-02  -2.0600000e-02   2.3800000e-04   2.3900000e-04  -2.3800000e-04
   7.1900000e+02   2.7976160e+00   4.6502000e-02  -4.3987000e-02  -1.5450000e-02   2.3800000e-04   2.3900000e-04  -2.3800000e-04
   7.2000000e+02   2.8015110e+00   3.4860000e-02   1.7000000e-05  -3.6050000e-02   2.3800000e-04   2.3900000e-04  -2.3800000e-04
   7.2100000e+02   2.8054130e+00   5.8102000e-02  -4.8620000e-03   5.1500000e-03   2.3800000e-04   2.3900000e-04  -2.3800000e-04
   7.2200000e+02   2.8093040e+00   2.3256000e-02  -3.4219000e-02  -2.0600000e-02   2.3800000e-04   2.3900000e-04  -2.3800000e-04
   7.2300000e+02   2.8132000e+00   3.4848000e-02   2.4467000e-02   2.0600000e-02   2.3800000e-04   2.3900000e-04  -2.3800000e-04
   7.2400000e+02   2.8170960e+00   8.1342000e-02  -4.8510000e-03  -5.1500000e-02   2.3800000e-04   2.3900000e-04  -2.3800000e-04
   7.2500000e+02   2.8209910e+00   6.3896000e-02   2.9371000e-02   1.0300000e-02   2.3800000e-04   2.3900000e-04  -2.3800000e-04
   7.2600000e+02   2.8248870e+00   4.0670000e-02   2.0000000e-05  -4.6350000e-02   2.3800000e-04   2.3900000e-04  -2.3800000e-04
   7.2700000e+02   2.8287840e+00   6.3910000e-02   3.1000000e-05  -2.0600000e-02   2.3800000e-04   2.3900000e-04  -2.3800000e-04
   7.2800000e+02   2.8326780e+00   6.3917000e-02  -1.4639000e-02  -2.5750000e-02   2.3800000e-04   2.3900000e-04  -2.3800000e-04
   7.2900000e+02   2.8365740e+00   2.3240000e-02   1.1000000e-05  -5.1500000e-02   2.3800000e-04   2.3900000e-04  -2.3800000e-04
   7.3000000e+02   2.8404700e+00   6.3920000e-02  -1.9528000e-02  -3.6050000e-02   2.3800000e-04   2.3900000e-04  -2.3800000e-04
   7.3100000e+02   2.8443990e+00   3.4841000e-02   3.9137000e-02  -1.0300000e-01   2.3800000e-04   2.3900000e-04  -2.3800000e-04
   7.3200000e+02   2.8482620e+00   5.2285000e-02   9.8060000e-03  -1.0300000e-02   2.3800000e-04   2.3900000e-04  -2.3800000e-04
   7.3300000e+02   2.8521580e+00   8.1347000e-02  -1.4630000e-02  -3.6050000e-02   2.3800000e-04   2.3900000e-04  -2.3800000e-04
   7.3400000e+02   2.8560530e+00   6.3903000e-02   1.4702000e-02  -5.1500000e-03   2.3800000e-04   2.3900000e-04  -2.3800000e-04
   7.3500000e+02   2.8599500e+00   4.6494000e-02  -2.9318000e-02   2.0600000e-02   2.3800000e-04   2.3900000e-04  -2.3800000e-04
   7.3600000e+02   2.8638450e+00   1.2000000e-05  -2.4450000e-02  -5.1500000e-03   2.3800000e-04   2.3900000e-04  -2.3800000e-04
   7.3700000e+02   2.8677410e+00   9.8770000e-02   4.8000000e-05   1.0300000e-02   2.3800000e-04   2.3900000e-04  -2.3800000e-04
   7.3800000e+02   2.8716390e+00   5.2316000e-02  -5.3765000e-02  -2.0600000e-02   2.3800000e-04   2.3900000e-04  -2.3800000e-04
   7.3900000e+02   2.8755330e+00  -1.1606000e-02  -2.9346000e-02   1.0300000e-02   2.3800000e-04   2.3900000e-04  -2.3800000e-04
   7.4000000e+02   2.8794670e+00   5.8107000e-02  -1.4642000e-02   2.0600000e-02   2.3800000e-04   2.3900000e-04  -2.3800000e-04
   7.4100000e+02   2.8833260e+00   2.3252000e-02  -2.4439000e-02  -2.5750000e-02   2.3800000e-04   2.3900000e-04  -2.3800000e-04
   7.4200000e+02   2.8872220e+00   6.9722000e-02  -4.8560000e-03  -1.0300000e-02   2.3800000e-04   2.3900000e-04  -2.3800000e-04
   7.4300000e+02   2.8911160e+00   5.8170000e-03  -1.4667000e-02  -9.2700000e-02   2.3800000e-04   2.3900000e-04  -2.3800000e-04
   7.4400000e+02   2.8950120e+00   7.5532000e-02  -4.8530000e-03  -1.0300000e-02   2.3800000e-04   2.3900000e-04  -2.3800000e-04
   7.4500000e+02   2.8989090e+00   5.8107000e-02  -1.4641000e-02  -9.7850000e-02   2.3800000e-04   2.3900000e-04  -2.3800000e-04
   7.4600000e+02   2.9028040e+00   1.7440000e-02  -1.9551000e-02  -5.1500000e-03   2.3800000e-04   2.3900000e-04  -2.3800000e-04
   7.4700000e+02   2.9067000e+00   6.3922000e-02  -2.4418000e-02   1.0300000e-02   2.3800000e-04   2.3900000e-04  -2.3800000e-04
   7.4800000e+02   2.9105950e+00   4.6485000e-02  -9.7570000e-03  -9.2700000e-02   2.3800000e-04   2.3900000e-04  -2.3800000e-04
   7.4900000e+02   2.9144920e+00   4.6485000e-02  -9.7580000e-03  -2.5750000e-02   2.3800000e-04   2.3900000e-04  -2.3800000e-04
   7.5000000e+02   2.9183880e+00   8.1340000e-02   3.9000000e-05  -4.6350000e-02   2.3800000e-04   2.3900000e-04  -2.3800000e-04
   7.5100000e+02   2.9222840e+00   6.3905000e-02   9.8110000e-03  -2.0600000e-02   2.3800000e-04   2.3900000e-04  -2.3800000e-04
   7.5200000e+02   2.9261800e+00   6.3924000e-02  -2.9309000e-02  -4.1200000e-02   2.3800000e-04   2.3900000e-04  -2.3800000e-04
   7.5300000e+02   2.9300760e+00   1.7432000e-02  -4.8820000e-03   2.5750000e-02   2.3800000e-04   2.3900000e-04  -2.3800000e-04
   7.5400000e+02   2.9339720e+00   5.2281000e-02   1.9585000e-02   3.0900000e-02   2.3800000e-04   2.3900000e-04  -2.3800000e-04
   7.5500000e+02   2.9378680e+00   3.4879000e-02  -3.9103000e-02  -2.5750000e-02   2.3800000e-04   2.3900000e-04  -2.3800000e-04
   7.5600000e+02   2.9417640e+00   2.3240000e-02   1.1000000e-05  -5.1500000e-03   2.3800000e-04   2.3900000e-04  -2.3800000e-04
   7.5700000e+02   2.9456580e+00   2.3259000e-02  -3.9109000e-02   2.0600000e-02   2.3800000e-04   2.3900000e-04  -2.3800000e-04
   7.5800000e+02   2.9495550e+00   6.3898000e-02   2.4482000e-02  -5.1500000e-03   2.3800000e-04   2.3900000e-04  -2.3800000e-04
   7.5900000e+02   2.9534510e+00   6.9732000e-02  -2.4416000e-02   2.0600000e-02   2.3800000e-04   2.3900000e-04  -2.3800000e-04
   7.6000000e+02   2.9573470e+00   1.1620000e-02   6.0000000e-06  -1.0300000e-02   2.3800000e-04   2.3900000e-04  -2.3800000e-04
   7.6100000e+02   2.9612430e+00   2.3247000e-02  -1.4659000e-02  -3.6050000e-02   2.3800000e-04   2.3900000e-04  -2.3800000e-04
   7.6200000e+02   2.9651380e+00   6.9718000e-02   4.9240000e-03  -9.2700000e-02   2.3800000e-04   2.3900000e-04  -2.3800000e-04
   7.6300000e+02   2.9690340e+00   1.7444000e-02  -2.9332000e-02   1.0300000e-02   2.3800000e-04   2.3900000e-04  -2.3800000e-04
   7.6400000e+02   2.9729310e+00  -1.1604000e-02  -3.4236000e-02  -7.2100000e-02   2.3800000e-04   2.3900000e-04  -2.3800000e-04
   7.6500000e+02   2.9768270e+00   5.8100000e-02   2.8000000e-05  -1.5450000e-02   2.3800000e-04   2.3900000e-04  -2.3800000e-04
   7.6600000e+02   2.9807230e+00   4.0679000e-02  -1.9540000e-02  -2.0600000e-02   2.3800000e-04   2.3900000e-04  -2.3800000e-04
   7.6700000e+02   2.9846200e+00   5.7980000e-03   2.4453000e-02  -7.2100000e-02   2.3800000e-04   2.3900000e-04  -2.3800000e-04
   7.6800000e+02   2.9885150e+00   6.3898000e-02   2.4481000e-02  -5.6650000e-02   2.3800000e-04   2.3900000e-04  -2.3800000e-04
   7.6900000e+02   2.9924100e+00   2.9057000e-02  -1.4656000e-02  -3.0900000e-02   2.3800000e-04   2.3900000e-04  -2.3800000e-04
   7.7000000e+02   2.9963070e+00   4.0649000e-02   4.4030000e-02   1.0300000e-02   2.3800000e-04   2.3900000e-04  -2.3800000e-04
   7.7100000e+02   3.0002010e+00   2.9069000e-02  -3.9106000e-02   2.5750000e-02   2.3800000e-04   2.3900000e-04  -2.3800000e-04
   7.7200000e+02   3.0040970e+00   8.7155000e-02  -9.7370000e-03   5.1500000e-03   2.3800000e-04   2.3900000e-04  -2.3800000e-04
   7.7300000e+02   3.0079930e+00   4.0665000e-02   9.8000000e-03   2.0600000e-02   2.3800000e-04   2.3900000e-04  -2.3800000e-04
   7.7400000e+02   3.0118960e+00  -2.0000000e-06   4.8900000e-03   5.1500000e-03   2.3800000e-04   2.3900000e-04  -2.3800000e-04
   7.7500000e+02   3.0157850e+00   8.1335000e-02   9.8200000e-03  -1.0300000e-02   2.3800000e-04   2.3900000e-04  -2.3800000e-04
   7.7600000e+02   3.0196810e+00   2.9050000e-02   1.4000000e-05   0.0000000e+00   2.3800000e-04   2.3900000e-04  -2.3800000e-04
   7.7700000e+02   3.0235760e+00   5.7940000e-03   3.4233000e-02   1.0300000e-02   2.3800000e-04   2.3900000e-04  -2.3800000e-04
   7.7800000e+02   3.0274730e+00   7.0000000e-06  -1.4670000e-02   1.0300000e-02   2.3800000e-04   2.3900000e-04  -2.3800000e-04
   7.7900000e+02   3.0313690e+00   6.3898000e-02   2.4481000e-02  -5.6650000e-02   2.3800000e-04   2.3900000e-04  -2.3800000e-04
   7.8000000e+02   3.0352650e+00   9.2967000e-02  -1.4625000e-02  -2.5750000e-02   2.3800000e-04   2.3900000e-04  -2.3800000e-04
   7.8100000e+02   3.0391610e+00  -2.3240000e-02  -1.1000000e-05  -7.7250000e-02   2.3800000e-04   2.3900000e-04  -2.3800000e-04
   7.8200000e+02   3.0430760e+00   6.3917000e-02  -1.4639000e-02  -2.0600000e-02   2.3800000e-04   2.3900000e-04  -2.3800000e-04
   7.8300000e+02   3.0469680e+00   4.0684000e-02  -2.9320000e-02  -6.1800000e-02   2.3800000e-04   2.3900000e-04  -2.3800000e-04
   7.8400000e+02   3.0508480e+00  -2.3249000e-02   1.9549000e-02  -1.5450000e-02   2.3800000e-04   2.3900000e-04  -2.3800000e-04
   7.8500000e+02   3.0547450e+00   5.2288000e-02   4.9150000e-03  -2.5750000e-02   2.3800000e-04   2.3900000e-04  -2.3800000e-04
   7.8600000e+02   3.0586390e+00   5.8078000e-02   4.4039000e-02  -8.2400000e-02   2.3800000e-04   2.3900000e-04  -2.3800000e-04
   7.8700000e+02   3.0625360e+00   6.9718000e-02   4.9240000e-03  -6.6950000e-02   2.3800000e-04   2.3900000e-04  -2.3800000e-04
   7.8800000e+02   3.0664320e+00   2.9048000e-02   4.9040000e-03  -3.6050000e-02   2.3800000e-04   2.3900000e-04  -2.3800000e-04
   7.8900000e+02   3.0703280e+00   4.0677000e-02  -1.4650000e-02  -1.5450000e-02   2.3800000e-04   2.3900000e-04  -2.3800000e-04
   7.9000000e+02   3.0742240e+00   9.8792000e-02  -4.3961000e-02   0.0000000e+00   2.3800000e-04   2.3900000e-04  -2.3800000e-04
   7.9100000e+02   3.0781200e+00   4.6489000e-02  -1.9538000e-02   2.0600000e-02   2.3800000e-04   2.3900000e-04  -2.3800000e-04
   7.9200000e+02   3.0820150e+00   1.7451000e-02  -4.4002000e-02   2.0600000e-02   2.3800000e-04   2.3900000e-04  -2.3800000e-04
   7.9300000e+02   3.0859120e+00   4.0663000e-02   1.4690000e-02  -1.0300000e-02   2.3800000e-04   2.3900000e-04  -2.3800000e-04
   7.9400000e+02   3.0898070e+00   6.3910000e-02   3.1000000e-05  -1.5450000e-02   2.3800000e-04   2.3900000e-04  -2.3800000e-04
   7.9500000e+02   3.0937040e+00  -1.1620000e-02  -6.0000000e-06   1.0300000e-02   2.3800000e-04   2.3900000e-04  -2.3800000e-04
   7.9600000e+02   3.0976000e+00   8.7143000e-02   1.4712000e-02  -5.1500000e-03   2.3800000e-04   2.3900000e-04  -2.3800000e-04
   7.9700000e+02   3.1014960e+00   6.3926000e-02  -3.4199000e-02   5.1500000e-03   2.3800000e-04   2.3900000e-04  -2.3800000e-04
   7.9800000e+02   3.1053910e+00   2.3240000e-02   1.1000000e-05   0.0000000e+00   2.3800000e-04   2.3900000e-04  -2.3800000e-04
   7.9900000e+02   3.1092880e+00   6.3931000e-02  -4.3979000e-02  -3.6050000e-02   2.3800000e-04   2.3900000e-04  -2.3800000e-04
   8.0000000e+02   3.1131820e+00   2.9069000e-02  -3.9106000e-02  -7.7250000e-02   2.3800000e-04   2.3900000e-04  -2.3800000e-04
   8.0100000e+02   3.1170780e+00   1.1622000e-02  -4.8840000e-03   1.0300000e-02   2.3800000e-04   2.3900000e-04  -2.3800000e-04
   8.0200000e+02   3.1209740e+00  -5.8030000e-03  -1.4673000e-02  -3.6050000e-02   2.3800000e-04   2.3900000e-04  -2.3800000e-04
   8.0300000e+02   3.1248700e+00   8.7152000e-02  -4.8470000e-03  -4.1200000e-02   2.3800000e-04   2.3900000e-04  -2.3800000e-04
   8.0400000e+02   3.1287670e+00   3.4872000e-02  -2.4433000e-02  -4.1200000e-02   2.3800000e-04   2.3900000e-04  -2.3800000e-04
   8.0500000e+02   3.1326620e+00   0.0000000e+00   0.0000000e+00  -7.2100000e-02   2.3800000e-04   2.3900000e-04  -2.3800000e-04
   8.0600000e+02   3.1365570e+00   4.0675000e-02  -9.7600000e-03  -3.6050000e-02   2.3800000e-04   2.3900000e-04  -2.3800000e-04
   8.0700000e+02   3.1404540e+00   5.8107000e-02  -1.4642000e-02  -3.0900000e-02   2.3800000e-04   2.3900000e-04  -2.3800000e-04
   8.0800000e+02   3.1443490e+00   8.7159000e-02  -1.9518000e-02  -5.1500000e-03   2.3800000e-04   2.3900000e-04  -2.3800000e-04
   8.0900000e+02   3.1482460e+00   1.1641000e-02  -4.4004000e-02  -1.5450000e-02   2.3800000e-04   2.3900000e-04  -2.3800000e-04
   8.1000000e+02   3.1521430e+00   8.7157000e-02  -1.4628000e-02   3.0900000e-02   2.3800000e-04   2.3900000e-04  -2.3800000e-04
   8.1100000e+02   3.1560390e+00   4.6489000e-02  -1.9538000e-02   5.1500000e-03   2.3800000e-04   2.3900000e-04  -2.3800000e-04
   8.1200000e+02   3.1599330e+00   4.0661000e-02   1.9580000e-02  -2.0600000e-02   2.3800000e-04   2.3900000e-04  -2.3800000e-04
   8.1300000e+02   3.1638300e+00   8.7152000e-02  -4.8480000e-03  -2.0600000e-02   2.3800000e-04   2.3900000e-04  -2.3800000e-04
   8.1400000e+02   3.1677260e+00   1.1634000e-02  -2.9334000e-02   2.0600000e-02   2.3800000e-04   2.3900000e-04  -2.3800000e-04
   8.1500000e+02   3.1716200e+00   6.9718000e-02   4.9240000e-03   5.1500000e-03   2.3800000e-04   2.3900000e-04  -2.3800000e-04
   8.1600000e+02   3.1755160e+00   6.3929000e-02  -3.9088000e-02  -2.0600000e-02   2.3800000e-04   2.3900000e-04  -2.3800000e-04
   8.1700000e+02   3.1794130e+00   6.3910000e-02   3.2000000e-05  -2.0600000e-02   2.3800000e-04   2.3900000e-04  -2.3800000e-04
   8.1800000e+02   3.1833090e+00   7.5557000e-02  -5.3753000e-02  -3.6050000e-02   2.3800000e-04   2.3900000e-04  -2.3800000e-04
   8.1900000e+02   3.1872060e+00  -1.1620000e-02  -6.0000000e-06  -5.1500000e-02   2.3800000e-04   2.3900000e-04  -2.3800000e-04
   8.2000000e+02   3.1911010e+00   6.3917000e-02  -1.4638000e-02  -1.0300000e-02   2.3800000e-04   2.3900000e-04  -2.3800000e-04
   8.2100000e+02   3.1949970e+00   8.1340000e-02   3.9000000e-05  -3.6050000e-02   2.3800000e-04   2.3900000e-04  -2.3800000e-04
   8.2200000e+02   3.1988930e+00   1.7423000e-02   1.4678000e-02  -4.6350000e-02   2.3800000e-04   2.3900000e-04  -2.3800000e-04
   8.2300000e+02   3.2027890e+00   2.3252000e-02  -2.4439000e-02  -3.6050000e-02   2.3800000e-04   2.3900000e-04  -2.3800000e-04
   8.2400000e+02   3.2066850e+00   6.3919000e-02  -1.9529000e-02   0.0000000e+00   2.3800000e-04   2.3900000e-04  -2.3800000e-04
   8.2500000e+02   3.2105810e+00   7.5542000e-02  -2.4414000e-02  -5.1500000e-02   2.3800000e-04   2.3900000e-04  -2.3800000e-04
   8.2600000e+02   3.2144770e+00   5.8220000e-03  -2.4447000e-02  -1.0300000e-02   2.3800000e-04   2.3900000e-04  -2.3800000e-04
   8.2700000e+02   3.2183720e+00   2.3242000e-02  -4.8790000e-03   0.0000000e+00   2.3800000e-04   2.3900000e-04  -2.3800000e-04
   8.2800000e+02   3.2222690e+00   8.1347000e-02  -1.4631000e-02   2.5750000e-02   2.3800000e-04   2.3900000e-04  -2.3800000e-04
   8.2900000e+02   3.2261630e+00   6.3896000e-02   2.9371000e-02   1.0300000e-02   2.3800000e-04   2.3900000e-04  -2.3800000e-04
   8.3000000e+02   3.2300590e+00   1.7428000e-02   4.8990000e-03   0.0000000e+00   2.3800000e-04   2.3900000e-04  -2.3800000e-04
   8.3100000e+02   3.2339550e+00   6.3895000e-02   2.9372000e-02   1.0300000e-02   2.3800000e-04   2.3900000e-04  -2.3800000e-04
   8.3200000e+02   3.2378510e+00   6.3888000e-02   4.4042000e-02  -3.6050000e-02   2.3800000e-04   2.3900000e-04  -2.3800000e-04
   8.3300000e+02   3.2417480e+00   6.3908000e-02   4.9220000e-03   5.1500000e-03   2.3800000e-04   2.3900000e-04  -2.3800000e-04
   8.3400000e+02   3.2456440e+00   3.4860000e-02   1.7000000e-05  -1.0300000e-02   2.3800000e-04   2.3900000e-04  -2.3800000e-04
   8.3500000e+02   3.2495380e+00   4.6480000e-02   2.2000000e-05  -2.0600000e-02   2.3800000e-04   2.3900000e-04  -2.3800000e-04
   8.3600000e+02   3.2534350e+00   4.0661000e-02   1.9580000e-02  -5.1500000e-02   2.3800000e-04   2.3900000e-04  -2.3800000e-04
   8.3700000e+02   3.2573300e+00   1.7428000e-02   4.8980000e-03  -3.0900000e-02   2.3800000e-04   2.3900000e-04  -2.3800000e-04
   8.3800000e+02   3.2612350e+00   6.3896000e-02   2.9371000e-02  -3.0900000e-02   2.3800000e-04   2.3900000e-04  -2.3800000e-04
   8.3900000e+02   3.2651230e+00   3.4853000e-02   1.4687000e-02  -3.6050000e-02   2.3800000e-04   2.3900000e-04  -2.3800000e-04
   8.4000000e+02   3.2690190e+00  -2.3249000e-02   1.9549000e-02  -2.5750000e-02   2.3800000e-04   2.3900000e-04  -2.3800000e-04
   8.4100000e+02   3.2729140e+00   8.7164000e-02  -2.9298000e-02   4.1200000e-02   2.3800000e-04   2.3900000e-04  -2.3800000e-04
   8.4200000e+02   3.2768110e+00   4.0684000e-02  -2.9320000e-02  -4.1200000e-02   2.3800000e-04   2.3900000e-04  -2.3800000e-04
   8.4300000e+02   3.2807070e+00   1.7428000e-02   4.8980000e-03   0.0000000e+00   2.3800000e-04   2.3900000e-04  -2.3800000e-04
   8.4400000e+02   3.2846010e+00   1.1634000e-02  -2.9334000e-02  -5.1500000e-02   2.3800000e-04   2.3900000e-04  -2.3800000e-04
   8.4500000e+02   3.2884970e+00   1.1630000e-02  -1.9554000e-02  -5.1500000e-03   2.3800000e-04   2.3900000e-04  -2.3800000e-04
   8.4600000e+02   3.2923940e+00   9.2960000e-02   4.6000000e-05  -5.1500000e-03   2.3800000e-04   2.3900000e-04  -2.3800000e-04
   8.4700000e+02   3.2962900e+00  -1.1608000e-02  -2.4456000e-02   5.1500000e-03   2.3800000e-04   2.3900000e-04  -2.3800000e-04
   8.4800000e+02   3.3001850e+00   8.1325000e-02   2.9380000e-02   1.5450000e-02   2.3800000e-04   2.3900000e-04  -2.3800000e-04
   8.4900000e+02   3.3040810e+00   4.6482000e-02  -4.8670000e-03  -1.0300000e-02   2.3800000e-04   2.3900000e-04  -2.3800000e-04
   8.5000000e+02   3.3079770e+00   8.1335000e-02   9.8190000e-03   3.0900000e-02   2.3800000e-04   2.3900000e-04  -2.3800000e-04
   8.5100000e+02   3.3118740e+00   5.8107000e-02  -1.4642000e-02  -1.5450000e-02   2.3800000e-04   2.3900000e-04  -2.3800000e-04
   8.5200000e+02   3.3157700e+00   5.8107000e-02  -1.4642000e-02   4.6350000e-02   2.3800000e-04   2.3900000e-04  -2.3800000e-04
   8.5300000e+02   3.3196660e+00   9.8777000e-02  -1.4622000e-02  -3.6050000e-02   2.3800000e-04   2.3900000e-04  -2.3800000e-04
   8.5400000e+02   3.3235620e+00   3.4862000e-02  -4.8730000e-03  -3.0900000e-02   2.3800000e-04   2.3900000e-04  -2.3800000e-04
   8.5500000e+02   3.3274580e+00   5.8100000e-03   3.0000000e-06  -4.6350000e-02   2.3800000e-04   2.3900000e-04  -2.3800000e-04
   8.5600000e+02   3.3313530e+00   5.8100000e-02   2.8000000e-05  -1.5450000e-02   2.3800000e-04   2.3900000e-04  -2.3800000e-04
   8.5700000e+02   3.3352500e+00   4.0670000e-02   2.0000000e-05  -5.1500000e-02   2.3800000e-04   2.3900000e-04  -2.3800000e-04
   8.5800000e+02   3.3391440e+00   6.3936000e-02  -5.3759000e-02  -2.0600000e-02   2.3800000e-04   2.3900000e-04  -2.3800000e-04
   8.5900000e+02   3.3430400e+00   3.4870000e-02  -1.9543000e-02  -1.5450000e-02   2.3800000e-04   2.3900000e-04  -2.3800000e-04
   8.6000000e+02   3.3469360e+00   4.0658000e-02   2.4470000e-02   2.5750000e-02   2.3800000e-04   2.3900000e-04  -2.3800000e-04
   8.6100000e+02   3.3508320e+00   1.1639000e-02  -3.9114000e-02  -4.6350000e-02   2.3800000e-04   2.3900000e-04  -2.3800000e-04
   8.6200000e+02   3.3547280e+00   4.0687000e-02  -3.4210000e-02   1.0300000e-02   2.3800000e-04   2.3900000e-04  -2.3800000e-04
   8.6300000e+02   3.3586240e+00   9.2987000e-02  -5.3744000e-02  -4.6350000e-02   2.3800000e-04   2.3900000e-04  -2.3800000e-04
   8.6400000e+02   3.3625200e+00   4.6489000e-02  -1.9538000e-02  -1.0300000e-02   2.3800000e-04   2.3900000e-04  -2.3800000e-04
   8.6500000e+02   3.3664160e+00   2.9048000e-02   4.9040000e-03  -1.0300000e-02   2.3800000e-04   2.3900000e-04  -2.3800000e-04
   8.6600000e+02   3.3703120e+00   2.9057000e-02  -1.4656000e-02   3.0900000e-02   2.3800000e-04   2.3900000e-04  -2.3800000e-04
   8.6700000e+02   3.3742070e+00   6.9722000e-02  -4.8560000e-03  -2.0600000e-02   2.3800000e-04   2.3900000e-04  -2.3800000e-04
   8.6800000e+02   3.3781040e+00   1.1632000e-02  -2.4444000e-02  -4.1200000e-02   2.3800000e-04   2.3900000e-04  -2.3800000e-04
   8.6900000e+02   3.3820000e+00   7.5544000e-02  -2.9304000e-02   5.1500000e-03   2.3800000e-04   2.3900000e-04  -2.3800000e-04
   8.7000000e+02   3.3858950e+00   3.4876000e-02  -3.4213000e-02  -1.5450000e-02   2.3800000e-04   2.3900000e-04  -2.3800000e-04
   8.7100000e+02   3.3897920e+00   1.1620000e-02   6.0000000e-06   3.0900000e-02   2.3800000e-04   2.3900000e-04  -2.3800000e-04
   8.7200000e+02   3.3936880e+00   5.8170000e-03  -1.4667000e-02   5.1500000e-03   2.3800000e-04   2.3900000e-04  -2.3800000e-04
   8.7300000e+02   3.3975820e+00   3.4860000e-02   1.7000000e-05  -2.0600000e-02   2.3800000e-04   2.3900000e-04  -2.3800000e-04
   8.7400000e+02   3.4014780e+00   9.2953000e-02   1.4716000e-02  -8.2400000e-02   2.3800000e-04   2.3900000e-04  -2.3800000e-04
   8.7500000e+02   3.4053750e+00   1.1630000e-02  -1.9554000e-02  -1.0300000e-02   2.3800000e-04   2.3900000e-04  -2.3800000e-04
   8.7600000e+02   3.4092710e+00   6.9701000e-02   3.9154000e-02  -5.1500000e-03   2.3800000e-04   2.3900000e-04  -2.3800000e-04
   8.7700000e+02   3.4131670e+00   6.9747000e-02  -5.3756000e-02  -1.5450000e-02   2.3800000e-04   2.3900000e-04  -2.3800000e-04
   8.7800000e+02   3.4170620e+00   2.3247000e-02  -1.4659000e-02   1.0300000e-02   2.3800000e-04   2.3900000e-04  -2.3800000e-04
   8.7900000e+02   3.4209580e+00   6.3915000e-02  -9.7480000e-03   4.1200000e-02   2.3800000e-04   2.3900000e-04  -2.3800000e-04
   8.8000000e+02   3.4248540e+00   1.1620000e-02   6.0000000e-06  -8.2400000e-02   2.3800000e-04   2.3900000e-04  -2.3800000e-04
   8.8100000e+02   3.4287510e+00   6.3901000e-02   1.9591000e-02  -3.6050000e-02   2.3800000e-04   2.3900000e-04  -2.3800000e-04
   8.8200000e+02   3.4326460e+00  -3.4858000e-02  -4.9070000e-03  -2.0600000e-02   2.3800000e-04   2.3900000e-04  -2.3800000e-04
   8.8300000e+02   3.4365430e+00   2.3231000e-02   1.9571000e-02   3.6050000e-02   2.3800000e-04   2.3900000e-04  -2.3800000e-04
   8.8400000e+02   3.4404380e+00   1.0458700e-01  -1.4620000e-02  -1.0300000e-02   2.3800000e-04   2.3900000e-04  -2.3800000e-04
   8.8500000e+02   3.4443500e+00  -3.4869000e-02   1.9543000e-02   5.1500000e-03   2.3800000e-04   2.3900000e-04  -2.3800000e-04
   8.8600000e+02   3.4482290e+00   5.8119000e-02  -3.9092000e-02  -1.0300000e-02   2.3800000e-04   2.3900000e-04  -2.3800000e-04
   8.8700000e+02   3.4521240e+00   7.5537000e-02  -1.4634000e-02  -3.6050000e-02   2.3800000e-04   2.3900000e-04  -2.3800000e-04
   8.8800000e+02   3.4560210e+00   1.7439000e-02  -1.9552000e-02   4.1200000e-02   2.3800000e-04   2.3900000e-04  -2.3800000e-04
   8.8900000e+02   3.4599170e+00   5.8107000e-02  -1.4641000e-02  -1.0300000e-02   2.3800000e-04   2.3900000e-04  -2.3800000e-04
   8.9000000e+02   3.4638130e+00   2.9028000e-02   4.4024000e-02   2.0600000e-02   2.3800000e-04   2.3900000e-04  -2.3800000e-04
   8.9100000e+02   3.4677100e+00   6.9718000e-02   4.9240000e-03  -4.1200000e-02   2.3800000e-04   2.3900000e-04  -2.3800000e-04
   8.9200000e+02   3.4716050e+00   2.3235000e-02   9.7910000e-03  -1.0300000e-02   2.3800000e-04   2.3900000e-04  -2.3800000e-04
   8.9300000e+02   3.4755000e+00   4.0641000e-02   5.8700000e-02  -5.1500000e-02   2.3800000e-04   2.3900000e-04  -2.3800000e-04
   8.9400000e+02   3.4793970e+00   8.1345000e-02  -9.7410000e-03  -5.6650000e-02   2.3800000e-04   2.3900000e-04  -2.3800000e-04
   8.9500000e+02   3.4832930e+00   5.2285000e-02   9.8050000e-03  -3.0900000e-02   2.3800000e-04   2.3900000e-04  -2.3800000e-04
   8.9600000e+02   3.4871880e+00   5.8170000e-03  -1.4667000e-02   1.0300000e-02   2.3800000e-04   2.3900000e-04  -2.3800000e-04
   8.9700000e+02   3.4910850e+00   4.0661000e-02   1.9580000e-02  -1.5450000e-02   2.3800000e-04   2.3900000e-04  -2.3800000e-04
   8.9800000e+02   3.4949810e+00   6.3915000e-02  -9.7490000e-03  -4.1200000e-02   2.3800000e-04   2.3900000e-04  -2.3800000e-04
   8.9900000e+02   3.4988770e+00   3.4851000e-02   1.9577000e-02  -6.1800000e-02   2.3800000e-04   2.3900000e-04  -2.3800000e-04
   9.0000000e+02   3.5027740e+00   3.4851000e-02   1.9577000e-02   0.0000000e+00   2.3800000e-04   2.3900000e-04  -2.3800000e-04
   9.0100000e+02   3.5066670e+00   5.2278000e-02   2.4475000e-02  -4.6350000e-02   2.3800000e-04   2.3900000e-04  -2.3800000e-04
   9.0200000e+02   3.5105700e+00   2.9043000e-02   1.4684000e-02   3.6050000e-02   2.3800000e-04   2.3900000e-04  -2.3800000e-04
   9.0300000e+02   3.5144590e+00   5.8200000e-03  -1.9557000e-02   0.0000000e+00   2.3800000e-04   2.3900000e-04  -2.3800000e-04
   9.0400000e+02   3.5183550e+00   8.1350000e-02  -1.9520000e-02   1.0300000e-02   2.3800000e-04   2.3900000e-04  -2.3800000e-04
   9.0500000e+02   3.5222520e+00   7.5545000e-02  -2.9303000e-02  -4.1200000e-02   2.3800000e-04   2.3900000e-04  -2.3800000e-04
   9.0600000e+02   3.5261470e+00  -1.1603000e-02  -3.4236000e-02  -2.0600000e-02   2.3800000e-04   2.3900000e-04  -2.3800000e-04
   9.0700000e+02   3.5300430e+00   1.1037300e-01   3.4285000e-02   2.5750000e-02   2.3800000e-04   2.3900000e-04  -2.3800000e-04
   9.0800000e+02   3.5339390e+00   2.3252000e-02  -2.4439000e-02  -1.5450000e-02   2.3800000e-04   2.3900000e-04  -2.3800000e-04
   9.0900000e+02   3.5378350e+00  -1.9000000e-05   3.9120000e-02   1.5450000e-02   2.3800000e-04   2.3900000e-04  -2.3800000e-04
   9.1000000e+02   3.5417320e+00   1.1620000e-02   6.0000000e-06  -2.5750000e-02   2.3800000e-04   2.3900000e-04  -2.3800000e-04
   9.1100000e+02   3.5456270e+00   2.9038000e-02   2.4464000e-02   0.0000000e+00   2.3800000e-04   2.3900000e-04  -2.3800000e-04
   9.1200000e+02   3.5495230e+00   7.5542000e-02  -2.4414000e-02  -6.1800000e-02   2.3800000e-04   2.3900000e-04  -2.3800000e-04
   9.1300000e+02   3.5534190e+00  -2.3233000e-02  -1.4681000e-02  -5.1500000e-02   2.3800000e-04   2.3900000e-04  -2.3800000e-04
   9.1400000e+02   3.5573160e+00   5.8114000e-02  -2.9312000e-02  -1.5450000e-02   2.3800000e-04   2.3900000e-04  -2.3800000e-04
   9.1500000e+02   3.5612100e+00   5.2311000e-02  -4.3985000e-02  -1.5450000e-02   2.3800000e-04   2.3900000e-04  -2.3800000e-04
   9.1600000e+02   3.5651060e+00   6.9715000e-02   9.8140000e-03  -2.0600000e-02   2.3800000e-04   2.3900000e-04  -2.3800000e-04
   9.1700000e+02   3.5690020e+00   7.5545000e-02  -2.9303000e-02   2.5750000e-02   2.3800000e-04   2.3900000e-04  -2.3800000e-04
   9.1800000e+02   3.5728990e+00   2.3235000e-02   9.7910000e-03  -5.1500000e-02   2.3800000e-04   2.3900000e-04  -2.3800000e-04
   9.1900000e+02   3.5767940e+00   1.0457500e-01   9.8320000e-03  -2.0600000e-02   2.3800000e-04   2.3900000e-04  -2.3800000e-04
   9.2000000e+02   3.5806910e+00   1.1630000e-02  -1.9554000e-02   2.0600000e-02   2.3800000e-04   2.3900000e-04  -2.3800000e-04
   9.2100000e+02   3.5845860e+00   1.7430000e-02   9.0000000e-06   2.0600000e-02   2.3800000e-04   2.3900000e-04  -2.3800000e-04
   9.2200000e+02   3.5884810e+00   8.7169000e-02  -3.9078000e-02   5.1500000e-03   2.3800000e-04   2.3900000e-04  -2.3800000e-04
   9.2300000e+02   3.5923780e+00   1.7439000e-02  -1.9552000e-02   1.0300000e-02   2.3800000e-04   2.3900000e-04  -2.3800000e-04
   9.2400000e+02   3.5962740e+00   5.8112000e-02  -2.4422000e-02  -3.6050000e-02   2.3800000e-04   2.3900000e-04  -2.3800000e-04
   9.2500000e+02   3.6001690e+00   4.6496000e-02  -3.4208000e-02  -3.0900000e-02   2.3800000e-04   2.3900000e-04  -2.3800000e-04
   9.2600000e+02   3.6040650e+00   4.6482000e-02  -4.8680000e-03   2.5750000e-02   2.3800000e-04   2.3900000e-04  -2.3800000e-04
   9.2700000e+02   3.6079620e+00   3.4872000e-02  -2.4433000e-02  -1.0300000e-02   2.3800000e-04   2.3900000e-04  -2.3800000e-04
   9.2800000e+02   3.6118580e+00   1.7437000e-02  -1.4662000e-02  -2.5750000e-02   2.3800000e-04   2.3900000e-04  -2.3800000e-04
   9.2900000e+02   3.6157550e+00   8.1352000e-02  -2.4411000e-02  -7.2100000e-02   2.3800000e-04   2.3900000e-04  -2.3800000e-04
   9.3000000e+02   3.6196480e+00   9.0000000e-06  -1.9560000e-02  -1.0300000e-02   2.3800000e-04   2.3900000e-04  -2.3800000e-04
   9.3100000e+02   3.6235440e+00   2.3242000e-02  -4.8790000e-03  -4.6350000e-02   2.3800000e-04   2.3900000e-04  -2.3800000e-04
   9.3200000e+02   3.6274410e+00   5.8122000e-02  -4.3981000e-02  -7.7250000e-02   2.3800000e-04   2.3900000e-04  -2.3800000e-04
   9.3300000e+02   3.6313360e+00   7.5540000e-02  -1.9523000e-02  -5.1500000e-03   2.3800000e-04   2.3900000e-04  -2.3800000e-04
   9.3400000e+02   3.6352330e+00   2.3262000e-02  -4.3998000e-02   5.1500000e-03   2.3800000e-04   2.3900000e-04  -2.3800000e-04
   9.3500000e+02   3.6391280e+00   4.0651000e-02   3.9140000e-02  -2.0600000e-02   2.3800000e-04   2.3900000e-04  -2.3800000e-04
   9.3600000e+02   3.6430390e+00   5.2283000e-02   1.4695000e-02   2.0600000e-02   2.3800000e-04   2.3900000e-04  -2.3800000e-04
   9.3700000e+02   3.6469200e+00   6.3905000e-02   9.8110000e-03  -3.6050000e-02   2.3800000e-04   2.3900000e-04  -2.3800000e-04
   9.3800000e+02   3.6508150e+00   4.0658000e-02   2.4470000e-02   1.0300000e-02   2.3800000e-04   2.3900000e-04  -2.3800000e-04
   9.3900000e+02   3.6547110e+00   4.6494000e-02  -2.9318000e-02  -1.0300000e-02   2.3800000e-04   2.3900000e-04  -2.3800000e-04
   9.4000000e+02   3.6586090e+00   6.3901000e-02   1.9591000e-02   5.1500000e-02   2.3800000e-04   2.3900000e-04  -2.3800000e-04
   9.4100000e+02   3.6625050e+00   1.7442000e-02  -2.4442000e-02  -2.5750000e-02   2.3800000e-04   2.3900000e-04  -2.3800000e-04
   9.4200000e+02   3.6664000e+00   7.5514000e-02   3.4266000e-02  -5.1500000e-03   2.3800000e-04   2.3900000e-04  -2.3800000e-04
   9.4300000e+02   3.6702970e+00   6.3931000e-02  -4.3979000e-02  -1.0300000e-02   2.3800000e-04   2.3900000e-04  -2.3800000e-04
   9.4400000e+02   3.6741920e+00   3.4845000e-02   2.9357000e-02  -3.6050000e-02   2.3800000e-04   2.3900000e-04  -2.3800000e-04
   9.4500000e+02   3.6780870e+00   7.5535000e-02  -9.7430000e-03   5.1500000e-03   2.3800000e-04   2.3900000e-04  -2.3800000e-04
   9.4600000e+02   3.6819830e+00   1.5106200e-01  -4.8150000e-03  -2.0600000e-02   2.3800000e-04   2.3900000e-04  -2.3800000e-04
   9.4700000e+02   3.6858790e+00   6.3922000e-02  -2.4418000e-02  -1.0300000e-02   2.3800000e-04   2.3900000e-04  -2.3800000e-04
   9.4800000e+02   3.6897750e+00  -2.3228000e-02  -2.4461000e-02  -7.7250000e-02   2.3800000e-04   2.3900000e-04  -2.3800000e-04
   9.4900000e+02   3.6936710e+00   5.2300000e-02  -1.9534000e-02  -6.6950000e-02   2.3800000e-04   2.3900000e-04  -2.3800000e-04
   9.5000000e+02   3.6975660e+00   8.1347000e-02  -1.4631000e-02  -4.6350000e-02   2.3800000e-04   2.3900000e-04  -2.3800000e-04
   9.5100000e+02   3.7014630e+00  -1.1608000e-02  -2.4456000e-02  -3.6050000e-02   2.3800000e-04   2.3900000e-04  -2.3800000e-04
   9.5200000e+02   3.7053590e+00   6.3905000e-02   9.8110000e-03  -3.6050000e-02   2.3800000e-04   2.3900000e-04  -2.3800000e-04
   9.5300000e+02   3.7092550e+00   6.9727000e-02  -1.4636000e-02   1.0300000e-02   2.3800000e-04   2.3900000e-04  -2.3800000e-04
   9.5400000e+02   3.7131510e+00   1.1037100e-01   3.9173000e-02  -3.6050000e-02   2.3800000e-04   2.3900000e-04  -2.3800000e-04
   9.5500000e+02   3.7170470e+00   4.0670000e-02   2.0000000e-05  -1.5450000e-02   2.3800000e-04   2.3900000e-04  -2.3800000e-04
   9.5600000e+02   3.7209430e+00   1.7430000e-02   8.0000000e-06   1.0300000e-02   2.3800000e-04   2.3900000e-04  -2.3800000e-04
   9.5700000e+02   3.7248390e+00   1.1039500e-01  -9.7270000e-03   2.5750000e-02   2.3800000e-04   2.3900000e-04  -2.3800000e-04
   9.5800000e+02   3.7287360e+00   1.1620000e-02   6.0000000e-06  -1.0300000e-02   2.3800000e-04   2.3900000e-04  -2.3800000e-04
   9.5900000e+02   3.7326290e+00   3.4867000e-02  -1.4653000e-02   0.0000000e+00   2.3800000e-04   2.3900000e-04  -2.3800000e-04
   9.6000000e+02   3.7365250e+00   1.1039000e-01   5.5000000e-05  -2.5750000e-02   2.3800000e-04   2.3900000e-04  -2.3800000e-04
   9.6100000e+02   3.7404220e+00   1.7420000e-02   1.9569000e-02   2.0600000e-02   2.3800000e-04   2.3900000e-04  -2.3800000e-04
   9.6200000e+02   3.7443170e+00   6.3917000e-02  -1.4638000e-02  -1.5450000e-02   2.3800000e-04   2.3900000e-04  -2.3800000e-04
   9.6300000e+02   3.7482140e+00   3.4855000e-02   9.7970000e-03   1.0300000e-02   2.3800000e-04   2.3900000e-04  -2.3800000e-04
   9.6400000e+02   3.7521100e+00   6.3919000e-02  -1.9529000e-02   2.0600000e-02   2.3800000e-04   2.3900000e-04  -2.3800000e-04
   9.6500000e+02   3.7560050e+00   2.9057000e-02  -1.4656000e-02  -4.1200000e-02   2.3800000e-04   2.3900000e-04  -2.3800000e-04
   9.6600000e+02   3.7599080e+00   1.7432000e-02  -4.8820000e-03  -6.1800000e-02   2.3800000e-04   2.3900000e-04  -2.3800000e-04
   9.6700000e+02   3.7637970e+00   7.5551000e-02  -4.3974000e-02  -7.2100000e-02   2.3800000e-04   2.3900000e-04  -2.3800000e-04
   9.6800000e+02   3.7676930e+00   2.9064000e-02  -2.9326000e-02  -5.1500000e-02   2.3800000e-04   2.3900000e-04  -2.3800000e-04
   9.6900000e+02   3.7715900e+00   2.3242000e-02  -4.8790000e-03  -3.6050000e-02   2.3800000e-04   2.3900000e-04  -2.3800000e-04
   9.7000000e+02   3.7754860e+00   6.9739000e-02  -3.9086000e-02  -2.5750000e-02   2.3800000e-04   2.3900000e-04  -2.3800000e-04
   9.7100000e+02   3.7793810e+00   7.5528000e-02   4.9260000e-03  -3.6050000e-02   2.3800000e-04   2.3900000e-04  -2.3800000e-04
   9.7200000e+02   3.7832780e+00   1.2000000e-05  -2.4450000e-02  -5.1500000e-03   2.3800000e-04   2.3900000e-04  -2.3800000e-04
   9.7300000e+02   3.7871730e+00   2.9057000e-02  -1.4656000e-02  -4.6350000e-02   2.3800000e-04   2.3900000e-04  -2.3800000e-04
   9.7400000e+02   3.7910670e+00   5.8115000e-02  -2.9311000e-02  -1.0300000e-02   2.3800000e-04   2.3900000e-04  -2.3800000e-04
   9.7500000e+02   3.7949640e+00   3.4865000e-02  -9.7630000e-03   5.1500000e-03   2.3800000e-04   2.3900000e-04  -2.3800000e-04
   9.7600000e+02   3.7988600e+00   1.7452000e-02  -4.4001000e-02   5.1500000e-03   2.3800000e-04   2.3900000e-04  -2.3800000e-04
   9.7700000e+02   3.8027560e+00   3.4870000e-02  -1.9543000e-02   2.0600000e-02   2.3800000e-04   2.3900000e-04  -2.3800000e-04
   9.7800000e+02   3.8066520e+00   9.2967000e-02  -1.4625000e-02   2.0600000e-02   2.3800000e-04   2.3900000e-04  -2.3800000e-04
   9.7900000e+02   3.8105490e+00  -5.8190000e-03   1.9557000e-02  -2.5750000e-02   2.3800000e-04   2.3900000e-04  -2.3800000e-04
   9.8000000e+02   3.8144440e+00   7.5530000e-02   3.6000000e-05  -2.0600000e-02   2.3800000e-04   2.3900000e-04  -2.3800000e-04
   9.8100000e+02   3.8183390e+00   8.7171000e-02  -4.3968000e-02   2.5750000e-02   2.3800000e-04   2.3900000e-04  -2.3800000e-04
   9.8200000e+02   3.8222360e+00   6.3905000e-02   9.8110000e-03  -2.5750000e-02   2.3800000e-04   2.3900000e-04  -2.3800000e-04
   9.8300000e+02   3.8261320e+00   6.3936000e-02  -5.3759000e-02  -3.6050000e-02   2.3800000e-04   2.3900000e-04  -2.3800000e-04
   9.8400000e+02   3.8300270e+00  -1.1601000e-02  -3.9126000e-02  -5.1500000e-02   2.3800000e-04   2.3900000e-04  -2.3800000e-04
   9.8500000e+02   3.8339250e+00   1.0458000e-01   5.0000000e-05  -3.6050000e-02   2.3800000e-04   2.3900000e-04  -2.3800000e-04
   9.8600000e+02   3.8378200e+00   3.4869000e-02  -1.9543000e-02  -7.7250000e-02   2.3800000e-04   2.3900000e-04  -2.3800000e-04
   9.8700000e+02   3.8417160e+00   5.0000000e-06  -9.7800000e-03  -4.6350000e-02   2.3800000e-04   2.3900000e-04  -2.3800000e-04
   9.8800000e+02   3.8456270e+00   4.6487000e-02  -1.4647000e-02  -4.1200000e-02   2.3800000e-04   2.3900000e-04  -2.3800000e-04
   9.8900000e+02   3.8495050e+00   2.9050000e-02   1.4000000e-05   0.0000000e+00   2.3800000e-04   2.3900000e-04  -2.3800000e-04
   9.9000000e+02   3.8534030e+00   2.9057000e-02  -1.4656000e-02  -2.5750000e-02   2.3800000e-04   2.3900000e-04  -2.3800000e-04
   9.9100000e+02   3.8572980e+00   4.0692000e-02  -4.3990000e-02  -1.5450000e-02   2.3800000e-04   2.3900000e-04  -2.3800000e-04
   9.9200000e+02   3.8611950e+00   9.2967000e-02  -1.4624000e-02  -3.6050000e-02   2.3800000e-04   2.3900000e-04  -2.3800000e-04
   9.9300000e+02   3.8650910e+00   3.4881000e-02  -4.3993000e-02  -1.5450000e-02   2.3800000e-04   2.3900000e-04  -2.3800000e-04
   9.9400000e+02   3.8689850e+00   2.3238000e-02   4.9010000e-03   1.5450000e-02   2.3800000e-04   2.3900000e-04  -2.3800000e-04
   9.9500000e+02   3.8728820e+00   9.2972000e-02  -2.4405000e-02   4.6350000e-02   2.3800000e-04   2.3900000e-04  -2.3800000e-04
   9.9600000e+02   3.8768180e+00  -1.7430000e-02  -8.0000000e-06  -2.5750000e-02   2.3800000e-04   2.3900000e-04  -2.3800000e-04
   9.9700000e+02   3.8806740e+00   2.9043000e-02   1.4684000e-02  -1.0300000e-02   2.3800000e-04   2.3900000e-04  -2.3800000e-04
   9.9800000e+02   3.8845710e+00   8.1340000e-02   3.9000000e-05  -5.1500000e-03   2.3800000e-04   2.3900000e-04  -2.3800000e-04
   9.9900000e+02   3.8884660e+00   4.0658000e-02   2.4470000e-02  -1.5450000e-02   2.3800000e-04   2.3900000e-04  -2.3800000e-04
   1.0000000e+03   3.8923620e+00   4.0689000e-02  -3.9100000e-02   5.1500000e-03   2.3800000e-04   2.3900000e-04  -2.3800000e-04
   1.0010000e+03   3.8962590e+00   4.0675000e-02  -9.7600000e-03  -2.5750000e-02   2.3800000e-04   2.3900000e-04  -2.3800000e-04
   1.0020000e+03   3.9001540e+00   5.2290000e-02   2.6000000e-05   1.0300000e-02   2.3800000e-04   2.3900000e-04  -2.3800000e-04
   1.0030000e+03   3.9040480e+00   6.9715000e-02   9.8140000e-03  -8.2400000e-02   2.3800000e-04   2.3900000e-04  -2.3800000e-04
   1.0040000e+03   3.9079450e+00   1.1608000e-02   2.4456000e-02  -4.6350000e-02   2.3800000e-04   2.3900000e-04  -2.3800000e-04
   1.0050000e+03   3.9118410e+00   6.9713000e-02   1.4704000e-02  -4.1200000e-02   2.3800000e-04   2.3900000e-04  -2.3800000e-04
   1.0060000e+03   3.9157370e+00   4.0660000e-02   1.9580000e-02  -3.0900000e-02   2.3800000e-04   2.3900000e-04  -2.3800000e-04
   1.0070000e+03   3.9196330e+00   4.6478000e-02   4.9120000e-03  -3.0900000e-02   2.3800000e-04   2.3900000e-04  -2.3800000e-04
   1.0080000e+03   3.9235280e+00   1.1611000e-02   1.9566000e-02   5.1500000e-03   2.3800000e-04   2.3900000e-04  -2.3800000e-04
   1.0090000e+03   3.9274250e+00   6.9722000e-02  -4.8560000e-03  -7.2100000e-02   2.3800000e-04   2.3900000e-04  -2.3800000e-04
   1.0100000e+03   3.9313200e+00   3.4865000e-02  -9.7630000e-03  -3.6050000e-02   2.3800000e-04   2.3900000e-04  -2.3800000e-04
   1.0110000e+03   3.9352170e+00   2.9055000e-02  -9.7660000e-03   0.0000000e+00   2.3800000e-04   2.3900000e-04  -2.3800000e-04
   1.0120000e+03   3.9391130e+00   3.4872000e-02  -2.4433000e-02   3.0900000e-02   2.3800000e-04   2.3900000e-04  -2.3800000e-04
   1.0130000e+03   3.9430080e+00   5.8081000e-02   3.9148000e-02   1.5450000e-02   2.3800000e-04   2.3900000e-04  -2.3800000e-04
   1.0140000e+03   3.9469040e+00   1.7435000e-02  -9.7720000e-03   2.5750000e-02   2.3800000e-04   2.3900000e-04  -2.3800000e-04
   1.0150000e+03   3.9508010e+00   4.0661000e-02   1.9580000e-02   1.0300000e-02   2.3800000e-04   2.3900000e-04  -2.3800000e-04
   1.0160000e+03   3.9546960e+00   8.7140000e-02   1.9603000e-02  -3.6050000e-02   2.3800000e-04   2.3900000e-04  -2.3800000e-04
   1.0170000e+03   3.9585910e+00   2.3245000e-02  -9.7690000e-03   1.5450000e-02   2.3800000e-04   2.3900000e-04  -2.3800000e-04
   1.0180000e+03   3.9624860e+00   4.0668000e-02   4.9100000e-03   1.5450000e-02   2.3800000e-04   2.3900000e-04  -2.3800000e-04
   1.0190000e+03   3.9663830e+00   7.5535000e-02  -9.7430000e-03  -2.0600000e-02   2.3800000e-04   2.3900000e-04  -2.3800000e-04
   1.0200000e+03   3.9702790e+00   8.7140000e-02   1.9603000e-02  -3.6050000e-02   2.3800000e-04   2.3900000e-04  -2.3800000e-04
   1.0210000e+03   3.9741760e+00   5.8107000e-02  -1.4642000e-02  -1.5450000e-02   2.3800000e-04   2.3900000e-04  -2.3800000e-04
   1.0220000e+03   3.9780720e+00  -5.0000000e-06   9.7800000e-03  -6.1800000e-02   2.3800000e-04   2.3900000e-04  -2.3800000e-04
   1.0230000e+03   3.9819670e+00   9.2965000e-02  -9.7350000e-03  -4.6350000e-02   2.3800000e-04   2.3900000e-04  -2.3800000e-04
   1.0240000e+03   3.9858630e+00   3.4853000e-02   1.4687000e-02  -5.1500000e-02   2.3800000e-04   2.3900000e-04  -2.3800000e-04
   1.0250000e+03   3.9897590e+00  -5.8240000e-03   2.9337000e-02   1.0300000e-02   2.3800000e-04   2.3900000e-04  -2.3800000e-04
   1.0260000e+03   3.9936550e+00   5.2311000e-02  -4.3985000e-02  -3.6050000e-02   2.3800000e-04   2.3900000e-04  -2.3800000e-04
   1.0270000e+03   3.9975510e+00   1.1625000e-02  -9.7740000e-03  -1.5450000e-02   2.3800000e-04   2.3900000e-04  -2.3800000e-04
   1.0280000e+03   4.0014470e+00   4.0684000e-02  -2.9320000e-02  -5.6650000e-02   2.3800000e-04   2.3900000e-04  -2.3800000e-04
   1.0290000e+03   4.0053430e+00   5.8290000e-03  -3.9117000e-02   1.5450000e-02   2.3800000e-04   2.3900000e-04  -2.3800000e-04
   1.0300000e+03   4.0092440e+00   7.5523000e-02   1.4707000e-02  -3.6050000e-02   2.3800000e-04   2.3900000e-04  -2.3800000e-04
   1.0310000e+03   4.0131340e+00   4.0692000e-02  -4.3990000e-02   5.1500000e-03   2.3800000e-04   2.3900000e-04  -2.3800000e-04
   1.0320000e+03   4.0170290e+00  -1.1639000e-02   3.9114000e-02   4.1200000e-02   2.3800000e-04   2.3900000e-04  -2.3800000e-04
   1.0330000e+03   4.0209260e+00   1.0458000e-01   5.2000000e-05   1.5450000e-02   2.3800000e-04   2.3900000e-04  -2.3800000e-04
   1.0340000e+03   4.0248210e+00   2.9048000e-02   4.9040000e-03  -5.1500000e-03   2.3800000e-04   2.3900000e-04  -2.3800000e-04
   1.0350000e+03   4.0287180e+00   2.9055000e-02  -9.7660000e-03  -1.5450000e-02   2.3800000e-04   2.3900000e-04  -2.3800000e-04
   1.0360000e+03   4.0326140e+00   6.9729000e-02  -1.9526000e-02  -6.6950000e-02   2.3800000e-04   2.3900000e-04  -2.3800000e-04
   1.0370000e+03   4.0365090e+00   5.8107000e-02  -1.4642000e-02   0.0000000e+00   2.3800000e-04   2.3900000e-04  -2.3800000e-04
   1.0380000e+03   4.0404060e+00   3.4867000e-02  -1.4653000e-02  -4.6350000e-02   2.3800000e-04   2.3900000e-04  -2.3800000e-04
   1.0390000e+03   4.0443210e+00   0.0000000e+00   0.0000000e+00  -3.0900000e-02   2.3800000e-04   2.3900000e-04  -2.3800000e-04
   1.0400000e+03   4.0481990e+00   6.3924000e-02  -2.9309000e-02  -1.5450000e-02   2.3800000e-04   2.3900000e-04  -2.3800000e-04
   1.0410000e+03   4.0520930e+00   6.9713000e-02   1.4704000e-02  -5.1500000e-02   2.3800000e-04   2.3900000e-04  -2.3800000e-04
   1.0420000e+03   4.0559900e+00   2.9041000e-02   1.9574000e-02  -4.1200000e-02   2.3800000e-04   2.3900000e-04  -2.3800000e-04
   1.0430000e+03   4.0598850e+00   2.9069000e-02  -3.9106000e-02  -1.5450000e-02   2.3800000e-04   2.3900000e-04  -2.3800000e-04
   1.0440000e+03   4.0637820e+00   5.2292000e-02  -4.8650000e-03   0.0000000e+00   2.3800000e-04   2.3900000e-04  -2.3800000e-04
   1.0450000e+03   4.0676770e+00   4.0701000e-02  -6.3550000e-02  -3.6050000e-02   2.3800000e-04   2.3900000e-04  -2.3800000e-04
   1.0460000e+03   4.0715720e+00   1.1635000e-02  -2.9334000e-02  -5.1500000e-03   2.3800000e-04   2.3900000e-04  -2.3800000e-04
   1.0470000e+03   4.0754680e+00   6.3922000e-02  -2.4418000e-02  -5.6650000e-02   2.3800000e-04   2.3900000e-04  -2.3800000e-04
   1.0480000e+03   4.0793650e+00   4.6499000e-02  -3.9097000e-02  -3.6050000e-02   2.3800000e-04   2.3900000e-04  -2.3800000e-04
   1.0490000e+03   4.0832610e+00   4.0672000e-02  -4.8700000e-03   5.1500000e-02   2.3800000e-04   2.3900000e-04  -2.3800000e-04
   1.0500000e+03   4.0871560e+00   5.8310000e-03  -4.4007000e-02   1.5450000e-02   2.3800000e-04   2.3900000e-04  -2.3800000e-04
   1.0510000e+03   4.0910530e+00   6.3919000e-02  -1.9529000e-02   0.0000000e+00   2.3800000e-04   2.3900000e-04  -2.3800000e-04
   1.0520000e+03   4.0949480e+00   3.4865000e-02  -9.7630000e-03   5.1500000e-03   2.3800000e-04   2.3900000e-04  -2.3800000e-04
   1.0530000e+03   4.0988450e+00   1.1627000e-02  -1.4664000e-02  -6.6950000e-02   2.3800000e-04   2.3900000e-04  -2.3800000e-04
   1.0540000e+03   4.1027400e+00   6.3922000e-02  -2.4419000e-02  -2.0600000e-02   2.3800000e-04   2.3900000e-04  -2.3800000e-04
   1.0550000e+03   4.1066360e+00   2.3261000e-02  -4.3999000e-02  -7.7250000e-02   2.3800000e-04   2.3900000e-04  -2.3800000e-04
   1.0560000e+03   4.1105310e+00   6.3910000e-02   3.1000000e-05  -1.0300000e-02   2.3800000e-04   2.3900000e-04  -2.3800000e-04
   1.0570000e+03   4.1144280e+00   2.9055000e-02  -9.7660000e-03  -3.6050000e-02   2.3800000e-04   2.3900000e-04  -2.3800000e-04
   1.0580000e+03   4.1183240e+00   9.8756000e-02   2.9388000e-02  -5.1500000e-02   2.3800000e-04   2.3900000e-04  -2.3800000e-04
   1.0590000e+03   4.1222210e+00   6.3903000e-02   1.4702000e-02  -2.0600000e-02   2.3800000e-04   2.3900000e-04  -2.3800000e-04
   1.0600000e+03   4.1261150e+00  -5.8290000e-03   3.9117000e-02  -5.6650000e-02   2.3800000e-04   2.3900000e-04  -2.3800000e-04
   1.0610000e+03   4.1300110e+00   9.8753000e-02   3.4279000e-02  -2.0600000e-02   2.3800000e-04   2.3900000e-04  -2.3800000e-04
   1.0620000e+03   4.1339070e+00  -3.4841000e-02  -3.9137000e-02  -1.5450000e-02   2.3800000e-04   2.3900000e-04  -2.3800000e-04
   1.0630000e+03   4.1378030e+00   5.8100000e-03   3.0000000e-06   5.1500000e-02   2.3800000e-04   2.3900000e-04  -2.3800000e-04
   1.0640000e+03   4.1416990e+00   7.5537000e-02  -1.4634000e-02  -6.1800000e-02   2.3800000e-04   2.3900000e-04  -2.3800000e-04
   1.0650000e+03   4.1455950e+00   2.3235000e-02   9.7910000e-03  -1.0300000e-02   2.3800000e-04   2.3900000e-04  -2.3800000e-04
   1.0660000e+03   4.1494900e+00   5.2290000e-02   2.5000000e-05  -3.6050000e-02   2.3800000e-04   2.3900000e-04  -2.3800000e-04
   1.0670000e+03   4.1533870e+00   5.8050000e-03   9.7830000e-03   3.0900000e-02   2.3800000e-04   2.3900000e-04  -2.3800000e-04
   1.0680000e+03   4.1572820e+00   5.2288000e-02   4.9150000e-03  -4.1200000e-02   2.3800000e-04   2.3900000e-04  -2.3800000e-04
   1.0690000e+03   4.1611780e+00   3.4872000e-02  -2.4433000e-02   5.1500000e-03   2.3800000e-04   2.3900000e-04  -2.3800000e-04
   1.0700000e+03   4.1650750e+00   1.7430000e-02   8.0000000e-06  -1.0300000e-02   2.3800000e-04   2.3900000e-04  -2.3800000e-04
   1.0710000e+03   4.1689700e+00   6.9732000e-02  -2.4416000e-02  -2.0600000e-02   2.3800000e-04   2.3900000e-04  -2.3800000e-04
   1.0720000e+03   4.1728660e+00   3.4876000e-02  -3.4213000e-02  -1.0815000e-01   2.3800000e-04   2.3900000e-04  -2.3800000e-04
   1.0730000e+03   4.1767630e+00   5.2297000e-02  -1.4644000e-02   5.1500000e-03   2.3800000e-04   2.3900000e-04  -2.3800000e-04
   1.0740000e+03   4.1806590e+00   5.2312000e-02  -4.3984000e-02  -4.6350000e-02   2.3800000e-04   2.3900000e-04  -2.3800000e-04
   1.0750000e+03   4.1845530e+00   7.5515000e-02   2.9377000e-02  -5.1500000e-03   2.3800000e-04   2.3900000e-04  -2.3800000e-04
   1.0760000e+03   4.1884480e+00   3.4867000e-02  -1.4653000e-02  -4.1200000e-02   2.3800000e-04   2.3900000e-04  -2.3800000e-04
   1.0770000e+03   4.1923450e+00   1.7399000e-02   6.3579000e-02  -5.1500000e-02   2.3800000e-04   2.3900000e-04  -2.3800000e-04
   1.0780000e+03   4.1962410e+00   5.2278000e-02   2.4475000e-02  -3.6050000e-02   2.3800000e-04   2.3900000e-04  -2.3800000e-04
   1.0790000e+03   4.2001370e+00   8.7143000e-02   1.4712000e-02  -3.6050000e-02   2.3800000e-04   2.3900000e-04  -2.3800000e-04
   1.0800000e+03   4.2040320e+00   2.9071000e-02  -4.3996000e-02  -1.5450000e-02   2.3800000e-04   2.3900000e-04  -2.3800000e-04
   1.0810000e+03   4.2079290e+00   4.6480000e-02   2.2000000e-05  -2.0600000e-02   2.3800000e-04   2.3900000e-04  -2.3800000e-04
   1.0820000e+03   4.2118250e+00   8.7157000e-02  -1.4628000e-02  -2.0600000e-02   2.3800000e-04   2.3900000e-04  -2.3800000e-04
   1.0830000e+03   4.2157220e+00   4.0677000e-02  -1.4650000e-02  -4.1200000e-02   2.3800000e-04   2.3900000e-04  -2.3800000e-04
   1.0840000e+03   4.2196170e+00   4.0665000e-02   9.8000000e-03   0.0000000e+00   2.3800000e-04   2.3900000e-04  -2.3800000e-04
   1.0850000e+03   4.2235130e+00   7.5525000e-02   9.8160000e-03  -4.6350000e-02   2.3800000e-04   2.3900000e-04  -2.3800000e-04
   1.0860000e+03   4.2274090e+00   5.8100000e-02   2.8000000e-05   2.0600000e-02   2.3800000e-04   2.3900000e-04  -2.3800000e-04
   1.0870000e+03   4.2313050e+00   3.4865000e-02  -9.7630000e-03  -5.1500000e-03   2.3800000e-04   2.3900000e-04  -2.3800000e-04
   1.0880000e+03   4.2352020e+00  -5.7930000e-03  -3.4233000e-02   1.0300000e-02   2.3800000e-04   2.3900000e-04  -2.3800000e-04
   1.0890000e+03   4.2390960e+00   8.7155000e-02  -9.7370000e-03  -6.1800000e-02   2.3800000e-04   2.3900000e-04  -2.3800000e-04
   1.0900000e+03   4.2429910e+00   2.3264000e-02  -4.8888000e-02  -2.5750000e-02   2.3800000e-04   2.3900000e-04  -2.3800000e-04
   1.0910000e+03   4.2468880e+00   1.0000000e-05  -1.9560000e-02  -9.7850000e-02   2.3800000e-04   2.3900000e-04  -2.3800000e-04
   1.0920000e+03   4.2507830e+00   5.8105000e-02  -9.7520000e-03  -5.6650000e-02   2.3800000e-04   2.3900000e-04  -2.3800000e-04
   1.0930000e+03   4.2546810e+00   3.4869000e-02  -1.9543000e-02  -5.1500000e-02   2.3800000e-04   2.3900000e-04  -2.3800000e-04
   1.0940000e+03   4.2585920e+00   7.5523000e-02   1.4706000e-02  -3.6050000e-02   2.3800000e-04   2.3900000e-04  -2.3800000e-04
   1.0950000e+03   4.2624710e+00   1.7432000e-02  -4.8820000e-03  -3.6050000e-02   2.3800000e-04   2.3900000e-04  -2.3800000e-04
   1.0960000e+03   4.2663680e+00   1.2201000e-01   5.9000000e-05  -7.2100000e-02   2.3800000e-04   2.3900000e-04  -2.3800000e-04
   1.0970000e+03   4.2702640e+00   4.0682000e-02  -2.4430000e-02  -2.5750000e-02   2.3800000e-04   2.3900000e-04  -2.3800000e-04
   1.0980000e+03   4.2741590e+00  -5.8050000e-03  -9.7830000e-03  -3.0900000e-02   2.3800000e-04   2.3900000e-04  -2.3800000e-04
   1.0990000e+03   4.2780570e+00   1.1039900e-01  -1.9507000e-02   5.1500000e-03   2.3800000e-04   2.3900000e-04  -2.3800000e-04
   1.1000000e+03   4.2819510e+00   3.4865000e-02  -9.7630000e-03  -2.0600000e-02   2.3800000e-04   2.3900000e-04  -2.3800000e-04
   1.1010000e+03   4.2858470e+00   2.3230000e-02   1.9571000e-02   2.0600000e-02   2.3800000e-04   2.3900000e-04  -2.3800000e-04
   1.1020000e+03   4.2897440e+00   8.7150000e-02   4.3000000e-05  -7.7250000e-02   2.3800000e-04   2.3900000e-04  -2.3800000e-04
   1.1030000e+03   4.2936400e+00   5.2290000e-02   2.6000000e-05   0.0000000e+00   2.3800000e-04   2.3900000e-04  -2.3800000e-04
   1.1040000e+03   4.2975340e+00   6.3920000e-02  -1.9528000e-02   1.0300000e-02   2.3800000e-04   2.3900000e-04  -2.3800000e-04
   1.1050000e+03   4.3014300e+00  -1.1615000e-02  -9.7860000e-03   3.0900000e-02   2.3800000e-04   2.3900000e-04  -2.3800000e-04
   1.1060000e+03   4.3053260e+00   6.9751000e-02  -6.3536000e-02  -3.6050000e-02   2.3800000e-04   2.3900000e-04  -2.3800000e-04
   1.1070000e+03   4.3092220e+00   3.4874000e-02  -2.9323000e-02   1.0300000e-02   2.3800000e-04   2.3900000e-04  -2.3800000e-04
   1.1080000e+03   4.3131180e+00   5.8080000e-03   4.8930000e-03  -3.6050000e-02   2.3800000e-04   2.3900000e-04  -2.3800000e-04
   1.1090000e+03   4.3170130e+00   5.8121000e-02  -4.3982000e-02  -2.0600000e-02   2.3800000e-04   2.3900000e-04  -2.3800000e-04
   1.1100000e+03   4.3209100e+00   6.3917000e-02  -1.4639000e-02  -7.2100000e-02   2.3800000e-04   2.3900000e-04  -2.3800000e-04
   1.1110000e+03   4.3248060e+00   5.8098000e-02   4.9180000e-03  -1.0300000e-02   2.3800000e-04   2.3900000e-04  -2.3800000e-04
   1.1120000e+03   4.3287020e+00   4.6473000e-02   1.4692000e-02  -3.6050000e-02   2.3800000e-04   2.3900000e-04  -2.3800000e-04
   1.1130000e+03   4.3325980e+00   2.9048000e-02   4.9040000e-03  -5.1500000e-02   2.3800000e-04   2.3900000e-04  -2.3800000e-04
   1.1140000e+03   4.3364930e+00   8.1338000e-02   4.9290000e-03  -5.1500000e-02   2.3800000e-04   2.3900000e-04  -2.3800000e-04
   1.1150000e+03   4.3403890e+00   4.0680000e-02  -1.9540000e-02  -4.6350000e-02   2.3800000e-04   2.3900000e-04  -2.3800000e-04
   1.1160000e+03   4.3442860e+00   2.9065000e-02  -2.9326000e-02  -5.1500000e-02   2.3800000e-04   2.3900000e-04  -2.3800000e-04
   1.1170000e+03   4.3481820e+00   8.1342000e-02  -4.8500000e-03   0.0000000e+00   2.3800000e-04   2.3900000e-04  -2.3800000e-04
   1.1180000e+03   4.3520760e+00   3.4855000e-02   9.7970000e-03   5.1500000e-03   2.3800000e-04   2.3900000e-04  -2.3800000e-04
   1.1190000e+03   4.3559730e+00   2.9050000e-02   1.4000000e-05  -6.1800000e-02   2.3800000e-04   2.3900000e-04  -2.3800000e-04
   1.1200000e+03   4.3598690e+00   6.3901000e-02   1.9591000e-02  -1.0300000e-02   2.3800000e-04   2.3900000e-04  -2.3800000e-04
   1.1210000e+03   4.3637650e+00   3.4860000e-02   1.7000000e-05  -2.0600000e-02   2.3800000e-04   2.3900000e-04  -2.3800000e-04
   1.1220000e+03   4.3676610e+00   2.9031000e-02   3.9134000e-02   5.1500000e-03   2.3800000e-04   2.3900000e-04  -2.3800000e-04
   1.1230000e+03   4.3715570e+00   5.2314000e-02  -4.8875000e-02   5.1500000e-03   2.3800000e-04   2.3900000e-04  -2.3800000e-04
   1.1240000e+03   4.3754520e+00   6.3919000e-02  -1.9529000e-02   2.0600000e-02   2.3800000e-04   2.3900000e-04  -2.3800000e-04
   1.1250000e+03   4.3793490e+00   5.2295000e-02  -9.7550000e-03   1.5450000e-02   2.3800000e-04   2.3900000e-04  -2.3800000e-04
   1.1260000e+03   4.3832440e+00  -5.8100000e-03  -3.0000000e-06  -1.5450000e-02   2.3800000e-04   2.3900000e-04  -2.3800000e-04
   1.1270000e+03   4.3871400e+00   6.3910000e-02   3.1000000e-05  -6.6950000e-02   2.3800000e-04   2.3900000e-04  -2.3800000e-04
   1.1280000e+03   4.3910370e+00   2.3247000e-02  -1.4659000e-02  -2.0600000e-02   2.3800000e-04   2.3900000e-04  -2.3800000e-04
   1.1290000e+03   4.3949320e+00   1.1613000e-02   1.4676000e-02  -6.6950000e-02   2.3800000e-04   2.3900000e-04  -2.3800000e-04
   1.1300000e+03   4.3988280e+00   3.4853000e-02   1.4687000e-02  -1.0300000e-02   2.3800000e-04   2.3900000e-04  -2.3800000e-04
   1.1310000e+03   4.4027250e+00  -7.0000000e-06   1.4670000e-02  -1.5450000e-02   2.3800000e-04   2.3900000e-04  -2.3800000e-04
   1.1320000e+03   4.4066190e+00   8.7157000e-02  -1.4627000e-02  -7.7250000e-02   2.3800000e-04   2.3900000e-04  -2.3800000e-04
   1.1330000e+03   4.4105140e+00   2.2000000e-05  -4.4010000e-02  -7.7250000e-02   2.3800000e-04   2.3900000e-04  -2.3800000e-04
   1.1340000e+03   4.4144110e+00   2.9052000e-02  -4.8760000e-03  -4.1200000e-02   2.3800000e-04   2.3900000e-04  -2.3800000e-04
   1.1350000e+03   4.4183070e+00   3.4881000e-02  -4.3993000e-02  -3.6050000e-02   2.3800000e-04   2.3900000e-04  -2.3800000e-04
   1.1360000e+03   4.4222040e+00  -1.1639000e-02   3.9114000e-02  -2.5750000e-02   2.3800000e-04   2.3900000e-04  -2.3800000e-04
   1.1370000e+03   4.4260990e+00   5.2299000e-02  -1.9535000e-02   1.5450000e-02   2.3800000e-04   2.3900000e-04  -2.3800000e-04
   1.1380000e+03   4.4299940e+00   4.6459000e-02   4.4032000e-02  -3.6050000e-02   2.3800000e-04   2.3900000e-04  -2.3800000e-04
   1.1390000e+03   4.4338910e+00   7.5521000e-02   1.9596000e-02  -2.0600000e-02   2.3800000e-04   2.3900000e-04  -2.3800000e-04
   1.1400000e+03   4.4377860e+00   8.1354000e-02  -2.9301000e-02  -3.0900000e-02   2.3800000e-04   2.3900000e-04  -2.3800000e-04
   1.1410000e+03   4.4416830e+00   2.9055000e-02  -9.7660000e-03   3.6050000e-02   2.3800000e-04   2.3900000e-04  -2.3800000e-04
   1.1420000e+03   4.4455790e+00   1.1040400e-01  -2.9287000e-02   1.0300000e-02   2.3800000e-04   2.3900000e-04  -2.3800000e-04
   1.1430000e+03   4.4494750e+00  -5.8080000e-03  -4.8930000e-03   2.5750000e-02   2.3800000e-04   2.3900000e-04  -2.3800000e-04
   1.1440000e+03   4.4533700e+00   8.1364000e-02  -4.8860000e-02  -3.0900000e-02   2.3800000e-04   2.3900000e-04  -2.3800000e-04
   1.1450000e+03   4.4572680e+00   5.8110000e-02  -1.9531000e-02  -3.0900000e-02   2.3800000e-04   2.3900000e-04  -2.3800000e-04
   1.1460000e+03   4.4611610e+00   2.9048000e-02   4.9040000e-03  -8.2400000e-02   2.3800000e-04   2.3900000e-04  -2.3800000e-04
   1.1470000e+03   4.4650580e+00   4.6482000e-02  -4.8670000e-03  -1.0300000e-02   2.3800000e-04   2.3900000e-04  -2.3800000e-04
   1.1480000e+03   4.4689540e+00   6.3900000e-02   1.9592000e-02  -6.6950000e-02   2.3800000e-04   2.3900000e-04  -2.3800000e-04
   1.1490000e+03   4.4728500e+00   8.7164000e-02  -2.9298000e-02  -5.6650000e-02   2.3800000e-04   2.3900000e-04  -2.3800000e-04
   1.1500000e+03   4.4767460e+00   2.3259000e-02  -3.9109000e-02  -4.1200000e-02   2.3800000e-04   2.3900000e-04  -2.3800000e-04
   1.1510000e+03   4.4806420e+00   1.1634000e-02  -2.9334000e-02  -8.7550000e-02   2.3800000e-04   2.3900000e-04  -2.3800000e-04
   1.1520000e+03   4.4845380e+00   8.1373000e-02  -6.8421000e-02  -5.6650000e-02   2.3800000e-04   2.3900000e-04  -2.3800000e-04
   1.1530000e+03   4.4884330e+00   1.7432000e-02  -4.8820000e-03  -3.6050000e-02   2.3800000e-04   2.3900000e-04  -2.3800000e-04
   1.1540000e+03   4.4923300e+00   2.9062000e-02  -2.4436000e-02  -2.0600000e-02   2.3800000e-04   2.3900000e-04  -2.3800000e-04
   1.1550000e+03   4.4962260e+00   5.8095000e-02   9.8080000e-03   1.0300000e-02   2.3800000e-04   2.3900000e-04  -2.3800000e-04
   1.1560000e+03   4.5001220e+00   4.6478000e-02   4.9120000e-03   2.0600000e-02   2.3800000e-04   2.3900000e-04  -2.3800000e-04
   1.1570000e+03   4.5040170e+00   1.7437000e-02  -1.4662000e-02  -5.6650000e-02   2.3800000e-04   2.3900000e-04  -2.3800000e-04
   1.1580000e+03   4.5079180e+00   4.6470000e-02   1.9583000e-02  -1.5450000e-02   2.3800000e-04   2.3900000e-04  -2.3800000e-04
   1.1590000e+03   4.5118090e+00   3.4865000e-02  -9.7630000e-03  -5.1500000e-03   2.3800000e-04   2.3900000e-04  -2.3800000e-04
   1.1600000e+03   4.5157060e+00   5.2295000e-02  -9.7540000e-03   3.6050000e-02   2.3800000e-04   2.3900000e-04  -2.3800000e-04
   1.1610000e+03   4.5196000e+00   1.7442000e-02  -2.4441000e-02   5.1500000e-03   2.3800000e-04   2.3900000e-04  -2.3800000e-04
   1.1620000e+03   4.5234960e+00   7.5532000e-02  -4.8530000e-03   4.1200000e-02   2.3800000e-04   2.3900000e-04  -2.3800000e-04
   1.1630000e+03   4.5273920e+00   6.3912000e-02  -4.8580000e-03  -2.0600000e-02   2.3800000e-04   2.3900000e-04  -2.3800000e-04
   1.1640000e+03   4.5312880e+00   1.1611000e-02   1.9566000e-02  -3.0900000e-02   2.3800000e-04   2.3900000e-04  -2.3800000e-04
   1.1650000e+03   4.5351840e+00   9.8763000e-02   1.4718000e-02  -5.6650000e-02   2.3800000e-04   2.3900000e-04  -2.3800000e-04
   1.1660000e+03   4.5390800e+00   2.3242000e-02  -4.8790000e-03  -5.1500000e-03   2.3800000e-04   2.3900000e-04  -2.3800000e-04
   1.1670000e+03   4.5429750e+00   5.7960000e-03   2.9343000e-02  -4.6350000e-02   2.3800000e-04   2.3900000e-04  -2.3800000e-04
   1.1680000e+03   4.5468720e+00   3.4891000e-02  -6.3553000e-02  -5.1500000e-02   2.3800000e-04   2.3900000e-04  -2.3800000e-04
   1.1690000e+03   4.5507680e+00   2.3249000e-02  -1.9549000e-02   1.0300000e-02   2.3800000e-04   2.3900000e-04  -2.3800000e-04
   1.1700000e+03   4.5546640e+00   4.0679000e-02  -1.9540000e-02  -8.7550000e-02   2.3800000e-04   2.3900000e-04  -2.3800000e-04
   1.1710000e+03   4.5585610e+00   2.0000000e-06  -4.8900000e-03  -7.7250000e-02   2.3800000e-04   2.3900000e-04  -2.3800000e-04
   1.1720000e+03   4.5624560e+00   6.3912000e-02  -4.8590000e-03  -2.5750000e-02   2.3800000e-04   2.3900000e-04  -2.3800000e-04
   1.1730000e+03   4.5663510e+00   4.6475000e-02   9.8030000e-03  -5.1500000e-03   2.3800000e-04   2.3900000e-04  -2.3800000e-04
   1.1740000e+03   4.5702480e+00  -1.1620000e-02  -6.0000000e-06  -5.1500000e-02   2.3800000e-04   2.3900000e-04  -2.3800000e-04
   1.1750000e+03   4.5741440e+00   5.2292000e-02  -4.8640000e-03  -5.1500000e-03   2.3800000e-04   2.3900000e-04  -2.3800000e-04
   1.1760000e+03   4.5780380e+00   4.0685000e-02  -2.9320000e-02  -3.6050000e-02   2.3800000e-04   2.3900000e-04  -2.3800000e-04
   1.1770000e+03   4.5819340e+00   1.1039200e-01  -4.8350000e-03  -5.1500000e-03   2.3800000e-04   2.3900000e-04  -2.3800000e-04
   1.1780000e+03   4.5858310e+00   2.3247000e-02  -1.4659000e-02  -4.6350000e-02   2.3800000e-04   2.3900000e-04  -2.3800000e-04
   1.1790000e+03   4.5897260e+00   2.3238000e-02   4.9010000e-03   5.6650000e-02   2.3800000e-04   2.3900000e-04  -2.3800000e-04
   1.1800000e+03   4.5936210e+00   1.1039500e-01  -9.7270000e-03  -1.5450000e-02   2.3800000e-04   2.3900000e-04  -2.3800000e-04
   1.1810000e+03   4.5975170e+00   2.9050000e-02   1.4000000e-05   5.1500000e-03   2.3800000e-04   2.3900000e-04  -2.3800000e-04
   1.1820000e+03   4.6014140e+00   5.2281000e-02   1.9585000e-02  -3.0900000e-02   2.3800000e-04   2.3900000e-04  -2.3800000e-04
   1.1830000e+03   4.6053100e+00   3.4851000e-02   1.9577000e-02  -1.5450000e-02   2.3800000e-04   2.3900000e-04  -2.3800000e-04
   1.1840000e+03   4.6092070e+00   6.3886000e-02   4.8931000e-02  -7.2100000e-02   2.3800000e-04   2.3900000e-04  -2.3800000e-04
   1.1850000e+03   4.6131030e+00   3.4872000e-02  -2.4433000e-02  -1.0300000e-02   2.3800000e-04   2.3900000e-04  -2.3800000e-04
   1.1860000e+03   4.6169990e+00   1.7430000e-02   8.0000000e-06  -5.1500000e-03   2.3800000e-04   2.3900000e-04  -2.3800000e-04
   1.1870000e+03   4.6208940e+00   8.7162000e-02  -2.4407000e-02  -4.6350000e-02   2.3800000e-04   2.3900000e-04  -2.3800000e-04
   1.1880000e+03   4.6247900e+00   3.4870000e-02  -1.9543000e-02  -4.1200000e-02   2.3800000e-04   2.3900000e-04  -2.3800000e-04
   1.1890000e+03   4.6286870e+00   4.0663000e-02   1.4690000e-02  -7.2100000e-02   2.3800000e-04   2.3900000e-04  -2.3800000e-04
   1.1900000e+03   4.6325810e+00   6.9725000e-02  -9.7460000e-03  -5.6650000e-02   2.3800000e-04   2.3900000e-04  -2.3800000e-04
   1.1910000e+03   4.6364770e+00   4.0655000e-02   2.9360000e-02  -5.6650000e-02   2.3800000e-04   2.3900000e-04  -2.3800000e-04
   1.1920000e+03   4.6403730e+00  -5.8080000e-03  -4.8930000e-03   5.1500000e-03   2.3800000e-04   2.3900000e-04  -2.3800000e-04
   1.1930000e+03   4.6442690e+00   6.3915000e-02  -9.7490000e-03  -1.5450000e-02   2.3800000e-04   2.3900000e-04  -2.3800000e-04
   1.1940000e+03   4.6481660e+00   3.4865000e-02  -9.7630000e-03  -1.0300000e-02   2.3800000e-04   2.3900000e-04  -2.3800000e-04
   1.1950000e+03   4.6520610e+00   2.9041000e-02   1.9574000e-02  -2.0600000e-02   2.3800000e-04   2.3900000e-04  -2.3800000e-04
   1.1960000e+03   4.6559560e+00   3.4865000e-02  -9.7630000e-03   5.1500000e-03   2.3800000e-04   2.3900000e-04  -2.3800000e-04
   1.1970000e+03   4.6598530e+00   2.9074000e-02  -4.8886000e-02  -1.0300000e-02   2.3800000e-04   2.3900000e-04  -2.3800000e-04
   1.1980000e+03   4.6637490e+00   8.1342000e-02  -4.8510000e-03   1.5450000e-02   2.3800000e-04   2.3900000e-04  -2.3800000e-04
   1.1990000e+03   4.6676590e+00   9.0000000e-06  -1.9560000e-02  -1.5450000e-02   2.3800000e-04   2.3900000e-04  -2.3800000e-04
   1.2000000e+03   4.6715390e+00   6.3901000e-02   1.9591000e-02   5.1500000e-03   2.3800000e-04   2.3900000e-04  -2.3800000e-04
   1.2010000e+03   4.6754370e+00   7.5525000e-02   9.8170000e-03  -5.6650000e-02   2.3800000e-04   2.3900000e-04  -2.3800000e-04
   1.2020000e+03   4.6793320e+00   1.1620000e-02   6.0000000e-06  -1.0300000e-02   2.3800000e-04   2.3900000e-04  -2.3800000e-04
   1.2030000e+03   4.6832290e+00   8.1347000e-02  -1.4630000e-02  -6.1800000e-02   2.3800000e-04   2.3900000e-04  -2.3800000e-04
   1.2040000e+03   4.6871250e+00   3.4870000e-02  -1.9543000e-02  -1.5450000e-02   2.3800000e-04   2.3900000e-04  -2.3800000e-04
   1.2050000e+03   4.6910200e+00   5.8107000e-02  -1.4641000e-02  -3.0900000e-02   2.3800000e-04   2.3900000e-04  -2.3800000e-04
   1.2060000e+03   4.6949150e+00   9.2962000e-02  -4.8450000e-03  -5.6650000e-02   2.3800000e-04   2.3900000e-04  -2.3800000e-04
   1.2070000e+03   4.6988120e+00   1.1625000e-02  -9.7740000e-03  -3.6050000e-02   2.3800000e-04   2.3900000e-04  -2.3800000e-04
   1.2080000e+03   4.7027070e+00   8.7145000e-02   9.8220000e-03  -8.2400000e-02   2.3800000e-04   2.3900000e-04  -2.3800000e-04
   1.2090000e+03   4.7066040e+00  -1.7418000e-02  -2.4458000e-02  -3.6050000e-02   2.3800000e-04   2.3900000e-04  -2.3800000e-04
   1.2100000e+03   4.7104980e+00   5.2297000e-02  -1.4645000e-02  -5.1500000e-03   2.3800000e-04   2.3900000e-04  -2.3800000e-04
   1.2110000e+03   4.7143950e+00   5.2306000e-02  -3.4205000e-02  -1.5450000e-02   2.3800000e-04   2.3900000e-04  -2.3800000e-04
   1.2120000e+03   4.7182910e+00   1.1641000e-02  -4.4004000e-02   2.0600000e-02   2.3800000e-04   2.3900000e-04  -2.3800000e-04
   1.2130000e+03   4.7221870e+00   3.4891000e-02  -6.3553000e-02   1.0300000e-02   2.3800000e-04   2.3900000e-04  -2.3800000e-04
   1.2140000e+03   4.7260830e+00   2.3259000e-02  -3.9109000e-02  -3.6050000e-02   2.3800000e-04   2.3900000e-04  -2.3800000e-04
   1.2150000e+03   4.7299790e+00   9.8777000e-02  -1.4621000e-02  -1.5450000e-02   2.3800000e-04   2.3900000e-04  -2.3800000e-04
   1.2160000e+03   4.7338750e+00   2.9072000e-02  -4.3996000e-02  -4.1200000e-02   2.3800000e-04   2.3900000e-04  -2.3800000e-04
   1.2170000e+03   4.7377710e+00   2.9043000e-02   1.4684000e-02   4.1200000e-02   2.3800000e-04   2.3900000e-04  -2.3800000e-04
   1.2180000e+03   4.7416670e+00   9.8772000e-02  -4.8410000e-03  -2.0600000e-02   2.3800000e-04   2.3900000e-04  -2.3800000e-04
   1.2190000e+03   4.7455620e+00   4.0670000e-02   2.0000000e-05  -1.0300000e-02   2.3800000e-04   2.3900000e-04  -2.3800000e-04
   1.2200000e+03   4.7494580e+00   4.6475000e-02   9.8020000e-03  -4.1200000e-02   2.3800000e-04   2.3900000e-04  -2.3800000e-04
   1.2210000e+03   4.7533540e+00   6.3919000e-02  -1.9529000e-02  -1.0300000e-02   2.3800000e-04   2.3900000e-04  -2.3800000e-04
   1.2220000e+03   4.7572570e+00   4.6487000e-02  -1.4648000e-02  -6.1800000e-02   2.3800000e-04   2.3900000e-04  -2.3800000e-04
   1.2230000e+03   4.7611470e+00   4.6496000e-02  -3.4208000e-02  -2.0600000e-02   2.3800000e-04   2.3900000e-04  -2.3800000e-04
   1.2240000e+03   4.7650420e+00   2.9045000e-02   9.7940000e-03   0.0000000e+00   2.3800000e-04   2.3900000e-04  -2.3800000e-04
   1.2250000e+03   4.7689370e+00   6.3917000e-02  -1.4639000e-02  -1.1845000e-01   2.3800000e-04   2.3900000e-04  -2.3800000e-04
   1.2260000e+03   4.7728340e+00   2.3231000e-02   1.9571000e-02  -5.1500000e-02   2.3800000e-04   2.3900000e-04  -2.3800000e-04
   1.2270000e+03   4.7767300e+00   5.2292000e-02  -4.8650000e-03  -9.2700000e-02   2.3800000e-04   2.3900000e-04  -2.3800000e-04
   1.2280000e+03   4.7806250e+00   5.8112000e-02  -2.4422000e-02  -4.1200000e-02   2.3800000e-04   2.3900000e-04  -2.3800000e-04
   1.2290000e+03   4.7845220e+00   4.0687000e-02  -3.4210000e-02  -5.6650000e-02   2.3800000e-04   2.3900000e-04  -2.3800000e-04
   1.2300000e+03   4.7884170e+00   2.4000000e-05  -4.8900000e-02  -5.1500000e-03   2.3800000e-04   2.3900000e-04  -2.3800000e-04
   1.2310000e+03   4.7923140e+00   6.3920000e-02  -1.9528000e-02   9.2700000e-02   2.3800000e-04   2.3900000e-04  -2.3800000e-04
   1.2320000e+03   4.7962100e+00   5.2297000e-02  -1.4644000e-02  -5.1500000e-03   2.3800000e-04   2.3900000e-04  -2.3800000e-04
   1.2330000e+03   4.8001060e+00   1.1620000e-02   6.0000000e-06  -4.6350000e-02   2.3800000e-04   2.3900000e-04  -2.3800000e-04
   1.2340000e+03   4.8040000e+00   5.8080000e-03   4.8930000e-03   4.6350000e-02   2.3800000e-04   2.3900000e-04  -2.3800000e-04
   1.2350000e+03   4.8078960e+00   4.6478000e-02   4.9120000e-03  -1.5450000e-02   2.3800000e-04   2.3900000e-04  -2.3800000e-04
   1.2360000e+03   4.8117930e+00   1.1038100e-01   1.9613000e-02   2.0600000e-02   2.3800000e-04   2.3900000e-04  -2.3800000e-04
   1.2370000e+03   4.8156890e+00  -1.1625000e-02   9.7740000e-03  -3.6050000e-02   2.3800000e-04   2.3900000e-04  -2.3800000e-04
   1.2380000e+03   4.8195840e+00   6.3905000e-02   9.8110000e-03   5.1500000e-03   2.3800000e-04   2.3900000e-04  -2.3800000e-04
   1.2390000e+03   4.8234790e+00   8.7152000e-02  -4.8480000e-03  -7.7250000e-02   2.3800000e-04   2.3900000e-04  -2.3800000e-04
   1.2400000e+03   4.8273760e+00   5.8120000e-03  -4.8870000e-03   1.0300000e-02   2.3800000e-04   2.3900000e-04  -2.3800000e-04
   1.2410000e+03   4.8312720e+00   6.3908000e-02   4.9210000e-03  -2.0600000e-02   2.3800000e-04   2.3900000e-04  -2.3800000e-04
   1.2420000e+03   4.8351680e+00   5.8098000e-02   4.9180000e-03  -3.6050000e-02   2.3800000e-04   2.3900000e-04  -2.3800000e-04
   1.2430000e+03   4.8390640e+00   8.7131000e-02   3.9162000e-02  -5.1500000e-03   2.3800000e-04   2.3900000e-04  -2.3800000e-04
   1.2440000e+03   4.8429600e+00   6.3912000e-02  -4.8580000e-03  -7.2100000e-02   2.3800000e-04   2.3900000e-04  -2.3800000e-04
   1.2450000e+03   4.8468550e+00  -1.1639000e-02   3.9114000e-02  -6.6950000e-02   2.3800000e-04   2.3900000e-04  -2.3800000e-04
   1.2460000e+03   4.8507520e+00   1.1039500e-01  -9.7250000e-03  -8.2400000e-02   2.3800000e-04   2.3900000e-04  -2.3800000e-04
   1.2470000e+03   4.8546480e+00   1.1639000e-02  -3.9114000e-02  -1.0300000e-02   2.3800000e-04   2.3900000e-04  -2.3800000e-04
   1.2480000e+03   4.8585420e+00   2.9052000e-02  -4.8760000e-03   4.1200000e-02   2.3800000e-04   2.3900000e-04  -2.3800000e-04
   1.2490000e+03   4.8624390e+00   2.9071000e-02  -4.3996000e-02  -1.5450000e-02   2.3800000e-04   2.3900000e-04  -2.3800000e-04
   1.2500000e+03   4.8663360e+00   1.7442000e-02  -2.4442000e-02   5.1500000e-02   2.3800000e-04   2.3900000e-04  -2.3800000e-04
   1.2510000e+03   4.8702310e+00   3.4867000e-02  -1.4653000e-02  -2.0600000e-02   2.3800000e-04   2.3900000e-04  -2.3800000e-04
   1.2520000e+03   4.8741780e+00   5.8100000e-03   3.0000000e-06  -1.5450000e-02   2.3800000e-04   2.3900000e-04  -2.3800000e-04
   1.2530000e+03   4.8780410e+00   7.5523000e-02   1.4706000e-02   2.0600000e-02   2.3800000e-04   2.3900000e-04  -2.3800000e-04
   1.2540000e+03   4.8819180e+00   2.3247000e-02  -1.4659000e-02  -5.1500000e-03   2.3800000e-04   2.3900000e-04  -2.3800000e-04
   1.2550000e+03   4.8858150e+00   4.6480000e-02   2.2000000e-05   2.5750000e-02   2.3800000e-04   2.3900000e-04  -2.3800000e-04
   1.2560000e+03   4.8897100e+00   8.1354000e-02  -2.9301000e-02  -3.6050000e-02   2.3800000e-04   2.3900000e-04  -2.3800000e-04
   1.2570000e+03   4.8936070e+00   6.9713000e-02   1.4704000e-02  -1.0300000e-02   2.3800000e-04   2.3900000e-04  -2.3800000e-04
   1.2580000e+03   4.8975030e+00   6.3922000e-02  -2.4418000e-02  -4.6350000e-02   2.3800000e-04   2.3900000e-04  -2.3800000e-04
   1.2590000e+03   4.9013990e+00   7.5520000e-02   1.9597000e-02  -1.0300000e-02   2.3800000e-04   2.3900000e-04  -2.3800000e-04
   1.2600000e+03   4.9052940e+00   5.2288000e-02   4.9160000e-03  -4.1200000e-02   2.3800000e-04   2.3900000e-04  -2.3800000e-04
   1.2610000e+03   4.9091910e+00   4.6480000e-02   2.3000000e-05  -3.0900000e-02   2.3800000e-04   2.3900000e-04  -2.3800000e-04
   1.2620000e+03   4.9130850e+00   2.3230000e-02   1.9571000e-02  -5.1500000e-03   2.3800000e-04   2.3900000e-04  -2.3800000e-04
   1.2630000e+03   4.9169810e+00   6.3922000e-02  -2.4419000e-02  -1.0815000e-01   2.3800000e-04   2.3900000e-04  -2.3800000e-04
   1.2640000e+03   4.9208770e+00   1.7437000e-02  -1.4662000e-02  -4.1200000e-02   2.3800000e-04   2.3900000e-04  -2.3800000e-04
   1.2650000e+03   4.9247730e+00   1.7442000e-02  -2.4442000e-02  -1.0300000e-02   2.3800000e-04   2.3900000e-04  -2.3800000e-04
   1.2660000e+03   4.9286700e+00   3.4879000e-02  -3.9103000e-02  -1.5450000e-02   2.3800000e-04   2.3900000e-04  -2.3800000e-04
   1.2670000e+03   4.9325650e+00   6.3910000e-02   3.1000000e-05   5.1500000e-03   2.3800000e-04   2.3900000e-04  -2.3800000e-04
   1.2680000e+03   4.9364600e+00   4.0679000e-02  -1.9540000e-02  -1.0300000e-02   2.3800000e-04   2.3900000e-04  -2.3800000e-04
   1.2690000e+03   4.9403580e+00   2.9059000e-02  -1.9546000e-02   5.1500000e-03   2.3800000e-04   2.3900000e-04  -2.3800000e-04
   1.2700000e+03   4.9442530e+00   6.9727000e-02  -1.4636000e-02  -2.5750000e-02   2.3800000e-04   2.3900000e-04  -2.3800000e-04
   1.2710000e+03   4.9481490e+00   5.8100000e-02   2.8000000e-05  -3.0900000e-02   2.3800000e-04   2.3900000e-04  -2.3800000e-04
   1.2720000e+03   4.9520450e+00   2.3252000e-02  -2.4439000e-02   3.6050000e-02   2.3800000e-04   2.3900000e-04  -2.3800000e-04
   1.2730000e+03   4.9559420e+00   4.6485000e-02  -9.7570000e-03  -2.5750000e-02   2.3800000e-04   2.3900000e-04  -2.3800000e-04
   1.2740000e+03   4.9598350e+00   9.2982000e-02  -4.3964000e-02   2.0600000e-02   2.3800000e-04   2.3900000e-04  -2.3800000e-04
   1.2750000e+03   4.9637330e+00   1.1647000e-02  -5.3784000e-02  -5.6650000e-02   2.3800000e-04   2.3900000e-04  -2.3800000e-04
   1.2760000e+03   4.9676290e+00   4.0670000e-02   2.0000000e-05   5.1500000e-03   2.3800000e-04   2.3900000e-04  -2.3800000e-04
   1.2770000e+03   4.9715230e+00   6.9722000e-02  -4.8560000e-03  -7.7250000e-02   2.3800000e-04   2.3900000e-04  -2.3800000e-04
   1.2780000e+03   4.9754200e+00   2.3240000e-02   1.1000000e-05   0.0000000e+00   2.3800000e-04   2.3900000e-04  -2.3800000e-04
   1.2790000e+03   4.9793160e+00   5.2281000e-02   1.9585000e-02  -1.0300000e-02   2.3800000e-04   2.3900000e-04  -2.3800000e-04
   1.2800000e+03   4.9832120e+00   5.2290000e-02   2.5000000e-05  -8.7550000e-02   2.3800000e-04   2.3900000e-04  -2.3800000e-04
   1.2810000e+03   4.9871090e+00   1.1618600e-01   2.9396000e-02  -3.0900000e-02   2.3800000e-04   2.3900000e-04  -2.3800000e-04
   1.2820000e+03   4.9910040e+00   2.9069000e-02  -3.9106000e-02  -7.2100000e-02   2.3800000e-04   2.3900000e-04  -2.3800000e-04
   1.2830000e+03   4.9948990e+00   2.3249000e-02  -1.9549000e-02  -4.1200000e-02   2.3800000e-04   2.3900000e-04  -2.3800000e-04
   1.2840000e+03   4.9987960e+00   1.1038800e-01   4.9430000e-03  -5.1500000e-03   2.3800000e-04   2.3900000e-04  -2.3800000e-04
   1.2850000e+03   5.0026920e+00  -1.1611000e-02  -1.9566000e-02   2.0600000e-02   2.3800000e-04   2.3900000e-04  -2.3800000e-04
   1.2860000e+03   5.0065940e+00   2.3231000e-02   1.9571000e-02   3.0900000e-02   2.3800000e-04   2.3900000e-04  -2.3800000e-04
   1.2870000e+03   5.0104840e+00   5.8220000e-03  -2.4447000e-02  -2.0600000e-02   2.3800000e-04   2.3900000e-04  -2.3800000e-04
   1.2880000e+03   5.0143800e+00   2.9043000e-02   1.4684000e-02  -1.0300000e-02   2.3800000e-04   2.3900000e-04  -2.3800000e-04
   1.2890000e+03   5.0182760e+00   5.8102000e-02  -4.8610000e-03   3.6050000e-02   2.3800000e-04   2.3900000e-04  -2.3800000e-04
   1.2900000e+03   5.0221720e+00  -1.1625000e-02   9.7740000e-03  -1.0300000e-02   2.3800000e-04   2.3900000e-04  -2.3800000e-04
   1.2910000e+03   5.0260660e+00   9.8782000e-02  -2.4401000e-02   5.1500000e-03   2.3800000e-04   2.3900000e-04  -2.3800000e-04
   1.2920000e+03   5.0299620e+00   3.4867000e-02  -1.4653000e-02  -4.1200000e-02   2.3800000e-04   2.3900000e-04  -2.3800000e-04
   1.2930000e+03   5.0338580e+00   5.8150000e-03  -9.7770000e-03  -5.1500000e-03   2.3800000e-04   2.3900000e-04  -2.3800000e-04
   1.2940000e+03   5.0377540e+00   9.8772000e-02  -4.8420000e-03  -7.7250000e-02   2.3800000e-04   2.3900000e-04  -2.3800000e-04
   1.2950000e+03   5.0416510e+00   1.1611000e-02   1.9566000e-02   1.5450000e-02   2.3800000e-04   2.3900000e-04  -2.3800000e-04
   1.2960000e+03   5.0455470e+00   3.4853000e-02   1.4687000e-02  -2.5750000e-02   2.3800000e-04   2.3900000e-04  -2.3800000e-04
   1.2970000e+03   5.0494410e+00   6.9708000e-02   2.4484000e-02  -3.0900000e-02   2.3800000e-04   2.3900000e-04  -2.3800000e-04
   1.2980000e+03   5.0533380e+00   6.3896000e-02   2.9371000e-02  -1.0300000e-02   2.3800000e-04   2.3900000e-04  -2.3800000e-04
   1.2990000e+03   5.0572340e+00   5.2299000e-02  -1.9535000e-02  -7.2100000e-02   2.3800000e-04   2.3900000e-04  -2.3800000e-04
   1.3000000e+03   5.0611290e+00  -5.8150000e-03   9.7770000e-03  -2.0600000e-02   2.3800000e-04   2.3900000e-04  -2.3800000e-04
   1.3010000e+03   5.0650270e+00   8.7172000e-02  -4.3967000e-02  -1.5450000e-02   2.3800000e-04   2.3900000e-04  -2.3800000e-04
   1.3020000e+03   5.0689230e+00   3.4855000e-02   9.7970000e-03  -2.0600000e-02   2.3800000e-04   2.3900000e-04  -2.3800000e-04
   1.3030000e+03   5.0728170e+00   1.7435000e-02  -9.7710000e-03   2.0600000e-02   2.3800000e-04   2.3900000e-04  -2.3800000e-04
   1.3040000e+03   5.0767380e+00   2.3233000e-02   1.4681000e-02   0.0000000e+00   2.3800000e-04   2.3900000e-04  -2.3800000e-04
   1.3050000e+03   5.0806090e+00   5.2283000e-02   1.4696000e-02   0.0000000e+00   2.3800000e-04   2.3900000e-04  -2.3800000e-04
   1.3060000e+03   5.0845030e+00   8.1338000e-02   4.9290000e-03  -2.0600000e-02   2.3800000e-04   2.3900000e-04  -2.3800000e-04
   1.3070000e+03   5.0884000e+00   1.7425000e-02   9.7880000e-03  -1.5450000e-02   2.3800000e-04   2.3900000e-04  -2.3800000e-04
   1.3080000e+03   5.0922970e+00   5.2311000e-02  -4.3985000e-02  -1.5450000e-02   2.3800000e-04   2.3900000e-04  -2.3800000e-04
   1.3090000e+03   5.0961930e+00   8.1359000e-02  -3.9081000e-02  -3.0900000e-02   2.3800000e-04   2.3900000e-04  -2.3800000e-04
   1.3100000e+03   5.1000900e+00   6.3912000e-02  -4.8590000e-03   4.1200000e-02   2.3800000e-04   2.3900000e-04  -2.3800000e-04
   1.3110000e+03   5.1039840e+00   3.4881000e-02  -4.3993000e-02  -3.6050000e-02   2.3800000e-04   2.3900000e-04  -2.3800000e-04
   1.3120000e+03   5.1078810e+00   6.3901000e-02   1.9591000e-02  -1.0300000e-02   2.3800000e-04   2.3900000e-04  -2.3800000e-04
   1.3130000e+03   5.1117760e+00   5.2297000e-02  -1.4645000e-02  -8.7550000e-02   2.3800000e-04   2.3900000e-04  -2.3800000e-04
   1.3140000e+03   5.1156730e+00   3.4839000e-02   4.4027000e-02   1.5450000e-02   2.3800000e-04   2.3900000e-04  -2.3800000e-04
   1.3150000e+03   5.1195680e+00   6.9713000e-02   1.4704000e-02  -4.6350000e-02   2.3800000e-04   2.3900000e-04  -2.3800000e-04
   1.3160000e+03   5.1234650e+00   3.4862000e-02  -4.8730000e-03  -3.0900000e-02   2.3800000e-04   2.3900000e-04  -2.3800000e-04
   1.3170000e+03   5.1273620e+00   5.2300000e-02  -1.9534000e-02  -1.0300000e-02   2.3800000e-04   2.3900000e-04  -2.3800000e-04
   1.3180000e+03   5.1312570e+00   5.8200000e-03  -1.9557000e-02  -9.2700000e-02   2.3800000e-04   2.3900000e-04  -2.3800000e-04
   1.3190000e+03   5.1351530e+00   9.8780000e-02  -1.9511000e-02  -5.1500000e-02   2.3800000e-04   2.3900000e-04  -2.3800000e-04
   1.3200000e+03   5.1390470e+00   4.6502000e-02  -4.3987000e-02   0.0000000e+00   2.3800000e-04   2.3900000e-04  -2.3800000e-04
   1.3210000e+03   5.1429430e+00  -2.0000000e-06   4.8900000e-03  -5.1500000e-03   2.3800000e-04   2.3900000e-04  -2.3800000e-04
   1.3220000e+03   5.1468400e+00   1.0458000e-01   5.0000000e-05   3.0900000e-02   2.3800000e-04   2.3900000e-04  -2.3800000e-04
   1.3230000e+03   5.1507350e+00   3.4872000e-02  -2.4433000e-02   2.0600000e-02   2.3800000e-04   2.3900000e-04  -2.3800000e-04
   1.3240000e+03   5.1546320e+00   1.7428000e-02   4.8980000e-03   4.6350000e-02   2.3800000e-04   2.3900000e-04  -2.3800000e-04
   1.3250000e+03   5.1585260e+00  -5.7890000e-03  -4.4013000e-02  -2.5750000e-02   2.3800000e-04   2.3900000e-04  -2.3800000e-04
   1.3260000e+03   5.1624230e+00   1.7430000e-02   8.0000000e-06   0.0000000e+00   2.3800000e-04   2.3900000e-04  -2.3800000e-04
   1.3270000e+03   5.1663190e+00   5.8121000e-02  -4.3982000e-02   3.0900000e-02   2.3800000e-04   2.3900000e-04  -2.3800000e-04
   1.3280000e+03   5.1702150e+00  -2.3221000e-02  -3.9131000e-02  -1.5450000e-02   2.3800000e-04   2.3900000e-04  -2.3800000e-04
   1.3290000e+03   5.1741100e+00   6.3915000e-02  -9.7480000e-03   5.1500000e-03   2.3800000e-04   2.3900000e-04  -2.3800000e-04
   1.3300000e+03   5.1780080e+00   3.4870000e-02  -1.9543000e-02  -6.1800000e-02   2.3800000e-04   2.3900000e-04  -2.3800000e-04
   1.3310000e+03   5.1819030e+00  -1.1625000e-02   9.7740000e-03  -5.1500000e-03   2.3800000e-04   2.3900000e-04  -2.3800000e-04
   1.3320000e+03   5.1857990e+00   5.8098000e-02   4.9190000e-03  -6.1800000e-02   2.3800000e-04   2.3900000e-04  -2.3800000e-04
   1.3330000e+03   5.1896960e+00   4.0670000e-02   2.0000000e-05   5.1500000e-03   2.3800000e-04   2.3900000e-04  -2.3800000e-04
   1.3340000e+03   5.1935910e+00   7.5535000e-02  -9.7440000e-03  -1.0300000e-02   2.3800000e-04   2.3900000e-04  -2.3800000e-04
   1.3350000e+03   5.1974850e+00   3.4879000e-02  -3.9103000e-02  -7.2100000e-02   2.3800000e-04   2.3900000e-04  -2.3800000e-04
   1.3360000e+03   5.2013810e+00   5.2295000e-02  -9.7550000e-03  -2.0600000e-02   2.3800000e-04   2.3900000e-04  -2.3800000e-04
   1.3370000e+03   5.2052780e+00   5.8109000e-02  -1.9532000e-02  -1.5450000e-02   2.3800000e-04   2.3900000e-04  -2.3800000e-04
   1.3380000e+03   5.2091740e+00   2.9050000e-02   1.4000000e-05  -1.0300000e-02   2.3800000e-04   2.3900000e-04  -2.3800000e-04
   1.3390000e+03   5.2130690e+00   8.7155000e-02  -9.7380000e-03  -1.0300000e-02   2.3800000e-04   2.3900000e-04  -2.3800000e-04
   1.3400000e+03   5.2169650e+00   4.6489000e-02  -1.9538000e-02   5.1500000e-03   2.3800000e-04   2.3900000e-04  -2.3800000e-04
   1.3410000e+03   5.2208610e+00   5.2278000e-02   2.4475000e-02   7.7250000e-02   2.3800000e-04   2.3900000e-04  -2.3800000e-04
   1.3420000e+03   5.2247570e+00   5.8107000e-02  -1.4642000e-02  -2.5750000e-02   2.3800000e-04   2.3900000e-04  -2.3800000e-04
   1.3430000e+03   5.2286540e+00   4.0658000e-02   2.4470000e-02   1.5450000e-02   2.3800000e-04   2.3900000e-04  -2.3800000e-04
   1.3440000e+03   5.2325490e+00   1.0461100e-01  -6.3518000e-02  -1.0300000e-02   2.3800000e-04   2.3900000e-04  -2.3800000e-04
   1.3450000e+03   5.2364460e+00   1.1620000e-02   6.0000000e-06   1.0300000e-02   2.3800000e-04   2.3900000e-04  -2.3800000e-04
   1.3460000e+03   5.2403420e+00   4.0675000e-02  -9.7600000e-03   2.5750000e-02   2.3800000e-04   2.3900000e-04  -2.3800000e-04
   1.3470000e+03   5.2442370e+00   7.5542000e-02  -2.4413000e-02  -5.1500000e-02   2.3800000e-04   2.3900000e-04  -2.3800000e-04
   1.3480000e+03   5.2481330e+00  -1.1629000e-02   1.9554000e-02   5.1500000e-03   2.3800000e-04   2.3900000e-04  -2.3800000e-04
   1.3490000e+03   5.2520280e+00   3.4865000e-02  -9.7630000e-03  -8.2400000e-02   2.3800000e-04   2.3900000e-04  -2.3800000e-04
   1.3500000e+03   5.2559320e+00   9.8775000e-02  -9.7320000e-03   1.0300000e-02   2.3800000e-04   2.3900000e-04  -2.3800000e-04
   1.3510000e+03   5.2598200e+00   4.6468000e-02   2.4472000e-02  -4.6350000e-02   2.3800000e-04   2.3900000e-04  -2.3800000e-04
   1.3520000e+03   5.2637160e+00   1.1625000e-02  -9.7740000e-03  -2.0600000e-02   2.3800000e-04   2.3900000e-04  -2.3800000e-04
   1.3530000e+03   5.2676130e+00   5.8098000e-02   4.9180000e-03  -2.0600000e-02   2.3800000e-04   2.3900000e-04  -2.3800000e-04
   1.3540000e+03   5.2715080e+00   5.8100000e-02   2.8000000e-05  -1.5450000e-02   2.3800000e-04   2.3900000e-04  -2.3800000e-04
   1.3550000e+03   5.2754030e+00   6.3901000e-02   1.9591000e-02  -2.5750000e-02   2.3800000e-04   2.3900000e-04  -2.3800000e-04
   1.3560000e+03   5.2793150e+00   7.0000000e-06  -1.4670000e-02  -5.1500000e-03   2.3800000e-04   2.3900000e-04  -2.3800000e-04
   1.3570000e+03   5.2831950e+00   6.3895000e-02   2.9372000e-02   1.0300000e-02   2.3800000e-04   2.3900000e-04  -2.3800000e-04
   1.3580000e+03   5.2870920e+00   2.9040000e-02   1.9574000e-02   4.1200000e-02   2.3800000e-04   2.3900000e-04  -2.3800000e-04
   1.3590000e+03   5.2909880e+00  -2.9060000e-02   1.9546000e-02   1.5450000e-02   2.3800000e-04   2.3900000e-04  -2.3800000e-04
   1.3600000e+03   5.2948840e+00   7.5518000e-02   2.4487000e-02   4.1200000e-02   2.3800000e-04   2.3900000e-04  -2.3800000e-04
   1.3610000e+03   5.2987790e+00   2.9062000e-02  -2.4436000e-02  -1.5450000e-02   2.3800000e-04   2.3900000e-04  -2.3800000e-04
   1.3620000e+03   5.3026770e+00   1.7432000e-02  -4.8820000e-03   1.0300000e-02   2.3800000e-04   2.3900000e-04  -2.3800000e-04
   1.3630000e+03   5.3065720e+00   1.2000000e-05  -2.4450000e-02   1.5450000e-02   2.3800000e-04   2.3900000e-04  -2.3800000e-04
   1.3640000e+03   5.3104660e+00   3.4869000e-02  -1.9543000e-02  -1.0300000e-02   2.3800000e-04   2.3900000e-04  -2.3800000e-04
   1.3650000e+03   5.3143630e+00   4.6478000e-02   4.9120000e-03   3.6050000e-02   2.3800000e-04   2.3900000e-04  -2.3800000e-04
   1.3660000e+03   5.3182590e+00  -3.4862000e-02   4.8730000e-03  -4.1200000e-02   2.3800000e-04   2.3900000e-04  -2.3800000e-04
   1.3670000e+03   5.3221550e+00   8.1328000e-02   2.4489000e-02  -2.0600000e-02   2.3800000e-04   2.3900000e-04  -2.3800000e-04
   1.3680000e+03   5.3260510e+00   6.9725000e-02  -9.7460000e-03  -9.2700000e-02   2.3800000e-04   2.3900000e-04  -2.3800000e-04
   1.3690000e+03   5.3299460e+00  -9.0000000e-06   1.9560000e-02   5.1500000e-03   2.3800000e-04   2.3900000e-04  -2.3800000e-04
   1.3700000e+03   5.3338420e+00   4.0677000e-02  -1.4650000e-02  -5.6650000e-02   2.3800000e-04   2.3900000e-04  -2.3800000e-04
   1.3710000e+03   5.3377390e+00   4.0672000e-02  -4.8700000e-03  -1.5450000e-02   2.3800000e-04   2.3900000e-04  -2.3800000e-04
   1.3720000e+03   5.3416350e+00   1.1621000e-01  -1.9503000e-02  -1.0300000e-02   2.3800000e-04   2.3900000e-04  -2.3800000e-04
   1.3730000e+03   5.3455310e+00   2.3269000e-02  -5.8668000e-02  -3.6050000e-02   2.3800000e-04   2.3900000e-04  -2.3800000e-04
   1.3740000e+03   5.3494270e+00   6.3895000e-02   2.9372000e-02  -5.1500000e-02   2.3800000e-04   2.3900000e-04  -2.3800000e-04
   1.3750000e+03   5.3533220e+00   9.8782000e-02  -2.4401000e-02  -4.1200000e-02   2.3800000e-04   2.3900000e-04  -2.3800000e-04
   1.3760000e+03   5.3572190e+00   4.0655000e-02   2.9360000e-02   5.1500000e-03   2.3800000e-04   2.3900000e-04  -2.3800000e-04
   1.3770000e+03   5.3611150e+00   5.2285000e-02   9.8050000e-03   3.6050000e-02   2.3800000e-04   2.3900000e-04  -2.3800000e-04
   1.3780000e+03   5.3650090e+00   2.3249000e-02  -1.9549000e-02  -2.0600000e-02   2.3800000e-04   2.3900000e-04  -2.3800000e-04
   1.3790000e+03   5.3689050e+00   4.6485000e-02  -9.7580000e-03   5.1500000e-02   2.3800000e-04   2.3900000e-04  -2.3800000e-04
   1.3800000e+03   5.3728020e+00   4.0696000e-02  -5.3770000e-02  -4.1200000e-02   2.3800000e-04   2.3900000e-04  -2.3800000e-04
   1.3810000e+03   5.3766980e+00   1.1632000e-02  -2.4444000e-02  -1.0300000e-02   2.3800000e-04   2.3900000e-04  -2.3800000e-04
   1.3820000e+03   5.3805930e+00   7.5542000e-02  -2.4414000e-02   5.1500000e-03   2.3800000e-04   2.3900000e-04  -2.3800000e-04
   1.3830000e+03   5.3844890e+00   1.2000000e-05  -2.4450000e-02   5.1500000e-03   2.3800000e-04   2.3900000e-04  -2.3800000e-04
   1.3840000e+03   5.3883840e+00   4.0663000e-02   1.4690000e-02  -1.5450000e-02   2.3800000e-04   2.3900000e-04  -2.3800000e-04
   1.3850000e+03   5.3922820e+00   8.1352000e-02  -2.4411000e-02  -6.1800000e-02   2.3800000e-04   2.3900000e-04  -2.3800000e-04
   1.3860000e+03   5.3961770e+00   5.0000000e-06  -9.7800000e-03  -1.0300000e-02   2.3800000e-04   2.3900000e-04  -2.3800000e-04
   1.3870000e+03   5.4000730e+00   1.1627000e-02  -1.4664000e-02  -6.6950000e-02   2.3800000e-04   2.3900000e-04  -2.3800000e-04
   1.3880000e+03   5.4039690e+00   5.8110000e-02  -1.9531000e-02   0.0000000e+00   2.3800000e-04   2.3900000e-04  -2.3800000e-04
   1.3890000e+03   5.4078650e+00   5.8112000e-02  -2.4421000e-02  -2.0600000e-02   2.3800000e-04   2.3900000e-04  -2.3800000e-04
   1.3900000e+03   5.4117610e+00   3.4882000e-02  -4.3993000e-02  -5.1500000e-03   2.3800000e-04   2.3900000e-04  -2.3800000e-04
   1.3910000e+03   5.4156580e+00   2.9055000e-02  -9.7660000e-03  -3.0900000e-02   2.3800000e-04   2.3900000e-04  -2.3800000e-04
   1.3920000e+03   5.4195510e+00   5.8112000e-02  -2.4422000e-02  -2.5750000e-02   2.3800000e-04   2.3900000e-04  -2.3800000e-04
   1.3930000e+03   5.4234470e+00   5.2285000e-02   9.8050000e-03  -2.0600000e-02   2.3800000e-04   2.3900000e-04  -2.3800000e-04
   1.3940000e+03   5.4273440e+00   2.3233000e-02   1.4681000e-02  -5.1500000e-03   2.3800000e-04   2.3900000e-04  -2.3800000e-04
   1.3950000e+03   5.4312400e+00   6.9725000e-02  -9.7460000e-03  -1.0300000e-02   2.3800000e-04   2.3900000e-04  -2.3800000e-04
   1.3960000e+03   5.4351360e+00   6.9706000e-02   2.9374000e-02   3.6050000e-02   2.3800000e-04   2.3900000e-04  -2.3800000e-04
   1.3970000e+03   5.4390320e+00   3.4879000e-02  -3.9103000e-02  -1.5450000e-02   2.3800000e-04   2.3900000e-04  -2.3800000e-04
   1.3980000e+03   5.4429270e+00   7.5537000e-02  -1.4634000e-02  -5.1500000e-03   2.3800000e-04   2.3900000e-04  -2.3800000e-04
   1.3990000e+03   5.4468240e+00   7.5554000e-02  -4.8864000e-02  -1.0300000e-02   2.3800000e-04   2.3900000e-04  -2.3800000e-04
   1.4000000e+03   5.4507190e+00   4.6485000e-02  -9.7570000e-03   1.0300000e-02   2.3800000e-04   2.3900000e-04  -2.3800000e-04
   1.4010000e+03   5.4546150e+00   4.0670000e-02   2.0000000e-05   2.5750000e-02   2.3800000e-04   2.3900000e-04  -2.3800000e-04
   1.4020000e+03   5.4585110e+00   4.0672000e-02  -4.8700000e-03  -6.1800000e-02   2.3800000e-04   2.3900000e-04  -2.3800000e-04
   1.4030000e+03   5.4624070e+00   8.7155000e-02  -9.7370000e-03   0.0000000e+00   2.3800000e-04   2.3900000e-04  -2.3800000e-04
   1.4040000e+03   5.4663030e+00  -2.0000000e-06   4.8900000e-03  -7.7250000e-02   2.3800000e-04   2.3900000e-04  -2.3800000e-04
   1.4050000e+03   5.4702000e+00   4.0677000e-02  -1.4650000e-02  -1.5450000e-02   2.3800000e-04   2.3900000e-04  -2.3800000e-04
   1.4060000e+03   5.4740950e+00   5.8116000e-02  -3.4202000e-02  -5.6650000e-02   2.3800000e-04   2.3900000e-04  -2.3800000e-04
   1.4070000e+03   5.4780210e+00   1.1629000e-02  -1.9554000e-02  -3.6050000e-02   2.3800000e-04   2.3900000e-04  -2.3800000e-04
   1.4080000e+03   5.4818850e+00   4.0665000e-02   9.8000000e-03  -3.6050000e-02   2.3800000e-04   2.3900000e-04  -2.3800000e-04
   1.4090000e+03   5.4857830e+00   2.3242000e-02  -4.8790000e-03  -5.1500000e-03   2.3800000e-04   2.3900000e-04  -2.3800000e-04
   1.4100000e+03   5.4896780e+00   9.8763000e-02   1.4718000e-02  -1.5450000e-02   2.3800000e-04   2.3900000e-04  -2.3800000e-04
   1.4110000e+03   5.4935740e+00   1.7430000e-02   8.0000000e-06  -1.5450000e-02   2.3800000e-04   2.3900000e-04  -2.3800000e-04
   1.4120000e+03   5.4974690e+00   4.0656000e-02   2.9360000e-02  -5.1500000e-03   2.3800000e-04   2.3900000e-04  -2.3800000e-04
   1.4130000e+03   5.5013660e+00   1.3361400e-01   3.4294000e-02   0.0000000e+00   2.3800000e-04   2.3900000e-04  -2.3800000e-04
   1.4140000e+03   5.5052670e+00   4.6480000e-02   2.2000000e-05   3.0900000e-02   2.3800000e-04   2.3900000e-04  -2.3800000e-04
   1.4150000e+03   5.5091590e+00   4.0665000e-02   9.8000000e-03   5.1500000e-02   2.3800000e-04   2.3900000e-04  -2.3800000e-04
   1.4160000e+03   5.5130540e+00   1.7442000e-02  -2.4441000e-02  -2.5750000e-02   2.3800000e-04   2.3900000e-04  -2.3800000e-04
   1.4170000e+03   5.5169500e+00   4.0672000e-02  -4.8700000e-03   2.0600000e-02   2.3800000e-04   2.3900000e-04  -2.3800000e-04
   1.4180000e+03   5.5208460e+00   4.6485000e-02  -9.7570000e-03  -5.1500000e-03   2.3800000e-04   2.3900000e-04  -2.3800000e-04
   1.4190000e+03   5.5247420e+00  -1.1630000e-02   1.9554000e-02  -2.0600000e-02   2.3800000e-04   2.3900000e-04  -2.3800000e-04
   1.4200000e+03   5.5286390e+00   7.5525000e-02   9.8160000e-03   1.5450000e-02   2.3800000e-04   2.3900000e-04  -2.3800000e-04
   1.4210000e+03   5.5325330e+00   1.7423000e-02   1.4678000e-02  -3.0900000e-02   2.3800000e-04   2.3900000e-04  -2.3800000e-04
   1.4220000e+03   5.5364280e+00   1.7428000e-02   4.8980000e-03  -5.1500000e-03   2.3800000e-04   2.3900000e-04  -2.3800000e-04
   1.4230000e+03   5.5403250e+00   7.5551000e-02  -4.3974000e-02  -7.7250000e-02   2.3800000e-04   2.3900000e-04  -2.3800000e-04
   1.4240000e+03   5.5442200e+00   1.1618000e-02   4.8960000e-03  -3.0900000e-02   2.3800000e-04   2.3900000e-04  -2.3800000e-04
   1.4250000e+03   5.5481170e+00   4.0677000e-02  -1.4650000e-02  -1.5450000e-02   2.3800000e-04   2.3900000e-04  -2.3800000e-04
   1.4260000e+03   5.5520130e+00   5.8112000e-02  -2.4422000e-02  -3.6050000e-02   2.3800000e-04   2.3900000e-04  -2.3800000e-04
   1.4270000e+03   5.5559080e+00   8.7152000e-02  -4.8480000e-03  -1.0300000e-02   2.3800000e-04   2.3900000e-04  -2.3800000e-04
   1.4280000e+03   5.5598040e+00   2.3256000e-02  -3.4219000e-02   2.0600000e-02   2.3800000e-04   2.3900000e-04  -2.3800000e-04
   1.4290000e+03   5.5637010e+00   5.7760000e-03   6.8463000e-02  -4.1200000e-02   2.3800000e-04   2.3900000e-04  -2.3800000e-04
   1.4300000e+03   5.5675960e+00   5.8102000e-02  -4.8610000e-03   5.1500000e-03   2.3800000e-04   2.3900000e-04  -2.3800000e-04
   1.4310000e+03   5.5714930e+00   6.3920000e-02  -1.9528000e-02   1.5450000e-02   2.3800000e-04   2.3900000e-04  -2.3800000e-04
   1.4320000e+03   5.5753880e+00   1.7437000e-02  -1.4661000e-02   5.1500000e-03   2.3800000e-04   2.3900000e-04  -2.3800000e-04
   1.4330000e+03   5.5792840e+00   1.1630000e-02  -1.9554000e-02  -1.5450000e-02   2.3800000e-04   2.3900000e-04  -2.3800000e-04
   1.4340000e+03   5.5831810e+00   6.3917000e-02  -1.4639000e-02   3.0900000e-02   2.3800000e-04   2.3900000e-04  -2.3800000e-04
   1.4350000e+03   5.5870760e+00   1.7437000e-02  -1.4662000e-02  -2.0600000e-02   2.3800000e-04   2.3900000e-04  -2.3800000e-04
   1.4360000e+03   5.5909710e+00   1.7435000e-02  -9.7720000e-03  -3.0900000e-02   2.3800000e-04   2.3900000e-04  -2.3800000e-04
   1.4370000e+03   5.5948670e+00   6.3910000e-02   3.1000000e-05   5.1500000e-03   2.3800000e-04   2.3900000e-04  -2.3800000e-04
   1.4380000e+03   5.5987630e+00   5.8100000e-02   2.8000000e-05   0.0000000e+00   2.3800000e-04   2.3900000e-04  -2.3800000e-04
   1.4390000e+03   5.6026590e+00   5.8170000e-03  -1.4667000e-02   5.1500000e-03   2.3800000e-04   2.3900000e-04  -2.3800000e-04
   1.4400000e+03   5.6065550e+00   4.0686000e-02  -3.4210000e-02  -7.2100000e-02   2.3800000e-04   2.3900000e-04  -2.3800000e-04
   1.4410000e+03   5.6104500e+00   6.9729000e-02  -1.9526000e-02  -1.0300000e-02   2.3800000e-04   2.3900000e-04  -2.3800000e-04
   1.4420000e+03   5.6143470e+00   5.8114000e-02  -2.9312000e-02  -3.6050000e-02   2.3800000e-04   2.3900000e-04  -2.3800000e-04
   1.4430000e+03   5.6182430e+00   4.6487000e-02  -1.4647000e-02  -5.6650000e-02   2.3800000e-04   2.3900000e-04  -2.3800000e-04
   1.4440000e+03   5.6221400e+00   6.3922000e-02  -2.4418000e-02  -3.6050000e-02   2.3800000e-04   2.3900000e-04  -2.3800000e-04
   1.4450000e+03   5.6260350e+00   4.6495000e-02  -2.9317000e-02   5.1500000e-03   2.3800000e-04   2.3900000e-04  -2.3800000e-04
   1.4460000e+03   5.6299310e+00   6.3905000e-02   9.8120000e-03  -2.5750000e-02   2.3800000e-04   2.3900000e-04  -2.3800000e-04
   1.4470000e+03   5.6338270e+00   4.0670000e-02   2.0000000e-05  -1.5450000e-02   2.3800000e-04   2.3900000e-04  -2.3800000e-04
   1.4480000e+03   5.6377230e+00   9.2962000e-02  -4.8450000e-03  -3.0900000e-02   2.3800000e-04   2.3900000e-04  -2.3800000e-04
   1.4490000e+03   5.6416190e+00   2.9055000e-02  -9.7660000e-03   2.0600000e-02   2.3800000e-04   2.3900000e-04  -2.3800000e-04
   1.4500000e+03   5.6455140e+00   1.9000000e-05  -3.9120000e-02   0.0000000e+00   2.3800000e-04   2.3900000e-04  -2.3800000e-04
   1.4510000e+03   5.6494100e+00   8.7164000e-02  -2.9298000e-02   3.6050000e-02   2.3800000e-04   2.3900000e-04  -2.3800000e-04
   1.4520000e+03   5.6533060e+00   4.0689000e-02  -3.9100000e-02   1.0300000e-02   2.3800000e-04   2.3900000e-04  -2.3800000e-04
   1.4530000e+03   5.6572010e+00   1.7421000e-02   1.9568000e-02   5.1500000e-03   2.3800000e-04   2.3900000e-04  -2.3800000e-04
   1.4540000e+03   5.6610980e+00   8.1342000e-02  -4.8510000e-03  -5.1500000e-03   2.3800000e-04   2.3900000e-04  -2.3800000e-04
   1.4550000e+03   5.6649940e+00   3.4858000e-02   4.9070000e-03  -1.0300000e-02   2.3800000e-04   2.3900000e-04  -2.3800000e-04
   1.4560000e+03   5.6688890e+00   4.6494000e-02  -2.9318000e-02   3.0900000e-02   2.3800000e-04   2.3900000e-04  -2.3800000e-04
   1.4570000e+03   5.6727860e+00  -1.1620000e-02  -6.0000000e-06  -2.5750000e-02   2.3800000e-04   2.3900000e-04  -2.3800000e-04
   1.4580000e+03   5.6766920e+00   6.3932000e-02  -4.3978000e-02  -2.0600000e-02   2.3800000e-04   2.3900000e-04  -2.3800000e-04
   1.4590000e+03   5.6805770e+00   3.4882000e-02  -4.3993000e-02  -6.1800000e-02   2.3800000e-04   2.3900000e-04  -2.3800000e-04
   1.4600000e+03   5.6844720e+00  -1.1625000e-02   9.7740000e-03  -4.6350000e-02   2.3800000e-04   2.3900000e-04  -2.3800000e-04
   1.4610000e+03   5.6883700e+00   5.8107000e-02  -1.4641000e-02  -6.6950000e-02   2.3800000e-04   2.3900000e-04  -2.3800000e-04
   1.4620000e+03   5.6922650e+00   2.9057000e-02  -1.4656000e-02  -4.1200000e-02   2.3800000e-04   2.3900000e-04  -2.3800000e-04
   1.4630000e+03   5.6961620e+00   7.5521000e-02   1.9596000e-02  -1.0300000e-02   2.3800000e-04   2.3900000e-04  -2.3800000e-04
   1.4640000e+03   5.7000580e+00   4.0668000e-02   4.9100000e-03   2.5750000e-02   2.3800000e-04   2.3900000e-04  -2.3800000e-04
   1.4650000e+03   5.7039510e+00   6.3896000e-02   2.9371000e-02  -5.1500000e-02   2.3800000e-04   2.3900000e-04  -2.3800000e-04
   1.4660000e+03   5.7078480e+00   7.5521000e-02   1.9596000e-02  -1.5450000e-02   2.3800000e-04   2.3900000e-04  -2.3800000e-04
   1.4670000e+03   5.7117440e+00   1.7430000e-02   8.0000000e-06  -2.0600000e-02   2.3800000e-04   2.3900000e-04  -2.3800000e-04
   1.4680000e+03   5.7156400e+00   9.2951000e-02   1.9605000e-02   0.0000000e+00   2.3800000e-04   2.3900000e-04  -2.3800000e-04
   1.4690000e+03   5.7195360e+00   4.6489000e-02  -1.9538000e-02   1.0300000e-02   2.3800000e-04   2.3900000e-04  -2.3800000e-04
   1.4700000e+03   5.7234310e+00   3.4846000e-02   2.9357000e-02   3.6050000e-02   2.3800000e-04   2.3900000e-04  -2.3800000e-04
   1.4710000e+03   5.7273280e+00   7.5528000e-02   4.9260000e-03  -3.0900000e-02   2.3800000e-04   2.3900000e-04  -2.3800000e-04
   1.4720000e+03   5.7312240e+00   4.0663000e-02   1.4690000e-02  -3.0900000e-02   2.3800000e-04   2.3900000e-04  -2.3800000e-04
   1.4730000e+03   5.7351200e+00   6.3905000e-02   9.8120000e-03   0.0000000e+00   2.3800000e-04   2.3900000e-04  -2.3800000e-04
   1.4740000e+03   5.7390150e+00  -1.5000000e-05   2.9340000e-02  -5.1500000e-03   2.3800000e-04   2.3900000e-04  -2.3800000e-04
   1.4750000e+03   5.7429120e+00   5.2302000e-02  -2.4424000e-02   5.1500000e-03   2.3800000e-04   2.3900000e-04  -2.3800000e-04
   1.4760000e+03   5.7468070e+00   7.5535000e-02  -9.7430000e-03  -3.0900000e-02   2.3800000e-04   2.3900000e-04  -2.3800000e-04
   1.4770000e+03   5.7507040e+00   1.7421000e-02   1.9568000e-02  -3.6050000e-02   2.3800000e-04   2.3900000e-04  -2.3800000e-04
   1.4780000e+03   5.7546070e+00   2.3252000e-02  -2.4439000e-02  -7.7250000e-02   2.3800000e-04   2.3900000e-04  -2.3800000e-04
   1.4790000e+03   5.7584940e+00   7.5549000e-02  -3.9084000e-02  -5.1500000e-02   2.3800000e-04   2.3900000e-04  -2.3800000e-04
   1.4800000e+03   5.7623910e+00   5.8088000e-02   2.4478000e-02  -6.1800000e-02   2.3800000e-04   2.3900000e-04  -2.3800000e-04
   1.4810000e+03   5.7662870e+00   2.3252000e-02  -2.4439000e-02  -1.0300000e-02   2.3800000e-04   2.3900000e-04  -2.3800000e-04
   1.4820000e+03   5.7701830e+00   7.5518000e-02   2.4486000e-02  -5.6650000e-02   2.3800000e-04   2.3900000e-04  -2.3800000e-04
   1.4830000e+03   5.7740790e+00   5.8098000e-02   4.9180000e-03   2.0600000e-02   2.3800000e-04   2.3900000e-04  -2.3800000e-04
   1.4840000e+03   5.7779750e+00   2.9045000e-02   9.7940000e-03  -3.6050000e-02   2.3800000e-04   2.3900000e-04  -2.3800000e-04
   1.4850000e+03   5.7818700e+00   5.8080000e-03   4.8930000e-03   0.0000000e+00   2.3800000e-04   2.3900000e-04  -2.3800000e-04
   1.4860000e+03   5.7857670e+00   6.3910000e-02   3.2000000e-05   0.0000000e+00   2.3800000e-04   2.3900000e-04  -2.3800000e-04
   1.4870000e+03   5.7896630e+00   2.3264000e-02  -4.8888000e-02   3.6050000e-02   2.3800000e-04   2.3900000e-04  -2.3800000e-04
   1.4880000e+03   5.7935590e+00   5.8000000e-03   1.9563000e-02   5.1500000e-03   2.3800000e-04   2.3900000e-04  -2.3800000e-04
   1.4890000e+03   5.7974540e+00   7.5530000e-02   3.7000000e-05   1.0300000e-02   2.3800000e-04   2.3900000e-04  -2.3800000e-04
   1.4900000e+03   5.8013500e+00   4.6473000e-02   1.4693000e-02  -1.5450000e-02   2.3800000e-04   2.3900000e-04  -2.3800000e-04
   1.4910000e+03   5.8052460e+00   1.7411000e-02   3.9128000e-02  -1.0300000e-02   2.3800000e-04   2.3900000e-04  -2.3800000e-04
   1.4920000e+03   5.8091430e+00   8.1352000e-02  -2.4411000e-02   1.0300000e-02   2.3800000e-04   2.3900000e-04  -2.3800000e-04
   1.4930000e+03   5.8130370e+00   5.8114000e-02  -2.9312000e-02  -3.0900000e-02   2.3800000e-04   2.3900000e-04  -2.3800000e-04
   1.4940000e+03   5.8169330e+00   5.2292000e-02  -4.8650000e-03   0.0000000e+00   2.3800000e-04   2.3900000e-04  -2.3800000e-04
   1.4950000e+03   5.8208290e+00  -1.1594000e-02  -5.3796000e-02  -5.6650000e-02   2.3800000e-04   2.3900000e-04  -2.3800000e-04
   1.4960000e+03   5.8247250e+00   6.3924000e-02  -2.9309000e-02  -5.1500000e-02   2.3800000e-04   2.3900000e-04  -2.3800000e-04
   1.4970000e+03   5.8286210e+00   5.8114000e-02  -2.9312000e-02  -6.6950000e-02   2.3800000e-04   2.3900000e-04  -2.3800000e-04
   1.4980000e+03   5.8325170e+00  -1.7418000e-02  -2.4458000e-02  -3.6050000e-02   2.3800000e-04   2.3900000e-04  -2.3800000e-04
   1.4990000e+03   5.8364120e+00   6.3905000e-02   9.8110000e-03  -3.6050000e-02   2.3800000e-04   2.3900000e-04  -2.3800000e-04
   1.5000000e+03   5.8403090e+00   3.4872000e-02  -2.4433000e-02  -5.1500000e-03   2.3800000e-04   2.3900000e-04  -2.3800000e-04
   1.5010000e+03   5.8442040e+00   1.1621000e-01  -1.9503000e-02  -1.0300000e-02   2.3800000e-04   2.3900000e-04  -2.3800000e-04
   1.5020000e+03   5.8481000e+00   1.7435000e-02  -9.7710000e-03  -1.5450000e-02   2.3800000e-04   2.3900000e-04  -2.3800000e-04
   1.5030000e+03   5.8519980e+00   4.0680000e-02  -1.9540000e-02  -2.0600000e-02   2.3800000e-04   2.3900000e-04  -2.3800000e-04
   1.5040000e+03   5.8558920e+00   1.2202000e-01  -1.9500000e-02   0.0000000e+00   2.3800000e-04   2.3900000e-04  -2.3800000e-04
   1.5050000e+03   5.8597880e+00  -1.1615000e-02  -9.7860000e-03   5.1500000e-03   2.3800000e-04   2.3900000e-04  -2.3800000e-04
   1.5060000e+03   5.8636850e+00   4.6480000e-02   2.2000000e-05   3.0900000e-02   2.3800000e-04   2.3900000e-04  -2.3800000e-04
   1.5070000e+03   5.8675800e+00   1.1040600e-01  -3.4177000e-02  -3.0900000e-02   2.3800000e-04   2.3900000e-04  -2.3800000e-04
   1.5080000e+03   5.8715150e+00   1.7418000e-02   2.4458000e-02   0.0000000e+00   2.3800000e-04   2.3900000e-04  -2.3800000e-04
   1.5090000e+03   5.8753710e+00   7.5537000e-02  -1.4634000e-02  -5.1500000e-03   2.3800000e-04   2.3900000e-04  -2.3800000e-04
   1.5100000e+03   5.8792830e+00   1.1615000e-02   9.7860000e-03  -3.0900000e-02   2.3800000e-04   2.3900000e-04  -2.3800000e-04
   1.5110000e+03   5.8831620e+00   8.1371000e-02  -6.3531000e-02   2.5750000e-02   2.3800000e-04   2.3900000e-04  -2.3800000e-04
   1.5120000e+03   5.8870600e+00   1.9000000e-05  -3.9120000e-02  -1.0300000e-02   2.3800000e-04   2.3900000e-04  -2.3800000e-04
   1.5130000e+03   5.8909560e+00   1.7439000e-02  -1.9552000e-02  -1.0300000e-02   2.3800000e-04   2.3900000e-04  -2.3800000e-04
   1.5140000e+03   5.8948510e+00   8.1361000e-02  -4.3971000e-02  -8.7550000e-02   2.3800000e-04   2.3900000e-04  -2.3800000e-04
   1.5150000e+03   5.8987470e+00  -3.4850000e-02  -1.9577000e-02  -3.0900000e-02   2.3800000e-04   2.3900000e-04  -2.3800000e-04
   1.5160000e+03   5.9026440e+00   2.3238000e-02   4.9010000e-03  -5.6650000e-02   2.3800000e-04   2.3900000e-04  -2.3800000e-04
   1.5170000e+03   5.9065390e+00   5.8102000e-02  -4.8610000e-03  -5.6650000e-02   2.3800000e-04   2.3900000e-04  -2.3800000e-04
   1.5180000e+03   5.9104360e+00   6.3900000e-02   1.9592000e-02  -5.1500000e-03   2.3800000e-04   2.3900000e-04  -2.3800000e-04
   1.5190000e+03   5.9143330e+00   2.3233000e-02   1.4681000e-02   4.1200000e-02   2.3800000e-04   2.3900000e-04  -2.3800000e-04
   1.5200000e+03   5.9182270e+00   5.8150000e-03  -9.7770000e-03  -4.6350000e-02   2.3800000e-04   2.3900000e-04  -2.3800000e-04
   1.5210000e+03   5.9221240e+00   5.2302000e-02  -2.4425000e-02  -1.5450000e-02   2.3800000e-04   2.3900000e-04  -2.3800000e-04
   1.5220000e+03   5.9260180e+00   4.0675000e-02  -9.7600000e-03   1.0300000e-02   2.3800000e-04   2.3900000e-04  -2.3800000e-04
   1.5230000e+03   5.9299140e+00   2.9055000e-02  -9.7660000e-03   5.1500000e-03   2.3800000e-04   2.3900000e-04  -2.3800000e-04
   1.5240000e+03   5.9338100e+00   8.1340000e-02   3.9000000e-05   1.5450000e-02   2.3800000e-04   2.3900000e-04  -2.3800000e-04
   1.5250000e+03   5.9377060e+00   4.0661000e-02   1.9580000e-02   3.6050000e-02   2.3800000e-04   2.3900000e-04  -2.3800000e-04
   1.5260000e+03   5.9416030e+00   5.8120000e-03  -4.8870000e-03  -1.5450000e-02   2.3800000e-04   2.3900000e-04  -2.3800000e-04
   1.5270000e+03   5.9454980e+00   2.3226000e-02   2.9351000e-02  -1.0300000e-02   2.3800000e-04   2.3900000e-04  -2.3800000e-04
   1.5280000e+03   5.9493930e+00   5.2304000e-02  -2.9315000e-02   5.1500000e-03   2.3800000e-04   2.3900000e-04  -2.3800000e-04
   1.5290000e+03   5.9532900e+00   2.3252000e-02  -2.4439000e-02  -1.0300000e-02   2.3800000e-04   2.3900000e-04  -2.3800000e-04
   1.5300000e+03   5.9571840e+00   5.2292000e-02  -4.8640000e-03   5.1500000e-03   2.3800000e-04   2.3900000e-04  -2.3800000e-04
   1.5310000e+03   5.9610820e+00   5.2312000e-02  -4.3984000e-02  -5.6650000e-02   2.3800000e-04   2.3900000e-04  -2.3800000e-04
   1.5320000e+03   5.9649790e+00   6.3920000e-02  -1.9528000e-02  -3.0900000e-02   2.3800000e-04   2.3900000e-04  -2.3800000e-04
   1.5330000e+03   5.9688740e+00   2.9048000e-02   4.9040000e-03  -7.7250000e-02   2.3800000e-04   2.3900000e-04  -2.3800000e-04
   1.5340000e+03   5.9727690e+00   4.6492000e-02  -2.4428000e-02  -7.7250000e-02   2.3800000e-04   2.3900000e-04  -2.3800000e-04
   1.5350000e+03   5.9766660e+00   7.5514000e-02   3.4266000e-02  -4.6350000e-02   2.3800000e-04   2.3900000e-04  -2.3800000e-04
   1.5360000e+03   5.9805620e+00   1.1625000e-02  -9.7740000e-03   5.1500000e-03   2.3800000e-04   2.3900000e-04  -2.3800000e-04
   1.5370000e+03   5.9844560e+00   6.3915000e-02  -9.7490000e-03  -3.0900000e-02   2.3800000e-04   2.3900000e-04  -2.3800000e-04
   1.5380000e+03   5.9883520e+00   4.0682000e-02  -2.4430000e-02   5.1500000e-03   2.3800000e-04   2.3900000e-04  -2.3800000e-04
   1.5390000e+03   5.9922490e+00   1.2201000e-01   5.9000000e-05  -3.6050000e-02   2.3800000e-04   2.3900000e-04  -2.3800000e-04
   1.5400000e+03   5.9961440e+00   2.3252000e-02  -2.4439000e-02  -5.1500000e-03   2.3800000e-04   2.3900000e-04  -2.3800000e-04
   1.5410000e+03   6.0000400e+00   2.9038000e-02   2.4464000e-02  -4.1200000e-02   2.3800000e-04   2.3900000e-04  -2.3800000e-04
   1.5420000e+03   6.0039450e+00   9.2953000e-02   1.4715000e-02   2.5750000e-02   2.3800000e-04   2.3900000e-04  -2.3800000e-04
   1.5430000e+03   6.0078320e+00   2.9031000e-02   3.9134000e-02   1.5450000e-02   2.3800000e-04   2.3900000e-04  -2.3800000e-04
   1.5440000e+03   6.0117280e+00   4.0655000e-02   2.9360000e-02   2.5750000e-02   2.3800000e-04   2.3900000e-04  -2.3800000e-04
   1.5450000e+03   6.0156250e+00   1.1039700e-01  -1.4615000e-02  -3.6050000e-02   2.3800000e-04   2.3900000e-04  -2.3800000e-04
   1.5460000e+03   6.0195200e+00   3.4870000e-02  -1.9543000e-02  -1.0300000e-02   2.3800000e-04   2.3900000e-04  -2.3800000e-04
   1.5470000e+03   6.0234170e+00   4.6495000e-02  -2.9317000e-02   2.5750000e-02   2.3800000e-04   2.3900000e-04  -2.3800000e-04
   1.5480000e+03   6.0273120e+00  -1.1608000e-02  -2.4456000e-02  -1.5450000e-02   2.3800000e-04   2.3900000e-04  -2.3800000e-04
   1.5490000e+03   6.0312080e+00   6.3919000e-02  -1.9529000e-02  -3.6050000e-02   2.3800000e-04   2.3900000e-04  -2.3800000e-04
   1.5500000e+03   6.0351050e+00   2.9062000e-02  -2.4436000e-02  -2.5750000e-02   2.3800000e-04   2.3900000e-04  -2.3800000e-04
   1.5510000e+03   6.0389990e+00   1.4000000e-05  -2.9340000e-02  -3.0900000e-02   2.3800000e-04   2.3900000e-04  -2.3800000e-04
   1.5520000e+03   6.0428950e+00   8.7152000e-02  -4.8480000e-03  -8.7550000e-02   2.3800000e-04   2.3900000e-04  -2.3800000e-04
   1.5530000e+03   6.0467920e+00   1.1632000e-02  -2.4444000e-02  -9.2700000e-02   2.3800000e-04   2.3900000e-04  -2.3800000e-04
   1.5540000e+03   6.0506880e+00   6.3912000e-02  -4.8590000e-03   0.0000000e+00   2.3800000e-04   2.3900000e-04  -2.3800000e-04
   1.5550000e+03   6.0545840e+00   4.6492000e-02  -2.4428000e-02  -5.1500000e-03   2.3800000e-04   2.3900000e-04  -2.3800000e-04
   1.5560000e+03   6.0584790e+00   7.5539000e-02  -1.9524000e-02  -3.0900000e-02   2.3800000e-04   2.3900000e-04  -2.3800000e-04
   1.5570000e+03   6.0623750e+00   5.2311000e-02  -4.3985000e-02   5.1500000e-03   2.3800000e-04   2.3900000e-04  -2.3800000e-04
   1.5580000e+03   6.0662710e+00   4.0665000e-02   9.8000000e-03  -4.1200000e-02   2.3800000e-04   2.3900000e-04  -2.3800000e-04
   1.5590000e+03   6.0701660e+00   1.1039000e-01   5.5000000e-05   0.0000000e+00   2.3800000e-04   2.3900000e-04  -2.3800000e-04
   1.5600000e+03   6.0740630e+00   5.2300000e-02  -1.9534000e-02   5.1500000e-03   2.3800000e-04   2.3900000e-04  -2.3800000e-04
   1.5610000e+03   6.0779890e+00   1.7420000e-02   1.9569000e-02   4.1200000e-02   2.3800000e-04   2.3900000e-04  -2.3800000e-04
   1.5620000e+03   6.0818540e+00   6.3922000e-02  -2.4418000e-02  -2.0600000e-02   2.3800000e-04   2.3900000e-04  -2.3800000e-04
   1.5630000e+03   6.0857500e+00   6.3910000e-02   3.1000000e-05   1.0300000e-02   2.3800000e-04   2.3900000e-04  -2.3800000e-04
   1.5640000e+03   6.0896470e+00   2.9076000e-02  -5.3776000e-02   2.0600000e-02   2.3800000e-04   2.3900000e-04  -2.3800000e-04
   1.5650000e+03   6.0935430e+00   3.4879000e-02  -3.9103000e-02  -3.0900000e-02   2.3800000e-04   2.3900000e-04  -2.3800000e-04
   1.5660000e+03   6.0974370e+00   4.0682000e-02  -2.4430000e-02  -7.2100000e-02   2.3800000e-04   2.3900000e-04  -2.3800000e-04
   1.5670000e+03   6.1013330e+00   9.2981000e-02  -4.3965000e-02  -1.5450000e-02   2.3800000e-04   2.3900000e-04  -2.3800000e-04
   1.5680000e+03   6.1052290e+00   5.0000000e-06  -9.7800000e-03  -1.0300000e-02   2.3800000e-04   2.3900000e-04  -2.3800000e-04
   1.5690000e+03   6.1091250e+00   3.4867000e-02  -1.4653000e-02  -7.2100000e-02   2.3800000e-04   2.3900000e-04  -2.3800000e-04
   1.5700000e+03   6.1130210e+00   5.8095000e-02   9.8080000e-03  -5.6650000e-02   2.3800000e-04   2.3900000e-04  -2.3800000e-04
   1.5710000e+03   6.1169160e+00   6.3912000e-02  -4.8590000e-03  -3.6050000e-02   2.3800000e-04   2.3900000e-04  -2.3800000e-04
   1.5720000e+03   6.1208130e+00  -5.8030000e-03  -1.4673000e-02  -2.5750000e-02   2.3800000e-04   2.3900000e-04  -2.3800000e-04
   1.5730000e+03   6.1247090e+00   4.0687000e-02  -3.4210000e-02   0.0000000e+00   2.3800000e-04   2.3900000e-04  -2.3800000e-04
   1.5740000e+03   6.1286050e+00   5.8107000e-02  -1.4641000e-02   1.5450000e-02   2.3800000e-04   2.3900000e-04  -2.3800000e-04
   1.5750000e+03   6.1325010e+00   4.6490000e-02  -1.9537000e-02  -3.6050000e-02   2.3800000e-04   2.3900000e-04  -2.3800000e-04
   1.5760000e+03   6.1363970e+00   4.0672000e-02  -4.8700000e-03  -5.1500000e-03   2.3800000e-04   2.3900000e-04  -2.3800000e-04
   1.5770000e+03   6.1402920e+00   7.5535000e-02  -9.7440000e-03  -1.0300000e-02   2.3800000e-04   2.3900000e-04  -2.3800000e-04
   1.5780000e+03   6.1441880e+00   2.3240000e-02   1.1000000e-05   2.0600000e-02   2.3800000e-04   2.3900000e-04  -2.3800000e-04
   1.5790000e+03   6.1480850e+00   4.0686000e-02  -3.4210000e-02   0.0000000e+00   2.3800000e-04   2.3900000e-04  -2.3800000e-04
   1.5800000e+03   6.1519790e+00   7.5516000e-02   2.9376000e-02   3.0900000e-02   2.3800000e-04   2.3900000e-04  -2.3800000e-04
   1.5810000e+03   6.1558750e+00   4.6511000e-02  -6.3548000e-02  -2.5750000e-02   2.3800000e-04   2.3900000e-04  -2.3800000e-04
   1.5820000e+03   6.1597720e+00   1.1620000e-02   6.0000000e-06   1.0300000e-02   2.3800000e-04   2.3900000e-04  -2.3800000e-04
   1.5830000e+03   6.1636680e+00   8.7157000e-02  -1.4628000e-02  -8.7550000e-02   2.3800000e-04   2.3900000e-04  -2.3800000e-04
   1.5840000e+03   6.1675640e+00   3.4872000e-02  -2.4433000e-02  -1.0300000e-02   2.3800000e-04   2.3900000e-04  -2.3800000e-04
   1.5850000e+03   6.1714590e+00   4.0672000e-02  -4.8700000e-03  -4.1200000e-02   2.3800000e-04   2.3900000e-04  -2.3800000e-04
   1.5860000e+03   6.1753550e+00  -5.8080000e-03  -4.8930000e-03  -3.6050000e-02   2.3800000e-04   2.3900000e-04  -2.3800000e-04
   1.5870000e+03   6.1792520e+00   6.3910000e-02   3.2000000e-05  -4.6350000e-02   2.3800000e-04   2.3900000e-04  -2.3800000e-04
   1.5880000e+03   6.1831470e+00   5.2285000e-02   9.8060000e-03  -8.7550000e-02   2.3800000e-04   2.3900000e-04  -2.3800000e-04
   1.5890000e+03   6.1870440e+00  -1.1625000e-02   9.7740000e-03  -3.0900000e-02   2.3800000e-04   2.3900000e-04  -2.3800000e-04
   1.5900000e+03   6.1909390e+00   8.7152000e-02  -4.8470000e-03  -3.6050000e-02   2.3800000e-04   2.3900000e-04  -2.3800000e-04
   1.5910000e+03   6.1948350e+00   4.0682000e-02  -2.4430000e-02  -1.5450000e-02   2.3800000e-04   2.3900000e-04  -2.3800000e-04
   1.5920000e+03   6.1987310e+00   8.7150000e-02   4.2000000e-05   3.0900000e-02   2.3800000e-04   2.3900000e-04  -2.3800000e-04
   1.5930000e+03   6.2026280e+00   4.0677000e-02  -1.4650000e-02   5.1500000e-03   2.3800000e-04   2.3900000e-04  -2.3800000e-04
   1.5940000e+03   6.2065220e+00   3.4841000e-02   3.9137000e-02  -6.1800000e-02   2.3800000e-04   2.3900000e-04  -2.3800000e-04
   1.5950000e+03   6.2104180e+00   8.1333000e-02   1.4709000e-02  -2.5750000e-02   2.3800000e-04   2.3900000e-04  -2.3800000e-04
   1.5960000e+03   6.2143140e+00   1.1606000e-02   2.9346000e-02   0.0000000e+00   2.3800000e-04   2.3900000e-04  -2.3800000e-04
   1.5970000e+03   6.2182100e+00   7.5523000e-02   1.4706000e-02   1.5450000e-02   2.3800000e-04   2.3900000e-04  -2.3800000e-04
   1.5980000e+03   6.2221060e+00   7.5546000e-02  -3.4194000e-02   5.1500000e-03   2.3800000e-04   2.3900000e-04  -2.3800000e-04
   1.5990000e+03   6.2260020e+00  -5.8150000e-03   9.7770000e-03   5.1500000e-02   2.3800000e-04   2.3900000e-04  -2.3800000e-04
   1.6000000e+03   6.2298970e+00   9.2967000e-02  -1.4624000e-02  -3.6050000e-02   2.3800000e-04   2.3900000e-04  -2.3800000e-04
   1.6010000e+03   6.2337940e+00   4.6490000e-02  -1.9537000e-02   0.0000000e+00   2.3800000e-04   2.3900000e-04  -2.3800000e-04
   1.6020000e+03   6.2376890e+00   4.6485000e-02  -9.7570000e-03  -8.2400000e-02   2.3800000e-04   2.3900000e-04  -2.3800000e-04
   1.6030000e+03   6.2415860e+00   2.0000000e-06  -4.8900000e-03  -1.5450000e-02   2.3800000e-04   2.3900000e-04  -2.3800000e-04
   1.6040000e+03   6.2454820e+00   4.0675000e-02  -9.7600000e-03  -6.1800000e-02   2.3800000e-04   2.3900000e-04  -2.3800000e-04
   1.6050000e+03   6.2493780e+00   1.0458200e-01  -4.8380000e-03  -7.2100000e-02   2.3800000e-04   2.3900000e-04  -2.3800000e-04
   1.6060000e+03   6.2532810e+00  -1.1620000e-02  -6.0000000e-06  -3.0900000e-02   2.3800000e-04   2.3900000e-04  -2.3800000e-04
   1.6070000e+03   6.2571700e+00   3.4869000e-02  -1.9543000e-02  -6.1800000e-02   2.3800000e-04   2.3900000e-04  -2.3800000e-04
   1.6080000e+03   6.2610660e+00   8.1356000e-02  -3.4191000e-02  -6.6950000e-02   2.3800000e-04   2.3900000e-04  -2.3800000e-04
   1.6090000e+03   6.2649600e+00   6.3912000e-02  -4.8590000e-03  -1.0300000e-02   2.3800000e-04   2.3900000e-04  -2.3800000e-04
   1.6100000e+03   6.2688560e+00   3.4891000e-02  -6.3553000e-02   0.0000000e+00   2.3800000e-04   2.3900000e-04  -2.3800000e-04
   1.6110000e+03   6.2727530e+00   5.8086000e-02   2.9368000e-02  -3.0900000e-02   2.3800000e-04   2.3900000e-04  -2.3800000e-04
   1.6120000e+03   6.2766490e+00   7.5542000e-02  -2.4414000e-02  -1.5450000e-02   2.3800000e-04   2.3900000e-04  -2.3800000e-04
   1.6130000e+03   6.2805440e+00   3.4853000e-02   1.4687000e-02  -3.0900000e-02   2.3800000e-04   2.3900000e-04  -2.3800000e-04
   1.6140000e+03   6.2844390e+00   1.7430000e-02   8.0000000e-06   0.0000000e+00   2.3800000e-04   2.3900000e-04  -2.3800000e-04
   1.6150000e+03   6.2883360e+00   9.2970000e-02  -1.9514000e-02   1.0300000e-02   2.3800000e-04   2.3900000e-04  -2.3800000e-04
   1.6160000e+03   6.2922330e+00   3.4860000e-02   1.7000000e-05   3.6050000e-02   2.3800000e-04   2.3900000e-04  -2.3800000e-04
   1.6170000e+03   6.2961290e+00   2.9074000e-02  -4.8886000e-02  -3.6050000e-02   2.3800000e-04   2.3900000e-04  -2.3800000e-04
   1.6180000e+03   6.3000250e+00   6.3925000e-02  -2.9308000e-02  -2.0600000e-02   2.3800000e-04   2.3900000e-04  -2.3800000e-04
   1.6190000e+03   6.3039210e+00   6.3922000e-02  -2.4418000e-02  -7.7250000e-02   2.3800000e-04   2.3900000e-04  -2.3800000e-04
   1.6200000e+03   6.3078170e+00   1.1634000e-02  -2.9334000e-02   1.5450000e-02   2.3800000e-04   2.3900000e-04  -2.3800000e-04
   1.6210000e+03   6.3117120e+00   6.3901000e-02   1.9591000e-02  -5.6650000e-02   2.3800000e-04   2.3900000e-04  -2.3800000e-04
   1.6220000e+03   6.3156090e+00   5.8098000e-02   4.9180000e-03  -1.5450000e-02   2.3800000e-04   2.3900000e-04  -2.3800000e-04
   1.6230000e+03   6.3195030e+00   1.1601000e-02   3.9126000e-02  -3.0900000e-02   2.3800000e-04   2.3900000e-04  -2.3800000e-04
   1.6240000e+03   6.3233990e+00   5.8170000e-03  -1.4667000e-02  -7.7250000e-02   2.3800000e-04   2.3900000e-04  -2.3800000e-04
   1.6250000e+03   6.3272950e+00   4.0670000e-02   2.0000000e-05  -4.6350000e-02   2.3800000e-04   2.3900000e-04  -2.3800000e-04
   1.6260000e+03   6.3311920e+00   6.9741000e-02  -4.3976000e-02  -4.6350000e-02   2.3800000e-04   2.3900000e-04  -2.3800000e-04
   1.6270000e+03   6.3350880e+00   1.1641000e-02  -4.4004000e-02  -2.5750000e-02   2.3800000e-04   2.3900000e-04  -2.3800000e-04
   1.6280000e+03   6.3389830e+00   8.7157000e-02  -1.4628000e-02  -3.6050000e-02   2.3800000e-04   2.3900000e-04  -2.3800000e-04
   1.6290000e+03   6.3428780e+00   5.2302000e-02  -2.4425000e-02   5.1500000e-03   2.3800000e-04   2.3900000e-04  -2.3800000e-04
   1.6300000e+03   6.3467750e+00  -1.0000000e-05   1.9560000e-02  -4.1200000e-02   2.3800000e-04   2.3900000e-04  -2.3800000e-04
   1.6310000e+03   6.3506710e+00   5.2285000e-02   9.8060000e-03  -3.6050000e-02   2.3800000e-04   2.3900000e-04  -2.3800000e-04
   1.6320000e+03   6.3545670e+00   2.9050000e-02   1.4000000e-05  -3.0900000e-02   2.3800000e-04   2.3900000e-04  -2.3800000e-04
   1.6330000e+03   6.3584640e+00   8.7131000e-02   3.9163000e-02   3.0900000e-02   2.3800000e-04   2.3900000e-04  -2.3800000e-04
   1.6340000e+03   6.3623590e+00   1.1639000e-02  -3.9114000e-02   1.0300000e-02   2.3800000e-04   2.3900000e-04  -2.3800000e-04
   1.6350000e+03   6.3662540e+00   5.2295000e-02  -9.7550000e-03   2.5750000e-02   2.3800000e-04   2.3900000e-04  -2.3800000e-04
   1.6360000e+03   6.3701520e+00   9.8796000e-02  -5.3742000e-02  -4.1200000e-02   2.3800000e-04   2.3900000e-04  -2.3800000e-04
   1.6370000e+03   6.3740470e+00   3.4860000e-02   1.7000000e-05   1.5450000e-02   2.3800000e-04   2.3900000e-04  -2.3800000e-04
   1.6380000e+03   6.3779410e+00   6.9711000e-02   1.9594000e-02  -8.2400000e-02   2.3800000e-04   2.3900000e-04  -2.3800000e-04
   1.6390000e+03   6.3818370e+00   5.8120000e-03  -4.8870000e-03  -1.0300000e-02   2.3800000e-04   2.3900000e-04  -2.3800000e-04
   1.6400000e+03   6.3857340e+00   6.3894000e-02   3.4261000e-02  -4.1200000e-02   2.3800000e-04   2.3900000e-04  -2.3800000e-04
   1.6410000e+03   6.3896300e+00   1.1618000e-02   4.8960000e-03  -3.0900000e-02   2.3800000e-04   2.3900000e-04  -2.3800000e-04
   1.6420000e+03   6.3935260e+00  -3.4879000e-02   3.9103000e-02  -2.5750000e-02   2.3800000e-04   2.3900000e-04  -2.3800000e-04
   1.6430000e+03   6.3974200e+00   9.8775000e-02  -9.7320000e-03  -9.7850000e-02   2.3800000e-04   2.3900000e-04  -2.3800000e-04
   1.6440000e+03   6.4013170e+00   1.5000000e-05  -2.9340000e-02  -5.1500000e-02   2.3800000e-04   2.3900000e-04  -2.3800000e-04
   1.6450000e+03   6.4052130e+00   6.3912000e-02  -4.8580000e-03  -1.5450000e-02   2.3800000e-04   2.3900000e-04  -2.3800000e-04
   1.6460000e+03   6.4091100e+00   5.8110000e-02  -1.9531000e-02  -1.5450000e-02   2.3800000e-04   2.3900000e-04  -2.3800000e-04
   1.6470000e+03   6.4130060e+00   2.3223000e-02   3.4241000e-02  -4.1200000e-02   2.3800000e-04   2.3900000e-04  -2.3800000e-04
   1.6480000e+03   6.4169020e+00   4.0677000e-02  -1.4650000e-02   0.0000000e+00   2.3800000e-04   2.3900000e-04  -2.3800000e-04
   1.6490000e+03   6.4207970e+00   3.4836000e-02   4.8917000e-02  -4.6350000e-02   2.3800000e-04   2.3900000e-04  -2.3800000e-04
   1.6500000e+03   6.4246930e+00   7.5516000e-02   2.9376000e-02  -2.5750000e-02   2.3800000e-04   2.3900000e-04  -2.3800000e-04
   1.6510000e+03   6.4285900e+00   3.4860000e-02   1.7000000e-05   1.0300000e-02   2.3800000e-04   2.3900000e-04  -2.3800000e-04
   1.6520000e+03   6.4324840e+00   5.8100000e-03   3.0000000e-06   4.6350000e-02   2.3800000e-04   2.3900000e-04  -2.3800000e-04
   1.6530000e+03   6.4363790e+00   9.2967000e-02  -1.4625000e-02  -5.1500000e-03   2.3800000e-04   2.3900000e-04  -2.3800000e-04
   1.6540000e+03   6.4402760e+00   1.7439000e-02  -1.9552000e-02   1.0300000e-02   2.3800000e-04   2.3900000e-04  -2.3800000e-04
   1.6550000e+03   6.4441720e+00   3.4874000e-02  -2.9323000e-02  -2.0600000e-02   2.3800000e-04   2.3900000e-04  -2.3800000e-04
   1.6560000e+03   6.4480690e+00   1.1620000e-02   6.0000000e-06  -3.0900000e-02   2.3800000e-04   2.3900000e-04  -2.3800000e-04
   1.6570000e+03   6.4519640e+00   4.0670000e-02   2.0000000e-05  -9.7850000e-02   2.3800000e-04   2.3900000e-04  -2.3800000e-04
   1.6580000e+03   6.4558590e+00   9.2967000e-02  -1.4625000e-02  -2.5750000e-02   2.3800000e-04   2.3900000e-04  -2.3800000e-04
   1.6590000e+03   6.4597560e+00   1.7423000e-02   1.4679000e-02  -2.0600000e-02   2.3800000e-04   2.3900000e-04  -2.3800000e-04
   1.6600000e+03   6.4636510e+00   8.1347000e-02  -1.4630000e-02  -4.6350000e-02   2.3800000e-04   2.3900000e-04  -2.3800000e-04
   1.6610000e+03   6.4675470e+00   5.2307000e-02  -3.4204000e-02  -5.6650000e-02   2.3800000e-04   2.3900000e-04  -2.3800000e-04
   1.6620000e+03   6.4714450e+00   4.6487000e-02  -1.4647000e-02  -6.1800000e-02   2.3800000e-04   2.3900000e-04  -2.3800000e-04
   1.6630000e+03   6.4753390e+00   5.2314000e-02  -4.8874000e-02  -4.6350000e-02   2.3800000e-04   2.3900000e-04  -2.3800000e-04
   1.6640000e+03   6.4792500e+00   4.6478000e-02   4.9120000e-03  -3.0900000e-02   2.3800000e-04   2.3900000e-04  -2.3800000e-04
   1.6650000e+03   6.4831310e+00   4.6492000e-02  -2.4428000e-02   1.0300000e-02   2.3800000e-04   2.3900000e-04  -2.3800000e-04
   1.6660000e+03   6.4870280e+00   5.2271000e-02   3.9145000e-02  -3.6050000e-02   2.3800000e-04   2.3900000e-04  -2.3800000e-04
   1.6670000e+03   6.4909220e+00   9.2955000e-02   9.8250000e-03  -1.0300000e-02   2.3800000e-04   2.3900000e-04  -2.3800000e-04
   1.6680000e+03   6.4948180e+00   5.2290000e-02   2.5000000e-05  -4.6350000e-02   2.3800000e-04   2.3900000e-04  -2.3800000e-04
   1.6690000e+03   6.4987150e+00   4.0670000e-02   2.0000000e-05   2.5750000e-02   2.3800000e-04   2.3900000e-04  -2.3800000e-04
   1.6700000e+03   6.5026160e+00   5.2302000e-02  -2.4425000e-02  -1.0300000e-02   2.3800000e-04   2.3900000e-04  -2.3800000e-04
   1.6710000e+03   6.5065060e+00   6.3919000e-02  -1.9529000e-02   1.5450000e-02   2.3800000e-04   2.3900000e-04  -2.3800000e-04
   1.6720000e+03   6.5104040e+00   4.6501000e-02  -4.3988000e-02  -1.0300000e-02   2.3800000e-04   2.3900000e-04  -2.3800000e-04
   1.6730000e+03   6.5142980e+00   0.0000000e+00   0.0000000e+00   1.0300000e-02   2.3800000e-04   2.3900000e-04  -2.3800000e-04
   1.6740000e+03   6.5181940e+00   9.2950000e-02   1.9606000e-02  -7.7250000e-02   2.3800000e-04   2.3900000e-04  -2.3800000e-04
   1.6750000e+03   6.5220910e+00   5.8112000e-02  -2.4421000e-02   0.0000000e+00   2.3800000e-04   2.3900000e-04  -2.3800000e-04
   1.6760000e+03   6.5259870e+00   1.7420000e-02   1.9569000e-02  -5.1500000e-02   2.3800000e-04   2.3900000e-04  -2.3800000e-04
   1.6770000e+03   6.5298820e+00   1.7442000e-02  -2.4441000e-02  -3.6050000e-02   2.3800000e-04   2.3900000e-04  -2.3800000e-04
   1.6780000e+03   6.5337790e+00   5.8109000e-02  -1.9532000e-02  -3.6050000e-02   2.3800000e-04   2.3900000e-04  -2.3800000e-04
   1.6790000e+03   6.5376740e+00   4.0701000e-02  -6.3550000e-02  -5.6650000e-02   2.3800000e-04   2.3900000e-04  -2.3800000e-04
   1.6800000e+03   6.5415720e+00  -1.7411000e-02  -3.9128000e-02  -5.6650000e-02   2.3800000e-04   2.3900000e-04  -2.3800000e-04
   1.6810000e+03   6.5454650e+00   9.8772000e-02  -4.8420000e-03  -4.1200000e-02   2.3800000e-04   2.3900000e-04  -2.3800000e-04
   1.6820000e+03   6.5493610e+00   3.4881000e-02  -4.3993000e-02  -2.5750000e-02   2.3800000e-04   2.3900000e-04  -2.3800000e-04
   1.6830000e+03   6.5532580e+00   5.7910000e-03   3.9123000e-02   1.5450000e-02   2.3800000e-04   2.3900000e-04  -2.3800000e-04
   1.6840000e+03   6.5571530e+00   5.8093000e-02   1.4698000e-02   5.1500000e-03   2.3800000e-04   2.3900000e-04  -2.3800000e-04
   1.6850000e+03   6.5610490e+00   2.3231000e-02   1.9571000e-02  -4.6350000e-02   2.3800000e-04   2.3900000e-04  -2.3800000e-04
   1.6860000e+03   6.5649450e+00   7.5530000e-02   3.6000000e-05   0.0000000e+00   2.3800000e-04   2.3900000e-04  -2.3800000e-04
   1.6870000e+03   6.5688410e+00   2.3255000e-02  -2.9328000e-02  -2.5750000e-02   2.3800000e-04   2.3900000e-04  -2.3800000e-04
   1.6880000e+03   6.5727370e+00   7.5532000e-02  -4.8530000e-03   2.0600000e-02   2.3800000e-04   2.3900000e-04  -2.3800000e-04
   1.6890000e+03   6.5766330e+00   2.3257000e-02  -3.4218000e-02  -1.5450000e-02   2.3800000e-04   2.3900000e-04  -2.3800000e-04
   1.6900000e+03   6.5805290e+00  -5.8150000e-03   9.7770000e-03   2.0600000e-02   2.3800000e-04   2.3900000e-04  -2.3800000e-04
   1.6910000e+03   6.5844260e+00   8.7145000e-02   9.8230000e-03  -1.5450000e-02   2.3800000e-04   2.3900000e-04  -2.3800000e-04
   1.6920000e+03   6.5883210e+00   2.9048000e-02   4.9040000e-03  -1.0300000e-02   2.3800000e-04   2.3900000e-04  -2.3800000e-04
   1.6930000e+03   6.5922160e+00   5.7860000e-03   4.8903000e-02  -5.1500000e-02   2.3800000e-04   2.3900000e-04  -2.3800000e-04
   1.6940000e+03   6.5961130e+00   1.1627000e-02  -1.4664000e-02   5.1500000e-03   2.3800000e-04   2.3900000e-04  -2.3800000e-04
   1.6950000e+03   6.6000090e+00   4.0656000e-02   2.9360000e-02  -5.6650000e-02   2.3800000e-04   2.3900000e-04  -2.3800000e-04
   1.6960000e+03   6.6039030e+00   1.2203100e-01  -4.3951000e-02  -5.1500000e-02   2.3800000e-04   2.3900000e-04  -2.3800000e-04
   1.6970000e+03   6.6078000e+00  -3.4855000e-02  -9.7970000e-03  -3.0900000e-02   2.3800000e-04   2.3900000e-04  -2.3800000e-04
   1.6980000e+03   6.6116960e+00   5.2295000e-02  -9.7550000e-03  -7.7250000e-02   2.3800000e-04   2.3900000e-04  -2.3800000e-04
   1.6990000e+03   6.6155920e+00   7.5537000e-02  -1.4634000e-02  -8.7550000e-02   2.3800000e-04   2.3900000e-04  -2.3800000e-04
   1.7000000e+03   6.6194880e+00  -7.0000000e-06   1.4670000e-02  -4.1200000e-02   2.3800000e-04   2.3900000e-04  -2.3800000e-04
   1.7010000e+03   6.6233830e+00   4.6478000e-02   4.9130000e-03   1.0300000e-02   2.3800000e-04   2.3900000e-04  -2.3800000e-04
   1.7020000e+03   6.6272790e+00   5.2280000e-02   1.9586000e-02  -2.5750000e-02   2.3800000e-04   2.3900000e-04  -2.3800000e-04
   1.7030000e+03   6.6311750e+00   6.9703000e-02   3.4264000e-02   5.1500000e-03   2.3800000e-04   2.3900000e-04  -2.3800000e-04
   1.7040000e+03   6.6350720e+00   4.6485000e-02  -9.7570000e-03  -3.0900000e-02   2.3800000e-04   2.3900000e-04  -2.3800000e-04
   1.7050000e+03   6.6389680e+00   1.7430000e-02   9.0000000e-06  -1.0300000e-02   2.3800000e-04   2.3900000e-04  -2.3800000e-04
   1.7060000e+03   6.6428630e+00   8.1342000e-02  -4.8510000e-03  -2.0600000e-02   2.3800000e-04   2.3900000e-04  -2.3800000e-04
   1.7070000e+03   6.6467590e+00   2.9048000e-02   4.9040000e-03   4.1200000e-02   2.3800000e-04   2.3900000e-04  -2.3800000e-04
   1.7080000e+03   6.6506550e+00   4.6494000e-02  -2.9318000e-02  -1.0300000e-02   2.3800000e-04   2.3900000e-04  -2.3800000e-04
   1.7090000e+03   6.6545500e+00   5.8100000e-02   2.8000000e-05  -5.1500000e-03   2.3800000e-04   2.3900000e-04  -2.3800000e-04
   1.7100000e+03   6.6584450e+00   4.0665000e-02   9.8000000e-03  -3.0900000e-02   2.3800000e-04   2.3900000e-04  -2.3800000e-04
   1.7110000e+03   6.6623420e+00   2.9052000e-02  -4.8760000e-03  -5.1500000e-03   2.3800000e-04   2.3900000e-04  -2.3800000e-04
   1.7120000e+03   6.6662380e+00   4.0665000e-02   9.8000000e-03  -5.6650000e-02   2.3800000e-04   2.3900000e-04  -2.3800000e-04
   1.7130000e+03   6.6701340e+00   5.8121000e-02  -4.3982000e-02  -2.5750000e-02   2.3800000e-04   2.3900000e-04  -2.3800000e-04
   1.7140000e+03   6.6740310e+00   3.4869000e-02  -1.9543000e-02  -2.0600000e-02   2.3800000e-04   2.3900000e-04  -2.3800000e-04
   1.7150000e+03   6.6779260e+00   2.3257000e-02  -3.4218000e-02  -4.1200000e-02   2.3800000e-04   2.3900000e-04  -2.3800000e-04
   1.7160000e+03   6.6818210e+00   5.2309000e-02  -3.9094000e-02  -6.1800000e-02   2.3800000e-04   2.3900000e-04  -2.3800000e-04
   1.7170000e+03   6.6857170e+00   2.3228000e-02   2.4461000e-02  -6.6950000e-02   2.3800000e-04   2.3900000e-04  -2.3800000e-04
   1.7180000e+03   6.6896130e+00   1.2000000e-05  -2.4450000e-02  -3.6050000e-02   2.3800000e-04   2.3900000e-04  -2.3800000e-04
   1.7190000e+03   6.6935100e+00   5.2271000e-02   3.9146000e-02  -2.5750000e-02   2.3800000e-04   2.3900000e-04  -2.3800000e-04
   1.7200000e+03   6.6974060e+00   6.3908000e-02   4.9210000e-03  -1.5450000e-02   2.3800000e-04   2.3900000e-04  -2.3800000e-04
   1.7210000e+03   6.7013020e+00   2.3240000e-02   1.1000000e-05  -4.6350000e-02   2.3800000e-04   2.3900000e-04  -2.3800000e-04
   1.7220000e+03   6.7051970e+00   4.0682000e-02  -2.4430000e-02   5.1500000e-03   2.3800000e-04   2.3900000e-04  -2.3800000e-04
   1.7230000e+03   6.7090950e+00   5.2290000e-02   2.5000000e-05  -7.2100000e-02   2.3800000e-04   2.3900000e-04  -2.3800000e-04
   1.7240000e+03   6.7129880e+00   6.3910000e-02   3.1000000e-05   0.0000000e+00   2.3800000e-04   2.3900000e-04  -2.3800000e-04
   1.7250000e+03   6.7168840e+00   4.0672000e-02  -4.8700000e-03   0.0000000e+00   2.3800000e-04   2.3900000e-04  -2.3800000e-04
   1.7260000e+03   6.7207800e+00   6.3912000e-02  -4.8590000e-03   2.5750000e-02   2.3800000e-04   2.3900000e-04  -2.3800000e-04
   1.7270000e+03   6.7246760e+00   6.9720000e-02   3.4000000e-05  -1.5450000e-02   2.3800000e-04   2.3900000e-04  -2.3800000e-04
   1.7280000e+03   6.7285730e+00   3.4872000e-02  -2.4433000e-02  -2.5750000e-02   2.3800000e-04   2.3900000e-04  -2.3800000e-04
   1.7290000e+03   6.7324690e+00   6.3910000e-02   3.2000000e-05  -3.0900000e-02   2.3800000e-04   2.3900000e-04  -2.3800000e-04
   1.7300000e+03   6.7363630e+00   3.4882000e-02  -4.3993000e-02  -2.0600000e-02   2.3800000e-04   2.3900000e-04  -2.3800000e-04
   1.7310000e+03   6.7402600e+00   4.0668000e-02   4.9100000e-03  -5.1500000e-02   2.3800000e-04   2.3900000e-04  -2.3800000e-04
   1.7320000e+03   6.7441560e+00   2.3269000e-02  -5.8668000e-02  -1.5450000e-02   2.3800000e-04   2.3900000e-04  -2.3800000e-04
   1.7330000e+03   6.7480520e+00   2.9069000e-02  -3.9106000e-02  -3.6050000e-02   2.3800000e-04   2.3900000e-04  -2.3800000e-04
   1.7340000e+03   6.7519550e+00   1.4525200e-01  -4.8180000e-03  -6.6950000e-02   2.3800000e-04   2.3900000e-04  -2.3800000e-04
   1.7350000e+03   6.7558450e+00   5.8310000e-03  -4.4007000e-02  -6.1800000e-02   2.3800000e-04   2.3900000e-04  -2.3800000e-04
   1.7360000e+03   6.7597390e+00   1.1611000e-02   1.9566000e-02  -3.6050000e-02   2.3800000e-04   2.3900000e-04  -2.3800000e-04
   1.7370000e+03   6.7636370e+00   7.5532000e-02  -4.8540000e-03  -2.5750000e-02   2.3800000e-04   2.3900000e-04  -2.3800000e-04
   1.7380000e+03   6.7675320e+00   1.1618000e-02   4.8960000e-03   0.0000000e+00   2.3800000e-04   2.3900000e-04  -2.3800000e-04
   1.7390000e+03   6.7714270e+00   6.3912000e-02  -4.8590000e-03   3.6050000e-02   2.3800000e-04   2.3900000e-04  -2.3800000e-04
   1.7400000e+03   6.7753220e+00   6.9729000e-02  -1.9526000e-02  -6.1800000e-02   2.3800000e-04   2.3900000e-04  -2.3800000e-04
   1.7410000e+03   6.7792200e+00   9.8784000e-02  -2.9292000e-02   0.0000000e+00   2.3800000e-04   2.3900000e-04  -2.3800000e-04
   1.7420000e+03   6.7831150e+00   5.2306000e-02  -3.4205000e-02  -4.6350000e-02   2.3800000e-04   2.3900000e-04  -2.3800000e-04
   1.7430000e+03   6.7870120e+00   1.7437000e-02  -1.4662000e-02   1.0300000e-02   2.3800000e-04   2.3900000e-04  -2.3800000e-04
   1.7440000e+03   6.7909070e+00   1.1039000e-01   5.5000000e-05  -1.0300000e-02   2.3800000e-04   2.3900000e-04  -2.3800000e-04
   1.7450000e+03   6.7948030e+00   1.1620000e-02   6.0000000e-06   2.0600000e-02   2.3800000e-04   2.3900000e-04  -2.3800000e-04
   1.7460000e+03   6.7986990e+00   5.7860000e-03   4.8903000e-02  -5.1500000e-03   2.3800000e-04   2.3900000e-04  -2.3800000e-04
   1.7470000e+03   6.8025960e+00   3.4862000e-02  -4.8730000e-03  -1.5450000e-02   2.3800000e-04   2.3900000e-04  -2.3800000e-04
   1.7480000e+03   6.8064900e+00   2.9040000e-02   1.9574000e-02  -8.2400000e-02   2.3800000e-04   2.3900000e-04  -2.3800000e-04
   1.7490000e+03   6.8103870e+00   4.6501000e-02  -4.3988000e-02  -4.1200000e-02   2.3800000e-04   2.3900000e-04  -2.3800000e-04
   1.7500000e+03   6.8142840e+00   0.0000000e+00   0.0000000e+00   1.5450000e-02   2.3800000e-04   2.3900000e-04  -2.3800000e-04
   1.7510000e+03   6.8181790e+00   8.7157000e-02  -1.4628000e-02  -5.6650000e-02   2.3800000e-04   2.3900000e-04  -2.3800000e-04
   1.7520000e+03   6.8220750e+00   1.1627000e-02  -1.4664000e-02  -5.1500000e-02   2.3800000e-04   2.3900000e-04  -2.3800000e-04
   1.7530000e+03   6.8259690e+00   2.3231000e-02   1.9571000e-02  -6.1800000e-02   2.3800000e-04   2.3900000e-04  -2.3800000e-04
   1.7540000e+03   6.8298650e+00   8.1335000e-02   9.8190000e-03  -4.6350000e-02   2.3800000e-04   2.3900000e-04  -2.3800000e-04
   1.7550000e+03   6.8337610e+00   2.3226000e-02   2.9351000e-02  -3.0900000e-02   2.3800000e-04   2.3900000e-04  -2.3800000e-04
   1.7560000e+03   6.8376570e+00   1.1604000e-02   3.4236000e-02   2.0600000e-02   2.3800000e-04   2.3900000e-04  -2.3800000e-04
   1.7570000e+03   6.8415540e+00   5.2297000e-02  -1.4645000e-02  -3.0900000e-02   2.3800000e-04   2.3900000e-04  -2.3800000e-04
   1.7580000e+03   6.8454490e+00   5.2285000e-02   9.8060000e-03   1.0300000e-02   2.3800000e-04   2.3900000e-04  -2.3800000e-04
   1.7590000e+03   6.8493440e+00   1.1620000e-02   6.0000000e-06  -5.1500000e-02   2.3800000e-04   2.3900000e-04  -2.3800000e-04
   1.7600000e+03   6.8532410e+00   5.8150000e-03  -9.7770000e-03   1.5450000e-02   2.3800000e-04   2.3900000e-04  -2.3800000e-04
   1.7610000e+03   6.8571370e+00   4.6487000e-02  -1.4647000e-02  -5.1500000e-03   2.3800000e-04   2.3900000e-04  -2.3800000e-04
   1.7620000e+03   6.8610320e+00   6.9701000e-02   3.9154000e-02   1.5450000e-02   2.3800000e-04   2.3900000e-04  -2.3800000e-04
   1.7630000e+03   6.8649290e+00   1.7423000e-02   1.4679000e-02  -1.0300000e-02   2.3800000e-04   2.3900000e-04  -2.3800000e-04
   1.7640000e+03   6.8688630e+00   2.9052000e-02  -4.8760000e-03   2.0600000e-02   2.3800000e-04   2.3900000e-04  -2.3800000e-04
   1.7650000e+03   6.8727210e+00   6.3891000e-02   3.9151000e-02  -7.7250000e-02   2.3800000e-04   2.3900000e-04  -2.3800000e-04
   1.7660000e+03   6.8766170e+00   5.8105000e-02  -9.7520000e-03  -2.5750000e-02   2.3800000e-04   2.3900000e-04  -2.3800000e-04
   1.7670000e+03   6.8805130e+00   2.9059000e-02  -1.9546000e-02  -6.6950000e-02   2.3800000e-04   2.3900000e-04  -2.3800000e-04
   1.7680000e+03   6.8844080e+00   2.9055000e-02  -9.7660000e-03  -3.6050000e-02   2.3800000e-04   2.3900000e-04  -2.3800000e-04
   1.7690000e+03   6.8883210e+00   5.8112000e-02  -2.4422000e-02  -4.6350000e-02   2.3800000e-04   2.3900000e-04  -2.3800000e-04
   1.7700000e+03   6.8922000e+00   2.3231000e-02   1.9571000e-02  -3.6050000e-02   2.3800000e-04   2.3900000e-04  -2.3800000e-04
   1.7710000e+03   6.8960950e+00   1.1641000e-02  -4.4004000e-02  -3.0900000e-02   2.3800000e-04   2.3900000e-04  -2.3800000e-04
   1.7720000e+03   6.8999930e+00   5.8079000e-02   4.4038000e-02  -6.1800000e-02   2.3800000e-04   2.3900000e-04  -2.3800000e-04
   1.7730000e+03   6.9038890e+00   2.9052000e-02  -4.8760000e-03  -7.7250000e-02   2.3800000e-04   2.3900000e-04  -2.3800000e-04
   1.7740000e+03   6.9077840e+00  -1.1625000e-02   9.7740000e-03   0.0000000e+00   2.3800000e-04   2.3900000e-04  -2.3800000e-04
   1.7750000e+03   6.9116800e+00   5.2290000e-02   2.6000000e-05   5.1500000e-03   2.3800000e-04   2.3900000e-04  -2.3800000e-04
   1.7760000e+03   6.9155760e+00   3.4879000e-02  -3.9103000e-02  -7.2100000e-02   2.3800000e-04   2.3900000e-04  -2.3800000e-04
   1.7770000e+03   6.9194710e+00   4.6480000e-02   2.3000000e-05  -1.0300000e-02   2.3800000e-04   2.3900000e-04  -2.3800000e-04
   1.7780000e+03   6.9233680e+00   6.3908000e-02   4.9210000e-03  -5.1500000e-03   2.3800000e-04   2.3900000e-04  -2.3800000e-04
   1.7790000e+03   6.9272640e+00   8.1340000e-02   3.9000000e-05  -5.1500000e-03   2.3800000e-04   2.3900000e-04  -2.3800000e-04
   1.7800000e+03   6.9311590e+00   4.6489000e-02  -1.9538000e-02  -2.5750000e-02   2.3800000e-04   2.3900000e-04  -2.3800000e-04
   1.7810000e+03   6.9350560e+00   1.1620000e-02   6.0000000e-06   2.5750000e-02   2.3800000e-04   2.3900000e-04  -2.3800000e-04
   1.7820000e+03   6.9389510e+00   5.8098000e-02   4.9180000e-03   0.0000000e+00   2.3800000e-04   2.3900000e-04  -2.3800000e-04
   1.7830000e+03   6.9428460e+00   4.6492000e-02  -2.4428000e-02  -1.5450000e-02   2.3800000e-04   2.3900000e-04  -2.3800000e-04
   1.7840000e+03   6.9467430e+00   1.1639000e-02  -3.9114000e-02  -7.2100000e-02   2.3800000e-04   2.3900000e-04  -2.3800000e-04
   1.7850000e+03   6.9506390e+00   5.2321000e-02  -6.3545000e-02  -5.1500000e-03   2.3800000e-04   2.3900000e-04  -2.3800000e-04
   1.7860000e+03   6.9545340e+00   2.3259000e-02  -3.9109000e-02  -5.6650000e-02   2.3800000e-04   2.3900000e-04  -2.3800000e-04
   1.7870000e+03   6.9584310e+00   1.0458200e-01  -4.8400000e-03  -3.6050000e-02   2.3800000e-04   2.3900000e-04  -2.3800000e-04
   1.7880000e+03   6.9623260e+00  -1.7415000e-02  -2.9349000e-02  -5.1500000e-03   2.3800000e-04   2.3900000e-04  -2.3800000e-04
   1.7890000e+03   6.9662220e+00   1.1615000e-02   9.7860000e-03  -5.6650000e-02   2.3800000e-04   2.3900000e-04  -2.3800000e-04
   1.7900000e+03   6.9701190e+00   5.8098000e-02   4.9190000e-03  -6.1800000e-02   2.3800000e-04   2.3900000e-04  -2.3800000e-04
   1.7910000e+03   6.9740140e+00   1.1615000e-02   9.7860000e-03  -4.1200000e-02   2.3800000e-04   2.3900000e-04  -2.3800000e-04
   1.7920000e+03   6.9779110e+00   7.5542000e-02  -2.4413000e-02  -1.0300000e-02   2.3800000e-04   2.3900000e-04  -2.3800000e-04
   1.7930000e+03   6.9818060e+00   6.3919000e-02  -1.9529000e-02  -3.0900000e-02   2.3800000e-04   2.3900000e-04  -2.3800000e-04
   1.7940000e+03   6.9857020e+00   4.0679000e-02  -1.9540000e-02  -2.0600000e-02   2.3800000e-04   2.3900000e-04  -2.3800000e-04
   1.7950000e+03   6.9895970e+00   8.1347000e-02  -1.4631000e-02  -4.6350000e-02   2.3800000e-04   2.3900000e-04  -2.3800000e-04
   1.7960000e+03   6.9934950e+00   2.9048000e-02   4.9040000e-03   1.0300000e-02   2.3800000e-04   2.3900000e-04  -2.3800000e-04
   1.7970000e+03   6.9973880e+00   8.7150000e-02   4.2000000e-05   0.0000000e+00   2.3800000e-04   2.3900000e-04  -2.3800000e-04
   1.7980000e+03   7.0012910e+00  -1.1615000e-02  -9.7860000e-03   1.0300000e-02   2.3800000e-04   2.3900000e-04  -2.3800000e-04
   1.7990000e+03   7.0051810e+00   5.2276000e-02   2.9365000e-02   1.0300000e-02   2.3800000e-04   2.3900000e-04  -2.3800000e-04
   1.8000000e+03   7.0090770e+00   8.1347000e-02  -1.4631000e-02  -2.5750000e-02   2.3800000e-04   2.3900000e-04  -2.3800000e-04
   1.8010000e+03   7.0129730e+00   1.7423000e-02   1.4678000e-02  -5.1500000e-02   2.3800000e-04   2.3900000e-04  -2.3800000e-04
   1.8020000e+03   7.0168680e+00   5.8124000e-02  -4.8871000e-02  -5.1500000e-03   2.3800000e-04   2.3900000e-04  -2.3800000e-04
   1.8030000e+03   7.0207640e+00   2.3250000e-02  -1.9549000e-02  -9.2700000e-02   2.3800000e-04   2.3900000e-04  -2.3800000e-04
   1.8040000e+03   7.0246610e+00   8.1347000e-02  -1.4630000e-02  -2.0600000e-02   2.3800000e-04   2.3900000e-04  -2.3800000e-04
   1.8050000e+03   7.0285570e+00   2.3262000e-02  -4.3998000e-02  -4.1200000e-02   2.3800000e-04   2.3900000e-04  -2.3800000e-04
   1.8060000e+03   7.0324530e+00   3.4860000e-02   1.7000000e-05  -3.0900000e-02   2.3800000e-04   2.3900000e-04  -2.3800000e-04
   1.8070000e+03   7.0363490e+00   1.0457300e-01   1.4720000e-02  -4.6350000e-02   2.3800000e-04   2.3900000e-04  -2.3800000e-04
   1.8080000e+03   7.0402450e+00  -5.0000000e-06   9.7800000e-03  -7.2100000e-02   2.3800000e-04   2.3900000e-04  -2.3800000e-04
   1.8090000e+03   7.0441410e+00   1.7423000e-02   1.4678000e-02  -3.6050000e-02   2.3800000e-04   2.3900000e-04  -2.3800000e-04
   1.8100000e+03   7.0480370e+00   7.5539000e-02  -1.9524000e-02  -1.0300000e-02   2.3800000e-04   2.3900000e-04  -2.3800000e-04
   1.8110000e+03   7.0519310e+00   6.3901000e-02   1.9591000e-02   2.0600000e-02   2.3800000e-04   2.3900000e-04  -2.3800000e-04
   1.8120000e+03   7.0558270e+00   2.3256000e-02  -3.4219000e-02  -5.6650000e-02   2.3800000e-04   2.3900000e-04  -2.3800000e-04
   1.8130000e+03   7.0597230e+00   4.0668000e-02   4.9100000e-03   1.5450000e-02   2.3800000e-04   2.3900000e-04  -2.3800000e-04
   1.8140000e+03   7.0636200e+00   7.5535000e-02  -9.7440000e-03   3.0900000e-02   2.3800000e-04   2.3900000e-04  -2.3800000e-04
   1.8150000e+03   7.0675160e+00   2.3231000e-02   1.9571000e-02  -2.0600000e-02   2.3800000e-04   2.3900000e-04  -2.3800000e-04
   1.8160000e+03   7.0714120e+00   5.2273000e-02   3.4256000e-02  -1.0300000e-02   2.3800000e-04   2.3900000e-04  -2.3800000e-04
   1.8170000e+03   7.0753060e+00   8.1338000e-02   4.9300000e-03   2.0600000e-02   2.3800000e-04   2.3900000e-04  -2.3800000e-04
   1.8180000e+03   7.0792030e+00   1.7411000e-02   3.9129000e-02   1.0300000e-02   2.3800000e-04   2.3900000e-04  -2.3800000e-04
   1.8190000e+03   7.0830990e+00   5.8170000e-03  -1.4667000e-02  -3.0900000e-02   2.3800000e-04   2.3900000e-04  -2.3800000e-04
   1.8200000e+03   7.0869950e+00   7.5540000e-02  -1.9523000e-02  -7.2100000e-02   2.3800000e-04   2.3900000e-04  -2.3800000e-04
   1.8210000e+03   7.0908910e+00   4.0668000e-02   4.9100000e-03  -1.5450000e-02   2.3800000e-04   2.3900000e-04  -2.3800000e-04
   1.8220000e+03   7.0947870e+00   2.3252000e-02  -2.4439000e-02  -8.7550000e-02   2.3800000e-04   2.3900000e-04  -2.3800000e-04
   1.8230000e+03   7.0986970e+00   6.3901000e-02   1.9591000e-02   0.0000000e+00   2.3800000e-04   2.3900000e-04  -2.3800000e-04
   1.8240000e+03   7.1025780e+00   3.4860000e-02   1.7000000e-05  -2.5750000e-02   2.3800000e-04   2.3900000e-04  -2.3800000e-04
   1.8250000e+03   7.1064730e+00   1.7406000e-02   4.8908000e-02  -6.6950000e-02   2.3800000e-04   2.3900000e-04  -2.3800000e-04
   1.8260000e+03   7.1103690e+00   1.1608000e-02   2.4456000e-02  -6.1800000e-02   2.3800000e-04   2.3900000e-04  -2.3800000e-04
   1.8270000e+03   7.1142650e+00   4.0677000e-02  -1.4650000e-02  -3.0900000e-02   2.3800000e-04   2.3900000e-04  -2.3800000e-04
   1.8280000e+03   7.1181620e+00   6.9720000e-02   3.4000000e-05   5.1500000e-03   2.3800000e-04   2.3900000e-04  -2.3800000e-04
   1.8290000e+03   7.1220580e+00   1.1620000e-02   6.0000000e-06  -7.2100000e-02   2.3800000e-04   2.3900000e-04  -2.3800000e-04
   1.8300000e+03   7.1259540e+00   4.0675000e-02  -9.7600000e-03   3.0900000e-02   2.3800000e-04   2.3900000e-04  -2.3800000e-04
   1.8310000e+03   7.1298490e+00   8.1345000e-02  -9.7400000e-03   2.0600000e-02   2.3800000e-04   2.3900000e-04  -2.3800000e-04
   1.8320000e+03   7.1337460e+00   6.3905000e-02   9.8120000e-03  -2.0600000e-02   2.3800000e-04   2.3900000e-04  -2.3800000e-04
   1.8330000e+03   7.1376410e+00   7.5540000e-02  -1.9523000e-02  -5.1500000e-02   2.3800000e-04   2.3900000e-04  -2.3800000e-04
   1.8340000e+03   7.1415380e+00   1.1620000e-02   6.0000000e-06   1.0300000e-02   2.3800000e-04   2.3900000e-04  -2.3800000e-04
   1.8350000e+03   7.1454330e+00   8.7143000e-02   1.4713000e-02   2.0600000e-02   2.3800000e-04   2.3900000e-04  -2.3800000e-04
   1.8360000e+03   7.1493290e+00   5.8260000e-03  -3.4227000e-02   5.1500000e-03   2.3800000e-04   2.3900000e-04  -2.3800000e-04
   1.8370000e+03   7.1532250e+00   2.3247000e-02  -1.4659000e-02  -1.0300000e-02   2.3800000e-04   2.3900000e-04  -2.3800000e-04
   1.8380000e+03   7.1571220e+00   5.8121000e-02  -4.3982000e-02   0.0000000e+00   2.3800000e-04   2.3900000e-04  -2.3800000e-04
   1.8390000e+03   7.1610170e+00   2.9069000e-02  -3.9106000e-02  -9.2700000e-02   2.3800000e-04   2.3900000e-04  -2.3800000e-04
   1.8400000e+03   7.1649120e+00   7.5542000e-02  -2.4414000e-02  -1.5450000e-02   2.3800000e-04   2.3900000e-04  -2.3800000e-04
   1.8410000e+03   7.1688080e+00   5.8220000e-03  -2.4447000e-02  -6.1800000e-02   2.3800000e-04   2.3900000e-04  -2.3800000e-04
   1.8420000e+03   7.1727050e+00   2.9031000e-02   3.9134000e-02  -1.5450000e-02   2.3800000e-04   2.3900000e-04  -2.3800000e-04
   1.8430000e+03   7.1766000e+00   4.0684000e-02  -2.9320000e-02  -3.6050000e-02   2.3800000e-04   2.3900000e-04  -2.3800000e-04
   1.8440000e+03   7.1804970e+00   2.3235000e-02   9.7910000e-03  -8.2400000e-02   2.3800000e-04   2.3900000e-04  -2.3800000e-04
   1.8450000e+03   7.1843910e+00   9.2967000e-02  -1.4624000e-02  -5.1500000e-02   2.3800000e-04   2.3900000e-04  -2.3800000e-04
   1.8460000e+03   7.1882880e+00   4.6480000e-02   2.3000000e-05  -7.2100000e-02   2.3800000e-04   2.3900000e-04  -2.3800000e-04
   1.8470000e+03   7.1921840e+00   1.7435000e-02  -9.7710000e-03  -1.5450000e-02   2.3800000e-04   2.3900000e-04  -2.3800000e-04
   1.8480000e+03   7.1960800e+00   8.7162000e-02  -2.4407000e-02  -5.1500000e-02   2.3800000e-04   2.3900000e-04  -2.3800000e-04
   1.8490000e+03   7.1999750e+00   1.7435000e-02  -9.7710000e-03   3.6050000e-02   2.3800000e-04   2.3900000e-04  -2.3800000e-04
   1.8500000e+03   7.2038720e+00   2.3238000e-02   4.9010000e-03   3.0900000e-02   2.3800000e-04   2.3900000e-04  -2.3800000e-04
   1.8510000e+03   7.2077680e+00   1.1629000e-02  -1.9554000e-02  -2.0600000e-02   2.3800000e-04   2.3900000e-04  -2.3800000e-04
   1.8520000e+03   7.2116640e+00   4.6461000e-02   3.9142000e-02  -1.0300000e-02   2.3800000e-04   2.3900000e-04  -2.3800000e-04
   1.8530000e+03   7.2155610e+00   5.8107000e-02  -1.4642000e-02   0.0000000e+00   2.3800000e-04   2.3900000e-04  -2.3800000e-04
   1.8540000e+03   7.2194540e+00   1.7428000e-02   4.8980000e-03  -5.1500000e-03   2.3800000e-04   2.3900000e-04  -2.3800000e-04
   1.8550000e+03   7.2233510e+00   6.9746000e-02  -5.3756000e-02  -5.1500000e-03   2.3800000e-04   2.3900000e-04  -2.3800000e-04
   1.8560000e+03   7.2272470e+00   3.4869000e-02  -1.9543000e-02  -1.0300000e-02   2.3800000e-04   2.3900000e-04  -2.3800000e-04
   1.8570000e+03   7.2311430e+00   6.3912000e-02  -4.8590000e-03  -2.5750000e-02   2.3800000e-04   2.3900000e-04  -2.3800000e-04
   1.8580000e+03   7.2350390e+00   6.9732000e-02  -2.4416000e-02  -7.7250000e-02   2.3800000e-04   2.3900000e-04  -2.3800000e-04
   1.8590000e+03   7.2389350e+00   5.8100000e-03   3.0000000e-06   1.0300000e-02   2.3800000e-04   2.3900000e-04  -2.3800000e-04
   1.8600000e+03   7.2428300e+00   3.4845000e-02   2.9357000e-02  -6.6950000e-02   2.3800000e-04   2.3900000e-04  -2.3800000e-04
   1.8610000e+03   7.2467270e+00   4.6475000e-02   9.8030000e-03  -5.1500000e-02   2.3800000e-04   2.3900000e-04  -2.3800000e-04
   1.8620000e+03   7.2506300e+00   8.7143000e-02   1.4713000e-02  -1.5450000e-02   2.3800000e-04   2.3900000e-04  -2.3800000e-04
   1.8630000e+03   7.2545190e+00   6.3920000e-02  -1.9528000e-02  -6.1800000e-02   2.3800000e-04   2.3900000e-04  -2.3800000e-04
   1.8640000e+03   7.2584150e+00   4.0670000e-02   2.0000000e-05  -4.6350000e-02   2.3800000e-04   2.3900000e-04  -2.3800000e-04
   1.8650000e+03   7.2623110e+00   5.8119000e-02  -3.9092000e-02  -1.5450000e-02   2.3800000e-04   2.3900000e-04  -2.3800000e-04
   1.8660000e+03   7.2662060e+00   5.2290000e-02   2.5000000e-05   5.1500000e-02   2.3800000e-04   2.3900000e-04  -2.3800000e-04
   1.8670000e+03   7.2701030e+00   3.4851000e-02   1.9577000e-02   3.0900000e-02   2.3800000e-04   2.3900000e-04  -2.3800000e-04
   1.8680000e+03   7.2739990e+00   2.9045000e-02   9.7940000e-03  -1.0300000e-02   2.3800000e-04   2.3900000e-04  -2.3800000e-04
   1.8690000e+03   7.2778930e+00   6.3903000e-02   1.4701000e-02  -1.0300000e-02   2.3800000e-04   2.3900000e-04  -2.3800000e-04
   1.8700000e+03   7.2817890e+00   5.8098000e-02   4.9180000e-03   1.0300000e-02   2.3800000e-04   2.3900000e-04  -2.3800000e-04
   1.8710000e+03   7.2856860e+00   1.7421000e-02   1.9568000e-02   1.5450000e-02   2.3800000e-04   2.3900000e-04  -2.3800000e-04
   1.8720000e+03   7.2895880e+00   2.9062000e-02  -2.4436000e-02   2.5750000e-02   2.3800000e-04   2.3900000e-04  -2.3800000e-04
   1.8730000e+03   7.2934840e+00   6.7977200e-01  -4.5630000e-03  -2.0600000e-02   2.3800000e-04   2.3900000e-04  -2.3800000e-04
   1.8740000e+03   7.2973830e+00   2.9050000e-02   1.4000000e-05  -3.0900000e-02   2.3900000e-04   2.3900000e-04  -2.3800000e-04
   1.8750000e+03   7.3013390e+00   5.8083000e-02   3.4259000e-02  -6.1800000e-02   2.4900000e-04   2.4900000e-04  -2.4800000e-04
   1.8760000e+03   7.3052230e+00  -9.8762000e-02  -1.4721000e-02  -5.6650000e-02   2.9700000e-04   2.9600000e-04  -2.9600000e-04
   1.8770000e+03   7.3091170e+00  -1.2200700e-01  -4.9700000e-03  -4.6350000e-02   3.7900000e-04   3.7800000e-04  -3.7800000e-04
   1.8780000e+03   7.3130270e+00  -1.7311570e+00  -2.4607400e-01   3.9655000e-01   4.9000000e-04   4.8900000e-04  -4.8900000e-04
   1.8790000e+03   7.3169150e+00  -2.1444700e-01  -4.1592000e-01   2.0600000e-02   6.2600000e-04   6.2400000e-04  -6.2500000e-04
   1.8800000e+03   7.3208060e+00  -2.1991000e-01  -5.3336900e-01   5.7680000e-01   7.8300000e-04   7.8000000e-04  -7.8100000e-04
   1.8810000e+03   7.3247180e+00   3.4404000e-01  -6.1054700e-01   5.4590000e-01   9.5700000e-04   9.5400000e-04  -9.5600000e-04
   1.8820000e+03   7.3286000e+00  -3.0630800e-01  -6.5602000e-01  -6.1285000e-01   1.1470000e-03   1.1430000e-03  -1.1450000e-03
   1.8830000e+03   7.3324940e+00   6.5699000e-02  -6.1106000e-01  -8.9610000e-01   1.3490000e-03   1.3450000e-03  -1.3470000e-03
   1.8840000e+03   7.3364020e+00   2.1726900e-01  -6.7408300e-01  -1.2823500e+00   1.5610000e-03   1.5580000e-03  -1.5600000e-03
   1.8850000e+03   7.3402860e+00  -4.2802800e-01  -4.9067500e-01   2.1733000e+00   1.7810000e-03   1.7790000e-03  -1.7820000e-03
   1.8860000e+03   7.3441850e+00   4.7064000e-02  -1.3182300e-01   5.2015000e-01   2.0080000e-03   2.0080000e-03  -2.0100000e-03
   1.8870000e+03   7.3480880e+00   4.9592400e-01  -4.1809200e-01   4.3260000e-01   2.2420000e-03   2.2420000e-03  -2.2440000e-03
   1.8880000e+03   7.3519690e+00   5.3197200e-01   4.6746600e-01   8.2400000e-02   2.4810000e-03   2.4820000e-03  -2.4830000e-03
   1.8890000e+03   7.3558800e+00  -1.5545500e-01  -2.3566000e-01  -6.1285000e-01   2.7250000e-03   2.7250000e-03  -2.7260000e-03
   1.8900000e+03   7.3597650e+00   4.5754200e-01   2.2304600e-01  -3.3990000e-01   2.9730000e-03   2.9720000e-03  -2.9750000e-03
   1.8910000e+03   7.3636710e+00  -2.0106900e-01   4.9736800e-01  -3.5020000e-01   3.2240000e-03   3.2210000e-03  -3.2300000e-03
   1.8920000e+03   7.3675530e+00  -3.5257400e-01  -2.4230400e-01   5.9740000e-01   3.4800000e-03   3.4730000e-03  -3.4850000e-03
   1.8930000e+03   7.3714640e+00  -3.1211400e-01   5.1091700e-01  -1.1896500e+00   3.7380000e-03   3.7280000e-03  -3.7410000e-03
   1.8940000e+03   7.3753500e+00  -5.0749400e-01   2.3031200e-01   5.6650000e-02   3.9980000e-03   3.9860000e-03  -4.0000000e-03
   1.8950000e+03   7.3792610e+00   5.3517700e-01  -6.8394000e-02   5.0470000e-01   4.2610000e-03   4.2460000e-03  -4.2610000e-03
   1.8960000e+03   7.3831400e+00   3.3350400e-01   3.5537400e-01  -2.5235000e-01   4.5260000e-03   4.5090000e-03  -4.5260000e-03
   1.8970000e+03   7.3870450e+00   2.2208900e-01  -1.2484000e-01   1.5450000e-02   4.7920000e-03   4.7730000e-03  -4.7910000e-03
   1.8980000e+03   7.3909330e+00  -3.1268300e-01   4.3180800e-01   1.9570000e-01   5.0600000e-03   5.0410000e-03  -5.0600000e-03
   1.8990000e+03   7.3948410e+00  -5.6437800e-01   6.6850000e-02   3.1930000e-01   5.3290000e-03   5.3090000e-03  -5.3290000e-03
   1.9000000e+03   7.3987260e+00   7.1534700e-01  -5.4919000e-02  -4.6865000e-01   5.6000000e-03   5.5800000e-03  -5.6000000e-03
   1.9010000e+03   7.4026330e+00   2.5765200e-01   3.0157600e-01  -7.4160000e-01   5.8710000e-03   5.8510000e-03  -5.8720000e-03
   1.9020000e+03   7.4065200e+00   9.4117000e-02  -8.6782000e-02  -9.2700000e-02   6.1430000e-03   6.1240000e-03  -6.1450000e-03
   1.9030000e+03   7.4104210e+00  -1.3388700e-01   1.7714000e-02  -1.2875000e-01   6.4170000e-03   6.3980000e-03  -6.4160000e-03
   1.9040000e+03   7.4143060e+00  -4.0225400e-01   9.2028000e-02   1.0300000e-01   6.6910000e-03   6.6720000e-03  -6.6880000e-03
   1.9050000e+03   7.4182060e+00   2.8221100e-01  -2.2074600e-01   7.6735000e-01   6.9640000e-03   6.9470000e-03  -6.9610000e-03
   1.9060000e+03   7.4221010e+00   2.5859000e-02   2.0580600e-01   5.3045000e-01   7.2380000e-03   7.2220000e-03  -7.2350000e-03
   1.9070000e+03   7.4259970e+00  -3.0937000e-01  -2.7396500e-01  -3.6050000e-02   7.5120000e-03   7.4970000e-03  -7.5090000e-03
   1.9080000e+03   7.4298920e+00  -2.5872300e-01  -1.6570600e-01   3.0900000e-02   7.7860000e-03   7.7730000e-03  -7.7840000e-03
   1.9090000e+03   7.4337900e+00   2.0198000e-01  -2.5572500e-01  -7.9825000e-01   8.0600000e-03   8.0490000e-03  -8.0590000e-03
   1.9100000e+03   7.4376900e+00   7.1550500e-01  -3.6872700e-01   3.6565000e-01   8.3340000e-03   8.3250000e-03  -8.3340000e-03
   1.9110000e+03   7.4415830e+00   4.0113000e-01  -3.2519600e-01  -4.1715000e-01   8.6080000e-03   8.6010000e-03  -8.6100000e-03
   1.9120000e+03   7.4454760e+00  -4.1221500e-01  -3.2572900e-01   1.9055000e-01   8.8830000e-03   8.8760000e-03  -8.8840000e-03
   1.9130000e+03   7.4493740e+00  -2.6338600e-01  -2.0078600e-01  -5.2530000e-01   9.1580000e-03   9.1520000e-03  -9.1580000e-03
   1.9140000e+03   7.4532760e+00  -4.0740900e-01  -2.5763900e-01   5.2015000e-01   9.4330000e-03   9.4280000e-03  -9.4320000e-03
   1.9150000e+03   7.4571780e+00  -6.4997400e-01  -4.2792000e-02   8.2400000e-02   9.7080000e-03   9.7030000e-03  -9.7070000e-03
   1.9160000e+03   7.4610590e+00   1.3330000e-01  -2.5639400e-01   4.5320000e-01   9.9830000e-03   9.9780000e-03  -9.9830000e-03
   1.9170000e+03   7.4649540e+00   5.7947400e-01   7.6239000e-02  -7.1070000e-01   1.0259000e-02   1.0252000e-02  -1.0259000e-02
   1.9180000e+03   7.4688620e+00  -3.3886700e-01   8.0452000e-02   3.1415000e-01   1.0534000e-02   1.0526000e-02  -1.0535000e-02
   1.9190000e+03   7.4727460e+00  -5.6232700e-01   1.9252300e-01   3.6050000e-02   1.0810000e-02   1.0799000e-02  -1.0812000e-02
   1.9200000e+03   7.4766420e+00  -5.2885300e-01   2.4679500e-01  -9.7850000e-02   1.1085000e-02   1.1072000e-02  -1.1089000e-02
   1.9210000e+03   7.4805420e+00  -2.2315400e-01   3.3702200e-01  -1.8025000e-01   1.1361000e-02   1.1345000e-02  -1.1365000e-02
   1.9220000e+03   7.4844320e+00   1.1149100e-01   4.2830700e-01   5.1500000e-03   1.1638000e-02   1.1618000e-02  -1.1641000e-02
   1.9230000e+03   7.4883390e+00   3.8238500e-01   5.0857800e-01  -3.4505000e-01   1.1914000e-02   1.1890000e-02  -1.1917000e-02
   1.9240000e+03   7.4922290e+00  -6.0086300e-01   3.1225500e-01  -9.2700000e-02   1.2190000e-02   1.2164000e-02  -1.2193000e-02
   1.9250000e+03   7.4961200e+00   1.2213400e-01   4.3857500e-01   1.0815000e-01   1.2467000e-02   1.2437000e-02  -1.2468000e-02
   1.9260000e+03   7.5000430e+00  -4.4610400e-01   3.7935000e-01   6.0770000e-01   1.2743000e-02   1.2712000e-02  -1.2744000e-02
   1.9270000e+03   7.5039150e+00   2.4272200e-01   5.0684000e-02  -7.9825000e-01   1.3019000e-02   1.2987000e-02  -1.3019000e-02
   1.9280000e+03   7.5078140e+00   3.5591200e-01  -4.8745000e-02   7.7250000e-02   1.3296000e-02   1.3263000e-02  -1.3295000e-02
   1.9290000e+03   7.5117180e+00   4.5039800e-01  -9.9656000e-02   2.2660000e-01   1.3572000e-02   1.3540000e-02  -1.3572000e-02
   1.9300000e+03   7.5156040e+00  -2.6761000e-02  -7.9052000e-02  -6.1800000e-02   1.3848000e-02   1.3817000e-02  -1.3848000e-02
   1.9310000e+03   7.5194980e+00   3.5148400e-01  -2.8799500e-01   5.5105000e-01   1.4124000e-02   1.4096000e-02  -1.4124000e-02
   1.9320000e+03   7.5233950e+00   2.7374600e-01  -4.0267000e-01  -1.8025000e-01   1.4399000e-02   1.4375000e-02  -1.4400000e-02
   1.9330000e+03   7.5273010e+00  -7.9819000e-02  -4.2809000e-01   2.8325000e-01   1.4675000e-02   1.4654000e-02  -1.4677000e-02
   1.9340000e+03   7.5311520e+00   7.1952600e-01  -5.1559800e-01   4.8410000e-01   1.4951000e-02   1.4933000e-02  -1.4953000e-02
   1.9350000e+03   7.5350840e+00   5.0877100e-01  -2.7730000e-01  -2.0600000e-01   1.5227000e-02   1.5212000e-02  -1.5229000e-02
   1.9360000e+03   7.5389900e+00  -4.3367000e-02  -2.7539400e-01   2.0085000e-01   1.5503000e-02   1.5490000e-02  -1.5504000e-02
   1.9370000e+03   7.5428760e+00  -2.2950500e-01  -4.4303600e-01  -2.0600000e-02   1.5778000e-02   1.5768000e-02  -1.5781000e-02
   1.9380000e+03   7.5467680e+00  -3.5453800e-01  -2.1410000e-03   1.5450000e-02   1.6054000e-02   1.6045000e-02  -1.6056000e-02
   1.9390000e+03   7.5506780e+00   1.1270600e-01  -2.3589700e-01  -8.4460000e-01   1.6330000e-02   1.6320000e-02  -1.6332000e-02
   1.9400000e+03   7.5545600e+00   4.1314300e-01   1.5625200e-01   2.7295000e-01   1.6606000e-02   1.6595000e-02  -1.6608000e-02
   1.9410000e+03   7.5584690e+00   2.5881400e-01   2.4400200e-01  -5.1500000e-01   1.6882000e-02   1.6869000e-02  -1.6883000e-02
   1.9420000e+03   7.5623530e+00   4.6488000e-01   1.6834600e-01   1.0300000e-01   1.7159000e-02   1.7142000e-02  -1.7159000e-02
   1.9430000e+03   7.5662560e+00   5.5584700e-01   3.8232200e-01  -5.5620000e-01   1.7435000e-02   1.7415000e-02  -1.7435000e-02
   1.9440000e+03   7.5701450e+00   1.4049000e-01   2.8900200e-01   2.7810000e-01   1.7711000e-02   1.7687000e-02  -1.7711000e-02
   1.9450000e+03   7.5740390e+00   1.4249000e-02   2.4031200e-01   5.8710000e-01   1.7988000e-02   1.7959000e-02  -1.7987000e-02
   1.9460000e+03   7.5779470e+00  -2.4319200e-01   2.7947300e-01  -6.7465000e-01   1.8264000e-02   1.8232000e-02  -1.8263000e-02
   1.9470000e+03   7.5818480e+00  -6.2590000e-03   3.1295100e-01   5.0985000e-01   1.8540000e-02   1.8506000e-02  -1.8539000e-02
   1.9480000e+03   7.5857210e+00   3.0246000e-02   1.1863300e-01  -8.1885000e-01   1.8816000e-02   1.8780000e-02  -1.8815000e-02
   1.9490000e+03   7.5896340e+00   9.8482000e-02   3.0243100e-01   2.0600000e-02   1.9092000e-02   1.9055000e-02  -1.9091000e-02
   1.9500000e+03   7.5935190e+00   5.5119900e-01  -1.1487300e-01   2.0600000e-01   1.9369000e-02   1.9330000e-02  -1.9367000e-02
   1.9510000e+03   7.5974150e+00  -6.1455300e-01  -4.4618000e-02  -6.6950000e-02   1.9645000e-02   1.9607000e-02  -1.9642000e-02
   1.9520000e+03   7.6013230e+00  -6.8862800e-01   5.9657000e-02   4.1200000e-01   1.9921000e-02   1.9884000e-02  -1.9918000e-02
   1.9530000e+03   7.6052110e+00   5.6422300e-01  -1.4279500e-01  -5.9740000e-01   2.0197000e-02   2.0161000e-02  -2.0194000e-02
   1.9540000e+03   7.6091170e+00   6.7770400e-01  -7.4060000e-02   7.9310000e-01   2.0473000e-02   2.0439000e-02  -2.0470000e-02
   1.9550000e+03   7.6130010e+00  -2.4477600e-01  -1.2308200e-01  -5.3045000e-01   2.0749000e-02   2.0717000e-02  -2.0746000e-02
   1.9560000e+03   7.6169050e+00  -1.6053700e-01  -3.2023800e-01   4.2230000e-01   2.1025000e-02   2.0995000e-02  -2.1022000e-02
   1.9570000e+03   7.6207900e+00   1.1612000e-02  -1.3164700e-01  -2.3175000e-01   2.1301000e-02   2.1273000e-02  -2.1299000e-02
   1.9580000e+03   7.6247000e+00  -5.4849600e-01  -2.2024500e-01   2.1630000e-01   2.1577000e-02   2.1550000e-02  -2.1575000e-02
   1.9590000e+03   7.6285820e+00  -1.8286500e-01  -7.1887000e-02   4.5835000e-01   2.1853000e-02   2.1827000e-02  -2.1852000e-02
   1.9600000e+03   7.6324770e+00   5.8240000e-01  -1.4472600e-01  -4.8410000e-01   2.2130000e-02   2.2104000e-02  -2.2128000e-02
   1.9610000e+03   7.6363760e+00  -1.4435200e-01  -1.4863200e-01   4.6865000e-01   2.2406000e-02   2.2380000e-02  -2.2404000e-02
   1.9620000e+03   7.6402680e+00  -1.2073500e-01  -3.0121000e-02   2.4205000e-01   2.2682000e-02   2.2656000e-02  -2.2680000e-02
   1.9630000e+03   7.6441710e+00  -1.4069800e-01  -9.9669000e-02  -3.7595000e-01   2.2958000e-02   2.2932000e-02  -2.2956000e-02
   1.9640000e+03   7.6480740e+00  -4.7633000e-02   1.4458900e-01   7.0555000e-01   2.3234000e-02   2.3207000e-02  -2.3232000e-02
   1.9650000e+03   7.6519580e+00   1.5182900e-01  -1.2239000e-02  -6.4890000e-01   2.3510000e-02   2.3482000e-02  -2.3507000e-02
   1.9660000e+03   7.6558650e+00   2.5605100e-01  -2.1650000e-03  -1.4420000e-01   2.3786000e-02   2.3756000e-02  -2.3783000e-02
   1.9670000e+03   7.6597500e+00   4.7076000e-01   8.5880000e-03   2.0600000e-01   2.4062000e-02   2.4031000e-02  -2.4059000e-02
   1.9680000e+03   7.6636410e+00   3.5513500e-01   1.1077000e-01  -2.9870000e-01   2.4338000e-02   2.4305000e-02  -2.4335000e-02
   1.9690000e+03   7.6675420e+00   3.6939300e-01   5.7830000e-02   6.3860000e-01   2.4615000e-02   2.4580000e-02  -2.4611000e-02
   1.9700000e+03   7.6714400e+00   2.5023000e-02   7.9619000e-02  -3.7595000e-01   2.4891000e-02   2.4854000e-02  -2.4888000e-02
   1.9710000e+03   7.6753430e+00  -1.8313600e-01   1.6682900e-01   8.7550000e-01   2.5167000e-02   2.5129000e-02  -2.5163000e-02
   1.9720000e+03   7.6792260e+00   3.6619600e-01   2.2963800e-01  -9.0640000e-01   2.5443000e-02   2.5404000e-02  -2.5439000e-02
   1.9730000e+03   7.6831480e+00  -1.5203000e-02   6.7754000e-02   5.6650000e-01   2.5720000e-02   2.5679000e-02  -2.5715000e-02
   1.9740000e+03   7.6870190e+00   1.1872200e-01   6.5075000e-02  -4.8410000e-01   2.5996000e-02   2.5954000e-02  -2.5991000e-02
   1.9750000e+03   7.6909260e+00  -3.5626000e-01   2.4940000e-02   1.7510000e-01   2.6272000e-02   2.6230000e-02  -2.6267000e-02
   1.9760000e+03   7.6948130e+00   4.2705000e-02   7.0876000e-02   3.4505000e-01   2.6548000e-02   2.6505000e-02  -2.6542000e-02
   1.9770000e+03   7.6987120e+00   2.7972000e-01   9.8570000e-02  -4.6865000e-01   2.6825000e-02   2.6781000e-02  -2.6818000e-02
   1.9780000e+03   7.7026190e+00   2.5875900e-01  -4.9361000e-02   5.6135000e-01   2.7101000e-02   2.7057000e-02  -2.7094000e-02
   1.9790000e+03   7.7065170e+00   9.3633000e-02  -9.4660000e-03  -5.1500000e-03   2.7377000e-02   2.7334000e-02  -2.7370000e-02
   1.9800000e+03   7.7103980e+00   2.7953900e-01  -3.8400000e-03  -2.0600000e-02   2.7654000e-02   2.7611000e-02  -2.7646000e-02
   1.9810000e+03   7.7143030e+00   6.7417000e-02  -5.9838000e-02  -1.0248500e+00   2.7930000e-02   2.7887000e-02  -2.7921000e-02
   1.9820000e+03   7.7181830e+00  -2.9489700e-01  -1.3448200e-01   4.5320000e-01   2.8207000e-02   2.8164000e-02  -2.8197000e-02
   1.9830000e+03   7.7220940e+00   4.6175600e-01  -1.3488500e-01   3.1930000e-01   2.8483000e-02   2.8441000e-02  -2.8472000e-02
   1.9840000e+03   7.7259790e+00   1.5062100e-01  -1.8712600e-01  -4.1200000e-01   2.8760000e-02   2.8718000e-02  -2.8748000e-02
   1.9850000e+03   7.7298870e+00   5.2713700e-01  -1.5504000e-01   1.5450000e-02   2.9036000e-02   2.8995000e-02  -2.9023000e-02
   1.9860000e+03   7.7337660e+00  -3.5261000e-01  -1.3855700e-01  -1.6995000e-01   2.9313000e-02   2.9272000e-02  -2.9299000e-02
   1.9870000e+03   7.7376780e+00  -2.6267600e-01  -8.4357000e-02   6.0770000e-01   2.9589000e-02   2.9548000e-02  -2.9575000e-02
   1.9880000e+03   7.7415610e+00   1.0953100e-01  -1.7462600e-01  -4.3260000e-01   2.9865000e-02   2.9824000e-02  -2.9850000e-02
   1.9890000e+03   7.7454730e+00  -3.6982300e-01   5.0887000e-02   2.1115000e-01   3.0141000e-02   3.0100000e-02  -3.0126000e-02
   1.9900000e+03   7.7493660e+00   6.5966500e-01   1.5824000e-01   1.9055000e-01   3.0417000e-02   3.0376000e-02  -3.0402000e-02
   1.9910000e+03   7.7532530e+00   3.7381900e-01  -1.1394900e-01  -4.0685000e-01   3.0693000e-02   3.0651000e-02  -3.0678000e-02
   1.9920000e+03   7.7571600e+00  -1.0805800e-01   1.4511600e-01   6.6950000e-02   3.0969000e-02   3.0925000e-02  -3.0954000e-02
   1.9930000e+03   7.7610450e+00  -6.8341200e-01   1.2830600e-01  -3.6050000e-01   3.1245000e-02   3.1200000e-02  -3.1230000e-02
   1.9940000e+03   7.7649520e+00   4.4831300e-01   2.7356000e-01   3.0900000e-01   3.1521000e-02   3.1475000e-02  -3.1506000e-02
   1.9950000e+03   7.7688380e+00   5.9484700e-01   1.6561300e-01  -7.8280000e-01   3.1797000e-02   3.1749000e-02  -3.1782000e-02
   1.9960000e+03   7.7727450e+00   8.4440000e-02   4.4669000e-02   4.7380000e-01   3.2073000e-02   3.2024000e-02  -3.2058000e-02
   1.9970000e+03   7.7766280e+00   1.4084000e-02   3.1944600e-01  -1.0300000e-01   3.2349000e-02   3.2299000e-02  -3.2334000e-02
   1.9980000e+03   7.7805350e+00   1.4650400e-01  -1.9128400e-01  -5.8195000e-01   3.2626000e-02   3.2574000e-02  -3.2610000e-02
   1.9990000e+03   7.7844200e+00  -2.1649200e-01   1.9147600e-01   4.2745000e-01   3.2902000e-02   3.2849000e-02  -3.2886000e-02
   2.0000000e+03   7.7883300e+00   6.6447000e-02  -1.2298400e-01  -5.1500000e-03   3.3178000e-02   3.3125000e-02  -3.3161000e-02
   2.0010000e+03   7.7922110e+00  -2.3898600e-01   3.5140000e-03   1.0815000e-01   3.3454000e-02   3.3402000e-02  -3.3437000e-02
   2.0020000e+03   7.7961060e+00  -4.4237900e-01  -2.6037400e-01  -7.2615000e-01   3.3730000e-02   3.3678000e-02  -3.3713000e-02
   2.0030000e+03   7.8000040e+00   5.3815100e-01  -1.2005700e-01   6.5920000e-01   3.4006000e-02   3.3955000e-02  -3.3989000e-02
   2.0040000e+03   7.8038980e+00  -4.8637000e-02  -2.2392200e-01  -3.6050000e-02   3.4282000e-02   3.4232000e-02  -3.4265000e-02
   2.0050000e+03   7.8077920e+00  -4.1194100e-01  -1.9034400e-01  -2.8325000e-01   3.4558000e-02   3.4509000e-02  -3.4541000e-02
   2.0060000e+03   7.8116940e+00  -6.3447700e-01   7.8195000e-02  -1.0300000e-01   3.4834000e-02   3.4786000e-02  -3.4818000e-02
   2.0070000e+03   7.8155860e+00   2.5243900e-01  -2.7634800e-01   1.0300000e-01   3.5110000e-02   3.5062000e-02  -3.5094000e-02
   2.0080000e+03   7.8194840e+00   6.9822000e-01   1.0322000e-02  -4.6865000e-01   3.5387000e-02   3.5339000e-02  -3.5370000e-02
   2.0090000e+03   7.8233790e+00  -1.9913000e-02  -1.2888700e-01  -6.5920000e-01   3.5662000e-02   3.5615000e-02  -3.5646000e-02
   2.0100000e+03   7.8272770e+00  -9.6231000e-02   4.2099000e-02   2.0600000e-02   3.5939000e-02   3.5891000e-02  -3.5921000e-02
   2.0110000e+03   7.8311710e+00   5.4033000e-01   1.9562000e-02   4.2230000e-01   3.6216000e-02   3.6166000e-02  -3.6197000e-02
   2.0120000e+03   7.8350830e+00   2.3081000e-02  -7.6763000e-02  -1.3390000e-01   3.6492000e-02   3.6442000e-02  -3.6473000e-02
   2.0130000e+03   7.8389600e+00   8.4388300e-01   1.6991300e-01  -2.4205000e-01   3.6768000e-02   3.6717000e-02  -3.6749000e-02
   2.0140000e+03   7.8428660e+00   3.3243200e-01  -4.8150000e-03   1.3390000e-01   3.7044000e-02   3.6992000e-02  -3.7024000e-02
   2.0150000e+03   7.8467520e+00  -1.3114300e-01   1.9617600e-01   2.5235000e-01   3.7321000e-02   3.7267000e-02  -3.7301000e-02
   2.0160000e+03   7.8506610e+00  -5.4460900e-01  -4.0867000e-02  -1.3390000e-01   3.7598000e-02   3.7542000e-02  -3.7577000e-02
   2.0170000e+03   7.8545460e+00  -4.8079300e-01   1.9416100e-01  -1.6480000e-01   3.7874000e-02   3.7817000e-02  -3.7853000e-02
   2.0180000e+03   7.8584400e+00  -5.8771600e-01  -1.0366000e-02   3.3990000e-01   3.8150000e-02   3.8092000e-02  -3.8129000e-02
   2.0190000e+03   7.8623380e+00  -3.2944300e-01   1.1700300e-01  -3.4505000e-01   3.8427000e-02   3.8367000e-02  -3.8404000e-02
   2.0200000e+03   7.8662700e+00  -2.1997100e-01   5.6614000e-02   8.7550000e-02   3.8704000e-02   3.8642000e-02  -3.8680000e-02
   2.0210000e+03   7.8701290e+00   4.0434800e-01   4.6078000e-02  -3.9140000e-01   3.8981000e-02   3.8918000e-02  -3.8955000e-02
   2.0220000e+03   7.8740360e+00  -2.3672600e-01  -2.8290000e-02   1.5450000e-01   3.9258000e-02   3.9194000e-02  -3.9231000e-02
   2.0230000e+03   7.8779200e+00  -1.5025900e-01  -9.0288000e-02   5.0985000e-01   3.9534000e-02   3.9470000e-02  -3.9507000e-02
   2.0240000e+03   7.8818280e+00   3.9617200e-01   7.5480000e-02  -2.0600000e-02   3.9809000e-02   3.9746000e-02  -3.9783000e-02
   2.0250000e+03   7.8857150e+00  -1.4282500e-01  -1.0947600e-01   9.7850000e-02   4.0083000e-02   4.0023000e-02  -4.0059000e-02
   2.0260000e+03   7.8896100e+00  -1.1901600e-01   1.0329900e-01  -4.3260000e-01   4.0356000e-02   4.0299000e-02  -4.0335000e-02
   2.0270000e+03   7.8935160e+00   2.7239000e-01  -1.2522300e-01   2.6780000e-01   4.0629000e-02   4.0576000e-02  -4.0611000e-02
   2.0280000e+03   7.8973980e+00  -1.2647400e-01  -9.3659000e-02  -6.4890000e-01   4.0903000e-02   4.0852000e-02  -4.0887000e-02
   2.0290000e+03   7.9013090e+00   2.5422200e-01   9.9242000e-02   2.9355000e-01   4.1177000e-02   4.1129000e-02  -4.1163000e-02
   2.0300000e+03   7.9052040e+00  -2.4128000e-02  -2.0314600e-01   3.7080000e-01   4.1450000e-02   4.1405000e-02  -4.1438000e-02
   2.0310000e+03   7.9090850e+00  -1.7668100e-01  -4.8940000e-02  -7.7250000e-01   4.1724000e-02   4.1681000e-02  -4.1714000e-02
   2.0320000e+03   7.9129940e+00   5.2879800e-01  -4.9288000e-02   5.8195000e-01   4.1999000e-02   4.1958000e-02  -4.1990000e-02
   2.0330000e+03   7.9168770e+00   2.8565100e-01  -6.9355000e-02  -5.8710000e-01   4.2273000e-02   4.2234000e-02  -4.2266000e-02
   2.0340000e+03   7.9207740e+00   6.9997100e-01  -1.4232500e-01   5.7680000e-01   4.2548000e-02   4.2510000e-02  -4.2542000e-02
   2.0350000e+03   7.9246700e+00  -3.6682400e-01  -1.4390700e-01   3.0900000e-01   4.2823000e-02   4.2785000e-02  -4.2818000e-02
   2.0360000e+03   7.9285710e+00   2.6009400e-01   2.7043000e-02  -7.7250000e-02   4.3098000e-02   4.3061000e-02  -4.3094000e-02
   2.0370000e+03   7.9324520e+00   3.8537000e-02  -1.0958200e-01   5.8195000e-01   4.3373000e-02   4.3336000e-02  -4.3370000e-02
   2.0380000e+03   7.9363650e+00  -1.0268500e-01   1.0895300e-01  -3.0900000e-01   4.3648000e-02   4.3611000e-02  -4.3646000e-02
   2.0390000e+03   7.9402540e+00  -1.7575900e-01   9.3230000e-03   2.7295000e-01   4.3924000e-02   4.3887000e-02  -4.3922000e-02
   2.0400000e+03   7.9441490e+00   1.7194600e-01   3.4608000e-02  -8.1370000e-01   4.4199000e-02   4.4162000e-02  -4.4199000e-02
   2.0410000e+03   7.9480440e+00  -2.5826300e-01   8.5372000e-02  -9.7850000e-02   4.4476000e-02   4.4437000e-02  -4.4475000e-02
   2.0420000e+03   7.9519410e+00   6.5871000e-01   1.3655400e-01   2.4720000e-01   4.4752000e-02   4.4711000e-02  -4.4751000e-02
   2.0430000e+03   7.9558380e+00   5.1881000e-01   2.6686000e-01  -7.7765000e-01   4.5028000e-02   4.4986000e-02  -4.5027000e-02
   2.0440000e+03   7.9597350e+00  -6.1922000e-01  -5.5142000e-02   8.1370000e-01   4.5305000e-02   4.5261000e-02  -4.5302000e-02
   2.0450000e+03   7.9636270e+00  -7.6140000e-03   2.1533900e-01  -7.7250000e-01   4.5580000e-02   4.5536000e-02  -4.5578000e-02
   2.0460000e+03   7.9675250e+00  -1.5527400e-01   4.0029000e-02   1.2875000e-01   4.5856000e-02   4.5812000e-02  -4.5854000e-02
   2.0470000e+03   7.9714330e+00   6.0585600e-01   1.3832000e-01  -5.7165000e-01   4.6131000e-02   4.6088000e-02  -4.6130000e-02
   2.0480000e+03   7.9753110e+00   4.1657400e-01  -2.5917000e-02  -1.5965000e-01   4.6407000e-02   4.6363000e-02  -4.6406000e-02
   2.0490000e+03   7.9792240e+00   5.6298700e-01   2.2338100e-01   7.8795000e-01   4.6683000e-02   4.6639000e-02  -4.6682000e-02
   2.0500000e+03   7.9831080e+00  -5.3380000e-03  -5.4020000e-03  -1.0660500e+00   4.6959000e-02   4.6916000e-02  -4.6958000e-02
   2.0510000e+03   7.9870140e+00  -1.3382300e-01  -1.3024000e-01   8.7035000e-01   4.7235000e-02   4.7192000e-02  -4.7234000e-02
   2.0520000e+03   7.9909000e+00  -1.4497800e-01  -7.2414000e-02  -6.5920000e-01   4.7511000e-02   4.7469000e-02  -4.7510000e-02
   2.0530000e+03   7.9948010e+00   5.5372100e-01  -2.4292100e-01   2.9870000e-01   4.7786000e-02   4.7746000e-02  -4.7786000e-02
   2.0540000e+03   7.9987150e+00   1.6850300e-01   6.9862000e-02  -2.6265000e-01   4.8063000e-02   4.8023000e-02  -4.8062000e-02
   2.0550000e+03   8.0025930e+00  -5.4478400e-01  -2.8722400e-01   7.7250000e-02   4.8339000e-02   4.8300000e-02  -4.8338000e-02
   2.0560000e+03   8.0064820e+00  -3.0239200e-01  -7.2918000e-02   3.0385000e-01   4.8617000e-02   4.8577000e-02  -4.8614000e-02
   2.0570000e+03   8.0103790e+00   5.4350700e-01  -1.2988600e-01   7.2100000e-02   4.8893000e-02   4.8853000e-02  -4.8890000e-02
   2.0580000e+03   8.0142830e+00   4.2098000e-02  -2.5632100e-01  -2.1630000e-01   4.9169000e-02   4.9130000e-02  -4.9166000e-02
   2.0590000e+03   8.0181710e+00  -5.7441300e-01  -3.5723000e-02  -5.0470000e-01   4.9446000e-02   4.9406000e-02  -4.9441000e-02
   2.0600000e+03   8.0220770e+00  -1.4092500e-01  -1.1191200e-01   1.9055000e-01   4.9723000e-02   4.9682000e-02  -4.9717000e-02
   2.0610000e+03   8.0259630e+00  -6.6453000e-02   2.3008000e-02   2.4720000e-01   5.0001000e-02   4.9958000e-02  -4.9993000e-02
   2.0620000e+03   8.0298720e+00   1.1408400e-01  -9.2016000e-02   1.0300000e-01   5.0278000e-02   5.0233000e-02  -5.0268000e-02
   2.0630000e+03   8.0337520e+00  -4.1340100e-01  -1.1174000e-02  -5.1500000e-02   5.0555000e-02   5.0509000e-02  -5.0544000e-02
   2.0640000e+03   8.0376590e+00  -3.1947500e-01  -1.9373000e-01  -3.3990000e-01   5.0831000e-02   5.0784000e-02  -5.0820000e-02
   2.0650000e+03   8.0415440e+00   2.8655500e-01   4.0684200e-01   4.8925000e-01   5.1109000e-02   5.1058000e-02  -5.1097000e-02
   2.0660000e+03   8.0454440e+00  -3.8526800e-01  -2.3501700e-01  -5.3045000e-01   5.1386000e-02   5.1333000e-02  -5.1373000e-02
   2.0670000e+03   8.0493400e+00  -2.5229000e-01   2.4500300e-01  -5.1500000e-03   5.1663000e-02   5.1608000e-02  -5.1649000e-02
   2.0680000e+03   8.0532340e+00   4.6530000e-01   7.6360000e-02  -2.7810000e-01   5.1939000e-02   5.1883000e-02  -5.1925000e-02
   2.0690000e+03   8.0571390e+00  -4.6220200e-01   6.6267000e-02  -4.5320000e-01   5.2216000e-02   5.2157000e-02  -5.2201000e-02
   2.0700000e+03   8.0610230e+00   4.3700200e-01   1.8206600e-01  -1.0300000e-02   5.2493000e-02   5.2432000e-02  -5.2477000e-02
   2.0710000e+03   8.0649330e+00  -8.3956000e-02   1.9295600e-01  -1.6995000e-01   5.2769000e-02   5.2707000e-02  -5.2753000e-02
   2.0720000e+03   8.0688140e+00   4.4567900e-01   2.6695600e-01  -1.9570000e-01   5.3046000e-02   5.2983000e-02  -5.3029000e-02
   2.0730000e+03   8.0727110e+00  -3.9402200e-01  -1.4386300e-01   5.0985000e-01   5.3323000e-02   5.3259000e-02  -5.3305000e-02
   2.0740000e+03   8.0766100e+00   1.2358100e-01   1.6028800e-01  -4.1200000e-02   5.3599000e-02   5.3535000e-02  -5.3581000e-02
   2.0750000e+03   8.0805180e+00   1.1515500e-01  -9.6175000e-02   1.5450000e-01   5.3875000e-02   5.3811000e-02  -5.3857000e-02
   2.0760000e+03   8.0844030e+00   8.9405000e-02   3.8848000e-02  -4.1200000e-02   5.4151000e-02   5.4088000e-02  -5.4133000e-02
   2.0770000e+03   8.0883100e+00   4.9367000e-01   1.9444100e-01   5.4075000e-01   5.4427000e-02   5.4364000e-02  -5.4410000e-02
   2.0780000e+03   8.0921950e+00   2.2083400e-01  -9.9627000e-02  -6.2315000e-01   5.4703000e-02   5.4641000e-02  -5.4685000e-02
   2.0790000e+03   8.0961010e+00  -3.3664900e-01  -2.0929000e-02  -2.4205000e-01   5.4979000e-02   5.4919000e-02  -5.4962000e-02
   2.0800000e+03   8.0999810e+00   7.1047400e-01  -3.6202100e-01   4.9955000e-01   5.5255000e-02   5.5196000e-02  -5.5238000e-02
   2.0810000e+03   8.1038890e+00   5.8509900e-01   1.0192000e-01  -2.2660000e-01   5.5531000e-02   5.5473000e-02  -5.5513000e-02
   2.0820000e+03   8.1077750e+00   8.3851000e-02  -2.9099900e-01   4.1200000e-01   5.5807000e-02   5.5750000e-02  -5.5789000e-02
   2.0830000e+03   8.1116730e+00  -9.2424000e-02  -9.9720000e-03  -3.6050000e-01   5.6083000e-02   5.6026000e-02  -5.6065000e-02
   2.0840000e+03   8.1155770e+00   1.5180000e-01  -1.0651500e-01   4.0170000e-01   5.6359000e-02   5.6303000e-02  -5.6341000e-02
   2.0850000e+03   8.1194680e+00   3.1644200e-01  -3.8366200e-01  -4.9440000e-01   5.6635000e-02   5.6580000e-02  -5.6617000e-02
   2.0860000e+03   8.1233770e+00   5.8287300e-01   1.4527000e-02  -8.7550000e-02   5.6911000e-02   5.6857000e-02  -5.6893000e-02
   2.0870000e+03   8.1272580e+00  -1.7802500e-01  -2.9503100e-01   6.6435000e-01   5.7188000e-02   5.7133000e-02  -5.7169000e-02
   2.0880000e+03   8.1311640e+00   7.2056200e-01   1.9752400e-01  -4.0685000e-01   5.7464000e-02   5.7408000e-02  -5.7446000e-02
   2.0890000e+03   8.1350540e+00   2.3099000e-02   2.5580000e-03   9.1670000e-01   5.7740000e-02   5.7684000e-02  -5.7722000e-02
   2.0900000e+03   8.1389620e+00   8.5751400e-01   1.7407700e-01  -6.2315000e-01   5.8017000e-02   5.7959000e-02  -5.7999000e-02
   2.0910000e+03   8.1428420e+00  -8.8196000e-02  -1.5254100e-01   2.6780000e-01   5.8293000e-02   5.8234000e-02  -5.8275000e-02
   2.0920000e+03   8.1467460e+00   6.1899200e-01   1.6290200e-01  -2.5750000e-02   5.8570000e-02   5.8509000e-02  -5.8551000e-02
   2.0930000e+03   8.1506340e+00  -2.6443100e-01   6.3721000e-02  -2.6265000e-01   5.8846000e-02   5.8783000e-02  -5.8827000e-02
   2.0940000e+03   8.1545380e+00   1.8888600e-01   2.4280900e-01   8.2400000e-01   5.9123000e-02   5.9058000e-02  -5.9103000e-02
   2.0950000e+03   8.1584250e+00  -1.4686200e-01   1.6049800e-01  -7.4675000e-01   5.9399000e-02   5.9332000e-02  -5.9378000e-02
   2.0960000e+03   8.1623220e+00  -1.5038000e-02   2.3452600e-01   4.5320000e-01   5.9675000e-02   5.9607000e-02  -5.9654000e-02
   2.0970000e+03   8.1662160e+00  -2.2893200e-01   1.6083200e-01  -8.4975000e-01   5.9951000e-02   5.9882000e-02  -5.9929000e-02
   2.0980000e+03   8.1701140e+00   1.0557100e-01  -2.6350000e-03   2.7810000e-01   6.0227000e-02   6.0157000e-02  -6.0205000e-02
   2.0990000e+03   8.1740060e+00   7.6342600e-01   3.7851100e-01   1.9055000e-01   6.0504000e-02   6.0433000e-02  -6.0481000e-02
   2.1000000e+03   8.1779040e+00  -2.4929600e-01  -1.9034000e-02   2.5750000e-02   6.0780000e-02   6.0708000e-02  -6.0757000e-02
   2.1010000e+03   8.1818030e+00   4.3158100e-01   1.0811000e-02  -4.1200000e-02   6.1056000e-02   6.0985000e-02  -6.1032000e-02
   2.1020000e+03   8.1857020e+00   1.6518400e-01   8.8213000e-02  -6.3860000e-01   6.1332000e-02   6.1261000e-02  -6.1308000e-02
   2.1030000e+03   8.1895920e+00  -3.2498000e-02  -1.2197400e-01   6.9010000e-01   6.1609000e-02   6.1538000e-02  -6.1584000e-02
   2.1040000e+03   8.1934880e+00   6.4266700e-01  -4.2528000e-02  -4.6350000e-01   6.1885000e-02   6.1815000e-02  -6.1860000e-02
   2.1050000e+03   8.1973850e+00  -4.3745400e-01  -2.0926500e-01   1.1330000e-01   6.2161000e-02   6.2093000e-02  -6.2136000e-02
   2.1060000e+03   8.2012820e+00   1.0151300e-01  -1.6523100e-01   4.6350000e-02   6.2437000e-02   6.2370000e-02  -6.2413000e-02
   2.1070000e+03   8.2051750e+00   3.1503600e-01  -9.0519000e-02  -4.7895000e-01   6.2713000e-02   6.2648000e-02  -6.2689000e-02
   2.1080000e+03   8.2090840e+00   6.2496800e-01  -1.8628800e-01   1.2875000e-01   6.2989000e-02   6.2925000e-02  -6.2966000e-02
   2.1090000e+03   8.2129670e+00   1.2999000e-02  -2.5454500e-01  -6.1800000e-01   6.3266000e-02   6.3203000e-02  -6.3242000e-02
   2.1100000e+03   8.2168670e+00  -2.3901700e-01  -2.5044200e-01   1.1330000e-01   6.3542000e-02   6.3480000e-02  -6.3518000e-02
   2.1110000e+03   8.2207570e+00   6.0339100e-01   4.3429000e-02   4.3775000e-01   6.3818000e-02   6.3756000e-02  -6.3794000e-02
   2.1120000e+03   8.2246540e+00   2.3613700e-01  -6.4918000e-02  -5.1500000e-01   6.4094000e-02   6.4033000e-02  -6.4070000e-02
   2.1130000e+03   8.2285580e+00   8.8879000e-02  -2.0099400e-01   5.7680000e-01   6.4370000e-02   6.4309000e-02  -6.4346000e-02
   2.1140000e+03   8.2324460e+00   2.0270000e-02  -2.2152000e-02  -3.1415000e-01   6.4647000e-02   6.4584000e-02  -6.4622000e-02
   2.1150000e+03   8.2363440e+00  -7.1391000e-02  -3.8327000e-02   1.5965000e-01   6.4923000e-02   6.4859000e-02  -6.4898000e-02
   2.1160000e+03   8.2402380e+00   9.0300000e-02  -6.7703000e-02   3.3475000e-01   6.5199000e-02   6.5134000e-02  -6.5174000e-02
   2.1170000e+03   8.2441340e+00  -1.1507100e-01   1.7300100e-01  -1.1845000e-01   6.5476000e-02   6.5408000e-02  -6.5451000e-02
   2.1180000e+03   8.2480530e+00   3.2611000e-02   1.6173000e-01   5.7165000e-01   6.5752000e-02   6.5682000e-02  -6.5726000e-02
   2.1190000e+03   8.2519250e+00   6.3943800e-01   2.7187100e-01  -6.5920000e-01   6.6029000e-02   6.5957000e-02  -6.6002000e-02
   2.1200000e+03   8.2558220e+00   2.5032600e-01   1.1595000e-02   8.2400000e-01   6.6305000e-02   6.6231000e-02  -6.6278000e-02
   2.1210000e+03   8.2597270e+00   2.5864000e-01   4.1194800e-01  -9.0125000e-01   6.6581000e-02   6.6505000e-02  -6.6553000e-02
   2.1220000e+03   8.2636140e+00   4.8700500e-01  -7.6500000e-03   4.6865000e-01   6.6857000e-02   6.6780000e-02  -6.6829000e-02
   2.1230000e+03   8.2675200e+00   1.5267700e-01   4.1361600e-01  -9.1155000e-01   6.7134000e-02   6.7055000e-02  -6.7104000e-02
   2.1240000e+03   8.2714060e+00   2.7442500e-01   9.8897000e-02   2.6780000e-01   6.7410000e-02   6.7331000e-02  -6.7379000e-02
   2.1250000e+03   8.2753140e+00   4.1867000e-01   2.9978000e-01  -1.0660500e+00   6.7686000e-02   6.7607000e-02  -6.7655000e-02
   2.1260000e+03   8.2792000e+00   4.5206800e-01  -9.9991000e-02   3.0385000e-01   6.7961000e-02   6.7883000e-02  -6.7930000e-02
   2.1270000e+03   8.2831050e+00   1.2897900e-01   9.0488000e-02   8.3430000e-01   6.8237000e-02   6.8160000e-02  -6.8206000e-02
   2.1280000e+03   8.2869890e+00   1.7738900e-01   3.2685000e-02  -7.8795000e-01   6.8514000e-02   6.8437000e-02  -6.8482000e-02
   2.1290000e+03   8.2908900e+00  -1.4543600e-01  -2.8010200e-01   7.2615000e-01   6.8789000e-02   6.8715000e-02  -6.8759000e-02
   2.1300000e+03   8.2947780e+00  -3.5199000e-02   3.6900000e-04  -4.1715000e-01   6.9065000e-02   6.8992000e-02  -6.9035000e-02
   2.1310000e+03   8.2986770e+00   3.7813000e-01  -3.8477500e-01   1.6995000e-01   6.9341000e-02   6.9270000e-02  -6.9311000e-02
   2.1320000e+03   8.3025820e+00   1.6124600e-01  -2.3344000e-02   5.3560000e-01   6.9617000e-02   6.9548000e-02  -6.9588000e-02
   2.1330000e+03   8.3064640e+00   2.5056100e-01  -3.0255100e-01  -3.1415000e-01   6.9893000e-02   6.9825000e-02  -6.9864000e-02
   2.1340000e+03   8.3103720e+00   2.5016800e-01  -1.2002100e-01   5.7680000e-01   7.0169000e-02   7.0103000e-02  -7.0140000e-02
   2.1350000e+03   8.3142740e+00   3.8334400e-01  -1.0729100e-01  -5.0985000e-01   7.0446000e-02   7.0380000e-02  -7.0416000e-02
   2.1360000e+03   8.3181590e+00   8.1154100e-01  -6.5276000e-02   3.1415000e-01   7.0722000e-02   7.0657000e-02  -7.0692000e-02
   2.1370000e+03   8.3220550e+00   2.2973600e-01   3.5430000e-02   6.2830000e-01   7.0998000e-02   7.0933000e-02  -7.0968000e-02
   2.1380000e+03   8.3259480e+00  -4.3500900e-01  -1.6647200e-01  -8.7035000e-01   7.1274000e-02   7.1209000e-02  -7.1244000e-02
   2.1390000e+03   8.3298440e+00  -3.9418900e-01  -3.2948000e-02   6.3860000e-01   7.1550000e-02   7.1484000e-02  -7.1520000e-02
   2.1400000e+03   8.3337440e+00   2.4492300e-01   9.6982000e-02  -6.1285000e-01   7.1826000e-02   7.1759000e-02  -7.1796000e-02
   2.1410000e+03   8.3376370e+00   7.3791200e-01   5.5240000e-03   3.7080000e-01   7.2103000e-02   7.2034000e-02  -7.2072000e-02
   2.1420000e+03   8.3415340e+00  -2.0269400e-01   1.5521100e-01   4.7895000e-01   7.2379000e-02   7.2308000e-02  -7.2348000e-02
   2.1430000e+03   8.3454390e+00  -1.5801300e-01   1.7105300e-01  -7.4675000e-01   7.2655000e-02   7.2583000e-02  -7.2623000e-02
   2.1440000e+03   8.3493210e+00  -1.4969800e-01   1.5238400e-01   0.0000000e+00   7.2931000e-02   7.2857000e-02  -7.2899000e-02
   2.1450000e+03   8.3532280e+00  -1.8892600e-01   1.8152800e-01  -3.8625000e-01   7.3207000e-02   7.3132000e-02  -7.3174000e-02
   2.1460000e+03   8.3571140e+00  -5.6097900e-01   7.1359000e-02   4.2230000e-01   7.3483000e-02   7.3406000e-02  -7.3450000e-02
   2.1470000e+03   8.3610210e+00  -5.6035500e-01   1.9460400e-01  -5.7165000e-01   7.3759000e-02   7.3681000e-02  -7.3725000e-02
   2.1480000e+03   8.3649080e+00  -4.4779000e-02   1.1230400e-01   7.8280000e-01   7.4035000e-02   7.3957000e-02  -7.4001000e-02
   2.1490000e+03   8.3688040e+00  -2.4130100e-01   2.1844200e-01  -1.8540000e-01   7.4311000e-02   7.4233000e-02  -7.4276000e-02
   2.1500000e+03   8.3726970e+00   2.6279300e-01  -1.6106900e-01   3.7595000e-01   7.4587000e-02   7.4509000e-02  -7.4552000e-02
   2.1510000e+03   8.3765960e+00   4.0162200e-01   2.3353400e-01  -6.9525000e-01   7.4862000e-02   7.4786000e-02  -7.4829000e-02
   2.1520000e+03   8.3804900e+00   4.4401700e-01  -1.5535300e-01   5.6650000e-01   7.5138000e-02   7.5063000e-02  -7.5105000e-02
   2.1530000e+03   8.3843890e+00   3.2164000e-02  -1.8806800e-01   3.7595000e-01   7.5414000e-02   7.5340000e-02  -7.5381000e-02
   2.1540000e+03   8.3882820e+00   3.3007700e-01  -1.3640300e-01  -5.5620000e-01   7.5690000e-02   7.5618000e-02  -7.5658000e-02
   2.1550000e+03   8.3921800e+00  -4.5701100e-01  -2.9639600e-01   8.1885000e-01   7.5966000e-02   7.5895000e-02  -7.5934000e-02
   2.1560000e+03   8.3960750e+00   4.6422000e-02  -3.7894000e-02  -1.0248500e+00   7.6242000e-02   7.6173000e-02  -7.6210000e-02
   2.1570000e+03   8.3999700e+00  -2.4539700e-01  -3.8045900e-01   1.7510000e-01   7.6518000e-02   7.6451000e-02  -7.6485000e-02
   2.1580000e+03   8.4038770e+00  -8.3468000e-02   9.1865000e-02  -2.1115000e-01   7.6794000e-02   7.6729000e-02  -7.6761000e-02
   2.1590000e+03   8.4077640e+00  -6.1087300e-01  -2.8460900e-01   4.3260000e-01   7.7071000e-02   7.7006000e-02  -7.7036000e-02
   2.1600000e+03   8.4116680e+00  -4.8088000e-02   7.9460000e-03   3.9655000e-01   7.7347000e-02   7.7283000e-02  -7.7312000e-02
   2.1610000e+03   8.4155510e+00   9.4715100e-01  -2.1989500e-01  -2.7810000e-01   7.7624000e-02   7.7559000e-02  -7.7588000e-02
   2.1620000e+03   8.4194510e+00   7.7149400e-01   1.4551000e-01   8.8065000e-01   7.7900000e-02   7.7835000e-02  -7.7863000e-02
   2.1630000e+03   8.4233440e+00   3.4277000e-01   2.4731000e-02   2.5750000e-02   7.8176000e-02   7.8110000e-02  -7.8139000e-02
   2.1640000e+03   8.4272400e+00   9.0497000e-02   1.8602400e-01   4.6350000e-02   7.8452000e-02   7.8386000e-02  -7.8415000e-02
   2.1650000e+03   8.4311490e+00  -8.8230000e-03  -6.0575000e-02  -6.0770000e-01   7.8728000e-02   7.8661000e-02  -7.8691000e-02
   2.1660000e+03   8.4350340e+00  -2.0499300e-01   1.5794500e-01   3.2445000e-01   7.9004000e-02   7.8935000e-02  -7.8967000e-02
   2.1670000e+03   8.4389310e+00  -1.6560900e-01  -1.5265800e-01  -7.2100000e-02   7.9280000e-02   7.9210000e-02  -7.9243000e-02
   2.1680000e+03   8.4428240e+00   3.7244100e-01   5.0426100e-01  -3.2445000e-01   7.9557000e-02   7.9485000e-02  -7.9519000e-02
   2.1690000e+03   8.4467310e+00  -1.6928300e-01   1.5307200e-01   1.0300000e-01   7.9833000e-02   7.9760000e-02  -7.9794000e-02
   2.1700000e+03   8.4506200e+00   9.0640000e-02   1.0231700e-01  -1.0557500e+00   8.0109000e-02   8.0035000e-02  -8.0069000e-02
   2.1710000e+03   8.4545110e+00  -4.1740300e-01  -3.6931000e-02   6.2315000e-01   8.0385000e-02   8.0310000e-02  -8.0345000e-02
   2.1720000e+03   8.4584170e+00  -1.7257000e-02  -4.2103000e-02   2.9355000e-01   8.0661000e-02   8.0586000e-02  -8.0620000e-02
   2.1730000e+03   8.4623010e+00  -3.0387200e-01   2.9015000e-02  -3.8625000e-01   8.0937000e-02   8.0862000e-02  -8.0896000e-02
   2.1740000e+03   8.4661990e+00   2.2420500e-01  -1.6435800e-01   3.3990000e-01   8.1213000e-02   8.1139000e-02  -8.1172000e-02
   2.1750000e+03   8.4700930e+00   5.3236800e-01  -6.3850000e-02  -3.0900000e-01   8.1488000e-02   8.1416000e-02  -8.1448000e-02
   2.1760000e+03   8.4739990e+00   5.4243700e-01  -5.2228000e-02   6.0770000e-01   8.1764000e-02   8.1693000e-02  -8.1724000e-02
   2.1770000e+03   8.4778880e+00   5.2093100e-01  -6.5121000e-02  -7.9310000e-01   8.2040000e-02   8.1970000e-02  -8.2000000e-02
   2.1780000e+03   8.4817810e+00   7.1831000e-01   2.9123000e-02   7.7250000e-02   8.2315000e-02   8.2247000e-02  -8.2276000e-02
   2.1790000e+03   8.4856820e+00   2.3510800e-01  -7.8215000e-02   1.7510000e-01   8.2591000e-02   8.2524000e-02  -8.2553000e-02
   2.1800000e+03   8.4895730e+00   1.5410500e-01  -1.2501800e-01  -2.4205000e-01   8.2866000e-02   8.2801000e-02  -8.2829000e-02
   2.1810000e+03   8.4934820e+00   5.5196500e-01  -7.4381000e-02  -1.8540000e-01   8.3142000e-02   8.3078000e-02  -8.3104000e-02
   2.1820000e+03   8.4973900e+00   2.1723800e-01  -7.5711000e-02  -2.9870000e-01   8.3418000e-02   8.3354000e-02  -8.3380000e-02
   2.1830000e+03   8.5012650e+00  -6.3344000e-02   2.9893000e-02   5.4590000e-01   8.3694000e-02   8.3631000e-02  -8.3655000e-02
   2.1840000e+03   8.5051580e+00  -2.9275000e-02  -1.9247800e-01  -3.3475000e-01   8.3969000e-02   8.3907000e-02  -8.3931000e-02
   2.1850000e+03   8.5090530e+00   1.6707700e-01   6.0313000e-02   5.4075000e-01   8.4245000e-02   8.4183000e-02  -8.4207000e-02
   2.1860000e+03   8.5129490e+00   1.4240500e-01  -1.6111800e-01  -2.0085000e-01   8.4521000e-02   8.4458000e-02  -8.4484000e-02
   2.1870000e+03   8.5168470e+00  -8.8415000e-02  -1.1262600e-01   2.6265000e-01   8.4797000e-02   8.4734000e-02  -8.4760000e-02
   2.1880000e+03   8.5207540e+00  -6.3630400e-01   8.4477000e-02   7.3130000e-01   8.5073000e-02   8.5009000e-02  -8.5037000e-02
   2.1890000e+03   8.5246120e+00  -7.0942400e-01  -5.0862000e-02  -5.0470000e-01   8.5349000e-02   8.5285000e-02  -8.5314000e-02
   2.1900000e+03   8.5285500e+00  -4.8890400e-01   1.5641900e-01   5.6650000e-02   8.5625000e-02   8.5560000e-02  -8.5591000e-02
   2.1910000e+03   8.5324280e+00  -2.0754900e-01   8.6354000e-02   9.2700000e-02   8.5901000e-02   8.5836000e-02  -8.5867000e-02
   2.1920000e+03   8.5363250e+00   1.3107300e-01   1.3932800e-01  -8.2400000e-01   8.6177000e-02   8.6111000e-02  -8.6144000e-02
   2.1930000e+03   8.5402200e+00  -1.9614000e-01   8.7988000e-02   2.0085000e-01   8.6453000e-02   8.6387000e-02  -8.6420000e-02
   2.1940000e+03   8.5441270e+00  -1.6609100e-01  -6.5761000e-02   1.3905000e-01   8.6729000e-02   8.6663000e-02  -8.6696000e-02
   2.1950000e+03   8.5480180e+00  -3.1674000e-02   1.6331800e-01  -3.8110000e-01   8.7005000e-02   8.6939000e-02  -8.6971000e-02
   2.1960000e+03   8.5519230e+00  -4.0245500e-01   1.5482000e-02   5.4590000e-01   8.7281000e-02   8.7215000e-02  -8.7247000e-02
   2.1970000e+03   8.5558050e+00   1.6183100e-01  -1.8865000e-02  -8.7550000e-02   8.7556000e-02   8.7492000e-02  -8.7522000e-02
   2.1980000e+03   8.5597110e+00   3.7992900e-01  -5.8354000e-02   2.3690000e-01   8.7832000e-02   8.7769000e-02  -8.7798000e-02
   2.1990000e+03   8.5635970e+00  -2.4644500e-01  -2.6217400e-01  -3.7080000e-01   8.8107000e-02   8.8046000e-02  -8.8073000e-02
   2.2000000e+03   8.5674940e+00  -1.1682200e-01  -1.5240700e-01   2.5750000e-01   8.8382000e-02   8.8323000e-02  -8.8349000e-02
   2.2010000e+03   8.5713900e+00   8.6495000e-02  -2.0898500e-01  -3.0900000e-01   8.8658000e-02   8.8601000e-02  -8.8626000e-02
   2.2020000e+03   8.5752970e+00   7.7678000e-02  -7.3140000e-03   7.2100000e-02   8.8933000e-02   8.8878000e-02  -8.8902000e-02
   2.2030000e+03   8.5791750e+00  -4.5009300e-01  -2.0138800e-01  -1.5450000e-02   8.9209000e-02   8.9155000e-02  -8.9178000e-02
   2.2040000e+03   8.5830890e+00  -5.2219800e-01  -1.1913200e-01  -2.2660000e-01   8.9485000e-02   8.9432000e-02  -8.9454000e-02
   2.2050000e+03   8.5869740e+00   4.7524400e-01  -2.6972000e-02   4.9955000e-01   8.9760000e-02   8.9708000e-02  -8.9730000e-02
   2.2060000e+03   8.5908700e+00   7.3850900e-01   5.5656000e-02  -4.9440000e-01   9.0036000e-02   8.9984000e-02  -9.0006000e-02
   2.2070000e+03   8.5947630e+00   5.3958600e-01   4.8308000e-02   5.1500000e-03   9.0312000e-02   9.0261000e-02  -9.0282000e-02
   2.2080000e+03   8.5986620e+00  -2.6821100e-01   1.6427900e-01  -5.1500000e-01   9.0588000e-02   9.0536000e-02  -9.0557000e-02
   2.2090000e+03   8.6025650e+00  -5.2352800e-01   3.3160000e-02   2.0600000e-02   9.0864000e-02   9.0812000e-02  -9.0833000e-02
   2.2100000e+03   8.6064480e+00   9.8022000e-02   1.2016400e-01   6.1800000e-01   9.1139000e-02   9.1088000e-02  -9.1109000e-02
   2.2110000e+03   8.6103590e+00   2.2074600e-01   1.2555000e-01  -4.6350000e-01   9.1415000e-02   9.1363000e-02  -9.1385000e-02
   2.2120000e+03   8.6142460e+00  -9.0931000e-02   1.5845600e-01   9.0125000e-01   9.1690000e-02   9.1639000e-02  -9.1662000e-02
   2.2130000e+03   8.6181380e+00  -4.8011900e-01   5.4374000e-02  -8.8065000e-01   9.1966000e-02   9.1914000e-02  -9.1939000e-02
   2.2140000e+03   8.6220350e+00  -4.7415000e-01   1.2457100e-01   3.6565000e-01   9.2241000e-02   9.2190000e-02  -9.2215000e-02
   2.2150000e+03   8.6259320e+00   5.2750900e-01   1.5712900e-01   1.2875000e-01   9.2517000e-02   9.2466000e-02  -9.2492000e-02
   2.2160000e+03   8.6298260e+00  -5.6866200e-01   1.9216000e-02  -2.4720000e-01   9.2792000e-02   9.2742000e-02  -9.2769000e-02
   2.2170000e+03   8.6337230e+00  -2.6360400e-01  -4.4056000e-02  -1.0300000e-01   9.3068000e-02   9.3019000e-02  -9.3045000e-02
   2.2180000e+03   8.6376190e+00   5.7058900e-01   1.1047300e-01  -8.0340000e-01   9.3343000e-02   9.3296000e-02  -9.3321000e-02
   2.2190000e+03   8.6415170e+00   9.4160000e-03  -2.3146700e-01   5.8195000e-01   9.3618000e-02   9.3573000e-02  -9.3596000e-02
   2.2200000e+03   8.6454270e+00   3.0027000e-01  -3.3748000e-02   8.7550000e-02   9.3893000e-02   9.3851000e-02  -9.3872000e-02
   2.2210000e+03   8.6493040e+00   4.8177000e-02  -1.1088900e-01  -9.7850000e-02   9.4168000e-02   9.4129000e-02  -9.4147000e-02
   2.2220000e+03   8.6532110e+00   4.9091600e-01  -1.1532600e-01   2.4720000e-01   9.4443000e-02   9.4407000e-02  -9.4423000e-02
   2.2230000e+03   8.6570920e+00   7.8064000e-01  -1.2055000e-01   6.1800000e-02   9.4718000e-02   9.4685000e-02  -9.4699000e-02
   2.2240000e+03   8.6610040e+00  -1.1531800e-01  -2.2297300e-01  -5.1500000e-02   9.4993000e-02   9.4963000e-02  -9.4975000e-02
   2.2250000e+03   8.6648890e+00   1.0705000e-02  -9.7386000e-02  -8.6520000e-01   9.5268000e-02   9.5241000e-02  -9.5251000e-02
   2.2260000e+03   8.6687880e+00   3.8154000e-01  -1.9774100e-01  -2.5750000e-02   9.5543000e-02   9.5518000e-02  -9.5527000e-02
   2.2270000e+03   8.6726830e+00   5.7849200e-01   2.9614000e-02   1.4935000e-01   9.5818000e-02   9.5795000e-02  -9.5803000e-02
   2.2280000e+03   8.6765870e+00   1.2216700e-01  -1.2787400e-01  -1.5965000e-01   9.6093000e-02   9.6072000e-02  -9.6079000e-02
   2.2290000e+03   8.6804720e+00  -3.1748800e-01  -5.0160000e-03   3.6050000e-02   9.6369000e-02   9.6348000e-02  -9.6355000e-02
   2.2300000e+03   8.6843720e+00   5.0153200e-01   3.1928000e-02  -3.5535000e-01   9.6644000e-02   9.6623000e-02  -9.6631000e-02
   2.2310000e+03   8.6882730e+00  -3.7556800e-01  -1.0346000e-02   7.7250000e-02   9.6920000e-02   9.6899000e-02  -9.6907000e-02
   2.2320000e+03   8.6921670e+00  -1.8617700e-01   1.2158400e-01   7.0555000e-01   9.7196000e-02   9.7174000e-02  -9.7182000e-02
   2.2330000e+03   8.6960690e+00  -9.5175000e-02   2.7629700e-01   1.2875000e-01   9.7472000e-02   9.7449000e-02  -9.7459000e-02
   2.2340000e+03   8.6999470e+00   4.5638000e-01   5.4654000e-02   6.4375000e-01   9.7747000e-02   9.7723000e-02  -9.7736000e-02
   2.2350000e+03   8.7038590e+00  -1.4318100e-01   3.4730500e-01  -2.7810000e-01   9.8023000e-02   9.7998000e-02  -9.8013000e-02
   2.2360000e+03   8.7077460e+00  -4.4408100e-01   1.1096300e-01  -5.6650000e-02   9.8298000e-02   9.8273000e-02  -9.8290000e-02
   2.2370000e+03   8.7116520e+00  -2.1401000e-02   3.2391100e-01   1.0815000e-01   9.8572000e-02   9.8547000e-02  -9.8565000e-02
   2.2380000e+03   8.7155390e+00   5.1105800e-01   3.4797900e-01   2.6780000e-01   9.8839000e-02   9.8815000e-02  -9.8834000e-02
   2.2390000e+03   8.7194340e+00   2.2950300e-01   2.0426600e-01   2.5750000e-01   9.9094000e-02   9.9071000e-02  -9.9090000e-02
   2.2400000e+03   8.7233510e+00   2.4484200e-01   3.5106600e-01   1.9570000e-01   9.9333000e-02   9.9312000e-02  -9.9329000e-02
   2.2410000e+03   8.7271790e+00   2.6672500e-01   1.2660100e-01  -8.0340000e-01   9.9551000e-02   9.9533000e-02  -9.9547000e-02
   2.2420000e+03   8.7310750e+00  -3.1649600e-01   8.7978000e-02  -8.6005000e-01   9.9748000e-02   9.9733000e-02  -9.9744000e-02
   2.2430000e+03   8.7349710e+00   1.0331700e-01   8.2880000e-02   1.2360000e-01   9.9921000e-02   9.9910000e-02  -9.9917000e-02
   2.2440000e+03   8.7388670e+00  -3.4231100e-01   3.3598000e-02  -2.4205000e-01   1.0007000e-01   1.0006400e-01  -1.0006600e-01
   2.2450000e+03   8.7427630e+00   5.9989200e-01   3.1021700e-01  -7.8280000e-01   1.0019600e-01   1.0019400e-01  -1.0019200e-01
   2.2460000e+03   8.7466670e+00   8.6239900e-01   3.2718200e-01   3.5535000e-01   1.0029800e-01   1.0030000e-01  -1.0029500e-01
   2.2470000e+03   8.7505530e+00   5.2631200e-01   2.9231600e-01  -8.4460000e-01   1.0037800e-01   1.0038400e-01  -1.0037600e-01
   2.2480000e+03   8.7544500e+00   5.3055300e-01   1.6894600e-01  -2.7295000e-01   1.0043900e-01   1.0044700e-01  -1.0043700e-01
   2.2490000e+03   8.7583460e+00   3.5323800e-01   2.3674100e-01  -2.6780000e-01   1.0048100e-01   1.0049000e-01  -1.0048000e-01
   2.2500000e+03   8.7622400e+00   3.5123500e-01   2.8109700e-01  -5.9740000e-01   1.0050600e-01   1.0051500e-01  -1.0050500e-01
   2.2510000e+03   8.7661360e+00   1.7734200e-01   2.3026400e-01  -3.8625000e-01   1.0051700e-01   1.0052500e-01  -1.0051500e-01
   2.2520000e+03   8.7700320e+00   2.0048000e-02   2.5191800e-01  -4.9440000e-01   1.0051400e-01   1.0052200e-01  -1.0051200e-01
   2.2530000e+03   8.7739280e+00   2.1423400e-01   2.2193300e-01   3.6050000e-02   1.0050200e-01   1.0050700e-01  -1.0049900e-01
   2.2540000e+03   8.7778250e+00   2.2654700e-01   3.1849500e-01   1.0300000e-02   1.0048000e-01   1.0048400e-01  -1.0047600e-01
   2.2550000e+03   8.7817210e+00   1.7847600e-01   9.1378000e-02  -1.0300000e-01   1.0045200e-01   1.0045200e-01  -1.0044600e-01
   2.2560000e+03   8.7856160e+00   4.6000000e-05   1.9868200e-01   1.6480000e-01   1.0041700e-01   1.0041600e-01  -1.0041100e-01
   2.2570000e+03   8.7895130e+00  -9.3431800e-01   7.7146000e-02   6.6950000e-02   1.0037900e-01   1.0037500e-01  -1.0037300e-01
   2.2580000e+03   8.7934090e+00   3.0181000e-01   2.2750600e-01   1.2875000e-01   1.0033800e-01   1.0033200e-01  -1.0033200e-01
   2.2590000e+03   8.7973050e+00   2.2201300e-01   1.7852800e-01  -2.5235000e-01   1.0029600e-01   1.0028900e-01  -1.0029100e-01
   2.2600000e+03   8.8012000e+00   7.9819000e-02   4.8947000e-02   5.2530000e-01   1.0025300e-01   1.0024500e-01  -1.0024900e-01
   2.2610000e+03   8.8050970e+00   4.7486100e-01   1.8366300e-01  -1.9570000e-01   1.0021100e-01   1.0020300e-01  -1.0020800e-01
   2.2620000e+03   8.8089910e+00  -6.5900000e-04  -1.2924500e-01  -9.7850000e-02   1.0017000e-01   1.0016300e-01  -1.0016800e-01
   2.2630000e+03   8.8128870e+00  -1.3816000e-02  -1.2164600e-01  -1.2875000e-01   1.0013100e-01   1.0012500e-01  -1.0013000e-01
   2.2640000e+03   8.8167830e+00   1.8376000e-01  -1.7101900e-01  -9.2700000e-02   1.0009500e-01   1.0009100e-01  -1.0009400e-01
   2.2650000e+03   8.8206790e+00   3.1514000e-02  -2.7749100e-01   1.0454500e+00   1.0006200e-01   1.0006000e-01  -1.0006200e-01
   2.2660000e+03   8.8245750e+00  -5.1280000e-03  -3.0385200e-01   4.6350000e-02   1.0003200e-01   1.0003300e-01  -1.0003300e-01
   2.2670000e+03   8.8284710e+00   9.4424000e-02  -2.6633600e-01   6.6950000e-02   1.0000700e-01   1.0000900e-01  -1.0000700e-01
   2.2680000e+03   8.8323670e+00   1.6221300e-01  -2.4935500e-01   8.2400000e-02   9.9985000e-02   9.9989000e-02  -9.9985000e-02
   2.2690000e+03   8.8362640e+00   6.9219000e-02  -2.9067100e-01   1.1845000e-01   9.9967000e-02   9.9972000e-02  -9.9968000e-02
   2.2700000e+03   8.8401590e+00   7.0162000e-02  -1.9614700e-01   3.6050000e-02   9.9952000e-02   9.9958000e-02  -9.9954000e-02
   2.2710000e+03   8.8440550e+00   9.0735000e-02  -2.1236600e-01   1.3390000e-01   9.9942000e-02   9.9946000e-02  -9.9943000e-02
   2.2720000e+03   8.8479520e+00  -3.6732000e-02  -1.2569700e-01  -4.1200000e-02   9.9935000e-02   9.9938000e-02  -9.9935000e-02
   2.2730000e+03   8.8518480e+00  -2.5192000e-02  -2.4328000e-02  -6.6950000e-02   9.9930000e-02   9.9931000e-02  -9.9929000e-02
   2.2740000e+03   8.8557430e+00   2.2633000e-02   3.8773000e-02  -7.7250000e-02   9.9929000e-02   9.9927000e-02  -9.9926000e-02
   2.2750000e+03   8.8596390e+00   5.0987000e-02   7.8559000e-02  -5.1500000e-03   9.9929000e-02   9.9924000e-02  -9.9925000e-02
   2.2760000e+03   8.8635960e+00   4.6221000e-02   1.7207200e-01  -8.2400000e-02   9.9931000e-02   9.9923000e-02  -9.9926000e-02
   2.2770000e+03   8.8674310e+00   2.0300000e-04   1.9868200e-01   8.7550000e-02   9.9934000e-02   9.9924000e-02  -9.9928000e-02
   2.2780000e+03   8.8713260e+00   2.0277000e-02   2.5190000e-01   1.3390000e-01   9.9939000e-02   9.9925000e-02  -9.9932000e-02
   2.2790000e+03   8.8752210e+00   3.3073000e-02   1.7967500e-01  -5.1500000e-03   9.9944000e-02   9.9928000e-02  -9.9936000e-02
   2.2800000e+03   8.8791170e+00   3.1367000e-02   1.8930500e-01  -6.6950000e-02   9.9950000e-02   9.9932000e-02  -9.9942000e-02
   2.2810000e+03   8.8830140e+00  -4.1299000e-02   1.6649800e-01  -4.6350000e-02   9.9955000e-02   9.9937000e-02  -9.9948000e-02
   2.2820000e+03   8.8869090e+00  -3.2768000e-02   1.1834800e-01  -1.0300000e-01   9.9961000e-02   9.9943000e-02  -9.9954000e-02
   2.2830000e+03   8.8908060e+00   5.6456000e-02   1.1429200e-01  -1.7510000e-01   9.9968000e-02   9.9949000e-02  -9.9961000e-02
   2.2840000e+03   8.8947030e+00   4.0150000e-03   1.0644000e-02  -1.3390000e-01   9.9974000e-02   9.9956000e-02  -9.9967000e-02
   2.2850000e+03   8.8985980e+00   2.3080000e-03   2.0274000e-02  -1.3905000e-01   9.9979000e-02   9.9963000e-02  -9.9973000e-02
   2.2860000e+03   8.9024950e+00   4.4814000e-02  -8.6417000e-02   0.0000000e+00   9.9985000e-02   9.9971000e-02  -9.9979000e-02
   2.2870000e+03   8.9063890e+00   9.1184000e-02  -4.8403000e-02   1.2360000e-01   9.9989000e-02   9.9979000e-02  -9.9984000e-02
   2.2880000e+03   8.9102860e+00   1.3685400e-01  -1.3963200e-01   1.4935000e-01   9.9994000e-02   9.9986000e-02  -9.9989000e-02
   2.2890000e+03   8.9141820e+00   9.9370000e-02  -1.6117300e-01   8.2400000e-02   9.9997000e-02   9.9993000e-02  -9.9993000e-02
   2.2900000e+03   8.9180780e+00   1.9773200e-01  -1.8346800e-01   9.2700000e-02   1.0000000e-01   9.9999000e-02  -9.9997000e-02
   2.2910000e+03   8.9219730e+00   1.1824300e-01  -1.6775800e-01   2.5750000e-02   1.0000300e-01   1.0000400e-01  -1.0000100e-01
   2.2920000e+03   8.9258690e+00   2.8417000e-02  -1.9361200e-01  -3.0900000e-02   1.0000500e-01   1.0000800e-01  -1.0000500e-01
   2.2930000e+03   8.9297640e+00   1.4574200e-01  -1.2315200e-01  -1.1845000e-01   1.0000700e-01   1.0001200e-01  -1.0000800e-01
   2.2940000e+03   8.9337030e+00   7.8292000e-02  -7.5514000e-02  -1.9055000e-01   1.0000800e-01   1.0001400e-01  -1.0001000e-01
   2.2950000e+03   8.9375570e+00   2.3991000e-02  -3.5477000e-02  -1.5450000e-01   1.0001000e-01   1.0001500e-01  -1.0001100e-01
   2.2960000e+03   8.9414530e+00   4.3206000e-02   2.2558000e-02  -1.5965000e-01   1.0001100e-01   1.0001500e-01  -1.0001200e-01
   2.2970000e+03   8.9453490e+00   5.1831000e-02   7.3751000e-02  -7.2100000e-02   1.0001100e-01   1.0001400e-01  -1.0001100e-01
   2.2980000e+03   8.9492440e+00   9.3584000e-02   7.1220000e-02  -5.1500000e-02   1.0001200e-01   1.0001300e-01  -1.0001100e-01
   2.2990000e+03   8.9531400e+00   1.1531000e-02   1.0137000e-01   1.0300000e-01   1.0001200e-01   1.0001100e-01  -1.0001000e-01
   2.3000000e+03   8.9570360e+00   5.4736000e-02   1.2392800e-01   1.5965000e-01   1.0001200e-01   1.0001000e-01  -1.0001000e-01
   2.3010000e+03   8.9609330e+00  -1.2206000e-02   1.0212700e-01   1.4935000e-01   1.0001200e-01   1.0000800e-01  -1.0001000e-01
   2.3020000e+03   8.9648280e+00  -3.2360000e-03   2.1794200e-01   8.2400000e-02   1.0001200e-01   1.0000600e-01  -1.0001000e-01
   2.3030000e+03   8.9687240e+00   3.2490000e-03   1.1480000e-01   2.5750000e-02   1.0001200e-01   1.0000400e-01  -1.0001000e-01
   2.3040000e+03   8.9726200e+00   1.7596000e-02   1.6700600e-01  -4.6350000e-02   1.0001200e-01   1.0000300e-01  -1.0001000e-01
   2.3050000e+03   8.9765160e+00  -2.7661000e-02   8.9455000e-02  -1.1845000e-01   1.0001100e-01   1.0000200e-01  -1.0001000e-01
   2.3060000e+03   8.9804120e+00   5.3793000e-02   2.9402000e-02  -8.2400000e-02   1.0001100e-01   1.0000200e-01  -1.0001000e-01
   2.3070000e+03   8.9843070e+00   1.1125600e-01   4.8260000e-03  -1.4935000e-01   1.0001100e-01   1.0000200e-01  -1.0000900e-01
   2.3080000e+03   8.9882030e+00   5.2595000e-02  -3.0405000e-02  -1.2360000e-01   1.0001000e-01   1.0000200e-01  -1.0000800e-01
   2.3090000e+03   8.9920990e+00   7.0267000e-02  -9.6800000e-02  -5.1500000e-03   1.0000900e-01   1.0000300e-01  -1.0000600e-01
   2.3100000e+03   8.9960010e+00   1.6060200e-01  -1.4037900e-01   4.6350000e-02   1.0000900e-01   1.0000400e-01  -1.0000500e-01
   2.3110000e+03   8.9998900e+00   8.3416000e-02  -1.0440100e-01   1.0300000e-02   1.0000800e-01   1.0000400e-01  -1.0000400e-01
   2.3120000e+03   9.0037870e+00   9.9979000e-02  -1.3126200e-01   8.2400000e-02   1.0000800e-01   1.0000500e-01  -1.0000400e-01
   2.3130000e+03   9.0076850e+00   5.9080000e-02  -1.3354700e-01   5.1500000e-02   1.0000700e-01   1.0000600e-01  -1.0000300e-01
   2.3140000e+03   9.0115790e+00   8.3416000e-02  -1.0440100e-01   3.0900000e-02   1.0000600e-01   1.0000600e-01  -1.0000300e-01
   2.3150000e+03   9.0154760e+00   7.9657000e-02  -1.4976400e-01  -6.1800000e-02   1.0000600e-01   1.0000600e-01  -1.0000400e-01
   2.3160000e+03   9.0193700e+00   1.9379000e-02  -7.6024000e-02  -8.7550000e-02   1.0000600e-01   1.0000600e-01  -1.0000400e-01
   2.3170000e+03   9.0232670e+00   4.8582000e-02  -4.1049000e-02  -5.6650000e-02   1.0000600e-01   1.0000500e-01  -1.0000400e-01
   2.3180000e+03   9.0271640e+00   4.2680000e-03  -2.4075000e-02  -5.6650000e-02   1.0000600e-01   1.0000400e-01  -1.0000300e-01
   2.3190000e+03   9.0310570e+00   8.3595000e-02   9.4281000e-02  -1.0300000e-02   1.0000600e-01   1.0000300e-01  -1.0000300e-01
   2.3200000e+03   9.0349540e+00   4.5257000e-02   7.7551000e-02  -4.6350000e-02   1.0000600e-01   1.0000200e-01  -1.0000300e-01
   2.3210000e+03   9.0388510e+00  -1.6729000e-02   1.6092100e-01   7.7250000e-02   1.0000700e-01   1.0000100e-01  -1.0000200e-01
   2.3220000e+03   9.0427450e+00   6.5070000e-02   1.6549000e-01   2.5750000e-02   1.0000700e-01   1.0000000e-01  -1.0000200e-01
   2.3230000e+03   9.0466410e+00   3.5269000e-02   1.0061100e-01  -1.0300000e-02   1.0000700e-01   9.9998000e-02  -1.0000200e-01
   2.3240000e+03   9.0505360e+00   6.0459000e-02   1.2494200e-01   0.0000000e+00   1.0000700e-01   9.9998000e-02  -1.0000200e-01
   2.3250000e+03   9.0544320e+00  -2.2160000e-03   7.9067000e-02  -1.0815000e-01   1.0000700e-01   9.9997000e-02  -1.0000200e-01
   2.3260000e+03   9.0583290e+00   6.6688000e-02   5.6519000e-02  -5.6650000e-02   1.0000700e-01   9.9997000e-02  -1.0000200e-01
   2.3270000e+03   9.0622260e+00   8.6666000e-02   1.0398000e-02  -4.1200000e-02   1.0000700e-01   9.9997000e-02  -1.0000200e-01
   2.3280000e+03   9.0661210e+00  -4.0140000e-03  -1.0644000e-02  -3.6050000e-02   1.0000600e-01   9.9998000e-02  -1.0000200e-01
   2.3290000e+03   9.0700190e+00   1.0408200e-01  -2.1279000e-02  -1.0300000e-02   1.0000600e-01   9.9998000e-02  -1.0000200e-01
   2.3300000e+03   9.0739140e+00   9.0588000e-02  -7.8299000e-02   2.0600000e-02   1.0000600e-01   9.9999000e-02  -1.0000200e-01
   2.3310000e+03   9.0778080e+00   3.0820000e-02  -7.3996000e-02   5.1500000e-02   1.0000600e-01   1.0000000e-01  -1.0000200e-01
   2.3320000e+03   9.0817040e+00   7.4788000e-02  -1.5559400e-01   4.1200000e-02   1.0000600e-01   1.0000100e-01  -1.0000200e-01
   2.3330000e+03   9.0856010e+00   8.1108000e-02  -1.2467600e-01  -2.0600000e-02   1.0000600e-01   1.0000100e-01  -1.0000200e-01
   2.3340000e+03   9.0894970e+00   1.3771700e-01  -1.4443800e-01   5.1500000e-03   1.0000500e-01   1.0000200e-01  -1.0000200e-01
   2.3350000e+03   9.0933930e+00   4.1063000e-02  -1.3177500e-01  -8.2400000e-02   1.0000500e-01   1.0000200e-01  -1.0000200e-01
   2.3360000e+03   9.0972880e+00   7.4879000e-02  -5.6253000e-02  -7.2100000e-02   1.0000500e-01   1.0000200e-01  -1.0000200e-01
   2.3370000e+03   9.1011840e+00   1.1065700e-01  -2.5079000e-02  -7.7250000e-02   1.0000500e-01   1.0000200e-01  -1.0000200e-01
   2.3380000e+03   9.1050800e+00   2.6643000e-02   4.9419000e-02  -1.0300000e-01   1.0000500e-01   1.0000200e-01  -1.0000200e-01
   2.3390000e+03   9.1089750e+00   1.0080000e-02   7.6281000e-02  -6.6950000e-02   1.0000500e-01   1.0000100e-01  -1.0000200e-01
   2.3400000e+03   9.1128710e+00   9.7599000e-02   8.1863000e-02  -3.0900000e-02   1.0000600e-01   1.0000100e-01  -1.0000200e-01
   2.3410000e+03   9.1167680e+00   4.3297000e-02   1.2189900e-01   4.1200000e-02   1.0000600e-01   1.0000000e-01  -1.0000100e-01
   2.3420000e+03   9.1206660e+00   9.2260000e-03   8.1095000e-02  -1.0300000e-02   1.0000600e-01   9.9999000e-02  -1.0000100e-01
   2.3430000e+03   9.1245590e+00   5.7299000e-02   1.0948300e-01   1.5450000e-02   1.0000600e-01   9.9999000e-02  -1.0000100e-01
   2.3440000e+03   9.1284560e+00   4.4404000e-02   8.2366000e-02   5.1500000e-03   1.0000600e-01   9.9998000e-02  -1.0000200e-01
   2.3450000e+03   9.1323510e+00  -2.2160000e-03   7.9067000e-02   3.0900000e-02   1.0000600e-01   9.9998000e-02  -1.0000200e-01
   2.3460000e+03   9.1362470e+00   5.1832000e-02   7.3750000e-02   1.0300000e-02   1.0000600e-01   9.9998000e-02  -1.0000200e-01
   2.3470000e+03   9.1401430e+00   2.6643000e-02   4.9419000e-02  -6.1800000e-02   1.0000600e-01   9.9998000e-02  -1.0000200e-01
   2.3480000e+03   9.1440420e+00   9.4800000e-03   4.6377000e-02  -9.2700000e-02   1.0000600e-01   9.9998000e-02  -1.0000200e-01
   2.3490000e+03   9.1479360e+00   2.6298000e-02  -1.5203000e-02  -4.1200000e-02   1.0000600e-01   9.9999000e-02  -1.0000200e-01
   2.3500000e+03   9.1518310e+00   2.1685000e-02  -5.5751000e-02  -3.6050000e-02   1.0000600e-01   9.9999000e-02  -1.0000200e-01
   2.3510000e+03   9.1557250e+00   1.2747400e-01  -8.6659000e-02  -6.6950000e-02   1.0000600e-01   1.0000000e-01  -1.0000200e-01
   2.3520000e+03   9.1596220e+00   2.7914000e-02  -1.2417400e-01  -4.6350000e-02   1.0000600e-01   1.0000100e-01  -1.0000200e-01
   2.3530000e+03   9.1635170e+00   7.6586000e-02  -6.5883000e-02  -2.5750000e-02   1.0000500e-01   1.0000100e-01  -1.0000100e-01
   2.3540000e+03   9.1674140e+00   1.2200700e-01  -1.2239200e-01  -1.0300000e-02   1.0000500e-01   1.0000200e-01  -1.0000100e-01
   2.3550000e+03   9.1713100e+00   6.8290000e-03  -3.8519000e-02  -3.0900000e-02   1.0000500e-01   1.0000200e-01  -1.0000100e-01
   2.3560000e+03   9.1752060e+00   6.0023000e-02  -3.9022000e-02   0.0000000e+00   1.0000500e-01   1.0000200e-01  -1.0000100e-01
   2.3570000e+03   9.1791110e+00   5.9769000e-02  -4.3030000e-03  -2.0600000e-02   1.0000500e-01   1.0000200e-01  -1.0000200e-01
   2.3580000e+03   9.1829990e+00   6.2075000e-02   1.5971000e-02   3.0900000e-02   1.0000500e-01   1.0000200e-01  -1.0000200e-01
   2.3590000e+03   9.1868940e+00   6.4037000e-02  -2.8378000e-02  -5.1500000e-03   1.0000500e-01   1.0000200e-01  -1.0000200e-01
   2.3600000e+03   9.1907890e+00   1.0334000e-02   4.1562000e-02   4.1200000e-02   1.0000500e-01   1.0000100e-01  -1.0000200e-01
   2.3610000e+03   9.1946850e+00   9.9306000e-02   7.2233000e-02  -5.1500000e-02   1.0000500e-01   1.0000100e-01  -1.0000200e-01
   2.3620000e+03   9.1985820e+00   1.1990000e-03   5.9807000e-02   1.0300000e-02   1.0000500e-01   1.0000100e-01  -1.0000200e-01
   2.3630000e+03   9.2024770e+00   2.8949000e-02   6.9693000e-02  -5.1500000e-03   1.0000500e-01   1.0000000e-01  -1.0000200e-01
   2.3640000e+03   9.2063730e+00   4.8418000e-02   9.3010000e-02  -5.6650000e-02   1.0000500e-01   1.0000000e-01  -1.0000200e-01
   2.3650000e+03   9.2102680e+00   3.5050000e-03   8.0081000e-02  -7.2100000e-02   1.0000600e-01   1.0000000e-01  -1.0000200e-01
   2.3660000e+03   9.2141640e+00   2.1521000e-02   7.8309000e-02  -8.7550000e-02   1.0000600e-01   9.9999000e-02  -1.0000200e-01
   2.3670000e+03   9.2180690e+00   2.7496000e-02   4.4604000e-02  -2.5750000e-02   1.0000600e-01   1.0000000e-01  -1.0000200e-01
   2.3680000e+03   9.2219640e+00   7.5224000e-02   8.3690000e-03  -4.6350000e-02   1.0000600e-01   1.0000000e-01  -1.0000200e-01
   2.3690000e+03   9.2258540e+00   4.7728000e-02  -3.6235000e-02  -2.5750000e-02   1.0000600e-01   1.0000000e-01  -1.0000200e-01
   2.3700000e+03   9.2297520e+00   6.0877000e-02  -4.3837000e-02   1.0300000e-02   1.0000600e-01   1.0000000e-01  -1.0000200e-01
   2.3710000e+03   9.2336460e+00   9.8870000e-02  -9.1730000e-02   2.5750000e-02   1.0000600e-01   1.0000100e-01  -1.0000200e-01
   2.3720000e+03   9.2375440e+00   4.7982000e-02  -7.0954000e-02   3.6050000e-02   1.0000600e-01   1.0000100e-01  -1.0000200e-01
   2.3730000e+03   9.2414650e+00   4.6529000e-02  -9.6043000e-02   2.5750000e-02   1.0000600e-01   1.0000200e-01  -1.0000200e-01
   2.3740000e+03   9.2453900e+00   9.9469000e-02  -6.1826000e-02  -1.0300000e-02   1.0000600e-01   1.0000300e-01  -1.0000300e-01
   2.3750000e+03   9.2492850e+00   7.4879000e-02  -5.6253000e-02  -2.0600000e-02   1.0000700e-01   1.0000300e-01  -1.0000300e-01
   2.3760000e+03   9.2531670e+00   1.3657000e-02  -7.7039000e-02  -3.0900000e-02   1.0000700e-01   1.0000400e-01  -1.0000400e-01
   2.3770000e+03   9.2570620e+00   7.4879000e-02  -5.6253000e-02  -4.6350000e-02   1.0000800e-01   1.0000400e-01  -1.0000400e-01
   2.3780000e+03   9.2609580e+00   1.0066800e-01  -2.0190000e-03  -3.6050000e-02   1.0000800e-01   1.0000400e-01  -1.0000400e-01
   2.3790000e+03   9.2648690e+00   1.0066800e-01  -2.0190000e-03  -9.2700000e-02   1.0000900e-01   1.0000400e-01  -1.0000500e-01
   2.3800000e+03   9.2687510e+00   7.2663000e-02   2.2814000e-02  -4.1200000e-02   1.0001000e-01   1.0000400e-01  -1.0000500e-01
   2.3810000e+03   9.2726520e+00   7.3263000e-02   5.2718000e-02   0.0000000e+00   1.0001100e-01   1.0000400e-01  -1.0000500e-01
   2.3820000e+03   9.2765510e+00   4.8418000e-02   9.3010000e-02   3.0900000e-02   1.0001200e-01   1.0000300e-01  -1.0000500e-01
   2.3830000e+03   9.2804380e+00   2.7242000e-02   7.9323000e-02  -4.6350000e-02   1.0001300e-01   1.0000200e-01  -1.0000500e-01
   2.3840000e+03   9.2843350e+00  -5.6300000e-03   9.8327000e-02  -5.1500000e-03   1.0001400e-01   1.0000200e-01  -1.0000600e-01
   2.3850000e+03   9.2882350e+00   1.1787000e-02   6.6651000e-02  -2.5750000e-02   1.0001500e-01   1.0000100e-01  -1.0000600e-01
   2.3860000e+03   9.2921240e+00   2.4935000e-02   5.9049000e-02  -1.0300000e-02   1.0001600e-01   1.0000000e-01  -1.0000700e-01
   2.3870000e+03   9.2960330e+00   5.8661000e-02   3.5230000e-02  -4.1200000e-02   1.0001700e-01   9.9999000e-02  -1.0000700e-01
   2.3880000e+03   9.2999170e+00   4.4913000e-02   1.2928000e-02  -2.0600000e-02   1.0001800e-01   9.9999000e-02  -1.0000800e-01
   2.3890000e+03   9.3038150e+00   6.3200000e-03   3.0918000e-02   1.5450000e-02   1.0001900e-01   9.9999000e-02  -1.0000800e-01
   2.3900000e+03   9.3077120e+00   6.7197000e-02  -1.2919000e-02   5.1500000e-03   1.0002100e-01   9.9999000e-02  -1.0000900e-01
   2.3910000e+03   9.3116140e+00   6.0877000e-02  -4.3837000e-02  -1.5450000e-02   1.0002200e-01   9.9999000e-02  -1.0000900e-01
   2.3920000e+03   9.3155010e+00   3.6540000e-02  -7.2982000e-02  -7.7250000e-02   1.0002300e-01   9.9999000e-02  -1.0001000e-01
   2.3930000e+03   9.3193920e+00   4.7982000e-02  -7.0954000e-02  -3.6050000e-02   1.0002400e-01   9.9999000e-02  -1.0001000e-01
   2.3940000e+03   9.3232960e+00   3.9701000e-02  -5.7523000e-02  -1.0300000e-02   1.0002500e-01   1.0000000e-01  -1.0001100e-01
   2.3950000e+03   9.3271990e+00   1.0689700e-01  -7.0442000e-02   1.5450000e-02   1.0002600e-01   1.0000100e-01  -1.0001100e-01
   2.3960000e+03   9.3310980e+00   8.9135000e-02  -1.0338800e-01  -8.2400000e-02   1.0002700e-01   1.0000100e-01  -1.0001200e-01
   2.3970000e+03   9.3349820e+00   4.2261000e-02  -7.1968000e-02  -5.6650000e-02   1.0002800e-01   1.0000200e-01  -1.0001300e-01
   2.3980000e+03   9.3388770e+00   8.6066000e-02  -1.9506000e-02   0.0000000e+00   1.0002900e-01   1.0000200e-01  -1.0001300e-01
   2.3990000e+03   9.3427860e+00   6.5490000e-02  -3.2890000e-03   4.1200000e-02   1.0003100e-01   1.0000200e-01  -1.0001400e-01
   2.4000000e+03   9.3466830e+00   6.3782000e-02   6.3410000e-03  -3.6050000e-02   1.0003200e-01   1.0000200e-01  -1.0001400e-01
   2.4010000e+03   9.3505650e+00   5.9515000e-02   3.0416000e-02  -2.0600000e-02   1.0003300e-01   1.0000200e-01  -1.0001500e-01
   2.4020000e+03   9.3544770e+00  -1.3620000e-03   7.4252000e-02   1.5450000e-02   1.0003500e-01   1.0000200e-01  -1.0001600e-01
   2.4030000e+03   9.3583580e+00   7.3263000e-02   5.2718000e-02  -4.6350000e-02   1.0003600e-01   1.0000100e-01  -1.0001600e-01
   2.4040000e+03   9.3622680e+00   4.0990000e-02   1.0162500e-01  -1.0300000e-02   1.0003800e-01   1.0000100e-01  -1.0001700e-01
   2.4050000e+03   9.3661490e+00  -2.9112000e-02   6.4366000e-02  -9.7850000e-02   1.0004000e-01   1.0000000e-01  -1.0001800e-01
   2.4060000e+03   9.3700580e+00   3.5523000e-02   6.5892000e-02  -1.5450000e-02   1.0004100e-01   9.9999000e-02  -1.0001900e-01
   2.4070000e+03   9.3739410e+00   8.6270000e-03   5.1192000e-02  -3.6050000e-02   1.0004300e-01   9.9999000e-02  -1.0002000e-01
   2.4080000e+03   9.3778390e+00   5.9900000e-04   2.9904000e-02  -1.0300000e-02   1.0004500e-01   9.9998000e-02  -1.0002000e-01
   2.4090000e+03   9.3817490e+00   9.2386000e-02   1.1412000e-02  -1.5450000e-02   1.0004700e-01   9.9998000e-02  -1.0002100e-01
   2.4100000e+03   9.3856320e+00   3.6032000e-02  -3.5450000e-03  -7.2100000e-02   1.0004800e-01   9.9998000e-02  -1.0002200e-01
   2.4110000e+03   9.3895350e+00   4.4059000e-02   1.7743000e-02   0.0000000e+00   1.0005000e-01   9.9998000e-02  -1.0002200e-01
   2.4120000e+03   9.3934220e+00   1.1176400e-01  -6.4613000e-02  -3.0900000e-02   1.0005100e-01   9.9999000e-02  -1.0002300e-01
   2.4130000e+03   9.3973260e+00   7.1465000e-02  -3.6993000e-02  -1.0300000e-02   1.0005300e-01   9.9999000e-02  -1.0002400e-01
   2.4140000e+03   9.4012140e+00   1.0006900e-01  -3.1923000e-02  -3.0900000e-02   1.0005400e-01   1.0000000e-01  -1.0002400e-01
   2.4150000e+03   9.4051210e+00   4.5674000e-02  -9.1228000e-02  -1.0300000e-02   1.0005600e-01   1.0000000e-01  -1.0002500e-01
   2.4160000e+03   9.4090070e+00   5.8315000e-02  -2.9393000e-02  -2.0600000e-02   1.0005700e-01   1.0000100e-01  -1.0002600e-01
   2.4170000e+03   9.4129120e+00   1.0142900e-01  -1.0617600e-01  -4.6350000e-02   1.0005900e-01   1.0000100e-01  -1.0002700e-01
   2.4180000e+03   9.4167930e+00   1.1695000e-02  -3.2690000e-02  -7.2100000e-02   1.0006100e-01   1.0000200e-01  -1.0002800e-01
   2.4190000e+03   9.4207030e+00   1.0553500e-01   3.8090000e-03  -3.6050000e-02   1.0006200e-01   1.0000200e-01  -1.0002900e-01
   2.4200000e+03   9.4245890e+00   5.4648000e-02   2.4586000e-02  -2.5750000e-02   1.0006400e-01   1.0000300e-01  -1.0002900e-01
   2.4210000e+03   9.4284820e+00   8.3252000e-02   2.9656000e-02  -5.1500000e-03   1.0006600e-01   1.0000300e-01  -1.0003000e-01
   2.4220000e+03   9.4323890e+00   6.8396000e-02   4.6888000e-02  -2.0600000e-02   1.0006800e-01   1.0000300e-01  -1.0003100e-01
   2.4230000e+03   9.4362760e+00   5.0380000e-02   4.8660000e-02  -4.1200000e-02   1.0007000e-01   1.0000200e-01  -1.0003200e-01
   2.4240000e+03   9.4401860e+00   4.9527000e-02   5.3475000e-02   5.1500000e-03   1.0007200e-01   1.0000200e-01  -1.0003300e-01
   2.4250000e+03   9.4440630e+00   6.4128000e-02   7.0962000e-02  -4.6350000e-02   1.0007400e-01   1.0000200e-01  -1.0003400e-01
   2.4260000e+03   9.4479770e+00   7.6424000e-02   6.8176000e-02  -1.0300000e-02   1.0007700e-01   1.0000100e-01  -1.0003400e-01
   2.4270000e+03   9.4518600e+00   5.1833000e-02   7.3749000e-02  -5.1500000e-02   1.0007900e-01   1.0000100e-01  -1.0003500e-01
   2.4280000e+03   9.4557650e+00   3.3817000e-02   7.5522000e-02   0.0000000e+00   1.0008100e-01   1.0000100e-01  -1.0003600e-01
   2.4290000e+03   9.4596530e+00   5.4648000e-02   2.4586000e-02  -5.6650000e-02   1.0008300e-01   1.0000000e-01  -1.0003700e-01
   2.4300000e+03   9.4635540e+00   3.3411400e-01   7.9091000e-02   1.0300000e-02   1.0008500e-01   1.0000000e-01  -1.0003800e-01
   2.4310000e+03   9.4674410e+00   5.9515000e-02   3.0415000e-02  -5.1500000e-03   1.0008800e-01   1.0000000e-01  -1.0003900e-01
   2.4320000e+03   9.4713520e+00   4.5166000e-02  -2.1792000e-02  -5.1500000e-03   1.0009000e-01   1.0000100e-01  -1.0004000e-01
   2.4330000e+03   9.4752450e+00   1.4156700e-01   2.6200000e-04  -3.0900000e-02   1.0009200e-01   1.0000100e-01  -1.0004100e-01
   2.4340000e+03   9.4791300e+00   7.1717000e-02  -7.1714000e-02  -1.0300000e-02   1.0009400e-01   1.0000200e-01  -1.0004200e-01
   2.4350000e+03   9.4830270e+00   2.9111000e-02  -6.4367000e-02  -4.1200000e-02   1.0009600e-01   1.0000200e-01  -1.0004300e-01
   2.4360000e+03   9.4869340e+00   6.4889000e-02  -3.3194000e-02  -5.6650000e-02   1.0009900e-01   1.0000300e-01  -1.0004400e-01
   2.4370000e+03   9.4908180e+00   6.8280000e-03  -3.8520000e-02  -5.1500000e-03   1.0010100e-01   1.0000300e-01  -1.0004500e-01
   2.4380000e+03   9.4947170e+00   6.6596000e-02  -4.2824000e-02  -4.6350000e-02   1.0010300e-01   1.0000400e-01  -1.0004600e-01
   2.4390000e+03   9.4986120e+00   3.2271000e-02  -4.8908000e-02  -4.6350000e-02   1.0010400e-01   1.0000500e-01  -1.0004700e-01
   2.4400000e+03   9.5025180e+00   8.7773000e-02  -2.9138000e-02  -5.1500000e-03   1.0010500e-01   1.0000500e-01  -1.0004800e-01
   2.4410000e+03   9.5064160e+00   5.6608000e-02  -1.9764000e-02  -1.0300000e-02   1.0010500e-01   1.0000600e-01  -1.0004900e-01
   2.4420000e+03   9.5102980e+00   4.4060000e-02   1.7742000e-02  -1.0300000e-02   1.0010500e-01   1.0000600e-01  -1.0005000e-01
   2.4430000e+03   9.5141940e+00   8.5559000e-02   4.9929000e-02  -1.5450000e-02   1.0010500e-01   1.0000600e-01  -1.0005000e-01
   2.4440000e+03   9.5181000e+00   5.0381000e-02   4.8660000e-02  -1.0300000e-02   1.0010500e-01   1.0000600e-01  -1.0005100e-01
   2.4450000e+03   9.5219950e+00   6.9210000e-03   6.0821000e-02   1.5450000e-02   1.0010400e-01   1.0000600e-01  -1.0005200e-01
   2.4460000e+03   9.5258820e+00   7.8985000e-02   5.3730000e-02  -2.5750000e-02   1.0010400e-01   1.0000600e-01  -1.0005300e-01
   2.4470000e+03   9.5297840e+00   4.8420000e-02   9.3008000e-02  -5.6650000e-02   1.0010400e-01   1.0000500e-01  -1.0005300e-01
   2.4480000e+03   9.5336880e+00   2.9804000e-02   6.4877000e-02  -3.6050000e-02   1.0010300e-01   1.0000500e-01  -1.0005400e-01
   2.4490000e+03   9.5375820e+00   5.9515000e-02   3.0414000e-02  -3.6050000e-02   1.0010300e-01   1.0000500e-01  -1.0005400e-01
   2.4500000e+03   9.5414670e+00   6.4129000e-02   7.0962000e-02  -5.1500000e-03   1.0010300e-01   1.0000500e-01  -1.0005500e-01
   2.4510000e+03   9.5453620e+00   5.0887000e-02  -2.0778000e-02  -6.1800000e-02   1.0010300e-01   1.0000500e-01  -1.0005500e-01
   2.4520000e+03   9.5492560e+00   1.8869000e-02  -6.5880000e-03   1.5450000e-02   1.0010300e-01   1.0000500e-01  -1.0005600e-01
   2.4530000e+03   9.5531640e+00   5.0887000e-02  -2.0778000e-02  -2.0600000e-02   1.0010200e-01   1.0000600e-01  -1.0005600e-01
   2.4540000e+03   9.5570490e+00   5.8315000e-02  -2.9393000e-02   0.0000000e+00   1.0010200e-01   1.0000600e-01  -1.0005600e-01
   2.4550000e+03   9.5609460e+00   1.1748400e-01  -6.3602000e-02   5.1500000e-03   1.0010200e-01   1.0000600e-01  -1.0005600e-01
   2.4560000e+03   9.5648430e+00   4.3113000e-02  -7.6784000e-02  -3.0900000e-02   1.0010200e-01   1.0000700e-01  -1.0005700e-01
   2.4570000e+03   9.5687480e+00   7.9745000e-02  -5.0426000e-02   2.0600000e-02   1.0010200e-01   1.0000700e-01  -1.0005700e-01
   2.4580000e+03   9.5726420e+00   6.5143000e-02  -6.7913000e-02  -5.6650000e-02   1.0010200e-01   1.0000700e-01  -1.0005700e-01
   2.4590000e+03   9.5765290e+00   4.9781000e-02   1.8756000e-02  -5.1500000e-03   1.0010200e-01   1.0000800e-01  -1.0005800e-01
   2.4600000e+03   9.5804230e+00   1.2209800e-01  -2.3054000e-02  -6.6950000e-02   1.0010200e-01   1.0000800e-01  -1.0005800e-01
   2.4610000e+03   9.5843290e+00   4.4913000e-02   1.2927000e-02  -2.0600000e-02   1.0010200e-01   1.0000800e-01  -1.0005800e-01
   2.4620000e+03   9.5882230e+00   4.8927000e-02   2.3571000e-02  -5.1500000e-03   1.0010200e-01   1.0000700e-01  -1.0005800e-01
   2.4630000e+03   9.5921110e+00   9.7350000e-03   1.1658000e-02  -6.1800000e-02   1.0010200e-01   1.0000700e-01  -1.0005800e-01
   2.4640000e+03   9.5960110e+00   5.2688000e-02   6.8934000e-02  -6.6950000e-02   1.0010200e-01   1.0000700e-01  -1.0005800e-01
   2.4650000e+03   9.5999030e+00   6.3783000e-02   6.3390000e-03  -7.2100000e-02   1.0010200e-01   1.0000700e-01  -1.0005800e-01
   2.4660000e+03   9.6038070e+00   7.6678000e-02   3.3456000e-02   1.0300000e-02   1.0010200e-01   1.0000700e-01  -1.0005800e-01
   2.4670000e+03   9.6076960e+00   6.4730000e-02   1.0086500e-01   4.1200000e-02   1.0010200e-01   1.0000700e-01  -1.0005900e-01
   2.4680000e+03   9.6115910e+00   5.4648000e-02   2.4585000e-02  -6.6950000e-02   1.0010200e-01   1.0000700e-01  -1.0005900e-01
   2.4690000e+03   9.6154860e+00   1.4349000e-02   5.2206000e-02  -2.5750000e-02   1.0010200e-01   1.0000700e-01  -1.0005900e-01
   2.4700000e+03   9.6193820e+00   7.0357000e-02   2.5380000e-03   4.6350000e-02   1.0010200e-01   1.0000700e-01  -1.0005900e-01
   2.4710000e+03   9.6232770e+00   5.3794000e-02   2.9400000e-02  -2.0600000e-02   1.0010200e-01   1.0000700e-01  -1.0005900e-01
   2.4720000e+03   9.6271850e+00   1.1125600e-01   4.8210000e-03  -1.5450000e-02   1.0010200e-01   1.0000700e-01  -1.0005900e-01
   2.4730000e+03   9.6310730e+00   8.3759000e-02  -3.9782000e-02  -7.2100000e-02   1.0010200e-01   1.0000700e-01  -1.0005900e-01
   2.4740000e+03   9.6349650e+00   6.8050000e-02  -1.7736000e-02   5.1500000e-03   1.0010200e-01   1.0000700e-01  -1.0005900e-01
   2.4750000e+03   9.6388640e+00   7.0010000e-02  -6.2084000e-02  -3.6050000e-02   1.0010200e-01   1.0000800e-01  -1.0006000e-01
   2.4760000e+03   9.6427690e+00   5.7208000e-02   1.0141000e-02  -7.7250000e-02   1.0010200e-01   1.0000800e-01  -1.0006000e-01
   2.4770000e+03   9.6466620e+00   5.4302000e-02  -4.0037000e-02  -6.1800000e-02   1.0010200e-01   1.0000800e-01  -1.0006000e-01
   2.4780000e+03   9.6505500e+00   5.3194000e-02  -5.0300000e-04  -3.0900000e-02   1.0010200e-01   1.0000800e-01  -1.0006000e-01
   2.4790000e+03   9.6544450e+00   8.2052000e-02  -3.0151000e-02  -1.5450000e-02   1.0010200e-01   1.0000800e-01  -1.0006000e-01
   2.4800000e+03   9.6583570e+00   8.5812000e-02   1.5211000e-02  -7.7250000e-02   1.0010200e-01   1.0000800e-01  -1.0006000e-01
   2.4810000e+03   9.6622490e+00   7.3517000e-02   1.7998000e-02  -1.0300000e-02   1.0010200e-01   1.0000800e-01  -1.0006000e-01
   2.4820000e+03   9.6661320e+00   7.9238000e-02   1.9012000e-02  -3.6050000e-02   1.0010200e-01   1.0000800e-01  -1.0006000e-01
   2.4830000e+03   9.6700270e+00   9.7350000e-03   1.1658000e-02   1.5450000e-02   1.0010200e-01   1.0000800e-01  -1.0006000e-01
   2.4840000e+03   9.6739260e+00   1.1356300e-01   2.5097000e-02  -5.6650000e-02   1.0010200e-01   1.0000800e-01  -1.0006000e-01
   2.4850000e+03   9.6778360e+00   4.6140000e-03   4.0548000e-02  -2.0600000e-02   1.0010200e-01   1.0000800e-01  -1.0006100e-01
   2.4860000e+03   9.6817300e+00   6.9210000e-03   6.0821000e-02  -6.1800000e-02   1.0010200e-01   1.0000700e-01  -1.0006100e-01
   2.4870000e+03   9.6856050e+00   4.0646000e-02   3.7002000e-02  -3.6050000e-02   1.0010200e-01   1.0000700e-01  -1.0006100e-01
   2.4880000e+03   9.6895100e+00  -4.7980000e-02   7.0955000e-02  -2.0600000e-02   1.0010200e-01   1.0000700e-01  -1.0006100e-01
   2.4890000e+03   9.6934160e+00   5.3194000e-02  -5.0300000e-04  -5.6650000e-02   1.0010200e-01   1.0000700e-01  -1.0006100e-01
   2.4900000e+03   9.6973030e+00   2.0323000e-02   1.8501000e-02  -3.6050000e-02   1.0010200e-01   1.0000700e-01  -1.0006100e-01
   2.4910000e+03   9.7011910e+00   1.2585800e-01   2.2310000e-02  -3.0900000e-02   1.0010200e-01   1.0000700e-01  -1.0006100e-01
   2.4920000e+03   9.7050910e+00   3.9446000e-02  -2.2805000e-02   5.1500000e-03   1.0010200e-01   1.0000700e-01  -1.0006100e-01
   2.4930000e+03   9.7089980e+00   2.4590000e-02  -5.5740000e-03  -2.5750000e-02   1.0010200e-01   1.0000800e-01  -1.0006100e-01
   2.4940000e+03   9.7128940e+00   1.0092200e-01  -3.6739000e-02  -5.1500000e-03   1.0010200e-01   1.0000800e-01  -1.0006100e-01
   2.4950000e+03   9.7167820e+00   3.6885000e-02  -8.3600000e-03  -1.0300000e-02   1.0010200e-01   1.0000800e-01  -1.0006200e-01
   2.4960000e+03   9.7206790e+00   3.6286000e-02  -3.8264000e-02  -5.1500000e-03   1.0010200e-01   1.0000800e-01  -1.0006200e-01
   2.4970000e+03   9.7245750e+00   1.0066800e-01  -2.0200000e-03  -3.0900000e-02   1.0010200e-01   1.0000800e-01  -1.0006200e-01
   2.4980000e+03   9.7284840e+00   6.9757000e-02  -2.7364000e-02   1.0300000e-02   1.0010200e-01   1.0000900e-01  -1.0006200e-01
   2.4990000e+03   9.7323640e+00   5.6862000e-02  -5.4481000e-02  -4.6350000e-02   1.0010200e-01   1.0000900e-01  -1.0006200e-01
   2.5000000e+03   9.7362590e+00   1.4855000e-02  -1.7232000e-02  -6.6950000e-02   1.0010200e-01   1.0000900e-01  -1.0006200e-01
   2.5010000e+03   9.7401570e+00   8.7519000e-02   5.5800000e-03  -5.6650000e-02   1.0010200e-01   1.0000900e-01  -1.0006300e-01
   2.5020000e+03   9.7440730e+00   7.1810000e-02   2.7628000e-02  -3.0900000e-02   1.0010200e-01   1.0000900e-01  -1.0006300e-01
   2.5030000e+03   9.7479490e+00  -9.1350000e-03   1.8246000e-02   2.5750000e-02   1.0010200e-01   1.0000800e-01  -1.0006300e-01
   2.5040000e+03   9.7518440e+00   8.2398000e-02   3.4471000e-02  -1.0300000e-02   1.0010200e-01   1.0000800e-01  -1.0006300e-01
   2.5050000e+03   9.7557360e+00   4.2352000e-02   2.7372000e-02  -1.0300000e-02   1.0010200e-01   1.0000800e-01  -1.0006300e-01
   2.5060000e+03   9.7596470e+00   7.9838000e-02   4.8916000e-02   5.1500000e-03   1.0010200e-01   1.0000800e-01  -1.0006300e-01
   2.5070000e+03   9.7635410e+00   3.9792000e-02   4.1817000e-02  -1.0300000e-02   1.0010200e-01   1.0000800e-01  -1.0006300e-01
   2.5080000e+03   9.7674210e+00   5.3794000e-02   2.9401000e-02  -1.0300000e-02   1.0010200e-01   1.0000800e-01  -1.0006300e-01
   2.5090000e+03   9.7713410e+00   9.7854000e-02   4.7143000e-02   1.0300000e-02   1.0010200e-01   1.0000800e-01  -1.0006300e-01
   2.5100000e+03   9.7752200e+00   7.3517000e-02   1.7997000e-02   2.0600000e-02   1.0010200e-01   1.0000800e-01  -1.0006400e-01
   2.5110000e+03   9.7791190e+00   5.6955000e-02   4.4859000e-02  -3.6050000e-02   1.0010200e-01   1.0000800e-01  -1.0006400e-01
   2.5120000e+03   9.7830220e+00   8.3505000e-02  -5.0620000e-03   0.0000000e+00   1.0010200e-01   1.0000800e-01  -1.0006400e-01
   2.5130000e+03   9.7869160e+00   5.9169000e-02  -3.4208000e-02  -3.0900000e-02   1.0010200e-01   1.0000800e-01  -1.0006400e-01
   2.5140000e+03   9.7908040e+00   5.8315000e-02  -2.9393000e-02  -1.5450000e-02   1.0010200e-01   1.0000900e-01  -1.0006400e-01
   2.5150000e+03   9.7947060e+00   9.1787000e-02  -1.8493000e-02  -2.5750000e-02   1.0010200e-01   1.0000900e-01  -1.0006400e-01
   2.5160000e+03   9.7986060e+00   6.4290000e-02  -6.3097000e-02  -1.0300000e-01   1.0010200e-01   1.0000900e-01  -1.0006400e-01
   2.5170000e+03   9.8025000e+00   4.1153000e-02  -3.2435000e-02  -6.1800000e-02   1.0010200e-01   1.0000900e-01  -1.0006400e-01
   2.5180000e+03   9.8063860e+00   1.2781900e-01  -2.2038000e-02  -5.6650000e-02   1.0010200e-01   1.0000900e-01  -1.0006400e-01
   2.5190000e+03   9.8102780e+00   2.9711000e-02  -3.4463000e-02   5.1500000e-03   1.0010200e-01   1.0000900e-01  -1.0006400e-01
   2.5200000e+03   9.8141800e+00   4.1753000e-02  -2.5310000e-03   5.1500000e-02   1.0010200e-01   1.0000900e-01  -1.0006400e-01
   2.5210000e+03   9.8180880e+00   3.6286000e-02  -3.8264000e-02  -3.6050000e-02   1.0010200e-01   1.0000900e-01  -1.0006400e-01
   2.5220000e+03   9.8219690e+00   5.2087000e-02   3.9031000e-02  -3.0900000e-02   1.0010200e-01   1.0000900e-01  -1.0006500e-01
   2.5230000e+03   9.8258660e+00   1.0126800e-01   2.7884000e-02   5.1500000e-02   1.0010200e-01   1.0000900e-01  -1.0006500e-01
   2.5240000e+03   9.8297630e+00   8.5400000e-04  -4.8150000e-03  -3.6050000e-02   1.0010200e-01   1.0000900e-01  -1.0006500e-01
   2.5250000e+03   9.8336690e+00   1.0929500e-01   4.9171000e-02  -4.1200000e-02   1.0010200e-01   1.0000900e-01  -1.0006500e-01
   2.5260000e+03   9.8375650e+00   6.8396000e-02   4.6888000e-02  -6.6950000e-02   1.0010200e-01   1.0000900e-01  -1.0006500e-01
   2.5270000e+03   9.8414530e+00   6.7542000e-02   5.1703000e-02  -2.0600000e-02   1.0010200e-01   1.0000900e-01  -1.0006500e-01
   2.5280000e+03   9.8453440e+00   5.4395000e-02   5.9304000e-02  -2.0600000e-02   1.0010200e-01   1.0000900e-01  -1.0006500e-01
   2.5290000e+03   9.8492520e+00   4.6367000e-02   3.8016000e-02  -7.2100000e-02   1.0010200e-01   1.0000900e-01  -1.0006600e-01
   2.5300000e+03   9.8531490e+00   7.4117000e-02   4.7901000e-02  -5.1500000e-03   1.0010200e-01   1.0000900e-01  -1.0006600e-01
   2.5310000e+03   9.8570340e+00   9.4947000e-02  -3.0340000e-03  -5.6650000e-02   1.0010200e-01   1.0000900e-01  -1.0006600e-01
   2.5320000e+03   9.8609780e+00   7.9238000e-02   1.9012000e-02   1.0300000e-02   1.0010200e-01   1.0000900e-01  -1.0006600e-01
   2.5330000e+03   9.8648240e+00   8.9226000e-02  -4.0480000e-03  -7.2100000e-02   1.0010200e-01   1.0000900e-01  -1.0006600e-01
   2.5340000e+03   9.8687310e+00   2.3991000e-02  -3.5477000e-02   3.0900000e-02   1.0010200e-01   1.0000900e-01  -1.0006600e-01
   2.5350000e+03   9.8726160e+00   5.8062000e-02   5.3260000e-03   0.0000000e+00   1.0010200e-01   1.0000900e-01  -1.0006600e-01
   2.5360000e+03   9.8765140e+00   1.0408200e-01  -2.1280000e-02  -3.0900000e-02   1.0010200e-01   1.0000900e-01  -1.0006600e-01
   2.5370000e+03   9.8804120e+00   4.1753000e-02  -2.5310000e-03  -4.6350000e-02   1.0010200e-01   1.0000900e-01  -1.0006600e-01
   2.5380000e+03   9.8843130e+00   5.6862000e-02  -5.4481000e-02  -1.0300000e-02   1.0010200e-01   1.0001000e-01  -1.0006700e-01
   2.5390000e+03   9.8882110e+00   8.6920000e-02  -2.4322000e-02  -3.0900000e-02   1.0010200e-01   1.0001000e-01  -1.0006700e-01
   2.5400000e+03   9.8920960e+00   6.4890000e-02  -3.3194000e-02  -3.6050000e-02   1.0010200e-01   1.0001000e-01  -1.0006700e-01
   2.5410000e+03   9.8959940e+00   3.4579000e-02  -2.8634000e-02  -6.6950000e-02   1.0010200e-01   1.0001000e-01  -1.0006700e-01
   2.5420000e+03   9.8998960e+00   7.3517000e-02   1.7998000e-02  -3.6050000e-02   1.0010200e-01   1.0001000e-01  -1.0006700e-01
   2.5430000e+03   9.9037950e+00   6.1476000e-02  -1.3934000e-02  -1.5450000e-02   1.0010200e-01   1.0001000e-01  -1.0006700e-01
   2.5440000e+03   9.9076820e+00   6.7796000e-02   1.6984000e-02  -3.6050000e-02   1.0010200e-01   1.0000900e-01  -1.0006700e-01
   2.5450000e+03   9.9115740e+00   3.2618000e-02   1.5714000e-02  -4.1200000e-02   1.0010200e-01   1.0000900e-01  -1.0006700e-01
   2.5460000e+03   9.9154770e+00   3.8938000e-02   4.6632000e-02  -1.5450000e-02   1.0010200e-01   1.0000900e-01  -1.0006700e-01
   2.5470000e+03   9.9193800e+00   7.7531000e-02   2.8642000e-02   5.1500000e-03   1.0010200e-01   1.0000900e-01  -1.0006700e-01
   2.5480000e+03   9.9232640e+00   7.1740000e-03   2.6103000e-02   1.0300000e-02   1.0010200e-01   1.0000900e-01  -1.0006700e-01
   2.5490000e+03   9.9271600e+00   4.7220000e-02   3.3202000e-02   5.1500000e-03   1.0010200e-01   1.0000900e-01  -1.0006700e-01
   2.5500000e+03   9.9310570e+00   5.0034000e-02  -1.5962000e-02  -1.5450000e-02   1.0010200e-01   1.0000900e-01  -1.0006800e-01
   2.5510000e+03   9.9349600e+00   1.6309000e-02   7.8570000e-03  -1.0300000e-02   1.0010200e-01   1.0000900e-01  -1.0006800e-01
   2.5520000e+03   9.9388480e+00   1.0468200e-01   8.6240000e-03  -4.1200000e-02   1.0010200e-01   1.0000900e-01  -1.0006800e-01
   2.5530000e+03   9.9427390e+00   3.6032000e-02  -3.5450000e-03  -7.7250000e-02   1.0010200e-01   1.0001000e-01  -1.0006800e-01
   2.5540000e+03   9.9466420e+00   4.6020000e-02  -2.6606000e-02  -4.6350000e-02   1.0010200e-01   1.0001000e-01  -1.0006800e-01
   2.5550000e+03   9.9505450e+00   2.8858000e-02  -2.9648000e-02  -2.5750000e-02   1.0010200e-01   1.0001000e-01  -1.0006800e-01
   2.5560000e+03   9.9544300e+00   4.0046000e-02   7.0990000e-03   5.1500000e-03   1.0010200e-01   1.0001000e-01  -1.0006800e-01
   2.5570000e+03   9.9583270e+00   7.6331000e-02  -3.1165000e-02  -6.6950000e-02   1.0010200e-01   1.0001000e-01  -1.0006800e-01
   2.5580000e+03   9.9622190e+00  -2.5190000e-02  -2.4330000e-02   0.0000000e+00   1.0010200e-01   1.0001000e-01  -1.0006800e-01
   2.5590000e+03   9.9661270e+00   5.4302000e-02  -4.0037000e-02  -1.5450000e-02   1.0010200e-01   1.0001000e-01  -1.0006800e-01
   2.5600000e+03   9.9700370e+00   9.0680000e-02   2.1040000e-02  -5.1500000e-03   1.0010200e-01   1.0001000e-01  -1.0006800e-01
   2.5610000e+03   9.9739080e+00   9.8961000e-02   7.6100000e-03   1.0300000e-02   1.0010200e-01   1.0001000e-01  -1.0006800e-01
   2.5620000e+03   9.9778070e+00   5.4648000e-02   2.4586000e-02  -2.0600000e-02   1.0010200e-01   1.0001000e-01  -1.0006900e-01
   2.5630000e+03   9.9817020e+00   5.6101000e-02   4.9675000e-02   3.6050000e-02   1.0010200e-01   1.0001000e-01  -1.0006900e-01
   2.5640000e+03   9.9856100e+00   5.6954000e-02   4.4860000e-02  -5.6650000e-02   1.0010200e-01   1.0001000e-01  -1.0006900e-01
   2.5650000e+03   9.9894920e+00   6.5236000e-02   3.1429000e-02   3.0900000e-02   1.0010200e-01   1.0001000e-01  -1.0006900e-01
   2.5660000e+03   9.9933840e+00   3.9792000e-02   4.1817000e-02  -1.5450000e-02   1.0010200e-01   1.0001000e-01  -1.0006900e-01
   2.5670000e+03   9.9972860e+00   5.0380000e-02   4.8660000e-02  -8.7550000e-02   1.0010200e-01   1.0001000e-01  -1.0006900e-01
   2.5680000e+03   1.0001190e+01   3.2618000e-02   1.5714000e-02  -6.6950000e-02   1.0010200e-01   1.0001000e-01  -1.0006900e-01
   2.5690000e+03   1.0005076e+01   4.3206000e-02   2.2558000e-02  -6.6950000e-02   1.0010200e-01   1.0001000e-01  -1.0006900e-01
   2.5700000e+03   1.0008973e+01   5.9515000e-02   3.0415000e-02   3.0900000e-02   1.0010200e-01   1.0001000e-01  -1.0006900e-01
   2.5710000e+03   1.0012873e+01   3.4925000e-02   3.5988000e-02  -1.0300000e-02   1.0010200e-01   1.0001000e-01  -1.0006900e-01
   2.5720000e+03   1.0016773e+01   3.4325000e-02   6.0850000e-03  -2.5750000e-02   1.0010200e-01   1.0001000e-01  -1.0006900e-01
   2.5730000e+03   1.0020660e+01   1.1125600e-01   4.8230000e-03  -1.0300000e-02   1.0010200e-01   1.0001000e-01  -1.0006900e-01
   2.5740000e+03   1.0024556e+01   6.1222000e-02   2.0785000e-02  -5.1500000e-03   1.0010200e-01   1.0001000e-01  -1.0007000e-01
   2.5750000e+03   1.0028455e+01   4.1153000e-02  -3.2435000e-02  -2.5750000e-02   1.0010200e-01   1.0001000e-01  -1.0007000e-01
   2.5760000e+03   1.0032359e+01   5.5755000e-02  -1.4948000e-02  -2.5750000e-02   1.0010200e-01   1.0001000e-01  -1.0007000e-01
   2.5770000e+03   1.0036251e+01   5.4048000e-02  -5.3180000e-03  -8.7550000e-02   1.0010200e-01   1.0001000e-01  -1.0007000e-01
   2.5780000e+03   1.0040139e+01   1.3012500e-01  -1.7650000e-03   0.0000000e+00   1.0010200e-01   1.0001000e-01  -1.0007000e-01
   2.5790000e+03   1.0044043e+01   4.3714000e-02  -4.6880000e-02  -3.6050000e-02   1.0010200e-01   1.0001000e-01  -1.0007000e-01
   2.5800000e+03   1.0047932e+01   1.1125600e-01   4.8230000e-03  -6.1800000e-02   1.0010200e-01   1.0001000e-01  -1.0007000e-01
   2.5810000e+03   1.0051835e+01   6.1476000e-02  -1.3934000e-02  -3.6050000e-02   1.0010200e-01   1.0001000e-01  -1.0007000e-01
   2.5820000e+03   1.0055723e+01   4.6140000e-03   4.0548000e-02   1.0300000e-02   1.0010200e-01   1.0001000e-01  -1.0007000e-01
   2.5830000e+03   1.0059612e+01   8.9226000e-02  -4.0480000e-03   2.5750000e-02   1.0010200e-01   1.0001000e-01  -1.0007000e-01
   2.5840000e+03   1.0063516e+01   3.7231000e-02   5.6262000e-02  -6.6950000e-02   1.0010200e-01   1.0001000e-01  -1.0007000e-01
   2.5850000e+03   1.0067418e+01   7.4371000e-02   1.3183000e-02  -1.0300000e-02   1.0010200e-01   1.0001000e-01  -1.0007000e-01
   2.5860000e+03   1.0071319e+01   7.3263000e-02   5.2717000e-02   1.0300000e-02   1.0010200e-01   1.0001000e-01  -1.0007000e-01
   2.5870000e+03   1.0075204e+01   1.6309000e-02   7.8570000e-03   3.0900000e-02   1.0010200e-01   1.0001000e-01  -1.0007100e-01
   2.5880000e+03   1.0079100e+01   9.4693000e-02   3.1684000e-02  -5.6650000e-02   1.0010200e-01   1.0001000e-01  -1.0007100e-01
   2.5890000e+03   1.0083005e+01   9.7350000e-03   1.1658000e-02  -2.5750000e-02   1.0010200e-01   1.0001000e-01  -1.0007100e-01
   2.5900000e+03   1.0086902e+01   5.6954000e-02   4.4860000e-02  -4.6350000e-02   1.0010200e-01   1.0001000e-01  -1.0007100e-01
   2.5910000e+03   1.0090788e+01   5.2595000e-02  -3.0407000e-02  -2.5750000e-02   1.0010200e-01   1.0001000e-01  -1.0007100e-01
   2.5920000e+03   1.0094681e+01   3.9192000e-02   1.1914000e-02  -4.1200000e-02   1.0010200e-01   1.0001000e-01  -1.0007100e-01
   2.5930000e+03   1.0098589e+01   5.3448000e-02  -3.5222000e-02  -7.2100000e-02   1.0010200e-01   1.0001000e-01  -1.0007100e-01
   2.5940000e+03   1.0102486e+01   6.7450000e-02  -4.7638000e-02  -4.1200000e-02   1.0010200e-01   1.0001100e-01  -1.0007100e-01
   2.5950000e+03   1.0106371e+01   7.6931000e-02  -1.2620000e-03  -6.6950000e-02   1.0010200e-01   1.0001100e-01  -1.0007100e-01
   2.5960000e+03   1.0110267e+01   5.2848000e-02  -6.5125000e-02  -4.1200000e-02   1.0010200e-01   1.0001100e-01  -1.0007100e-01
   2.5970000e+03   1.0114164e+01   4.9780000e-02   1.8757000e-02  -1.0300000e-02   1.0010200e-01   1.0001100e-01  -1.0007100e-01
   2.5980000e+03   1.0118067e+01   1.1577700e-01  -5.3970000e-02   1.0300000e-02   1.0010200e-01   1.0001100e-01  -1.0007100e-01
   2.5990000e+03   1.0121956e+01   9.7350000e-03   1.1658000e-02   0.0000000e+00   1.0010200e-01   1.0001100e-01  -1.0007200e-01
   2.6000000e+03   1.0125852e+01   2.8858000e-02  -2.9648000e-02   5.1500000e-03   1.0010200e-01   1.0001100e-01  -1.0007200e-01
   2.6010000e+03   1.0129742e+01   6.2814000e-02  -4.2092800e-01  -1.3390000e-01   1.0010200e-01   1.0001100e-01  -1.0007200e-01
   2.6020000e+03   1.0133652e+01  -6.5050800e-01  -4.4855970e+00  -9.1155000e-01   1.0010200e-01   1.0001100e-01  -1.0007200e-01
   2.6030000e+03   1.0137547e+01  -4.1253600e-01  -9.3897820e+00  -3.4917000e+00   1.0010200e-01   1.0001100e-01  -1.0007200e-01
   2.6040000e+03   1.0141433e+01   5.2834900e-01  -5.1109560e+00  -1.9364000e+00   1.0010200e-01   1.0001100e-01  -1.0007200e-01
   2.6050000e+03   1.0145331e+01   1.0869620e+00  -4.9672400e+00  -1.6428500e+00   1.0010200e-01   1.0001100e-01  -1.0007200e-01
   2.6060000e+03   1.0149238e+01   9.2875400e-01  -3.8083560e+00  -1.5244000e+00   1.0010200e-01   1.0001100e-01  -1.0007200e-01
   2.6070000e+03   1.0153130e+01   7.8619800e-01  -5.4675110e+00  -1.8643000e+00   1.0010200e-01   1.0001100e-01  -1.0007200e-01
   2.6080000e+03   1.0157016e+01   4.8059300e-01  -5.6408690e+00  -1.7613000e+00   1.0010200e-01   1.0001000e-01  -1.0007300e-01
   2.6090000e+03   1.0160914e+01   1.0068400e-01  -6.0608090e+00  -9.9395000e-01   1.0010100e-01   9.9999000e-02  -1.0007500e-01
   2.6100000e+03   1.0164820e+01  -9.2701000e-02  -6.8350190e+00  -6.2315000e-01   1.0009900e-01   9.9969000e-02  -1.0008500e-01
   2.6110000e+03   1.0168716e+01  -2.9171300e-01  -6.5473690e+00  -2.7810000e-01   1.0009700e-01   9.9923000e-02  -1.0010100e-01
   2.6120000e+03   1.0172600e+01  -2.5273900e-01  -5.8053240e+00   4.5835000e-01   1.0009800e-01   9.9864000e-02  -1.0011800e-01
   2.6130000e+03   1.0176488e+01  -9.5013100e-01  -5.5362000e+00  -8.7550000e-02   1.0010200e-01   9.9796000e-02  -1.0013300e-01
   2.6140000e+03   1.0180370e+01  -3.7568200e-01  -5.0520310e+00  -3.6050000e-02   1.0010600e-01   9.9714000e-02  -1.0014600e-01
   2.6150000e+03   1.0184300e+01  -6.7055200e-01  -4.0213810e+00  -5.6650000e-02   1.0011000e-01   9.9619000e-02  -1.0015700e-01
   2.6160000e+03   1.0188190e+01  -7.7599500e-01  -3.3942090e+00  -1.0300000e-02   1.0011300e-01   9.9508000e-02  -1.0016400e-01
   2.6170000e+03   1.0192081e+01  -1.1008560e+00  -2.5921440e+00  -4.0685000e-01   1.0011400e-01   9.9381000e-02  -1.0016700e-01
   2.6180000e+03   1.0195975e+01  -1.4146170e+00  -1.8177920e+00  -4.6350000e-01   1.0011400e-01   9.9236000e-02  -1.0016500e-01
   2.6190000e+03   1.0199884e+01  -1.5867460e+00  -1.1425030e+00  -4.8925000e-01   1.0011200e-01   9.9077000e-02  -1.0015900e-01
   2.6200000e+03   1.0203781e+01  -1.7928210e+00  -4.7310800e-01  -5.6650000e-01   1.0010900e-01   9.8904000e-02  -1.0015100e-01
   2.6210000e+03   1.0207664e+01  -2.3045030e+00  -6.1663100e-01  -5.0470000e-01   1.0010500e-01   9.8717000e-02  -1.0014200e-01
   2.6220000e+03   1.0211565e+01  -2.0242920e+00   4.8055200e-01  -5.6650000e-01   1.0010100e-01   9.8520000e-02  -1.0013200e-01
   2.6230000e+03   1.0215470e+01  -2.1869030e+00   4.6781600e-01  -5.6650000e-01   1.0009500e-01   9.8314000e-02  -1.0012200e-01
   2.6240000e+03   1.0219361e+01  -2.0112200e+00   5.7858000e-01  -4.9955000e-01   1.0008700e-01   9.8101000e-02  -1.0011400e-01
   2.6250000e+03   1.0223248e+01  -2.9148900e+00   4.8713900e-01  -3.7080000e-01   1.0007500e-01   9.7883000e-02  -1.0010800e-01
   2.6260000e+03   1.0227141e+01  -1.6359390e+00   4.9492000e-02  -1.6995000e-01   1.0006000e-01   9.7662000e-02  -1.0010400e-01
   2.6270000e+03   1.0231047e+01  -1.7134230e+00   2.6005300e-01  -3.8625000e-01   1.0004000e-01   9.7439000e-02  -1.0010200e-01
   2.6280000e+03   1.0234946e+01  -1.3729310e+00  -7.2665000e-02  -1.0300000e-01   1.0001500e-01   9.7214000e-02  -1.0010100e-01
   2.6290000e+03   1.0238831e+01  -1.1548850e+00   1.3404200e-01  -2.7810000e-01   9.9985000e-02   9.6991000e-02  -1.0010200e-01
   2.6300000e+03   1.0242734e+01  -4.0023900e-01  -4.5061900e-01  -3.6050000e-01   9.9949000e-02   9.6769000e-02  -1.0010400e-01
   2.6310000e+03   1.0246626e+01  -7.5573100e-01  -3.0287200e-01  -2.3175000e-01   9.9909000e-02   9.6548000e-02  -1.0010600e-01
   2.6320000e+03   1.0250534e+01  -5.1159000e-01  -7.6690100e-01  -9.2700000e-02   9.9867000e-02   9.6329000e-02  -1.0010800e-01
   2.6330000e+03   1.0254414e+01  -4.6593700e-01  -1.0019460e+00  -2.6265000e-01   9.9833000e-02   9.6111000e-02  -1.0011000e-01
   2.6340000e+03   1.0258312e+01  -6.7824200e-01  -9.6834000e-01  -3.1930000e-01   9.9808000e-02   9.5894000e-02  -1.0011100e-01
   2.6350000e+03   1.0262209e+01  -7.2285600e-01  -1.2979810e+00  -3.9655000e-01   9.9792000e-02   9.5677000e-02  -1.0011200e-01
   2.6360000e+03   1.0266115e+01  -1.7313760e+00  -1.1210200e+00  -4.3775000e-01   9.9785000e-02   9.5460000e-02  -1.0011200e-01
   2.6370000e+03   1.0270012e+01  -8.7731100e-01  -9.4645700e-01  -6.3860000e-01   9.9785000e-02   9.5242000e-02  -1.0011200e-01
   2.6380000e+03   1.0273894e+01  -8.5456100e-01  -8.0339200e-01  -6.9010000e-01   9.9792000e-02   9.5024000e-02  -1.0011200e-01
   2.6390000e+03   1.0277792e+01  -9.2209400e-01  -4.0280900e-01  -8.2915000e-01   9.9802000e-02   9.4804000e-02  -1.0011100e-01
   2.6400000e+03   1.0281701e+01  -8.6524400e-01  -1.4500200e-01  -7.6735000e-01   9.9816000e-02   9.4581000e-02  -1.0011000e-01
   2.6410000e+03   1.0285593e+01  -8.0336300e-01   8.3824000e-02  -7.5705000e-01   9.9830000e-02   9.4357000e-02  -1.0011000e-01
   2.6420000e+03   1.0289476e+01  -3.7875400e-01   3.2847000e-01  -4.9440000e-01   9.9844000e-02   9.4130000e-02  -1.0010900e-01
   2.6430000e+03   1.0293373e+01  -6.9867700e-01   1.0487030e+00  -5.5105000e-01   9.9856000e-02   9.3900000e-02  -1.0011000e-01
   2.6440000e+03   1.0297277e+01   2.0053300e-01   4.5957300e-01  -3.3990000e-01   9.9866000e-02   9.3667000e-02  -1.0011000e-01
   2.6450000e+03   1.0301175e+01  -2.3650600e-01   1.0017230e+00  -4.0685000e-01   9.9874000e-02   9.3433000e-02  -1.0011200e-01
   2.6460000e+03   1.0305062e+01  -1.3001400e-01   7.5170100e-01  -1.8540000e-01   9.9879000e-02   9.3198000e-02  -1.0011400e-01
   2.6470000e+03   1.0308956e+01  -8.1074000e-02   9.9269200e-01  -4.1200000e-01   9.9883000e-02   9.2962000e-02  -1.0011600e-01
   2.6480000e+03   1.0312857e+01  -7.6458000e-02   8.5961600e-01  -1.5450000e-01   9.9884000e-02   9.2726000e-02  -1.0011800e-01
   2.6490000e+03   1.0316763e+01   6.3476000e-02   6.5457900e-01  -2.1115000e-01   9.9885000e-02   9.2491000e-02  -1.0012000e-01
   2.6500000e+03   1.0320656e+01  -9.6590000e-02   6.6303200e-01  -1.3390000e-01   9.9885000e-02   9.2258000e-02  -1.0012100e-01
   2.6510000e+03   1.0324534e+01  -1.1381750e+00   2.6532800e-01   1.3390000e-01   9.9885000e-02   9.2027000e-02  -1.0012200e-01
   2.6520000e+03   1.0328440e+01  -3.0880000e-03   3.8097400e-01   1.5450000e-02   9.9885000e-02   9.1798000e-02  -1.0012100e-01
   2.6530000e+03   1.0332335e+01  -3.4939000e-02   3.3964000e-02   1.5450000e-02   9.9886000e-02   9.1572000e-02  -1.0012000e-01
   2.6540000e+03   1.0336241e+01   6.9289000e-02  -2.4637600e-01  -2.1115000e-01   9.9887000e-02   9.1348000e-02  -1.0011900e-01
   2.6550000e+03   1.0340139e+01   1.6146300e-01  -2.7113800e-01   1.3390000e-01   9.9889000e-02   9.1126000e-02  -1.0011700e-01
   2.6560000e+03   1.0344026e+01  -8.1138000e-02  -5.9256200e-01   1.2875000e-01   9.9891000e-02   9.0907000e-02  -1.0011500e-01
   2.6570000e+03   1.0347920e+01   3.7540200e-01  -9.4509800e-01  -5.6650000e-02   9.9893000e-02   9.0689000e-02  -1.0011300e-01
   2.6580000e+03   1.0351813e+01   2.6656000e-01  -8.1900300e-01   1.4935000e-01   9.9895000e-02   9.0472000e-02  -1.0011000e-01
   2.6590000e+03   1.0355717e+01   2.3720800e-01  -1.1159180e+00   0.0000000e+00   9.9896000e-02   9.0257000e-02  -1.0010700e-01
   2.6600000e+03   1.0359617e+01   3.0061200e-01  -1.0365030e+00   9.7850000e-02   9.9898000e-02   9.0042000e-02  -1.0010500e-01
   2.6610000e+03   1.0363502e+01   2.5525500e-01  -7.1697100e-01  -4.6350000e-02   9.9900000e-02   8.9827000e-02  -1.0010300e-01
   2.6620000e+03   1.0367397e+01   2.1901200e-01  -6.3860300e-01   7.7250000e-02   9.9901000e-02   8.9611000e-02  -1.0010100e-01
   2.6630000e+03   1.0371291e+01   2.8880400e-01  -4.4936100e-01  -4.6350000e-02   9.9903000e-02   8.9395000e-02  -1.0009900e-01
   2.6640000e+03   1.0375199e+01   9.2520000e-02  -1.3885400e-01  -1.7510000e-01   9.9905000e-02   8.9176000e-02  -1.0009800e-01
   2.6650000e+03   1.0379103e+01   6.1608000e-02   1.9610000e-02  -9.2700000e-02   9.9908000e-02   8.8955000e-02  -1.0009600e-01
   2.6660000e+03   1.0382980e+01   6.7618000e-02   2.4328300e-01  -1.5450000e-02   9.9912000e-02   8.8731000e-02  -1.0009400e-01
   2.6670000e+03   1.0386872e+01  -1.0445500e-01   4.7859600e-01  -1.4420000e-01   9.9916000e-02   8.8505000e-02  -1.0009200e-01
   2.6680000e+03   1.0390778e+01   5.1823900e-01   7.0963400e-01  -1.5450000e-02   9.9920000e-02   8.8277000e-02  -1.0008900e-01
   2.6690000e+03   1.0394666e+01  -5.9013000e-02   6.0448700e-01  -1.9055000e-01   9.9925000e-02   8.8048000e-02  -1.0008700e-01
   2.6700000e+03   1.0398555e+01  -6.5986000e-01   5.7532800e-01  -1.0300000e-02   9.9931000e-02   8.7817000e-02  -1.0008500e-01
   2.6710000e+03   1.0402457e+01  -1.2924600e-01   9.8449400e-01   0.0000000e+00   9.9937000e-02   8.7586000e-02  -1.0008200e-01
   2.6720000e+03   1.0406366e+01   6.4098000e-02   9.1544300e-01   1.1330000e-01   9.9943000e-02   8.7355000e-02  -1.0008100e-01
   2.6730000e+03   1.0410261e+01   3.0191600e-01   5.9581800e-01  -3.6050000e-02   9.9949000e-02   8.7124000e-02  -1.0007900e-01
   2.6740000e+03   1.0414146e+01  -1.3881300e-01   7.1087700e-01   7.7250000e-02   9.9955000e-02   8.6895000e-02  -1.0007800e-01
   2.6750000e+03   1.0418053e+01   1.4888000e-02   6.3058900e-01   1.2360000e-01   9.9960000e-02   8.6667000e-02  -1.0007700e-01
   2.6760000e+03   1.0421934e+01  -1.9560000e-02   3.5813400e-01  -2.5750000e-02   9.9965000e-02   8.6441000e-02  -1.0007600e-01
   2.6770000e+03   1.0425833e+01   7.4759000e-02   1.6476100e-01  -1.3390000e-01   9.9970000e-02   8.6217000e-02  -1.0007500e-01
   2.6780000e+03   1.0429741e+01   2.2827100e-01  -1.4825400e-01  -2.1630000e-01   9.9974000e-02   8.5995000e-02  -1.0007400e-01
   2.6790000e+03   1.0433635e+01   1.9768100e-01  -2.5684800e-01  -2.1115000e-01   9.9978000e-02   8.5776000e-02  -1.0007300e-01
   2.6800000e+03   1.0437520e+01   1.2456300e-01  -5.8946200e-01  -7.2100000e-02   9.9982000e-02   8.5558000e-02  -1.0007200e-01
   2.6810000e+03   1.0441416e+01   2.8785100e-01  -1.0494620e+00  -5.6650000e-02   9.9985000e-02   8.5343000e-02  -1.0007100e-01
   2.6820000e+03   1.0445329e+01   4.9136700e-01  -9.9905500e-01  -1.4420000e-01   9.9988000e-02   8.5129000e-02  -1.0007000e-01
   2.6830000e+03   1.0449216e+01   6.7888300e-01  -1.6237250e+00  -1.6995000e-01   9.9991000e-02   8.4916000e-02  -1.0006900e-01
   2.6840000e+03   1.0453107e+01   7.3570400e-01  -2.0851060e+00  -2.6265000e-01   9.9994000e-02   8.4703000e-02  -1.0006700e-01
   2.6850000e+03   1.0457010e+01   1.1135310e+00  -3.4378950e+00  -5.9225000e-01   9.9998000e-02   8.4491000e-02  -1.0006700e-01
   2.6860000e+03   1.0460897e+01   1.5426260e+00  -4.5112300e+00  -7.7250000e-01   1.0000200e-01   8.4278000e-02  -1.0006700e-01
   2.6870000e+03   1.0464802e+01   2.0139730e+00  -5.3609410e+00  -9.3215000e-01   1.0000600e-01   8.4064000e-02  -1.0006700e-01
   2.6880000e+03   1.0468690e+01   2.6951290e+00  -5.5717050e+00  -9.1155000e-01   1.0001200e-01   8.3848000e-02  -1.0006700e-01
   2.6890000e+03   1.0472581e+01   2.8288780e+00  -5.4191270e+00  -7.8280000e-01   1.0001900e-01   8.3630000e-02  -1.0006700e-01
   2.6900000e+03   1.0476491e+01   2.9713710e+00  -5.1665430e+00  -4.6865000e-01   1.0002700e-01   8.3408000e-02  -1.0006800e-01
   2.6910000e+03   1.0480375e+01   3.0370390e+00  -4.9897030e+00  -7.2100000e-02   1.0003700e-01   8.3181000e-02  -1.0006900e-01
   2.6920000e+03   1.0484269e+01   3.5013600e+00  -4.8878660e+00   1.4420000e-01   1.0004900e-01   8.2947000e-02  -1.0007200e-01
   2.6930000e+03   1.0488180e+01   2.8626430e+00  -5.3137090e+00   3.8110000e-01   1.0006600e-01   8.2701000e-02  -1.0007700e-01
   2.6940000e+03   1.0492082e+01   1.8739520e+00  -5.8395090e+00   5.4075000e-01   1.0008700e-01   8.2443000e-02  -1.0008300e-01
   2.6950000e+03   1.0495958e+01   2.1489130e+00  -5.8939090e+00   5.5105000e-01   1.0011300e-01   8.2171000e-02  -1.0009200e-01
   2.6960000e+03   1.0499855e+01   2.0246950e+00  -6.0706690e+00   6.0770000e-01   1.0013900e-01   8.1885000e-02  -1.0010300e-01
   2.6970000e+03   1.0503750e+01   1.6282290e+00  -6.3162780e+00   5.8195000e-01   1.0016200e-01   8.1586000e-02  -1.0011300e-01
   2.6980000e+03   1.0507657e+01   1.4207030e+00  -6.3267600e+00   6.5405000e-01   1.0018300e-01   8.1274000e-02  -1.0012000e-01
   2.6990000e+03   1.0511545e+01   1.1811400e+00  -6.5243900e+00   7.1585000e-01   1.0019900e-01   8.0950000e-02  -1.0012400e-01
   2.7000000e+03   1.0515436e+01   1.0482360e+00  -6.6077090e+00   6.9525000e-01   1.0021200e-01   8.0612000e-02  -1.0012400e-01
   2.7010000e+03   1.0519340e+01   1.0537320e+00  -6.7996180e+00   6.0255000e-01   1.0021900e-01   8.0261000e-02  -1.0012200e-01
   2.7020000e+03   1.0523242e+01   1.1286530e+00  -7.0705860e+00   6.4890000e-01   1.0022200e-01   7.9894000e-02  -1.0011800e-01
   2.7030000e+03   1.0527139e+01   1.4994560e+00  -7.3641840e+00   6.1285000e-01   1.0022000e-01   7.9513000e-02  -1.0011200e-01
   2.7040000e+03   1.0531024e+01   2.9961600e-01  -7.8830180e+00   6.1800000e-01   1.0021400e-01   7.9115000e-02  -1.0010500e-01
   2.7050000e+03   1.0534920e+01   1.3301180e+00  -8.0796320e+00   7.8280000e-01   1.0020600e-01   7.8702000e-02  -1.0009900e-01
   2.7060000e+03   1.0538827e+01   1.2330610e+00  -8.5671430e+00   8.8065000e-01   1.0019400e-01   7.8272000e-02  -1.0009100e-01
   2.7070000e+03   1.0542723e+01   9.2419600e-01  -9.1427970e+00   9.8880000e-01   1.0018200e-01   7.7826000e-02  -1.0008100e-01
   2.7080000e+03   1.0546606e+01   8.3028900e-01  -9.5403490e+00   1.1999500e+00   1.0017000e-01   7.7362000e-02  -1.0006900e-01
   2.7090000e+03   1.0550503e+01  -5.2084600e-01  -1.0143100e+01   1.3390000e+00   1.0015800e-01   7.6881000e-02  -1.0005600e-01
   2.7100000e+03   1.0554395e+01  -1.2798550e+00  -1.0796581e+01   1.4265500e+00   1.0014800e-01   7.6382000e-02  -1.0004200e-01
   2.7110000e+03   1.0558309e+01  -2.6365800e-01  -1.1146248e+01   1.6377000e+00   1.0014000e-01   7.5863000e-02  -1.0002500e-01
   2.7120000e+03   1.0562192e+01  -1.3015630e+00  -1.1751398e+01   1.8797500e+00   1.0013400e-01   7.5324000e-02  -1.0000700e-01
   2.7130000e+03   1.0566087e+01  -1.1825850e+00  -1.2117582e+01   1.7870500e+00   1.0013000e-01   7.4764000e-02  -9.9987000e-02
   2.7140000e+03   1.0569984e+01  -1.8877330e+00  -1.2508048e+01   1.9158000e+00   1.0012700e-01   7.4181000e-02  -9.9964000e-02
   2.7150000e+03   1.0573889e+01  -2.1739490e+00  -1.2931056e+01   1.8179500e+00   1.0012400e-01   7.3573000e-02  -9.9938000e-02
   2.7160000e+03   1.0577776e+01  -3.5923330e+00  -1.3035567e+01   1.9209500e+00   1.0012100e-01   7.2941000e-02  -9.9909000e-02
   2.7170000e+03   1.0581662e+01  -2.3078240e+00  -1.3116895e+01   1.7767500e+00   1.0011700e-01   7.2282000e-02  -9.9879000e-02
   2.7180000e+03   1.0585565e+01  -2.9212300e+00  -1.3204482e+01   1.9673000e+00   1.0011200e-01   7.1595000e-02  -9.9854000e-02
   2.7190000e+03   1.0589447e+01  -3.1423500e+00  -1.3063778e+01   1.8952000e+00   1.0010500e-01   7.0879000e-02  -9.9834000e-02
   2.7200000e+03   1.0593366e+01  -4.1827260e+00  -1.3260237e+01   1.8334000e+00   1.0009600e-01   7.0132000e-02  -9.9819000e-02
   2.7210000e+03   1.0597254e+01  -3.3562180e+00  -1.3126380e+01   1.7716000e+00   1.0008200e-01   6.9354000e-02  -9.9809000e-02
   2.7220000e+03   1.0601151e+01  -3.4161690e+00  -1.3023109e+01   1.7613000e+00   1.0006300e-01   6.8543000e-02  -9.9804000e-02
   2.7230000e+03   1.0605056e+01  -3.5110350e+00  -1.3071376e+01   1.7510000e+00   1.0003800e-01   6.7699000e-02  -9.9802000e-02
   2.7240000e+03   1.0608953e+01  -3.3576730e+00  -1.3099601e+01   1.7201000e+00   1.0000500e-01   6.6822000e-02  -9.9803000e-02
   2.7250000e+03   1.0612835e+01  -4.3857260e+00  -1.3437777e+01   1.6840500e+00   9.9965000e-02   6.5912000e-02  -9.9805000e-02
   2.7260000e+03   1.0616735e+01  -3.9396270e+00  -1.3691736e+01   1.6686000e+00   9.9917000e-02   6.4968000e-02  -9.9810000e-02
   2.7270000e+03   1.0620645e+01  -2.6972580e+00  -1.3660143e+01   1.5656000e+00   9.9863000e-02   6.3991000e-02  -9.9815000e-02
   2.7280000e+03   1.0624533e+01  -2.9191080e+00  -1.4139753e+01   1.4935000e+00   9.9816000e-02   6.2981000e-02  -9.9820000e-02
   2.7290000e+03   1.0628421e+01  -2.8495570e+00  -1.4635484e+01   1.3184000e+00   9.9779000e-02   6.1937000e-02  -9.9826000e-02
   2.7300000e+03   1.0632318e+01  -3.3929990e+00  -1.5054152e+01   1.1072500e+00   9.9750000e-02   6.0861000e-02  -9.9831000e-02
   2.7310000e+03   1.0636213e+01  -2.1741530e+00  -1.5363477e+01   9.9395000e-01   9.9730000e-02   5.9751000e-02  -9.9836000e-02
   2.7320000e+03   1.0640119e+01  -1.8297700e+00  -1.5885594e+01   7.5705000e-01   9.9718000e-02   5.8607000e-02  -9.9840000e-02
   2.7330000e+03   1.0644007e+01  -2.0302640e+00  -1.6365536e+01   6.7980000e-01   9.9714000e-02   5.7429000e-02  -9.9843000e-02
   2.7340000e+03   1.0647900e+01  -2.3731810e+00  -1.6848610e+01   6.4375000e-01   9.9716000e-02   5.6216000e-02  -9.9846000e-02
   2.7350000e+03   1.0651798e+01  -1.5556000e+00  -1.7050526e+01   6.9010000e-01   9.9722000e-02   5.4968000e-02  -9.9849000e-02
   2.7360000e+03   1.0655701e+01  -1.8139670e+00  -1.7504782e+01   7.2615000e-01   9.9733000e-02   5.3682000e-02  -9.9851000e-02
   2.7370000e+03   1.0659584e+01  -1.9074180e+00  -1.7569067e+01   7.5190000e-01   9.9746000e-02   5.2359000e-02  -9.9853000e-02
   2.7380000e+03   1.0663478e+01  -8.1911300e-01  -1.7492529e+01   7.6735000e-01   9.9761000e-02   5.0998000e-02  -9.9856000e-02
   2.7390000e+03   1.0667379e+01  -4.7510700e-01  -1.7319265e+01   1.1124000e+00   9.9776000e-02   4.9596000e-02  -9.9859000e-02
   2.7400000e+03   1.0671288e+01  -1.0482340e+00  -1.7823944e+01   1.1999500e+00   9.9791000e-02   4.8153000e-02  -9.9863000e-02
   2.7410000e+03   1.0675184e+01  -1.5987200e-01  -1.7356974e+01   1.0712000e+00   9.9805000e-02   4.6667000e-02  -9.9866000e-02
   2.7420000e+03   1.0679068e+01   4.6250500e-01  -1.7205406e+01   1.0969500e+00   9.9818000e-02   4.5139000e-02  -9.9870000e-02
   2.7430000e+03   1.0682967e+01  -4.1325000e-02  -1.7040287e+01   1.3750500e+00   9.9830000e-02   4.3566000e-02  -9.9873000e-02
   2.7440000e+03   1.0686865e+01  -6.1423800e-01  -1.6965746e+01   1.2411500e+00   9.9841000e-02   4.1949000e-02  -9.9875000e-02
   2.7450000e+03   1.0690769e+01  -1.0849000e+00  -1.6861120e+01   1.3029500e+00   9.9851000e-02   4.0288000e-02  -9.9877000e-02
   2.7460000e+03   1.0694651e+01   2.4237200e-01  -1.6573805e+01   1.2257000e+00   9.9861000e-02   3.8583000e-02  -9.9878000e-02
   2.7470000e+03   1.0698541e+01   7.8002000e-02  -1.6635603e+01   1.3441500e+00   9.9869000e-02   3.6833000e-02  -9.9877000e-02
   2.7480000e+03   1.0702445e+01  -6.7502000e-02  -1.6553215e+01   1.3647500e+00   9.9876000e-02   3.5039000e-02  -9.9876000e-02
   2.7490000e+03   1.0706347e+01  -2.1920300e-01  -1.6578121e+01   1.4471500e+00   9.9882000e-02   3.3200000e-02  -9.9874000e-02
   2.7500000e+03   1.0710247e+01  -2.5844900e-01  -1.6561695e+01   1.4986500e+00   9.9887000e-02   3.1319000e-02  -9.9871000e-02
   2.7510000e+03   1.0714132e+01  -2.3520200e-01  -1.6649662e+01   1.5913500e+00   9.9892000e-02   2.9394000e-02  -9.9869000e-02
   2.7520000e+03   1.0718028e+01   2.6602000e-02  -1.6658045e+01   1.6583000e+00   9.9896000e-02   2.7427000e-02  -9.9866000e-02
   2.7530000e+03   1.0721937e+01  -5.2671000e-02  -1.6742100e+01   1.7304000e+00   9.9898000e-02   2.5418000e-02  -9.9863000e-02
   2.7540000e+03   1.0725830e+01   1.1110400e-01  -1.6845333e+01   1.7613000e+00   9.9899000e-02   2.3366000e-02  -9.9861000e-02
   2.7550000e+03   1.0729712e+01  -1.7662400e-01  -1.6902725e+01   1.7407000e+00   9.9899000e-02   2.1272000e-02  -9.9859000e-02
   2.7560000e+03   1.0733609e+01  -4.2152100e-01  -1.6893120e+01   1.7252500e+00   9.9899000e-02   1.9136000e-02  -9.9856000e-02
   2.7570000e+03   1.0737514e+01  -3.6712000e-02  -1.6800179e+01   1.6531500e+00   9.9897000e-02   1.6959000e-02  -9.9854000e-02
   2.7580000e+03   1.0741421e+01   1.1985000e-02  -1.6748154e+01   1.5707500e+00   9.9896000e-02   1.4739000e-02  -9.9852000e-02
   2.7590000e+03   1.0745300e+01  -2.8346500e-01  -1.6429939e+01   1.4935000e+00   9.9895000e-02   1.2476000e-02  -9.9850000e-02
   2.7600000e+03   1.0749196e+01  -1.3684600e-01  -1.6371311e+01   1.4832000e+00   9.9893000e-02   1.0172000e-02  -9.9848000e-02
   2.7610000e+03   1.0753099e+01  -4.0556300e-01  -1.6172544e+01   1.3647500e+00   9.9892000e-02   7.8240000e-03  -9.9847000e-02
   2.7620000e+03   1.0756995e+01  -5.8019000e-01  -1.6063921e+01   1.3390000e+00   9.9892000e-02   5.4340000e-03  -9.9845000e-02
   2.7630000e+03   1.0760880e+01  -4.2430800e-01  -1.5869704e+01   1.3081000e+00   9.9891000e-02   3.0010000e-03  -9.9843000e-02
   2.7640000e+03   1.0764772e+01  -8.1398600e-01  -1.5740284e+01   1.3853500e+00   9.9891000e-02   5.2600000e-04  -9.9842000e-02
   2.7650000e+03   1.0768672e+01  -6.2331400e-01  -1.5791643e+01   1.4935000e+00   9.9890000e-02  -1.9920000e-03  -9.9842000e-02
   2.7660000e+03   1.0772579e+01  -6.1526400e-01  -1.5921459e+01   1.6428500e+00   9.9890000e-02  -4.5530000e-03  -9.9842000e-02
   2.7670000e+03   1.0776464e+01  -8.5950600e-01  -1.6033335e+01   1.7201000e+00   9.9890000e-02  -7.1540000e-03  -9.9842000e-02
   2.7680000e+03   1.0780358e+01  -7.3307400e-01  -1.6096560e+01   1.9158000e+00   9.9890000e-02  -9.7970000e-03  -9.9844000e-02
   2.7690000e+03   1.0784258e+01  -4.1725400e-01  -1.6190331e+01   2.0291000e+00   9.9890000e-02  -1.2481000e-02  -9.9846000e-02
   2.7700000e+03   1.0788174e+01  -7.4626600e-01  -1.6190670e+01   2.1578500e+00   9.9889000e-02  -1.5204000e-02  -9.9848000e-02
   2.7710000e+03   1.0792048e+01  -1.0710060e+00  -1.6207872e+01   2.2557000e+00   9.9887000e-02  -1.7968000e-02  -9.9850000e-02
   2.7720000e+03   1.0795938e+01  -1.3685800e+00  -1.6233049e+01   2.4050500e+00   9.9886000e-02  -2.0772000e-02  -9.9851000e-02
   2.7730000e+03   1.0799841e+01  -2.3281430e+00  -1.6206976e+01   2.4205000e+00   9.9884000e-02  -2.3616000e-02  -9.9852000e-02
   2.7740000e+03   1.0803745e+01  -1.1496220e+00  -1.6197924e+01   2.5647000e+00   9.9882000e-02  -2.6501000e-02  -9.9852000e-02
   2.7750000e+03   1.0807643e+01  -1.6353080e+00  -1.6199337e+01   2.4308000e+00   9.9879000e-02  -2.9427000e-02  -9.9851000e-02
   2.7760000e+03   1.0811527e+01  -2.5085230e+00  -1.6226862e+01   2.2608500e+00   9.9877000e-02  -3.2393000e-02  -9.9850000e-02
   2.7770000e+03   1.0815425e+01  -1.1985340e+00  -1.6308773e+01   2.1733000e+00   9.9874000e-02  -3.5401000e-02  -9.9847000e-02
   2.7780000e+03   1.0819328e+01  -1.9948100e+00  -1.6016930e+01   2.0703000e+00   9.9870000e-02  -3.8449000e-02  -9.9843000e-02
   2.7790000e+03   1.0823215e+01  -2.5536900e+00  -1.5994530e+01   1.8643000e+00   9.9866000e-02  -4.1539000e-02  -9.9839000e-02
   2.7800000e+03   1.0827107e+01  -1.8930180e+00  -1.5943039e+01   1.7613000e+00   9.9861000e-02  -4.4670000e-02  -9.9835000e-02
   2.7810000e+03   1.0831020e+01  -2.8451170e+00  -1.5655759e+01   1.6171000e+00   9.9857000e-02  -4.7841000e-02  -9.9830000e-02
   2.7820000e+03   1.0834903e+01  -3.1298450e+00  -1.5483628e+01   1.4471500e+00   9.9853000e-02  -5.1054000e-02  -9.9826000e-02
   2.7830000e+03   1.0838799e+01  -2.9434850e+00  -1.5276318e+01   1.2875000e+00   9.9849000e-02  -5.4308000e-02  -9.9823000e-02
   2.7840000e+03   1.0842697e+01  -2.8960390e+00  -1.5292815e+01   1.1433000e+00   9.9845000e-02  -5.7604000e-02  -9.9820000e-02
   2.7850000e+03   1.0846600e+01  -3.5383240e+00  -1.4825803e+01   1.0403000e+00   9.9842000e-02  -6.0940000e-02  -9.9819000e-02
   2.7860000e+03   1.0850485e+01  -3.1154500e+00  -1.4736046e+01   9.4245000e-01   9.9837000e-02  -6.4317000e-02  -9.9819000e-02
   2.7870000e+03   1.0854390e+01  -3.4836270e+00  -1.4756690e+01   8.3430000e-01   9.9833000e-02  -6.7734000e-02  -9.9821000e-02
   2.7880000e+03   1.0858333e+01  -3.9542650e+00  -1.4553011e+01   7.6735000e-01   9.9829000e-02  -7.1191000e-02  -9.9824000e-02
   2.7890000e+03   1.0862176e+01  -3.3025850e+00  -1.4515083e+01   6.1800000e-01   9.9824000e-02  -7.4688000e-02  -9.9828000e-02
   2.7900000e+03   1.0866086e+01  -3.5894880e+00  -1.4352913e+01   7.9310000e-01   9.9819000e-02  -7.8223000e-02  -9.9833000e-02
   2.7910000e+03   1.0869967e+01  -3.3842580e+00  -1.3963472e+01   7.2615000e-01   9.9813000e-02  -8.1797000e-02  -9.9838000e-02
   2.7920000e+03   1.0873865e+01  -3.8699630e+00  -1.3623241e+01   5.8195000e-01   9.9807000e-02  -8.5409000e-02  -9.9844000e-02
   2.7930000e+03   1.0877769e+01  -3.3652520e+00  -1.3396187e+01   7.5190000e-01   9.9802000e-02  -8.9059000e-02  -9.9851000e-02
   2.7940000e+03   1.0881652e+01  -3.4585440e+00  -1.3140103e+01   5.7680000e-01   9.9796000e-02  -9.2747000e-02  -9.9857000e-02
   2.7950000e+03   1.0885561e+01  -2.8492360e+00  -1.3134022e+01   8.2400000e-01   9.9791000e-02  -9.6318000e-02  -9.9863000e-02
   2.7960000e+03   1.0889468e+01  -1.1594080e+00  -1.3270421e+01   9.8365000e-01   9.9788000e-02  -9.9349000e-02  -9.9867000e-02
   2.7970000e+03   1.0893352e+01   1.4480400e-01  -1.5474367e+01   1.4265500e+00   9.9785000e-02  -1.0189200e-01  -9.9871000e-02
   2.7980000e+03   1.0897259e+01   1.1509650e+00  -2.0085632e+01   1.6119500e+00   9.9783000e-02  -1.0401800e-01  -9.9874000e-02
   2.7990000e+03   1.0901148e+01   8.6878900e-01  -2.4176916e+01   2.6213500e+00   9.9782000e-02  -1.0579000e-01  -9.9876000e-02
   2.8000000e+03   1.0905050e+01   2.4129680e+00  -2.7090973e+01   2.3638500e+00   9.9782000e-02  -1.0725900e-01  -9.9877000e-02
   2.8010000e+03   1.0908937e+01   7.4406500e-01  -2.9973871e+01   2.0342500e+00   9.9783000e-02  -1.0846900e-01  -9.9878000e-02
   2.8020000e+03   1.0912842e+01  -8.7223600e-01  -3.3135078e+01   1.3647500e+00   9.9785000e-02  -1.0945900e-01  -9.9878000e-02
   2.8030000e+03   1.0916729e+01  -3.6316650e+00  -3.4292313e+01   8.8580000e-01   9.9791000e-02  -1.1026100e-01  -9.9877000e-02
   2.8040000e+03   1.0920636e+01  -5.7887200e+00  -3.4471172e+01   2.5750000e-01   9.9801000e-02  -1.1090900e-01  -9.9876000e-02
   2.8050000e+03   1.0924548e+01  -8.7324980e+00  -3.4201057e+01   6.1800000e-02   9.9816000e-02  -1.1143300e-01  -9.9873000e-02
   2.8060000e+03   1.0928428e+01  -1.2768607e+01  -3.2777645e+01  -5.3045000e-01   9.9833000e-02  -1.1186300e-01  -9.9868000e-02
   2.8070000e+03   1.0932311e+01  -1.4602286e+01  -3.0434278e+01  -9.8880000e-01   9.9852000e-02  -1.1222000e-01  -9.9862000e-02
   2.8080000e+03   1.0936216e+01  -1.6450140e+01  -2.8061962e+01  -1.2154000e+00   9.9869000e-02  -1.1252200e-01  -9.9856000e-02
   2.8090000e+03   1.0940101e+01  -1.8560928e+01  -2.5800282e+01  -1.2720500e+00   9.9881000e-02  -1.1278500e-01  -9.9851000e-02
   2.8100000e+03   1.0944011e+01  -2.0547447e+01  -2.3427237e+01  -1.3287000e+00   9.9884000e-02  -1.1301800e-01  -9.9850000e-02
   2.8110000e+03   1.0947895e+01  -2.1852028e+01  -2.1708672e+01  -1.7149500e+00   9.9874000e-02  -1.1322600e-01  -9.9851000e-02
   2.8120000e+03   1.0951801e+01  -2.2563911e+01  -1.9819361e+01  -2.2557000e+00   9.9853000e-02  -1.1341400e-01  -9.9855000e-02
   2.8130000e+03   1.0955686e+01  -2.2815493e+01  -1.8710873e+01  -3.6204500e+00   9.9819000e-02  -1.1358100e-01  -9.9862000e-02
   2.8140000e+03   1.0959591e+01  -2.2223713e+01  -1.8126844e+01  -4.5938000e+00   9.9774000e-02  -1.1372700e-01  -9.9870000e-02
   2.8150000e+03   1.0963476e+01  -2.0918139e+01  -1.8416451e+01  -5.0058000e+00   9.9720000e-02  -1.1384700e-01  -9.9880000e-02
   2.8160000e+03   1.0967384e+01  -1.9076710e+01  -1.9164558e+01  -5.3457000e+00   9.9658000e-02  -1.1394000e-01  -9.9890000e-02
   2.8170000e+03   1.0971268e+01  -1.7257753e+01  -2.0294024e+01  -5.6856000e+00   9.9592000e-02  -1.1400500e-01  -9.9900000e-02
   2.8180000e+03   1.0975175e+01  -1.4947316e+01  -2.2102884e+01  -5.3251000e+00   9.9524000e-02  -1.1404200e-01  -9.9911000e-02
   2.8190000e+03   1.0979063e+01  -1.2779494e+01  -2.2721405e+01  -4.9182500e+00   9.9458000e-02  -1.1405000e-01  -9.9925000e-02
   2.8200000e+03   1.0982968e+01  -1.1333689e+01  -2.3134153e+01  -4.0376000e+00   9.9396000e-02  -1.1403000e-01  -9.9945000e-02
   2.8210000e+03   1.0986855e+01  -9.7810930e+00  -2.3169525e+01  -4.4753500e+00   9.9341000e-02  -1.1398600e-01  -9.9973000e-02
   2.8220000e+03   1.0990766e+01  -8.5633510e+00  -2.2373711e+01  -4.9903500e+00   9.9297000e-02  -1.1392100e-01  -1.0000700e-01
   2.8230000e+03   1.0994643e+01  -8.8782680e+00  -2.0958429e+01  -4.9285500e+00   9.9266000e-02  -1.1383900e-01  -1.0005000e-01
   2.8240000e+03   1.0998548e+01  -8.8178280e+00  -1.9395193e+01  -5.0315500e+00   9.9249000e-02  -1.1374600e-01  -1.0009900e-01
   2.8250000e+03   1.1002435e+01  -9.4879700e+00  -1.7225964e+01  -5.2169500e+00   9.9247000e-02  -1.1364700e-01  -1.0014700e-01
   2.8260000e+03   1.1006342e+01  -9.6047910e+00  -1.5039145e+01  -5.5105000e+00   9.9258000e-02  -1.1354500e-01  -1.0018500e-01
   2.8270000e+03   1.1010225e+01  -9.5912520e+00  -1.2639359e+01  -5.7010500e+00   9.9282000e-02  -1.1344200e-01  -1.0021400e-01
   2.8280000e+03   1.1014126e+01  -9.5042590e+00  -1.0897828e+01  -5.7474000e+00   9.9315000e-02  -1.1333800e-01  -1.0023500e-01
   2.8290000e+03   1.1018030e+01  -9.6423600e+00  -9.4451870e+00  -5.6135000e+00   9.9354000e-02  -1.1323200e-01  -1.0024900e-01
   2.8300000e+03   1.1021928e+01  -9.5342520e+00  -8.0921050e+00  -5.0830500e+00   9.9394000e-02  -1.1312100e-01  -1.0025900e-01
   2.8310000e+03   1.1025776e+01  -9.0088610e+00  -6.7228640e+00  -4.2487500e+00   9.9431000e-02  -1.1300200e-01  -1.0026500e-01
   2.8320000e+03   1.1029710e+01  -8.3547860e+00  -5.7732480e+00  -3.9294500e+00   9.9466000e-02  -1.1287200e-01  -1.0027000e-01
   2.8330000e+03   1.1033616e+01  -7.9562360e+00  -4.7077960e+00  -3.3578000e+00   9.9495000e-02  -1.1272700e-01  -1.0027300e-01
   2.8340000e+03   1.1037499e+01  -7.6427870e+00  -4.3035140e+00  -2.9303500e+00   9.9519000e-02  -1.1256300e-01  -1.0027600e-01
   2.8350000e+03   1.1041407e+01  -7.0889830e+00  -3.8226210e+00  -2.7861500e+00   9.9538000e-02  -1.1238000e-01  -1.0027900e-01
   2.8360000e+03   1.1045294e+01  -6.3729970e+00  -3.3888290e+00  -2.3690000e+00   9.9554000e-02  -1.1217700e-01  -1.0028100e-01
   2.8370000e+03   1.1049200e+01  -5.8586060e+00  -3.0444110e+00  -2.4359500e+00   9.9565000e-02  -1.1195200e-01  -1.0028200e-01
   2.8380000e+03   1.1053083e+01  -5.4193770e+00  -2.4207520e+00  -2.1784500e+00   9.9575000e-02  -1.1170700e-01  -1.0028000e-01
   2.8390000e+03   1.1056989e+01  -4.7895370e+00  -2.0889690e+00  -1.7355500e+00   9.9583000e-02  -1.1144100e-01  -1.0027600e-01
   2.8400000e+03   1.1060884e+01  -3.6237780e+00  -2.2810740e+00  -2.1063500e+00   9.9592000e-02  -1.1115600e-01  -1.0026900e-01
   2.8410000e+03   1.1064771e+01  -3.2381000e+00  -2.1044260e+00  -1.7664500e+00   9.9601000e-02  -1.1085200e-01  -1.0026100e-01
   2.8420000e+03   1.1068679e+01  -2.5573800e+00  -2.2942450e+00  -9.4245000e-01   9.9611000e-02  -1.1053200e-01  -1.0025100e-01
   2.8430000e+03   1.1072561e+01  -1.4590230e+00  -2.2261170e+00  -9.8880000e-01   9.9622000e-02  -1.1019600e-01  -1.0024000e-01
   2.8440000e+03   1.1076472e+01  -8.0633300e-01  -1.5268600e+00  -8.4460000e-01   9.9633000e-02  -1.0984700e-01  -1.0022900e-01
   2.8450000e+03   1.1080356e+01  -5.8613500e-01  -1.2212340e+00  -1.1021000e+00   9.9646000e-02  -1.0948500e-01  -1.0021900e-01
   2.8460000e+03   1.1084259e+01  -1.3759300e-01  -1.2932440e+00  -3.4505000e-01   9.9660000e-02  -1.0911000e-01  -1.0020900e-01
   2.8470000e+03   1.1088148e+01   5.5944700e-01  -7.2028200e-01  -3.8110000e-01   9.9675000e-02  -1.0872600e-01  -1.0020000e-01
   2.8480000e+03   1.1092057e+01   4.4989900e-01  -5.8426100e-01  -4.2745000e-01   9.9692000e-02  -1.0833200e-01  -1.0019100e-01
   2.8490000e+03   1.1095941e+01   8.0810400e-01   7.6155900e-01   1.5450000e-02   9.9710000e-02  -1.0793200e-01  -1.0018300e-01
   2.8500000e+03   1.1099833e+01   1.0340400e+00   5.6940000e-02  -8.7550000e-01   9.9730000e-02  -1.0752500e-01  -1.0017400e-01
   2.8510000e+03   1.1103733e+01   9.5680900e-01   6.7956000e-01  -5.1500000e-02   9.9751000e-02  -1.0711200e-01  -1.0016500e-01
   2.8520000e+03   1.1107636e+01   7.0150800e-01   4.8952200e-01  -1.5965000e-01   9.9772000e-02  -1.0669200e-01  -1.0015800e-01
   2.8530000e+03   1.1111531e+01   5.6852900e-01   3.5079100e-01  -8.7550000e-02   9.9794000e-02  -1.0626600e-01  -1.0015100e-01
   2.8540000e+03   1.1115415e+01  -2.0914800e-01  -1.6976000e-01   1.9570000e-01   9.9814000e-02  -1.0583500e-01  -1.0014400e-01
   2.8550000e+03   1.1119323e+01   8.3641200e-01   6.4975900e-01  -1.8540000e-01   9.9833000e-02  -1.0539800e-01  -1.0013700e-01
   2.8560000e+03   1.1123209e+01   4.1851500e-01   4.3949100e-01   1.2360000e-01   9.9850000e-02  -1.0495400e-01  -1.0013100e-01
   2.8570000e+03   1.1127120e+01   3.8353000e-02   4.7606000e-02   5.1500000e-02   9.9866000e-02  -1.0450400e-01  -1.0012600e-01
   2.8580000e+03   1.1131003e+01   1.4427400e-01   3.6623100e-01   1.3390000e-01   9.9880000e-02  -1.0404900e-01  -1.0012200e-01
   2.8590000e+03   1.1134906e+01   5.0432000e-02  -2.0811300e-01   1.2875000e-01   9.9891000e-02  -1.0358900e-01  -1.0011800e-01
   2.8600000e+03   1.1138794e+01  -7.6445000e-02  -2.8926300e-01  -1.8025000e-01   9.9900000e-02  -1.0312600e-01  -1.0011500e-01
   2.8610000e+03   1.1142700e+01   9.2059000e-02  -1.7577700e-01   3.0900000e-02   9.9907000e-02  -1.0266000e-01  -1.0011100e-01
   2.8620000e+03   1.1146586e+01  -2.7541000e-01   1.0946800e-01   4.5835000e-01   9.9913000e-02  -1.0219100e-01  -1.0010900e-01
   2.8630000e+03   1.1150494e+01  -1.1229100e-01  -9.9024000e-02  -1.1845000e-01   9.9919000e-02  -1.0172000e-01  -1.0010700e-01
   2.8640000e+03   1.1154380e+01  -8.9823900e-01  -4.9971600e-01  -4.6350000e-02   9.9924000e-02  -1.0124700e-01  -1.0010500e-01
   2.8650000e+03   1.1158284e+01  -1.2372300e-01  -8.9189500e-01   3.0385000e-01   9.9928000e-02  -1.0077300e-01  -1.0010300e-01
   2.8660000e+03   1.1162179e+01  -8.4810700e-01  -6.8874200e-01   4.4805000e-01   9.9932000e-02  -1.0029800e-01  -1.0010100e-01
   2.8670000e+03   1.1166061e+01   4.1751000e-02  -9.6576700e-01   3.6565000e-01   9.9935000e-02  -9.9824000e-02  -1.0010100e-01
   2.8680000e+03   1.1169973e+01   4.1584400e-01  -2.5186400e-01  -8.2400000e-02   9.9937000e-02  -9.9349000e-02  -1.0010000e-01
   2.8690000e+03   1.1173859e+01   8.5142000e-02  -7.9429500e-01  -3.0900000e-02   9.9938000e-02  -9.8874000e-02  -1.0009800e-01
   2.8700000e+03   1.1177768e+01  -7.6818500e-01  -1.4419300e-01  -2.2660000e-01   9.9939000e-02  -9.8399000e-02  -1.0009700e-01
   2.8710000e+03   1.1181647e+01   2.5399000e-02  -4.6594800e-01  -4.6350000e-02   9.9939000e-02  -9.7924000e-02  -1.0009600e-01
   2.8720000e+03   1.1185555e+01   3.9579800e-01  -9.8030000e-02  -4.5835000e-01   9.9938000e-02  -9.7451000e-02  -1.0009400e-01
   2.8730000e+03   1.1189442e+01   8.0740200e-01   7.5450500e-01  -7.2615000e-01   9.9937000e-02  -9.6979000e-02  -1.0009200e-01
   2.8740000e+03   1.1193346e+01   2.1845200e-01  -3.2348000e-02  -4.9955000e-01   9.9937000e-02  -9.6508000e-02  -1.0008900e-01
   2.8750000e+03   1.1197231e+01   2.3573500e-01   3.1210500e-01  -2.9355000e-01   9.9936000e-02  -9.6037000e-02  -1.0008700e-01
   2.8760000e+03   1.1201139e+01   3.0984800e-01   4.7330100e-01   2.2660000e-01   9.9936000e-02  -9.5567000e-02  -1.0008500e-01
   2.8770000e+03   1.1205024e+01   2.2468300e-01   2.4979500e-01   2.1115000e-01   9.9936000e-02  -9.5097000e-02  -1.0008400e-01
   2.8780000e+03   1.1208928e+01   4.0969200e-01   1.2475800e-01   8.7550000e-02   9.9937000e-02  -9.4626000e-02  -1.0008300e-01
   2.8790000e+03   1.1212811e+01   3.7335600e-01   4.7318700e-01   2.7810000e-01   9.9938000e-02  -9.4155000e-02  -1.0008300e-01
   2.8800000e+03   1.1216710e+01   5.0929000e-02   8.0446400e-01   2.5235000e-01   9.9939000e-02  -9.3682000e-02  -1.0008400e-01
   2.8810000e+03   1.1220614e+01   2.6082500e-01   4.6184000e-02   2.4205000e-01   9.9940000e-02  -9.3207000e-02  -1.0008700e-01
   2.8820000e+03   1.1224503e+01   3.5315300e-01   2.1459200e-01   3.6050000e-02   9.9942000e-02  -9.2732000e-02  -1.0009000e-01
   2.8830000e+03   1.1228406e+01  -9.0694200e-01   4.3049900e-01   9.2700000e-02   9.9944000e-02  -9.2255000e-02  -1.0009300e-01
   2.8840000e+03   1.1232295e+01   9.9730000e-02   3.6031100e-01  -5.1500000e-03   9.9946000e-02  -9.1777000e-02  -1.0009400e-01
   2.8850000e+03   1.1236197e+01   1.8877000e-01  -7.0130000e-02  -2.0600000e-01   9.9948000e-02  -9.1299000e-02  -1.0009500e-01
   2.8860000e+03   1.1240093e+01  -9.4275400e-01   2.8527000e-01  -3.1415000e-01   9.9949000e-02  -9.0820000e-02  -1.0009600e-01
   2.8870000e+03   1.1243980e+01   2.2640800e-01  -3.1352000e-01  -5.6650000e-02   9.9951000e-02  -9.0339000e-02  -1.0009500e-01
   2.8880000e+03   1.1247886e+01  -4.2430000e-02  -1.1915060e+00   2.5235000e-01   9.9952000e-02  -8.9858000e-02  -1.0009400e-01
   2.8890000e+03   1.1251774e+01  -1.1020800e+00  -3.8509600e-01  -5.6650000e-02   9.9954000e-02  -8.9378000e-02  -1.0009300e-01
   2.8900000e+03   1.1255676e+01   4.7715600e-01  -8.1759600e-01   1.0300000e-02   9.9955000e-02  -8.8897000e-02  -1.0009200e-01
   2.8910000e+03   1.1259565e+01  -2.9073000e-01  -6.1774000e-01   8.2400000e-02   9.9955000e-02  -8.8415000e-02  -1.0009100e-01
   2.8920000e+03   1.1263470e+01   1.1123500e-01  -9.4769600e-01  -2.0600000e-02   9.9956000e-02  -8.7934000e-02  -1.0009100e-01
   2.8930000e+03   1.1267353e+01   8.1733000e-02  -4.9757400e-01   1.8025000e-01   9.9956000e-02  -8.7453000e-02  -1.0009100e-01
   2.8940000e+03   1.1271261e+01  -8.5790500e-01  -3.0335700e-01  -7.2100000e-02   9.9956000e-02  -8.6973000e-02  -1.0009200e-01
   2.8950000e+03   1.1275148e+01   3.3166100e-01  -2.1400900e-01  -2.5235000e-01   9.9956000e-02  -8.6496000e-02  -1.0009200e-01
   2.8960000e+03   1.1279056e+01   5.1915500e-01  -6.4169000e-02  -2.6265000e-01   9.9957000e-02  -8.6020000e-02  -1.0009200e-01
   2.8970000e+03   1.1282939e+01   1.9919300e-01   7.3714000e-02  -1.1330000e-01   9.9957000e-02  -8.5546000e-02  -1.0009100e-01
   2.8980000e+03   1.1286844e+01  -1.7075000e-01   1.1471000e-01   1.5450000e-02   9.9957000e-02  -8.5073000e-02  -1.0009100e-01
   2.8990000e+03   1.1290731e+01   5.1148300e-01   2.5650000e-03  -1.0300000e-01   9.9957000e-02  -8.4601000e-02  -1.0009100e-01
   2.9000000e+03   1.1294636e+01   1.4093000e-01   4.3386100e-01   1.0300000e-01   9.9958000e-02  -8.4130000e-02  -1.0009100e-01
   2.9010000e+03   1.1298524e+01  -3.3932800e-01   4.8521800e-01  -6.6950000e-02   9.9957000e-02  -8.3659000e-02  -1.0009000e-01
   2.9020000e+03   1.1302428e+01  -6.9554500e-01   6.6087500e-01  -1.5450000e-02   9.9955000e-02  -8.3187000e-02  -1.0009000e-01
   2.9030000e+03   1.1306317e+01   2.1655700e-01   5.1688300e-01   1.2360000e-01   9.9955000e-02  -8.2715000e-02  -1.0009100e-01
   2.9040000e+03   1.1310222e+01   4.6547400e-01   4.9560700e-01   2.0600000e-02   9.9954000e-02  -8.2241000e-02  -1.0009200e-01
   2.9050000e+03   1.1314111e+01   2.3916200e-01   3.9526200e-01   1.0300000e-02   9.9954000e-02  -8.1767000e-02  -1.0009200e-01
   2.9060000e+03   1.1318012e+01  -7.1425400e-01   6.6592300e-01   2.0600000e-02   9.9954000e-02  -8.1292000e-02  -1.0009300e-01
   2.9070000e+03   1.1321900e+01   1.9223700e-01   3.1829500e-01  -1.4935000e-01   9.9954000e-02  -8.0815000e-02  -1.0009300e-01
   2.9080000e+03   1.1325804e+01   1.6762000e-02   7.6644000e-02  -2.3690000e-01   9.9954000e-02  -8.0338000e-02  -1.0009400e-01
   2.9090000e+03   1.1329691e+01   7.2487000e-02  -1.9296800e-01  -3.6050000e-02   9.9954000e-02  -7.9859000e-02  -1.0009400e-01
   2.9100000e+03   1.1333583e+01  -5.6202400e-01  -2.4203800e-01   9.7850000e-02   9.9955000e-02  -7.9379000e-02  -1.0009400e-01
   2.9110000e+03   1.1337491e+01   2.8836000e-02  -3.3976900e-01   1.0300000e-02   9.9955000e-02  -7.8898000e-02  -1.0009400e-01
   2.9120000e+03   1.1341377e+01   2.9168000e-02  -7.1988800e-01   9.2700000e-02   9.9956000e-02  -7.8417000e-02  -1.0009400e-01
   2.9130000e+03   1.1345284e+01   6.8934600e-01  -6.5778100e-01   1.5450000e-01   9.9957000e-02  -7.7935000e-02  -1.0009300e-01
   2.9140000e+03   1.1349170e+01   2.4801700e-01  -8.4343700e-01   9.2700000e-02   9.9958000e-02  -7.7452000e-02  -1.0009300e-01
   2.9150000e+03   1.1353072e+01  -7.2723200e-01  -5.1787700e-01   5.6650000e-02   9.9960000e-02  -7.6970000e-02  -1.0009400e-01
   2.9160000e+03   1.1356964e+01   1.8894000e-01  -5.5355900e-01  -7.7250000e-02   9.9961000e-02  -7.6489000e-02  -1.0009500e-01
   2.9170000e+03   1.1360865e+01   3.2715000e-02  -2.3629600e-01  -2.1115000e-01   9.9962000e-02  -7.6009000e-02  -1.0009500e-01
   2.9180000e+03   1.1364752e+01   1.2757700e-01  -2.7358200e-01  -3.3475000e-01   9.9963000e-02  -7.5531000e-02  -1.0009500e-01
   2.9190000e+03   1.1368656e+01   1.3797200e-01  -3.7348400e-01  -7.2100000e-02   9.9964000e-02  -7.5054000e-02  -1.0009500e-01
   2.9200000e+03   1.1372547e+01   4.3459400e-01  -2.5954500e-01  -1.4935000e-01   9.9965000e-02  -7.4578000e-02  -1.0009500e-01
   2.9210000e+03   1.1376451e+01   1.5676900e-01   3.3704000e-02  -5.6650000e-02   9.9965000e-02  -7.4104000e-02  -1.0009400e-01
   2.9220000e+03   1.1380336e+01  -8.6633100e-01   2.3117400e-01   1.6480000e-01   9.9965000e-02  -7.3631000e-02  -1.0009300e-01
   2.9230000e+03   1.1384241e+01   4.8770600e-01   2.3767900e-01   1.6995000e-01   9.9965000e-02  -7.3158000e-02  -1.0009300e-01
   2.9240000e+03   1.1388127e+01   1.2137000e-01   4.4291000e-01   9.7850000e-02   9.9966000e-02  -7.2686000e-02  -1.0009300e-01
   2.9250000e+03   1.1392033e+01   1.0576500e-01   4.1537800e-01   1.0815000e-01   9.9966000e-02  -7.2214000e-02  -1.0009400e-01
   2.9260000e+03   1.1395919e+01  -7.1740400e-01   6.2337300e-01   1.3390000e-01   9.9967000e-02  -7.1741000e-02  -1.0009400e-01
   2.9270000e+03   1.1399828e+01   3.1635800e-01   8.3743500e-01  -8.2400000e-02   9.9967000e-02  -7.1269000e-02  -1.0009500e-01
   2.9280000e+03   1.1403711e+01   2.7253000e-01   3.9955800e-01  -2.7810000e-01   9.9968000e-02  -7.0796000e-02  -1.0009700e-01
   2.9290000e+03   1.1407593e+01  -8.2601100e-01   5.6099700e-01  -1.3390000e-01   9.9968000e-02  -7.0322000e-02  -1.0009700e-01
   2.9300000e+03   1.1411504e+01   4.6215000e-02   1.3717900e-01  -1.4420000e-01   9.9969000e-02  -6.9846000e-02  -1.0009700e-01
   2.9310000e+03   1.1415400e+01   3.4619400e-01   6.7960000e-03  -2.5750000e-02   9.9969000e-02  -6.9370000e-02  -1.0009700e-01
   2.9320000e+03   1.1419297e+01   1.0914200e-01  -1.6108100e-01  -5.1500000e-03   9.9970000e-02  -6.8892000e-02  -1.0009600e-01
   2.9330000e+03   1.1423206e+01  -2.5600000e-03  -1.1790600e-01   3.0900000e-02   9.9971000e-02  -6.8413000e-02  -1.0009500e-01
   2.9340000e+03   1.1427092e+01   1.0345100e-01  -3.0793700e-01   4.6350000e-02   9.9971000e-02  -6.7933000e-02  -1.0009500e-01
   2.9350000e+03   1.1430990e+01  -5.6735500e-01  -4.8881600e-01   1.1845000e-01   9.9972000e-02  -6.7451000e-02  -1.0009500e-01
   2.9360000e+03   1.1434881e+01   3.5674300e-01  -4.9526800e-01   1.6480000e-01   9.9972000e-02  -6.6969000e-02  -1.0009500e-01
   2.9370000e+03   1.1438787e+01   1.0492100e-01  -4.0130600e-01   1.0815000e-01   9.9972000e-02  -6.6487000e-02  -1.0009600e-01
   2.9380000e+03   1.1442674e+01  -9.4786600e-01  -3.0292200e-01   8.2400000e-02   9.9973000e-02  -6.6006000e-02  -1.0009700e-01
   2.9390000e+03   1.1446568e+01   5.3522000e-02  -5.4769900e-01  -1.9055000e-01   9.9973000e-02  -6.5525000e-02  -1.0009800e-01
   2.9400000e+03   1.1450474e+01   4.0205000e-02  -5.6575800e-01  -2.2145000e-01   9.9974000e-02  -6.5045000e-02  -1.0009800e-01
   2.9410000e+03   1.1454371e+01   1.9840600e-01  -3.6224900e-01  -2.0085000e-01   9.9974000e-02  -6.4566000e-02  -1.0009800e-01
   2.9420000e+03   1.1458255e+01   3.4591000e-02  -3.1396100e-01  -2.2145000e-01   9.9975000e-02  -6.4089000e-02  -1.0009800e-01
   2.9430000e+03   1.1462152e+01   3.4642000e-02  -3.8960000e-03  -1.1330000e-01   9.9976000e-02  -6.3613000e-02  -1.0009800e-01
   2.9440000e+03   1.1466058e+01   2.3492000e-01  -9.5106000e-02  -3.6050000e-02   9.9977000e-02  -6.3137000e-02  -1.0009700e-01
   2.9450000e+03   1.1469943e+01   1.2264100e-01   1.0449200e-01   6.6950000e-02   9.9978000e-02  -6.2662000e-02  -1.0009600e-01
   2.9460000e+03   1.1473847e+01   5.9044900e-01   1.0726700e-01   1.5450000e-01   9.9978000e-02  -6.2188000e-02  -1.0009500e-01
   2.9470000e+03   1.1477738e+01  -6.7753200e-01   3.7889900e-01   2.2660000e-01   9.9978000e-02  -6.1715000e-02  -1.0009500e-01
   2.9480000e+03   1.1481646e+01   6.3619000e-02   3.1773800e-01   3.5020000e-01   9.9979000e-02  -6.1242000e-02  -1.0009600e-01
   2.9490000e+03   1.1485530e+01   5.1179000e-02   4.7647900e-01   6.1800000e-02   9.9979000e-02  -6.0769000e-02  -1.0009700e-01
   2.9500000e+03   1.1489429e+01   3.7151100e-01   1.9645700e-01  -2.5750000e-02   9.9979000e-02  -6.0296000e-02  -1.0009800e-01
   2.9510000e+03   1.1493330e+01  -9.6677300e-01   4.7101500e-01  -2.3690000e-01   9.9980000e-02  -5.9822000e-02  -1.0009900e-01
   2.9520000e+03   1.1497211e+01   9.8074000e-02   2.1097000e-01  -3.8110000e-01   9.9980000e-02  -5.9348000e-02  -1.0010000e-01
   2.9530000e+03   1.1501120e+01   2.9695000e-02   6.0823000e-02  -2.7295000e-01   9.9981000e-02  -5.8873000e-02  -1.0010000e-01
   2.9540000e+03   1.1505007e+01   1.4773000e-01   1.8630700e-01  -1.3390000e-01   9.9982000e-02  -5.8397000e-02  -1.0010000e-01
   2.9550000e+03   1.1508914e+01   1.3412700e-01   5.5087000e-02  -5.1500000e-03   9.9982000e-02  -5.7919000e-02  -1.0009900e-01
   2.9560000e+03   1.1512798e+01  -2.5462700e-01  -9.2111000e-02   1.4935000e-01   9.9983000e-02  -5.7441000e-02  -1.0009700e-01
   2.9570000e+03   1.1516693e+01   2.1810300e-01  -9.5679000e-02   1.6995000e-01   9.9984000e-02  -5.6963000e-02  -1.0009600e-01
   2.9580000e+03   1.1520603e+01   1.6318700e-01  -1.7846500e-01   3.0900000e-02   9.9985000e-02  -5.6483000e-02  -1.0009600e-01
   2.9590000e+03   1.1524485e+01   7.5164000e-02  -6.6407000e-02   4.6350000e-02   9.9986000e-02  -5.6004000e-02  -1.0009600e-01
   2.9600000e+03   1.1528384e+01   5.5080000e-03  -2.4130200e-01   9.7850000e-02   9.9987000e-02  -5.5524000e-02  -1.0009700e-01
   2.9610000e+03   1.1532279e+01  -2.5992000e-01  -1.5158300e-01  -5.1500000e-03   9.9988000e-02  -5.5044000e-02  -1.0009800e-01
   2.9620000e+03   1.1536177e+01   1.0896000e-02  -4.9231900e-01  -6.6950000e-02   9.9990000e-02  -5.4564000e-02  -1.0009900e-01
   2.9630000e+03   1.1540068e+01   5.9572000e-02  -2.3165800e-01  -9.7850000e-02   9.9991000e-02  -5.4085000e-02  -1.0010000e-01
   2.9640000e+03   1.1543969e+01   9.9626000e-02  -4.2694600e-01  -1.6995000e-01   9.9993000e-02  -5.3607000e-02  -1.0010000e-01
   2.9650000e+03   1.1547872e+01   6.6204000e-02  -2.2723100e-01  -1.6480000e-01   9.9994000e-02  -5.3128000e-02  -1.0009900e-01
   2.9660000e+03   1.1551755e+01   4.2587100e-01  -3.1463400e-01  -7.2100000e-02   9.9995000e-02  -5.2650000e-02  -1.0009900e-01
   2.9670000e+03   1.1555662e+01   3.1425000e-02  -2.2879000e-01   2.5750000e-02   9.9997000e-02  -5.2173000e-02  -1.0009900e-01
   2.9680000e+03   1.1559544e+01  -9.5466800e-01  -4.0480000e-02  -3.6050000e-02   9.9998000e-02  -5.1696000e-02  -1.0009900e-01
   2.9690000e+03   1.1563455e+01   6.3327000e-02  -1.3829800e-01   6.1800000e-02   9.9999000e-02  -5.1220000e-02  -1.0009800e-01
   2.9700000e+03   1.1567341e+01  -4.4296400e-01   6.9161000e-02   1.0300000e-02   1.0000000e-01  -5.0745000e-02  -1.0009800e-01
   2.9710000e+03   1.1571250e+01   6.9170800e-01  -2.7046000e-02   1.0815000e-01   1.0000100e-01  -5.0269000e-02  -1.0009800e-01
   2.9720000e+03   1.1575134e+01   2.7695100e-01  -3.4175000e-02   1.0300000e-01   1.0000200e-01  -4.9795000e-02  -1.0009900e-01
   2.9730000e+03   1.1579041e+01   4.4853400e-01   1.2781700e-01   1.1330000e-01   1.0000300e-01  -4.9320000e-02  -1.0009900e-01
   2.9740000e+03   1.1582922e+01   4.5888000e-02  -8.8670000e-03   8.7550000e-02   1.0000300e-01  -4.8846000e-02  -1.0010000e-01
   2.9750000e+03   1.1586828e+01   1.1388800e-01   3.0927900e-01  -4.1200000e-02   1.0000300e-01  -4.8371000e-02  -1.0010000e-01
   2.9760000e+03   1.1590719e+01   9.8812000e-02   6.5253000e-02  -2.4720000e-01   1.0000300e-01  -4.7896000e-02  -1.0010000e-01
   2.9770000e+03   1.1594624e+01  -8.4560300e-01   3.4562400e-01  -2.3690000e-01   1.0000300e-01  -4.7421000e-02  -1.0010000e-01
   2.9780000e+03   1.1598510e+01   1.8973200e-01   2.4923500e-01  -2.0085000e-01   1.0000300e-01  -4.6945000e-02  -1.0010000e-01
   2.9790000e+03   1.1602414e+01   3.7720200e-01   1.2114600e-01  -1.5965000e-01   1.0000400e-01  -4.6469000e-02  -1.0010000e-01
   2.9800000e+03   1.1606320e+01   1.2111300e-01   1.2753300e-01   0.0000000e+00   1.0000500e-01  -4.5993000e-02  -1.0009900e-01
   2.9810000e+03   1.1610196e+01   2.0904900e-01   1.3527800e-01  -3.6050000e-02   1.0000600e-01  -4.5516000e-02  -1.0009800e-01
   2.9820000e+03   1.1614089e+01   8.9613000e-02   1.0079300e-01  -2.0600000e-02   1.0000700e-01  -4.5039000e-02  -1.0009700e-01
   2.9830000e+03   1.1617987e+01  -1.7337900e-01   1.8550000e-02   1.0300000e-02   1.0000700e-01  -4.4561000e-02  -1.0009700e-01
   2.9840000e+03   1.1621881e+01   4.1564100e-01  -1.2554300e-01   9.2700000e-02   1.0000800e-01  -4.4083000e-02  -1.0009700e-01
   2.9850000e+03   1.1625779e+01  -2.0219000e-02  -1.1124600e-01   1.0815000e-01   1.0000900e-01  -4.3604000e-02  -1.0009800e-01
   2.9860000e+03   1.1629683e+01   2.0729000e-02  -3.3996500e-01   7.7250000e-02   1.0001000e-01  -4.3125000e-02  -1.0009900e-01
   2.9870000e+03   1.1633572e+01   1.0228700e-01  -1.8914400e-01   7.7250000e-02   1.0001100e-01  -4.2646000e-02  -1.0010000e-01
   2.9880000e+03   1.1637478e+01  -2.2175000e-02  -4.5437800e-01   1.0300000e-02   1.0001200e-01  -4.2167000e-02  -1.0010100e-01
   2.9890000e+03   1.1641373e+01   2.9129000e-02  -2.3749800e-01  -4.1200000e-02   1.0001200e-01  -4.1688000e-02  -1.0010100e-01
   2.9900000e+03   1.1645261e+01   3.0039000e-02  -4.6796200e-01  -6.1800000e-02   1.0001300e-01  -4.1209000e-02  -1.0010100e-01
   2.9910000e+03   1.1649162e+01  -1.2146520e+00  -1.2348700e-01  -1.8540000e-01   1.0001300e-01  -4.0730000e-02  -1.0010100e-01
   2.9920000e+03   1.1653046e+01   4.7115000e-02  -2.3865900e-01  -1.2360000e-01   1.0001400e-01  -4.0252000e-02  -1.0010000e-01
   2.9930000e+03   1.1656954e+01   1.1107200e-01  -2.4309300e-01  -2.2145000e-01   1.0001500e-01  -3.9774000e-02  -1.0010000e-01
   2.9940000e+03   1.1660839e+01   1.2819000e-01   9.1500000e-04   1.0300000e-02   1.0001600e-01  -3.9297000e-02  -1.0009900e-01
   2.9950000e+03   1.1664750e+01   1.0512100e-01  -8.0721000e-02  -8.2400000e-02   1.0001600e-01  -3.8821000e-02  -1.0009800e-01
   2.9960000e+03   1.1668633e+01   2.6817000e-02   5.2099000e-02  -5.1500000e-03   1.0001700e-01  -3.8345000e-02  -1.0009800e-01
   2.9970000e+03   1.1672544e+01   1.2578900e-01   2.2684000e-01   1.2875000e-01   1.0001800e-01  -3.7870000e-02  -1.0009700e-01
   2.9980000e+03   1.1676425e+01   3.4268600e-01   7.5410000e-02   1.5450000e-02   1.0001900e-01  -3.7396000e-02  -1.0009700e-01
   2.9990000e+03   1.1680335e+01   6.1970000e-03   2.7401600e-01   1.5450000e-01   1.0001900e-01  -3.6921000e-02  -1.0009700e-01
   3.0000000e+03   1.1684216e+01   8.2903000e-02   1.1227300e-01  -5.1500000e-03   1.0002000e-01  -3.6447000e-02  -1.0009800e-01
   3.0010000e+03   1.1688124e+01  -5.7750000e-03   3.6785300e-01   5.1500000e-03   1.0002000e-01  -3.5972000e-02  -1.0009800e-01
   3.0020000e+03   1.1692008e+01  -1.3113000e-02   1.6250700e-01  -2.0600000e-02   1.0002100e-01  -3.5497000e-02  -1.0009900e-01
   3.0030000e+03   1.1695908e+01   1.4640900e-01   1.0854200e-01  -9.2700000e-02   1.0002200e-01  -3.5022000e-02  -1.0009900e-01
   3.0040000e+03   1.1699813e+01   2.2155000e-02   7.7035000e-02  -1.3905000e-01   1.0002300e-01  -3.4546000e-02  -1.0010000e-01
   3.0050000e+03   1.1703700e+01   4.8970000e-02  -5.6829000e-02  -1.4935000e-01   1.0002400e-01  -3.4069000e-02  -1.0009900e-01
   3.0060000e+03   1.1707607e+01   3.3642000e-02  -2.1587000e-02  -1.4935000e-01   1.0002500e-01  -3.3592000e-02  -1.0009900e-01
   3.0070000e+03   1.1711492e+01   6.9316000e-02  -8.9450000e-03  -1.4935000e-01   1.0002700e-01  -3.3114000e-02  -1.0009900e-01
   3.0080000e+03   1.1715391e+01   2.8903000e-02  -1.0452300e-01  -1.0300000e-02   1.0002800e-01  -3.2636000e-02  -1.0009800e-01
   3.0090000e+03   1.1719281e+01   1.0854000e-01  -1.3839600e-01   1.2875000e-01   1.0002900e-01  -3.2157000e-02  -1.0009800e-01
   3.0100000e+03   1.1723192e+01   8.2528000e-02  -2.9356900e-01   1.6480000e-01   1.0002900e-01  -3.1678000e-02  -1.0009700e-01
   3.0110000e+03   1.1727075e+01   1.7312700e-01  -1.3195300e-01   1.3390000e-01   1.0003000e-01  -3.1199000e-02  -1.0009700e-01
   3.0120000e+03   1.1730982e+01   8.3281000e-02  -3.9628100e-01   1.1330000e-01   1.0003100e-01  -3.0720000e-02  -1.0009800e-01
   3.0130000e+03   1.1734869e+01   2.9511000e-01  -3.0417000e-02   1.5450000e-02   1.0003200e-01  -3.0242000e-02  -1.0009800e-01
   3.0140000e+03   1.1738768e+01   5.2465000e-02  -3.3083200e-01  -4.1200000e-02   1.0003300e-01  -2.9764000e-02  -1.0009900e-01
   3.0150000e+03   1.1742660e+01  -6.8100000e-03  -1.9235000e-02  -9.2700000e-02   1.0003400e-01  -2.9286000e-02  -1.0010000e-01
   3.0160000e+03   1.1746552e+01   6.0773300e-01  -2.9035000e-01  -1.4935000e-01   1.0003500e-01  -2.8808000e-02  -1.0010000e-01
   3.0170000e+03   1.1750453e+01   7.0608000e-02   1.6061000e-02  -1.8540000e-01   1.0003600e-01  -2.8331000e-02  -1.0010000e-01
   3.0180000e+03   1.1754356e+01   1.4294000e-02  -6.4348000e-02  -1.5965000e-01   1.0003700e-01  -2.7855000e-02  -1.0010000e-01
   3.0190000e+03   1.1758238e+01   4.1177000e-02   1.3019800e-01  -1.6480000e-01   1.0003800e-01  -2.7378000e-02  -1.0009900e-01
   3.0200000e+03   1.1762136e+01   1.3278600e-01  -2.0976000e-02  -6.6950000e-02   1.0003900e-01  -2.6902000e-02  -1.0009800e-01
   3.0210000e+03   1.1766032e+01   7.4417000e-02   9.9339000e-02   8.2400000e-02   1.0004000e-01  -2.6427000e-02  -1.0009700e-01
   3.0220000e+03   1.1769928e+01  -4.2860000e-02   8.0280000e-02   1.5450000e-01   1.0004100e-01  -2.5951000e-02  -1.0009700e-01
   3.0230000e+03   1.1773834e+01   2.2899100e-01   4.8473000e-02   1.2875000e-01   1.0004200e-01  -2.5476000e-02  -1.0009700e-01
   3.0240000e+03   1.1777719e+01   2.4937000e-02   1.7021800e-01   1.3390000e-01   1.0004200e-01  -2.5000000e-02  -1.0009700e-01
   3.0250000e+03   1.1781612e+01   6.8278000e-02   9.9839000e-02   4.6350000e-02   1.0004300e-01  -2.4525000e-02  -1.0009700e-01
   3.0260000e+03   1.1785517e+01   3.2382800e-01  -4.3073000e-02  -6.6950000e-02   1.0004400e-01  -2.4049000e-02  -1.0009800e-01
   3.0270000e+03   1.1789404e+01   2.7272000e-02   9.6753000e-02  -8.2400000e-02   1.0004500e-01  -2.3572000e-02  -1.0009900e-01
   3.0280000e+03   1.1793300e+01   4.7037000e-02   1.2771000e-02  -1.2360000e-01   1.0004500e-01  -2.3095000e-02  -1.0009900e-01
   3.0290000e+03   1.1797207e+01   1.4113000e-02  -8.3757000e-02  -1.6995000e-01   1.0004600e-01  -2.2618000e-02  -1.0010000e-01
   3.0300000e+03   1.1801095e+01   9.6603000e-02  -5.7591000e-02  -1.6480000e-01   1.0004800e-01  -2.2141000e-02  -1.0009900e-01
   3.0310000e+03   1.1804993e+01   1.4760200e-01  -9.3703000e-02  -8.7550000e-02   1.0004900e-01  -2.1663000e-02  -1.0009900e-01
   3.0320000e+03   1.1808885e+01   6.3123000e-02  -1.7851200e-01   1.2875000e-01   1.0005000e-01  -2.1185000e-02  -1.0009800e-01
   3.0330000e+03   1.1812794e+01   6.2190900e-01  -1.6453000e-01   3.6050000e-02   1.0005100e-01  -2.0707000e-02  -1.0009700e-01
   3.0340000e+03   1.1816678e+01   7.5039000e-02  -1.7881700e-01   1.3390000e-01   1.0005200e-01  -2.0229000e-02  -1.0009700e-01
   3.0350000e+03   1.1820574e+01  -6.0733000e-02  -2.4254100e-01   1.1330000e-01   1.0005300e-01  -1.9751000e-02  -1.0009700e-01
   3.0360000e+03   1.1824480e+01  -9.2840700e-01   5.0988000e-02   1.5450000e-02   1.0005400e-01  -1.9274000e-02  -1.0009700e-01
   3.0370000e+03   1.1828364e+01   3.2260400e-01  -2.6506300e-01  -2.0600000e-02   1.0005500e-01  -1.8796000e-02  -1.0009800e-01
   3.0380000e+03   1.1832267e+01   3.3428000e-02  -4.5108000e-02  -9.7850000e-02   1.0005600e-01  -1.8319000e-02  -1.0009800e-01
   3.0390000e+03   1.1836156e+01  -6.2000000e-04  -2.0546100e-01  -1.0815000e-01   1.0005700e-01  -1.7841000e-02  -1.0009900e-01
   3.0400000e+03   1.1840052e+01   1.5024600e-01  -2.9037000e-02  -1.3905000e-01   1.0005800e-01  -1.7365000e-02  -1.0009900e-01
   3.0410000e+03   1.1843946e+01   8.0292000e-02  -3.6621000e-02  -8.7550000e-02   1.0005800e-01  -1.6888000e-02  -1.0009900e-01
   3.0420000e+03   1.1847849e+01   4.3324000e-02   9.1703000e-02  -2.0600000e-01   1.0005900e-01  -1.6412000e-02  -1.0009800e-01
   3.0430000e+03   1.1851740e+01   2.1321000e-02  -6.9082000e-02   0.0000000e+00   1.0006000e-01  -1.5936000e-02  -1.0009800e-01
   3.0440000e+03   1.1855684e+01   6.2313000e-02   1.5485100e-01   0.0000000e+00   1.0006100e-01  -1.5460000e-02  -1.0009700e-01
   3.0450000e+03   1.1859547e+01   1.1590400e-01  -1.2823000e-02   6.6950000e-02   1.0006100e-01  -1.4984000e-02  -1.0009700e-01
   3.0460000e+03   1.1863432e+01   3.4004000e-02   1.9480000e-01   1.3905000e-01   1.0006200e-01  -1.4508000e-02  -1.0009600e-01
   3.0470000e+03   1.1867335e+01   1.2377300e-01   7.0335000e-02   1.1845000e-01   1.0006200e-01  -1.4031000e-02  -1.0009700e-01
   3.0480000e+03   1.1871222e+01  -9.5320000e-03   8.8271000e-02  -3.6050000e-02   1.0006300e-01  -1.3555000e-02  -1.0009700e-01
   3.0490000e+03   1.1875127e+01  -4.6910000e-03   4.9020000e-02  -2.0600000e-02   1.0006300e-01  -1.3079000e-02  -1.0009700e-01
   3.0500000e+03   1.1879014e+01   6.3787000e-02  -6.2950000e-03  -1.8025000e-01   1.0006400e-01  -1.2602000e-02  -1.0009800e-01
   3.0510000e+03   1.1882917e+01   1.6909000e-02  -2.4813000e-02  -7.7250000e-02   1.0006500e-01  -1.2125000e-02  -1.0009800e-01
   3.0520000e+03   1.1886804e+01   2.8845000e-02  -1.0368000e-02  -1.4420000e-01   1.0006600e-01  -1.1648000e-02  -1.0009800e-01
   3.0530000e+03   1.1890708e+01   4.4187000e-02  -1.1824300e-01  -2.0600000e-02   1.0006700e-01  -1.1171000e-02  -1.0009800e-01
   3.0540000e+03   1.1894595e+01   4.6836000e-02   1.8691000e-02   4.1200000e-02   1.0006700e-01  -1.0693000e-02  -1.0009800e-01
   3.0550000e+03   1.1898503e+01   1.2145200e-01  -3.5918600e-01  -7.7250000e-02   1.0006800e-01  -1.0215000e-02  -1.0009700e-01
   3.0560000e+03   1.1902387e+01   1.2198000e-02   3.4028000e-02   5.1500000e-03   1.0006900e-01  -9.7370000e-03  -1.0009700e-01
   3.0570000e+03   1.1906294e+01   1.0534200e-01  -3.1469500e-01   2.0600000e-02   1.0007000e-01  -9.2590000e-03  -1.0009600e-01
   3.0580000e+03   1.1910177e+01   3.3069000e-02  -1.1787700e-01  -1.5450000e-02   1.0007000e-01  -8.7810000e-03  -1.0009600e-01
   3.0590000e+03   1.1914085e+01   3.8063000e-02  -1.8149600e-01  -3.6050000e-02   1.0007100e-01  -8.3040000e-03  -1.0009600e-01
   3.0600000e+03   1.1917970e+01   5.2140000e-03  -4.4085000e-02  -6.1800000e-02   1.0007100e-01  -7.8260000e-03  -1.0009700e-01
   3.0610000e+03   1.1921883e+01   4.5111000e-02  -1.0816100e-01  -1.0300000e-01   1.0007100e-01  -7.3490000e-03  -1.0009700e-01
   3.0620000e+03   1.1925762e+01   2.8006000e-02  -8.8358000e-02  -5.6650000e-02   1.0007200e-01  -6.8720000e-03  -1.0009700e-01
   3.0630000e+03   1.1929672e+01   2.6900000e-04   2.4449000e-02  -6.6950000e-02   1.0007300e-01  -6.3950000e-03  -1.0009700e-01
   3.0640000e+03   1.1933554e+01  -3.3001200e-01   1.1582500e-01  -1.0300000e-02   1.0007300e-01  -5.9190000e-03  -1.0009700e-01
   3.0650000e+03   1.1937462e+01   5.8280000e-02   1.9018000e-02   1.5450000e-02   1.0007400e-01  -5.4430000e-03  -1.0009600e-01
   3.0660000e+03   1.1941345e+01   7.7061000e-02   1.8028300e-01   1.0300000e-01   1.0007400e-01  -4.9670000e-03  -1.0009600e-01
   3.0670000e+03   1.1945251e+01   8.1300000e-02  -5.5100000e-03   2.5750000e-02   1.0007500e-01  -4.4900000e-03  -1.0009600e-01
   3.0680000e+03   1.1949136e+01   2.4201000e-02   1.4164900e-01   9.2700000e-02   1.0007500e-01  -4.0140000e-03  -1.0009600e-01
   3.0690000e+03   1.1953043e+01   5.2173000e-02  -1.9870000e-02  -5.1500000e-02   1.0007600e-01  -3.5380000e-03  -1.0009600e-01
   3.0700000e+03   1.1956929e+01   1.2317000e-02   1.3685900e-01  -1.5450000e-02   1.0007600e-01  -3.0620000e-03  -1.0009600e-01
   3.0710000e+03   1.1960834e+01   5.2040000e-02  -5.8902000e-02  -6.1800000e-02   1.0007700e-01  -2.5850000e-03  -1.0009700e-01
   3.0720000e+03   1.1964720e+01   6.3960000e-02   1.4452000e-02  -8.2400000e-02   1.0007700e-01  -2.1080000e-03  -1.0009700e-01
   3.0730000e+03   1.1968616e+01  -1.7706000e-02  -1.0753500e-01  -5.1500000e-02   1.0007800e-01  -1.6310000e-03  -1.0009600e-01
   3.0740000e+03   1.1972510e+01   9.8584000e-02  -1.0775000e-01  -9.7850000e-02   1.0007800e-01  -1.1540000e-03  -1.0009600e-01
   3.0750000e+03   1.1976418e+01   8.1215000e-02  -1.4188200e-01  -5.6650000e-02   1.0007900e-01  -6.7600000e-04  -1.0009600e-01
   3.0760000e+03   1.1980306e+01   7.5527000e-02  -1.2225200e-01  -3.6050000e-02   1.0007900e-01  -1.9800000e-04  -1.0009500e-01
   3.0770000e+03   1.1984211e+01   8.7345000e-02  -2.3953900e-01  -1.5450000e-02   1.0008000e-01   2.8000000e-04  -1.0009500e-01
   3.0780000e+03   1.1988104e+01   5.8206000e-02  -6.3473000e-02   2.0600000e-02   1.0008000e-01   7.5800000e-04  -1.0009500e-01
   3.0790000e+03   1.1992001e+01   5.2818000e-02  -2.1013800e-01   3.6050000e-02   1.0008000e-01   1.2360000e-03  -1.0009400e-01
   3.0800000e+03   1.1995887e+01   8.1619000e-02  -8.2857000e-02  -9.7850000e-02   1.0008100e-01   1.7130000e-03  -1.0009400e-01
   3.0810000e+03   1.1999782e+01   8.1894000e-02  -1.3168700e-01  -5.1500000e-02   1.0008100e-01   2.1910000e-03  -1.0009500e-01
   3.0820000e+03   1.2003679e+01   3.4464000e-02   7.8415000e-02  -3.0900000e-02   1.0008200e-01   2.6680000e-03  -1.0009500e-01
   3.0830000e+03   1.2007574e+01   4.1131000e-02  -7.7999000e-02   4.1200000e-02   1.0008200e-01   3.1450000e-03  -1.0009500e-01
   3.0840000e+03   1.2011481e+01   9.8273000e-02   7.4014000e-02  -5.1500000e-02   1.0008300e-01   3.6210000e-03  -1.0009500e-01
   3.0850000e+03   1.2015392e+01   6.9977000e-02  -3.3700000e-02   5.1500000e-02   1.0008300e-01   4.0980000e-03  -1.0009500e-01
   3.0860000e+03   1.2019265e+01   6.8811000e-02   1.0816300e-01  -1.5450000e-02   1.0008400e-01   4.5740000e-03  -1.0009500e-01
   3.0870000e+03   1.2023169e+01   5.7735000e-02   3.9657000e-02  -3.6050000e-02   1.0008400e-01   5.0500000e-03  -1.0009500e-01
   3.0880000e+03   1.2027057e+01  -3.0731000e-02   1.6595700e-01  -8.2400000e-02   1.0008500e-01   5.5260000e-03  -1.0009500e-01
   3.0890000e+03   1.2030962e+01   5.2501000e-02  -1.8986000e-02   0.0000000e+00   1.0008500e-01   6.0030000e-03  -1.0009400e-01
   3.0900000e+03   1.2034851e+01   1.3919900e-01   2.1207000e-02  -2.0600000e-02   1.0008600e-01   6.4790000e-03  -1.0009400e-01
   3.0910000e+03   1.2038758e+01   2.3114000e-02   1.0073000e-02  -4.6350000e-02   1.0008600e-01   6.9550000e-03  -1.0009400e-01
   3.0920000e+03   1.2042641e+01  -4.8190000e-03  -7.3422000e-02  -5.6650000e-02   1.0008700e-01   7.4320000e-03  -1.0009400e-01
   3.0930000e+03   1.2046547e+01   5.8800000e-03  -4.8060000e-03  -5.1500000e-02   1.0008700e-01   7.9090000e-03  -1.0009400e-01
   3.0940000e+03   1.2050433e+01   3.5674000e-02  -5.3254000e-02  -3.6050000e-02   1.0008800e-01   8.3870000e-03  -1.0009300e-01
   3.0950000e+03   1.2054336e+01   3.1243000e-02  -1.3643600e-01  -4.6350000e-02   1.0008800e-01   8.8640000e-03  -1.0009300e-01
   3.0960000e+03   1.2058226e+01  -5.2739600e-01  -8.2267000e-02   2.5750000e-02   1.0008800e-01   9.3420000e-03  -1.0009300e-01
   3.0970000e+03   1.2062128e+01   9.1124000e-02  -2.2336000e-01  -3.0900000e-02   1.0008900e-01   9.8200000e-03  -1.0009300e-01
   3.0980000e+03   1.2066016e+01   7.6516000e-02  -5.2378000e-02   3.0900000e-02   1.0008900e-01   1.0297000e-02  -1.0009300e-01
   3.0990000e+03   1.2069924e+01   3.8271000e-02  -1.7533000e-01  -1.1845000e-01   1.0008900e-01   1.0775000e-02  -1.0009300e-01
   3.1000000e+03   1.2073810e+01   4.1355000e-02  -3.3399000e-02  -4.1200000e-02   1.0008900e-01   1.1253000e-02  -1.0009300e-01
[truncated: 43,770,733 more chars]
