# Supplementary material for: Delays in Admittance-Controlled Haptic Devices Make Simulated Masses Feel Heavier
Source: PLoS One. 2015 Sep 11;10(9):e0138023. doi: 10.1371/journal.pone.0138023 (PMC4567313; doi:10.1371/journal.pone.0138023)
Supplement: S2 Appendix — (ZIP) [file pone.0138023.s002.zip › Data_subject8-14/Duw_pp12.txt]

{'ScanNr','Time','ForceX','ForceY','ForceZ','PosX','PosY','PosZ'}
   1.0000000e+00   4.5100000e-04   7.5543000e-02  -2.4411000e-02  -2.0600000e-02   2.5400000e-04   2.5400000e-04  -2.5400000e-04
   2.0000000e+00   4.3160000e-03   4.6485000e-02  -9.7560000e-03  -5.1500000e-03   2.5300000e-04   2.5400000e-04  -2.5400000e-04
   3.0000000e+00   8.2140000e-03   5.8180000e-03  -1.4667000e-02  -5.1500000e-03   2.5300000e-04   2.5300000e-04  -2.5300000e-04
   4.0000000e+00   1.2113000e-02   4.6500000e-02  -3.9096000e-02  -5.1500000e-02   2.5200000e-04   2.5300000e-04  -2.5200000e-04
   5.0000000e+00   1.6005000e-02   8.7140000e-02   1.9605000e-02  -2.5750000e-02   2.5200000e-04   2.5200000e-04  -2.5200000e-04
   6.0000000e+00   1.9905000e-02  -3.4860000e-02  -1.8000000e-05  -6.6950000e-02   2.5100000e-04   2.5200000e-04  -2.5100000e-04
   7.0000000e+00   2.3798000e-02   4.0639000e-02   5.8701000e-02  -2.0600000e-02   2.5100000e-04   2.5100000e-04  -2.5100000e-04
   8.0000000e+00   2.7695000e-02   6.3882000e-02   5.3823000e-02  -2.0600000e-02   2.5000000e-04   2.5100000e-04  -2.5000000e-04
   9.0000000e+00   3.1589000e-02   2.3220000e-02   3.9132000e-02  -1.0300000e-02   2.5000000e-04   2.5000000e-04  -2.5000000e-04
   1.0000000e+01   3.5534000e-02   3.4840000e-02   3.9138000e-02  -1.0300000e-02   2.4900000e-04   2.5000000e-04  -2.4900000e-04
   1.1000000e+01   3.9384000e-02   1.7399000e-02   5.8689000e-02  -7.7250000e-02   2.4900000e-04   2.4900000e-04  -2.4900000e-04
   1.2000000e+01   4.3279000e-02   6.3884000e-02   4.8933000e-02  -2.0600000e-02   2.4900000e-04   2.4900000e-04  -2.4900000e-04
   1.3000000e+01   4.7175000e-02   2.3228000e-02   2.4462000e-02  -1.5450000e-02   2.4800000e-04   2.4800000e-04  -2.4800000e-04
   1.4000000e+01   5.1119000e-02   2.3228000e-02   2.4462000e-02  -4.1200000e-02   2.4800000e-04   2.4800000e-04  -2.4800000e-04
   1.5000000e+01   5.4967000e-02   4.6495000e-02  -2.9316000e-02  -1.5450000e-02   2.4700000e-04   2.4800000e-04  -2.4700000e-04
   1.6000000e+01   5.8863000e-02   1.1645000e-02  -4.8894000e-02  -5.6650000e-02   2.4700000e-04   2.4700000e-04  -2.4700000e-04
   1.7000000e+01   6.2792000e-02   9.8825000e-02  -1.0753000e-01   3.6050000e-02   2.4700000e-04   2.4700000e-04  -2.4700000e-04
   1.8000000e+01   6.6654000e-02   3.4900000e-02  -7.8222000e-02  -2.0600000e-02   2.4600000e-04   2.4700000e-04  -2.4600000e-04
   1.9000000e+01   7.0550000e-02   5.7000000e-05  -1.1247000e-01   5.1500000e-03   2.4600000e-04   2.4600000e-04  -2.4600000e-04
   2.0000000e+01   7.4445000e-02   3.4915000e-02  -1.0756200e-01  -3.6050000e-02   2.4600000e-04   2.4600000e-04  -2.4600000e-04
   2.1000000e+01   7.8342000e-02   3.4910000e-02  -9.7782000e-02   1.0300000e-02   2.4500000e-04   2.4600000e-04  -2.4600000e-04
   2.2000000e+01   8.2238000e-02   8.7205000e-02  -1.0753600e-01  -1.0300000e-02   2.4500000e-04   2.4600000e-04  -2.4500000e-04
   2.3000000e+01   8.6134000e-02  -2.8985000e-02  -1.2715500e-01   0.0000000e+00   2.4500000e-04   2.4500000e-04  -2.4500000e-04
   2.4000000e+01   9.0030000e-02   1.1677000e-02  -1.1246400e-01  -3.0900000e-02   2.4500000e-04   2.4500000e-04  -2.4500000e-04
   2.5000000e+01   9.3926000e-02   4.0718000e-02  -9.7780000e-02  -5.6650000e-02   2.4400000e-04   2.4500000e-04  -2.4500000e-04
   2.6000000e+01   9.7821000e-02   6.3929000e-02  -3.9088000e-02  -6.6950000e-02   2.4400000e-04   2.4500000e-04  -2.4400000e-04
   2.7000000e+01   1.0171800e-01   4.6485000e-02  -9.7570000e-03  -4.6350000e-02   2.4400000e-04   2.4400000e-04  -2.4400000e-04
   2.8000000e+01   1.0561200e-01   7.0000000e-06  -1.4670000e-02  -6.6950000e-02   2.4400000e-04   2.4400000e-04  -2.4400000e-04
   2.9000000e+01   1.0950800e-01   5.2285000e-02   9.8060000e-03  -7.2100000e-02   2.4400000e-04   2.4400000e-04  -2.4400000e-04
   3.0000000e+01   1.1340400e-01   8.7102000e-02   9.7843000e-02  -2.0600000e-02   2.4300000e-04   2.4400000e-04  -2.4300000e-04
   3.1000000e+01   1.1730100e-01   2.3196000e-02   8.8031000e-02  -5.1500000e-03   2.4300000e-04   2.4300000e-04  -2.4300000e-04
   3.2000000e+01   1.2119700e-01   2.9028000e-02   4.4024000e-02  -1.5450000e-02   2.4300000e-04   2.4300000e-04  -2.4300000e-04
   3.3000000e+01   1.2509300e-01  -4.0701000e-02   6.3550000e-02  -1.5450000e-02   2.4300000e-04   2.4300000e-04  -2.4300000e-04
   3.4000000e+01   1.2898800e-01   5.8076000e-02   4.8929000e-02  -2.0600000e-02   2.4300000e-04   2.4300000e-04  -2.4300000e-04
   3.5000000e+01   1.3288400e-01   4.6453000e-02   5.3813000e-02  -1.0300000e-02   2.4200000e-04   2.4300000e-04  -2.4300000e-04
   3.6000000e+01   1.3678000e-01   2.9031000e-02   3.9134000e-02  -3.0900000e-02   2.4200000e-04   2.4300000e-04  -2.4200000e-04
   3.7000000e+01   1.4067700e-01   1.1627000e-02  -1.4664000e-02  -5.6650000e-02   2.4200000e-04   2.4200000e-04  -2.4200000e-04
   3.8000000e+01   1.4457200e-01   3.4865000e-02  -9.7630000e-03  -8.2400000e-02   2.4200000e-04   2.4200000e-04  -2.4200000e-04
   3.9000000e+01   1.4846900e-01   1.1041900e-01  -5.8625000e-02  -1.5450000e-02   2.4200000e-04   2.4200000e-04  -2.4200000e-04
   4.0000000e+01   1.5236500e-01   2.9098000e-02  -9.7786000e-02   4.1200000e-02   2.4200000e-04   2.4200000e-04  -2.4200000e-04
   4.1000000e+01   1.5626100e-01   5.8000000e-05  -1.1736000e-01   5.1500000e-03   2.4200000e-04   2.4200000e-04  -2.4200000e-04
   4.2000000e+01   1.6015800e-01   3.4918000e-02  -1.1734300e-01  -2.5750000e-02   2.4100000e-04   2.4200000e-04  -2.4200000e-04
   4.3000000e+01   1.6405100e-01   5.2324000e-02  -6.8434000e-02  -4.1200000e-02   2.4100000e-04   2.4200000e-04  -2.4100000e-04
   4.4000000e+01   1.6794700e-01   6.9771000e-02  -1.0265600e-01  -8.7550000e-02   2.4100000e-04   2.4100000e-04  -2.4100000e-04
   4.5000000e+01   1.7184400e-01   1.7476000e-02  -9.2901000e-02  -5.1500000e-02   2.4100000e-04   2.4100000e-04  -2.4100000e-04
   4.6000000e+01   1.7573900e-01   3.4899000e-02  -7.8223000e-02  -8.2400000e-02   2.4100000e-04   2.4100000e-04  -2.4100000e-04
   4.7000000e+01   1.7963500e-01   8.1376000e-02  -7.3310000e-02  -5.6650000e-02   2.4100000e-04   2.4100000e-04  -2.4100000e-04
   4.8000000e+01   1.8353000e-01   3.4889000e-02  -5.8663000e-02   5.1500000e-03   2.4100000e-04   2.4100000e-04  -2.4100000e-04
   4.9000000e+01   1.8742700e-01   1.1630000e-02  -1.9554000e-02   3.0900000e-02   2.4100000e-04   2.4100000e-04  -2.4100000e-04
   5.0000000e+01   1.9132300e-01  -5.8120000e-03   4.8870000e-03   3.0900000e-02   2.4100000e-04   2.4100000e-04  -2.4100000e-04
   5.1000000e+01   1.9521900e-01   7.5552000e-02  -4.3973000e-02  -1.0300000e-02   2.4000000e-04   2.4100000e-04  -2.4100000e-04
   5.2000000e+01   1.9911500e-01   2.3242000e-02  -4.8790000e-03  -1.5450000e-02   2.4000000e-04   2.4100000e-04  -2.4000000e-04
   5.3000000e+01   2.0301100e-01   3.4845000e-02   2.9357000e-02  -4.1200000e-02   2.4000000e-04   2.4100000e-04  -2.4000000e-04
   5.4000000e+01   2.0690800e-01   4.6465000e-02   2.9363000e-02  -3.6050000e-02   2.4000000e-04   2.4100000e-04  -2.4000000e-04
   5.5000000e+01   2.1080100e-01   2.9043000e-02   1.4684000e-02  -9.2700000e-02   2.4000000e-04   2.4000000e-04  -2.4000000e-04
   5.6000000e+01   2.1470000e-01   4.6478000e-02   4.9130000e-03  -5.6650000e-02   2.4000000e-04   2.4000000e-04  -2.4000000e-04
   5.7000000e+01   2.1862800e-01  -3.4858000e-02  -4.9070000e-03   2.5750000e-02   2.4000000e-04   2.4000000e-04  -2.4000000e-04
   5.8000000e+01   2.2249000e-01   4.0658000e-02   2.4470000e-02   1.0300000e-02   2.4000000e-04   2.4000000e-04  -2.4000000e-04
   5.9000000e+01   2.2638600e-01   6.3910000e-02   3.2000000e-05  -1.0300000e-02   2.4000000e-04   2.4000000e-04  -2.4000000e-04
   6.0000000e+01   2.3028200e-01  -5.8080000e-03  -4.8930000e-03  -3.6050000e-02   2.4000000e-04   2.4000000e-04  -2.4000000e-04
   6.1000000e+01   2.3417800e-01   5.8112000e-02  -2.4421000e-02  -8.2400000e-02   2.4000000e-04   2.4000000e-04  -2.4000000e-04
   6.2000000e+01   2.3807500e-01   6.3905000e-02   9.8120000e-03  -1.0300000e-02   2.4000000e-04   2.4000000e-04  -2.4000000e-04
   6.3000000e+01   2.4197100e-01   4.0680000e-02  -1.9540000e-02  -5.6650000e-02   2.4000000e-04   2.4000000e-04  -2.4000000e-04
   6.4000000e+01   2.4586600e-01   1.1637000e-02  -3.4224000e-02  -3.0900000e-02   2.4000000e-04   2.4000000e-04  -2.4000000e-04
   6.5000000e+01   2.4976200e-01   1.1639000e-02  -3.9114000e-02  -3.6050000e-02   2.3900000e-04   2.4000000e-04  -2.4000000e-04
   6.6000000e+01   2.5365800e-01  -1.1598000e-02  -4.4016000e-02   5.1500000e-03   2.3900000e-04   2.4000000e-04  -2.4000000e-04
   6.7000000e+01   2.5755300e-01  -5.7880000e-03  -4.4013000e-02   1.0300000e-02   2.3900000e-04   2.4000000e-04  -2.4000000e-04
   6.8000000e+01   2.6145000e-01   7.5569000e-02  -7.8203000e-02   1.0300000e-02   2.3900000e-04   2.4000000e-04  -2.3900000e-04
   6.9000000e+01   2.6534600e-01   4.0699000e-02  -5.8660000e-02  -3.0900000e-02   2.3900000e-04   2.4000000e-04  -2.3900000e-04
   7.0000000e+01   2.6924200e-01  -1.7382000e-02  -9.7809000e-02  -4.1200000e-02   2.3900000e-04   2.4000000e-04  -2.3900000e-04
   7.1000000e+01   2.7313900e-01   3.4906000e-02  -9.2893000e-02  -1.5450000e-02   2.3900000e-04   2.4000000e-04  -2.3900000e-04
   7.2000000e+01   2.7703200e-01   4.0704000e-02  -6.8440000e-02  -9.2700000e-02   2.3900000e-04   2.4000000e-04  -2.3900000e-04
   7.3000000e+01   2.8092800e-01   6.3941000e-02  -6.3538000e-02  -5.6650000e-02   2.3900000e-04   2.3900000e-04  -2.3900000e-04
   7.4000000e+01   2.8482800e-01   1.7454000e-02  -4.8891000e-02   2.0600000e-02   2.3900000e-04   2.3900000e-04  -2.3900000e-04
   7.5000000e+01   2.8872000e-01   4.1000000e-05  -8.3130000e-02  -1.0300000e-02   2.3900000e-04   2.3900000e-04  -2.3900000e-04
   7.6000000e+01   2.9261700e-01   2.2000000e-05  -4.4010000e-02  -2.5750000e-02   2.3900000e-04   2.3900000e-04  -2.3900000e-04
   7.7000000e+01   2.9651300e-01   1.7420000e-02   1.9569000e-02  -2.0600000e-02   2.3900000e-04   2.3900000e-04  -2.3900000e-04
   7.8000000e+01   3.0040700e-01   1.1038800e-01   4.9450000e-03  -5.6650000e-02   2.3900000e-04   2.3900000e-04  -2.3900000e-04
   7.9000000e+01   3.0430400e-01   4.0668000e-02   4.9100000e-03  -7.7250000e-02   2.3900000e-04   2.3900000e-04  -2.3900000e-04
   8.0000000e+01   3.0820000e-01   1.1613000e-02   1.4676000e-02  -6.1800000e-02   2.3900000e-04   2.3900000e-04  -2.3900000e-04
   8.1000000e+01   3.1209700e-01   5.2256000e-02   6.8486000e-02  -2.0600000e-02   2.3900000e-04   2.3900000e-04  -2.3900000e-04
   8.2000000e+01   3.1599200e-01   5.2261000e-02   5.8706000e-02  -3.6050000e-02   2.3900000e-04   2.3900000e-04  -2.3900000e-04
   8.3000000e+01   3.1988900e-01   7.5508000e-02   4.4047000e-02  -1.5450000e-02   2.3900000e-04   2.3900000e-04  -2.3900000e-04
   8.4000000e+01   3.2378400e-01  -1.1632000e-02   2.4444000e-02  -5.1500000e-03   2.3900000e-04   2.3900000e-04  -2.3900000e-04
   8.5000000e+01   3.2768100e-01   4.0670000e-02   2.0000000e-05   3.6050000e-02   2.3900000e-04   2.3900000e-04  -2.3900000e-04
   8.6000000e+01   3.3157600e-01   6.3905000e-02   9.8120000e-03  -1.5450000e-02   2.3900000e-04   2.3900000e-04  -2.3900000e-04
   8.7000000e+01   3.3549200e-01   6.9739000e-02  -3.9086000e-02  -1.5450000e-02   2.3900000e-04   2.3900000e-04  -2.3900000e-04
   8.8000000e+01   3.3936600e-01   2.3259000e-02  -3.9108000e-02  -3.0900000e-02   2.3900000e-04   2.3900000e-04  -2.3900000e-04
   8.9000000e+01   3.4326400e-01  -3.4819000e-02  -8.3147000e-02  -1.1845000e-01   2.3900000e-04   2.3900000e-04  -2.3900000e-04
   9.0000000e+01   3.4715900e-01   4.6526000e-02  -9.2887000e-02  -1.5450000e-02   2.3900000e-04   2.3900000e-04  -2.3900000e-04
   9.1000000e+01   3.5105600e-01   4.6538000e-02  -1.1733700e-01  -7.7250000e-02   2.3900000e-04   2.3900000e-04  -2.3900000e-04
   9.2000000e+01   3.5495200e-01   3.4918000e-02  -1.1734300e-01  -2.5750000e-02   2.3900000e-04   2.3900000e-04  -2.3900000e-04
   9.3000000e+01   3.5884700e-01   1.1678000e-02  -1.1735400e-01  -2.5750000e-02   2.3900000e-04   2.3900000e-04  -2.3900000e-04
   9.4000000e+01   3.6274300e-01   5.8510000e-03  -8.3127000e-02  -3.6050000e-02   2.3900000e-04   2.3900000e-04  -2.3900000e-04
   9.5000000e+01   3.6663900e-01   6.9771000e-02  -1.0265600e-01  -7.7250000e-02   2.3900000e-04   2.3900000e-04  -2.3900000e-04
   9.6000000e+01   3.7053400e-01   4.0694000e-02  -4.8880000e-02  -5.1500000e-02   2.3900000e-04   2.3900000e-04  -2.3900000e-04
   9.7000000e+01   3.7443100e-01   1.7457000e-02  -5.3781000e-02  -4.1200000e-02   2.3900000e-04   2.3900000e-04  -2.3900000e-04
   9.8000000e+01   3.7832700e-01   2.3250000e-02  -1.9549000e-02  -2.5750000e-02   2.3900000e-04   2.3900000e-04  -2.3900000e-04
   9.9000000e+01   3.8222300e-01   1.1632000e-02  -2.4444000e-02  -1.5450000e-02   2.3900000e-04   2.3900000e-04  -2.3900000e-04
   1.0000000e+02   3.8611800e-01   6.3898000e-02   2.4482000e-02  -2.0600000e-02   2.3900000e-04   2.3900000e-04  -2.3900000e-04
   1.0100000e+02   3.9001500e-01   1.7411000e-02   3.9129000e-02  -3.6050000e-02   2.3900000e-04   2.3900000e-04  -2.3900000e-04
   1.0200000e+02   3.9390900e-01   2.9045000e-02   9.7940000e-03   1.0300000e-02   2.3800000e-04   2.3900000e-04  -2.3900000e-04
   1.0300000e+02   3.9780500e-01   1.1613000e-02   1.4676000e-02  -4.1200000e-02   2.3800000e-04   2.3900000e-04  -2.3900000e-04
   1.0400000e+02   4.0170200e-01   5.2268000e-02   4.4036000e-02  -2.5750000e-02   2.3800000e-04   2.3900000e-04  -2.3900000e-04
   1.0500000e+02   4.0559800e-01   1.1035900e-01   6.3625000e-02  -1.5450000e-02   2.3800000e-04   2.3900000e-04  -2.3900000e-04
   1.0600000e+02   4.0949300e-01   1.0000000e-05  -1.9560000e-02  -8.7550000e-02   2.3800000e-04   2.3900000e-04  -2.3900000e-04
   1.0700000e+02   4.1338900e-01   1.1630000e-02  -1.9554000e-02   0.0000000e+00   2.3800000e-04   2.3900000e-04  -2.3900000e-04
   1.0800000e+02   4.1728600e-01   4.6502000e-02  -4.3987000e-02  -5.6650000e-02   2.3800000e-04   2.3900000e-04  -2.3900000e-04
   1.0900000e+02   4.2118200e-01   8.7160000e-02  -1.9517000e-02  -1.0300000e-02   2.3800000e-04   2.3900000e-04  -2.3900000e-04
   1.1000000e+02   4.2507800e-01   3.4870000e-02  -1.9543000e-02  -5.1500000e-03   2.3800000e-04   2.3900000e-04  -2.3900000e-04
   1.1100000e+02   4.2897400e-01  -5.8081000e-02  -3.9148000e-02  -1.5450000e-02   2.3800000e-04   2.3900000e-04  -2.3900000e-04
   1.1200000e+02   4.3287000e-01   3.4895000e-02  -7.3333000e-02  -6.6950000e-02   2.3800000e-04   2.3900000e-04  -2.3900000e-04
   1.1300000e+02   4.3676600e-01   6.3941000e-02  -6.3539000e-02  -6.6950000e-02   2.3800000e-04   2.3900000e-04  -2.3900000e-04
   1.1400000e+02   4.4066200e-01   2.3273000e-02  -6.8449000e-02  -3.6050000e-02   2.3800000e-04   2.3900000e-04  -2.3900000e-04
   1.1500000e+02   4.4455900e-01   1.1648000e-02  -5.8674000e-02  -3.6050000e-02   2.3800000e-04   2.3900000e-04  -2.3800000e-04
   1.1600000e+02   4.4845200e-01   2.8000000e-05  -5.8680000e-02  -2.0600000e-02   2.3800000e-04   2.3900000e-04  -2.3800000e-04
   1.1700000e+02   4.5234800e-01   8.7176000e-02  -5.3748000e-02   5.1500000e-03   2.3800000e-04   2.3900000e-04  -2.3800000e-04
   1.1800000e+02   4.5624500e-01   4.0705000e-02  -7.3330000e-02  -3.6050000e-02   2.3800000e-04   2.3900000e-04  -2.3800000e-04
   1.1900000e+02   4.6014000e-01   4.0684000e-02  -2.9320000e-02   3.0900000e-02   2.3800000e-04   2.3900000e-04  -2.3800000e-04
   1.2000000e+02   4.6403700e-01   1.7444000e-02  -2.9332000e-02  -5.1500000e-02   2.3800000e-04   2.3900000e-04  -2.3800000e-04
   1.2100000e+02   4.6794900e-01   6.3936000e-02  -5.3759000e-02  -1.5450000e-02   2.3800000e-04   2.3900000e-04  -2.3800000e-04
   1.2200000e+02   4.7182800e-01   5.8112000e-02  -2.4422000e-02  -3.6050000e-02   2.3800000e-04   2.3900000e-04  -2.3800000e-04
   1.2300000e+02   4.7572500e-01   7.0000000e-06  -1.4670000e-02  -5.6650000e-02   2.3800000e-04   2.3900000e-04  -2.3800000e-04
   1.2400000e+02   4.7962000e-01   2.3240000e-02   1.1000000e-05   3.0900000e-02   2.3800000e-04   2.3900000e-04  -2.3800000e-04
   1.2500000e+02   4.8351700e-01   6.3934000e-02  -4.8869000e-02  -5.6650000e-02   2.3800000e-04   2.3900000e-04  -2.3800000e-04
   1.2600000e+02   4.8741300e-01  -4.1829900e-01  -4.4211000e-02   0.0000000e+00   2.3800000e-04   2.3900000e-04  -2.3800000e-04
   1.2700000e+02   4.9130900e-01   2.9050000e-02   1.4000000e-05  -4.6350000e-02   2.3800000e-04   2.3900000e-04  -2.3800000e-04
   1.2800000e+02   4.9520400e-01   5.2285000e-02   9.8050000e-03  -1.5450000e-02   2.3800000e-04   2.3900000e-04  -2.3800000e-04
   1.2900000e+02   4.9910100e-01   5.2283000e-02   1.4695000e-02  -4.6350000e-02   2.3800000e-04   2.3900000e-04  -2.3800000e-04
   1.3000000e+02   5.0299600e-01   5.8116000e-02  -3.4202000e-02  -1.0300000e-01   2.3800000e-04   2.3900000e-04  -2.3800000e-04
   1.3100000e+02   5.0689100e-01   3.4872000e-02  -2.4433000e-02  -5.6650000e-02   2.3800000e-04   2.3900000e-04  -2.3800000e-04
   1.3200000e+02   5.1078700e-01   7.5525000e-02   9.8160000e-03  -7.7250000e-02   2.3800000e-04   2.3900000e-04  -2.3800000e-04
   1.3300000e+02   5.1468400e-01  -5.8010000e-03  -1.9563000e-02  -1.0300000e-02   2.3800000e-04   2.3900000e-04  -2.3800000e-04
   1.3400000e+02   5.1857900e-01  -1.1608000e-02  -2.4456000e-02  -5.1500000e-03   2.3800000e-04   2.3900000e-04  -2.3800000e-04
   1.3500000e+02   5.2247600e-01   2.3259000e-02  -3.9109000e-02  -5.6650000e-02   2.3800000e-04   2.3900000e-04  -2.3800000e-04
   1.3600000e+02   5.2637200e-01   6.3931000e-02  -4.3979000e-02   1.5450000e-02   2.3800000e-04   2.3900000e-04  -2.3800000e-04
   1.3700000e+02   5.3026700e-01   2.9071000e-02  -4.3996000e-02  -5.1500000e-02   2.3800000e-04   2.3900000e-04  -2.3800000e-04
   1.3800000e+02   5.3416300e-01   2.3259000e-02  -3.9109000e-02  -2.0600000e-02   2.3800000e-04   2.3900000e-04  -2.3800000e-04
   1.3900000e+02   5.3805900e-01   1.1653000e-02  -6.8454000e-02  -4.6350000e-02   2.3800000e-04   2.3900000e-04  -2.3800000e-04
   1.4000000e+02   5.4195500e-01   6.3931000e-02  -4.3979000e-02  -7.7250000e-02   2.3800000e-04   2.3900000e-04  -2.3800000e-04
   1.4100000e+02   5.4585200e-01   1.1641000e-02  -4.4004000e-02   5.1500000e-03   2.3800000e-04   2.3900000e-04  -2.3800000e-04
   1.4200000e+02   5.4974700e-01   5.8131000e-02  -6.3542000e-02  -3.6050000e-02   2.3800000e-04   2.3900000e-04  -2.3800000e-04
   1.4300000e+02   5.5364100e-01   1.7449000e-02  -3.9112000e-02   3.0900000e-02   2.3800000e-04   2.3900000e-04  -2.3800000e-04
   1.4400000e+02   5.5754000e-01   6.3952000e-02  -8.7989000e-02  -5.1500000e-02   2.3800000e-04   2.3900000e-04  -2.3800000e-04
   1.4500000e+02   5.6143400e-01   9.2981000e-02  -4.3965000e-02  -5.1500000e-03   2.3800000e-04   2.3900000e-04  -2.3800000e-04
   1.4600000e+02   5.6532900e-01  -1.1599000e-02  -4.4016000e-02  -5.6650000e-02   2.3800000e-04   2.3900000e-04  -2.3800000e-04
   1.4700000e+02   5.6922600e-01   5.2295000e-02  -9.7550000e-03  -6.1800000e-02   2.3800000e-04   2.3900000e-04  -2.3800000e-04
   1.4800000e+02   5.7312200e-01   4.0670000e-02   2.0000000e-05  -5.6650000e-02   2.3800000e-04   2.3900000e-04  -2.3800000e-04
   1.4900000e+02   5.7701800e-01   3.4865000e-02  -9.7630000e-03  -8.2400000e-02   2.3800000e-04   2.3900000e-04  -2.3800000e-04
   1.5000000e+02   5.8091400e-01  -1.1608000e-02  -2.4456000e-02  -1.0300000e-02   2.3800000e-04   2.3900000e-04  -2.3800000e-04
   1.5100000e+02   5.8480900e-01  -5.8200000e-03   1.9557000e-02   1.0300000e-02   2.3800000e-04   2.3900000e-04  -2.3800000e-04
   1.5200000e+02   5.8870600e-01   6.9713000e-02   1.4704000e-02  -2.0600000e-02   2.3800000e-04   2.3900000e-04  -2.3800000e-04
   1.5300000e+02   5.9260200e-01   3.4853000e-02   1.4687000e-02  -1.5450000e-02   2.3800000e-04   2.3900000e-04  -2.3800000e-04
   1.5400000e+02   5.9649800e-01   1.2000000e-05  -2.4450000e-02  -9.7850000e-02   2.3800000e-04   2.3900000e-04  -2.3800000e-04
   1.5500000e+02   6.0039400e-01   1.1613000e-02   1.4676000e-02  -1.5450000e-02   2.3800000e-04   2.3900000e-04  -2.3800000e-04
   1.5600000e+02   6.0430600e-01   4.0665000e-02   9.8000000e-03  -2.5750000e-02   2.3800000e-04   2.3900000e-04  -2.3800000e-04
   1.5700000e+02   6.0818500e-01   1.1039000e-01   5.5000000e-05  -6.6950000e-02   2.3800000e-04   2.3900000e-04  -2.3800000e-04
   1.5800000e+02   6.1208000e-01   2.3240000e-02   1.1000000e-05  -2.5750000e-02   2.3800000e-04   2.3900000e-04  -2.3800000e-04
   1.5900000e+02   6.1597800e-01   2.1000000e-05  -4.4010000e-02  -5.1500000e-02   2.3800000e-04   2.3900000e-04  -2.3800000e-04
   1.6000000e+02   6.1987300e-01   1.6850400e-01  -2.9259000e-02   3.6050000e-02   2.3800000e-04   2.3900000e-04  -2.3800000e-04
   1.6100000e+02   6.2376800e-01   6.3943000e-02  -6.8429000e-02  -1.0300000e-02   2.3800000e-04   2.3900000e-04  -2.3800000e-04
   1.6200000e+02   6.2766500e-01   6.9753000e-02  -6.8426000e-02  -1.0300000e-02   2.3800000e-04   2.3900000e-04  -2.3800000e-04
   1.6300000e+02   6.3156000e-01  -5.8050000e-03  -9.7830000e-03  -5.6650000e-02   2.3800000e-04   2.3900000e-04  -2.3800000e-04
   1.6400000e+02   6.3545700e-01   1.1649000e-02  -5.8674000e-02  -7.7250000e-02   2.3800000e-04   2.3900000e-04  -2.3800000e-04
   1.6500000e+02   6.3935300e-01   5.8144000e-02  -8.7991000e-02  -2.0600000e-02   2.3800000e-04   2.3900000e-04  -2.3800000e-04
   1.6600000e+02   6.4324800e-01   4.0694000e-02  -4.8880000e-02  -4.6350000e-02   2.3800000e-04   2.3900000e-04  -2.3800000e-04
   1.6700000e+02   6.4714500e-01   7.5552000e-02  -4.3973000e-02   5.1500000e-03   2.3800000e-04   2.3900000e-04  -2.3800000e-04
   1.6800000e+02   6.5104100e-01   3.4882000e-02  -4.3993000e-02  -4.1200000e-02   2.3800000e-04   2.3900000e-04  -2.3800000e-04
   1.6900000e+02   6.5493600e-01   4.1000000e-05  -8.3130000e-02  -2.5750000e-02   2.3800000e-04   2.3900000e-04  -2.3800000e-04
   1.7000000e+02   6.5883300e-01   7.5535000e-02  -9.7430000e-03  -5.1500000e-03   2.3800000e-04   2.3900000e-04  -2.3800000e-04
   1.7100000e+02   6.6272800e-01   6.3908000e-02   4.9210000e-03  -6.6950000e-02   2.3800000e-04   2.3900000e-04  -2.3800000e-04
   1.7200000e+02   6.6662400e-01   5.2288000e-02   4.9150000e-03  -5.6650000e-02   2.3800000e-04   2.3900000e-04  -2.3800000e-04
   1.7300000e+02   6.7052100e-01   1.1632000e-02  -2.4444000e-02  -6.1800000e-02   2.3800000e-04   2.3900000e-04  -2.3800000e-04
   1.7400000e+02   6.7441600e-01   2.3231000e-02   1.9571000e-02  -4.1200000e-02   2.3800000e-04   2.3900000e-04  -2.3800000e-04
   1.7500000e+02   6.7831100e-01   8.7131000e-02   3.9163000e-02   0.0000000e+00   2.3800000e-04   2.3900000e-04  -2.3800000e-04
   1.7600000e+02   6.8220700e-01   3.4848000e-02   2.4467000e-02  -4.6350000e-02   2.3800000e-04   2.3900000e-04  -2.3800000e-04
   1.7700000e+02   6.8610300e-01   1.1622000e-02  -4.8840000e-03   5.1500000e-03   2.3800000e-04   2.3900000e-04  -2.3800000e-04
   1.7800000e+02   6.8999900e-01   5.0000000e-06  -9.7800000e-03  -1.5450000e-02   2.3800000e-04   2.3900000e-04  -2.3800000e-04
   1.7900000e+02   6.9389600e-01   3.4850000e-02   1.9577000e-02  -1.5450000e-02   2.3800000e-04   2.3900000e-04  -2.3800000e-04
   1.8000000e+02   6.9779200e-01   1.1040000e-01  -1.9505000e-02  -4.6350000e-02   2.3800000e-04   2.3900000e-04  -2.3800000e-04
   1.8100000e+02   7.0168700e-01   2.9067000e-02  -3.4216000e-02  -6.1800000e-02   2.3800000e-04   2.3900000e-04  -2.3800000e-04
   1.8200000e+02   7.0558400e-01   3.4876000e-02  -3.4213000e-02  -5.1500000e-03   2.3800000e-04   2.3900000e-04  -2.3800000e-04
   1.8300000e+02   7.0948000e-01   4.6511000e-02  -6.3548000e-02  -5.6650000e-02   2.3800000e-04   2.3900000e-04  -2.3800000e-04
   1.8400000e+02   7.1337500e-01   5.8121000e-02  -4.3982000e-02  -3.6050000e-02   2.3800000e-04   2.3900000e-04  -2.3800000e-04
   1.8500000e+02   7.1728000e-01   7.5563000e-02  -6.8424000e-02  -4.1200000e-02   2.3800000e-04   2.3900000e-04  -2.3800000e-04
   1.8600000e+02   7.2116700e-01  -2.9017000e-02  -6.8474000e-02  -2.0600000e-02   2.3800000e-04   2.3900000e-04  -2.3800000e-04
   1.8700000e+02   7.2506300e-01   3.4896000e-02  -7.3333000e-02  -5.1500000e-03   2.3800000e-04   2.3900000e-04  -2.3800000e-04
   1.8800000e+02   7.2896000e-01   8.1381000e-02  -8.3090000e-02  -8.7550000e-02   2.3800000e-04   2.3900000e-04  -2.3800000e-04
   1.8900000e+02   7.3285400e-01   4.0682000e-02  -2.4430000e-02  -4.6350000e-02   2.3800000e-04   2.3900000e-04  -2.3800000e-04
   1.9000000e+02   7.3675000e-01   2.9065000e-02  -2.9326000e-02  -5.6650000e-02   2.3800000e-04   2.3900000e-04  -2.3800000e-04
   1.9100000e+02   7.4064600e-01  -5.8080000e-03  -4.8930000e-03  -4.1200000e-02   2.3800000e-04   2.3900000e-04  -2.3800000e-04
   1.9200000e+02   7.4454200e-01   5.8122000e-02  -4.3981000e-02  -1.5450000e-02   2.3800000e-04   2.3900000e-04  -2.3800000e-04
   1.9300000e+02   7.4843800e-01   5.8095000e-02   9.8090000e-03  -1.0300000e-02   2.3800000e-04   2.3900000e-04  -2.3800000e-04
   1.9400000e+02   7.5233400e-01   4.6468000e-02   2.4473000e-02   5.1500000e-03   2.3800000e-04   2.3900000e-04  -2.3800000e-04
   1.9500000e+02   7.5622900e-01   5.2290000e-02   2.5000000e-05  -3.6050000e-02   2.3800000e-04   2.3900000e-04  -2.3800000e-04
   1.9600000e+02   7.6012600e-01  -5.8080000e-03  -4.8930000e-03  -4.1200000e-02   2.3800000e-04   2.3900000e-04  -2.3800000e-04
   1.9700000e+02   7.6402200e-01   6.9720000e-02   3.4000000e-05  -6.1800000e-02   2.3800000e-04   2.3900000e-04  -2.3800000e-04
   1.9800000e+02   7.6791900e-01   8.7136000e-02   2.9382000e-02  -2.0600000e-02   2.3800000e-04   2.3900000e-04  -2.3800000e-04
   1.9900000e+02   7.7181400e-01   2.9036000e-02   2.9354000e-02  -5.1500000e-03   2.3800000e-04   2.3900000e-04  -2.3800000e-04
   2.0000000e+02   7.7571000e-01   1.7449000e-02  -3.9111000e-02  -3.6050000e-02   2.3800000e-04   2.3900000e-04  -2.3800000e-04
   2.0100000e+02   7.7960500e-01   1.1627000e-02  -1.4664000e-02   1.5450000e-02   2.3800000e-04   2.3900000e-04  -2.3800000e-04
   2.0200000e+02   7.8350100e-01   1.0460200e-01  -4.3958000e-02  -2.5750000e-02   2.3800000e-04   2.3900000e-04  -2.3800000e-04
   2.0300000e+02   7.8739800e-01   4.0680000e-02  -1.9540000e-02   0.0000000e+00   2.3800000e-04   2.3900000e-04  -2.3800000e-04
   2.0400000e+02   7.9129200e-01   1.9000000e-05  -3.9120000e-02  -3.0900000e-02   2.3800000e-04   2.3900000e-04  -2.3800000e-04
   2.0500000e+02   7.9518900e-01   3.4889000e-02  -5.8663000e-02  -7.7250000e-02   2.3800000e-04   2.3900000e-04  -2.3800000e-04
   2.0600000e+02   7.9908500e-01   5.2312000e-02  -4.3984000e-02  -7.7250000e-02   2.3800000e-04   2.3900000e-04  -2.3800000e-04
   2.0700000e+02   8.0298100e-01   4.6501000e-02  -4.3988000e-02  -8.2400000e-02   2.3800000e-04   2.3900000e-04  -2.3800000e-04
   2.0800000e+02   8.0688600e-01  -5.7980000e-03  -2.4453000e-02  -5.1500000e-02   2.3800000e-04   2.3900000e-04  -2.3800000e-04
   2.0900000e+02   8.1077200e-01  -5.7910000e-03  -3.9123000e-02   2.0600000e-02   2.3800000e-04   2.3900000e-04  -2.3800000e-04
   2.1000000e+02   8.1466800e-01   8.7183000e-02  -6.8418000e-02  -5.1500000e-03   2.3800000e-04   2.3900000e-04  -2.3800000e-04
   2.1100000e+02   8.1856500e-01   3.4884000e-02  -4.8883000e-02  -3.6050000e-02   2.3800000e-04   2.3900000e-04  -2.3800000e-04
   2.1200000e+02   8.2246100e-01   1.1627000e-02  -1.4664000e-02   5.1500000e-03   2.3800000e-04   2.3900000e-04  -2.3800000e-04
   2.1300000e+02   8.2635700e-01   1.7440000e-02  -1.9551000e-02  -3.6050000e-02   2.3800000e-04   2.3900000e-04  -2.3800000e-04
   2.1400000e+02   8.3025300e-01   5.8370000e-03  -5.3787000e-02   0.0000000e+00   2.3800000e-04   2.3900000e-04  -2.3800000e-04
   2.1500000e+02   8.3414800e-01   6.9737000e-02  -3.4196000e-02  -4.1200000e-02   2.3800000e-04   2.3900000e-04  -2.3800000e-04
   2.1600000e+02   8.3804400e-01   3.4867000e-02  -1.4653000e-02  -3.6050000e-02   2.3800000e-04   2.3900000e-04  -2.3800000e-04
   2.1700000e+02   8.4194100e-01   4.0670000e-02   2.0000000e-05  -1.0300000e-02   2.3800000e-04   2.3900000e-04  -2.3800000e-04
   2.1800000e+02   8.4583700e-01   3.4838000e-02   4.4027000e-02   1.0300000e-02   2.3800000e-04   2.3900000e-04  -2.3800000e-04
   2.1900000e+02   8.4973100e-01  -1.7408000e-02  -4.4019000e-02  -5.1500000e-03   2.3800000e-04   2.3900000e-04  -2.3800000e-04
   2.2000000e+02   8.5362700e-01   5.8107000e-02  -1.4642000e-02  -4.6350000e-02   2.3800000e-04   2.3900000e-04  -2.3800000e-04
   2.2100000e+02   8.5752300e-01   7.5537000e-02  -1.4634000e-02  -2.5750000e-02   2.3800000e-04   2.3900000e-04  -2.3800000e-04
   2.2200000e+02   8.6141900e-01   2.9059000e-02  -1.9546000e-02  -3.0900000e-02   2.3800000e-04   2.3900000e-04  -2.3800000e-04
   2.2300000e+02   8.6531500e-01   4.0682000e-02  -2.4430000e-02  -5.6650000e-02   2.3800000e-04   2.3900000e-04  -2.3800000e-04
   2.2400000e+02   8.6921000e-01  -1.1601000e-02  -3.9126000e-02  -5.6650000e-02   2.3800000e-04   2.3900000e-04  -2.3800000e-04
   2.2500000e+02   8.7310700e-01  -1.1613000e-02  -1.4676000e-02  -5.1500000e-02   2.3800000e-04   2.3900000e-04  -2.3800000e-04
   2.2600000e+02   8.7700300e-01  -1.1610000e-02  -1.9566000e-02  -2.5750000e-02   2.3800000e-04   2.3900000e-04  -2.3800000e-04
   2.2700000e+02   8.8089900e-01   6.3910000e-02   3.2000000e-05   5.1500000e-03   2.3800000e-04   2.3900000e-04  -2.3800000e-04
   2.2800000e+02   8.8479500e-01   6.3929000e-02  -3.9088000e-02  -3.0900000e-02   2.3800000e-04   2.3900000e-04  -2.3800000e-04
   2.2900000e+02   8.8869100e-01  -5.7930000e-03  -3.4233000e-02   5.1500000e-03   2.3800000e-04   2.3900000e-04  -2.3800000e-04
   2.3000000e+02   8.9258700e-01   4.0677000e-02  -1.4650000e-02  -7.7250000e-02   2.3800000e-04   2.3900000e-04  -2.3800000e-04
   2.3100000e+02   8.9648300e-01   2.0000000e-06  -4.8900000e-03  -3.0900000e-02   2.3800000e-04   2.3900000e-04  -2.3800000e-04
   2.3200000e+02   9.0038000e-01   1.7457000e-02  -5.3781000e-02  -2.0600000e-02   2.3800000e-04   2.3900000e-04  -2.3800000e-04
   2.3300000e+02   9.0427400e-01   6.3949000e-02  -7.8208000e-02  -2.0600000e-02   2.3800000e-04   2.3900000e-04  -2.3800000e-04
   2.3400000e+02   9.0817000e-01   1.1634000e-02  -2.9334000e-02  -5.1500000e-03   2.3800000e-04   2.3900000e-04  -2.3800000e-04
   2.3500000e+02   9.1206600e-01   4.6511000e-02  -6.3548000e-02   5.1500000e-03   2.3800000e-04   2.3900000e-04  -2.3800000e-04
   2.3600000e+02   9.1596200e-01   1.7449000e-02  -3.9112000e-02   3.0900000e-02   2.3800000e-04   2.3900000e-04  -2.3800000e-04
   2.3700000e+02   9.1985700e-01   5.2290000e-02   2.5000000e-05  -4.6350000e-02   2.3800000e-04   2.3900000e-04  -2.3800000e-04
   2.3800000e+02   9.2375400e-01   8.7176000e-02  -5.3748000e-02  -5.6650000e-02   2.3800000e-04   2.3900000e-04  -2.3800000e-04
   2.3900000e+02   9.2764900e-01  -5.7880000e-03  -4.4013000e-02  -5.6650000e-02   2.3800000e-04   2.3900000e-04  -2.3800000e-04
   2.4000000e+02   9.3154600e-01   4.0677000e-02  -1.4650000e-02  -7.7250000e-02   2.3800000e-04   2.3900000e-04  -2.3800000e-04
   2.4100000e+02   9.3544100e-01   4.0670000e-02   2.0000000e-05  -1.0300000e-02   2.3800000e-04   2.3900000e-04  -2.3800000e-04
   2.4200000e+02   9.3933800e-01   4.6495000e-02  -2.9317000e-02  -6.6950000e-02   2.3800000e-04   2.3900000e-04  -2.3800000e-04
   2.4300000e+02   9.4323400e-01   4.6502000e-02  -4.3987000e-02  -3.6050000e-02   2.3800000e-04   2.3900000e-04  -2.3800000e-04
   2.4400000e+02   9.4712900e-01  -3.4867000e-02   1.4653000e-02  -2.5750000e-02   2.3800000e-04   2.3900000e-04  -2.3800000e-04
   2.4500000e+02   9.5102500e-01   5.8107000e-02  -1.4641000e-02  -1.0300000e-02   2.3800000e-04   2.3900000e-04  -2.3800000e-04
   2.4600000e+02   9.5492100e-01   4.6480000e-02   2.3000000e-05   5.1500000e-03   2.3800000e-04   2.3900000e-04  -2.3800000e-04
   2.4700000e+02   9.5881800e-01  -5.7980000e-03  -2.4453000e-02  -1.0815000e-01   2.3800000e-04   2.3900000e-04  -2.3800000e-04
   2.4800000e+02   9.6271200e-01  -2.3238000e-02  -4.9010000e-03  -8.2400000e-02   2.3800000e-04   2.3900000e-04  -2.3800000e-04
   2.4900000e+02   9.6661500e-01   2.9052000e-02  -4.8760000e-03  -4.6350000e-02   2.3800000e-04   2.3900000e-04  -2.3800000e-04
   2.5000000e+02   9.7050400e-01   6.3910000e-02   3.1000000e-05  -1.5450000e-02   2.3800000e-04   2.3900000e-04  -2.3800000e-04
   2.5100000e+02   9.7440100e-01   1.1634000e-02  -2.9334000e-02   1.0300000e-02   2.3800000e-04   2.3900000e-04  -2.3800000e-04
   2.5200000e+02   9.7829700e-01  -1.1620000e-02  -6.0000000e-06  -4.6350000e-02   2.3800000e-04   2.3900000e-04  -2.3800000e-04
   2.5300000e+02   9.8219200e-01   4.0682000e-02  -2.4430000e-02   5.1500000e-03   2.3800000e-04   2.3900000e-04  -2.3800000e-04
   2.5400000e+02   9.8608800e-01   1.1635000e-02  -2.9334000e-02  -4.1200000e-02   2.3800000e-04   2.3900000e-04  -2.3800000e-04
   2.5500000e+02   9.8998500e-01   6.3939000e-02  -5.8648000e-02   0.0000000e+00   2.3800000e-04   2.3900000e-04  -2.3800000e-04
   2.5600000e+02   9.9388000e-01   6.3910000e-02   3.2000000e-05  -3.6050000e-02   2.3800000e-04   2.3900000e-04  -2.3800000e-04
   2.5700000e+02   9.9777700e-01   2.3267000e-02  -5.3778000e-02  -7.7250000e-02   2.3800000e-04   2.3900000e-04  -2.3800000e-04
   2.5800000e+02   1.0016720e+00   2.3279000e-02  -7.8228000e-02   1.5450000e-02   2.3800000e-04   2.3900000e-04  -2.3800000e-04
   2.5900000e+02   1.0055690e+00   2.9077000e-02  -5.3776000e-02  -4.1200000e-02   2.3800000e-04   2.3900000e-04  -2.3800000e-04
   2.6000000e+02   1.0094620e+00   8.1364000e-02  -4.8860000e-02   1.0300000e-02   2.3800000e-04   2.3900000e-04  -2.3800000e-04
   2.6100000e+02   1.0133610e+00  -5.7960000e-03  -2.9343000e-02  -3.6050000e-02   2.3800000e-04   2.3900000e-04  -2.3800000e-04
   2.6200000e+02   1.0172570e+00  -1.7402000e-02  -5.8688000e-02   0.0000000e+00   2.3800000e-04   2.3900000e-04  -2.3800000e-04
   2.6300000e+02   1.0211510e+00   5.8109000e-02  -1.9532000e-02  -1.0300000e-02   2.3800000e-04   2.3900000e-04  -2.3800000e-04
   2.6400000e+02   1.0250470e+00   5.8100000e-02   2.8000000e-05  -5.1500000e-02   2.3800000e-04   2.3900000e-04  -2.3800000e-04
   2.6500000e+02   1.0289430e+00   4.6482000e-02  -4.8680000e-03  -9.2700000e-02   2.3800000e-04   2.3900000e-04  -2.3800000e-04
   2.6600000e+02   1.0328400e+00   2.0000000e-06  -4.8900000e-03  -7.7250000e-02   2.3800000e-04   2.3900000e-04  -2.3800000e-04
   2.6700000e+02   1.0367350e+00   1.1610000e-02   1.9566000e-02  -2.5750000e-02   2.3800000e-04   2.3900000e-04  -2.3800000e-04
   2.6800000e+02   1.0406300e+00   1.0457000e-01   1.9612000e-02   1.5450000e-02   2.3800000e-04   2.3900000e-04  -2.3800000e-04
   2.6900000e+02   1.0445270e+00   3.4855000e-02   9.7970000e-03  -2.5750000e-02   2.3800000e-04   2.3900000e-04  -2.3800000e-04
   2.7000000e+02   1.0484230e+00   1.7428000e-02   4.8990000e-03  -2.5750000e-02   2.3800000e-04   2.3900000e-04  -2.3800000e-04
   2.7100000e+02   1.0523200e+00   5.8100000e-03   3.0000000e-06  -7.2100000e-02   2.3800000e-04   2.3900000e-04  -2.3800000e-04
   2.7200000e+02   1.0562160e+00   5.8120000e-03  -4.8870000e-03  -1.5450000e-02   2.3800000e-04   2.3900000e-04  -2.3800000e-04
   2.7300000e+02   1.0601110e+00   1.1620500e-01  -9.7230000e-03  -5.6650000e-02   2.3800000e-04   2.3900000e-04  -2.3800000e-04
   2.7400000e+02   1.0640070e+00   3.4879000e-02  -3.9103000e-02  -1.5450000e-02   2.3800000e-04   2.3900000e-04  -2.3800000e-04
   2.7500000e+02   1.0679030e+00   1.7439000e-02  -1.9552000e-02  -1.0300000e-02   2.3800000e-04   2.3900000e-04  -2.3800000e-04
   2.7600000e+02   1.0717990e+00   3.4891000e-02  -6.3553000e-02  -5.1500000e-03   2.3800000e-04   2.3900000e-04  -2.3800000e-04
   2.7700000e+02   1.0756930e+00   3.4891000e-02  -6.3553000e-02   2.5750000e-02   2.3800000e-04   2.3900000e-04  -2.3800000e-04
   2.7800000e+02   1.0795890e+00   5.8133000e-02  -6.8432000e-02   0.0000000e+00   2.3800000e-04   2.3900000e-04  -2.3800000e-04
   2.7900000e+02   1.0834860e+00   5.8370000e-03  -5.3787000e-02  -4.1200000e-02   2.3800000e-04   2.3900000e-04  -2.3800000e-04
   2.8000000e+02   1.0873810e+00   5.2314000e-02  -4.8874000e-02  -4.1200000e-02   2.3800000e-04   2.3900000e-04  -2.3800000e-04
   2.8100000e+02   1.0912770e+00   4.6511000e-02  -6.3547000e-02  -5.1500000e-02   2.3800000e-04   2.3900000e-04  -2.3800000e-04
   2.8200000e+02   1.0951730e+00   4.6475000e-02   9.8030000e-03  -8.7550000e-02   2.3800000e-04   2.3900000e-04  -2.3800000e-04
   2.8300000e+02   1.0990690e+00   8.1345000e-02  -9.7400000e-03  -1.5450000e-02   2.3800000e-04   2.3900000e-04  -2.3800000e-04
   2.8400000e+02   1.1029660e+00   5.8220000e-03  -2.4447000e-02  -9.7850000e-02   2.3800000e-04   2.3900000e-04  -2.3800000e-04
   2.8500000e+02   1.1068610e+00   1.1632000e-02  -2.4444000e-02  -3.6050000e-02   2.3800000e-04   2.3900000e-04  -2.3800000e-04
   2.8600000e+02   1.1107580e+00   4.6511000e-02  -6.3547000e-02  -4.1200000e-02   2.3800000e-04   2.3900000e-04  -2.3800000e-04
   2.8700000e+02   1.1146540e+00   4.6470000e-02   1.9583000e-02  -2.5750000e-02   2.3800000e-04   2.3900000e-04  -2.3800000e-04
   2.8800000e+02   1.1185490e+00   4.6464000e-02   3.4252000e-02  -6.1800000e-02   2.3800000e-04   2.3900000e-04  -2.3800000e-04
   2.8900000e+02   1.1224450e+00  -3.4862000e-02   4.8730000e-03  -6.6950000e-02   2.3800000e-04   2.3900000e-04  -2.3800000e-04
   2.9000000e+02   1.1263410e+00   3.4867000e-02  -1.4653000e-02  -3.6050000e-02   2.3800000e-04   2.3900000e-04  -2.3800000e-04
   2.9100000e+02   1.1302380e+00   9.8770000e-02   4.8000000e-05  -3.0900000e-02   2.3800000e-04   2.3900000e-04  -2.3800000e-04
   2.9200000e+02   1.1341320e+00   2.9050000e-02   1.4000000e-05  -3.6050000e-02   2.3800000e-04   2.3900000e-04  -2.3800000e-04
   2.9300000e+02   1.1380280e+00   2.3259000e-02  -3.9108000e-02   5.1500000e-03   2.3800000e-04   2.3900000e-04  -2.3800000e-04
   2.9400000e+02   1.1419240e+00  -1.1608000e-02  -2.4456000e-02  -5.1500000e-03   2.3800000e-04   2.3900000e-04  -2.3800000e-04
   2.9500000e+02   1.1458200e+00   5.2312000e-02  -4.3984000e-02   1.5450000e-02   2.3800000e-04   2.3900000e-04  -2.3800000e-04
   2.9600000e+02   1.1497170e+00   5.8117000e-02  -3.4201000e-02  -3.6050000e-02   2.3800000e-04   2.3900000e-04  -2.3800000e-04
   2.9700000e+02   1.1536130e+00   1.7447000e-02  -3.4221000e-02  -1.0300000e-02   2.3800000e-04   2.3900000e-04  -2.3800000e-04
   2.9800000e+02   1.1575080e+00   2.3259000e-02  -3.9108000e-02  -1.0300000e-02   2.3800000e-04   2.3900000e-04  -2.3800000e-04
   2.9900000e+02   1.1614040e+00   3.4882000e-02  -4.3993000e-02  -7.7250000e-02   2.3800000e-04   2.3900000e-04  -2.3800000e-04
   3.0000000e+02   1.1653000e+00   5.2311000e-02  -4.3985000e-02  -1.0300000e-02   2.3800000e-04   2.3900000e-04  -2.3800000e-04
   3.0100000e+02   1.1691960e+00   5.0000000e-06  -9.7800000e-03  -6.1800000e-02   2.3800000e-04   2.3900000e-04  -2.3800000e-04
   3.0200000e+02   1.1730920e+00  -2.9031000e-02  -3.9134000e-02   0.0000000e+00   2.3800000e-04   2.3900000e-04  -2.3800000e-04
   3.0300000e+02   1.1769880e+00   6.3931000e-02  -4.3979000e-02  -1.0300000e-02   2.3800000e-04   2.3900000e-04  -2.3800000e-04
   3.0400000e+02   1.1808840e+00   2.3247000e-02  -1.4659000e-02  -2.0600000e-02   2.3800000e-04   2.3900000e-04  -2.3800000e-04
   3.0500000e+02   1.1847810e+00   1.7457000e-02  -5.3781000e-02  -8.2400000e-02   2.3800000e-04   2.3900000e-04  -2.3800000e-04
   3.0600000e+02   1.1886750e+00   4.0665000e-02   9.8000000e-03  -7.7250000e-02   2.3800000e-04   2.3900000e-04  -2.3800000e-04
   3.0700000e+02   1.1925710e+00   1.7420000e-02   1.9569000e-02  -3.0900000e-02   2.3800000e-04   2.3900000e-04  -2.3800000e-04
   3.0800000e+02   1.1964670e+00   5.2312000e-02  -4.3984000e-02  -3.0900000e-02   2.3800000e-04   2.3900000e-04  -2.3800000e-04
   3.0900000e+02   1.2003620e+00   2.3252000e-02  -2.4439000e-02  -2.5750000e-02   2.3800000e-04   2.3900000e-04  -2.3800000e-04
   3.1000000e+02   1.2042600e+00   4.0680000e-02  -1.9540000e-02   0.0000000e+00   2.3800000e-04   2.3900000e-04  -2.3800000e-04
   3.1100000e+02   1.2081540e+00   3.4848000e-02   2.4467000e-02  -5.1500000e-03   2.3800000e-04   2.3900000e-04  -2.3800000e-04
   3.1200000e+02   1.2120490e+00  -1.1608000e-02  -2.4456000e-02   2.5750000e-02   2.3800000e-04   2.3900000e-04  -2.3800000e-04
   3.1300000e+02   1.2159770e+00   2.3259000e-02  -3.9109000e-02  -7.2100000e-02   2.3800000e-04   2.3900000e-04  -2.3800000e-04
   3.1400000e+02   1.2198430e+00   1.1644000e-02  -4.8894000e-02  -1.0300000e-02   2.3800000e-04   2.3900000e-04  -2.3800000e-04
   3.1500000e+02   1.2237400e+00   1.7430000e-02   8.0000000e-06  -3.6050000e-02   2.3800000e-04   2.3900000e-04  -2.3800000e-04
   3.1600000e+02   1.2276360e+00   8.7150000e-02   4.2000000e-05  -3.0900000e-02   2.3800000e-04   2.3900000e-04  -2.3800000e-04
   3.1700000e+02   1.2315310e+00   1.1639000e-02  -3.9114000e-02   1.0300000e-02   2.3800000e-04   2.3900000e-04  -2.3800000e-04
   3.1800000e+02   1.2354260e+00   5.8121000e-02  -4.3982000e-02  -1.5450000e-02   2.3800000e-04   2.3900000e-04  -2.3800000e-04
   3.1900000e+02   1.2393230e+00   3.4865000e-02  -9.7630000e-03   5.1500000e-03   2.3800000e-04   2.3900000e-04  -2.3800000e-04
   3.2000000e+02   1.2432190e+00   1.7430000e-02   9.0000000e-06  -2.5750000e-02   2.3800000e-04   2.3900000e-04  -2.3800000e-04
   3.2100000e+02   1.2471130e+00   4.0680000e-02  -1.9540000e-02   0.0000000e+00   2.3800000e-04   2.3900000e-04  -2.3800000e-04
   3.2200000e+02   1.2510090e+00  -1.1610000e-02  -1.9566000e-02  -2.5750000e-02   2.3800000e-04   2.3900000e-04  -2.3800000e-04
   3.2300000e+02   1.2549060e+00   5.2300000e-02  -1.9534000e-02  -7.7250000e-02   2.3800000e-04   2.3900000e-04  -2.3800000e-04
   3.2400000e+02   1.2588020e+00  -1.1593000e-02  -5.3796000e-02  -5.1500000e-03   2.3800000e-04   2.3900000e-04  -2.3800000e-04
   3.2500000e+02   1.2626980e+00   1.7430000e-02   9.0000000e-06  -4.6350000e-02   2.3800000e-04   2.3900000e-04  -2.3800000e-04
   3.2600000e+02   1.2665940e+00   7.5535000e-02  -9.7440000e-03   2.0600000e-02   2.3800000e-04   2.3900000e-04  -2.3800000e-04
   3.2700000e+02   1.2704890e+00   2.3266000e-02  -5.3779000e-02  -4.1200000e-02   2.3800000e-04   2.3900000e-04  -2.3800000e-04
   3.2800000e+02   1.2743860e+00   4.6501000e-02  -4.3988000e-02  -3.6050000e-02   2.3800000e-04   2.3900000e-04  -2.3800000e-04
   3.2900000e+02   1.2782810e+00   4.0677000e-02  -1.4650000e-02  -1.5450000e-02   2.3800000e-04   2.3900000e-04  -2.3800000e-04
   3.3000000e+02   1.2821810e+00   4.6471000e-02   1.9582000e-02  -4.6350000e-02   2.3800000e-04   2.3900000e-04  -2.3800000e-04
   3.3100000e+02   1.2860730e+00   6.3941000e-02  -6.3539000e-02  -5.6650000e-02   2.3800000e-04   2.3900000e-04  -2.3800000e-04
   3.3200000e+02   1.2899690e+00  -5.7810000e-03  -5.8683000e-02  -6.6950000e-02   2.3800000e-04   2.3900000e-04  -2.3800000e-04
   3.3300000e+02   1.2938650e+00   3.4884000e-02  -4.8883000e-02  -2.0600000e-02   2.3800000e-04   2.3900000e-04  -2.3800000e-04
   3.3400000e+02   1.2977610e+00   3.4879000e-02  -3.9103000e-02   0.0000000e+00   2.3800000e-04   2.3900000e-04  -2.3800000e-04
   3.3500000e+02   1.3016560e+00   6.3920000e-02  -1.9528000e-02  -5.1500000e-03   2.3800000e-04   2.3900000e-04  -2.3800000e-04
   3.3600000e+02   1.3055520e+00   5.8119000e-02  -3.9091000e-02  -5.1500000e-03   2.3800000e-04   2.3900000e-04  -2.3800000e-04
   3.3700000e+02   1.3094480e+00  -1.7425000e-02  -9.7890000e-03  -1.5450000e-02   2.3800000e-04   2.3900000e-04  -2.3800000e-04
   3.3800000e+02   1.3133440e+00   4.0675000e-02  -9.7600000e-03  -3.6050000e-02   2.3800000e-04   2.3900000e-04  -2.3800000e-04
   3.3900000e+02   1.3172400e+00   6.9741000e-02  -4.3976000e-02  -5.1500000e-02   2.3800000e-04   2.3900000e-04  -2.3800000e-04
   3.4000000e+02   1.3211360e+00   2.9059000e-02  -1.9546000e-02  -3.0900000e-02   2.3800000e-04   2.3900000e-04  -2.3800000e-04
   3.4100000e+02   1.3250310e+00   9.0000000e-06  -1.9560000e-02  -5.1500000e-03   2.3800000e-04   2.3900000e-04  -2.3800000e-04
   3.4200000e+02   1.3289280e+00  -1.1618000e-02  -4.8960000e-03  -1.5450000e-02   2.3800000e-04   2.3900000e-04  -2.3800000e-04
   3.4300000e+02   1.3328430e+00   5.8114000e-02  -2.9312000e-02  -5.1500000e-03   2.3800000e-04   2.3900000e-04  -2.3800000e-04
   3.4400000e+02   1.3367210e+00   6.3915000e-02  -9.7490000e-03   2.0600000e-02   2.3800000e-04   2.3900000e-04  -2.3800000e-04
   3.4500000e+02   1.3406170e+00  -2.3230000e-02  -1.9571000e-02  -2.5750000e-02   2.3800000e-04   2.3900000e-04  -2.3800000e-04
   3.4600000e+02   1.3445120e+00   3.4882000e-02  -4.3993000e-02  -1.5450000e-02   2.3800000e-04   2.3900000e-04  -2.3800000e-04
   3.4700000e+02   1.3484080e+00   5.8250000e-03  -2.9337000e-02  -3.6050000e-02   2.3800000e-04   2.3900000e-04  -2.3800000e-04
   3.4800000e+02   1.3523030e+00   2.9067000e-02  -3.4216000e-02  -8.2400000e-02   2.3800000e-04   2.3900000e-04  -2.3800000e-04
   3.4900000e+02   1.3562000e+00   6.3917000e-02  -1.4638000e-02  -4.1200000e-02   2.3800000e-04   2.3900000e-04  -2.3800000e-04
   3.5000000e+02   1.3600950e+00   2.9091000e-02  -8.3116000e-02  -7.2100000e-02   2.3800000e-04   2.3900000e-04  -2.3800000e-04
   3.5100000e+02   1.3639910e+00   3.4891000e-02  -6.3553000e-02  -3.6050000e-02   2.3800000e-04   2.3900000e-04  -2.3800000e-04
   3.5200000e+02   1.3678870e+00   2.9062000e-02  -2.4436000e-02   5.1500000e-03   2.3800000e-04   2.3900000e-04  -2.3800000e-04
   3.5300000e+02   1.3717830e+00   9.2984000e-02  -4.8855000e-02  -2.0600000e-02   2.3800000e-04   2.3900000e-04  -2.3800000e-04
   3.5400000e+02   1.3756790e+00   4.0691000e-02  -4.3990000e-02   1.0300000e-02   2.3800000e-04   2.3900000e-04  -2.3800000e-04
   3.5500000e+02   1.3795750e+00  -1.7406000e-02  -4.8908000e-02  -8.7550000e-02   2.3800000e-04   2.3900000e-04  -2.3800000e-04
   3.5600000e+02   1.3834700e+00   5.8105000e-02  -9.7520000e-03  -5.6650000e-02   2.3800000e-04   2.3900000e-04  -2.3800000e-04
   3.5700000e+02   1.3873670e+00   4.6480000e-02   2.2000000e-05  -2.0600000e-02   2.3800000e-04   2.3900000e-04  -2.3800000e-04
   3.5800000e+02   1.3912620e+00   7.5537000e-02  -1.4633000e-02  -2.0600000e-02   2.3800000e-04   2.3900000e-04  -2.3800000e-04
   3.5900000e+02   1.3951580e+00   4.6482000e-02  -4.8670000e-03  -5.1500000e-03   2.3800000e-04   2.3900000e-04  -2.3800000e-04
   3.6000000e+02   1.3990550e+00  -3.4845000e-02  -2.9357000e-02  -2.0600000e-02   2.3800000e-04   2.3900000e-04  -2.3800000e-04
   3.6100000e+02   1.4029500e+00   4.0670000e-02   2.0000000e-05   4.6350000e-02   2.3800000e-04   2.3900000e-04  -2.3800000e-04
   3.6200000e+02   1.4068460e+00   5.8093000e-02   1.4699000e-02  -7.2100000e-02   2.3800000e-04   2.3900000e-04  -2.3800000e-04
   3.6300000e+02   1.4107430e+00   5.2288000e-02   4.9160000e-03   0.0000000e+00   2.3800000e-04   2.3900000e-04  -2.3800000e-04
   3.6400000e+02   1.4146470e+00  -3.4860000e-02  -1.7000000e-05  -3.6050000e-02   2.3800000e-04   2.3900000e-04  -2.3800000e-04
   3.6500000e+02   1.4185500e+00   2.3242000e-02  -4.8790000e-03  -8.2400000e-02   2.3800000e-04   2.3900000e-04  -2.3800000e-04
   3.6600000e+02   1.4224280e+00   7.5535000e-02  -9.7430000e-03   1.0300000e-02   2.3800000e-04   2.3900000e-04  -2.3800000e-04
   3.6700000e+02   1.4263260e+00   2.9069000e-02  -3.9106000e-02  -5.6650000e-02   2.3800000e-04   2.3900000e-04  -2.3800000e-04
   3.6800000e+02   1.4302220e+00   1.9000000e-05  -3.9120000e-02  -5.1500000e-03   2.3800000e-04   2.3900000e-04  -2.3800000e-04
   3.6900000e+02   1.4341180e+00   3.1000000e-05  -6.3570000e-02  -4.6350000e-02   2.3800000e-04   2.3900000e-04  -2.3800000e-04
   3.7000000e+02   1.4380140e+00   2.9071000e-02  -4.3996000e-02   0.0000000e+00   2.3800000e-04   2.3900000e-04  -2.3800000e-04
   3.7100000e+02   1.4419090e+00   5.8124000e-02  -4.8872000e-02  -2.5750000e-02   2.3800000e-04   2.3900000e-04  -2.3800000e-04
   3.7200000e+02   1.4458060e+00   6.3939000e-02  -5.8648000e-02  -7.2100000e-02   2.3800000e-04   2.3900000e-04  -2.3800000e-04
   3.7300000e+02   1.4497020e+00   1.7464000e-02  -6.8451000e-02  -9.7850000e-02   2.3800000e-04   2.3900000e-04  -2.3800000e-04
   3.7400000e+02   1.4535970e+00   4.6504000e-02  -4.8877000e-02  -4.6350000e-02   2.3800000e-04   2.3900000e-04  -2.3800000e-04
   3.7500000e+02   1.4574940e+00   3.4904000e-02  -8.8003000e-02  -5.1500000e-03   2.3800000e-04   2.3900000e-04  -2.3800000e-04
   3.7600000e+02   1.4613890e+00   8.7162000e-02  -2.4407000e-02  -1.0300000e-02   2.3800000e-04   2.3900000e-04  -2.3800000e-04
   3.7700000e+02   1.4652900e+00  -5.8150000e-03   9.7770000e-03  -3.6050000e-02   2.3800000e-04   2.3900000e-04  -2.3800000e-04
   3.7800000e+02   1.4691820e+00  -2.3238000e-02  -4.9010000e-03  -2.5750000e-02   2.3800000e-04   2.3900000e-04  -2.3800000e-04
   3.7900000e+02   1.4730760e+00   5.2305000e-02  -2.9314000e-02  -7.7250000e-02   2.3800000e-04   2.3900000e-04  -2.3800000e-04
   3.8000000e+02   1.4769720e+00   4.6478000e-02   4.9120000e-03  -4.1200000e-02   2.3800000e-04   2.3900000e-04  -2.3800000e-04
   3.8100000e+02   1.4808680e+00   4.6466000e-02   2.9362000e-02  -6.1800000e-02   2.3800000e-04   2.3900000e-04  -2.3800000e-04
   3.8200000e+02   1.4847640e+00  -1.7428000e-02  -4.8980000e-03  -2.5750000e-02   2.3800000e-04   2.3900000e-04  -2.3800000e-04
   3.8300000e+02   1.4886600e+00   1.2000000e-05  -2.4450000e-02  -1.0300000e-02   2.3800000e-04   2.3900000e-04  -2.3800000e-04
   3.8400000e+02   1.4925560e+00   4.0682000e-02  -2.4430000e-02   3.0900000e-02   2.3800000e-04   2.3900000e-04  -2.3800000e-04
   3.8500000e+02   1.4964510e+00   4.6468000e-02   2.4472000e-02   2.0600000e-02   2.3800000e-04   2.3900000e-04  -2.3800000e-04
   3.8600000e+02   1.5003480e+00   5.8117000e-02  -3.4201000e-02  -3.0900000e-02   2.3800000e-04   2.3900000e-04  -2.3800000e-04
   3.8700000e+02   1.5042440e+00  -1.1589000e-02  -6.3576000e-02  -4.6350000e-02   2.3800000e-04   2.3900000e-04  -2.3800000e-04
   3.8800000e+02   1.5081410e+00   5.8129000e-02  -5.8651000e-02  -2.0600000e-02   2.3800000e-04   2.3900000e-04  -2.3800000e-04
   3.8900000e+02   1.5120370e+00   8.7172000e-02  -4.3967000e-02  -1.0300000e-02   2.3800000e-04   2.3900000e-04  -2.3800000e-04
   3.9000000e+02   1.5159320e+00   1.7449000e-02  -3.9111000e-02  -1.0815000e-01   2.3800000e-04   2.3900000e-04  -2.3800000e-04
   3.9100000e+02   1.5198270e+00   1.1659000e-02  -7.8234000e-02  -1.5450000e-02   2.3800000e-04   2.3900000e-04  -2.3800000e-04
   3.9200000e+02   1.5237240e+00   2.3269000e-02  -5.8668000e-02   3.0900000e-02   2.3800000e-04   2.3900000e-04  -2.3800000e-04
   3.9300000e+02   1.5276200e+00   4.6502000e-02  -4.3987000e-02   5.1500000e-03   2.3800000e-04   2.3900000e-04  -2.3800000e-04
   3.9400000e+02   1.5315140e+00   5.2306000e-02  -3.4205000e-02  -3.6050000e-02   2.3800000e-04   2.3900000e-04  -2.3800000e-04
   3.9500000e+02   1.5354110e+00   1.7437000e-02  -1.4662000e-02  -3.0900000e-02   2.3800000e-04   2.3900000e-04  -2.3800000e-04
   3.9600000e+02   1.5393070e+00   4.0684000e-02  -2.9320000e-02  -5.1500000e-03   2.3800000e-04   2.3900000e-04  -2.3800000e-04
   3.9700000e+02   1.5432030e+00   5.8107000e-02  -1.4642000e-02  -9.7850000e-02   2.3800000e-04   2.3900000e-04  -2.3800000e-04
   3.9800000e+02   1.5470990e+00   5.8124000e-02  -4.8872000e-02  -2.5750000e-02   2.3800000e-04   2.3900000e-04  -2.3800000e-04
   3.9900000e+02   1.5509950e+00   8.7145000e-02   9.8230000e-03  -5.1500000e-02   2.3800000e-04   2.3900000e-04  -2.3800000e-04
   4.0000000e+02   1.5548900e+00   5.8050000e-03   9.7830000e-03  -1.5450000e-02   2.3800000e-04   2.3900000e-04  -2.3800000e-04
   4.0100000e+02   1.5587870e+00   9.8768000e-02   4.9390000e-03   5.1500000e-03   2.3800000e-04   2.3900000e-04  -2.3800000e-04
   4.0200000e+02   1.5626830e+00   4.6492000e-02  -2.4427000e-02  -4.1200000e-02   2.3800000e-04   2.3900000e-04  -2.3800000e-04
   4.0300000e+02   1.5665780e+00   5.8170000e-03  -1.4667000e-02   1.0300000e-02   2.3800000e-04   2.3900000e-04  -2.3800000e-04
   4.0400000e+02   1.5704760e+00   5.2266000e-02   4.8926000e-02  -8.2400000e-02   2.3800000e-04   2.3900000e-04  -2.3800000e-04
   4.0500000e+02   1.5743700e+00   4.6507000e-02  -5.3767000e-02  -3.6050000e-02   2.3800000e-04   2.3900000e-04  -2.3800000e-04
   4.0600000e+02   1.5782660e+00   2.3262000e-02  -4.3998000e-02  -5.1500000e-02   2.3800000e-04   2.3900000e-04  -2.3800000e-04
   4.0700000e+02   1.5821620e+00   2.3267000e-02  -5.3778000e-02  -5.1500000e-02   2.3800000e-04   2.3900000e-04  -2.3800000e-04
   4.0800000e+02   1.5860590e+00   2.9064000e-02  -2.9326000e-02   1.0300000e-02   2.3800000e-04   2.3900000e-04  -2.3800000e-04
   4.0900000e+02   1.5899530e+00   4.6492000e-02  -2.4428000e-02  -3.0900000e-02   2.3800000e-04   2.3900000e-04  -2.3800000e-04
   4.1000000e+02   1.5938490e+00   1.1655000e-02  -7.3344000e-02   2.5750000e-02   2.3800000e-04   2.3900000e-04  -2.3800000e-04
   4.1100000e+02   1.5977460e+00   5.8119000e-02  -3.9092000e-02  -9.7850000e-02   2.3800000e-04   2.3900000e-04  -2.3800000e-04
   4.1200000e+02   1.6016420e+00   8.7171000e-02  -4.3968000e-02  -2.5750000e-02   2.3800000e-04   2.3900000e-04  -2.3800000e-04
   4.1300000e+02   1.6055370e+00   1.7444000e-02  -2.9332000e-02  -4.1200000e-02   2.3800000e-04   2.3900000e-04  -2.3800000e-04
   4.1400000e+02   1.6094320e+00   2.9069000e-02  -3.9106000e-02  -8.2400000e-02   2.3800000e-04   2.3900000e-04  -2.3800000e-04
   4.1500000e+02   1.6133290e+00   1.1639000e-02  -3.9114000e-02  -4.1200000e-02   2.3800000e-04   2.3900000e-04  -2.3800000e-04
   4.1600000e+02   1.6172250e+00   7.5532000e-02  -4.8530000e-03  -6.6950000e-02   2.3800000e-04   2.3900000e-04  -2.3800000e-04
   4.1700000e+02   1.6211220e+00  -5.7980000e-03  -2.4453000e-02   2.0600000e-02   2.3800000e-04   2.3900000e-04  -2.3800000e-04
   4.1800000e+02   1.6250220e+00  -2.3235000e-02  -9.7910000e-03  -2.0600000e-02   2.3800000e-04   2.3900000e-04  -2.3800000e-04
   4.1900000e+02   1.6289300e+00   6.3910000e-02   3.2000000e-05  -5.1500000e-03   2.3800000e-04   2.3900000e-04  -2.3800000e-04
   4.2000000e+02   1.6328080e+00   1.7437000e-02  -1.4661000e-02  -2.5750000e-02   2.3800000e-04   2.3900000e-04  -2.3800000e-04
   4.2100000e+02   1.6367050e+00   1.1622000e-02  -4.8840000e-03  -8.7550000e-02   2.3800000e-04   2.3900000e-04  -2.3800000e-04
   4.2200000e+02   1.6406020e+00   1.1625000e-02  -9.7740000e-03  -7.2100000e-02   2.3800000e-04   2.3900000e-04  -2.3800000e-04
   4.2300000e+02   1.6444960e+00  -5.8050000e-03  -9.7830000e-03  -3.0900000e-02   2.3800000e-04   2.3900000e-04  -2.3800000e-04
   4.2400000e+02   1.6483920e+00   6.3941000e-02  -6.3539000e-02  -2.0600000e-02   2.3800000e-04   2.3900000e-04  -2.3800000e-04
   4.2500000e+02   1.6522880e+00   2.3264000e-02  -4.8889000e-02  -3.6050000e-02   2.3800000e-04   2.3900000e-04  -2.3800000e-04
   4.2600000e+02   1.6561840e+00   2.3259000e-02  -3.9109000e-02   0.0000000e+00   2.3800000e-04   2.3900000e-04  -2.3800000e-04
   4.2700000e+02   1.6600800e+00   2.3254000e-02  -2.9329000e-02   1.0300000e-02   2.3800000e-04   2.3900000e-04  -2.3800000e-04
   4.2800000e+02   1.6639760e+00   6.3920000e-02  -1.9528000e-02  -7.2100000e-02   2.3800000e-04   2.3900000e-04  -2.3800000e-04
   4.2900000e+02   1.6678710e+00   8.1371000e-02  -6.3530000e-02  -6.1800000e-02   2.3800000e-04   2.3900000e-04  -2.3800000e-04
   4.3000000e+02   1.6717680e+00  -5.7810000e-03  -5.8683000e-02  -9.7850000e-02   2.3800000e-04   2.3900000e-04  -2.3800000e-04
   4.3100000e+02   1.6756640e+00   4.0685000e-02  -2.9320000e-02  -3.0900000e-02   2.3800000e-04   2.3900000e-04  -2.3800000e-04
   4.3200000e+02   1.6795600e+00   5.2302000e-02  -2.4424000e-02  -1.0300000e-02   2.3800000e-04   2.3900000e-04  -2.3800000e-04
   4.3300000e+02   1.6834560e+00   3.4882000e-02  -4.3993000e-02  -1.5450000e-02   2.3800000e-04   2.3900000e-04  -2.3800000e-04
   4.3400000e+02   1.6873530e+00   5.2317000e-02  -5.3764000e-02  -3.6050000e-02   2.3800000e-04   2.3900000e-04  -2.3800000e-04
   4.3500000e+02   1.6912470e+00   8.1340000e-02   4.0000000e-05   5.1500000e-03   2.3800000e-04   2.3900000e-04  -2.3800000e-04
   4.3600000e+02   1.6951440e+00   5.2297000e-02  -1.4645000e-02  -4.1200000e-02   2.3800000e-04   2.3900000e-04  -2.3800000e-04
   4.3700000e+02   1.6990390e+00   6.9725000e-02  -9.7460000e-03  -1.5450000e-02   2.3800000e-04   2.3900000e-04  -2.3800000e-04
   4.3800000e+02   1.7029340e+00   3.4876000e-02  -3.4213000e-02  -4.1200000e-02   2.3800000e-04   2.3900000e-04  -2.3800000e-04
   4.3900000e+02   1.7068300e+00  -1.1611000e-02  -1.9566000e-02  -8.2400000e-02   2.3800000e-04   2.3900000e-04  -2.3800000e-04
   4.4000000e+02   1.7107270e+00  -5.8100000e-03  -3.0000000e-06  -3.6050000e-02   2.3800000e-04   2.3900000e-04  -2.3800000e-04
   4.4100000e+02   1.7146330e+00   6.9739000e-02  -3.9086000e-02  -6.1800000e-02   2.3800000e-04   2.3900000e-04  -2.3800000e-04
   4.4200000e+02   1.7185190e+00   4.6499000e-02  -3.9097000e-02   0.0000000e+00   2.3800000e-04   2.3900000e-04  -2.3800000e-04
   4.4300000e+02   1.7224150e+00   5.8410000e-03  -6.3567000e-02  -2.5750000e-02   2.3800000e-04   2.3900000e-04  -2.3800000e-04
   4.4400000e+02   1.7263100e+00   4.6502000e-02  -4.3987000e-02  -1.5450000e-02   2.3800000e-04   2.3900000e-04  -2.3800000e-04
   4.4500000e+02   1.7302060e+00  -5.7950000e-03  -2.9343000e-02  -3.6050000e-02   2.3800000e-04   2.3900000e-04  -2.3800000e-04
   4.4600000e+02   1.7341030e+00   1.7449000e-02  -3.9111000e-02  -7.2100000e-02   2.3800000e-04   2.3900000e-04  -2.3800000e-04
   4.4700000e+02   1.7379990e+00   4.0677000e-02  -1.4650000e-02  -4.1200000e-02   2.3800000e-04   2.3900000e-04  -2.3800000e-04
   4.4800000e+02   1.7418950e+00   2.3262000e-02  -4.3998000e-02  -7.7250000e-02   2.3800000e-04   2.3900000e-04  -2.3800000e-04
   4.4900000e+02   1.7457900e+00   3.4889000e-02  -5.8663000e-02   5.1500000e-03   2.3800000e-04   2.3900000e-04  -2.3800000e-04
   4.5000000e+02   1.7496860e+00   3.4874000e-02  -2.9323000e-02  -5.1500000e-03   2.3800000e-04   2.3900000e-04  -2.3800000e-04
   4.5100000e+02   1.7535830e+00   6.3917000e-02  -1.4639000e-02  -4.6350000e-02   2.3800000e-04   2.3900000e-04  -2.3800000e-04
   4.5200000e+02   1.7574770e+00   8.7159000e-02  -1.9518000e-02  -2.0600000e-02   2.3800000e-04   2.3900000e-04  -2.3800000e-04
   4.5300000e+02   1.7613730e+00  -3.4851000e-02  -1.9577000e-02  -8.2400000e-02   2.3800000e-04   2.3900000e-04  -2.3800000e-04
   4.5400000e+02   1.7652690e+00   4.6478000e-02   4.9120000e-03  -1.5450000e-02   2.3800000e-04   2.3900000e-04  -2.3800000e-04
   4.5500000e+02   1.7691660e+00   5.8100000e-02   2.9000000e-05  -3.0900000e-02   2.3800000e-04   2.3900000e-04  -2.3800000e-04
   4.5600000e+02   1.7730620e+00   2.9057000e-02  -1.4656000e-02  -5.1500000e-02   2.3800000e-04   2.3900000e-04  -2.3800000e-04
   4.5700000e+02   1.7769570e+00   1.7437000e-02  -1.4661000e-02  -1.5450000e-02   2.3800000e-04   2.3900000e-04  -2.3800000e-04
   4.5800000e+02   1.7808530e+00   7.0000000e-06  -1.4670000e-02  -3.0900000e-02   2.3800000e-04   2.3900000e-04  -2.3800000e-04
   4.5900000e+02   1.7847490e+00   7.5525000e-02   9.8170000e-03   3.6050000e-02   2.3800000e-04   2.3900000e-04  -2.3800000e-04
   4.6000000e+02   1.7886450e+00   5.8119000e-02  -3.9091000e-02  -1.5450000e-02   2.3800000e-04   2.3900000e-04  -2.3800000e-04
   4.6100000e+02   1.7925420e+00   2.9077000e-02  -5.3776000e-02  -4.1200000e-02   2.3800000e-04   2.3900000e-04  -2.3800000e-04
   4.6200000e+02   1.7964380e+00  -1.1596000e-02  -4.8906000e-02  -5.1500000e-02   2.3800000e-04   2.3900000e-04  -2.3800000e-04
   4.6300000e+02   1.8003340e+00   2.9066000e-02  -3.4216000e-02  -2.0600000e-02   2.3800000e-04   2.3900000e-04  -2.3800000e-04
   4.6400000e+02   1.8042280e+00   9.2981000e-02  -4.3965000e-02   1.0300000e-02   2.3800000e-04   2.3900000e-04  -2.3800000e-04
   4.6500000e+02   1.8081250e+00   5.8128000e-02  -5.8652000e-02  -2.0600000e-02   2.3800000e-04   2.3900000e-04  -2.3800000e-04
   4.6600000e+02   1.8120210e+00  -1.1589000e-02  -6.3576000e-02   5.1500000e-03   2.3800000e-04   2.3900000e-04  -2.3800000e-04
   4.6700000e+02   1.8159160e+00   6.3931000e-02  -4.3979000e-02   1.0300000e-02   2.3800000e-04   2.3900000e-04  -2.3800000e-04
   4.6800000e+02   1.8198120e+00   4.0701000e-02  -6.3550000e-02  -2.0600000e-02   2.3800000e-04   2.3900000e-04  -2.3800000e-04
   4.6900000e+02   1.8237080e+00   6.3925000e-02  -2.9308000e-02  -3.0900000e-02   2.3800000e-04   2.3900000e-04  -2.3800000e-04
   4.7000000e+02   1.8276040e+00   2.3240000e-02   1.1000000e-05  -7.2100000e-02   2.3800000e-04   2.3900000e-04  -2.3800000e-04
   4.7100000e+02   1.8315000e+00   2.3235000e-02   9.7910000e-03  -9.2700000e-02   2.3800000e-04   2.3900000e-04  -2.3800000e-04
   4.7200000e+02   1.8354190e+00   8.7160000e-02  -1.9517000e-02  -4.1200000e-02   2.3800000e-04   2.3900000e-04  -2.3800000e-04
   4.7300000e+02   1.8393090e+00   4.6487000e-02  -1.4647000e-02  -3.0900000e-02   2.3800000e-04   2.3900000e-04  -2.3800000e-04
   4.7400000e+02   1.8431870e+00   4.0665000e-02   9.8000000e-03  -2.5750000e-02   2.3800000e-04   2.3900000e-04  -2.3800000e-04
   4.7500000e+02   1.8470840e+00  -5.8120000e-03   4.8870000e-03   0.0000000e+00   2.3800000e-04   2.3900000e-04  -2.3800000e-04
   4.7600000e+02   1.8509800e+00   1.5000000e-05  -2.9340000e-02  -2.5750000e-02   2.3800000e-04   2.3900000e-04  -2.3800000e-04
   4.7700000e+02   1.8548760e+00   6.9727000e-02  -1.4636000e-02   1.0300000e-02   2.3800000e-04   2.3900000e-04  -2.3800000e-04
   4.7800000e+02   1.8587720e+00   4.0663000e-02   1.4690000e-02  -4.6350000e-02   2.3800000e-04   2.3900000e-04  -2.3800000e-04
   4.7900000e+02   1.8626670e+00   4.0694000e-02  -4.8880000e-02  -3.6050000e-02   2.3800000e-04   2.3900000e-04  -2.3800000e-04
   4.8000000e+02   1.8665640e+00   1.1646000e-02  -5.3784000e-02  -3.6050000e-02   2.3800000e-04   2.3900000e-04  -2.3800000e-04
   4.8100000e+02   1.8704600e+00   1.7442000e-02  -2.4442000e-02  -2.5750000e-02   2.3800000e-04   2.3900000e-04  -2.3800000e-04
   4.8200000e+02   1.8743540e+00   8.7160000e-02  -1.9517000e-02  -5.1500000e-03   2.3800000e-04   2.3900000e-04  -2.3800000e-04
   4.8300000e+02   1.8782500e+00   3.4870000e-02  -1.9543000e-02  -1.0300000e-02   2.3800000e-04   2.3900000e-04  -2.3800000e-04
   4.8400000e+02   1.8821470e+00   5.8610000e-03  -1.0268700e-01   5.1500000e-03   2.3800000e-04   2.3900000e-04  -2.3800000e-04
   4.8500000e+02   1.8860430e+00  -5.7740000e-03  -7.3353000e-02  -5.6650000e-02   2.3800000e-04   2.3900000e-04  -2.3800000e-04
   4.8600000e+02   1.8899380e+00   5.8112000e-02  -2.4421000e-02   1.5450000e-02   2.3800000e-04   2.3900000e-04  -2.3800000e-04
   4.8700000e+02   1.8938340e+00   1.1041200e-01  -4.3955000e-02  -4.1200000e-02   2.3800000e-04   2.3900000e-04  -2.3800000e-04
   4.8800000e+02   1.8977300e+00   2.3247000e-02  -1.4659000e-02  -7.2100000e-02   2.3800000e-04   2.3900000e-04  -2.3800000e-04
   4.8900000e+02   1.9016270e+00  -1.1603000e-02  -3.4236000e-02   0.0000000e+00   2.3800000e-04   2.3900000e-04  -2.3800000e-04
   4.9000000e+02   1.9055220e+00   1.1627000e-02  -1.4664000e-02  -4.1200000e-02   2.3800000e-04   2.3900000e-04  -2.3800000e-04
   4.9100000e+02   1.9094180e+00   4.0675000e-02  -9.7600000e-03   2.0600000e-02   2.3800000e-04   2.3900000e-04  -2.3800000e-04
   4.9200000e+02   1.9133150e+00   2.9059000e-02  -1.9546000e-02  -3.0900000e-02   2.3800000e-04   2.3900000e-04  -2.3800000e-04
   4.9300000e+02   1.9172090e+00  -2.3240000e-02  -1.1000000e-05  -1.0300000e-02   2.3800000e-04   2.3900000e-04  -2.3800000e-04
   4.9400000e+02   1.9211060e+00   6.3908000e-02   4.9210000e-03  -5.1500000e-03   2.3800000e-04   2.3900000e-04  -2.3800000e-04
   4.9500000e+02   1.9250030e+00   5.8107000e-02  -1.4642000e-02  -8.7550000e-02   2.3800000e-04   2.3900000e-04  -2.3800000e-04
   4.9600000e+02   1.9288970e+00   4.0679000e-02  -1.9540000e-02  -6.6950000e-02   2.3800000e-04   2.3900000e-04  -2.3800000e-04
   4.9700000e+02   1.9327930e+00  -5.8150000e-03   9.7770000e-03  -6.6950000e-02   2.3800000e-04   2.3900000e-04  -2.3800000e-04
   4.9800000e+02   1.9366900e+00  -2.9050000e-02  -1.4000000e-05   2.0600000e-02   2.3800000e-04   2.3900000e-04  -2.3800000e-04
   4.9900000e+02   1.9405850e+00   2.9074000e-02  -4.8886000e-02  -1.5450000e-02   2.3800000e-04   2.3900000e-04  -2.3800000e-04
   5.0000000e+02   1.9444810e+00   5.8112000e-02  -2.4421000e-02  -1.5450000e-02   2.3800000e-04   2.3900000e-04  -2.3800000e-04
   5.0100000e+02   1.9483770e+00   4.0682000e-02  -2.4430000e-02  -5.1500000e-03   2.3800000e-04   2.3900000e-04  -2.3800000e-04
   5.0200000e+02   1.9522720e+00   4.0680000e-02  -1.9540000e-02  -4.6350000e-02   2.3800000e-04   2.3900000e-04  -2.3800000e-04
   5.0300000e+02   1.9561690e+00  -1.1584000e-02  -7.3356000e-02  -5.1500000e-02   2.3800000e-04   2.3900000e-04  -2.3800000e-04
   5.0400000e+02   1.9600650e+00   5.8129000e-02  -5.8651000e-02  -7.2100000e-02   2.3800000e-04   2.3900000e-04  -2.3800000e-04
   5.0500000e+02   1.9639680e+00   1.2201000e-01   5.9000000e-05  -2.0600000e-02   2.3800000e-04   2.3900000e-04  -2.3800000e-04
   5.0600000e+02   1.9678580e+00   7.0000000e-06  -1.4670000e-02  -1.0300000e-02   2.3800000e-04   2.3900000e-04  -2.3800000e-04
   5.0700000e+02   1.9717540e+00   6.3941000e-02  -6.3539000e-02   1.0300000e-02   2.3800000e-04   2.3900000e-04  -2.3800000e-04
   5.0800000e+02   1.9756480e+00   2.9078000e-02  -5.8666000e-02  -1.0300000e-02   2.3800000e-04   2.3900000e-04  -2.3800000e-04
   5.0900000e+02   1.9795450e+00   4.6487000e-02  -1.4648000e-02   0.0000000e+00   2.3800000e-04   2.3900000e-04  -2.3800000e-04
   5.1000000e+02   1.9834410e+00   7.5516000e-02   2.9376000e-02  -5.1500000e-03   2.3800000e-04   2.3900000e-04  -2.3800000e-04
   5.1100000e+02   1.9873350e+00   1.7432000e-02  -4.8810000e-03  -1.5450000e-02   2.3800000e-04   2.3900000e-04  -2.3800000e-04
   5.1200000e+02   1.9912320e+00   2.9067000e-02  -3.4216000e-02  -5.1500000e-03   2.3800000e-04   2.3900000e-04  -2.3800000e-04
   5.1300000e+02   1.9951290e+00   2.3252000e-02  -2.4439000e-02  -7.2100000e-02   2.3800000e-04   2.3900000e-04  -2.3800000e-04
   5.1400000e+02   1.9990240e+00   7.5530000e-02   3.7000000e-05  -1.0300000e-02   2.3800000e-04   2.3900000e-04  -2.3800000e-04
   5.1500000e+02   2.0029210e+00   3.4879000e-02  -3.9103000e-02   3.0900000e-02   2.3800000e-04   2.3900000e-04  -2.3800000e-04
   5.1600000e+02   2.0068160e+00  -2.3221000e-02  -3.9131000e-02   1.0300000e-02   2.3800000e-04   2.3900000e-04  -2.3800000e-04
   5.1700000e+02   2.0107110e+00   5.2290000e-02   2.6000000e-05  -4.1200000e-02   2.3800000e-04   2.3900000e-04  -2.3800000e-04
   5.1800000e+02   2.0146080e+00   6.3922000e-02  -2.4418000e-02  -3.6050000e-02   2.3800000e-04   2.3900000e-04  -2.3800000e-04
   5.1900000e+02   2.0185030e+00   1.1635000e-02  -2.9334000e-02  -3.6050000e-02   2.3800000e-04   2.3900000e-04  -2.3800000e-04
   5.2000000e+02   2.0224000e+00   1.1639000e-02  -3.9114000e-02  -7.2100000e-02   2.3800000e-04   2.3900000e-04  -2.3800000e-04
   5.2100000e+02   2.0262970e+00  -5.7910000e-03  -3.9123000e-02  -2.5750000e-02   2.3800000e-04   2.3900000e-04  -2.3800000e-04
   5.2200000e+02   2.0301920e+00   5.8126000e-02  -5.3762000e-02  -5.1500000e-02   2.3800000e-04   2.3900000e-04  -2.3800000e-04
   5.2300000e+02   2.0340870e+00   2.9076000e-02  -5.3776000e-02  -1.5450000e-02   2.3800000e-04   2.3900000e-04  -2.3800000e-04
   5.2400000e+02   2.0379840e+00   1.7437000e-02  -1.4662000e-02  -1.0300000e-02   2.3800000e-04   2.3900000e-04  -2.3800000e-04
   5.2500000e+02   2.0418780e+00   1.7444000e-02  -2.9332000e-02  -1.5450000e-02   2.3800000e-04   2.3900000e-04  -2.3800000e-04
   5.2600000e+02   2.0457930e+00   1.7437000e-02  -1.4661000e-02   5.1500000e-03   2.3800000e-04   2.3900000e-04  -2.3800000e-04
   5.2700000e+02   2.0496710e+00   5.8122000e-02  -4.3981000e-02  -1.1845000e-01   2.3800000e-04   2.3900000e-04  -2.3800000e-04
   5.2800000e+02   2.0535660e+00  -1.1620000e-02  -6.0000000e-06  -4.6350000e-02   2.3800000e-04   2.3900000e-04  -2.3800000e-04
   5.2900000e+02   2.0574630e+00  -5.8050000e-03  -9.7830000e-03  -2.0600000e-02   2.3800000e-04   2.3900000e-04  -2.3800000e-04
   5.3000000e+02   2.0613580e+00   6.3920000e-02  -1.9528000e-02  -3.6050000e-02   2.3800000e-04   2.3900000e-04  -2.3800000e-04
   5.3100000e+02   2.0652530e+00   2.9072000e-02  -4.3996000e-02  -3.6050000e-02   2.3800000e-04   2.3900000e-04  -2.3800000e-04
   5.3200000e+02   2.0691500e+00   3.4867000e-02  -1.4653000e-02  -3.6050000e-02   2.3800000e-04   2.3900000e-04  -2.3800000e-04
   5.3300000e+02   2.0730460e+00   1.7425000e-02   9.7890000e-03   3.6050000e-02   2.3800000e-04   2.3900000e-04  -2.3800000e-04
   5.3400000e+02   2.0769420e+00   6.9729000e-02  -1.9526000e-02  -7.2100000e-02   2.3800000e-04   2.3900000e-04  -2.3800000e-04
   5.3500000e+02   2.0808390e+00   5.8131000e-02  -6.3542000e-02  -1.0300000e-02   2.3800000e-04   2.3900000e-04  -2.3800000e-04
   5.3600000e+02   2.0847340e+00  -5.7960000e-03  -2.9343000e-02  -6.6950000e-02   2.3800000e-04   2.3900000e-04  -2.3800000e-04
   5.3700000e+02   2.0886310e+00   4.0677000e-02  -1.4650000e-02  -4.1200000e-02   2.3800000e-04   2.3900000e-04  -2.3800000e-04
   5.3800000e+02   2.0925260e+00   2.3254000e-02  -2.9329000e-02   5.1500000e-03   2.3800000e-04   2.3900000e-04  -2.3800000e-04
   5.3900000e+02   2.0964230e+00  -1.1585000e-02  -7.3356000e-02  -1.5450000e-02   2.3800000e-04   2.3900000e-04  -2.3800000e-04
   5.4000000e+02   2.1003170e+00   5.2309000e-02  -3.9094000e-02  -5.1500000e-03   2.3800000e-04   2.3900000e-04  -2.3800000e-04
   5.4100000e+02   2.1042130e+00   4.6487000e-02  -1.4647000e-02  -1.5450000e-02   2.3800000e-04   2.3900000e-04  -2.3800000e-04
   5.4200000e+02   2.1081090e+00   2.3267000e-02  -5.3778000e-02  -1.5450000e-02   2.3800000e-04   2.3900000e-04  -2.3800000e-04
   5.4300000e+02   2.1120050e+00   4.0689000e-02  -3.9100000e-02  -2.0600000e-02   2.3800000e-04   2.3900000e-04  -2.3800000e-04
   5.4400000e+02   2.1159020e+00   3.4870000e-02  -1.9543000e-02  -6.1800000e-02   2.3800000e-04   2.3900000e-04  -2.3800000e-04
   5.4500000e+02   2.1197970e+00   1.1627000e-02  -1.4664000e-02  -9.7850000e-02   2.3800000e-04   2.3900000e-04  -2.3800000e-04
   5.4600000e+02   2.1236920e+00   1.7447000e-02  -3.4221000e-02  -3.6050000e-02   2.3800000e-04   2.3900000e-04  -2.3800000e-04
   5.4700000e+02   2.1275890e+00   5.8105000e-02  -9.7510000e-03  -4.1200000e-02   2.3800000e-04   2.3900000e-04  -2.3800000e-04
   5.4800000e+02   2.1314850e+00   4.0677000e-02  -1.4650000e-02  -1.0300000e-02   2.3800000e-04   2.3900000e-04  -2.3800000e-04
   5.4900000e+02   2.1353800e+00   4.0684000e-02  -2.9320000e-02  -1.5450000e-02   2.3800000e-04   2.3900000e-04  -2.3800000e-04
   5.5000000e+02   2.1392770e+00   8.1349000e-02  -1.9521000e-02  -1.5450000e-02   2.3800000e-04   2.3900000e-04  -2.3800000e-04
   5.5100000e+02   2.1431730e+00   5.8220000e-03  -2.4447000e-02  -4.6350000e-02   2.3800000e-04   2.3900000e-04  -2.3800000e-04
   5.5200000e+02   2.1470690e+00   4.0670000e-02   2.0000000e-05  -6.6950000e-02   2.3800000e-04   2.3900000e-04  -2.3800000e-04
   5.5300000e+02   2.1509650e+00   4.0670000e-02   2.0000000e-05  -7.2100000e-02   2.3800000e-04   2.3900000e-04  -2.3800000e-04
   5.5400000e+02   2.1548610e+00   2.3264000e-02  -4.8888000e-02  -4.6350000e-02   2.3800000e-04   2.3900000e-04  -2.3800000e-04
   5.5500000e+02   2.1587550e+00   1.7442000e-02  -2.4441000e-02  -2.0600000e-02   2.3800000e-04   2.3900000e-04  -2.3800000e-04
   5.5600000e+02   2.1626510e+00   7.0000000e-06  -1.4670000e-02   3.6050000e-02   2.3800000e-04   2.3900000e-04  -2.3800000e-04
   5.5700000e+02   2.1665480e+00   8.1350000e-02  -1.9520000e-02  -3.6050000e-02   2.3800000e-04   2.3900000e-04  -2.3800000e-04
   5.5800000e+02   2.1704440e+00   5.8131000e-02  -6.3541000e-02  -5.1500000e-03   2.3800000e-04   2.3900000e-04  -2.3800000e-04
   5.5900000e+02   2.1743400e+00  -2.3216000e-02  -4.8911000e-02  -7.7250000e-02   2.3800000e-04   2.3900000e-04  -2.3800000e-04
   5.6000000e+02   2.1782360e+00   2.3238000e-02   4.9010000e-03  -5.1500000e-03   2.3800000e-04   2.3900000e-04  -2.3800000e-04
   5.6100000e+02   2.1821310e+00   2.3255000e-02  -2.9328000e-02  -3.0900000e-02   2.3800000e-04   2.3900000e-04  -2.3800000e-04
   5.6200000e+02   2.1860280e+00   8.7162000e-02  -2.4408000e-02  -6.1800000e-02   2.3800000e-04   2.3900000e-04  -2.3800000e-04
   5.6300000e+02   2.1899240e+00   3.4876000e-02  -3.4213000e-02  -1.5450000e-02   2.3800000e-04   2.3900000e-04  -2.3800000e-04
   5.6400000e+02   2.1938190e+00  -3.4867000e-02   1.4653000e-02   0.0000000e+00   2.3800000e-04   2.3900000e-04  -2.3800000e-04
   5.6500000e+02   2.1977140e+00   6.3922000e-02  -2.4419000e-02   5.6650000e-02   2.3800000e-04   2.3900000e-04  -2.3800000e-04
   5.6600000e+02   2.2016120e+00   4.6487000e-02  -1.4648000e-02  -3.0900000e-02   2.3800000e-04   2.3900000e-04  -2.3800000e-04
   5.6700000e+02   2.2055080e+00   5.8102000e-02  -4.8620000e-03  -3.6050000e-02   2.3800000e-04   2.3900000e-04  -2.3800000e-04
   5.6800000e+02   2.2094040e+00  -3.4841000e-02  -3.9137000e-02  -4.6350000e-02   2.3800000e-04   2.3900000e-04  -2.3800000e-04
   5.6900000e+02   2.2133370e+00   3.4870000e-02  -1.9543000e-02  -3.0900000e-02   2.3800000e-04   2.3900000e-04  -2.3800000e-04
   5.7000000e+02   2.2171940e+00   1.1039700e-01  -1.4615000e-02  -5.1500000e-03   2.3800000e-04   2.3900000e-04  -2.3800000e-04
   5.7100000e+02   2.2210900e+00   3.4860000e-02   1.7000000e-05  -8.2400000e-02   2.3800000e-04   2.3900000e-04  -2.3800000e-04
   5.7200000e+02   2.2249860e+00   1.0000000e-05  -1.9560000e-02   4.1200000e-02   2.3800000e-04   2.3900000e-04  -2.3800000e-04
   5.7300000e+02   2.2288830e+00   4.0692000e-02  -4.3990000e-02   2.0600000e-02   2.3800000e-04   2.3900000e-04  -2.3800000e-04
   5.7400000e+02   2.2327790e+00   1.7442000e-02  -2.4441000e-02   0.0000000e+00   2.3800000e-04   2.3900000e-04  -2.3800000e-04
   5.7500000e+02   2.2366740e+00   6.3934000e-02  -4.8868000e-02  -3.0900000e-02   2.3800000e-04   2.3900000e-04  -2.3800000e-04
   5.7600000e+02   2.2405700e+00   1.1634000e-02  -2.9334000e-02  -9.7850000e-02   2.3800000e-04   2.3900000e-04  -2.3800000e-04
   5.7700000e+02   2.2444660e+00   4.0701000e-02  -6.3550000e-02  -3.6050000e-02   2.3800000e-04   2.3900000e-04  -2.3800000e-04
   5.7800000e+02   2.2483640e+00   1.1648000e-02  -5.8674000e-02  -5.6650000e-02   2.3800000e-04   2.3900000e-04  -2.3800000e-04
   5.7900000e+02   2.2522570e+00   9.2967000e-02  -1.4625000e-02  -1.0300000e-02   2.3800000e-04   2.3900000e-04  -2.3800000e-04
   5.8000000e+02   2.2561550e+00   6.3926000e-02  -3.4199000e-02  -4.1200000e-02   2.3800000e-04   2.3900000e-04  -2.3800000e-04
   5.8100000e+02   2.2600500e+00  -5.7890000e-03  -4.4013000e-02  -1.5450000e-02   2.3800000e-04   2.3900000e-04  -2.3800000e-04
   5.8200000e+02   2.2639460e+00   2.4000000e-05  -4.8900000e-02   0.0000000e+00   2.3800000e-04   2.3900000e-04  -2.3800000e-04
   5.8300000e+02   2.2678420e+00   3.4855000e-02   9.7970000e-03   2.0600000e-02   2.3800000e-04   2.3900000e-04  -2.3800000e-04
   5.8400000e+02   2.2717370e+00   4.0665000e-02   9.8000000e-03  -5.6650000e-02   2.3800000e-04   2.3900000e-04  -2.3800000e-04
   5.8500000e+02   2.2756330e+00   6.3932000e-02  -4.3978000e-02  -3.0900000e-02   2.3800000e-04   2.3900000e-04  -2.3800000e-04
   5.8600000e+02   2.2795310e+00  -1.1613000e-02  -1.4676000e-02  -4.1200000e-02   2.3800000e-04   2.3900000e-04  -2.3800000e-04
   5.8700000e+02   2.2834250e+00   4.0692000e-02  -4.3990000e-02  -3.0900000e-02   2.3800000e-04   2.3900000e-04  -2.3800000e-04
   5.8800000e+02   2.2873220e+00   9.8760000e-02   1.9609000e-02  -5.1500000e-03   2.3800000e-04   2.3900000e-04  -2.3800000e-04
   5.8900000e+02   2.2912160e+00   4.0668000e-02   4.9100000e-03   5.1500000e-03   2.3800000e-04   2.3900000e-04  -2.3800000e-04
   5.9000000e+02   2.2951120e+00   4.0684000e-02  -2.9320000e-02   5.1500000e-03   2.3800000e-04   2.3900000e-04  -2.3800000e-04
   5.9100000e+02   2.2990090e+00  -3.4839000e-02  -4.4027000e-02  -3.0900000e-02   2.3800000e-04   2.3900000e-04  -2.3800000e-04
   5.9200000e+02   2.3029050e+00   3.4881000e-02  -4.3993000e-02   0.0000000e+00   2.3800000e-04   2.3900000e-04  -2.3800000e-04
   5.9300000e+02   2.3068000e+00   8.7152000e-02  -4.8480000e-03  -3.6050000e-02   2.3800000e-04   2.3900000e-04  -2.3800000e-04
   5.9400000e+02   2.3106970e+00   3.4879000e-02  -3.9103000e-02  -9.2700000e-02   2.3800000e-04   2.3900000e-04  -2.3800000e-04
   5.9500000e+02   2.3145930e+00   1.1639000e-02  -3.9114000e-02   0.0000000e+00   2.3800000e-04   2.3900000e-04  -2.3800000e-04
   5.9600000e+02   2.3184880e+00   2.2000000e-05  -4.4010000e-02  -6.6950000e-02   2.3800000e-04   2.3900000e-04  -2.3800000e-04
   5.9700000e+02   2.3223850e+00   5.8129000e-02  -5.8651000e-02   0.0000000e+00   2.3800000e-04   2.3900000e-04  -2.3800000e-04
   5.9800000e+02   2.3262810e+00   8.7169000e-02  -3.9077000e-02  -4.1200000e-02   2.3800000e-04   2.3900000e-04  -2.3800000e-04
   5.9900000e+02   2.3301880e+00   1.1639000e-02  -3.9114000e-02  -1.0300000e-02   2.3800000e-04   2.3900000e-04  -2.3800000e-04
   6.0000000e+02   2.3340710e+00   1.1632000e-02  -2.4444000e-02   2.0600000e-02   2.3800000e-04   2.3900000e-04  -2.3800000e-04
   6.0100000e+02   2.3379680e+00   2.9065000e-02  -2.9326000e-02  -8.7550000e-02   2.3800000e-04   2.3900000e-04  -2.3800000e-04
   6.0200000e+02   2.3418640e+00   6.9720000e-02   3.4000000e-05  -5.1500000e-02   2.3800000e-04   2.3900000e-04  -2.3800000e-04
   6.0300000e+02   2.3457590e+00   6.9715000e-02   9.8140000e-03  -5.1500000e-02   2.3800000e-04   2.3900000e-04  -2.3800000e-04
   6.0400000e+02   2.3496550e+00  -2.3225000e-02  -2.9351000e-02   0.0000000e+00   2.3800000e-04   2.3900000e-04  -2.3800000e-04
   6.0500000e+02   2.3535510e+00   2.9071000e-02  -4.3996000e-02  -3.6050000e-02   2.3800000e-04   2.3900000e-04  -2.3800000e-04
   6.0600000e+02   2.3574470e+00   5.2297000e-02  -1.4645000e-02  -5.6650000e-02   2.3800000e-04   2.3900000e-04  -2.3800000e-04
   6.0700000e+02   2.3613440e+00   4.0665000e-02   9.8000000e-03   0.0000000e+00   2.3800000e-04   2.3900000e-04  -2.3800000e-04
   6.0800000e+02   2.3652390e+00   1.7430000e-02   8.0000000e-06  -1.0300000e-01   2.3800000e-04   2.3900000e-04  -2.3800000e-04
   6.0900000e+02   2.3691350e+00  -1.1599000e-02  -4.4016000e-02  -2.5750000e-02   2.3800000e-04   2.3900000e-04  -2.3800000e-04
   6.1000000e+02   2.3730320e+00   5.8107000e-02  -1.4642000e-02  -6.6950000e-02   2.3800000e-04   2.3900000e-04  -2.3800000e-04
   6.1100000e+02   2.3769280e+00   6.9730000e-02  -1.9526000e-02  -4.6350000e-02   2.3800000e-04   2.3900000e-04  -2.3800000e-04
   6.1200000e+02   2.3808250e+00  -5.8030000e-03  -1.4673000e-02   0.0000000e+00   2.3800000e-04   2.3900000e-04  -2.3800000e-04
   6.1300000e+02   2.3847180e+00   3.4896000e-02  -7.3333000e-02  -3.0900000e-02   2.3800000e-04   2.3900000e-04  -2.3800000e-04
   6.1400000e+02   2.3886140e+00  -1.7408000e-02  -4.4019000e-02  -1.0300000e-02   2.3800000e-04   2.3900000e-04  -2.3800000e-04
   6.1500000e+02   2.3925100e+00   9.8780000e-02  -1.9511000e-02   2.5750000e-02   2.3800000e-04   2.3900000e-04  -2.3800000e-04
   6.1600000e+02   2.3964060e+00   6.3915000e-02  -9.7480000e-03  -1.0300000e-02   2.3800000e-04   2.3900000e-04  -2.3800000e-04
   6.1700000e+02   2.4003030e+00   4.0701000e-02  -6.3550000e-02  -3.0900000e-02   2.3800000e-04   2.3900000e-04  -2.3800000e-04
   6.1800000e+02   2.4041980e+00   3.4891000e-02  -6.3553000e-02  -2.5750000e-02   2.3800000e-04   2.3900000e-04  -2.3800000e-04
   6.1900000e+02   2.4080930e+00   1.1622000e-02  -4.8840000e-03  -9.7850000e-02   2.3800000e-04   2.3900000e-04  -2.3800000e-04
   6.2000000e+02   2.4119900e+00   9.8784000e-02  -2.9292000e-02  -1.5450000e-02   2.3800000e-04   2.3900000e-04  -2.3800000e-04
   6.2100000e+02   2.4158850e+00   4.6492000e-02  -2.4428000e-02   2.0600000e-02   2.3800000e-04   2.3900000e-04  -2.3800000e-04
   6.2200000e+02   2.4197810e+00   1.1632000e-02  -2.4444000e-02   5.1500000e-03   2.3800000e-04   2.3900000e-04  -2.3800000e-04
   6.2300000e+02   2.4236780e+00   5.2304000e-02  -2.9315000e-02  -2.5750000e-02   2.3800000e-04   2.3900000e-04  -2.3800000e-04
   6.2400000e+02   2.4275740e+00   2.3240000e-02   1.1000000e-05  -3.6050000e-02   2.3800000e-04   2.3900000e-04  -2.3800000e-04
   6.2500000e+02   2.4314700e+00   7.5530000e-02   3.7000000e-05  -3.6050000e-02   2.3800000e-04   2.3900000e-04  -2.3800000e-04
   6.2600000e+02   2.4353670e+00   5.8100000e-02   2.9000000e-05  -9.2700000e-02   2.3800000e-04   2.3900000e-04  -2.3800000e-04
   6.2700000e+02   2.4392620e+00  -3.4843000e-02  -3.4247000e-02  -7.7250000e-02   2.3800000e-04   2.3900000e-04  -2.3800000e-04
   6.2800000e+02   2.4431560e+00   7.5542000e-02  -2.4413000e-02  -5.6650000e-02   2.3800000e-04   2.3900000e-04  -2.3800000e-04
   6.2900000e+02   2.4470540e+00   3.4862000e-02  -4.8730000e-03  -5.1500000e-03   2.3800000e-04   2.3900000e-04  -2.3800000e-04
   6.3000000e+02   2.4509480e+00   4.0689000e-02  -3.9100000e-02  -1.0300000e-02   2.3800000e-04   2.3900000e-04  -2.3800000e-04
   6.3100000e+02   2.4548440e+00  -1.1605000e-02  -2.9346000e-02  -5.1500000e-03   2.3800000e-04   2.3900000e-04  -2.3800000e-04
   6.3200000e+02   2.4587420e+00   6.3941000e-02  -6.3538000e-02   5.1500000e-03   2.3800000e-04   2.3900000e-04  -2.3800000e-04
   6.3300000e+02   2.4626440e+00   9.8784000e-02  -2.9291000e-02  -7.7250000e-02   2.3800000e-04   2.3900000e-04  -2.3800000e-04
   6.3400000e+02   2.4665320e+00   1.1618000e-02   4.8960000e-03   0.0000000e+00   2.3800000e-04   2.3900000e-04  -2.3800000e-04
   6.3500000e+02   2.4704290e+00   1.7456000e-02  -5.3782000e-02  -3.0900000e-02   2.3800000e-04   2.3900000e-04  -2.3800000e-04
   6.3600000e+02   2.4743250e+00   1.7451000e-02  -4.4002000e-02  -4.1200000e-02   2.3800000e-04   2.3900000e-04  -2.3800000e-04
   6.3700000e+02   2.4782210e+00   1.1641000e-02  -4.4004000e-02  -5.1500000e-03   2.3800000e-04   2.3900000e-04  -2.3800000e-04
   6.3800000e+02   2.4821170e+00   8.1331000e-02   1.9599000e-02  -1.0300000e-02   2.3800000e-04   2.3900000e-04  -2.3800000e-04
   6.3900000e+02   2.4860130e+00   2.9057000e-02  -1.4656000e-02   3.6050000e-02   2.3800000e-04   2.3900000e-04  -2.3800000e-04
   6.4000000e+02   2.4899090e+00   5.2300000e-02  -1.9534000e-02  -5.6650000e-02   2.3800000e-04   2.3900000e-04  -2.3800000e-04
   6.4100000e+02   2.4938050e+00   2.9074000e-02  -4.8886000e-02  -3.6050000e-02   2.3800000e-04   2.3900000e-04  -2.3800000e-04
   6.4200000e+02   2.4976990e+00   2.3257000e-02  -3.4218000e-02  -3.0900000e-02   2.3800000e-04   2.3900000e-04  -2.3800000e-04
   6.4300000e+02   2.5015950e+00   9.2960000e-02   4.6000000e-05  -3.0900000e-02   2.3800000e-04   2.3900000e-04  -2.3800000e-04
   6.4400000e+02   2.5054910e+00  -5.8290000e-03   3.9117000e-02   2.0600000e-02   2.3800000e-04   2.3900000e-04  -2.3800000e-04
   6.4500000e+02   2.5093880e+00   1.2000000e-05  -2.4450000e-02  -4.6350000e-02   2.3800000e-04   2.3900000e-04  -2.3800000e-04
   6.4600000e+02   2.5132830e+00   3.4877000e-02  -3.4213000e-02  -2.0600000e-02   2.3800000e-04   2.3900000e-04  -2.3800000e-04
   6.4700000e+02   2.5171800e+00   6.3920000e-02  -1.9528000e-02  -1.5450000e-02   2.3800000e-04   2.3900000e-04  -2.3800000e-04
   6.4800000e+02   2.5210750e+00   4.6473000e-02   1.4692000e-02  -2.0600000e-02   2.3800000e-04   2.3900000e-04  -2.3800000e-04
   6.4900000e+02   2.5249710e+00   2.3254000e-02  -2.9329000e-02  -3.0900000e-02   2.3800000e-04   2.3900000e-04  -2.3800000e-04
   6.5000000e+02   2.5288680e+00   1.1639000e-02  -3.9114000e-02  -7.2100000e-02   2.3800000e-04   2.3900000e-04  -2.3800000e-04
   6.5100000e+02   2.5327640e+00   1.1636000e-02  -3.4224000e-02  -7.7250000e-02   2.3800000e-04   2.3900000e-04  -2.3800000e-04
   6.5200000e+02   2.5366600e+00   5.8100000e-03   3.0000000e-06  -3.0900000e-02   2.3800000e-04   2.3900000e-04  -2.3800000e-04
   6.5300000e+02   2.5405560e+00   6.9739000e-02  -3.9086000e-02  -4.1200000e-02   2.3800000e-04   2.3900000e-04  -2.3800000e-04
   6.5400000e+02   2.5444520e+00   1.9000000e-05  -3.9120000e-02  -5.1500000e-02   2.3800000e-04   2.3900000e-04  -2.3800000e-04
   6.5500000e+02   2.5483470e+00   5.8122000e-02  -4.3981000e-02   0.0000000e+00   2.3800000e-04   2.3900000e-04  -2.3800000e-04
   6.5600000e+02   2.5522430e+00   9.2982000e-02  -4.3964000e-02   0.0000000e+00   2.3800000e-04   2.3900000e-04  -2.3800000e-04
   6.5700000e+02   2.5561390e+00   1.7452000e-02  -4.4001000e-02  -7.7250000e-02   2.3800000e-04   2.3900000e-04  -2.3800000e-04
   6.5800000e+02   2.5600340e+00   3.4875000e-02  -2.9323000e-02  -5.1500000e-02   2.3800000e-04   2.3900000e-04  -2.3800000e-04
   6.5900000e+02   2.5639310e+00   2.3250000e-02  -1.9549000e-02  -6.6950000e-02   2.3800000e-04   2.3900000e-04  -2.3800000e-04
   6.6000000e+02   2.5678260e+00   5.2295000e-02  -9.7540000e-03  -5.6650000e-02   2.3800000e-04   2.3900000e-04  -2.3800000e-04
   6.6100000e+02   2.5717220e+00   5.8112000e-02  -2.4421000e-02  -2.0600000e-02   2.3800000e-04   2.3900000e-04  -2.3800000e-04
   6.6200000e+02   2.5756190e+00  -5.8200000e-03   1.9557000e-02   0.0000000e+00   2.3800000e-04   2.3900000e-04  -2.3800000e-04
   6.6300000e+02   2.5795130e+00   4.0665000e-02   9.8000000e-03  -1.0300000e-02   2.3800000e-04   2.3900000e-04  -2.3800000e-04
   6.6400000e+02   2.5834110e+00   5.8105000e-02  -9.7520000e-03   5.1500000e-03   2.3800000e-04   2.3900000e-04  -2.3800000e-04
   6.6500000e+02   2.5873060e+00   4.6492000e-02  -2.4428000e-02  -5.1500000e-02   2.3800000e-04   2.3900000e-04  -2.3800000e-04
   6.6600000e+02   2.5912010e+00   1.1629000e-02  -1.9554000e-02  -3.0900000e-02   2.3800000e-04   2.3900000e-04  -2.3800000e-04
   6.6700000e+02   2.5950980e+00   5.0000000e-06  -9.7800000e-03  -4.1200000e-02   2.3800000e-04   2.3900000e-04  -2.3800000e-04
   6.6800000e+02   2.5989940e+00   7.5564000e-02  -6.8423000e-02  -1.0300000e-01   2.3800000e-04   2.3900000e-04  -2.3800000e-04
   6.6900000e+02   2.6028900e+00   3.4887000e-02  -5.3773000e-02   5.1500000e-03   2.3800000e-04   2.3900000e-04  -2.3800000e-04
   6.7000000e+02   2.6067860e+00   1.7440000e-02  -1.9551000e-02  -4.6350000e-02   2.3800000e-04   2.3900000e-04  -2.3800000e-04
   6.7100000e+02   2.6106820e+00   5.2307000e-02  -3.4204000e-02   2.5750000e-02   2.3800000e-04   2.3900000e-04  -2.3800000e-04
   6.7200000e+02   2.6145760e+00   6.3946000e-02  -7.3318000e-02  -2.0600000e-02   2.3800000e-04   2.3900000e-04  -2.3800000e-04
   6.7300000e+02   2.6184720e+00   6.9754000e-02  -6.8425000e-02  -3.6050000e-02   2.3800000e-04   2.3900000e-04  -2.3800000e-04
   6.7400000e+02   2.6223690e+00   1.1644000e-02  -4.8894000e-02  -5.1500000e-02   2.3800000e-04   2.3900000e-04  -2.3800000e-04
   6.7500000e+02   2.6262650e+00   3.4884000e-02  -4.8883000e-02  -6.1800000e-02   2.3800000e-04   2.3900000e-04  -2.3800000e-04
   6.7600000e+02   2.6301610e+00   2.9050000e-02   1.4000000e-05  -1.5450000e-02   2.3800000e-04   2.3900000e-04  -2.3800000e-04
   6.7700000e+02   2.6340560e+00  -5.7980000e-03  -2.4453000e-02  -7.7250000e-02   2.3800000e-04   2.3900000e-04  -2.3800000e-04
   6.7800000e+02   2.6379530e+00   5.8119000e-02  -3.9092000e-02   1.0300000e-02   2.3800000e-04   2.3900000e-04  -2.3800000e-04
   6.7900000e+02   2.6418480e+00   8.7150000e-02   4.2000000e-05  -2.5750000e-02   2.3800000e-04   2.3900000e-04  -2.3800000e-04
   6.8000000e+02   2.6457450e+00   2.9055000e-02  -9.7660000e-03  -4.1200000e-02   2.3800000e-04   2.3900000e-04  -2.3800000e-04
   6.8100000e+02   2.6496420e+00   4.0670000e-02   2.0000000e-05  -3.0900000e-02   2.3800000e-04   2.3900000e-04  -2.3800000e-04
   6.8200000e+02   2.6535350e+00   4.6492000e-02  -2.4428000e-02  -6.6950000e-02   2.3800000e-04   2.3900000e-04  -2.3800000e-04
   6.8300000e+02   2.6574330e+00   1.2000000e-05  -2.4450000e-02  -4.1200000e-02   2.3800000e-04   2.3900000e-04  -2.3800000e-04
   6.8400000e+02   2.6613290e+00  -5.8080000e-03  -4.8930000e-03  -7.7250000e-02   2.3800000e-04   2.3900000e-04  -2.3800000e-04
   6.8500000e+02   2.6652260e+00   5.2309000e-02  -3.9094000e-02  -4.1200000e-02   2.3800000e-04   2.3900000e-04  -2.3800000e-04
   6.8600000e+02   2.6691190e+00   3.4879000e-02  -3.9103000e-02  -2.0600000e-02   2.3800000e-04   2.3900000e-04  -2.3800000e-04
   6.8700000e+02   2.6730150e+00   1.7461000e-02  -6.3561000e-02   1.0300000e-02   2.3800000e-04   2.3900000e-04  -2.3800000e-04
   6.8800000e+02   2.6769110e+00   3.4889000e-02  -5.8663000e-02  -5.1500000e-03   2.3800000e-04   2.3900000e-04  -2.3800000e-04
   6.8900000e+02   2.6808080e+00   4.0685000e-02  -2.9320000e-02   1.0300000e-02   2.3800000e-04   2.3900000e-04  -2.3800000e-04
   6.9000000e+02   2.6847040e+00   4.0689000e-02  -3.9100000e-02  -3.0900000e-02   2.3800000e-04   2.3900000e-04  -2.3800000e-04
   6.9100000e+02   2.6886000e+00   6.3931000e-02  -4.3979000e-02  -5.1500000e-02   2.3800000e-04   2.3900000e-04  -2.3800000e-04
   6.9200000e+02   2.6924950e+00   4.6501000e-02  -4.3988000e-02  -2.5750000e-02   2.3800000e-04   2.3900000e-04  -2.3800000e-04
   6.9300000e+02   2.6963910e+00   2.3273000e-02  -6.8449000e-02  -2.5750000e-02   2.3800000e-04   2.3900000e-04  -2.3800000e-04
   6.9400000e+02   2.7002870e+00   2.3249000e-02  -1.9549000e-02  -5.1500000e-03   2.3800000e-04   2.3900000e-04  -2.3800000e-04
   6.9500000e+02   2.7041840e+00   4.6482000e-02  -4.8680000e-03   0.0000000e+00   2.3800000e-04   2.3900000e-04  -2.3800000e-04
   6.9600000e+02   2.7080790e+00   8.7162000e-02  -2.4408000e-02  -1.0300000e-02   2.3800000e-04   2.3900000e-04  -2.3800000e-04
   6.9700000e+02   2.7119870e+00   1.1642000e-02  -4.4004000e-02  -3.6050000e-02   2.3800000e-04   2.3900000e-04  -2.3800000e-04
   6.9800000e+02   2.7158720e+00   2.9040000e-02   1.9574000e-02  -3.0900000e-02   2.3800000e-04   2.3900000e-04  -2.3800000e-04
   6.9900000e+02   2.7197660e+00   4.0660000e-02   1.9580000e-02   1.0300000e-02   2.3800000e-04   2.3900000e-04  -2.3800000e-04
   7.0000000e+02   2.7236630e+00   2.9057000e-02  -1.4656000e-02  -9.7850000e-02   2.3800000e-04   2.3900000e-04  -2.3800000e-04
   7.0100000e+02   2.7275580e+00   3.4884000e-02  -4.8883000e-02  -2.5750000e-02   2.3800000e-04   2.3900000e-04  -2.3800000e-04
   7.0200000e+02   2.7314540e+00  -2.3233000e-02  -1.4681000e-02  -6.6950000e-02   2.3800000e-04   2.3900000e-04  -2.3800000e-04
   7.0300000e+02   2.7353510e+00   6.3908000e-02   4.9220000e-03  -1.0300000e-02   2.3800000e-04   2.3900000e-04  -2.3800000e-04
   7.0400000e+02   2.7392460e+00   5.8119000e-02  -3.9091000e-02  -2.5750000e-02   2.3800000e-04   2.3900000e-04  -2.3800000e-04
   7.0500000e+02   2.7431430e+00   1.1639000e-02  -3.9114000e-02  -4.1200000e-02   2.3800000e-04   2.3900000e-04  -2.3800000e-04
   7.0600000e+02   2.7470390e+00   1.1646000e-02  -5.3784000e-02   1.5450000e-02   2.3800000e-04   2.3900000e-04  -2.3800000e-04
   7.0700000e+02   2.7509340e+00   5.8240000e-03  -2.9337000e-02  -9.7850000e-02   2.3800000e-04   2.3900000e-04  -2.3800000e-04
   7.0800000e+02   2.7548310e+00   8.1359000e-02  -3.9081000e-02  -6.1800000e-02   2.3800000e-04   2.3900000e-04  -2.3800000e-04
   7.0900000e+02   2.7587260e+00   3.4891000e-02  -6.3553000e-02  -4.6350000e-02   2.3800000e-04   2.3900000e-04  -2.3800000e-04
   7.1000000e+02   2.7626220e+00   1.1639000e-02  -3.9114000e-02  -4.6350000e-02   2.3800000e-04   2.3900000e-04  -2.3800000e-04
   7.1100000e+02   2.7665190e+00   5.2302000e-02  -2.4424000e-02  -1.5450000e-02   2.3800000e-04   2.3900000e-04  -2.3800000e-04
   7.1200000e+02   2.7704140e+00   2.2000000e-05  -4.4010000e-02   0.0000000e+00   2.3800000e-04   2.3900000e-04  -2.3800000e-04
   7.1300000e+02   2.7743100e+00   2.3259000e-02  -3.9108000e-02   2.0600000e-02   2.3800000e-04   2.3900000e-04  -2.3800000e-04
   7.1400000e+02   2.7782070e+00   3.4875000e-02  -2.9323000e-02  -7.2100000e-02   2.3800000e-04   2.3900000e-04  -2.3800000e-04
   7.1500000e+02   2.7821020e+00   4.0677000e-02  -1.4650000e-02  -3.6050000e-02   2.3800000e-04   2.3900000e-04  -2.3800000e-04
   7.1600000e+02   2.7859960e+00   4.0685000e-02  -2.9320000e-02  -5.6650000e-02   2.3800000e-04   2.3900000e-04  -2.3800000e-04
   7.1700000e+02   2.7898930e+00   4.0668000e-02   4.9100000e-03  -2.5750000e-02   2.3800000e-04   2.3900000e-04  -2.3800000e-04
   7.1800000e+02   2.7937890e+00   4.0677000e-02  -1.4650000e-02  -1.0300000e-02   2.3800000e-04   2.3900000e-04  -2.3800000e-04
   7.1900000e+02   2.7976850e+00  -5.8080000e-03  -4.8930000e-03  -3.0900000e-02   2.3800000e-04   2.3900000e-04  -2.3800000e-04
   7.2000000e+02   2.8015810e+00  -1.1618000e-02  -4.8960000e-03   5.1500000e-03   2.3800000e-04   2.3900000e-04  -2.3800000e-04
   7.2100000e+02   2.8054760e+00   5.8107000e-02  -1.4642000e-02  -2.0600000e-02   2.3800000e-04   2.3900000e-04  -2.3800000e-04
   7.2200000e+02   2.8093730e+00   4.0670000e-02   2.0000000e-05  -1.5450000e-02   2.3800000e-04   2.3900000e-04  -2.3800000e-04
   7.2300000e+02   2.8132680e+00   2.9071000e-02  -4.3996000e-02  -4.6350000e-02   2.3800000e-04   2.3900000e-04  -2.3800000e-04
   7.2400000e+02   2.8171650e+00   5.8240000e-03  -2.9337000e-02  -8.2400000e-02   2.3800000e-04   2.3900000e-04  -2.3800000e-04
   7.2500000e+02   2.8210610e+00   1.1629000e-02  -1.9554000e-02  -1.0300000e-01   2.3800000e-04   2.3900000e-04  -2.3800000e-04
   7.2600000e+02   2.8249560e+00   8.7155000e-02  -9.7370000e-03  -4.1200000e-02   2.3800000e-04   2.3900000e-04  -2.3800000e-04
   7.2700000e+02   2.8288530e+00   2.9055000e-02  -9.7660000e-03   1.5450000e-02   2.3800000e-04   2.3900000e-04  -2.3800000e-04
   7.2800000e+02   2.8327490e+00   5.8510000e-03  -8.3127000e-02  -3.6050000e-02   2.3800000e-04   2.3900000e-04  -2.3800000e-04
   7.2900000e+02   2.8366460e+00   2.7000000e-05  -5.3790000e-02  -1.5450000e-02   2.3800000e-04   2.3900000e-04  -2.3800000e-04
   7.3000000e+02   2.8405390e+00   1.7440000e-02  -1.9551000e-02  -1.5450000e-02   2.3800000e-04   2.3900000e-04  -2.3800000e-04
   7.3100000e+02   2.8444350e+00   1.1041200e-01  -4.3955000e-02  -3.0900000e-02   2.3800000e-04   2.3900000e-04  -2.3800000e-04
   7.3200000e+02   2.8483670e+00   4.6497000e-02  -3.4207000e-02  -7.7250000e-02   2.3800000e-04   2.3900000e-04  -2.3800000e-04
   7.3300000e+02   2.8522260e+00  -1.1605000e-02  -2.9346000e-02  -5.6650000e-02   2.3800000e-04   2.3900000e-04  -2.3800000e-04
   7.3400000e+02   2.8561240e+00   6.3912000e-02  -4.8590000e-03  -4.1200000e-02   2.3800000e-04   2.3900000e-04  -2.3800000e-04
   7.3500000e+02   2.8600200e+00   6.3917000e-02  -1.4639000e-02   0.0000000e+00   2.3800000e-04   2.3900000e-04  -2.3800000e-04
   7.3600000e+02   2.8639150e+00   8.7166000e-02  -3.4188000e-02   1.0300000e-02   2.3800000e-04   2.3900000e-04  -2.3800000e-04
   7.3700000e+02   2.8678110e+00   0.0000000e+00   0.0000000e+00  -5.1500000e-02   2.3800000e-04   2.3900000e-04  -2.3800000e-04
   7.3800000e+02   2.8717070e+00   2.3242000e-02  -4.8790000e-03   1.5450000e-02   2.3800000e-04   2.3900000e-04  -2.3800000e-04
   7.3900000e+02   2.8756030e+00   7.5532000e-02  -4.8540000e-03  -4.1200000e-02   2.3800000e-04   2.3900000e-04  -2.3800000e-04
   7.4000000e+02   2.8794990e+00   4.0689000e-02  -3.9100000e-02  -1.0300000e-02   2.3800000e-04   2.3900000e-04  -2.3800000e-04
   7.4100000e+02   2.8833960e+00   6.3910000e-02   3.2000000e-05  -6.6950000e-02   2.3800000e-04   2.3900000e-04  -2.3800000e-04
   7.4200000e+02   2.8872910e+00  -2.3218000e-02  -4.4021000e-02  -7.7250000e-02   2.3800000e-04   2.3900000e-04  -2.3800000e-04
   7.4300000e+02   2.8911880e+00   4.0694000e-02  -4.8880000e-02   5.1500000e-03   2.3800000e-04   2.3900000e-04  -2.3800000e-04
   7.4400000e+02   2.8950830e+00   8.7179000e-02  -5.8637000e-02  -2.0600000e-02   2.3800000e-04   2.3900000e-04  -2.3800000e-04
   7.4500000e+02   2.8989780e+00   1.7447000e-02  -3.4221000e-02   2.0600000e-02   2.3800000e-04   2.3900000e-04  -2.3800000e-04
   7.4600000e+02   2.9028740e+00   1.7445000e-02  -2.9331000e-02  -7.2100000e-02   2.3800000e-04   2.3900000e-04  -2.3800000e-04
   7.4700000e+02   2.9067700e+00   1.1651000e-02  -6.3564000e-02  -1.5450000e-02   2.3800000e-04   2.3900000e-04  -2.3800000e-04
   7.4800000e+02   2.9106660e+00   3.4896000e-02  -7.3333000e-02  -2.5750000e-02   2.3800000e-04   2.3900000e-04  -2.3800000e-04
   7.4900000e+02   2.9145630e+00   9.2969000e-02  -1.9515000e-02  -7.2100000e-02   2.3800000e-04   2.3900000e-04  -2.3800000e-04
   7.5000000e+02   2.9184590e+00   4.0684000e-02  -2.9320000e-02   0.0000000e+00   2.3800000e-04   2.3900000e-04  -2.3800000e-04
   7.5100000e+02   2.9223540e+00   2.3252000e-02  -2.4439000e-02  -7.7250000e-02   2.3800000e-04   2.3900000e-04  -2.3800000e-04
   7.5200000e+02   2.9262500e+00  -5.7940000e-03  -3.4233000e-02   1.0300000e-02   2.3800000e-04   2.3900000e-04  -2.3800000e-04
   7.5300000e+02   2.9301460e+00   4.0668000e-02   4.9100000e-03  -5.1500000e-03   2.3800000e-04   2.3900000e-04  -2.3800000e-04
   7.5400000e+02   2.9340420e+00   8.7138000e-02   2.4492000e-02   5.1500000e-03   2.3800000e-04   2.3900000e-04  -2.3800000e-04
   7.5500000e+02   2.9379380e+00   1.7442000e-02  -2.4441000e-02  -4.1200000e-02   2.3800000e-04   2.3900000e-04  -2.3800000e-04
   7.5600000e+02   2.9418340e+00   5.8170000e-03  -1.4667000e-02  -8.2400000e-02   2.3800000e-04   2.3900000e-04  -2.3800000e-04
   7.5700000e+02   2.9457300e+00   2.9050000e-02   1.4000000e-05  -5.6650000e-02   2.3800000e-04   2.3900000e-04  -2.3800000e-04
   7.5800000e+02   2.9496270e+00   6.9718000e-02   4.9240000e-03  -7.2100000e-02   2.3800000e-04   2.3900000e-04  -2.3800000e-04
   7.5900000e+02   2.9535210e+00   3.4887000e-02  -5.3773000e-02  -5.6650000e-02   2.3800000e-04   2.3900000e-04  -2.3800000e-04
   7.6000000e+02   2.9574170e+00  -3.4848000e-02  -2.4467000e-02  -5.6650000e-02   2.3800000e-04   2.3900000e-04  -2.3800000e-04
   7.6100000e+02   2.9613200e+00   5.2312000e-02  -4.3984000e-02   5.1500000e-03   2.3800000e-04   2.3900000e-04  -2.3800000e-04
   7.6200000e+02   2.9652090e+00   5.2312000e-02  -4.3984000e-02  -1.5450000e-02   2.3800000e-04   2.3900000e-04  -2.3800000e-04
   7.6300000e+02   2.9691050e+00   3.4875000e-02  -2.9323000e-02  -8.2400000e-02   2.3800000e-04   2.3900000e-04  -2.3800000e-04
   7.6400000e+02   2.9730010e+00   2.9069000e-02  -3.9106000e-02  -5.6650000e-02   2.3800000e-04   2.3900000e-04  -2.3800000e-04
   7.6500000e+02   2.9768960e+00  -3.4841000e-02  -3.9137000e-02  -5.6650000e-02   2.3800000e-04   2.3900000e-04  -2.3800000e-04
   7.6600000e+02   2.9807930e+00   5.2311000e-02  -4.3985000e-02  -1.5450000e-02   2.3800000e-04   2.3900000e-04  -2.3800000e-04
   7.6700000e+02   2.9846890e+00   6.3934000e-02  -4.8869000e-02  -2.0600000e-02   2.3800000e-04   2.3900000e-04  -2.3800000e-04
   7.6800000e+02   2.9885850e+00   1.4000000e-05  -2.9340000e-02  -2.5750000e-02   2.3800000e-04   2.3900000e-04  -2.3800000e-04
   7.6900000e+02   2.9924810e+00   1.9000000e-05  -3.9120000e-02   1.0300000e-02   2.3800000e-04   2.3900000e-04  -2.3800000e-04
   7.7000000e+02   2.9963770e+00   1.2000000e-05  -2.4450000e-02   1.0300000e-02   2.3800000e-04   2.3900000e-04  -2.3800000e-04
   7.7100000e+02   3.0002730e+00   5.8122000e-02  -4.3981000e-02  -4.1200000e-02   2.3800000e-04   2.3900000e-04  -2.3800000e-04
   7.7200000e+02   3.0041680e+00   2.3245000e-02  -9.7690000e-03  -1.5450000e-02   2.3800000e-04   2.3900000e-04  -2.3800000e-04
   7.7300000e+02   3.0080650e+00  -2.9055000e-02   9.7660000e-03  -1.5450000e-02   2.3800000e-04   2.3900000e-04  -2.3800000e-04
   7.7400000e+02   3.0119600e+00   3.4865000e-02  -9.7630000e-03  -7.7250000e-02   2.3800000e-04   2.3900000e-04  -2.3800000e-04
   7.7500000e+02   3.0158550e+00   5.2312000e-02  -4.3984000e-02  -5.1500000e-03   2.3800000e-04   2.3900000e-04  -2.3800000e-04
   7.7600000e+02   3.0197520e+00   8.1355000e-02  -2.9300000e-02  -6.6950000e-02   2.3800000e-04   2.3900000e-04  -2.3800000e-04
   7.7700000e+02   3.0236480e+00   4.0670000e-02   2.0000000e-05  -5.1500000e-03   2.3800000e-04   2.3900000e-04  -2.3800000e-04
   7.7800000e+02   3.0275500e+00   5.8320000e-03  -4.4007000e-02  -4.1200000e-02   2.3800000e-04   2.3900000e-04  -2.3800000e-04
   7.7900000e+02   3.0314400e+00   5.8124000e-02  -4.8872000e-02  -2.5750000e-02   2.3800000e-04   2.3900000e-04  -2.3800000e-04
   7.8000000e+02   3.0353350e+00   3.4858000e-02   4.9070000e-03  -4.1200000e-02   2.3800000e-04   2.3900000e-04  -2.3800000e-04
   7.8100000e+02   3.0392320e+00   6.3915000e-02  -9.7490000e-03  -9.7850000e-02   2.3800000e-04   2.3900000e-04  -2.3800000e-04
   7.8200000e+02   3.0431270e+00   9.0000000e-06  -1.9560000e-02   1.0300000e-02   2.3800000e-04   2.3900000e-04  -2.3800000e-04
   7.8300000e+02   3.0470400e+00  -5.7750000e-03  -7.3353000e-02  -4.1200000e-02   2.3800000e-04   2.3900000e-04  -2.3800000e-04
   7.8400000e+02   3.0509200e+00   5.8131000e-02  -6.3542000e-02  -1.5450000e-02   2.3800000e-04   2.3900000e-04  -2.3800000e-04
   7.8500000e+02   3.0548150e+00   5.2290000e-02   2.6000000e-05  -1.0300000e-02   2.3800000e-04   2.3900000e-04  -2.3800000e-04
   7.8600000e+02   3.0587110e+00   4.6490000e-02  -1.9537000e-02  -2.5750000e-02   2.3800000e-04   2.3900000e-04  -2.3800000e-04
   7.8700000e+02   3.0626080e+00   1.1639000e-02  -3.9114000e-02  -1.5450000e-02   2.3800000e-04   2.3900000e-04  -2.3800000e-04
   7.8800000e+02   3.0665040e+00   1.1639000e-02  -3.9114000e-02  -9.7850000e-02   2.3800000e-04   2.3900000e-04  -2.3800000e-04
   7.8900000e+02   3.0703980e+00   6.9718000e-02   4.9240000e-03  -2.5750000e-02   2.3800000e-04   2.3900000e-04  -2.3800000e-04
   7.9000000e+02   3.0742940e+00   6.9727000e-02  -1.4636000e-02  -5.6650000e-02   2.3800000e-04   2.3900000e-04  -2.3800000e-04
   7.9100000e+02   3.0781910e+00   7.5542000e-02  -2.4413000e-02  -5.6650000e-02   2.3800000e-04   2.3900000e-04  -2.3800000e-04
   7.9200000e+02   3.0820860e+00  -3.4853000e-02  -1.4687000e-02   1.0300000e-02   2.3800000e-04   2.3900000e-04  -2.3800000e-04
   7.9300000e+02   3.0859820e+00   1.1613000e-02   1.4676000e-02  -1.0300000e-02   2.3800000e-04   2.3900000e-04  -2.3800000e-04
   7.9400000e+02   3.0898770e+00   9.2967000e-02  -1.4625000e-02   5.1500000e-03   2.3800000e-04   2.3900000e-04  -2.3800000e-04
   7.9500000e+02   3.0937740e+00   5.8290000e-03  -3.9117000e-02  -2.0600000e-02   2.3800000e-04   2.3900000e-04  -2.3800000e-04
   7.9600000e+02   3.0976700e+00   1.1629000e-02  -1.9554000e-02   0.0000000e+00   2.3800000e-04   2.3900000e-04  -2.3800000e-04
   7.9700000e+02   3.1015670e+00   3.4876000e-02  -3.4213000e-02  -3.0900000e-02   2.3800000e-04   2.3900000e-04  -2.3800000e-04
   7.9800000e+02   3.1054620e+00   5.8121000e-02  -4.3982000e-02  -5.6650000e-02   2.3800000e-04   2.3900000e-04  -2.3800000e-04
   7.9900000e+02   3.1093580e+00   2.9052000e-02  -4.8760000e-03   5.1500000e-03   2.3800000e-04   2.3900000e-04  -2.3800000e-04
   8.0000000e+02   3.1132540e+00  -2.9040000e-02  -1.9574000e-02  -5.1500000e-03   2.3800000e-04   2.3900000e-04  -2.3800000e-04
   8.0100000e+02   3.1171500e+00   2.9069000e-02  -3.9106000e-02   3.0900000e-02   2.3800000e-04   2.3900000e-04  -2.3800000e-04
   8.0200000e+02   3.1210470e+00   5.8129000e-02  -5.8651000e-02   2.0600000e-02   2.3800000e-04   2.3900000e-04  -2.3800000e-04
   8.0300000e+02   3.1249410e+00   5.8320000e-03  -4.4007000e-02  -1.5450000e-02   2.3800000e-04   2.3900000e-04  -2.3800000e-04
   8.0400000e+02   3.1288360e+00   5.2297000e-02  -1.4644000e-02  -2.0600000e-02   2.3800000e-04   2.3900000e-04  -2.3800000e-04
   8.0500000e+02   3.1327330e+00  -5.7950000e-03  -2.9343000e-02  -3.0900000e-02   2.3800000e-04   2.3900000e-04  -2.3800000e-04
   8.0600000e+02   3.1366280e+00   1.7457000e-02  -5.3781000e-02  -8.2400000e-02   2.3800000e-04   2.3900000e-04  -2.3800000e-04
   8.0700000e+02   3.1405250e+00   6.9742000e-02  -4.3976000e-02  -7.2100000e-02   2.3800000e-04   2.3900000e-04  -2.3800000e-04
   8.0800000e+02   3.1444210e+00   5.8010000e-03   1.9563000e-02  -3.6050000e-02   2.3800000e-04   2.3900000e-04  -2.3800000e-04
   8.0900000e+02   3.1483160e+00   2.3245000e-02  -9.7690000e-03   1.5450000e-02   2.3800000e-04   2.3900000e-04  -2.3800000e-04
   8.1000000e+02   3.1522130e+00   6.3931000e-02  -4.3979000e-02  -5.1500000e-03   2.3800000e-04   2.3900000e-04  -2.3800000e-04
   8.1100000e+02   3.1561080e+00   5.8121000e-02  -4.3982000e-02  -3.6050000e-02   2.3800000e-04   2.3900000e-04  -2.3800000e-04
   8.1200000e+02   3.1600050e+00   2.3247000e-02  -1.4659000e-02   4.1200000e-02   2.3800000e-04   2.3900000e-04  -2.3800000e-04
   8.1300000e+02   3.1639010e+00   2.3240000e-02   1.1000000e-05  -4.1200000e-02   2.3800000e-04   2.3900000e-04  -2.3800000e-04
   8.1400000e+02   3.1677960e+00   1.0459900e-01  -3.9068000e-02  -4.1200000e-02   2.3800000e-04   2.3900000e-04  -2.3800000e-04
   8.1500000e+02   3.1716920e+00   4.0692000e-02  -4.3990000e-02  -3.0900000e-02   2.3800000e-04   2.3900000e-04  -2.3800000e-04
   8.1600000e+02   3.1755870e+00   2.9057000e-02  -1.4656000e-02  -4.6350000e-02   2.3800000e-04   2.3900000e-04  -2.3800000e-04
   8.1700000e+02   3.1794850e+00   7.5545000e-02  -2.9303000e-02   5.1500000e-03   2.3800000e-04   2.3900000e-04  -2.3800000e-04
   8.1800000e+02   3.1833790e+00   1.0000000e-05  -1.9560000e-02   1.0300000e-02   2.3800000e-04   2.3900000e-04  -2.3800000e-04
   8.1900000e+02   3.1872750e+00   3.1000000e-05  -6.3570000e-02   1.0300000e-02   2.3800000e-04   2.3900000e-04  -2.3800000e-04
   8.2000000e+02   3.1911720e+00  -5.7910000e-03  -3.9123000e-02  -6.6950000e-02   2.3800000e-04   2.3900000e-04  -2.3800000e-04
   8.2100000e+02   3.1950670e+00   4.6490000e-02  -1.9537000e-02  -2.0600000e-02   2.3800000e-04   2.3900000e-04  -2.3800000e-04
   8.2200000e+02   3.1989640e+00   5.8370000e-03  -5.3787000e-02  -5.1500000e-03   2.3800000e-04   2.3900000e-04  -2.3800000e-04
   8.2300000e+02   3.2028600e+00  -1.1611000e-02  -1.9566000e-02  -6.6950000e-02   2.3800000e-04   2.3900000e-04  -2.3800000e-04
   8.2400000e+02   3.2067550e+00   5.2328000e-02  -7.8215000e-02  -1.5450000e-02   2.3800000e-04   2.3900000e-04  -2.3800000e-04
   8.2500000e+02   3.2106870e+00   1.2000000e-05  -2.4450000e-02  -7.7250000e-02   2.3800000e-04   2.3900000e-04  -2.3800000e-04
   8.2600000e+02   3.2145470e+00   1.7451000e-02  -4.4002000e-02   3.6050000e-02   2.3800000e-04   2.3900000e-04  -2.3800000e-04
   8.2700000e+02   3.2184430e+00   2.9062000e-02  -2.4436000e-02  -3.6050000e-02   2.3800000e-04   2.3900000e-04  -2.3800000e-04
   8.2800000e+02   3.2223390e+00  -1.1606000e-02  -2.9346000e-02  -3.0900000e-02   2.3800000e-04   2.3900000e-04  -2.3800000e-04
   8.2900000e+02   3.2262350e+00   6.9730000e-02  -1.9526000e-02  -2.5750000e-02   2.3800000e-04   2.3900000e-04  -2.3800000e-04
   8.3000000e+02   3.2301310e+00   5.8105000e-02  -9.7510000e-03  -9.2700000e-02   2.3800000e-04   2.3900000e-04  -2.3800000e-04
   8.3100000e+02   3.2340280e+00   2.9055000e-02  -9.7660000e-03  -4.6350000e-02   2.3800000e-04   2.3900000e-04  -2.3800000e-04
   8.3200000e+02   3.2379220e+00   4.0665000e-02   9.8000000e-03  -4.1200000e-02   2.3800000e-04   2.3900000e-04  -2.3800000e-04
   8.3300000e+02   3.2418180e+00   4.0668000e-02   4.9100000e-03   0.0000000e+00   2.3800000e-04   2.3900000e-04  -2.3800000e-04
   8.3400000e+02   3.2457140e+00   5.2302000e-02  -2.4424000e-02  -3.6050000e-02   2.3800000e-04   2.3900000e-04  -2.3800000e-04
   8.3500000e+02   3.2496270e+00  -3.4862000e-02   4.8730000e-03  -1.0300000e-02   2.3800000e-04   2.3900000e-04  -2.3800000e-04
   8.3600000e+02   3.2535050e+00   1.1627000e-02  -1.4664000e-02   1.5450000e-02   2.3800000e-04   2.3900000e-04  -2.3800000e-04
   8.3700000e+02   3.2574020e+00   9.2958000e-02   4.9350000e-03  -8.7550000e-02   2.3800000e-04   2.3900000e-04  -2.3800000e-04
   8.3800000e+02   3.2612970e+00   1.7461000e-02  -6.3562000e-02  -6.6950000e-02   2.3800000e-04   2.3900000e-04  -2.3800000e-04
   8.3900000e+02   3.2651940e+00   2.1000000e-05  -4.4010000e-02  -7.2100000e-02   2.3800000e-04   2.3900000e-04  -2.3800000e-04
   8.4000000e+02   3.2690900e+00   2.9057000e-02  -1.4656000e-02  -1.0300000e-02   2.3800000e-04   2.3900000e-04  -2.3800000e-04
   8.4100000e+02   3.2729860e+00   4.0689000e-02  -3.9100000e-02  -2.0600000e-02   2.3800000e-04   2.3900000e-04  -2.3800000e-04
   8.4200000e+02   3.2768850e+00   8.7178000e-02  -5.8638000e-02  -2.0600000e-02   2.3800000e-04   2.3900000e-04  -2.3800000e-04
   8.4300000e+02   3.2807780e+00  -5.7790000e-03  -6.3573000e-02  -1.5450000e-02   2.3800000e-04   2.3900000e-04  -2.3800000e-04
   8.4400000e+02   3.2846740e+00   3.4867000e-02  -1.4653000e-02   2.5750000e-02   2.3800000e-04   2.3900000e-04  -2.3800000e-04
   8.4500000e+02   3.2885700e+00   2.9065000e-02  -2.9326000e-02  -3.0900000e-02   2.3800000e-04   2.3900000e-04  -2.3800000e-04
   8.4600000e+02   3.2924660e+00   8.7167000e-02  -3.4187000e-02  -2.0600000e-02   2.3800000e-04   2.3900000e-04  -2.3800000e-04
   8.4700000e+02   3.2963600e+00   7.5545000e-02  -2.9303000e-02  -5.6650000e-02   2.3800000e-04   2.3900000e-04  -2.3800000e-04
   8.4800000e+02   3.3002560e+00  -1.1625000e-02   9.7740000e-03  -7.7250000e-02   2.3800000e-04   2.3900000e-04  -2.3800000e-04
   8.4900000e+02   3.3041530e+00   2.9057000e-02  -1.4656000e-02   1.0300000e-02   2.3800000e-04   2.3900000e-04  -2.3800000e-04
   8.5000000e+02   3.3080480e+00   6.3910000e-02   3.2000000e-05  -1.0300000e-02   2.3800000e-04   2.3900000e-04  -2.3800000e-04
   8.5100000e+02   3.3119450e+00   2.3240000e-02   1.1000000e-05   5.1500000e-03   2.3800000e-04   2.3900000e-04  -2.3800000e-04
   8.5200000e+02   3.3158410e+00   3.4872000e-02  -2.4433000e-02  -3.0900000e-02   2.3800000e-04   2.3900000e-04  -2.3800000e-04
   8.5300000e+02   3.3197360e+00   4.0682000e-02  -2.4430000e-02  -1.0300000e-02   2.3800000e-04   2.3900000e-04  -2.3800000e-04
   8.5400000e+02   3.3236330e+00   4.0672000e-02  -4.8700000e-03  -2.0600000e-02   2.3800000e-04   2.3900000e-04  -2.3800000e-04
   8.5500000e+02   3.3275410e+00   6.3919000e-02  -1.9529000e-02  -8.2400000e-02   2.3800000e-04   2.3900000e-04  -2.3800000e-04
   8.5600000e+02   3.3314240e+00   1.1639000e-02  -3.9114000e-02  -2.0600000e-02   2.3800000e-04   2.3900000e-04  -2.3800000e-04
   8.5700000e+02   3.3353210e+00   8.1361000e-02  -4.3971000e-02  -4.1200000e-02   2.3800000e-04   2.3900000e-04  -2.3800000e-04
   8.5800000e+02   3.3392160e+00  -5.7830000e-03  -5.3793000e-02   0.0000000e+00   2.3800000e-04   2.3900000e-04  -2.3800000e-04
   8.5900000e+02   3.3431120e+00   1.7449000e-02  -3.9111000e-02  -1.0300000e-02   2.3800000e-04   2.3900000e-04  -2.3800000e-04
   8.6000000e+02   3.3470090e+00   4.0677000e-02  -1.4650000e-02  -2.5750000e-02   2.3800000e-04   2.3900000e-04  -2.3800000e-04
   8.6100000e+02   3.3509050e+00   1.7452000e-02  -4.4001000e-02  -5.1500000e-03   2.3800000e-04   2.3900000e-04  -2.3800000e-04
   8.6200000e+02   3.3547990e+00   4.6495000e-02  -2.9317000e-02  -8.2400000e-02   2.3800000e-04   2.3900000e-04  -2.3800000e-04
   8.6300000e+02   3.3586950e+00   2.9045000e-02   9.7940000e-03   0.0000000e+00   2.3800000e-04   2.3900000e-04  -2.3800000e-04
   8.6400000e+02   3.3625910e+00   8.7167000e-02  -3.4187000e-02  -4.6350000e-02   2.3800000e-04   2.3900000e-04  -2.3800000e-04
   8.6500000e+02   3.3664880e+00   6.3922000e-02  -2.4418000e-02  -5.1500000e-02   2.3800000e-04   2.3900000e-04  -2.3800000e-04
   8.6600000e+02   3.3703840e+00   1.1627000e-02  -1.4664000e-02   5.1500000e-03   2.3800000e-04   2.3900000e-04  -2.3800000e-04
   8.6700000e+02   3.3742800e+00   1.1615000e-02   9.7860000e-03  -5.1500000e-03   2.3800000e-04   2.3900000e-04  -2.3800000e-04
   8.6800000e+02   3.3781750e+00   4.0677000e-02  -1.4650000e-02   1.5450000e-02   2.3800000e-04   2.3900000e-04  -2.3800000e-04
   8.6900000e+02   3.3820720e+00   8.7141000e-02   1.9602000e-02  -6.1800000e-02   2.3800000e-04   2.3900000e-04  -2.3800000e-04
   8.7000000e+02   3.3859670e+00   5.8114000e-02  -2.9312000e-02  -3.6050000e-02   2.3800000e-04   2.3900000e-04  -2.3800000e-04
   8.7100000e+02   3.3898630e+00  -1.7409000e-02  -4.4018000e-02  -6.1800000e-02   2.3800000e-04   2.3900000e-04  -2.3800000e-04
   8.7200000e+02   3.3937590e+00   6.3917000e-02  -1.4639000e-02  -3.0900000e-02   2.3800000e-04   2.3900000e-04  -2.3800000e-04
   8.7300000e+02   3.3976550e+00   6.3905000e-02   9.8120000e-03  -1.0300000e-02   2.3800000e-04   2.3900000e-04  -2.3800000e-04
   8.7400000e+02   3.4015510e+00   4.0682000e-02  -2.4430000e-02  -3.6050000e-02   2.3800000e-04   2.3900000e-04  -2.3800000e-04
   8.7500000e+02   3.4054480e+00  -3.4829000e-02  -6.3587000e-02   2.0600000e-02   2.3800000e-04   2.3900000e-04  -2.3800000e-04
   8.7600000e+02   3.4093420e+00   1.7452000e-02  -4.4001000e-02   5.1500000e-03   2.3800000e-04   2.3900000e-04  -2.3800000e-04
   8.7700000e+02   3.4132370e+00   1.1040000e-01  -1.9505000e-02  -2.0600000e-02   2.3800000e-04   2.3900000e-04  -2.3800000e-04
   8.7800000e+02   3.4171340e+00   3.4860000e-02   1.7000000e-05  -4.6350000e-02   2.3800000e-04   2.3900000e-04  -2.3800000e-04
   8.7900000e+02   3.4210300e+00   3.1000000e-05  -6.3570000e-02  -4.1200000e-02   2.3800000e-04   2.3900000e-04  -2.3800000e-04
   8.8000000e+02   3.4249260e+00   1.1642000e-02  -4.4004000e-02  -6.6950000e-02   2.3800000e-04   2.3900000e-04  -2.3800000e-04
   8.8100000e+02   3.4288220e+00   2.3262000e-02  -4.3998000e-02  -3.6050000e-02   2.3800000e-04   2.3900000e-04  -2.3800000e-04
   8.8200000e+02   3.4327170e+00   8.1340000e-02   3.9000000e-05  -3.0900000e-02   2.3800000e-04   2.3900000e-04  -2.3800000e-04
   8.8300000e+02   3.4366140e+00   4.6499000e-02  -3.9098000e-02  -1.0300000e-02   2.3800000e-04   2.3900000e-04  -2.3800000e-04
   8.8400000e+02   3.4405090e+00   1.1632000e-02  -2.4444000e-02   3.0900000e-02   2.3800000e-04   2.3900000e-04  -2.3800000e-04
   8.8500000e+02   3.4444060e+00   4.0668000e-02   4.9100000e-03  -3.0900000e-02   2.3800000e-04   2.3900000e-04  -2.3800000e-04
   8.8600000e+02   3.4483370e+00   4.6487000e-02  -1.4648000e-02  -7.7250000e-02   2.3800000e-04   2.3900000e-04  -2.3800000e-04
   8.8700000e+02   3.4521970e+00   8.7157000e-02  -1.4628000e-02  -6.6950000e-02   2.3800000e-04   2.3900000e-04  -2.3800000e-04
   8.8800000e+02   3.4560930e+00  -1.1620000e-02  -6.0000000e-06  -4.1200000e-02   2.3800000e-04   2.3900000e-04  -2.3800000e-04
   8.8900000e+02   3.4599950e+00   5.8170000e-03  -1.4667000e-02  -2.5750000e-02   2.3800000e-04   2.3900000e-04  -2.3800000e-04
   8.9000000e+02   3.4638860e+00   5.8122000e-02  -4.3981000e-02  -3.6050000e-02   2.3800000e-04   2.3900000e-04  -2.3800000e-04
   8.9100000e+02   3.4677800e+00   6.3925000e-02  -2.9308000e-02   1.5450000e-02   2.3800000e-04   2.3900000e-04  -2.3800000e-04
   8.9200000e+02   3.4716770e+00   6.3912000e-02  -4.8580000e-03   1.0300000e-02   2.3800000e-04   2.3900000e-04  -2.3800000e-04
   8.9300000e+02   3.4755740e+00   4.6511000e-02  -6.3547000e-02   1.5450000e-02   2.3800000e-04   2.3900000e-04  -2.3800000e-04
   8.9400000e+02   3.4794690e+00   3.4894000e-02  -6.8443000e-02  -7.7250000e-02   2.3800000e-04   2.3900000e-04  -2.3800000e-04
   8.9500000e+02   3.4833650e+00   5.8115000e-02  -2.9311000e-02  -5.1500000e-03   2.3800000e-04   2.3900000e-04  -2.3800000e-04
   8.9600000e+02   3.4872610e+00   2.9064000e-02  -2.9326000e-02  -3.6050000e-02   2.3800000e-04   2.3900000e-04  -2.3800000e-04
   8.9700000e+02   3.4911560e+00   5.2306000e-02  -3.4205000e-02  -7.7250000e-02   2.3800000e-04   2.3900000e-04  -2.3800000e-04
   8.9800000e+02   3.4950530e+00   5.8500000e-03  -8.3127000e-02  -5.1500000e-03   2.3800000e-04   2.3900000e-04  -2.3800000e-04
   8.9900000e+02   3.4989480e+00   3.4860000e-02   1.7000000e-05  -5.6650000e-02   2.3800000e-04   2.3900000e-04  -2.3800000e-04
   9.0000000e+02   3.5028440e+00   9.2960000e-02   4.5000000e-05   2.5750000e-02   2.3800000e-04   2.3900000e-04  -2.3800000e-04
   9.0100000e+02   3.5067410e+00   3.4881000e-02  -4.3993000e-02  -3.6050000e-02   2.3800000e-04   2.3900000e-04  -2.3800000e-04
   9.0200000e+02   3.5106360e+00   5.8320000e-03  -4.4007000e-02  -4.1200000e-02   2.3800000e-04   2.3900000e-04  -2.3800000e-04
   9.0300000e+02   3.5145320e+00   1.0000000e-05  -1.9560000e-02  -5.6650000e-02   2.3800000e-04   2.3900000e-04  -2.3800000e-04
   9.0400000e+02   3.5184290e+00   5.2292000e-02  -4.8640000e-03  -6.1800000e-02   2.3800000e-04   2.3900000e-04  -2.3800000e-04
   9.0500000e+02   3.5223250e+00   9.2960000e-02   4.6000000e-05   1.0300000e-02   2.3800000e-04   2.3900000e-04  -2.3800000e-04
   9.0600000e+02   3.5262190e+00   1.1622000e-02  -4.8840000e-03  -4.6350000e-02   2.3800000e-04   2.3900000e-04  -2.3800000e-04
   9.0700000e+02   3.5301150e+00   5.8220000e-03  -2.4447000e-02   1.0300000e-02   2.3800000e-04   2.3900000e-04  -2.3800000e-04
   9.0800000e+02   3.5340110e+00   6.3920000e-02  -1.9528000e-02  -2.5750000e-02   2.3800000e-04   2.3900000e-04  -2.3800000e-04
   9.0900000e+02   3.5379070e+00   7.5530000e-02   3.7000000e-05  -2.0600000e-02   2.3800000e-04   2.3900000e-04  -2.3800000e-04
   9.1000000e+02   3.5418030e+00   7.5549000e-02  -3.9083000e-02  -1.0300000e-02   2.3800000e-04   2.3900000e-04  -2.3800000e-04
   9.1100000e+02   3.5456980e+00  -1.7418000e-02  -2.4458000e-02  -8.7550000e-02   2.3800000e-04   2.3900000e-04  -2.3800000e-04
   9.1200000e+02   3.5495950e+00   4.0701000e-02  -6.3550000e-02  -4.6350000e-02   2.3800000e-04   2.3900000e-04  -2.3800000e-04
   9.1300000e+02   3.5534910e+00   6.3924000e-02  -2.9309000e-02  -5.1500000e-02   2.3800000e-04   2.3900000e-04  -2.3800000e-04
   9.1400000e+02   3.5573870e+00   4.6499000e-02  -3.9098000e-02  -3.0900000e-02   2.3800000e-04   2.3900000e-04  -2.3800000e-04
   9.1500000e+02   3.5612830e+00  -1.1592000e-02  -5.8686000e-02  -2.5750000e-02   2.3800000e-04   2.3900000e-04  -2.3800000e-04
   9.1600000e+02   3.5651790e+00   5.8310000e-03  -4.4007000e-02  -5.1500000e-03   2.3800000e-04   2.3900000e-04  -2.3800000e-04
   9.1700000e+02   3.5690750e+00   5.8122000e-02  -4.3981000e-02   5.1500000e-03   2.3800000e-04   2.3900000e-04  -2.3800000e-04
   9.1800000e+02   3.5729710e+00   4.6480000e-02   2.3000000e-05  -5.1500000e-03   2.3800000e-04   2.3900000e-04  -2.3800000e-04
   9.1900000e+02   3.5768680e+00  -1.1605000e-02  -2.9346000e-02  -3.0900000e-02   2.3800000e-04   2.3900000e-04  -2.3800000e-04
   9.2000000e+02   3.5807620e+00   2.9060000e-02  -1.9546000e-02  -7.2100000e-02   2.3800000e-04   2.3900000e-04  -2.3800000e-04
   9.2100000e+02   3.5846580e+00   1.1642000e-02  -4.4004000e-02  -5.1500000e-02   2.3800000e-04   2.3900000e-04  -2.3800000e-04
   9.2200000e+02   3.5885540e+00   5.8127000e-02  -5.3761000e-02  -5.1500000e-03   2.3800000e-04   2.3900000e-04  -2.3800000e-04
   9.2300000e+02   3.5924500e+00   6.3920000e-02  -1.9528000e-02  -2.0600000e-02   2.3800000e-04   2.3900000e-04  -2.3800000e-04
   9.2400000e+02   3.5963450e+00   1.7430000e-02   9.0000000e-06   3.0900000e-02   2.3800000e-04   2.3900000e-04  -2.3800000e-04
   9.2500000e+02   3.6002420e+00   3.4882000e-02  -4.3993000e-02  -1.5450000e-02   2.3800000e-04   2.3900000e-04  -2.3800000e-04
   9.2600000e+02   3.6041370e+00   2.3252000e-02  -2.4439000e-02  -6.1800000e-02   2.3800000e-04   2.3900000e-04  -2.3800000e-04
   9.2700000e+02   3.6080340e+00   7.5544000e-02  -2.9304000e-02   0.0000000e+00   2.3800000e-04   2.3900000e-04  -2.3800000e-04
   9.2800000e+02   3.6119290e+00   2.9038000e-02   2.4464000e-02  -4.6350000e-02   2.3800000e-04   2.3900000e-04  -2.3800000e-04
   9.2900000e+02   3.6158250e+00   1.7451000e-02  -4.4002000e-02  -8.2400000e-02   2.3800000e-04   2.3900000e-04  -2.3800000e-04
   9.3000000e+02   3.6197220e+00   4.6504000e-02  -4.8878000e-02  -3.6050000e-02   2.3800000e-04   2.3900000e-04  -2.3800000e-04
   9.3100000e+02   3.6236180e+00   3.4879000e-02  -3.9103000e-02  -4.6350000e-02   2.3800000e-04   2.3900000e-04  -2.3800000e-04
   9.3200000e+02   3.6275130e+00   5.8124000e-02  -4.8871000e-02   1.5450000e-02   2.3800000e-04   2.3900000e-04  -2.3800000e-04
   9.3300000e+02   3.6314100e+00   1.7457000e-02  -5.3781000e-02  -2.5750000e-02   2.3800000e-04   2.3900000e-04  -2.3800000e-04
   9.3400000e+02   3.6353060e+00   3.4000000e-05  -6.8460000e-02  -4.6350000e-02   2.3800000e-04   2.3900000e-04  -2.3800000e-04
   9.3500000e+02   3.6392000e+00   5.2300000e-02  -1.9534000e-02  -5.1500000e-03   2.3800000e-04   2.3900000e-04  -2.3800000e-04
   9.3600000e+02   3.6430970e+00   5.2305000e-02  -2.9314000e-02  -6.1800000e-02   2.3800000e-04   2.3900000e-04  -2.3800000e-04
   9.3700000e+02   3.6469930e+00   5.2309000e-02  -3.9094000e-02  -5.1500000e-02   2.3800000e-04   2.3900000e-04  -2.3800000e-04
   9.3800000e+02   3.6509060e+00   3.4879000e-02  -3.9103000e-02  -7.2100000e-02   2.3800000e-04   2.3900000e-04  -2.3800000e-04
   9.3900000e+02   3.6547840e+00   1.1639000e-02  -3.9114000e-02   0.0000000e+00   2.3800000e-04   2.3900000e-04  -2.3800000e-04
   9.4000000e+02   3.6586810e+00   7.5535000e-02  -9.7430000e-03  -1.5450000e-02   2.3800000e-04   2.3900000e-04  -2.3800000e-04
   9.4100000e+02   3.6625760e+00   1.7454000e-02  -4.8891000e-02  -5.6650000e-02   2.3800000e-04   2.3900000e-04  -2.3800000e-04
   9.4200000e+02   3.6664730e+00   1.1629000e-02  -1.9554000e-02   0.0000000e+00   2.3800000e-04   2.3900000e-04  -2.3800000e-04
   9.4300000e+02   3.6703690e+00   1.1629000e-02  -1.9554000e-02  -8.2400000e-02   2.3800000e-04   2.3900000e-04  -2.3800000e-04
   9.4400000e+02   3.6742640e+00   1.7432000e-02  -4.8820000e-03  -1.5450000e-02   2.3800000e-04   2.3900000e-04  -2.3800000e-04
   9.4500000e+02   3.6781600e+00   9.8772000e-02  -4.8420000e-03  -7.7250000e-02   2.3800000e-04   2.3900000e-04  -2.3800000e-04
   9.4600000e+02   3.6820560e+00   6.3919000e-02  -1.9529000e-02  -4.1200000e-02   2.3800000e-04   2.3900000e-04  -2.3800000e-04
   9.4700000e+02   3.6859520e+00   1.7430000e-02   8.0000000e-06  -1.5450000e-02   2.3800000e-04   2.3900000e-04  -2.3800000e-04
   9.4800000e+02   3.6898490e+00   1.1635000e-02  -2.9334000e-02  -3.6050000e-02   2.3800000e-04   2.3900000e-04  -2.3800000e-04
   9.4900000e+02   3.6937430e+00   4.6502000e-02  -4.3987000e-02   2.0600000e-02   2.3800000e-04   2.3900000e-04  -2.3800000e-04
   9.5000000e+02   3.6976390e+00   5.8119000e-02  -3.9091000e-02  -3.0900000e-02   2.3800000e-04   2.3900000e-04  -2.3800000e-04
   9.5100000e+02   3.7015360e+00  -5.8120000e-03   4.8870000e-03  -1.5450000e-02   2.3800000e-04   2.3900000e-04  -2.3800000e-04
   9.5200000e+02   3.7054310e+00   4.6504000e-02  -4.8877000e-02  -6.1800000e-02   2.3800000e-04   2.3900000e-04  -2.3800000e-04
   9.5300000e+02   3.7093350e+00   5.8131000e-02  -6.3541000e-02  -5.1500000e-02   2.3800000e-04   2.3900000e-04  -2.3800000e-04
   9.5400000e+02   3.7132230e+00   1.1627000e-02  -1.4664000e-02  -8.7550000e-02   2.3800000e-04   2.3900000e-04  -2.3800000e-04
   9.5500000e+02   3.7171180e+00   4.6485000e-02  -9.7570000e-03  -4.6350000e-02   2.3800000e-04   2.3900000e-04  -2.3800000e-04
   9.5600000e+02   3.7210150e+00   1.5000000e-05  -2.9340000e-02   4.1200000e-02   2.3800000e-04   2.3900000e-04  -2.3800000e-04
   9.5700000e+02   3.7249110e+00   5.8340000e-03  -4.8897000e-02  -1.0300000e-02   2.3800000e-04   2.3900000e-04  -2.3800000e-04
   9.5800000e+02   3.7288080e+00   7.5551000e-02  -4.3974000e-02  -1.0300000e-02   2.3800000e-04   2.3900000e-04  -2.3800000e-04
   9.5900000e+02   3.7327040e+00   3.4865000e-02  -9.7630000e-03  -5.1500000e-02   2.3800000e-04   2.3900000e-04  -2.3800000e-04
   9.6000000e+02   3.7365990e+00   6.3917000e-02  -1.4639000e-02  -5.1500000e-02   2.3800000e-04   2.3900000e-04  -2.3800000e-04
   9.6100000e+02   3.7404950e+00  -1.1606000e-02  -2.9346000e-02  -8.2400000e-02   2.3800000e-04   2.3900000e-04  -2.3800000e-04
   9.6200000e+02   3.7443910e+00   4.0686000e-02  -3.4210000e-02  -5.6650000e-02   2.3800000e-04   2.3900000e-04  -2.3800000e-04
   9.6300000e+02   3.7482870e+00   9.8765000e-02   9.8290000e-03  -2.0600000e-02   2.3800000e-04   2.3900000e-04  -2.3800000e-04
   9.6400000e+02   3.7521820e+00   2.9050000e-02   1.4000000e-05  -5.1500000e-02   2.3800000e-04   2.3900000e-04  -2.3800000e-04
   9.6500000e+02   3.7560780e+00   5.8370000e-03  -5.3787000e-02  -2.5750000e-02   2.3800000e-04   2.3900000e-04  -2.3800000e-04
   9.6600000e+02   3.7599740e+00   2.3252000e-02  -2.4439000e-02  -1.0300000e-02   2.3800000e-04   2.3900000e-04  -2.3800000e-04
   9.6700000e+02   3.7638700e+00   4.6504000e-02  -4.8877000e-02   1.5450000e-02   2.3800000e-04   2.3900000e-04  -2.3800000e-04
   9.6800000e+02   3.7677660e+00   7.5552000e-02  -4.3973000e-02  -5.6650000e-02   2.3800000e-04   2.3900000e-04  -2.3800000e-04
   9.6900000e+02   3.7716620e+00   2.9086000e-02  -7.3336000e-02  -4.1200000e-02   2.3800000e-04   2.3900000e-04  -2.3800000e-04
   9.7000000e+02   3.7755570e+00   3.4000000e-05  -6.8460000e-02  -1.5450000e-02   2.3800000e-04   2.3900000e-04  -2.3800000e-04
   9.7100000e+02   3.7794540e+00   5.8320000e-03  -4.4007000e-02  -6.1800000e-02   2.3800000e-04   2.3900000e-04  -2.3800000e-04
   9.7200000e+02   3.7833490e+00   7.5544000e-02  -2.9304000e-02   5.1500000e-03   2.3800000e-04   2.3900000e-04  -2.3800000e-04
   9.7300000e+02   3.7872460e+00   1.7430000e-02   8.0000000e-06   0.0000000e+00   2.3800000e-04   2.3900000e-04  -2.3800000e-04
   9.7400000e+02   3.7911420e+00  -2.3221000e-02  -3.9131000e-02   1.5450000e-02   2.3800000e-04   2.3900000e-04  -2.3800000e-04
   9.7500000e+02   3.7950370e+00   6.9739000e-02  -3.9086000e-02  -4.1200000e-02   2.3800000e-04   2.3900000e-04  -2.3800000e-04
   9.7600000e+02   3.7989330e+00   5.8102000e-02  -4.8620000e-03  -1.5450000e-02   2.3800000e-04   2.3900000e-04  -2.3800000e-04
   9.7700000e+02   3.8028300e+00   1.1641000e-02  -4.4004000e-02  -5.6650000e-02   2.3800000e-04   2.3900000e-04  -2.3800000e-04
   9.7800000e+02   3.8067260e+00   4.0670000e-02   2.0000000e-05  -8.7550000e-02   2.3800000e-04   2.3900000e-04  -2.3800000e-04
   9.7900000e+02   3.8106200e+00  -5.7930000e-03  -3.4233000e-02  -5.1500000e-03   2.3800000e-04   2.3900000e-04  -2.3800000e-04
   9.8000000e+02   3.8145170e+00   5.8122000e-02  -4.3981000e-02  -4.6350000e-02   2.3800000e-04   2.3900000e-04  -2.3800000e-04
   9.8100000e+02   3.8184130e+00   3.4872000e-02  -2.4433000e-02  -2.5750000e-02   2.3800000e-04   2.3900000e-04  -2.3800000e-04
   9.8200000e+02   3.8223090e+00   1.7437000e-02  -1.4661000e-02  -3.0900000e-02   2.3800000e-04   2.3900000e-04  -2.3800000e-04
   9.8300000e+02   3.8262050e+00   4.0658000e-02   2.4470000e-02  -1.0300000e-02   2.3800000e-04   2.3900000e-04  -2.3800000e-04
   9.8400000e+02   3.8300990e+00   5.2317000e-02  -5.3764000e-02  -5.1500000e-03   2.3800000e-04   2.3900000e-04  -2.3800000e-04
   9.8500000e+02   3.8339960e+00   8.1357000e-02  -3.4190000e-02  -9.7850000e-02   2.3800000e-04   2.3900000e-04  -2.3800000e-04
   9.8600000e+02   3.8378920e+00  -1.7413000e-02  -3.4239000e-02  -5.1500000e-02   2.3800000e-04   2.3900000e-04  -2.3800000e-04
   9.8700000e+02   3.8417890e+00   5.8170000e-03  -1.4667000e-02  -6.6950000e-02   2.3800000e-04   2.3900000e-04  -2.3800000e-04
   9.8800000e+02   3.8456840e+00   8.7181000e-02  -6.3528000e-02  -5.6650000e-02   2.3800000e-04   2.3900000e-04  -2.3800000e-04
   9.8900000e+02   3.8496170e+00   2.9071000e-02  -4.3996000e-02  -1.5450000e-02   2.3800000e-04   2.3900000e-04  -2.3800000e-04
   9.9000000e+02   3.8534760e+00   9.0000000e-06  -1.9560000e-02  -2.0600000e-02   2.3800000e-04   2.3900000e-04  -2.3800000e-04
   9.9100000e+02   3.8573720e+00   1.7439000e-02  -1.9552000e-02   1.5450000e-02   2.3800000e-04   2.3900000e-04  -2.3800000e-04
   9.9200000e+02   3.8612690e+00   5.2309000e-02  -3.9095000e-02  -9.2700000e-02   2.3800000e-04   2.3900000e-04  -2.3800000e-04
   9.9300000e+02   3.8651630e+00   5.2309000e-02  -3.9094000e-02  -4.1200000e-02   2.3800000e-04   2.3900000e-04  -2.3800000e-04
   9.9400000e+02   3.8690590e+00   2.3259000e-02  -3.9108000e-02  -8.7550000e-02   2.3800000e-04   2.3900000e-04  -2.3800000e-04
   9.9500000e+02   3.8729550e+00   5.2297000e-02  -1.4644000e-02  -3.6050000e-02   2.3800000e-04   2.3900000e-04  -2.3800000e-04
   9.9600000e+02   3.8768510e+00   1.7440000e-02  -1.9551000e-02  -2.0600000e-02   2.3800000e-04   2.3900000e-04  -2.3800000e-04
   9.9700000e+02   3.8807470e+00  -3.4848000e-02  -2.4467000e-02  -2.0600000e-02   2.3800000e-04   2.3900000e-04  -2.3800000e-04
   9.9800000e+02   3.8846430e+00   5.8112000e-02  -2.4421000e-02   2.5750000e-02   2.3800000e-04   2.3900000e-04  -2.3800000e-04
   9.9900000e+02   3.8885380e+00   6.9727000e-02  -1.4636000e-02  -5.1500000e-03   2.3800000e-04   2.3900000e-04  -2.3800000e-04
   1.0000000e+03   3.8924350e+00   3.4865000e-02  -9.7630000e-03  -2.0600000e-02   2.3800000e-04   2.3900000e-04  -2.3800000e-04
   1.0010000e+03   3.8963310e+00   5.2309000e-02  -3.9094000e-02  -1.5450000e-02   2.3800000e-04   2.3900000e-04  -2.3800000e-04
   1.0020000e+03   3.9002270e+00   4.6480000e-02   2.3000000e-05  -5.1500000e-02   2.3800000e-04   2.3900000e-04  -2.3800000e-04
   1.0030000e+03   3.9041240e+00   4.6496000e-02  -3.4208000e-02  -8.7550000e-02   2.3800000e-04   2.3900000e-04  -2.3800000e-04
   1.0040000e+03   3.9080200e+00   1.7444000e-02  -2.9332000e-02  -2.5750000e-02   2.3800000e-04   2.3900000e-04  -2.3800000e-04
   1.0050000e+03   3.9119130e+00   5.2309000e-02  -3.9095000e-02  -7.2100000e-02   2.3800000e-04   2.3900000e-04  -2.3800000e-04
   1.0060000e+03   3.9158100e+00   3.4879000e-02  -3.9103000e-02  -2.0600000e-02   2.3800000e-04   2.3900000e-04  -2.3800000e-04
   1.0070000e+03   3.9197070e+00   3.4881000e-02  -4.3993000e-02   0.0000000e+00   2.3800000e-04   2.3900000e-04  -2.3800000e-04
   1.0080000e+03   3.9236010e+00   5.8131000e-02  -6.3541000e-02  -4.6350000e-02   2.3800000e-04   2.3900000e-04  -2.3800000e-04
   1.0090000e+03   3.9274970e+00   5.8290000e-03  -3.9117000e-02  -3.0900000e-02   2.3800000e-04   2.3900000e-04  -2.3800000e-04
   1.0100000e+03   3.9313940e+00   1.7447000e-02  -3.4221000e-02  -5.1500000e-02   2.3800000e-04   2.3900000e-04  -2.3800000e-04
   1.0110000e+03   3.9352900e+00   6.3929000e-02  -3.9088000e-02  -3.0900000e-02   2.3800000e-04   2.3900000e-04  -2.3800000e-04
   1.0120000e+03   3.9391870e+00   3.4891000e-02  -6.3553000e-02  -5.1500000e-02   2.3800000e-04   2.3900000e-04  -2.3800000e-04
   1.0130000e+03   3.9430820e+00   2.3267000e-02  -5.3778000e-02  -1.0300000e-02   2.3800000e-04   2.3900000e-04  -2.3800000e-04
   1.0140000e+03   3.9469770e+00   5.8080000e-03   4.8930000e-03   1.0300000e-02   2.3800000e-04   2.3900000e-04  -2.3800000e-04
   1.0150000e+03   3.9508740e+00   4.6499000e-02  -3.9097000e-02  -4.6350000e-02   2.3800000e-04   2.3900000e-04  -2.3800000e-04
   1.0160000e+03   3.9547690e+00   6.9732000e-02  -2.4416000e-02   1.0300000e-02   2.3800000e-04   2.3900000e-04  -2.3800000e-04
   1.0170000e+03   3.9586710e+00   1.7435000e-02  -9.7720000e-03  -9.2700000e-02   2.3800000e-04   2.3900000e-04  -2.3800000e-04
   1.0180000e+03   3.9625620e+00   2.9045000e-02   9.7940000e-03  -1.5450000e-02   2.3800000e-04   2.3900000e-04  -2.3800000e-04
   1.0190000e+03   3.9664580e+00   3.4855000e-02   9.7970000e-03  -2.5750000e-02   2.3800000e-04   2.3900000e-04  -2.3800000e-04
   1.0200000e+03   3.9703540e+00   9.2984000e-02  -4.8855000e-02  -6.6950000e-02   2.3800000e-04   2.3900000e-04  -2.3800000e-04
   1.0210000e+03   3.9742510e+00   6.9715000e-02   9.8140000e-03  -1.5450000e-02   2.3800000e-04   2.3900000e-04  -2.3800000e-04
   1.0220000e+03   3.9781460e+00  -1.7423000e-02  -1.4678000e-02  -3.0900000e-02   2.3800000e-04   2.3900000e-04  -2.3800000e-04
   1.0230000e+03   3.9820400e+00   6.3922000e-02  -2.4418000e-02   4.1200000e-02   2.3800000e-04   2.3900000e-04  -2.3800000e-04
   1.0240000e+03   3.9859360e+00   6.3941000e-02  -6.3538000e-02  -1.5450000e-02   2.3800000e-04   2.3900000e-04  -2.3800000e-04
   1.0250000e+03   3.9898330e+00   5.2319000e-02  -5.8654000e-02  -3.6050000e-02   2.3800000e-04   2.3900000e-04  -2.3800000e-04
   1.0260000e+03   3.9937290e+00  -3.4860000e-02  -1.7000000e-05  -4.6350000e-02   2.3800000e-04   2.3900000e-04  -2.3800000e-04
   1.0270000e+03   3.9976240e+00   5.8290000e-03  -3.9117000e-02  -3.0900000e-02   2.3800000e-04   2.3900000e-04  -2.3800000e-04
   1.0280000e+03   4.0015200e+00   9.8780000e-02  -1.9511000e-02  -1.0300000e-02   2.3800000e-04   2.3900000e-04  -2.3800000e-04
   1.0290000e+03   4.0054160e+00   3.4879000e-02  -3.9103000e-02  -4.6350000e-02   2.3800000e-04   2.3900000e-04  -2.3800000e-04
   1.0300000e+03   4.0093110e+00  -3.4829000e-02  -6.3587000e-02   1.5450000e-02   2.3800000e-04   2.3900000e-04  -2.3800000e-04
   1.0310000e+03   4.0132090e+00   4.0685000e-02  -2.9320000e-02  -5.1500000e-03   2.3800000e-04   2.3900000e-04  -2.3800000e-04
   1.0320000e+03   4.0171050e+00   4.6492000e-02  -2.4427000e-02  -1.0300000e-02   2.3800000e-04   2.3900000e-04  -2.3800000e-04
   1.0330000e+03   4.0210000e+00   3.4865000e-02  -9.7630000e-03  -2.0600000e-02   2.3800000e-04   2.3900000e-04  -2.3800000e-04
   1.0340000e+03   4.0248960e+00   2.9059000e-02  -1.9546000e-02  -7.2100000e-02   2.3800000e-04   2.3900000e-04  -2.3800000e-04
   1.0350000e+03   4.0287920e+00   5.8112000e-02  -2.4422000e-02  -8.2400000e-02   2.3800000e-04   2.3900000e-04  -2.3800000e-04
   1.0360000e+03   4.0326900e+00   1.1627000e-02  -1.4664000e-02  -5.6650000e-02   2.3800000e-04   2.3900000e-04  -2.3800000e-04
   1.0370000e+03   4.0365830e+00   5.2295000e-02  -9.7550000e-03  -2.5750000e-02   2.3800000e-04   2.3900000e-04  -2.3800000e-04
   1.0380000e+03   4.0404790e+00   8.7155000e-02  -9.7380000e-03  -3.6050000e-02   2.3800000e-04   2.3900000e-04  -2.3800000e-04
   1.0390000e+03   4.0443750e+00  -5.7880000e-03  -4.4013000e-02  -3.6050000e-02   2.3800000e-04   2.3900000e-04  -2.3800000e-04
   1.0400000e+03   4.0482710e+00   1.1630000e-02  -1.9554000e-02  -2.5750000e-02   2.3800000e-04   2.3900000e-04  -2.3800000e-04
   1.0410000e+03   4.0521680e+00   5.8115000e-02  -2.9311000e-02   1.0300000e-02   2.3800000e-04   2.3900000e-04  -2.3800000e-04
   1.0420000e+03   4.0560630e+00   5.2300000e-02  -1.9534000e-02  -4.6350000e-02   2.3800000e-04   2.3900000e-04  -2.3800000e-04
   1.0430000e+03   4.0599720e+00   4.0697000e-02  -5.3770000e-02  -5.6650000e-02   2.3800000e-04   2.3900000e-04  -2.3800000e-04
   1.0440000e+03   4.0638540e+00   2.2000000e-05  -4.4010000e-02  -3.6050000e-02   2.3800000e-04   2.3900000e-04  -2.3800000e-04
   1.0450000e+03   4.0677500e+00   5.8410000e-03  -6.3567000e-02  -4.1200000e-02   2.3800000e-04   2.3900000e-04  -2.3800000e-04
   1.0460000e+03   4.0716460e+00   6.3932000e-02  -4.3978000e-02   1.0300000e-02   2.3800000e-04   2.3900000e-04  -2.3800000e-04
   1.0470000e+03   4.0755430e+00   4.0680000e-02  -1.9540000e-02  -2.5750000e-02   2.3800000e-04   2.3900000e-04  -2.3800000e-04
   1.0480000e+03   4.0794390e+00   4.0694000e-02  -4.8880000e-02   0.0000000e+00   2.3800000e-04   2.3900000e-04  -2.3800000e-04
   1.0490000e+03   4.0833340e+00  -5.7790000e-03  -6.3573000e-02  -5.1500000e-02   2.3800000e-04   2.3900000e-04  -2.3800000e-04
   1.0500000e+03   4.0872320e+00   1.7435000e-02  -9.7720000e-03  -5.1500000e-03   2.3800000e-04   2.3900000e-04  -2.3800000e-04
   1.0510000e+03   4.0911270e+00   9.2969000e-02  -1.9515000e-02  -3.0900000e-02   2.3800000e-04   2.3900000e-04  -2.3800000e-04
   1.0520000e+03   4.0950210e+00   4.6485000e-02  -9.7580000e-03  -8.7550000e-02   2.3800000e-04   2.3900000e-04  -2.3800000e-04
   1.0530000e+03   4.0989170e+00   1.9000000e-05  -3.9120000e-02   0.0000000e+00   2.3800000e-04   2.3900000e-04  -2.3800000e-04
   1.0540000e+03   4.1028140e+00  -1.1610000e-02  -1.9566000e-02  -5.6650000e-02   2.3800000e-04   2.3900000e-04  -2.3800000e-04
   1.0550000e+03   4.1067100e+00   5.8105000e-02  -9.7510000e-03   1.0300000e-02   2.3800000e-04   2.3900000e-04  -2.3800000e-04
   1.0560000e+03   4.1106050e+00   8.7162000e-02  -2.4407000e-02  -7.2100000e-02   2.3800000e-04   2.3900000e-04  -2.3800000e-04
   1.0570000e+03   4.1145020e+00   7.0000000e-06  -1.4670000e-02  -3.6050000e-02   2.3800000e-04   2.3900000e-04  -2.3800000e-04
   1.0580000e+03   4.1183970e+00   2.9072000e-02  -4.3996000e-02  -3.6050000e-02   2.3800000e-04   2.3900000e-04  -2.3800000e-04
   1.0590000e+03   4.1222940e+00   5.8120000e-03  -4.8870000e-03  -6.6950000e-02   2.3800000e-04   2.3900000e-04  -2.3800000e-04
   1.0600000e+03   4.1261900e+00   6.3929000e-02  -3.9088000e-02  -7.2100000e-02   2.3800000e-04   2.3900000e-04  -2.3800000e-04
   1.0610000e+03   4.1300850e+00   5.8117000e-02  -3.4201000e-02  -9.2700000e-02   2.3800000e-04   2.3900000e-04  -2.3800000e-04
   1.0620000e+03   4.1339820e+00  -2.9040000e-02  -1.9574000e-02   1.0300000e-02   2.3800000e-04   2.3900000e-04  -2.3800000e-04
   1.0630000e+03   4.1378770e+00   2.3271000e-02  -6.3559000e-02  -5.1500000e-03   2.3800000e-04   2.3900000e-04  -2.3800000e-04
   1.0640000e+03   4.1417740e+00   5.8112000e-02  -2.4422000e-02  -3.6050000e-02   2.3800000e-04   2.3900000e-04  -2.3800000e-04
   1.0650000e+03   4.1456700e+00   2.3249000e-02  -1.9549000e-02  -3.0900000e-02   2.3800000e-04   2.3900000e-04  -2.3800000e-04
   1.0660000e+03   4.1495640e+00   1.4000000e-05  -2.9340000e-02  -7.2100000e-02   2.3800000e-04   2.3900000e-04  -2.3800000e-04
   1.0670000e+03   4.1534600e+00   5.8260000e-03  -3.4227000e-02  -1.5450000e-02   2.3800000e-04   2.3900000e-04  -2.3800000e-04
   1.0680000e+03   4.1573560e+00   5.2316000e-02  -5.3765000e-02  -5.6650000e-02   2.3800000e-04   2.3900000e-04  -2.3800000e-04
   1.0690000e+03   4.1612530e+00   5.2295000e-02  -9.7540000e-03  -4.1200000e-02   2.3800000e-04   2.3900000e-04  -2.3800000e-04
   1.0700000e+03   4.1651490e+00  -5.8000000e-03  -1.9563000e-02   1.0300000e-02   2.3800000e-04   2.3900000e-04  -2.3800000e-04
   1.0710000e+03   4.1690440e+00   4.0687000e-02  -3.4210000e-02  -1.0300000e-02   2.3800000e-04   2.3900000e-04  -2.3800000e-04
   1.0720000e+03   4.1729390e+00  -1.1613000e-02  -1.4676000e-02  -5.1500000e-03   2.3800000e-04   2.3900000e-04  -2.3800000e-04
   1.0730000e+03   4.1768360e+00   6.9720000e-02   3.4000000e-05  -1.5450000e-02   2.3800000e-04   2.3900000e-04  -2.3800000e-04
   1.0740000e+03   4.1807320e+00   3.4853000e-02   1.4687000e-02  -1.5450000e-02   2.3800000e-04   2.3900000e-04  -2.3800000e-04
   1.0750000e+03   4.1846280e+00   1.7442000e-02  -2.4441000e-02  -4.6350000e-02   2.3800000e-04   2.3900000e-04  -2.3800000e-04
   1.0760000e+03   4.1885250e+00   2.9072000e-02  -4.3996000e-02  -4.1200000e-02   2.3800000e-04   2.3900000e-04  -2.3800000e-04
   1.0770000e+03   4.1924200e+00   3.4867000e-02  -1.4653000e-02  -8.7550000e-02   2.3800000e-04   2.3900000e-04  -2.3800000e-04
   1.0780000e+03   4.1963170e+00   8.1354000e-02  -2.9301000e-02  -1.5450000e-02   2.3800000e-04   2.3900000e-04  -2.3800000e-04
   1.0790000e+03   4.2002120e+00   4.0691000e-02  -4.3990000e-02   5.1500000e-02   2.3800000e-04   2.3900000e-04  -2.3800000e-04
   1.0800000e+03   4.2041080e+00  -1.1585000e-02  -7.3356000e-02  -1.5450000e-02   2.3800000e-04   2.3900000e-04  -2.3800000e-04
   1.0810000e+03   4.2080410e+00   2.3252000e-02  -2.4439000e-02  -5.6650000e-02   2.3800000e-04   2.3900000e-04  -2.3800000e-04
   1.0820000e+03   4.2118990e+00   5.8126000e-02  -5.3762000e-02  -2.5750000e-02   2.3800000e-04   2.3900000e-04  -2.3800000e-04
   1.0830000e+03   4.2157950e+00   5.8109000e-02  -1.9532000e-02  -3.0900000e-02   2.3800000e-04   2.3900000e-04  -2.3800000e-04
   1.0840000e+03   4.2196910e+00   2.9067000e-02  -3.4216000e-02  -5.6650000e-02   2.3800000e-04   2.3900000e-04  -2.3800000e-04
   1.0850000e+03   4.2235880e+00  -3.4833000e-02  -5.3807000e-02  -5.6650000e-02   2.3800000e-04   2.3900000e-04  -2.3800000e-04
   1.0860000e+03   4.2274830e+00   7.5552000e-02  -4.3973000e-02  -5.1500000e-02   2.3800000e-04   2.3900000e-04  -2.3800000e-04
   1.0870000e+03   4.2313780e+00   1.7452000e-02  -4.4001000e-02   0.0000000e+00   2.3800000e-04   2.3900000e-04  -2.3800000e-04
   1.0880000e+03   4.2352750e+00   2.3250000e-02  -1.9549000e-02  -1.5450000e-02   2.3800000e-04   2.3900000e-04  -2.3800000e-04
   1.0890000e+03   4.2391710e+00  -1.1601000e-02  -3.9126000e-02  -2.5750000e-02   2.3800000e-04   2.3900000e-04  -2.3800000e-04
   1.0900000e+03   4.2430670e+00   3.4872000e-02  -2.4433000e-02   1.5450000e-02   2.3800000e-04   2.3900000e-04  -2.3800000e-04
   1.0910000e+03   4.2469640e+00   8.1335000e-02   9.8200000e-03  -9.7850000e-02   2.3800000e-04   2.3900000e-04  -2.3800000e-04
   1.0920000e+03   4.2508590e+00   1.7420000e-02   1.9569000e-02  -4.6350000e-02   2.3800000e-04   2.3900000e-04  -2.3800000e-04
   1.0930000e+03   4.2547550e+00  -5.7960000e-03  -2.9343000e-02  -4.1200000e-02   2.3800000e-04   2.3900000e-04  -2.3800000e-04
   1.0940000e+03   4.2586520e+00  -2.3216000e-02  -4.8911000e-02  -2.5750000e-02   2.3800000e-04   2.3900000e-04  -2.3800000e-04
   1.0950000e+03   4.2625470e+00   5.8100000e-03   3.0000000e-06  -5.1500000e-03   2.3800000e-04   2.3900000e-04  -2.3800000e-04
   1.0960000e+03   4.2664410e+00   5.8112000e-02  -2.4422000e-02  -3.6050000e-02   2.3800000e-04   2.3900000e-04  -2.3800000e-04
   1.0970000e+03   4.2703380e+00   4.0677000e-02  -1.4650000e-02   3.0900000e-02   2.3800000e-04   2.3900000e-04  -2.3800000e-04
   1.0980000e+03   4.2742350e+00   1.7421000e-02   1.9568000e-02  -7.2100000e-02   2.3800000e-04   2.3900000e-04  -2.3800000e-04
   1.0990000e+03   4.2781300e+00   3.4875000e-02  -2.9323000e-02  -3.6050000e-02   2.3800000e-04   2.3900000e-04  -2.3800000e-04
   1.1000000e+03   4.2820270e+00   3.4882000e-02  -4.3993000e-02  -3.6050000e-02   2.3800000e-04   2.3900000e-04  -2.3800000e-04
   1.1010000e+03   4.2859210e+00   8.1359000e-02  -3.9080000e-02  -5.1500000e-02   2.3800000e-04   2.3900000e-04  -2.3800000e-04
   1.1020000e+03   4.2898170e+00  -5.7980000e-03  -2.4453000e-02   3.0900000e-02   2.3800000e-04   2.3900000e-04  -2.3800000e-04
   1.1030000e+03   4.2937130e+00   5.8340000e-03  -4.8897000e-02  -3.0900000e-02   2.3800000e-04   2.3900000e-04  -2.3800000e-04
   1.1040000e+03   4.2976100e+00   5.2326000e-02  -7.3324000e-02  -5.1500000e-03   2.3800000e-04   2.3900000e-04  -2.3800000e-04
   1.1050000e+03   4.3015060e+00   8.7157000e-02  -1.4627000e-02   5.1500000e-03   2.3800000e-04   2.3900000e-04  -2.3800000e-04
   1.1060000e+03   4.3054020e+00   4.6485000e-02  -9.7570000e-03  -5.1500000e-03   2.3800000e-04   2.3900000e-04  -2.3800000e-04
   1.1070000e+03   4.3092980e+00   1.7442000e-02  -2.4442000e-02  -4.6350000e-02   2.3800000e-04   2.3900000e-04  -2.3800000e-04
   1.1080000e+03   4.3131930e+00   5.8310000e-03  -4.4007000e-02  -4.6350000e-02   2.3800000e-04   2.3900000e-04  -2.3800000e-04
   1.1090000e+03   4.3170910e+00   5.8093000e-02   1.4698000e-02  -7.2100000e-02   2.3800000e-04   2.3900000e-04  -2.3800000e-04
   1.1100000e+03   4.3209840e+00   3.4855000e-02   9.7970000e-03  -1.0300000e-02   2.3800000e-04   2.3900000e-04  -2.3800000e-04
   1.1110000e+03   4.3248920e+00   5.2297000e-02  -1.4645000e-02  -6.1800000e-02   2.3800000e-04   2.3900000e-04  -2.3800000e-04
   1.1120000e+03   4.3287760e+00  -1.1608000e-02  -2.4456000e-02  -5.1500000e-02   2.3800000e-04   2.3900000e-04  -2.3800000e-04
   1.1130000e+03   4.3326720e+00   3.4872000e-02  -2.4433000e-02  -1.0300000e-02   2.3800000e-04   2.3900000e-04  -2.3800000e-04
   1.1140000e+03   4.3365690e+00   1.0458000e-01   5.2000000e-05  -3.6050000e-02   2.3800000e-04   2.3900000e-04  -2.3800000e-04
   1.1150000e+03   4.3404640e+00   3.4860000e-02   1.7000000e-05  -5.1500000e-02   2.3800000e-04   2.3900000e-04  -2.3800000e-04
   1.1160000e+03   4.3443590e+00   1.9000000e-05  -3.9120000e-02  -7.2100000e-02   2.3800000e-04   2.3900000e-04  -2.3800000e-04
   1.1170000e+03   4.3482560e+00   2.3242000e-02  -4.8790000e-03  -5.6650000e-02   2.3800000e-04   2.3900000e-04  -2.3800000e-04
   1.1180000e+03   4.3521520e+00   4.6490000e-02  -1.9537000e-02  -3.6050000e-02   2.3800000e-04   2.3900000e-04  -2.3800000e-04
   1.1190000e+03   4.3560480e+00   5.2300000e-02  -1.9534000e-02  -2.0600000e-02   2.3800000e-04   2.3900000e-04  -2.3800000e-04
   1.1200000e+03   4.3599450e+00   1.1639000e-02  -3.9114000e-02   0.0000000e+00   2.3800000e-04   2.3900000e-04  -2.3800000e-04
   1.1210000e+03   4.3638410e+00   3.4879000e-02  -3.9103000e-02  -2.0600000e-02   2.3800000e-04   2.3900000e-04  -2.3800000e-04
   1.1220000e+03   4.3677350e+00   5.8112000e-02  -2.4422000e-02   5.1500000e-03   2.3800000e-04   2.3900000e-04  -2.3800000e-04
   1.1230000e+03   4.3716320e+00   5.2316000e-02  -5.3765000e-02  -6.6950000e-02   2.3800000e-04   2.3900000e-04  -2.3800000e-04
   1.1240000e+03   4.3755280e+00   2.9064000e-02  -2.9326000e-02   1.0300000e-02   2.3800000e-04   2.3900000e-04  -2.3800000e-04
   1.1250000e+03   4.3794220e+00  -1.1606000e-02  -2.9346000e-02  -3.0900000e-02   2.3800000e-04   2.3900000e-04  -2.3800000e-04
   1.1260000e+03   4.3833180e+00   6.3912000e-02  -4.8590000e-03  -6.6950000e-02   2.3800000e-04   2.3900000e-04  -2.3800000e-04
   1.1270000e+03   4.3872150e+00   4.6489000e-02  -1.9538000e-02   5.1500000e-03   2.3800000e-04   2.3900000e-04  -2.3800000e-04
   1.1280000e+03   4.3911110e+00   3.4860000e-02   1.7000000e-05   1.0300000e-02   2.3800000e-04   2.3900000e-04  -2.3800000e-04
   1.1290000e+03   4.3950070e+00   4.0680000e-02  -1.9540000e-02   1.0300000e-02   2.3800000e-04   2.3900000e-04  -2.3800000e-04
   1.1300000e+03   4.3989020e+00   1.7445000e-02  -2.9331000e-02  -2.5750000e-02   2.3800000e-04   2.3900000e-04  -2.3800000e-04
   1.1310000e+03   4.4027980e+00   6.9722000e-02  -4.8560000e-03  -3.6050000e-02   2.3800000e-04   2.3900000e-04  -2.3800000e-04
   1.1320000e+03   4.4066950e+00   2.3250000e-02  -1.9549000e-02  -3.6050000e-02   2.3800000e-04   2.3900000e-04  -2.3800000e-04
   1.1330000e+03   4.4105900e+00   1.7428000e-02   4.8990000e-03  -6.1800000e-02   2.3800000e-04   2.3900000e-04  -2.3800000e-04
   1.1340000e+03   4.4144870e+00   4.6478000e-02   4.9130000e-03   1.0300000e-02   2.3800000e-04   2.3900000e-04  -2.3800000e-04
   1.1350000e+03   4.4183830e+00  -5.7860000e-03  -4.8903000e-02  -4.1200000e-02   2.3800000e-04   2.3900000e-04  -2.3800000e-04
   1.1360000e+03   4.4222780e+00   4.6497000e-02  -3.4207000e-02   1.0300000e-02   2.3800000e-04   2.3900000e-04  -2.3800000e-04
   1.1370000e+03   4.4261750e+00   7.5537000e-02  -1.4634000e-02   1.0300000e-02   2.3800000e-04   2.3900000e-04  -2.3800000e-04
   1.1380000e+03   4.4300710e+00   1.1625000e-02  -9.7740000e-03  -4.1200000e-02   2.3800000e-04   2.3900000e-04  -2.3800000e-04
   1.1390000e+03   4.4339650e+00   2.9076000e-02  -5.3776000e-02  -6.6950000e-02   2.3800000e-04   2.3900000e-04  -2.3800000e-04
   1.1400000e+03   4.4378610e+00   5.8290000e-03  -3.9117000e-02  -7.2100000e-02   2.3800000e-04   2.3900000e-04  -2.3800000e-04
   1.1410000e+03   4.4417570e+00   8.7150000e-02   4.2000000e-05  -1.1845000e-01   2.3800000e-04   2.3900000e-04  -2.3800000e-04
   1.1420000e+03   4.4456530e+00   5.8190000e-03  -1.9557000e-02  -3.0900000e-02   2.3800000e-04   2.3900000e-04  -2.3800000e-04
   1.1430000e+03   4.4495500e+00   6.3922000e-02  -2.4419000e-02  -2.5750000e-02   2.3800000e-04   2.3900000e-04  -2.3800000e-04
   1.1440000e+03   4.4534450e+00   1.5688900e-01  -3.9042000e-02  -3.6050000e-02   2.3800000e-04   2.3900000e-04  -2.3800000e-04
   1.1450000e+03   4.4573470e+00  -3.4855000e-02  -9.7970000e-03   3.0900000e-02   2.3800000e-04   2.3900000e-04  -2.3800000e-04
   1.1460000e+03   4.4612370e+00   2.9060000e-02  -1.9546000e-02  -1.5450000e-02   2.3800000e-04   2.3900000e-04  -2.3800000e-04
   1.1470000e+03   4.4651330e+00   5.8200000e-03  -1.9557000e-02   1.0300000e-02   2.3800000e-04   2.3900000e-04  -2.3800000e-04
   1.1480000e+03   4.4690300e+00  -1.1610000e-02  -1.9566000e-02  -6.1800000e-02   2.3800000e-04   2.3900000e-04  -2.3800000e-04
   1.1490000e+03   4.4729260e+00   4.6492000e-02  -2.4427000e-02  -6.6950000e-02   2.3800000e-04   2.3900000e-04  -2.3800000e-04
   1.1500000e+03   4.4768220e+00   2.9052000e-02  -4.8760000e-03  -3.6050000e-02   2.3800000e-04   2.3900000e-04  -2.3800000e-04
   1.1510000e+03   4.4807360e+00   4.0682000e-02  -2.4430000e-02  -4.1200000e-02   2.3800000e-04   2.3900000e-04  -2.3800000e-04
   1.1520000e+03   4.4846120e+00  -5.8030000e-03  -1.4673000e-02  -1.0300000e-02   2.3800000e-04   2.3900000e-04  -2.3800000e-04
   1.1530000e+03   4.4885110e+00   2.9055000e-02  -9.7660000e-03   1.0300000e-02   2.3800000e-04   2.3900000e-04  -2.3800000e-04
   1.1540000e+03   4.4924040e+00   5.8131000e-02  -6.3542000e-02   5.1500000e-02   2.3800000e-04   2.3900000e-04  -2.3800000e-04
   1.1550000e+03   4.4963000e+00   1.1634000e-02  -2.9334000e-02  -6.6950000e-02   2.3800000e-04   2.3900000e-04  -2.3800000e-04
   1.1560000e+03   4.5001960e+00   5.8340000e-03  -4.8897000e-02  -2.0600000e-02   2.3800000e-04   2.3900000e-04  -2.3800000e-04
   1.1570000e+03   4.5040920e+00   4.0679000e-02  -1.9540000e-02  -1.0300000e-02   2.3800000e-04   2.3900000e-04  -2.3800000e-04
   1.1580000e+03   4.5079880e+00   3.4881000e-02  -4.3993000e-02  -5.1500000e-02   2.3800000e-04   2.3900000e-04  -2.3800000e-04
   1.1590000e+03   4.5118830e+00   5.8129000e-02  -5.8651000e-02  -5.1500000e-03   2.3800000e-04   2.3900000e-04  -2.3800000e-04
   1.1600000e+03   4.5157790e+00   1.0000000e-05  -1.9560000e-02  -5.6650000e-02   2.3800000e-04   2.3900000e-04  -2.3800000e-04
   1.1610000e+03   4.5196760e+00   2.3250000e-02  -1.9549000e-02   1.5450000e-02   2.3800000e-04   2.3900000e-04  -2.3800000e-04
   1.1620000e+03   4.5235720e+00   6.3917000e-02  -1.4638000e-02  -1.5450000e-02   2.3800000e-04   2.3900000e-04  -2.3800000e-04
   1.1630000e+03   4.5274670e+00   2.3271000e-02  -6.3558000e-02  -2.0600000e-02   2.3800000e-04   2.3900000e-04  -2.3800000e-04
   1.1640000e+03   4.5313640e+00   1.7430000e-02   9.0000000e-06  -1.0300000e-02   2.3800000e-04   2.3900000e-04  -2.3800000e-04
   1.1650000e+03   4.5352600e+00   5.8100000e-03   3.0000000e-06  -4.6350000e-02   2.3800000e-04   2.3900000e-04  -2.3800000e-04
   1.1660000e+03   4.5391550e+00   6.9732000e-02  -2.4416000e-02  -8.7550000e-02   2.3800000e-04   2.3900000e-04  -2.3800000e-04
   1.1670000e+03   4.5430510e+00   4.6502000e-02  -4.3987000e-02  -4.1200000e-02   2.3800000e-04   2.3900000e-04  -2.3800000e-04
   1.1680000e+03   4.5469480e+00  -5.8010000e-03  -1.9563000e-02   3.0900000e-02   2.3800000e-04   2.3900000e-04  -2.3800000e-04
   1.1690000e+03   4.5508420e+00   6.3910000e-02   3.1000000e-05  -2.5750000e-02   2.3800000e-04   2.3900000e-04  -2.3800000e-04
   1.1700000e+03   4.5547380e+00   2.9041000e-02   1.9574000e-02  -2.5750000e-02   2.3800000e-04   2.3900000e-04  -2.3800000e-04
   1.1710000e+03   4.5586350e+00   1.1644000e-02  -4.8894000e-02  -5.6650000e-02   2.3800000e-04   2.3900000e-04  -2.3800000e-04
   1.1720000e+03   4.5625310e+00   3.4862000e-02  -4.8730000e-03  -9.7850000e-02   2.3800000e-04   2.3900000e-04  -2.3800000e-04
   1.1730000e+03   4.5664260e+00   5.2302000e-02  -2.4425000e-02  -5.6650000e-02   2.3800000e-04   2.3900000e-04  -2.3800000e-04
   1.1740000e+03   4.5703220e+00   6.3920000e-02  -1.9528000e-02  -3.6050000e-02   2.3800000e-04   2.3900000e-04  -2.3800000e-04
   1.1750000e+03   4.5742180e+00  -1.1586000e-02  -6.8466000e-02  -5.6650000e-02   2.3800000e-04   2.3900000e-04  -2.3800000e-04
   1.1760000e+03   4.5781140e+00   3.4891000e-02  -6.3553000e-02  -1.0300000e-02   2.3800000e-04   2.3900000e-04  -2.3800000e-04
   1.1770000e+03   4.5820100e+00  -4.0648000e-02  -4.4030000e-02  -2.0600000e-02   2.3800000e-04   2.3900000e-04  -2.3800000e-04
   1.1780000e+03   4.5859070e+00  -5.8000000e-03  -1.9563000e-02  -3.6050000e-02   2.3800000e-04   2.3900000e-04  -2.3800000e-04
   1.1790000e+03   4.5898030e+00   8.1350000e-02  -1.9520000e-02  -1.0300000e-02   2.3800000e-04   2.3900000e-04  -2.3800000e-04
   1.1800000e+03   4.5936990e+00   2.9069000e-02  -3.9106000e-02  -7.7250000e-02   2.3800000e-04   2.3900000e-04  -2.3800000e-04
   1.1810000e+03   4.5975950e+00   1.1622000e-02  -4.8840000e-03  -1.0300000e-02   2.3800000e-04   2.3900000e-04  -2.3800000e-04
   1.1820000e+03   4.6014910e+00   2.9072000e-02  -4.3996000e-02  -4.6350000e-02   2.3800000e-04   2.3900000e-04  -2.3800000e-04
   1.1830000e+03   4.6053850e+00   2.3231000e-02   1.9571000e-02  -7.2100000e-02   2.3800000e-04   2.3900000e-04  -2.3800000e-04
   1.1840000e+03   4.6092810e+00   6.3910000e-02   3.1000000e-05   1.0300000e-02   2.3800000e-04   2.3900000e-04  -2.3800000e-04
   1.1850000e+03   4.6131780e+00   1.7432000e-02  -4.8820000e-03  -3.0900000e-02   2.3800000e-04   2.3900000e-04  -2.3800000e-04
   1.1860000e+03   4.6170730e+00   2.9064000e-02  -2.9326000e-02   2.5750000e-02   2.3800000e-04   2.3900000e-04  -2.3800000e-04
   1.1870000e+03   4.6209700e+00   3.4874000e-02  -2.9323000e-02  -7.7250000e-02   2.3800000e-04   2.3900000e-04  -2.3800000e-04
   1.1880000e+03   4.6248660e+00   1.7421000e-02   1.9568000e-02   0.0000000e+00   2.3800000e-04   2.3900000e-04  -2.3800000e-04
   1.1890000e+03   4.6287600e+00   6.3908000e-02   4.9220000e-03  -3.0900000e-02   2.3800000e-04   2.3900000e-04  -2.3800000e-04
   1.1900000e+03   4.6326570e+00   4.6502000e-02  -4.3987000e-02  -7.2100000e-02   2.3800000e-04   2.3900000e-04  -2.3800000e-04
   1.1910000e+03   4.6365530e+00  -1.1618000e-02  -4.8960000e-03   5.1500000e-03   2.3800000e-04   2.3900000e-04  -2.3800000e-04
   1.1920000e+03   4.6404490e+00   6.3920000e-02  -1.9528000e-02  -4.1200000e-02   2.3800000e-04   2.3900000e-04  -2.3800000e-04
   1.1930000e+03   4.6443450e+00   2.9065000e-02  -2.9326000e-02   1.0300000e-02   2.3800000e-04   2.3900000e-04  -2.3800000e-04
   1.1940000e+03   4.6482420e+00   7.5574000e-02  -8.7983000e-02  -3.6050000e-02   2.3800000e-04   2.3900000e-04  -2.3800000e-04
   1.1950000e+03   4.6521360e+00   2.9072000e-02  -4.3996000e-02  -4.1200000e-02   2.3800000e-04   2.3900000e-04  -2.3800000e-04
   1.1960000e+03   4.6560320e+00   1.7437000e-02  -1.4661000e-02  -1.0300000e-02   2.3800000e-04   2.3900000e-04  -2.3800000e-04
   1.1970000e+03   4.6599290e+00   6.9749000e-02  -5.8646000e-02  -3.0900000e-02   2.3800000e-04   2.3900000e-04  -2.3800000e-04
   1.1980000e+03   4.6638240e+00   5.2309000e-02  -3.9095000e-02  -7.2100000e-02   2.3800000e-04   2.3900000e-04  -2.3800000e-04
   1.1990000e+03   4.6677190e+00   4.0691000e-02  -4.3990000e-02  -4.6350000e-02   2.3800000e-04   2.3900000e-04  -2.3800000e-04
   1.2000000e+03   4.6716170e+00  -1.7435000e-02   9.7720000e-03  -1.5450000e-02   2.3800000e-04   2.3900000e-04  -2.3800000e-04
   1.2010000e+03   4.6755130e+00   1.7444000e-02  -2.9332000e-02  -1.0300000e-02   2.3800000e-04   2.3900000e-04  -2.3800000e-04
   1.2020000e+03   4.6794090e+00   8.7164000e-02  -2.9298000e-02  -1.0300000e-02   2.3800000e-04   2.3900000e-04  -2.3800000e-04
   1.2030000e+03   4.6833040e+00   5.8190000e-03  -1.9557000e-02  -3.0900000e-02   2.3800000e-04   2.3900000e-04  -2.3800000e-04
   1.2040000e+03   4.6871990e+00  -1.1601000e-02  -3.9126000e-02  -7.7250000e-02   2.3800000e-04   2.3900000e-04  -2.3800000e-04
   1.2050000e+03   4.6910950e+00   1.7430000e-02   9.0000000e-06  -5.6650000e-02   2.3800000e-04   2.3900000e-04  -2.3800000e-04
   1.2060000e+03   4.6949910e+00   2.9050000e-02   1.4000000e-05  -5.1500000e-02   2.3800000e-04   2.3900000e-04  -2.3800000e-04
   1.2070000e+03   4.6988880e+00   5.8110000e-02  -1.9531000e-02  -4.1200000e-02   2.3800000e-04   2.3900000e-04  -2.3800000e-04
   1.2080000e+03   4.7027850e+00   0.0000000e+00   0.0000000e+00  -4.6350000e-02   2.3800000e-04   2.3900000e-04  -2.3800000e-04
   1.2090000e+03   4.7066900e+00   4.6502000e-02  -4.3987000e-02   2.0600000e-02   2.3800000e-04   2.3900000e-04  -2.3800000e-04
   1.2100000e+03   4.7105760e+00   4.0672000e-02  -4.8700000e-03  -1.5450000e-02   2.3800000e-04   2.3900000e-04  -2.3800000e-04
   1.2110000e+03   4.7144710e+00   1.9000000e-05  -3.9120000e-02   5.1500000e-02   2.3800000e-04   2.3900000e-04  -2.3800000e-04
   1.2120000e+03   4.7183680e+00   6.9739000e-02  -3.9086000e-02  -6.1800000e-02   2.3800000e-04   2.3900000e-04  -2.3800000e-04
   1.2130000e+03   4.7222620e+00  -2.9022000e-02  -5.8694000e-02  -4.1200000e-02   2.3800000e-04   2.3900000e-04  -2.3800000e-04
   1.2140000e+03   4.7261590e+00   4.0686000e-02  -3.4210000e-02  -3.6050000e-02   2.3800000e-04   2.3900000e-04  -2.3800000e-04
   1.2150000e+03   4.7300550e+00   2.9057000e-02  -1.4656000e-02  -4.1200000e-02   2.3800000e-04   2.3900000e-04  -2.3800000e-04
   1.2160000e+03   4.7339510e+00   1.7449000e-02  -3.9112000e-02   0.0000000e+00   2.3800000e-04   2.3900000e-04  -2.3800000e-04
   1.2170000e+03   4.7378460e+00   1.7451000e-02  -4.4002000e-02  -4.6350000e-02   2.3800000e-04   2.3900000e-04  -2.3800000e-04
   1.2180000e+03   4.7417420e+00  -2.3224000e-02  -3.4241000e-02   1.5450000e-02   2.3800000e-04   2.3900000e-04  -2.3800000e-04
   1.2190000e+03   4.7456380e+00   5.8095000e-02   9.8090000e-03  -1.0300000e-02   2.3800000e-04   2.3900000e-04  -2.3800000e-04
   1.2200000e+03   4.7495350e+00   5.2292000e-02  -4.8640000e-03   1.5450000e-02   2.3800000e-04   2.3900000e-04  -2.3800000e-04
   1.2210000e+03   4.7534310e+00   1.7435000e-02  -9.7710000e-03  -3.0900000e-02   2.3800000e-04   2.3900000e-04  -2.3800000e-04
   1.2220000e+03   4.7573260e+00   2.9062000e-02  -2.4436000e-02  -6.6950000e-02   2.3800000e-04   2.3900000e-04  -2.3800000e-04
   1.2230000e+03   4.7612220e+00   5.8200000e-03  -1.9557000e-02   2.0600000e-02   2.3800000e-04   2.3900000e-04  -2.3800000e-04
   1.2240000e+03   4.7651190e+00   2.9045000e-02   9.7940000e-03  -2.0600000e-02   2.3800000e-04   2.3900000e-04  -2.3800000e-04
   1.2250000e+03   4.7690140e+00   5.2285000e-02   9.8060000e-03  -1.5450000e-02   2.3800000e-04   2.3900000e-04  -2.3800000e-04
   1.2260000e+03   4.7729210e+00   1.1642000e-02  -4.4004000e-02  -2.5750000e-02   2.3800000e-04   2.3900000e-04  -2.3800000e-04
   1.2270000e+03   4.7768050e+00   2.3245000e-02  -9.7690000e-03  -2.0600000e-02   2.3800000e-04   2.3900000e-04  -2.3800000e-04
   1.2280000e+03   4.7807010e+00   1.7446000e-02  -3.4222000e-02   4.1200000e-02   2.3800000e-04   2.3900000e-04  -2.3800000e-04
   1.2290000e+03   4.7845970e+00   8.7145000e-02   9.8220000e-03  -5.1500000e-02   2.3800000e-04   2.3900000e-04  -2.3800000e-04
   1.2300000e+03   4.7884930e+00   4.0710000e-02  -8.3110000e-02  -9.7850000e-02   2.3800000e-04   2.3900000e-04  -2.3800000e-04
   1.2310000e+03   4.7923900e+00  -1.7409000e-02  -4.4018000e-02  -7.7250000e-02   2.3800000e-04   2.3900000e-04  -2.3800000e-04
   1.2320000e+03   4.7962850e+00   5.8126000e-02  -5.3762000e-02  -3.6050000e-02   2.3800000e-04   2.3900000e-04  -2.3800000e-04
   1.2330000e+03   4.8001800e+00   6.3931000e-02  -4.3979000e-02  -3.0900000e-02   2.3800000e-04   2.3900000e-04  -2.3800000e-04
   1.2340000e+03   4.8040770e+00   8.7169000e-02  -3.9077000e-02  -2.5750000e-02   2.3800000e-04   2.3900000e-04  -2.3800000e-04
   1.2350000e+03   4.8079720e+00   4.0687000e-02  -3.4210000e-02  -3.6050000e-02   2.3800000e-04   2.3900000e-04  -2.3800000e-04
   1.2360000e+03   4.8118680e+00   5.8200000e-03  -1.9557000e-02   2.0600000e-02   2.3800000e-04   2.3900000e-04  -2.3800000e-04
   1.2370000e+03   4.8157650e+00   6.3920000e-02  -1.9528000e-02  -5.6650000e-02   2.3800000e-04   2.3900000e-04  -2.3800000e-04
   1.2380000e+03   4.8196610e+00   5.2300000e-02  -1.9534000e-02  -5.6650000e-02   2.3800000e-04   2.3900000e-04  -2.3800000e-04
   1.2390000e+03   4.8235560e+00   3.4870000e-02  -1.9543000e-02  -5.1500000e-02   2.3800000e-04   2.3900000e-04  -2.3800000e-04
   1.2400000e+03   4.8274520e+00  -1.1610000e-02  -1.9566000e-02   0.0000000e+00   2.3800000e-04   2.3900000e-04  -2.3800000e-04
   1.2410000e+03   4.8313490e+00  -5.8080000e-03  -4.8930000e-03   2.5750000e-02   2.3800000e-04   2.3900000e-04  -2.3800000e-04
   1.2420000e+03   4.8352430e+00   8.7162000e-02  -2.4407000e-02  -3.6050000e-02   2.3800000e-04   2.3900000e-04  -2.3800000e-04
   1.2430000e+03   4.8391390e+00   4.0668000e-02   4.9100000e-03   1.0300000e-02   2.3800000e-04   2.3900000e-04  -2.3800000e-04
   1.2440000e+03   4.8430360e+00   1.7435000e-02  -9.7720000e-03  -9.7850000e-02   2.3800000e-04   2.3900000e-04  -2.3800000e-04
   1.2450000e+03   4.8469310e+00   2.9076000e-02  -5.3776000e-02   5.1500000e-03   2.3800000e-04   2.3900000e-04  -2.3800000e-04
   1.2460000e+03   4.8508270e+00   1.1627000e-02  -1.4664000e-02  -2.0600000e-02   2.3800000e-04   2.3900000e-04  -2.3800000e-04
   1.2470000e+03   4.8547230e+00   8.7159000e-02  -1.9518000e-02  -6.6950000e-02   2.3800000e-04   2.3900000e-04  -2.3800000e-04
   1.2480000e+03   4.8586190e+00   4.0670000e-02   2.0000000e-05  -1.0300000e-02   2.3800000e-04   2.3900000e-04  -2.3800000e-04
   1.2490000e+03   4.8625160e+00   4.0701000e-02  -6.3550000e-02  -4.1200000e-02   2.3800000e-04   2.3900000e-04  -2.3800000e-04
   1.2500000e+03   4.8664120e+00   2.3269000e-02  -5.8668000e-02   2.5750000e-02   2.3800000e-04   2.3900000e-04  -2.3800000e-04
   1.2510000e+03   4.8703070e+00   4.6492000e-02  -2.4427000e-02  -3.0900000e-02   2.3800000e-04   2.3900000e-04  -2.3800000e-04
   1.2520000e+03   4.8742030e+00   9.8787000e-02  -3.4181000e-02  -2.0600000e-02   2.3800000e-04   2.3900000e-04  -2.3800000e-04
   1.2530000e+03   4.8781000e+00  -5.7830000e-03  -5.3793000e-02  -6.6950000e-02   2.3800000e-04   2.3900000e-04  -2.3800000e-04
   1.2540000e+03   4.8819960e+00  -1.7428000e-02  -4.8990000e-03  -7.2100000e-02   2.3800000e-04   2.3900000e-04  -2.3800000e-04
   1.2550000e+03   4.8858920e+00   4.0672000e-02  -4.8700000e-03  -1.5450000e-02   2.3800000e-04   2.3900000e-04  -2.3800000e-04
   1.2560000e+03   4.8897860e+00   6.3927000e-02  -3.4198000e-02  -7.2100000e-02   2.3800000e-04   2.3900000e-04  -2.3800000e-04
   1.2570000e+03   4.8936820e+00   5.2297000e-02  -1.4644000e-02   3.0900000e-02   2.3800000e-04   2.3900000e-04  -2.3800000e-04
   1.2580000e+03   4.8975970e+00  -3.4853000e-02  -1.4687000e-02  -4.6350000e-02   2.3800000e-04   2.3900000e-04  -2.3800000e-04
   1.2590000e+03   4.9014740e+00   2.9076000e-02  -5.3776000e-02  -3.0900000e-02   2.3800000e-04   2.3900000e-04  -2.3800000e-04
   1.2600000e+03   4.9053700e+00   1.1039000e-01   5.3000000e-05   0.0000000e+00   2.3800000e-04   2.3900000e-04  -2.3800000e-04
   1.2610000e+03   4.9092660e+00   4.0665000e-02   9.8000000e-03  -7.2100000e-02   2.3800000e-04   2.3900000e-04  -2.3800000e-04
   1.2620000e+03   4.9131610e+00   7.0000000e-06  -1.4670000e-02  -8.7550000e-02   2.3800000e-04   2.3900000e-04  -2.3800000e-04
   1.2630000e+03   4.9170580e+00  -1.1608000e-02  -2.4456000e-02  -6.1800000e-02   2.3800000e-04   2.3900000e-04  -2.3800000e-04
   1.2640000e+03   4.9209540e+00   2.3261000e-02  -4.3999000e-02   0.0000000e+00   2.3800000e-04   2.3900000e-04  -2.3800000e-04
   1.2650000e+03   4.9248510e+00   9.8768000e-02   4.9390000e-03  -1.0300000e-02   2.3800000e-04   2.3900000e-04  -2.3800000e-04
   1.2660000e+03   4.9287470e+00   3.4879000e-02  -3.9103000e-02   1.5450000e-02   2.3800000e-04   2.3900000e-04  -2.3800000e-04
   1.2670000e+03   4.9326430e+00   3.6000000e-05  -7.3350000e-02  -5.1500000e-03   2.3800000e-04   2.3900000e-04  -2.3800000e-04
   1.2680000e+03   4.9365380e+00   2.9081000e-02  -6.3556000e-02   3.0900000e-02   2.3800000e-04   2.3900000e-04  -2.3800000e-04
   1.2690000e+03   4.9404340e+00   5.8112000e-02  -2.4421000e-02  -5.6650000e-02   2.3800000e-04   2.3900000e-04  -2.3800000e-04
   1.2700000e+03   4.9443300e+00   7.5545000e-02  -2.9303000e-02  -3.0900000e-02   2.3800000e-04   2.3900000e-04  -2.3800000e-04
   1.2710000e+03   4.9482250e+00  -5.7860000e-03  -4.8903000e-02  -3.0900000e-02   2.3800000e-04   2.3900000e-04  -2.3800000e-04
   1.2720000e+03   4.9521200e+00   1.1642000e-02  -4.4004000e-02  -7.7250000e-02   2.3800000e-04   2.3900000e-04  -2.3800000e-04
   1.2730000e+03   4.9560230e+00   8.7172000e-02  -4.3967000e-02   5.1500000e-03   2.3800000e-04   2.3900000e-04  -2.3800000e-04
   1.2740000e+03   4.9599130e+00   5.2311000e-02  -4.3985000e-02  -2.5750000e-02   2.3800000e-04   2.3900000e-04  -2.3800000e-04
   1.2750000e+03   4.9638100e+00   6.3919000e-02  -1.9529000e-02   2.0600000e-02   2.3800000e-04   2.3900000e-04  -2.3800000e-04
   1.2760000e+03   4.9677050e+00  -5.8050000e-03  -9.7830000e-03  -3.0900000e-02   2.3800000e-04   2.3900000e-04  -2.3800000e-04
   1.2770000e+03   4.9716010e+00   5.8105000e-02  -9.7520000e-03  -3.6050000e-02   2.3800000e-04   2.3900000e-04  -2.3800000e-04
   1.2780000e+03   4.9754970e+00   5.2311000e-02  -4.3985000e-02  -2.5750000e-02   2.3800000e-04   2.3900000e-04  -2.3800000e-04
   1.2790000e+03   4.9793930e+00   4.0661000e-02   1.9580000e-02  -5.6650000e-02   2.3800000e-04   2.3900000e-04  -2.3800000e-04
   1.2800000e+03   4.9832890e+00   1.7435000e-02  -9.7710000e-03   2.5750000e-02   2.3800000e-04   2.3900000e-04  -2.3800000e-04
   1.2810000e+03   4.9871860e+00  -5.7980000e-03  -2.4453000e-02  -4.6350000e-02   2.3800000e-04   2.3900000e-04  -2.3800000e-04
   1.2820000e+03   4.9910810e+00   6.9732000e-02  -2.4416000e-02  -1.5450000e-02   2.3800000e-04   2.3900000e-04  -2.3800000e-04
   1.2830000e+03   4.9949770e+00   2.9055000e-02  -9.7660000e-03  -2.5750000e-02   2.3800000e-04   2.3900000e-04  -2.3800000e-04
   1.2840000e+03   4.9988730e+00   1.7430000e-02   9.0000000e-06  -1.0300000e-02   2.3800000e-04   2.3900000e-04  -2.3800000e-04
   1.2850000e+03   5.0027690e+00   7.5554000e-02  -4.8863000e-02  -2.0600000e-02   2.3800000e-04   2.3900000e-04  -2.3800000e-04
   1.2860000e+03   5.0066630e+00   2.7000000e-05  -5.3790000e-02  -9.7850000e-02   2.3800000e-04   2.3900000e-04  -2.3800000e-04
   1.2870000e+03   5.0105590e+00   5.8110000e-02  -1.9531000e-02  -9.2700000e-02   2.3800000e-04   2.3900000e-04  -2.3800000e-04
   1.2880000e+03   5.0144560e+00   7.5530000e-02   3.7000000e-05  -4.6350000e-02   2.3800000e-04   2.3900000e-04  -2.3800000e-04
   1.2890000e+03   5.0183520e+00   2.3259000e-02  -3.9108000e-02  -4.6350000e-02   2.3800000e-04   2.3900000e-04  -2.3800000e-04
   1.2900000e+03   5.0222480e+00   2.9076000e-02  -5.3776000e-02  -2.5750000e-02   2.3800000e-04   2.3900000e-04  -2.3800000e-04
   1.2910000e+03   5.0261430e+00   4.6496000e-02  -3.4208000e-02  -3.6050000e-02   2.3800000e-04   2.3900000e-04  -2.3800000e-04
   1.2920000e+03   5.0300390e+00   9.2969000e-02  -1.9515000e-02  -5.1500000e-03   2.3800000e-04   2.3900000e-04  -2.3800000e-04
   1.2930000e+03   5.0339360e+00   1.7442000e-02  -2.4442000e-02  -8.2400000e-02   2.3800000e-04   2.3900000e-04  -2.3800000e-04
   1.2940000e+03   5.0378320e+00  -4.6464000e-02  -3.4252000e-02  -4.6350000e-02   2.3800000e-04   2.3900000e-04  -2.3800000e-04
   1.2950000e+03   5.0417280e+00   4.6494000e-02  -2.9318000e-02  -7.7250000e-02   2.3800000e-04   2.3900000e-04  -2.3800000e-04
   1.2960000e+03   5.0456230e+00   6.3900000e-02   1.9592000e-02  -3.6050000e-02   2.3800000e-04   2.3900000e-04  -2.3800000e-04
   1.2970000e+03   5.0495200e+00   2.3250000e-02  -1.9549000e-02  -1.0300000e-02   2.3800000e-04   2.3900000e-04  -2.3800000e-04
   1.2980000e+03   5.0534160e+00   1.1630000e-02  -1.9554000e-02   1.5450000e-02   2.3800000e-04   2.3900000e-04  -2.3800000e-04
   1.2990000e+03   5.0573120e+00   1.7430000e-02   9.0000000e-06   5.1500000e-03   2.3800000e-04   2.3900000e-04  -2.3800000e-04
   1.3000000e+03   5.0612060e+00   5.8112000e-02  -2.4421000e-02   1.5450000e-02   2.3800000e-04   2.3900000e-04  -2.3800000e-04
   1.3010000e+03   5.0651020e+00   3.4872000e-02  -2.4433000e-02  -3.6050000e-02   2.3800000e-04   2.3900000e-04  -2.3800000e-04
   1.3020000e+03   5.0689980e+00   5.8115000e-02  -2.9311000e-02  -5.1500000e-03   2.3800000e-04   2.3900000e-04  -2.3800000e-04
   1.3030000e+03   5.0728940e+00   1.7435000e-02  -9.7710000e-03  -1.0300000e-02   2.3800000e-04   2.3900000e-04  -2.3800000e-04
   1.3040000e+03   5.0767910e+00   3.4882000e-02  -4.3993000e-02  -7.7250000e-02   2.3800000e-04   2.3900000e-04  -2.3800000e-04
   1.3050000e+03   5.0806870e+00   9.2981000e-02  -4.3965000e-02  -2.0600000e-02   2.3800000e-04   2.3900000e-04  -2.3800000e-04
   1.3060000e+03   5.0845810e+00  -1.1601000e-02  -3.9126000e-02  -5.6650000e-02   2.3800000e-04   2.3900000e-04  -2.3800000e-04
   1.3070000e+03   5.0884790e+00   1.7449000e-02  -3.9112000e-02   3.0900000e-02   2.3800000e-04   2.3900000e-04  -2.3800000e-04
   1.3080000e+03   5.0923740e+00   4.0696000e-02  -5.3770000e-02  -5.1500000e-02   2.3800000e-04   2.3900000e-04  -2.3800000e-04
   1.3090000e+03   5.0962710e+00   5.2311000e-02  -4.3985000e-02  -4.6350000e-02   2.3800000e-04   2.3900000e-04  -2.3800000e-04
   1.3100000e+03   5.1001660e+00   4.6515000e-02  -7.3328000e-02  -5.1500000e-02   2.3800000e-04   2.3900000e-04  -2.3800000e-04
   1.3110000e+03   5.1040630e+00   4.0675000e-02  -9.7600000e-03  -5.1500000e-02   2.3800000e-04   2.3900000e-04  -2.3800000e-04
   1.3120000e+03   5.1079940e+00   4.0685000e-02  -2.9320000e-02  -2.0600000e-02   2.3800000e-04   2.3900000e-04  -2.3800000e-04
   1.3130000e+03   5.1118530e+00   5.2319000e-02  -5.8654000e-02  -8.2400000e-02   2.3800000e-04   2.3900000e-04  -2.3800000e-04
   1.3140000e+03   5.1157500e+00   2.9077000e-02  -5.3776000e-02   5.1500000e-03   2.3800000e-04   2.3900000e-04  -2.3800000e-04
   1.3150000e+03   5.1196450e+00   7.5520000e-02   1.9597000e-02  -3.0900000e-02   2.3800000e-04   2.3900000e-04  -2.3800000e-04
   1.3160000e+03   5.1235410e+00   4.0663000e-02   1.4690000e-02  -1.0300000e-02   2.3800000e-04   2.3900000e-04  -2.3800000e-04
   1.3170000e+03   5.1274380e+00   2.2000000e-05  -4.4010000e-02  -1.5450000e-02   2.3800000e-04   2.3900000e-04  -2.3800000e-04
   1.3180000e+03   5.1313330e+00   4.6497000e-02  -3.4207000e-02  -7.7250000e-02   2.3800000e-04   2.3900000e-04  -2.3800000e-04
   1.3190000e+03   5.1352300e+00   1.1625000e-02  -9.7740000e-03  -5.1500000e-02   2.3800000e-04   2.3900000e-04  -2.3800000e-04
   1.3200000e+03   5.1391260e+00   5.8107000e-02  -1.4642000e-02  -4.6350000e-02   2.3800000e-04   2.3900000e-04  -2.3800000e-04
   1.3210000e+03   5.1430210e+00   4.0705000e-02  -7.3330000e-02  -2.0600000e-02   2.3800000e-04   2.3900000e-04  -2.3800000e-04
   1.3220000e+03   5.1469170e+00   2.3256000e-02  -3.4219000e-02  -4.6350000e-02   2.3800000e-04   2.3900000e-04  -2.3800000e-04
   1.3230000e+03   5.1508130e+00   5.8124000e-02  -4.8872000e-02   1.0300000e-02   2.3800000e-04   2.3900000e-04  -2.3800000e-04
   1.3240000e+03   5.1547090e+00   6.3924000e-02  -2.9309000e-02   1.0300000e-02   2.3800000e-04   2.3900000e-04  -2.3800000e-04
   1.3250000e+03   5.1586050e+00   6.9755000e-02  -7.3316000e-02   1.0300000e-02   2.3800000e-04   2.3900000e-04  -2.3800000e-04
   1.3260000e+03   5.1625010e+00   1.1651000e-02  -6.3564000e-02  -6.1800000e-02   2.3800000e-04   2.3900000e-04  -2.3800000e-04
   1.3270000e+03   5.1663970e+00   1.1639000e-02  -3.9114000e-02  -7.2100000e-02   2.3800000e-04   2.3900000e-04  -2.3800000e-04
   1.3280000e+03   5.1702940e+00   6.9727000e-02  -1.4636000e-02  -2.5750000e-02   2.3800000e-04   2.3900000e-04  -2.3800000e-04
   1.3290000e+03   5.1741880e+00  -1.1598000e-02  -4.4016000e-02  -5.1500000e-03   2.3800000e-04   2.3900000e-04  -2.3800000e-04
   1.3300000e+03   5.1780830e+00   1.5000000e-05  -2.9340000e-02   0.0000000e+00   2.3800000e-04   2.3900000e-04  -2.3800000e-04
   1.3310000e+03   5.1819800e+00   1.1630000e-02  -1.9554000e-02   5.1500000e-03   2.3800000e-04   2.3900000e-04  -2.3800000e-04
   1.3320000e+03   5.1858760e+00   5.8098000e-02   4.9190000e-03   3.6050000e-02   2.3800000e-04   2.3900000e-04  -2.3800000e-04
   1.3330000e+03   5.1897710e+00   3.4872000e-02  -2.4433000e-02  -5.1500000e-02   2.3800000e-04   2.3900000e-04  -2.3800000e-04
   1.3340000e+03   5.1936680e+00  -2.9052000e-02   4.8760000e-03  -1.0300000e-02   2.3800000e-04   2.3900000e-04  -2.3800000e-04
   1.3350000e+03   5.1975630e+00   6.3910000e-02   3.2000000e-05  -4.6350000e-02   2.3800000e-04   2.3900000e-04  -2.3800000e-04
   1.3360000e+03   5.2014590e+00   1.7423000e-02   1.4678000e-02  -8.7550000e-02   2.3800000e-04   2.3900000e-04  -2.3800000e-04
   1.3370000e+03   5.2053880e+00  -3.4853000e-02  -1.4687000e-02   2.5750000e-02   2.3800000e-04   2.3900000e-04  -2.3800000e-04
   1.3380000e+03   5.2092520e+00   2.9059000e-02  -1.9546000e-02  -6.1800000e-02   2.3800000e-04   2.3900000e-04  -2.3800000e-04
   1.3390000e+03   5.2131480e+00  -5.8190000e-03   1.9557000e-02  -5.1500000e-03   2.3800000e-04   2.3900000e-04  -2.3800000e-04
   1.3400000e+03   5.2170440e+00   8.7176000e-02  -5.3748000e-02  -3.6050000e-02   2.3800000e-04   2.3900000e-04  -2.3800000e-04
   1.3410000e+03   5.2209400e+00   4.6504000e-02  -4.8877000e-02  -3.0900000e-02   2.3800000e-04   2.3900000e-04  -2.3800000e-04
   1.3420000e+03   5.2248360e+00   2.3255000e-02  -2.9328000e-02  -2.0600000e-02   2.3800000e-04   2.3900000e-04  -2.3800000e-04
   1.3430000e+03   5.2287320e+00   6.3920000e-02  -1.9528000e-02  -9.2700000e-02   2.3800000e-04   2.3900000e-04  -2.3800000e-04
   1.3440000e+03   5.2326260e+00   4.6490000e-02  -1.9537000e-02   0.0000000e+00   2.3800000e-04   2.3900000e-04  -2.3800000e-04
   1.3450000e+03   5.2365220e+00   5.8134000e-02  -6.8431000e-02  -3.0900000e-02   2.3800000e-04   2.3900000e-04  -2.3800000e-04
   1.3460000e+03   5.2404180e+00   3.1000000e-05  -6.3570000e-02  -2.0600000e-02   2.3800000e-04   2.3900000e-04  -2.3800000e-04
   1.3470000e+03   5.2443140e+00   3.4879000e-02  -3.9103000e-02  -2.0600000e-02   2.3800000e-04   2.3900000e-04  -2.3800000e-04
   1.3480000e+03   5.2482110e+00   8.7155000e-02  -9.7370000e-03  -1.5450000e-02   2.3800000e-04   2.3900000e-04  -2.3800000e-04
   1.3490000e+03   5.2521070e+00   2.9072000e-02  -4.3996000e-02  -1.5450000e-02   2.3800000e-04   2.3900000e-04  -2.3800000e-04
   1.3500000e+03   5.2560020e+00   3.4882000e-02  -4.3993000e-02  -1.0300000e-01   2.3800000e-04   2.3900000e-04  -2.3800000e-04
   1.3510000e+03   5.2598990e+00   6.9715000e-02   9.8140000e-03  -2.0600000e-02   2.3800000e-04   2.3900000e-04  -2.3800000e-04
   1.3520000e+03   5.2637940e+00   6.3924000e-02  -2.9309000e-02  -5.6650000e-02   2.3800000e-04   2.3900000e-04  -2.3800000e-04
   1.3530000e+03   5.2676900e+00   8.7162000e-02  -2.4408000e-02  -4.6350000e-02   2.3800000e-04   2.3900000e-04  -2.3800000e-04
   1.3540000e+03   5.2715900e+00   2.3254000e-02  -2.9329000e-02  -1.5450000e-02   2.3800000e-04   2.3900000e-04  -2.3800000e-04
   1.3550000e+03   5.2754820e+00   1.1625000e-02  -9.7740000e-03   0.0000000e+00   2.3800000e-04   2.3900000e-04  -2.3800000e-04
   1.3560000e+03   5.2793770e+00   1.7439000e-02  -1.9552000e-02  -1.0300000e-02   2.3800000e-04   2.3900000e-04  -2.3800000e-04
   1.3570000e+03   5.2832750e+00   5.2309000e-02  -3.9094000e-02  -5.1500000e-03   2.3800000e-04   2.3900000e-04  -2.3800000e-04
   1.3580000e+03   5.2871700e+00   4.6499000e-02  -3.9097000e-02  -2.5750000e-02   2.3800000e-04   2.3900000e-04  -2.3800000e-04
   1.3590000e+03   5.2910640e+00   1.1642000e-02  -4.4004000e-02  -1.0300000e-02   2.3800000e-04   2.3900000e-04  -2.3800000e-04
   1.3600000e+03   5.2949600e+00   2.3262000e-02  -4.3998000e-02  -4.6350000e-02   2.3800000e-04   2.3900000e-04  -2.3800000e-04
   1.3610000e+03   5.2988570e+00   1.7454000e-02  -4.8891000e-02   5.1500000e-03   2.3800000e-04   2.3900000e-04  -2.3800000e-04
   1.3620000e+03   5.3027530e+00  -2.3221000e-02  -3.9131000e-02   2.0600000e-02   2.3800000e-04   2.3900000e-04  -2.3800000e-04
   1.3630000e+03   5.3066500e+00   6.3929000e-02  -3.9088000e-02   1.0300000e-02   2.3800000e-04   2.3900000e-04  -2.3800000e-04
   1.3640000e+03   5.3105440e+00   4.6511000e-02  -6.3547000e-02   0.0000000e+00   2.3800000e-04   2.3900000e-04  -2.3800000e-04
   1.3650000e+03   5.3144410e+00   1.1642000e-02  -4.4004000e-02  -4.6350000e-02   2.3800000e-04   2.3900000e-04  -2.3800000e-04
   1.3660000e+03   5.3183780e+00   6.3919000e-02  -1.9529000e-02  -5.1500000e-03   2.3800000e-04   2.3900000e-04  -2.3800000e-04
   1.3670000e+03   5.3222450e+00   1.7449000e-02  -3.9112000e-02  -2.0600000e-02   2.3800000e-04   2.3900000e-04  -2.3800000e-04
   1.3680000e+03   5.3261280e+00   6.9736000e-02  -3.4196000e-02  -9.7850000e-02   2.3800000e-04   2.3900000e-04  -2.3800000e-04
   1.3690000e+03   5.3300240e+00  -1.7421000e-02  -1.9568000e-02  -1.5450000e-02   2.3800000e-04   2.3900000e-04  -2.3800000e-04
   1.3700000e+03   5.3339210e+00   1.7425000e-02   9.7880000e-03  -4.1200000e-02   2.3800000e-04   2.3900000e-04  -2.3800000e-04
   1.3710000e+03   5.3378170e+00   6.3910000e-02   3.1000000e-05   2.0600000e-02   2.3800000e-04   2.3900000e-04  -2.3800000e-04
   1.3720000e+03   5.3417140e+00   4.0692000e-02  -4.3990000e-02  -2.0600000e-02   2.3800000e-04   2.3900000e-04  -2.3800000e-04
   1.3730000e+03   5.3456090e+00   2.9057000e-02  -1.4656000e-02  -1.0300000e-02   2.3800000e-04   2.3900000e-04  -2.3800000e-04
   1.3740000e+03   5.3495040e+00   5.7950000e-03   2.9343000e-02  -1.5450000e-02   2.3800000e-04   2.3900000e-04  -2.3800000e-04
   1.3750000e+03   5.3534000e+00   4.6475000e-02   9.8030000e-03  -7.2100000e-02   2.3800000e-04   2.3900000e-04  -2.3800000e-04
   1.3760000e+03   5.3572960e+00   7.5557000e-02  -5.3753000e-02  -5.1500000e-02   2.3800000e-04   2.3900000e-04  -2.3800000e-04
   1.3770000e+03   5.3611920e+00   1.7447000e-02  -3.4221000e-02  -6.1800000e-02   2.3800000e-04   2.3900000e-04  -2.3800000e-04
   1.3780000e+03   5.3650880e+00   3.4865000e-02  -9.7630000e-03  -5.1500000e-03   2.3800000e-04   2.3900000e-04  -2.3800000e-04
   1.3790000e+03   5.3689830e+00   2.9052000e-02  -4.8760000e-03   1.5450000e-02   2.3800000e-04   2.3900000e-04  -2.3800000e-04
   1.3800000e+03   5.3728800e+00   9.8763000e-02   1.4719000e-02  -5.1500000e-03   2.3800000e-04   2.3900000e-04  -2.3800000e-04
   1.3810000e+03   5.3767750e+00   5.8126000e-02  -5.3762000e-02   0.0000000e+00   2.3800000e-04   2.3900000e-04  -2.3800000e-04
   1.3820000e+03   5.3806720e+00   1.4000000e-05  -2.9340000e-02  -1.0815000e-01   2.3800000e-04   2.3900000e-04  -2.3800000e-04
   1.3830000e+03   5.3845680e+00   4.0694000e-02  -4.8880000e-02  -2.0600000e-02   2.3800000e-04   2.3900000e-04  -2.3800000e-04
   1.3840000e+03   5.3884640e+00   5.2309000e-02  -3.9095000e-02  -5.1500000e-02   2.3800000e-04   2.3900000e-04  -2.3800000e-04
   1.3850000e+03   5.3923590e+00   3.4872000e-02  -2.4433000e-02  -5.1500000e-03   2.3800000e-04   2.3900000e-04  -2.3800000e-04
   1.3860000e+03   5.3962560e+00   1.1636000e-02  -3.4224000e-02  -2.5750000e-02   2.3800000e-04   2.3900000e-04  -2.3800000e-04
   1.3870000e+03   5.4001510e+00   6.3910000e-02   3.2000000e-05  -2.5750000e-02   2.3800000e-04   2.3900000e-04  -2.3800000e-04
   1.3880000e+03   5.4040460e+00   6.9742000e-02  -4.3976000e-02   2.0600000e-02   2.3800000e-04   2.3900000e-04  -2.3800000e-04
   1.3890000e+03   5.4079410e+00   4.0689000e-02  -3.9100000e-02   1.0300000e-02   2.3800000e-04   2.3900000e-04  -2.3800000e-04
   1.3900000e+03   5.4118390e+00   2.3259000e-02  -3.9108000e-02  -2.0600000e-02   2.3800000e-04   2.3900000e-04  -2.3800000e-04
   1.3910000e+03   5.4157340e+00   5.8120000e-03  -4.8870000e-03  -3.6050000e-02   2.3800000e-04   2.3900000e-04  -2.3800000e-04
   1.3920000e+03   5.4196310e+00   5.8150000e-03  -9.7770000e-03  -1.5450000e-02   2.3800000e-04   2.3900000e-04  -2.3800000e-04
   1.3930000e+03   5.4235270e+00   7.5530000e-02   3.7000000e-05  -5.1500000e-02   2.3800000e-04   2.3900000e-04  -2.3800000e-04
   1.3940000e+03   5.4274220e+00   3.4865000e-02  -9.7630000e-03   0.0000000e+00   2.3800000e-04   2.3900000e-04  -2.3800000e-04
   1.3950000e+03   5.4313180e+00   2.3262000e-02  -4.3998000e-02  -6.6950000e-02   2.3800000e-04   2.3900000e-04  -2.3800000e-04
   1.3960000e+03   5.4352140e+00   4.0682000e-02  -2.4430000e-02   5.1500000e-03   2.3800000e-04   2.3900000e-04  -2.3800000e-04
   1.3970000e+03   5.4391100e+00   5.8170000e-03  -1.4667000e-02  -5.1500000e-03   2.3800000e-04   2.3900000e-04  -2.3800000e-04
   1.3980000e+03   5.4430070e+00   6.3929000e-02  -3.9089000e-02  -1.0300000e-02   2.3800000e-04   2.3900000e-04  -2.3800000e-04
   1.3990000e+03   5.4469020e+00   4.0675000e-02  -9.7600000e-03  -5.1500000e-02   2.3800000e-04   2.3900000e-04  -2.3800000e-04
   1.4000000e+03   5.4507980e+00   3.4881000e-02  -4.3993000e-02  -9.7850000e-02   2.3800000e-04   2.3900000e-04  -2.3800000e-04
   1.4010000e+03   5.4547000e+00   3.4886000e-02  -5.3773000e-02  -5.1500000e-03   2.3800000e-04   2.3900000e-04  -2.3800000e-04
   1.4020000e+03   5.4585910e+00   1.7442000e-02  -2.4441000e-02  -3.0900000e-02   2.3800000e-04   2.3900000e-04  -2.3800000e-04
   1.4030000e+03   5.4624840e+00   7.5549000e-02  -3.9083000e-02  -1.5450000e-02   2.3800000e-04   2.3900000e-04  -2.3800000e-04
   1.4040000e+03   5.4663810e+00   5.8127000e-02  -5.3761000e-02  -1.5450000e-02   2.3800000e-04   2.3900000e-04  -2.3800000e-04
   1.4050000e+03   5.4702770e+00   1.1651000e-02  -6.3564000e-02  -3.6050000e-02   2.3800000e-04   2.3900000e-04  -2.3800000e-04
   1.4060000e+03   5.4741730e+00   4.6478000e-02   4.9130000e-03   1.0300000e-02   2.3800000e-04   2.3900000e-04  -2.3800000e-04
   1.4070000e+03   5.4780690e+00   4.0675000e-02  -9.7600000e-03  -8.2400000e-02   2.3800000e-04   2.3900000e-04  -2.3800000e-04
   1.4080000e+03   5.4819640e+00   5.2312000e-02  -4.3984000e-02  -7.7250000e-02   2.3800000e-04   2.3900000e-04  -2.3800000e-04
   1.4090000e+03   5.4858610e+00  -1.7420000e-02  -1.9569000e-02  -8.2400000e-02   2.3800000e-04   2.3900000e-04  -2.3800000e-04
   1.4100000e+03   5.4897570e+00   3.4845000e-02   2.9357000e-02  -4.6350000e-02   2.3800000e-04   2.3900000e-04  -2.3800000e-04
   1.4110000e+03   5.4936540e+00   1.0457500e-01   9.8320000e-03   1.0300000e-02   2.3800000e-04   2.3900000e-04  -2.3800000e-04
   1.4120000e+03   5.4975500e+00   5.2302000e-02  -2.4425000e-02  -3.0900000e-02   2.3800000e-04   2.3900000e-04  -2.3800000e-04
   1.4130000e+03   5.5014450e+00   1.1622000e-02  -4.8840000e-03  -1.5450000e-02   2.3800000e-04   2.3900000e-04  -2.3800000e-04
   1.4140000e+03   5.5053410e+00  -1.1608000e-02  -2.4456000e-02  -8.7550000e-02   2.3800000e-04   2.3900000e-04  -2.3800000e-04
   1.4150000e+03   5.5092370e+00   2.3261000e-02  -4.3999000e-02  -2.0600000e-02   2.3800000e-04   2.3900000e-04  -2.3800000e-04
   1.4160000e+03   5.5131340e+00   1.1039000e-01   5.3000000e-05  -4.6350000e-02   2.3800000e-04   2.3900000e-04  -2.3800000e-04
   1.4170000e+03   5.5170270e+00   2.3256000e-02  -3.4219000e-02  -4.6350000e-02   2.3800000e-04   2.3900000e-04  -2.3800000e-04
   1.4180000e+03   5.5209410e+00   1.9000000e-05  -3.9120000e-02  -5.1500000e-03   2.3800000e-04   2.3900000e-04  -2.3800000e-04
   1.4190000e+03   5.5248190e+00   6.3937000e-02  -5.3758000e-02  -2.0600000e-02   2.3800000e-04   2.3900000e-04  -2.3800000e-04
   1.4200000e+03   5.5287160e+00   4.0692000e-02  -4.3990000e-02   2.5750000e-02   2.3800000e-04   2.3900000e-04  -2.3800000e-04
   1.4210000e+03   5.5326120e+00   5.8131000e-02  -6.3541000e-02  -1.0300000e-02   2.3800000e-04   2.3900000e-04  -2.3800000e-04
   1.4220000e+03   5.5365080e+00  -1.1601000e-02  -3.9126000e-02  -4.6350000e-02   2.3800000e-04   2.3900000e-04  -2.3800000e-04
   1.4230000e+03   5.5404020e+00   4.6502000e-02  -4.3987000e-02  -1.5450000e-02   2.3800000e-04   2.3900000e-04  -2.3800000e-04
   1.4240000e+03   5.5443000e+00   4.6502000e-02  -4.3987000e-02  -3.6050000e-02   2.3800000e-04   2.3900000e-04  -2.3800000e-04
   1.4250000e+03   5.5481950e+00   6.3910000e-02   3.2000000e-05  -8.7550000e-02   2.3800000e-04   2.3900000e-04  -2.3800000e-04
   1.4260000e+03   5.5520910e+00   4.0680000e-02  -1.9540000e-02  -3.0900000e-02   2.3800000e-04   2.3900000e-04  -2.3800000e-04
   1.4270000e+03   5.5559880e+00  -1.1622000e-02   4.8840000e-03  -7.7250000e-02   2.3800000e-04   2.3900000e-04  -2.3800000e-04
   1.4280000e+03   5.5598840e+00   1.1627000e-02  -1.4664000e-02  -5.1500000e-03   2.3800000e-04   2.3900000e-04  -2.3800000e-04
   1.4290000e+03   5.5637790e+00   5.2290000e-02   2.5000000e-05  -2.0600000e-02   2.3800000e-04   2.3900000e-04  -2.3800000e-04
   1.4300000e+03   5.5676760e+00   4.0663000e-02   1.4690000e-02  -4.1200000e-02   2.3800000e-04   2.3900000e-04  -2.3800000e-04
   1.4310000e+03   5.5715720e+00  -1.1606000e-02  -2.9346000e-02  -5.1500000e-02   2.3800000e-04   2.3900000e-04  -2.3800000e-04
   1.4320000e+03   5.5754660e+00  -1.1615000e-02  -9.7860000e-03  -8.7550000e-02   2.3800000e-04   2.3900000e-04  -2.3800000e-04
   1.4330000e+03   5.5793620e+00   8.1361000e-02  -4.3971000e-02  -5.6650000e-02   2.3800000e-04   2.3900000e-04  -2.3800000e-04
   1.4340000e+03   5.5832580e+00   8.7160000e-02  -1.9517000e-02  -4.1200000e-02   2.3800000e-04   2.3900000e-04  -2.3800000e-04
   1.4350000e+03   5.5871540e+00   2.9040000e-02   1.9574000e-02   0.0000000e+00   2.3800000e-04   2.3900000e-04  -2.3800000e-04
   1.4360000e+03   5.5910510e+00   2.3269000e-02  -5.8668000e-02  -3.6050000e-02   2.3800000e-04   2.3900000e-04  -2.3800000e-04
   1.4370000e+03   5.5949450e+00   1.1644000e-02  -4.8894000e-02  -6.1800000e-02   2.3800000e-04   2.3900000e-04  -2.3800000e-04
   1.4380000e+03   5.5988420e+00   6.3929000e-02  -3.9088000e-02   1.0300000e-02   2.3800000e-04   2.3900000e-04  -2.3800000e-04
   1.4390000e+03   5.6027390e+00   8.7150000e-02   4.3000000e-05  -1.0300000e-01   2.3800000e-04   2.3900000e-04  -2.3800000e-04
   1.4400000e+03   5.6066340e+00   1.7457000e-02  -5.3781000e-02  -5.6650000e-02   2.3800000e-04   2.3900000e-04  -2.3800000e-04
   1.4410000e+03   5.6105300e+00   3.4894000e-02  -6.8443000e-02  -6.6950000e-02   2.3800000e-04   2.3900000e-04  -2.3800000e-04
   1.4420000e+03   5.6144270e+00   3.4860000e-02   1.7000000e-05  -4.1200000e-02   2.3800000e-04   2.3900000e-04  -2.3800000e-04
   1.4430000e+03   5.6183220e+00   6.9734000e-02  -2.9306000e-02  -2.5750000e-02   2.3800000e-04   2.3900000e-04  -2.3800000e-04
   1.4440000e+03   5.6222180e+00   2.3242000e-02  -4.8790000e-03  -5.6650000e-02   2.3800000e-04   2.3900000e-04  -2.3800000e-04
   1.4450000e+03   5.6261150e+00  -3.4820000e-02  -8.3147000e-02   1.5450000e-02   2.3800000e-04   2.3900000e-04  -2.3800000e-04
   1.4460000e+03   5.6300090e+00   5.8100000e-02   2.8000000e-05   1.0300000e-02   2.3800000e-04   2.3900000e-04  -2.3800000e-04
   1.4470000e+03   5.6339040e+00   8.1335000e-02   9.8190000e-03  -1.5450000e-02   2.3800000e-04   2.3900000e-04  -2.3800000e-04
   1.4480000e+03   5.6378010e+00   4.0672000e-02  -4.8700000e-03  -4.6350000e-02   2.3800000e-04   2.3900000e-04  -2.3800000e-04
   1.4490000e+03   5.6416970e+00  -1.1605000e-02  -2.9346000e-02  -5.1500000e-02   2.3800000e-04   2.3900000e-04  -2.3800000e-04
   1.4500000e+03   5.6455930e+00   5.8170000e-03  -1.4667000e-02   3.0900000e-02   2.3800000e-04   2.3900000e-04  -2.3800000e-04
   1.4510000e+03   5.6494890e+00   6.9725000e-02  -9.7460000e-03  -2.0600000e-02   2.3800000e-04   2.3900000e-04  -2.3800000e-04
   1.4520000e+03   5.6533840e+00   2.9050000e-02   1.4000000e-05   2.5750000e-02   2.3800000e-04   2.3900000e-04  -2.3800000e-04
   1.4530000e+03   5.6572810e+00   2.9000000e-05  -5.8680000e-02  -2.5750000e-02   2.3800000e-04   2.3900000e-04  -2.3800000e-04
   1.4540000e+03   5.6611770e+00   1.7000000e-05  -3.4230000e-02  -1.5450000e-02   2.3800000e-04   2.3900000e-04  -2.3800000e-04
   1.4550000e+03   5.6650730e+00   1.7452000e-02  -4.4001000e-02  -2.5750000e-02   2.3800000e-04   2.3900000e-04  -2.3800000e-04
   1.4560000e+03   5.6689690e+00   9.2982000e-02  -4.3964000e-02  -7.7250000e-02   2.3800000e-04   2.3900000e-04  -2.3800000e-04
   1.4570000e+03   5.6728650e+00   6.3929000e-02  -3.9089000e-02  -9.2700000e-02   2.3800000e-04   2.3900000e-04  -2.3800000e-04
   1.4580000e+03   5.6767610e+00  -1.1601000e-02  -3.9126000e-02  -3.0900000e-02   2.3800000e-04   2.3900000e-04  -2.3800000e-04
   1.4590000e+03   5.6806570e+00   2.3266000e-02  -5.3779000e-02  -2.5750000e-02   2.3800000e-04   2.3900000e-04  -2.3800000e-04
   1.4600000e+03   5.6845530e+00   4.0696000e-02  -5.3770000e-02  -5.6650000e-02   2.3800000e-04   2.3900000e-04  -2.3800000e-04
   1.4610000e+03   5.6884470e+00   8.7166000e-02  -3.4188000e-02  -2.0600000e-02   2.3800000e-04   2.3900000e-04  -2.3800000e-04
   1.4620000e+03   5.6923430e+00   1.7437000e-02  -1.4662000e-02  -4.1200000e-02   2.3800000e-04   2.3900000e-04  -2.3800000e-04
   1.4630000e+03   5.6962400e+00   1.7446000e-02  -3.4222000e-02   1.5450000e-02   2.3800000e-04   2.3900000e-04  -2.3800000e-04
   1.4640000e+03   5.7001350e+00   6.9727000e-02  -1.4636000e-02  -7.2100000e-02   2.3800000e-04   2.3900000e-04  -2.3800000e-04
   1.4650000e+03   5.7040460e+00   3.4850000e-02   1.9577000e-02  -3.0900000e-02   2.3800000e-04   2.3900000e-04  -2.3800000e-04
   1.4660000e+03   5.7079280e+00   8.1340000e-02   4.0000000e-05  -3.6050000e-02   2.3800000e-04   2.3900000e-04  -2.3800000e-04
   1.4670000e+03   5.7118230e+00   4.0680000e-02  -1.9540000e-02  -1.5450000e-02   2.3800000e-04   2.3900000e-04  -2.3800000e-04
   1.4680000e+03   5.7157200e+00  -1.7423000e-02  -1.4679000e-02   2.0600000e-02   2.3800000e-04   2.3900000e-04  -2.3800000e-04
   1.4690000e+03   5.7196580e+00   5.8102000e-02  -4.8610000e-03  -4.1200000e-02   2.3800000e-04   2.3900000e-04  -2.3800000e-04
   1.4700000e+03   5.7235100e+00   6.9715000e-02   9.8140000e-03   1.5450000e-02   2.3800000e-04   2.3900000e-04  -2.3800000e-04
   1.4710000e+03   5.7274080e+00   4.0668000e-02   4.9100000e-03  -5.1500000e-02   2.3800000e-04   2.3900000e-04  -2.3800000e-04
   1.4720000e+03   5.7313040e+00   2.3271000e-02  -6.3558000e-02  -2.5750000e-02   2.3800000e-04   2.3900000e-04  -2.3800000e-04
   1.4730000e+03   5.7351990e+00   2.3252000e-02  -2.4439000e-02  -6.1800000e-02   2.3800000e-04   2.3900000e-04  -2.3800000e-04
   1.4740000e+03   5.7390960e+00   9.8784000e-02  -2.9292000e-02  -6.1800000e-02   2.3800000e-04   2.3900000e-04  -2.3800000e-04
   1.4750000e+03   5.7429920e+00   2.9050000e-02   1.4000000e-05   1.0300000e-02   2.3800000e-04   2.3900000e-04  -2.3800000e-04
   1.4760000e+03   5.7468860e+00  -5.7790000e-03  -6.3573000e-02  -5.1500000e-02   2.3800000e-04   2.3900000e-04  -2.3800000e-04
   1.4770000e+03   5.7507820e+00   2.9076000e-02  -5.3776000e-02  -1.5450000e-02   2.3800000e-04   2.3900000e-04  -2.3800000e-04
   1.4780000e+03   5.7546780e+00   5.2304000e-02  -2.9315000e-02  -2.5750000e-02   2.3800000e-04   2.3900000e-04  -2.3800000e-04
   1.4790000e+03   5.7585740e+00   9.8787000e-02  -3.4181000e-02  -2.0600000e-02   2.3800000e-04   2.3900000e-04  -2.3800000e-04
   1.4800000e+03   5.7624700e+00   1.7000000e-05  -3.4230000e-02  -3.6050000e-02   2.3800000e-04   2.3900000e-04  -2.3800000e-04
   1.4810000e+03   5.7663650e+00   5.8270000e-03  -3.4227000e-02  -7.2100000e-02   2.3800000e-04   2.3900000e-04  -2.3800000e-04
   1.4820000e+03   5.7702620e+00   4.0675000e-02  -9.7600000e-03  -7.2100000e-02   2.3800000e-04   2.3900000e-04  -2.3800000e-04
   1.4830000e+03   5.7741580e+00   7.5530000e-02   3.7000000e-05  -5.6650000e-02   2.3800000e-04   2.3900000e-04  -2.3800000e-04
   1.4840000e+03   5.7780550e+00   2.9050000e-02   1.4000000e-05   2.0600000e-02   2.3800000e-04   2.3900000e-04  -2.3800000e-04
   1.4850000e+03   5.7819500e+00  -2.9050000e-02  -1.4000000e-05  -2.0600000e-02   2.3800000e-04   2.3900000e-04  -2.3800000e-04
   1.4860000e+03   5.7858460e+00   5.8100000e-02   2.9000000e-05  -3.0900000e-02   2.3800000e-04   2.3900000e-04  -2.3800000e-04
   1.4870000e+03   5.7897420e+00   7.5523000e-02   1.4707000e-02  -1.5450000e-02   2.3800000e-04   2.3900000e-04  -2.3800000e-04
   1.4880000e+03   5.7936380e+00   2.9055000e-02  -9.7660000e-03  -5.1500000e-02   2.3800000e-04   2.3900000e-04  -2.3800000e-04
   1.4890000e+03   5.7975350e+00   1.7444000e-02  -2.9332000e-02  -6.6950000e-02   2.3800000e-04   2.3900000e-04  -2.3800000e-04
   1.4900000e+03   5.8014290e+00  -1.7430000e-02  -8.0000000e-06  -7.2100000e-02   2.3800000e-04   2.3900000e-04  -2.3800000e-04
   1.4910000e+03   5.8053250e+00   4.0696000e-02  -5.3770000e-02  -2.5750000e-02   2.3800000e-04   2.3900000e-04  -2.3800000e-04
   1.4920000e+03   5.8092210e+00   5.8112000e-02  -2.4422000e-02  -3.0900000e-02   2.3800000e-04   2.3900000e-04  -2.3800000e-04
   1.4930000e+03   5.8131170e+00   1.7449000e-02  -3.9112000e-02  -1.0300000e-02   2.3800000e-04   2.3900000e-04  -2.3800000e-04
   1.4940000e+03   5.8170130e+00   1.7445000e-02  -2.9331000e-02  -1.0300000e-02   2.3800000e-04   2.3900000e-04  -2.3800000e-04
   1.4950000e+03   5.8209090e+00   4.0694000e-02  -4.8880000e-02   1.5450000e-02   2.3800000e-04   2.3900000e-04  -2.3800000e-04
   1.4960000e+03   5.8248040e+00   5.8129000e-02  -5.8651000e-02  -5.6650000e-02   2.3800000e-04   2.3900000e-04  -2.3800000e-04
   1.4970000e+03   5.8287010e+00   3.4862000e-02  -4.8730000e-03  -1.0300000e-02   2.3800000e-04   2.3900000e-04  -2.3800000e-04
   1.4980000e+03   5.8325970e+00   1.7437000e-02  -1.4661000e-02  -3.0900000e-02   2.3800000e-04   2.3900000e-04  -2.3800000e-04
   1.4990000e+03   5.8364930e+00   6.3922000e-02  -2.4418000e-02  -6.1800000e-02   2.3800000e-04   2.3900000e-04  -2.3800000e-04
   1.5000000e+03   5.8403900e+00   1.7454000e-02  -4.8891000e-02  -5.1500000e-03   2.3800000e-04   2.3900000e-04  -2.3800000e-04
   1.5010000e+03   5.8442850e+00   5.8090000e-02   1.9589000e-02  -6.6950000e-02   2.3800000e-04   2.3900000e-04  -2.3800000e-04
   1.5020000e+03   5.8481800e+00   6.9713000e-02   1.4704000e-02   2.0600000e-02   2.3800000e-04   2.3900000e-04  -2.3800000e-04
   1.5030000e+03   5.8520760e+00   4.0675000e-02  -9.7600000e-03  -3.0900000e-02   2.3800000e-04   2.3900000e-04  -2.3800000e-04
   1.5040000e+03   5.8559730e+00   5.2311000e-02  -4.3985000e-02  -4.6350000e-02   2.3800000e-04   2.3900000e-04  -2.3800000e-04
   1.5050000e+03   5.8598670e+00   1.1632000e-02  -2.4444000e-02  -2.0600000e-02   2.3800000e-04   2.3900000e-04  -2.3800000e-04
   1.5060000e+03   5.8637630e+00   8.7141000e-02   1.9602000e-02  -5.1500000e-02   2.3800000e-04   2.3900000e-04  -2.3800000e-04
   1.5070000e+03   5.8676600e+00   2.9045000e-02   9.7940000e-03  -1.0300000e-02   2.3800000e-04   2.3900000e-04  -2.3800000e-04
   1.5080000e+03   5.8715560e+00   2.6000000e-05  -5.3790000e-02  -1.1845000e-01   2.3800000e-04   2.3900000e-04  -2.3800000e-04
   1.5090000e+03   5.8754530e+00   6.9741000e-02  -4.3976000e-02  -1.0300000e-02   2.3800000e-04   2.3900000e-04  -2.3800000e-04
   1.5100000e+03   5.8793480e+00   6.9735000e-02  -2.9306000e-02   0.0000000e+00   2.3800000e-04   2.3900000e-04  -2.3800000e-04
   1.5110000e+03   5.8832430e+00   5.2307000e-02  -3.4204000e-02  -2.5750000e-02   2.3800000e-04   2.3900000e-04  -2.3800000e-04
   1.5120000e+03   5.8871400e+00   3.4891000e-02  -6.3553000e-02  -2.0600000e-02   2.3800000e-04   2.3900000e-04  -2.3800000e-04
   1.5130000e+03   5.8910360e+00   1.7447000e-02  -3.4221000e-02  -1.0815000e-01   2.3800000e-04   2.3900000e-04  -2.3800000e-04
   1.5140000e+03   5.8949320e+00   3.4870000e-02  -1.9543000e-02  -3.6050000e-02   2.3800000e-04   2.3900000e-04  -2.3800000e-04
   1.5150000e+03   5.8988290e+00   3.4882000e-02  -4.3993000e-02  -4.1200000e-02   2.3800000e-04   2.3900000e-04  -2.3800000e-04
   1.5160000e+03   5.9027240e+00   1.7449000e-02  -3.9111000e-02  -3.0900000e-02   2.3800000e-04   2.3900000e-04  -2.3800000e-04
   1.5170000e+03   5.9066180e+00   1.1639000e-02  -3.9114000e-02  -3.0900000e-02   2.3800000e-04   2.3900000e-04  -2.3800000e-04
   1.5180000e+03   5.9105160e+00   4.6492000e-02  -2.4427000e-02  -2.0600000e-02   2.3800000e-04   2.3900000e-04  -2.3800000e-04
   1.5190000e+03   5.9144120e+00   5.8124000e-02  -4.8872000e-02   1.5450000e-02   2.3800000e-04   2.3900000e-04  -2.3800000e-04
   1.5200000e+03   5.9183210e+00   1.7442000e-02  -2.4442000e-02  -9.2700000e-02   2.3800000e-04   2.3900000e-04  -2.3800000e-04
   1.5210000e+03   5.9222010e+00  -1.7430000e-02  -8.0000000e-06  -3.0900000e-02   2.3800000e-04   2.3900000e-04  -2.3800000e-04
   1.5220000e+03   5.9260970e+00   3.4879000e-02  -3.9103000e-02  -6.6950000e-02   2.3800000e-04   2.3900000e-04  -2.3800000e-04
   1.5230000e+03   5.9299950e+00   4.6501000e-02  -4.3988000e-02  -3.0900000e-02   2.3800000e-04   2.3900000e-04  -2.3800000e-04
   1.5240000e+03   5.9338900e+00   4.0682000e-02  -2.4430000e-02  -1.0300000e-02   2.3800000e-04   2.3900000e-04  -2.3800000e-04
   1.5250000e+03   5.9377850e+00   1.7420000e-02   1.9569000e-02   1.0300000e-02   2.3800000e-04   2.3900000e-04  -2.3800000e-04
   1.5260000e+03   5.9416820e+00   4.0670000e-02   2.0000000e-05  -5.1500000e-03   2.3800000e-04   2.3900000e-04  -2.3800000e-04
   1.5270000e+03   5.9455780e+00   8.1371000e-02  -6.3530000e-02   5.1500000e-03   2.3800000e-04   2.3900000e-04  -2.3800000e-04
   1.5280000e+03   5.9494750e+00   3.4872000e-02  -2.4433000e-02  -3.0900000e-02   2.3800000e-04   2.3900000e-04  -2.3800000e-04
   1.5290000e+03   5.9533770e+00   4.0675000e-02  -9.7600000e-03  -1.0300000e-02   2.3800000e-04   2.3900000e-04  -2.3800000e-04
   1.5300000e+03   5.9572660e+00   5.8150000e-03  -9.7770000e-03  -4.1200000e-02   2.3800000e-04   2.3900000e-04  -2.3800000e-04
   1.5310000e+03   5.9611620e+00   8.7177000e-02  -5.3747000e-02  -9.7850000e-02   2.3800000e-04   2.3900000e-04  -2.3800000e-04
   1.5320000e+03   5.9650580e+00   6.9751000e-02  -6.3536000e-02  -5.1500000e-03   2.3800000e-04   2.3900000e-04  -2.3800000e-04
   1.5330000e+03   5.9689550e+00   1.1625000e-02  -9.7740000e-03  -5.1500000e-02   2.3800000e-04   2.3900000e-04  -2.3800000e-04
   1.5340000e+03   5.9728490e+00   4.6494000e-02  -2.9318000e-02   0.0000000e+00   2.3800000e-04   2.3900000e-04  -2.3800000e-04
   1.5350000e+03   5.9767450e+00   4.0701000e-02  -6.3550000e-02  -2.5750000e-02   2.3800000e-04   2.3900000e-04  -2.3800000e-04
   1.5360000e+03   5.9806410e+00   4.6501000e-02  -4.3988000e-02   5.1500000e-03   2.3800000e-04   2.3900000e-04  -2.3800000e-04
   1.5370000e+03   5.9845370e+00   4.0670000e-02   2.0000000e-05  -5.6650000e-02   2.3800000e-04   2.3900000e-04  -2.3800000e-04
   1.5380000e+03   5.9884330e+00   3.4860000e-02   1.7000000e-05  -7.7250000e-02   2.3800000e-04   2.3900000e-04  -2.3800000e-04
   1.5390000e+03   5.9923290e+00   8.1345000e-02  -9.7400000e-03  -1.5450000e-02   2.3800000e-04   2.3900000e-04  -2.3800000e-04
   1.5400000e+03   5.9962240e+00   2.9057000e-02  -1.4656000e-02  -5.6650000e-02   2.3800000e-04   2.3900000e-04  -2.3800000e-04
   1.5410000e+03   6.0001210e+00   1.1642000e-02  -4.4004000e-02  -2.0600000e-02   2.3800000e-04   2.3900000e-04  -2.3800000e-04
   1.5420000e+03   6.0040170e+00   9.8770000e-02   4.9000000e-05  -1.0300000e-02   2.3800000e-04   2.3900000e-04  -2.3800000e-04
   1.5430000e+03   6.0079130e+00   5.2290000e-02   2.6000000e-05  -5.1500000e-02   2.3800000e-04   2.3900000e-04  -2.3800000e-04
   1.5440000e+03   6.0118090e+00   7.0000000e-06  -1.4670000e-02   0.0000000e+00   2.3800000e-04   2.3900000e-04  -2.3800000e-04
   1.5450000e+03   6.0157040e+00   3.4867000e-02  -1.4653000e-02  -9.2700000e-02   2.3800000e-04   2.3900000e-04  -2.3800000e-04
   1.5460000e+03   6.0196000e+00   4.6490000e-02  -1.9537000e-02  -2.5750000e-02   2.3800000e-04   2.3900000e-04  -2.3800000e-04
   1.5470000e+03   6.0234970e+00   7.5530000e-02   3.7000000e-05  -5.6650000e-02   2.3800000e-04   2.3900000e-04  -2.3800000e-04
   1.5480000e+03   6.0273930e+00   2.9067000e-02  -3.4216000e-02  -6.1800000e-02   2.3800000e-04   2.3900000e-04  -2.3800000e-04
   1.5490000e+03   6.0312870e+00   5.8133000e-02  -6.8432000e-02   0.0000000e+00   2.3800000e-04   2.3900000e-04  -2.3800000e-04
   1.5500000e+03   6.0351830e+00   2.3271000e-02  -6.3559000e-02  -2.0600000e-02   2.3800000e-04   2.3900000e-04  -2.3800000e-04
   1.5510000e+03   6.0390800e+00   1.7451000e-02  -4.4002000e-02   4.6350000e-02   2.3800000e-04   2.3900000e-04  -2.3800000e-04
   1.5520000e+03   6.0429750e+00   6.3929000e-02  -3.9089000e-02  -2.0600000e-02   2.3800000e-04   2.3900000e-04  -2.3800000e-04
   1.5530000e+03   6.0468710e+00  -2.3221000e-02  -3.9131000e-02  -3.6050000e-02   2.3800000e-04   2.3900000e-04  -2.3800000e-04
   1.5540000e+03   6.0507680e+00   6.3924000e-02  -2.9309000e-02  -2.5750000e-02   2.3800000e-04   2.3900000e-04  -2.3800000e-04
   1.5550000e+03   6.0546630e+00   8.7167000e-02  -3.4187000e-02  -5.6650000e-02   2.3800000e-04   2.3900000e-04  -2.3800000e-04
   1.5560000e+03   6.0585590e+00   5.8320000e-03  -4.4007000e-02  -1.5450000e-02   2.3800000e-04   2.3900000e-04  -2.3800000e-04
   1.5570000e+03   6.0624550e+00   4.0680000e-02  -1.9540000e-02  -4.6350000e-02   2.3800000e-04   2.3900000e-04  -2.3800000e-04
   1.5580000e+03   6.0663510e+00   1.7442000e-02  -2.4441000e-02   5.1500000e-02   2.3800000e-04   2.3900000e-04  -2.3800000e-04
   1.5590000e+03   6.0702480e+00   5.8107000e-02  -1.4641000e-02  -3.0900000e-02   2.3800000e-04   2.3900000e-04  -2.3800000e-04
   1.5600000e+03   6.0741430e+00   1.1637000e-02  -3.4224000e-02  -2.0600000e-02   2.3800000e-04   2.3900000e-04  -2.3800000e-04
   1.5610000e+03   6.0780390e+00   2.9035000e-02   2.9354000e-02  -4.1200000e-02   2.3800000e-04   2.3900000e-04  -2.3800000e-04
   1.5620000e+03   6.0819360e+00   8.7145000e-02   9.8230000e-03  -5.1500000e-02   2.3800000e-04   2.3900000e-04  -2.3800000e-04
   1.5630000e+03   6.0858300e+00   2.9067000e-02  -3.4216000e-02  -8.7550000e-02   2.3800000e-04   2.3900000e-04  -2.3800000e-04
   1.5640000e+03   6.0897260e+00   1.7437000e-02  -1.4662000e-02  -4.6350000e-02   2.3800000e-04   2.3900000e-04  -2.3800000e-04
   1.5650000e+03   6.0936220e+00  -1.1608000e-02  -2.4456000e-02  -6.6950000e-02   2.3800000e-04   2.3900000e-04  -2.3800000e-04
   1.5660000e+03   6.0975180e+00   1.7437000e-02  -1.4662000e-02   0.0000000e+00   2.3800000e-04   2.3900000e-04  -2.3800000e-04
   1.5670000e+03   6.1014140e+00   8.7181000e-02  -6.3528000e-02  -2.5750000e-02   2.3800000e-04   2.3900000e-04  -2.3800000e-04
   1.5680000e+03   6.1053100e+00   2.3280000e-02  -8.3119000e-02  -5.6650000e-02   2.3800000e-04   2.3900000e-04  -2.3800000e-04
   1.5690000e+03   6.1092050e+00   1.1634000e-02  -2.9334000e-02   2.5750000e-02   2.3800000e-04   2.3900000e-04  -2.3800000e-04
   1.5700000e+03   6.1131020e+00   3.4872000e-02  -2.4433000e-02  -6.6950000e-02   2.3800000e-04   2.3900000e-04  -2.3800000e-04
   1.5710000e+03   6.1169980e+00   8.1357000e-02  -3.4190000e-02  -5.6650000e-02   2.3800000e-04   2.3900000e-04  -2.3800000e-04
   1.5720000e+03   6.1208940e+00   5.8131000e-02  -6.3541000e-02  -3.6050000e-02   2.3800000e-04   2.3900000e-04  -2.3800000e-04
   1.5730000e+03   6.1247890e+00   2.7000000e-05  -5.3790000e-02  -5.1500000e-02   2.3800000e-04   2.3900000e-04  -2.3800000e-04
   1.5740000e+03   6.1286860e+00   4.6502000e-02  -4.3987000e-02   5.1500000e-03   2.3800000e-04   2.3900000e-04  -2.3800000e-04
   1.5750000e+03   6.1325810e+00   9.2982000e-02  -4.3964000e-02  -1.0300000e-02   2.3800000e-04   2.3900000e-04  -2.3800000e-04
   1.5760000e+03   6.1364780e+00   2.3257000e-02  -3.4218000e-02   1.0300000e-02   2.3800000e-04   2.3900000e-04  -2.3800000e-04
   1.5770000e+03   6.1403740e+00   5.8110000e-02  -1.9531000e-02  -5.1500000e-02   2.3800000e-04   2.3900000e-04  -2.3800000e-04
   1.5780000e+03   6.1442680e+00   5.8102000e-02  -4.8610000e-03  -2.0600000e-02   2.3800000e-04   2.3900000e-04  -2.3800000e-04
   1.5790000e+03   6.1481650e+00   3.4865000e-02  -9.7630000e-03  -2.0600000e-02   2.3800000e-04   2.3900000e-04  -2.3800000e-04
   1.5800000e+03   6.1520610e+00   3.4860000e-02   1.7000000e-05  -3.0900000e-02   2.3800000e-04   2.3900000e-04  -2.3800000e-04
   1.5810000e+03   6.1559570e+00   2.3249000e-02  -1.9549000e-02   1.0300000e-02   2.3800000e-04   2.3900000e-04  -2.3800000e-04
   1.5820000e+03   6.1598530e+00   8.1354000e-02  -2.9301000e-02  -7.7250000e-02   2.3800000e-04   2.3900000e-04  -2.3800000e-04
   1.5830000e+03   6.1637490e+00   2.0000000e-06  -4.8900000e-03   2.5750000e-02   2.3800000e-04   2.3900000e-04  -2.3800000e-04
   1.5840000e+03   6.1676440e+00   8.1354000e-02  -2.9301000e-02  -2.0600000e-02   2.3800000e-04   2.3900000e-04  -2.3800000e-04
   1.5850000e+03   6.1715410e+00   6.3929000e-02  -3.9089000e-02   0.0000000e+00   2.3800000e-04   2.3900000e-04  -2.3800000e-04
   1.5860000e+03   6.1754370e+00   1.7461000e-02  -6.3561000e-02  -5.1500000e-02   2.3800000e-04   2.3900000e-04  -2.3800000e-04
   1.5870000e+03   6.1793320e+00   3.4889000e-02  -5.8663000e-02  -6.6950000e-02   2.3800000e-04   2.3900000e-04  -2.3800000e-04
   1.5880000e+03   6.1832290e+00  -1.1605000e-02  -2.9346000e-02  -8.2400000e-02   2.3800000e-04   2.3900000e-04  -2.3800000e-04
   1.5890000e+03   6.1871240e+00   1.7461000e-02  -6.3561000e-02  -4.1200000e-02   2.3800000e-04   2.3900000e-04  -2.3800000e-04
   1.5900000e+03   6.1910200e+00   8.7186000e-02  -7.3307000e-02  -1.0300000e-02   2.3800000e-04   2.3900000e-04  -2.3800000e-04
   1.5910000e+03   6.1949160e+00   4.0692000e-02  -4.3990000e-02  -3.6050000e-02   2.3800000e-04   2.3900000e-04  -2.3800000e-04
   1.5920000e+03   6.1988130e+00   3.4891000e-02  -6.3553000e-02   0.0000000e+00   2.3800000e-04   2.3900000e-04  -2.3800000e-04
   1.5930000e+03   6.2027410e+00   4.6482000e-02  -4.8670000e-03   5.1500000e-02   2.3800000e-04   2.3900000e-04  -2.3800000e-04
   1.5940000e+03   6.2066030e+00   8.7150000e-02   4.3000000e-05  -8.2400000e-02   2.3800000e-04   2.3900000e-04  -2.3800000e-04
   1.5950000e+03   6.2105000e+00   8.1362000e-02  -4.3970000e-02  -6.1800000e-02   2.3800000e-04   2.3900000e-04  -2.3800000e-04
   1.5960000e+03   6.2143960e+00  -4.6459000e-02  -4.4032000e-02  -4.1200000e-02   2.3800000e-04   2.3900000e-04  -2.3800000e-04
   1.5970000e+03   6.2182910e+00   4.0665000e-02   9.8000000e-03  -2.5750000e-02   2.3800000e-04   2.3900000e-04  -2.3800000e-04
   1.5980000e+03   6.2221870e+00   6.9725000e-02  -9.7460000e-03  -3.0900000e-02   2.3800000e-04   2.3900000e-04  -2.3800000e-04
   1.5990000e+03   6.2260830e+00   2.3247000e-02  -1.4659000e-02  -3.0900000e-02   2.3800000e-04   2.3900000e-04  -2.3800000e-04
   1.6000000e+03   6.2299790e+00   1.7451000e-02  -4.4002000e-02  -2.0600000e-02   2.3800000e-04   2.3900000e-04  -2.3800000e-04
   1.6010000e+03   6.2338760e+00   1.4000000e-05  -2.9340000e-02   2.5750000e-02   2.3800000e-04   2.3900000e-04  -2.3800000e-04
   1.6020000e+03   6.2377720e+00   8.7148000e-02   4.9330000e-03  -6.1800000e-02   2.3800000e-04   2.3900000e-04  -2.3800000e-04
   1.6030000e+03   6.2416670e+00   6.9737000e-02  -3.4196000e-02  -4.1200000e-02   2.3800000e-04   2.3900000e-04  -2.3800000e-04
   1.6040000e+03   6.2455640e+00   5.8290000e-03  -3.9117000e-02  -4.6350000e-02   2.3800000e-04   2.3900000e-04  -2.3800000e-04
   1.6050000e+03   6.2494590e+00  -1.7408000e-02  -4.4019000e-02  -7.7250000e-02   2.3800000e-04   2.3900000e-04  -2.3800000e-04
   1.6060000e+03   6.2533560e+00   5.8270000e-03  -3.4227000e-02   0.0000000e+00   2.3800000e-04   2.3900000e-04  -2.3800000e-04
   1.6070000e+03   6.2572500e+00   1.1040900e-01  -3.9065000e-02  -7.2100000e-02   2.3800000e-04   2.3900000e-04  -2.3800000e-04
   1.6080000e+03   6.2611460e+00   6.3939000e-02  -5.8648000e-02  -1.5450000e-02   2.3800000e-04   2.3900000e-04  -2.3800000e-04
   1.6090000e+03   6.2650420e+00  -1.1601000e-02  -3.9126000e-02  -4.1200000e-02   2.3800000e-04   2.3900000e-04  -2.3800000e-04
   1.6100000e+03   6.2689400e+00   4.0692000e-02  -4.3990000e-02  -3.6050000e-02   2.3800000e-04   2.3900000e-04  -2.3800000e-04
   1.6110000e+03   6.2728340e+00   4.0691000e-02  -4.3990000e-02  -2.5750000e-02   2.3800000e-04   2.3900000e-04  -2.3800000e-04
   1.6120000e+03   6.2767300e+00   6.3917000e-02  -1.4639000e-02  -7.2100000e-02   2.3800000e-04   2.3900000e-04  -2.3800000e-04
   1.6130000e+03   6.2806250e+00   3.4867000e-02  -1.4653000e-02  -3.0900000e-02   2.3800000e-04   2.3900000e-04  -2.3800000e-04
   1.6140000e+03   6.2845220e+00   2.9050000e-02   1.4000000e-05  -6.6950000e-02   2.3800000e-04   2.3900000e-04  -2.3800000e-04
   1.6150000e+03   6.2884170e+00   5.8126000e-02  -5.3762000e-02   1.5450000e-02   2.3800000e-04   2.3900000e-04  -2.3800000e-04
   1.6160000e+03   6.2923130e+00   2.9057000e-02  -1.4656000e-02   1.0300000e-02   2.3800000e-04   2.3900000e-04  -2.3800000e-04
   1.6170000e+03   6.2962100e+00   6.3905000e-02   9.8120000e-03  -4.1200000e-02   2.3800000e-04   2.3900000e-04  -2.3800000e-04
   1.6180000e+03   6.3001050e+00  -5.8030000e-03  -1.4673000e-02  -3.0900000e-02   2.3800000e-04   2.3900000e-04  -2.3800000e-04
   1.6190000e+03   6.3040010e+00   1.2000000e-05  -2.4450000e-02  -8.2400000e-02   2.3800000e-04   2.3900000e-04  -2.3800000e-04
   1.6200000e+03   6.3078980e+00   5.8115000e-02  -2.9311000e-02  -3.0900000e-02   2.3800000e-04   2.3900000e-04  -2.3800000e-04
   1.6210000e+03   6.3117940e+00   5.2283000e-02   1.4696000e-02  -7.7250000e-02   2.3800000e-04   2.3900000e-04  -2.3800000e-04
   1.6220000e+03   6.3156880e+00   4.6507000e-02  -5.3767000e-02  -7.7250000e-02   2.3800000e-04   2.3900000e-04  -2.3800000e-04
   1.6230000e+03   6.3196190e+00   5.8410000e-03  -6.3567000e-02  -4.1200000e-02   2.3800000e-04   2.3900000e-04  -2.3800000e-04
   1.6240000e+03   6.3234800e+00   5.2305000e-02  -2.9314000e-02   1.0300000e-02   2.3800000e-04   2.3900000e-04  -2.3800000e-04
   1.6250000e+03   6.3273770e+00   8.7165000e-02  -2.9297000e-02   1.0300000e-02   2.3800000e-04   2.3900000e-04  -2.3800000e-04
   1.6260000e+03   6.3312740e+00   4.6487000e-02  -1.4648000e-02  -8.7550000e-02   2.3800000e-04   2.3900000e-04  -2.3800000e-04
   1.6270000e+03   6.3351690e+00  -5.7790000e-03  -6.3573000e-02  -4.6350000e-02   2.3800000e-04   2.3900000e-04  -2.3800000e-04
   1.6280000e+03   6.3390640e+00   5.8290000e-03  -3.9117000e-02  -7.7250000e-02   2.3800000e-04   2.3900000e-04  -2.3800000e-04
   1.6290000e+03   6.3429610e+00   5.2299000e-02  -1.9535000e-02  -2.5750000e-02   2.3800000e-04   2.3900000e-04  -2.3800000e-04
   1.6300000e+03   6.3468570e+00   9.2976000e-02  -3.4185000e-02  -5.1500000e-03   2.3800000e-04   2.3900000e-04  -2.3800000e-04
   1.6310000e+03   6.3507530e+00   3.4876000e-02  -3.4213000e-02  -3.6050000e-02   2.3800000e-04   2.3900000e-04  -2.3800000e-04
   1.6320000e+03   6.3546490e+00   1.1639000e-02  -3.9114000e-02   0.0000000e+00   2.3800000e-04   2.3900000e-04  -2.3800000e-04
   1.6330000e+03   6.3585440e+00   5.8105000e-02  -9.7510000e-03   1.0300000e-02   2.3800000e-04   2.3900000e-04  -2.3800000e-04
   1.6340000e+03   6.3624400e+00   5.8110000e-02  -1.9531000e-02  -4.6350000e-02   2.3800000e-04   2.3900000e-04  -2.3800000e-04
   1.6350000e+03   6.3663370e+00   4.0670000e-02   2.0000000e-05  -4.6350000e-02   2.3800000e-04   2.3900000e-04  -2.3800000e-04
   1.6360000e+03   6.3702310e+00  -2.3240000e-02  -1.1000000e-05  -5.1500000e-02   2.3800000e-04   2.3900000e-04  -2.3800000e-04
   1.6370000e+03   6.3741270e+00   3.4862000e-02  -4.8730000e-03  -7.7250000e-02   2.3800000e-04   2.3900000e-04  -2.3800000e-04
   1.6380000e+03   6.3780230e+00   5.8107000e-02  -1.4641000e-02  -2.0600000e-02   2.3800000e-04   2.3900000e-04  -2.3800000e-04
   1.6390000e+03   6.3819200e+00   1.7449000e-02  -3.9111000e-02  -6.1800000e-02   2.3800000e-04   2.3900000e-04  -2.3800000e-04
   1.6400000e+03   6.3858160e+00   1.7430000e-02   9.0000000e-06   2.0600000e-02   2.3800000e-04   2.3900000e-04  -2.3800000e-04
   1.6410000e+03   6.3897110e+00  -2.3216000e-02  -4.8911000e-02  -1.5450000e-02   2.3800000e-04   2.3900000e-04  -2.3800000e-04
   1.6420000e+03   6.3936060e+00   3.4888000e-02  -5.8663000e-02  -4.1200000e-02   2.3800000e-04   2.3900000e-04  -2.3800000e-04
   1.6430000e+03   6.3975030e+00   5.8124000e-02  -4.8872000e-02  -5.6650000e-02   2.3800000e-04   2.3900000e-04  -2.3800000e-04
   1.6440000e+03   6.4013990e+00   1.7449000e-02  -3.9112000e-02  -8.2400000e-02   2.3800000e-04   2.3900000e-04  -2.3800000e-04
   1.6450000e+03   6.4052960e+00   1.7449000e-02  -3.9112000e-02  -3.0900000e-02   2.3800000e-04   2.3900000e-04  -2.3800000e-04
   1.6460000e+03   6.4091910e+00   1.1651000e-02  -6.3564000e-02  -5.6650000e-02   2.3800000e-04   2.3900000e-04  -2.3800000e-04
   1.6470000e+03   6.4130870e+00   6.9747000e-02  -5.3756000e-02  -6.6950000e-02   2.3800000e-04   2.3900000e-04  -2.3800000e-04
   1.6480000e+03   6.4169820e+00   1.1620000e-01   5.7000000e-05   0.0000000e+00   2.3800000e-04   2.3900000e-04  -2.3800000e-04
   1.6490000e+03   6.4208790e+00   1.7445000e-02  -2.9331000e-02   1.5450000e-02   2.3800000e-04   2.3900000e-04  -2.3800000e-04
   1.6500000e+03   6.4247750e+00   2.3262000e-02  -4.3998000e-02   5.1500000e-03   2.3800000e-04   2.3900000e-04  -2.3800000e-04
   1.6510000e+03   6.4286690e+00   3.4872000e-02  -2.4433000e-02  -1.0300000e-01   2.3800000e-04   2.3900000e-04  -2.3800000e-04
   1.6520000e+03   6.4325660e+00   7.5530000e-02   3.7000000e-05  -3.0900000e-02   2.3800000e-04   2.3900000e-04  -2.3800000e-04
   1.6530000e+03   6.4364620e+00   7.5525000e-02   9.8170000e-03  -4.1200000e-02   2.3800000e-04   2.3900000e-04  -2.3800000e-04
   1.6540000e+03   6.4403580e+00   1.7440000e-02  -1.9551000e-02  -5.1500000e-02   2.3800000e-04   2.3900000e-04  -2.3800000e-04
   1.6550000e+03   6.4442540e+00   3.4887000e-02  -5.3773000e-02  -1.5450000e-02   2.3800000e-04   2.3900000e-04  -2.3800000e-04
   1.6560000e+03   6.4481500e+00   1.7439000e-02  -1.9552000e-02  -1.0300000e-02   2.3800000e-04   2.3900000e-04  -2.3800000e-04
   1.6570000e+03   6.4520520e+00   5.2285000e-02   9.8050000e-03   1.5450000e-02   2.3800000e-04   2.3900000e-04  -2.3800000e-04
   1.6580000e+03   6.4559420e+00   4.6499000e-02  -3.9098000e-02  -2.0600000e-02   2.3800000e-04   2.3900000e-04  -2.3800000e-04
   1.6590000e+03   6.4598370e+00  -3.4841000e-02  -3.9137000e-02  -2.5750000e-02   2.3800000e-04   2.3900000e-04  -2.3800000e-04
   1.6600000e+03   6.4637340e+00   4.6494000e-02  -2.9318000e-02  -2.0600000e-02   2.3800000e-04   2.3900000e-04  -2.3800000e-04
   1.6610000e+03   6.4676300e+00   8.1355000e-02  -2.9300000e-02  -4.6350000e-02   2.3800000e-04   2.3900000e-04  -2.3800000e-04
   1.6620000e+03   6.4715260e+00   4.0682000e-02  -2.4430000e-02   0.0000000e+00   2.3800000e-04   2.3900000e-04  -2.3800000e-04
   1.6630000e+03   6.4754210e+00   1.1656000e-02  -7.3344000e-02  -3.0900000e-02   2.3800000e-04   2.3900000e-04  -2.3800000e-04
   1.6640000e+03   6.4793180e+00   5.8290000e-03  -3.9117000e-02   1.0300000e-02   2.3800000e-04   2.3900000e-04  -2.3800000e-04
   1.6650000e+03   6.4832140e+00   8.1362000e-02  -4.3970000e-02  -2.5750000e-02   2.3800000e-04   2.3900000e-04  -2.3800000e-04
   1.6660000e+03   6.4871080e+00   6.3934000e-02  -4.8868000e-02  -1.0300000e-02   2.3800000e-04   2.3900000e-04  -2.3800000e-04
   1.6670000e+03   6.4910050e+00   1.7435000e-02  -9.7710000e-03  -3.0900000e-02   2.3800000e-04   2.3900000e-04  -2.3800000e-04
   1.6680000e+03   6.4949010e+00   1.1639000e-02  -3.9114000e-02  -6.6950000e-02   2.3800000e-04   2.3900000e-04  -2.3800000e-04
   1.6690000e+03   6.4987960e+00   2.9057000e-02  -1.4656000e-02  -7.7250000e-02   2.3800000e-04   2.3900000e-04  -2.3800000e-04
   1.6700000e+03   6.5026920e+00   5.8121000e-02  -4.3982000e-02  -8.2400000e-02   2.3800000e-04   2.3900000e-04  -2.3800000e-04
   1.6710000e+03   6.5065880e+00  -5.8030000e-03  -1.4673000e-02  -2.5750000e-02   2.3800000e-04   2.3900000e-04  -2.3800000e-04
   1.6720000e+03   6.5104840e+00  -5.8030000e-03  -1.4673000e-02  -2.0600000e-02   2.3800000e-04   2.3900000e-04  -2.3800000e-04
   1.6730000e+03   6.5143800e+00   6.3924000e-02  -2.9309000e-02   5.1500000e-03   2.3800000e-04   2.3900000e-04  -2.3800000e-04
   1.6740000e+03   6.5182770e+00   4.6496000e-02  -3.4208000e-02  -4.6350000e-02   2.3800000e-04   2.3900000e-04  -2.3800000e-04
   1.6750000e+03   6.5221710e+00   2.9055000e-02  -9.7660000e-03   0.0000000e+00   2.3800000e-04   2.3900000e-04  -2.3800000e-04
   1.6760000e+03   6.5260670e+00  -5.8220000e-03   2.4447000e-02  -6.1800000e-02   2.3800000e-04   2.3900000e-04  -2.3800000e-04
   1.6770000e+03   6.5299650e+00   4.0692000e-02  -4.3990000e-02  -2.5750000e-02   2.3800000e-04   2.3900000e-04  -2.3800000e-04
   1.6780000e+03   6.5338600e+00   4.6502000e-02  -4.3987000e-02  -4.6350000e-02   2.3800000e-04   2.3900000e-04  -2.3800000e-04
   1.6790000e+03   6.5377570e+00   5.8170000e-03  -1.4667000e-02  -1.5450000e-02   2.3800000e-04   2.3900000e-04  -2.3800000e-04
   1.6800000e+03   6.5416510e+00   4.0680000e-02  -1.9540000e-02   3.6050000e-02   2.3800000e-04   2.3900000e-04  -2.3800000e-04
   1.6810000e+03   6.5455470e+00   5.8150000e-03  -9.7770000e-03  -2.0600000e-02   2.3800000e-04   2.3900000e-04  -2.3800000e-04
   1.6820000e+03   6.5494430e+00   4.6000000e-05  -9.2910000e-02   1.0300000e-02   2.3800000e-04   2.3900000e-04  -2.3800000e-04
   1.6830000e+03   6.5533390e+00   5.8136000e-02  -7.3321000e-02  -6.6950000e-02   2.3800000e-04   2.3900000e-04  -2.3800000e-04
   1.6840000e+03   6.5572350e+00   6.3925000e-02  -2.9308000e-02  -5.1500000e-03   2.3800000e-04   2.3900000e-04  -2.3800000e-04
   1.6850000e+03   6.5611310e+00   4.6508000e-02  -5.8658000e-02  -2.0600000e-02   2.3800000e-04   2.3900000e-04  -2.3800000e-04
   1.6860000e+03   6.5650260e+00   5.8290000e-03  -3.9117000e-02  -8.2400000e-02   2.3800000e-04   2.3900000e-04  -2.3800000e-04
   1.6870000e+03   6.5689230e+00   4.6496000e-02  -3.4208000e-02  -2.5750000e-02   2.3800000e-04   2.3900000e-04  -2.3800000e-04
   1.6880000e+03   6.5728180e+00   3.4860000e-02   1.7000000e-05  -5.6650000e-02   2.3800000e-04   2.3900000e-04  -2.3800000e-04
   1.6890000e+03   6.5767150e+00   2.9059000e-02  -1.9546000e-02   2.0600000e-02   2.3800000e-04   2.3900000e-04  -2.3800000e-04
   1.6900000e+03   6.5806120e+00   8.7169000e-02  -3.9078000e-02  -2.0600000e-02   2.3800000e-04   2.3900000e-04  -2.3800000e-04
   1.6910000e+03   6.5845070e+00   1.1632000e-02  -2.4444000e-02  -3.6050000e-02   2.3800000e-04   2.3900000e-04  -2.3800000e-04
   1.6920000e+03   6.5884020e+00   1.1613000e-02   1.4676000e-02  -2.0600000e-02   2.3800000e-04   2.3900000e-04  -2.3800000e-04
   1.6930000e+03   6.5922990e+00   6.9718000e-02   4.9240000e-03  -4.6350000e-02   2.3800000e-04   2.3900000e-04  -2.3800000e-04
   1.6940000e+03   6.5961950e+00   1.7440000e-02  -1.9551000e-02  -6.6950000e-02   2.3800000e-04   2.3900000e-04  -2.3800000e-04
   1.6950000e+03   6.6000900e+00   1.1615000e-02   9.7860000e-03  -6.1800000e-02   2.3800000e-04   2.3900000e-04  -2.3800000e-04
   1.6960000e+03   6.6039860e+00   4.6502000e-02  -4.3987000e-02  -5.1500000e-03   2.3800000e-04   2.3900000e-04  -2.3800000e-04
   1.6970000e+03   6.6078820e+00   2.3262000e-02  -4.3998000e-02  -3.6050000e-02   2.3800000e-04   2.3900000e-04  -2.3800000e-04
   1.6980000e+03   6.6117780e+00   4.0672000e-02  -4.8700000e-03  -2.0600000e-02   2.3800000e-04   2.3900000e-04  -2.3800000e-04
   1.6990000e+03   6.6156740e+00  -5.7950000e-03  -2.9343000e-02  -5.1500000e-03   2.3800000e-04   2.3900000e-04  -2.3800000e-04
   1.7000000e+03   6.6195700e+00   4.0689000e-02  -3.9100000e-02  -9.7850000e-02   2.3800000e-04   2.3900000e-04  -2.3800000e-04
   1.7010000e+03   6.6234650e+00   8.1364000e-02  -4.8861000e-02  -6.6950000e-02   2.3800000e-04   2.3900000e-04  -2.3800000e-04
   1.7020000e+03   6.6273620e+00   5.8380000e-03  -5.8677000e-02  -7.2100000e-02   2.3800000e-04   2.3900000e-04  -2.3800000e-04
   1.7030000e+03   6.6312570e+00   4.0684000e-02  -2.9320000e-02  -2.5750000e-02   2.3800000e-04   2.3900000e-04  -2.3800000e-04
   1.7040000e+03   6.6351540e+00  -5.7980000e-03  -2.4453000e-02  -1.5450000e-02   2.3800000e-04   2.3900000e-04  -2.3800000e-04
   1.7050000e+03   6.6390500e+00   2.9071000e-02  -4.3996000e-02  -3.6050000e-02   2.3800000e-04   2.3900000e-04  -2.3800000e-04
   1.7060000e+03   6.6429450e+00   5.8117000e-02  -3.4201000e-02  -2.0600000e-02   2.3800000e-04   2.3900000e-04  -2.3800000e-04
   1.7070000e+03   6.6468410e+00  -5.0000000e-06   9.7800000e-03   1.0300000e-02   2.3800000e-04   2.3900000e-04  -2.3800000e-04
   1.7080000e+03   6.6507380e+00   4.0675000e-02  -9.7600000e-03  -3.6050000e-02   2.3800000e-04   2.3900000e-04  -2.3800000e-04
   1.7090000e+03   6.6546320e+00   4.6485000e-02  -9.7570000e-03  -3.6050000e-02   2.3800000e-04   2.3900000e-04  -2.3800000e-04
   1.7100000e+03   6.6585280e+00   3.4865000e-02  -9.7630000e-03  -3.6050000e-02   2.3800000e-04   2.3900000e-04  -2.3800000e-04
   1.7110000e+03   6.6624240e+00  -7.0000000e-06   1.4670000e-02  -7.2100000e-02   2.3800000e-04   2.3900000e-04  -2.3800000e-04
   1.7120000e+03   6.6663210e+00   1.7420000e-02   1.9569000e-02   1.0300000e-02   2.3800000e-04   2.3900000e-04  -2.3800000e-04
   1.7130000e+03   6.6702170e+00   8.7172000e-02  -4.3967000e-02  -8.7550000e-02   2.3800000e-04   2.3900000e-04  -2.3800000e-04
   1.7140000e+03   6.6741120e+00   4.0677000e-02  -1.4650000e-02  -5.1500000e-03   2.3800000e-04   2.3900000e-04  -2.3800000e-04
   1.7150000e+03   6.6780070e+00   1.1641000e-02  -4.4004000e-02  -5.1500000e-02   2.3800000e-04   2.3900000e-04  -2.3800000e-04
   1.7160000e+03   6.6819040e+00   5.2304000e-02  -2.9315000e-02  -1.5450000e-02   2.3800000e-04   2.3900000e-04  -2.3800000e-04
   1.7170000e+03   6.6858000e+00   2.3247000e-02  -1.4659000e-02  -3.6050000e-02   2.3800000e-04   2.3900000e-04  -2.3800000e-04
   1.7180000e+03   6.6896970e+00   5.8119000e-02  -3.9092000e-02  -1.1845000e-01   2.3800000e-04   2.3900000e-04  -2.3800000e-04
   1.7190000e+03   6.6935920e+00   1.1639000e-02  -3.9114000e-02   1.5450000e-02   2.3800000e-04   2.3900000e-04  -2.3800000e-04
   1.7200000e+03   6.6974890e+00   3.4884000e-02  -4.8883000e-02  -4.6350000e-02   2.3800000e-04   2.3900000e-04  -2.3800000e-04
   1.7210000e+03   6.7013940e+00   4.6509000e-02  -5.8657000e-02   1.5450000e-02   2.3800000e-04   2.3900000e-04  -2.3800000e-04
   1.7220000e+03   6.7052800e+00   1.1639000e-02  -3.9114000e-02  -5.1500000e-02   2.3800000e-04   2.3900000e-04  -2.3800000e-04
   1.7230000e+03   6.7091770e+00   8.1376000e-02  -7.3310000e-02  -4.1200000e-02   2.3800000e-04   2.3900000e-04  -2.3800000e-04
   1.7240000e+03   6.7130710e+00  -1.1605000e-02  -2.9346000e-02   2.0600000e-02   2.3800000e-04   2.3900000e-04  -2.3800000e-04
   1.7250000e+03   6.7169670e+00   2.9062000e-02  -2.4436000e-02  -9.2700000e-02   2.3800000e-04   2.3900000e-04  -2.3800000e-04
   1.7260000e+03   6.7208630e+00   6.3915000e-02  -9.7480000e-03  -5.6650000e-02   2.3800000e-04   2.3900000e-04  -2.3800000e-04
   1.7270000e+03   6.7247580e+00   1.9000000e-05  -3.9120000e-02  -6.1800000e-02   2.3800000e-04   2.3900000e-04  -2.3800000e-04
   1.7280000e+03   6.7286560e+00   3.4865000e-02  -9.7630000e-03  -4.6350000e-02   2.3800000e-04   2.3900000e-04  -2.3800000e-04
   1.7290000e+03   6.7325510e+00   1.1630000e-02  -1.9554000e-02   5.1500000e-03   2.3800000e-04   2.3900000e-04  -2.3800000e-04
   1.7300000e+03   6.7364460e+00   2.9050000e-02   1.4000000e-05  -3.0900000e-02   2.3800000e-04   2.3900000e-04  -2.3800000e-04
   1.7310000e+03   6.7403430e+00   6.3908000e-02   4.9210000e-03  -5.1500000e-03   2.3800000e-04   2.3900000e-04  -2.3800000e-04
   1.7320000e+03   6.7442380e+00   4.0668000e-02   4.9100000e-03  -9.2700000e-02   2.3800000e-04   2.3900000e-04  -2.3800000e-04
   1.7330000e+03   6.7481340e+00   4.6496000e-02  -3.4208000e-02  -3.0900000e-02   2.3800000e-04   2.3900000e-04  -2.3800000e-04
   1.7340000e+03   6.7520310e+00  -1.1613000e-02  -1.4676000e-02  -8.7550000e-02   2.3800000e-04   2.3900000e-04  -2.3800000e-04
   1.7350000e+03   6.7559270e+00   2.9062000e-02  -2.4436000e-02  -1.5450000e-02   2.3800000e-04   2.3900000e-04  -2.3800000e-04
   1.7360000e+03   6.7598220e+00   5.8110000e-02  -1.9531000e-02   1.0300000e-02   2.3800000e-04   2.3900000e-04  -2.3800000e-04
   1.7370000e+03   6.7637200e+00   5.8390000e-03  -5.8677000e-02  -1.5450000e-02   2.3800000e-04   2.3900000e-04  -2.3800000e-04
   1.7380000e+03   6.7676130e+00   1.1651000e-02  -6.3564000e-02   1.0300000e-02   2.3800000e-04   2.3900000e-04  -2.3800000e-04
   1.7390000e+03   6.7715090e+00   4.6487000e-02  -1.4647000e-02  -5.1500000e-03   2.3800000e-04   2.3900000e-04  -2.3800000e-04
   1.7400000e+03   6.7754050e+00   6.9749000e-02  -5.8646000e-02  -2.5750000e-02   2.3800000e-04   2.3900000e-04  -2.3800000e-04
   1.7410000e+03   6.7793020e+00   6.9742000e-02  -4.3976000e-02  -6.6950000e-02   2.3800000e-04   2.3900000e-04  -2.3800000e-04
   1.7420000e+03   6.7831970e+00  -5.7790000e-03  -6.3573000e-02  -5.1500000e-02   2.3800000e-04   2.3900000e-04  -2.3800000e-04
   1.7430000e+03   6.7870950e+00   2.3240000e-02   1.1000000e-05  -9.2700000e-02   2.3800000e-04   2.3900000e-04  -2.3800000e-04
   1.7440000e+03   6.7909890e+00   1.7430000e-02   9.0000000e-06  -5.6650000e-02   2.3800000e-04   2.3900000e-04  -2.3800000e-04
   1.7450000e+03   6.7948850e+00   6.3912000e-02  -4.8580000e-03  -7.7250000e-02   2.3800000e-04   2.3900000e-04  -2.3800000e-04
   1.7460000e+03   6.7987820e+00   5.8107000e-02  -1.4642000e-02  -1.0300000e-02   2.3800000e-04   2.3900000e-04  -2.3800000e-04
   1.7470000e+03   6.8026780e+00  -2.3238000e-02  -4.9010000e-03   5.1500000e-03   2.3800000e-04   2.3900000e-04  -2.3800000e-04
   1.7480000e+03   6.8065730e+00   6.3910000e-02   3.1000000e-05  -4.6350000e-02   2.3800000e-04   2.3900000e-04  -2.3800000e-04
   1.7490000e+03   6.8104690e+00   7.5549000e-02  -3.9084000e-02  -4.1200000e-02   2.3800000e-04   2.3900000e-04  -2.3800000e-04
   1.7500000e+03   6.8143650e+00   3.4860000e-02   1.7000000e-05  -1.0300000e-01   2.3800000e-04   2.3900000e-04  -2.3800000e-04
   1.7510000e+03   6.8182620e+00   1.1639000e-02  -3.9114000e-02  -5.6650000e-02   2.3800000e-04   2.3900000e-04  -2.3800000e-04
   1.7520000e+03   6.8221580e+00  -1.7415000e-02  -2.9349000e-02  -4.1200000e-02   2.3800000e-04   2.3900000e-04  -2.3800000e-04
   1.7530000e+03   6.8260520e+00   6.9722000e-02  -4.8560000e-03  -5.1500000e-03   2.3800000e-04   2.3900000e-04  -2.3800000e-04
   1.7540000e+03   6.8299480e+00   6.3929000e-02  -3.9088000e-02  -1.5450000e-02   2.3800000e-04   2.3900000e-04  -2.3800000e-04
   1.7550000e+03   6.8338440e+00   1.7449000e-02  -3.9111000e-02  -2.5750000e-02   2.3800000e-04   2.3900000e-04  -2.3800000e-04
   1.7560000e+03   6.8377400e+00   5.2312000e-02  -4.3984000e-02   2.0600000e-02   2.3800000e-04   2.3900000e-04  -2.3800000e-04
   1.7570000e+03   6.8416370e+00  -5.8000000e-03  -1.9563000e-02  -7.7250000e-02   2.3800000e-04   2.3900000e-04  -2.3800000e-04
   1.7580000e+03   6.8455320e+00   4.0675000e-02  -9.7600000e-03  -3.0900000e-02   2.3800000e-04   2.3900000e-04  -2.3800000e-04
   1.7590000e+03   6.8494270e+00   4.0697000e-02  -5.3770000e-02  -3.0900000e-02   2.3800000e-04   2.3900000e-04  -2.3800000e-04
   1.7600000e+03   6.8533240e+00  -5.7810000e-03  -5.8683000e-02  -4.6350000e-02   2.3800000e-04   2.3900000e-04  -2.3800000e-04
   1.7610000e+03   6.8572200e+00   3.4882000e-02  -4.3993000e-02  -2.0600000e-02   2.3800000e-04   2.3900000e-04  -2.3800000e-04
   1.7620000e+03   6.8611160e+00   3.4855000e-02   9.7970000e-03  -2.5750000e-02   2.3800000e-04   2.3900000e-04  -2.3800000e-04
   1.7630000e+03   6.8650120e+00   5.2302000e-02  -2.4425000e-02   1.0300000e-02   2.3800000e-04   2.3900000e-04  -2.3800000e-04
   1.7640000e+03   6.8689080e+00   2.9071000e-02  -4.3996000e-02  -1.5450000e-02   2.3800000e-04   2.3900000e-04  -2.3800000e-04
   1.7650000e+03   6.8728040e+00   5.8170000e-03  -1.4667000e-02  -3.0900000e-02   2.3800000e-04   2.3900000e-04  -2.3800000e-04
   1.7660000e+03   6.8767000e+00   5.8088000e-02   2.4478000e-02  -3.6050000e-02   2.3800000e-04   2.3900000e-04  -2.3800000e-04
   1.7670000e+03   6.8805960e+00   6.3903000e-02   1.4701000e-02  -2.0600000e-02   2.3800000e-04   2.3900000e-04  -2.3800000e-04
   1.7680000e+03   6.8844910e+00   5.2288000e-02   4.9160000e-03   1.0300000e-02   2.3800000e-04   2.3900000e-04  -2.3800000e-04
   1.7690000e+03   6.8883870e+00   5.8107000e-02  -1.4641000e-02  -6.1800000e-02   2.3800000e-04   2.3900000e-04  -2.3800000e-04
   1.7700000e+03   6.8922830e+00  -1.7408000e-02  -4.4019000e-02  -5.1500000e-03   2.3800000e-04   2.3900000e-04  -2.3800000e-04
   1.7710000e+03   6.8961790e+00   5.2300000e-02  -1.9534000e-02  -2.5750000e-02   2.3800000e-04   2.3900000e-04  -2.3800000e-04
   1.7720000e+03   6.9000760e+00   5.8090000e-02   1.9589000e-02  -2.0600000e-02   2.3800000e-04   2.3900000e-04  -2.3800000e-04
   1.7730000e+03   6.9039710e+00   3.4879000e-02  -3.9103000e-02  -5.6650000e-02   2.3800000e-04   2.3900000e-04  -2.3800000e-04
   1.7740000e+03   6.9078660e+00   1.1647000e-02  -5.3784000e-02  -7.7250000e-02   2.3800000e-04   2.3900000e-04  -2.3800000e-04
   1.7750000e+03   6.9117630e+00   2.9065000e-02  -2.9326000e-02  -6.6950000e-02   2.3800000e-04   2.3900000e-04  -2.3800000e-04
   1.7760000e+03   6.9156580e+00   6.3925000e-02  -2.9308000e-02  -6.1800000e-02   2.3800000e-04   2.3900000e-04  -2.3800000e-04
   1.7770000e+03   6.9195690e+00   5.2306000e-02  -3.4205000e-02  -4.6350000e-02   2.3800000e-04   2.3900000e-04  -2.3800000e-04
   1.7780000e+03   6.9234490e+00  -3.4825000e-02  -7.3367000e-02  -4.1200000e-02   2.3800000e-04   2.3900000e-04  -2.3800000e-04
   1.7790000e+03   6.9273470e+00   5.8310000e-03  -4.4007000e-02  -5.1500000e-03   2.3800000e-04   2.3900000e-04  -2.3800000e-04
   1.7800000e+03   6.9312420e+00   2.3247000e-02  -1.4659000e-02   0.0000000e+00   2.3800000e-04   2.3900000e-04  -2.3800000e-04
   1.7810000e+03   6.9351400e+00   9.8779000e-02  -1.9512000e-02   3.0900000e-02   2.3800000e-04   2.3900000e-04  -2.3800000e-04
   1.7820000e+03   6.9390350e+00   2.9069000e-02  -3.9106000e-02  -6.6950000e-02   2.3800000e-04   2.3900000e-04  -2.3800000e-04
   1.7830000e+03   6.9429290e+00   3.4872000e-02  -2.4433000e-02  -3.6050000e-02   2.3800000e-04   2.3900000e-04  -2.3800000e-04
   1.7840000e+03   6.9468260e+00   5.2292000e-02  -4.8640000e-03  -2.0600000e-02   2.3800000e-04   2.3900000e-04  -2.3800000e-04
   1.7850000e+03   6.9507270e+00   3.4872000e-02  -2.4433000e-02  -2.0600000e-02   2.3800000e-04   2.3900000e-04  -2.3800000e-04
   1.7860000e+03   6.9546180e+00   6.3917000e-02  -1.4638000e-02   0.0000000e+00   2.3800000e-04   2.3900000e-04  -2.3800000e-04
   1.7870000e+03   6.9585140e+00  -2.9055000e-02   9.7660000e-03  -1.0300000e-02   2.3800000e-04   2.3900000e-04  -2.3800000e-04
   1.7880000e+03   6.9624090e+00   2.9057000e-02  -1.4656000e-02   5.1500000e-03   2.3800000e-04   2.3900000e-04  -2.3800000e-04
   1.7890000e+03   6.9663050e+00   5.2295000e-02  -9.7540000e-03  -6.6950000e-02   2.3800000e-04   2.3900000e-04  -2.3800000e-04
   1.7900000e+03   6.9702010e+00   4.0680000e-02  -1.9540000e-02   0.0000000e+00   2.3800000e-04   2.3900000e-04  -2.3800000e-04
   1.7910000e+03   6.9740980e+00   2.9040000e-02   1.9574000e-02  -4.1200000e-02   2.3800000e-04   2.3900000e-04  -2.3800000e-04
   1.7920000e+03   6.9779930e+00  -5.7880000e-03  -4.4013000e-02  -1.0300000e-01   2.3800000e-04   2.3900000e-04  -2.3800000e-04
   1.7930000e+03   6.9818900e+00   2.3266000e-02  -5.3779000e-02  -1.5450000e-02   2.3800000e-04   2.3900000e-04  -2.3800000e-04
   1.7940000e+03   6.9857850e+00   5.8116000e-02  -3.4202000e-02  -6.1800000e-02   2.3800000e-04   2.3900000e-04  -2.3800000e-04
   1.7950000e+03   6.9896820e+00   3.4874000e-02  -2.9323000e-02   0.0000000e+00   2.3800000e-04   2.3900000e-04  -2.3800000e-04
   1.7960000e+03   6.9935780e+00   5.2314000e-02  -4.8875000e-02  -4.1200000e-02   2.3800000e-04   2.3900000e-04  -2.3800000e-04
   1.7970000e+03   6.9974720e+00  -1.1589000e-02  -6.3576000e-02  -2.5750000e-02   2.3800000e-04   2.3900000e-04  -2.3800000e-04
   1.7980000e+03   7.0013680e+00   6.9739000e-02  -3.9086000e-02  -1.5450000e-02   2.3800000e-04   2.3900000e-04  -2.3800000e-04
   1.7990000e+03   7.0052640e+00   1.0458000e-01   5.2000000e-05  -8.2400000e-02   2.3800000e-04   2.3900000e-04  -2.3800000e-04
   1.8000000e+03   7.0091600e+00   1.7435000e-02  -9.7710000e-03  -7.7250000e-02   2.3800000e-04   2.3900000e-04  -2.3800000e-04
   1.8010000e+03   7.0130570e+00   1.1639000e-02  -3.9114000e-02  -6.6950000e-02   2.3800000e-04   2.3900000e-04  -2.3800000e-04
   1.8020000e+03   7.0169530e+00   1.1632000e-02  -2.4444000e-02   1.0300000e-02   2.3800000e-04   2.3900000e-04  -2.3800000e-04
   1.8030000e+03   7.0208470e+00   6.9730000e-02  -1.9526000e-02  -2.0600000e-02   2.3800000e-04   2.3900000e-04  -2.3800000e-04
   1.8040000e+03   7.0247450e+00   6.9720000e-02   3.4000000e-05  -5.1500000e-02   2.3800000e-04   2.3900000e-04  -2.3800000e-04
   1.8050000e+03   7.0286400e+00  -5.8080000e-03  -4.8930000e-03  -1.5450000e-02   2.3800000e-04   2.3900000e-04  -2.3800000e-04
   1.8060000e+03   7.0325370e+00   1.1632000e-02  -2.4444000e-02  -9.7850000e-02   2.3800000e-04   2.3900000e-04  -2.3800000e-04
   1.8070000e+03   7.0364320e+00   6.3917000e-02  -1.4638000e-02  -3.0900000e-02   2.3800000e-04   2.3900000e-04  -2.3800000e-04
   1.8080000e+03   7.0403290e+00   5.2297000e-02  -1.4645000e-02  -8.2400000e-02   2.3800000e-04   2.3900000e-04  -2.3800000e-04
   1.8090000e+03   7.0442230e+00   3.4879000e-02  -3.9103000e-02  -3.0900000e-02   2.3800000e-04   2.3900000e-04  -2.3800000e-04
   1.8100000e+03   7.0481190e+00  -1.1604000e-02  -3.4236000e-02   5.1500000e-03   2.3800000e-04   2.3900000e-04  -2.3800000e-04
   1.8110000e+03   7.0520160e+00   3.4872000e-02  -2.4433000e-02   0.0000000e+00   2.3800000e-04   2.3900000e-04  -2.3800000e-04
   1.8120000e+03   7.0559110e+00   4.6504000e-02  -4.8878000e-02   5.1500000e-03   2.3800000e-04   2.3900000e-04  -2.3800000e-04
   1.8130000e+03   7.0598060e+00   2.9074000e-02  -4.8886000e-02   1.0300000e-02   2.3800000e-04   2.3900000e-04  -2.3800000e-04
   1.8140000e+03   7.0637040e+00   1.9000000e-05  -3.9120000e-02  -2.5750000e-02   2.3800000e-04   2.3900000e-04  -2.3800000e-04
   1.8150000e+03   7.0675990e+00   1.2000000e-05  -2.4450000e-02  -3.6050000e-02   2.3800000e-04   2.3900000e-04  -2.3800000e-04
   1.8160000e+03   7.0714960e+00   5.8124000e-02  -4.8871000e-02  -4.6350000e-02   2.3800000e-04   2.3900000e-04  -2.3800000e-04
   1.8170000e+03   7.0753910e+00   4.0680000e-02  -1.9540000e-02  -8.2400000e-02   2.3800000e-04   2.3900000e-04  -2.3800000e-04
   1.8180000e+03   7.0792870e+00   1.7440000e-02  -1.9551000e-02  -2.0600000e-02   2.3800000e-04   2.3900000e-04  -2.3800000e-04
   1.8190000e+03   7.0831830e+00   1.7452000e-02  -4.4001000e-02   1.0300000e-02   2.3800000e-04   2.3900000e-04  -2.3800000e-04
   1.8200000e+03   7.0870790e+00   2.2000000e-05  -4.4010000e-02  -5.1500000e-03   2.3800000e-04   2.3900000e-04  -2.3800000e-04
   1.8210000e+03   7.0909750e+00   8.1357000e-02  -3.4190000e-02  -3.6050000e-02   2.3800000e-04   2.3900000e-04  -2.3800000e-04
   1.8220000e+03   7.0948710e+00   7.5525000e-02   9.8160000e-03  -3.0900000e-02   2.3800000e-04   2.3900000e-04  -2.3800000e-04
   1.8230000e+03   7.0987670e+00   1.7425000e-02   9.7880000e-03  -3.6050000e-02   2.3800000e-04   2.3900000e-04  -2.3800000e-04
   1.8240000e+03   7.1026630e+00   3.4869000e-02  -1.9543000e-02  -8.2400000e-02   2.3800000e-04   2.3900000e-04  -2.3800000e-04
   1.8250000e+03   7.1065580e+00   1.1634000e-02  -2.9334000e-02  -4.1200000e-02   2.3800000e-04   2.3900000e-04  -2.3800000e-04
   1.8260000e+03   7.1104530e+00   6.3917000e-02  -1.4639000e-02  -5.1500000e-02   2.3800000e-04   2.3900000e-04  -2.3800000e-04
   1.8270000e+03   7.1143490e+00   1.7411000e-02   3.9128000e-02  -2.5750000e-02   2.3800000e-04   2.3900000e-04  -2.3800000e-04
   1.8280000e+03   7.1182900e+00   4.6513000e-02  -6.8438000e-02  -5.1500000e-03   2.3800000e-04   2.3900000e-04  -2.3800000e-04
   1.8290000e+03   7.1221400e+00   5.8127000e-02  -5.3761000e-02  -3.0900000e-02   2.3800000e-04   2.3900000e-04  -2.3800000e-04
   1.8300000e+03   7.1260380e+00   2.7000000e-05  -5.3790000e-02   3.0900000e-02   2.3800000e-04   2.3900000e-04  -2.3800000e-04
   1.8310000e+03   7.1299330e+00   4.6490000e-02  -1.9537000e-02  -6.6950000e-02   2.3800000e-04   2.3900000e-04  -2.3800000e-04
   1.8320000e+03   7.1338290e+00   2.9081000e-02  -6.3556000e-02  -4.6350000e-02   2.3800000e-04   2.3900000e-04  -2.3800000e-04
   1.8330000e+03   7.1377250e+00  -1.7411000e-02  -3.9129000e-02  -4.6350000e-02   2.3800000e-04   2.3900000e-04  -2.3800000e-04
   1.8340000e+03   7.1416220e+00   5.8122000e-02  -4.3981000e-02  -4.1200000e-02   2.3800000e-04   2.3900000e-04  -2.3800000e-04
   1.8350000e+03   7.1455180e+00   6.3925000e-02  -2.9308000e-02   1.5450000e-02   2.3800000e-04   2.3900000e-04  -2.3800000e-04
   1.8360000e+03   7.1494140e+00   6.9737000e-02  -3.4196000e-02  -5.1500000e-02   2.3800000e-04   2.3900000e-04  -2.3800000e-04
   1.8370000e+03   7.1533100e+00   1.1651000e-02  -6.3564000e-02   5.1500000e-03   2.3800000e-04   2.3900000e-04  -2.3800000e-04
   1.8380000e+03   7.1572060e+00   1.1639000e-02  -3.9114000e-02  -8.2400000e-02   2.3800000e-04   2.3900000e-04  -2.3800000e-04
   1.8390000e+03   7.1611020e+00   8.1347000e-02  -1.4631000e-02  -3.0900000e-02   2.3800000e-04   2.3900000e-04  -2.3800000e-04
   1.8400000e+03   7.1649970e+00   4.0679000e-02  -1.9540000e-02  -4.6350000e-02   2.3800000e-04   2.3900000e-04  -2.3800000e-04
   1.8410000e+03   7.1688920e+00  -1.1620000e-02  -6.0000000e-06  -5.6650000e-02   2.3800000e-04   2.3900000e-04  -2.3800000e-04
   1.8420000e+03   7.1727880e+00   2.9059000e-02  -1.9546000e-02   1.5450000e-02   2.3800000e-04   2.3900000e-04  -2.3800000e-04
   1.8430000e+03   7.1766840e+00   4.6478000e-02   4.9120000e-03  -3.6050000e-02   2.3800000e-04   2.3900000e-04  -2.3800000e-04
   1.8440000e+03   7.1805800e+00   5.8112000e-02  -2.4421000e-02   5.1500000e-03   2.3800000e-04   2.3900000e-04  -2.3800000e-04
   1.8450000e+03   7.1844760e+00   2.9055000e-02  -9.7660000e-03  -3.0900000e-02   2.3800000e-04   2.3900000e-04  -2.3800000e-04
   1.8460000e+03   7.1883730e+00   1.7430000e-02   9.0000000e-06  -5.1500000e-03   2.3800000e-04   2.3900000e-04  -2.3800000e-04
   1.8470000e+03   7.1922670e+00   1.7459000e-02  -5.8671000e-02  -4.6350000e-02   2.3800000e-04   2.3900000e-04  -2.3800000e-04
   1.8480000e+03   7.1961650e+00   3.4872000e-02  -2.4433000e-02  -1.1845000e-01   2.3800000e-04   2.3900000e-04  -2.3800000e-04
   1.8490000e+03   7.2000940e+00   3.4877000e-02  -3.4213000e-02  -1.0815000e-01   2.3800000e-04   2.3900000e-04  -2.3800000e-04
   1.8500000e+03   7.2039560e+00  -2.9040000e-02  -1.9574000e-02  -3.0900000e-02   2.3800000e-04   2.3900000e-04  -2.3800000e-04
   1.8510000e+03   7.2078530e+00   6.3937000e-02  -5.3758000e-02  -1.0300000e-02   2.3800000e-04   2.3900000e-04  -2.3800000e-04
   1.8520000e+03   7.2117480e+00   5.2317000e-02  -5.3764000e-02  -3.0900000e-02   2.3800000e-04   2.3900000e-04  -2.3800000e-04
   1.8530000e+03   7.2156440e+00   5.8170000e-03  -1.4667000e-02  -1.5450000e-02   2.3800000e-04   2.3900000e-04  -2.3800000e-04
   1.8540000e+03   7.2195390e+00   5.8105000e-02  -9.7520000e-03   0.0000000e+00   2.3800000e-04   2.3900000e-04  -2.3800000e-04
   1.8550000e+03   7.2234360e+00   3.4874000e-02  -2.9323000e-02  -7.2100000e-02   2.3800000e-04   2.3900000e-04  -2.3800000e-04
   1.8560000e+03   7.2273310e+00   2.3266000e-02  -5.3779000e-02  -7.7250000e-02   2.3800000e-04   2.3900000e-04  -2.3800000e-04
   1.8570000e+03   7.2312260e+00   5.8124000e-02  -4.8872000e-02  -7.7250000e-02   2.3800000e-04   2.3900000e-04  -2.3800000e-04
   1.8580000e+03   7.2351230e+00   4.0670000e-02   2.0000000e-05  -3.6050000e-02   2.3800000e-04   2.3900000e-04  -2.3800000e-04
   1.8590000e+03   7.2390190e+00   4.0680000e-02  -1.9540000e-02   0.0000000e+00   2.3800000e-04   2.3900000e-04  -2.3800000e-04
   1.8600000e+03   7.2429140e+00  -1.1598000e-02  -4.4016000e-02   0.0000000e+00   2.3800000e-04   2.3900000e-04  -2.3800000e-04
   1.8610000e+03   7.2468100e+00   5.2312000e-02  -4.3984000e-02  -5.6650000e-02   2.3800000e-04   2.3900000e-04  -2.3800000e-04
   1.8620000e+03   7.2507060e+00   1.1619000e-01   1.9617000e-02   0.0000000e+00   2.3800000e-04   2.3900000e-04  -2.3800000e-04
   1.8630000e+03   7.2546030e+00   1.7435000e-02  -9.7710000e-03  -1.5450000e-02   2.3800000e-04   2.3900000e-04  -2.3800000e-04
   1.8640000e+03   7.2584990e+00  -1.1601000e-02  -3.9126000e-02   1.0300000e-02   2.3800000e-04   2.3900000e-04  -2.3800000e-04
   1.8650000e+03   7.2623940e+00   3.4867000e-02  -1.4653000e-02  -3.6050000e-02   2.3800000e-04   2.3900000e-04  -2.3800000e-04
   1.8660000e+03   7.2662940e+00   5.0000000e-06  -9.7800000e-03  -6.1800000e-02   2.3800000e-04   2.3900000e-04  -2.3800000e-04
   1.8670000e+03   7.2701870e+00   4.6502000e-02  -4.3987000e-02   5.1500000e-03   2.3800000e-04   2.3900000e-04  -2.3800000e-04
   1.8680000e+03   7.2740830e+00   2.3259000e-02  -3.9109000e-02  -6.1800000e-02   2.3800000e-04   2.3900000e-04  -2.3800000e-04
   1.8690000e+03   7.2779790e+00   3.4888000e-02  -5.8663000e-02   1.0300000e-02   2.3800000e-04   2.3900000e-04  -2.3800000e-04
   1.8700000e+03   7.2818730e+00   1.1632000e-02  -2.4444000e-02  -3.6050000e-02   2.3800000e-04   2.3900000e-04  -2.3800000e-04
   1.8710000e+03   7.2857690e+00   1.7451000e-02  -4.4002000e-02  -5.1500000e-03   2.3800000e-04   2.3900000e-04  -2.3800000e-04
   1.8720000e+03   7.2896650e+00   4.0689000e-02  -3.9100000e-02  -2.5750000e-02   2.3800000e-04   2.3900000e-04  -2.3800000e-04
   1.8730000e+03   7.2935610e+00  -1.1601000e-02  -3.9126000e-02  -7.2100000e-02   2.3800000e-04   2.3900000e-04  -2.3800000e-04
   1.8740000e+03   7.2974580e+00   6.9744000e-02  -4.8866000e-02  -3.0900000e-02   2.3800000e-04   2.3900000e-04  -2.3800000e-04
   1.8750000e+03   7.3013530e+00   8.7162000e-02  -2.4407000e-02  -6.6950000e-02   2.3800000e-04   2.3900000e-04  -2.3800000e-04
   1.8760000e+03   7.3052480e+00   1.1637000e-02  -3.4224000e-02   0.0000000e+00   2.3800000e-04   2.3900000e-04  -2.3800000e-04
   1.8770000e+03   7.3091450e+00   4.0668000e-02   4.9100000e-03   1.0300000e-02   2.3800000e-04   2.3900000e-04  -2.3800000e-04
   1.8780000e+03   7.3130410e+00   4.0682000e-02  -2.4430000e-02  -3.0900000e-02   2.3800000e-04   2.3900000e-04  -2.3800000e-04
   1.8790000e+03   7.3169910e+00   6.9742000e-02  -4.3976000e-02  -1.5450000e-02   2.3800000e-04   2.3900000e-04  -2.3800000e-04
   1.8800000e+03   7.3208330e+00   3.4862000e-02  -4.8730000e-03  -8.7550000e-02   2.3800000e-04   2.3900000e-04  -2.3800000e-04
   1.8810000e+03   7.3247280e+00   1.1620000e-02   6.0000000e-06  -3.6050000e-02   2.3800000e-04   2.3900000e-04  -2.3800000e-04
   1.8820000e+03   7.3286260e+00   6.3908000e-02   4.9220000e-03  -4.1200000e-02   2.3800000e-04   2.3900000e-04  -2.3800000e-04
   1.8830000e+03   7.3325210e+00   4.0701000e-02  -6.3550000e-02  -2.0600000e-02   2.3800000e-04   2.3900000e-04  -2.3800000e-04
   1.8840000e+03   7.3364170e+00   4.0682000e-02  -2.4430000e-02  -3.6050000e-02   2.3800000e-04   2.3900000e-04  -2.3800000e-04
   1.8850000e+03   7.3403120e+00   5.0000000e-06  -9.7800000e-03  -2.5750000e-02   2.3800000e-04   2.3900000e-04  -2.3800000e-04
   1.8860000e+03   7.3442080e+00   9.0000000e-06  -1.9560000e-02   1.5450000e-02   2.3800000e-04   2.3900000e-04  -2.3800000e-04
   1.8870000e+03   7.3481040e+00   6.9751000e-02  -6.3536000e-02  -2.0600000e-02   2.3800000e-04   2.3900000e-04  -2.3800000e-04
   1.8880000e+03   7.3520000e+00   4.0691000e-02  -4.3990000e-02  -5.6650000e-02   2.3800000e-04   2.3900000e-04  -2.3800000e-04
   1.8890000e+03   7.3558970e+00   5.0000000e-06  -9.7800000e-03  -5.1500000e-02   2.3800000e-04   2.3900000e-04  -2.3800000e-04
   1.8900000e+03   7.3597920e+00   4.0699000e-02  -5.8660000e-02  -2.5750000e-02   2.3800000e-04   2.3900000e-04  -2.3800000e-04
   1.8910000e+03   7.3636880e+00   6.3925000e-02  -2.9308000e-02  -1.5450000e-02   2.3800000e-04   2.3900000e-04  -2.3800000e-04
   1.8920000e+03   7.3675840e+00   6.3932000e-02  -4.3978000e-02  -3.6050000e-02   2.3800000e-04   2.3900000e-04  -2.3800000e-04
   1.8930000e+03   7.3714800e+00   3.6000000e-05  -7.3350000e-02  -5.1500000e-03   2.3800000e-04   2.3900000e-04  -2.3800000e-04
   1.8940000e+03   7.3753760e+00   5.8122000e-02  -4.3981000e-02   0.0000000e+00   2.3800000e-04   2.3900000e-04  -2.3800000e-04
   1.8950000e+03   7.3792720e+00   2.3257000e-02  -3.4218000e-02  -1.5450000e-02   2.3800000e-04   2.3900000e-04  -2.3800000e-04
   1.8960000e+03   7.3831680e+00  -1.1603000e-02  -3.4236000e-02  -3.0900000e-02   2.3800000e-04   2.3900000e-04  -2.3800000e-04
   1.8970000e+03   7.3870640e+00   7.5547000e-02  -3.4193000e-02  -5.6650000e-02   2.3800000e-04   2.3900000e-04  -2.3800000e-04
   1.8980000e+03   7.3909610e+00   7.5525000e-02   9.8170000e-03  -9.7850000e-02   2.3800000e-04   2.3900000e-04  -2.3800000e-04
   1.8990000e+03   7.3948560e+00   5.8098000e-02   4.9180000e-03  -1.5450000e-02   2.3800000e-04   2.3900000e-04  -2.3800000e-04
   1.9000000e+03   7.3987500e+00   6.9739000e-02  -3.9086000e-02  -6.1800000e-02   2.3800000e-04   2.3900000e-04  -2.3800000e-04
   1.9010000e+03   7.4026470e+00   2.9062000e-02  -2.4436000e-02  -4.1200000e-02   2.3800000e-04   2.3900000e-04  -2.3800000e-04
   1.9020000e+03   7.4065430e+00  -1.1599000e-02  -4.4016000e-02  -2.5750000e-02   2.3800000e-04   2.3900000e-04  -2.3800000e-04
   1.9030000e+03   7.4104390e+00   2.0000000e-06  -4.8900000e-03  -4.1200000e-02   2.3800000e-04   2.3900000e-04  -2.3800000e-04
   1.9040000e+03   7.4143340e+00   6.3929000e-02  -3.9089000e-02   1.5450000e-02   2.3800000e-04   2.3900000e-04  -2.3800000e-04
   1.9050000e+03   7.4182300e+00   3.4879000e-02  -3.9103000e-02  -1.0815000e-01   2.3800000e-04   2.3900000e-04  -2.3800000e-04
   1.9060000e+03   7.4221260e+00   1.1642000e-02  -4.4004000e-02  -3.6050000e-02   2.3800000e-04   2.3900000e-04  -2.3800000e-04
   1.9070000e+03   7.4260230e+00   1.7461000e-02  -6.3561000e-02  -2.5750000e-02   2.3800000e-04   2.3900000e-04  -2.3800000e-04
   1.9080000e+03   7.4299190e+00   1.1637000e-02  -3.4224000e-02  -3.6050000e-02   2.3800000e-04   2.3900000e-04  -2.3800000e-04
   1.9090000e+03   7.4338150e+00   1.7454000e-02  -4.8891000e-02   1.0300000e-02   2.3800000e-04   2.3900000e-04  -2.3800000e-04
   1.9100000e+03   7.4377100e+00   4.0692000e-02  -4.3990000e-02  -5.1500000e-02   2.3800000e-04   2.3900000e-04  -2.3800000e-04
   1.9110000e+03   7.4416070e+00   2.3267000e-02  -5.3778000e-02   2.0600000e-02   2.3800000e-04   2.3900000e-04  -2.3800000e-04
   1.9120000e+03   7.4455030e+00   3.4887000e-02  -5.3773000e-02  -8.2400000e-02   2.3800000e-04   2.3900000e-04  -2.3800000e-04
   1.9130000e+03   7.4494040e+00   2.9048000e-02   4.9040000e-03  -2.5750000e-02   2.3800000e-04   2.3900000e-04  -2.3800000e-04
   1.9140000e+03   7.4532930e+00   7.5535000e-02  -9.7430000e-03  -4.1200000e-02   2.3800000e-04   2.3900000e-04  -2.3800000e-04
   1.9150000e+03   7.4571890e+00   8.7164000e-02  -2.9298000e-02  -9.7850000e-02   2.3800000e-04   2.3900000e-04  -2.3800000e-04
   1.9160000e+03   7.4610860e+00  -1.1599000e-02  -4.4016000e-02  -2.0600000e-02   2.3800000e-04   2.3900000e-04  -2.3800000e-04
   1.9170000e+03   7.4649820e+00   4.6478000e-02   4.9120000e-03  -3.0900000e-02   2.3800000e-04   2.3900000e-04  -2.3800000e-04
   1.9180000e+03   7.4688780e+00   4.0665000e-02   9.8000000e-03   2.5750000e-02   2.3800000e-04   2.3900000e-04  -2.3800000e-04
   1.9190000e+03   7.4727740e+00   6.9732000e-02  -2.4416000e-02  -4.6350000e-02   2.3800000e-04   2.3900000e-04  -2.3800000e-04
   1.9200000e+03   7.4766680e+00   2.9066000e-02  -3.4216000e-02   0.0000000e+00   2.3800000e-04   2.3900000e-04  -2.3800000e-04
   1.9210000e+03   7.4805650e+00  -5.7910000e-03  -3.9123000e-02  -3.0900000e-02   2.3800000e-04   2.3900000e-04  -2.3800000e-04
   1.9220000e+03   7.4844610e+00   7.5547000e-02  -3.4193000e-02  -2.0600000e-02   2.3800000e-04   2.3900000e-04  -2.3800000e-04
   1.9230000e+03   7.4883570e+00   6.3941000e-02  -6.3538000e-02  -1.2875000e-01   2.3800000e-04   2.3900000e-04  -2.3800000e-04
   1.9240000e+03   7.4922530e+00   1.1639000e-02  -3.9114000e-02  -6.1800000e-02   2.3800000e-04   2.3900000e-04  -2.3800000e-04
   1.9250000e+03   7.4961500e+00   1.1637000e-02  -3.4224000e-02  -5.1500000e-03   2.3800000e-04   2.3900000e-04  -2.3800000e-04
   1.9260000e+03   7.5000450e+00   1.7452000e-02  -4.4001000e-02  -1.0300000e-02   2.3800000e-04   2.3900000e-04  -2.3800000e-04
   1.9270000e+03   7.5039420e+00   9.8777000e-02  -1.4621000e-02   0.0000000e+00   2.3800000e-04   2.3900000e-04  -2.3800000e-04
   1.9280000e+03   7.5078370e+00   5.8119000e-02  -3.9091000e-02  -3.6050000e-02   2.3800000e-04   2.3900000e-04  -2.3800000e-04
   1.9290000e+03   7.5117320e+00  -3.4819000e-02  -8.3147000e-02  -8.2400000e-02   2.3800000e-04   2.3900000e-04  -2.3800000e-04
   1.9300000e+03   7.5156280e+00   3.4881000e-02  -4.3993000e-02  -4.6350000e-02   2.3800000e-04   2.3900000e-04  -2.3800000e-04
   1.9310000e+03   7.5195230e+00   3.4881000e-02  -4.3993000e-02  -8.2400000e-02   2.3800000e-04   2.3900000e-04  -2.3800000e-04
   1.9320000e+03   7.5234190e+00   4.6489000e-02  -1.9538000e-02  -6.1800000e-02   2.3800000e-04   2.3900000e-04  -2.3800000e-04
   1.9330000e+03   7.5273170e+00   2.3259000e-02  -3.9109000e-02  -2.5750000e-02   2.3800000e-04   2.3900000e-04  -2.3800000e-04
   1.9340000e+03   7.5312120e+00   1.7444000e-02  -2.9332000e-02   2.5750000e-02   2.3800000e-04   2.3900000e-04  -2.3800000e-04
   1.9350000e+03   7.5351080e+00   4.0663000e-02   1.4690000e-02  -1.5450000e-02   2.3800000e-04   2.3900000e-04  -2.3800000e-04
   1.9360000e+03   7.5390040e+00   5.2290000e-02   2.6000000e-05  -1.5450000e-02   2.3800000e-04   2.3900000e-04  -2.3800000e-04
   1.9370000e+03   7.5429000e+00   6.3920000e-02  -1.9528000e-02  -4.6350000e-02   2.3800000e-04   2.3900000e-04  -2.3800000e-04
   1.9380000e+03   7.5467950e+00  -2.9031000e-02  -3.9134000e-02  -2.0600000e-02   2.3800000e-04   2.3900000e-04  -2.3800000e-04
   1.9390000e+03   7.5506920e+00   2.0000000e-06  -4.8900000e-03  -5.6650000e-02   2.3800000e-04   2.3900000e-04  -2.3800000e-04
   1.9400000e+03   7.5545880e+00   7.5532000e-02  -4.8530000e-03  -7.2100000e-02   2.3800000e-04   2.3900000e-04  -2.3800000e-04
   1.9410000e+03   7.5584840e+00   2.9050000e-02   1.4000000e-05  -5.1500000e-03   2.3800000e-04   2.3900000e-04  -2.3800000e-04
   1.9420000e+03   7.5623810e+00   1.7457000e-02  -5.3781000e-02  -7.7250000e-02   2.3800000e-04   2.3900000e-04  -2.3800000e-04
   1.9430000e+03   7.5662750e+00   1.1644000e-02  -4.8894000e-02   5.1500000e-03   2.3800000e-04   2.3900000e-04  -2.3800000e-04
   1.9440000e+03   7.5701700e+00   3.4884000e-02  -4.8883000e-02  -4.1200000e-02   2.3800000e-04   2.3900000e-04  -2.3800000e-04
   1.9450000e+03   7.5740670e+00   6.9736000e-02  -3.4196000e-02  -1.5450000e-02   2.3800000e-04   2.3900000e-04  -2.3800000e-04
   1.9460000e+03   7.5779620e+00   4.0675000e-02  -9.7600000e-03  -2.5750000e-02   2.3800000e-04   2.3900000e-04  -2.3800000e-04
   1.9470000e+03   7.5818590e+00   2.6000000e-05  -5.3790000e-02  -1.0300000e-01   2.3800000e-04   2.3900000e-04  -2.3800000e-04
   1.9480000e+03   7.5857550e+00   5.8500000e-03  -8.3127000e-02  -2.0600000e-02   2.3800000e-04   2.3900000e-04  -2.3800000e-04
   1.9490000e+03   7.5896500e+00   2.9057000e-02  -1.4656000e-02  -6.6950000e-02   2.3800000e-04   2.3900000e-04  -2.3800000e-04
   1.9500000e+03   7.5935460e+00   9.2965000e-02  -9.7340000e-03   1.0300000e-02   2.3800000e-04   2.3900000e-04  -2.3800000e-04
   1.9510000e+03   7.5974430e+00   3.4872000e-02  -2.4433000e-02  -4.1200000e-02   2.3800000e-04   2.3900000e-04  -2.3800000e-04
   1.9520000e+03   7.6013390e+00   5.8370000e-03  -5.3787000e-02  -3.0900000e-02   2.3800000e-04   2.3900000e-04  -2.3800000e-04
   1.9530000e+03   7.6052350e+00   2.3245000e-02  -9.7690000e-03   5.1500000e-03   2.3800000e-04   2.3900000e-04  -2.3800000e-04
   1.9540000e+03   7.6091310e+00   6.3903000e-02   1.4702000e-02  -8.2400000e-02   2.3800000e-04   2.3900000e-04  -2.3800000e-04
   1.9550000e+03   7.6130260e+00   7.5532000e-02  -4.8530000e-03  -5.6650000e-02   2.3800000e-04   2.3900000e-04  -2.3800000e-04
   1.9560000e+03   7.6169230e+00   7.0000000e-06  -1.4670000e-02  -6.6950000e-02   2.3800000e-04   2.3900000e-04  -2.3800000e-04
   1.9570000e+03   7.6208190e+00   2.3250000e-02  -1.9549000e-02  -2.0600000e-02   2.3800000e-04   2.3900000e-04  -2.3800000e-04
   1.9580000e+03   7.6247130e+00   7.5525000e-02   9.8170000e-03  -5.1500000e-03   2.3800000e-04   2.3900000e-04  -2.3800000e-04
   1.9590000e+03   7.6286090e+00   6.9739000e-02  -3.9086000e-02  -2.0600000e-02   2.3800000e-04   2.3900000e-04  -2.3800000e-04
   1.9600000e+03   7.6325050e+00   5.8119000e-02  -3.9092000e-02  -5.1500000e-03   2.3800000e-04   2.3900000e-04  -2.3800000e-04
   1.9610000e+03   7.6364010e+00  -3.4853000e-02  -1.4687000e-02  -9.7850000e-02   2.3800000e-04   2.3900000e-04  -2.3800000e-04
   1.9620000e+03   7.6402980e+00   2.9071000e-02  -4.3996000e-02  -2.0600000e-02   2.3800000e-04   2.3900000e-04  -2.3800000e-04
   1.9630000e+03   7.6441940e+00   4.0691000e-02  -4.3990000e-02  -5.1500000e-02   2.3800000e-04   2.3900000e-04  -2.3800000e-04
   1.9640000e+03   7.6480880e+00   2.3268000e-02  -5.8669000e-02  -3.0900000e-02   2.3800000e-04   2.3900000e-04  -2.3800000e-04
   1.9650000e+03   7.6519850e+00   1.1649000e-02  -5.8674000e-02  -5.1500000e-03   2.3800000e-04   2.3900000e-04  -2.3800000e-04
   1.9660000e+03   7.6558810e+00   1.1642000e-02  -4.4004000e-02  -3.6050000e-02   2.3800000e-04   2.3900000e-04  -2.3800000e-04
   1.9670000e+03   7.6597770e+00   8.7177000e-02  -5.3747000e-02   3.0900000e-02   2.3800000e-04   2.3900000e-04  -2.3800000e-04
   1.9680000e+03   7.6636740e+00   8.1357000e-02  -3.4190000e-02  -1.0300000e-02   2.3800000e-04   2.3900000e-04  -2.3800000e-04
   1.9690000e+03   7.6675690e+00   1.7445000e-02  -2.9331000e-02  -1.0300000e-02   2.3800000e-04   2.3900000e-04  -2.3800000e-04
   1.9700000e+03   7.6714650e+00   4.0685000e-02  -2.9320000e-02  -4.6350000e-02   2.3800000e-04   2.3900000e-04  -2.3800000e-04
   1.9710000e+03   7.6753620e+00   1.1637000e-02  -3.4224000e-02  -5.6650000e-02   2.3800000e-04   2.3900000e-04  -2.3800000e-04
   1.9720000e+03   7.6792580e+00   9.8760000e-02   1.9609000e-02  -1.0815000e-01   2.3800000e-04   2.3900000e-04  -2.3800000e-04
   1.9730000e+03   7.6831510e+00   6.3908000e-02   4.9220000e-03  -2.0600000e-02   2.3800000e-04   2.3900000e-04  -2.3800000e-04
   1.9740000e+03   7.6870470e+00   1.7451000e-02  -4.4002000e-02  -5.6650000e-02   2.3800000e-04   2.3900000e-04  -2.3800000e-04
   1.9750000e+03   7.6909440e+00   2.9055000e-02  -9.7660000e-03  -4.6350000e-02   2.3800000e-04   2.3900000e-04  -2.3800000e-04
   1.9760000e+03   7.6948400e+00   2.3249000e-02  -1.9549000e-02  -1.0300000e-02   2.3800000e-04   2.3900000e-04  -2.3800000e-04
   1.9770000e+03   7.6987450e+00   8.7152000e-02  -4.8480000e-03   0.0000000e+00   2.3800000e-04   2.3900000e-04  -2.3800000e-04
   1.9780000e+03   7.7026310e+00   1.7456000e-02  -5.3782000e-02  -6.1800000e-02   2.3800000e-04   2.3900000e-04  -2.3800000e-04
   1.9790000e+03   7.7065280e+00  -1.1589000e-02  -6.3576000e-02  -4.6350000e-02   2.3800000e-04   2.3900000e-04  -2.3800000e-04
   1.9800000e+03   7.7104230e+00   4.6495000e-02  -2.9317000e-02  -5.1500000e-02   2.3800000e-04   2.3900000e-04  -2.3800000e-04
   1.9810000e+03   7.7143200e+00   5.2300000e-02  -1.9534000e-02  -1.0300000e-02   2.3800000e-04   2.3900000e-04  -2.3800000e-04
   1.9820000e+03   7.7182310e+00   4.0697000e-02  -5.3770000e-02  -3.0900000e-02   2.3800000e-04   2.3900000e-04  -2.3800000e-04
   1.9830000e+03   7.7221110e+00   4.1000000e-05  -8.3130000e-02  -5.1500000e-03   2.3800000e-04   2.3900000e-04  -2.3800000e-04
   1.9840000e+03   7.7260160e+00   5.8370000e-03  -5.3787000e-02  -3.6050000e-02   2.3800000e-04   2.3900000e-04  -2.3800000e-04
   1.9850000e+03   7.7299090e+00   3.4879000e-02  -3.9103000e-02   1.5450000e-02   2.3800000e-04   2.3800000e-04  -2.3800000e-04
   1.9860000e+03   7.7338050e+00   3.4882000e-02  -4.3993000e-02  -7.7250000e-02   2.3800000e-04   2.3800000e-04  -2.3800000e-04
   1.9870000e+03   7.7377490e+00   5.8100000e-02   2.9000000e-05   5.1500000e-03   2.4900000e-04   2.4800000e-04  -2.4900000e-04
   1.9880000e+03   7.7416450e+00  -4.0644000e-02  -4.8921000e-02  -2.5750000e-02   2.9700000e-04   2.9600000e-04  -2.9700000e-04
   1.9890000e+03   7.7455540e+00  -9.8728000e-02  -6.3635000e-02   3.9140000e-01   3.7900000e-04   3.7800000e-04  -3.7900000e-04
   1.9900000e+03   7.7494510e+00  -4.9937900e-01  -3.1340700e-01   1.3544500e+00   4.9000000e-04   4.8800000e-04  -4.8900000e-04
   1.9910000e+03   7.7533460e+00   1.6311200e-01  -3.4698700e-01   1.6995000e-01   6.2500000e-04   6.2300000e-04  -6.2500000e-04
   1.9920000e+03   7.7572300e+00  -1.0101170e+00  -5.0531800e-01   1.1587500e+00   7.8200000e-04   7.7900000e-04  -7.8100000e-04
   1.9930000e+03   7.7611390e+00  -9.9815500e-01  -5.7416000e-01   1.6480000e-01   9.5600000e-04   9.5200000e-04  -9.5500000e-04
   1.9940000e+03   7.7650330e+00  -3.2977400e-01  -5.6805300e-01   4.5320000e-01   1.1450000e-03   1.1410000e-03  -1.1450000e-03
   1.9950000e+03   7.7689290e+00   4.2437000e-02  -6.0623900e-01  -4.4290000e-01   1.3480000e-03   1.3430000e-03  -1.3470000e-03
   1.9960000e+03   7.7728150e+00  -2.5832700e-01  -9.2020300e-01  -3.1930000e-01   1.5610000e-03   1.5560000e-03  -1.5610000e-03
   1.9970000e+03   7.7767060e+00   2.2830600e-01  -4.3921200e-01   1.4420000e+00   1.7840000e-03   1.7780000e-03  -1.7840000e-03
   1.9980000e+03   7.7806070e+00  -3.2455900e-01  -1.8236400e-01   8.2915000e-01   2.0150000e-03   2.0080000e-03  -2.0140000e-03
   1.9990000e+03   7.7845140e+00   5.6097000e-01  -6.4760300e-01  -1.6480000e-01   2.2530000e-03   2.2440000e-03  -2.2520000e-03
   2.0000000e+03   7.7884080e+00   4.7397400e-01   4.4759500e-01  -7.9825000e-01   2.4960000e-03   2.4870000e-03  -2.4950000e-03
   2.0010000e+03   7.7922840e+00   3.8548800e-01  -3.3509200e-01   1.3905000e-01   2.7440000e-03   2.7340000e-03  -2.7430000e-03
   2.0020000e+03   7.7961870e+00  -3.5594300e-01   2.3238800e-01  -6.0770000e-01   2.9960000e-03   2.9860000e-03  -2.9960000e-03
   2.0030000e+03   7.8000830e+00   1.3083900e-01   3.9214200e-01  -8.1370000e-01   3.2490000e-03   3.2410000e-03  -3.2500000e-03
   2.0040000e+03   7.8039940e+00   2.5072300e-01  -1.1543900e-01   5.1500000e-02   3.5050000e-03   3.4980000e-03  -3.5070000e-03
   2.0050000e+03   7.8078740e+00   4.5010400e-01   3.7536000e-01  -1.0506000e+00   3.7630000e-03   3.7560000e-03  -3.7650000e-03
   2.0060000e+03   7.8117680e+00   1.4314000e-01   2.4087700e-01  -4.2745000e-01   4.0220000e-03   4.0160000e-03  -4.0240000e-03
   2.0070000e+03   7.8156810e+00   5.2356300e-01  -6.8460000e-02   5.6135000e-01   4.2830000e-03   4.2770000e-03  -4.2860000e-03
   2.0080000e+03   7.8195740e+00  -9.6681000e-02   3.7559200e-01   2.1115000e-01   4.5460000e-03   4.5390000e-03  -4.5490000e-03
   2.0090000e+03   7.8234590e+00   5.5411800e-01  -2.0448800e-01   6.6435000e-01   4.8090000e-03   4.8010000e-03  -4.8170000e-03
   2.0100000e+03   7.8273550e+00  -1.5546300e-01   3.9929400e-01  -2.5750000e-01   5.0740000e-03   5.0630000e-03  -5.0840000e-03
   2.0110000e+03   7.8312700e+00   1.9769600e-01  -1.2387000e-02   3.4505000e-01   5.3400000e-03   5.3270000e-03  -5.3510000e-03
   2.0120000e+03   7.8351560e+00  -2.9954600e-01   2.6534100e-01  -3.9655000e-01   5.6070000e-03   5.5910000e-03  -5.6180000e-03
   2.0130000e+03   7.8390440e+00  -4.9023200e-01   1.6984000e-01  -2.9870000e-01   5.8760000e-03   5.8570000e-03  -5.8870000e-03
   2.0140000e+03   7.8429390e+00   1.8113000e-01  -7.5849000e-02  -4.6350000e-01   6.1470000e-03   6.1250000e-03  -6.1580000e-03
   2.0150000e+03   7.8468480e+00  -4.7785800e-01   1.0100300e-01   6.0255000e-01   6.4180000e-03   6.3930000e-03  -6.4300000e-03
   2.0160000e+03   7.8507340e+00   6.2790700e-01  -2.5217000e-02  -6.3860000e-01   6.6900000e-03   6.6630000e-03  -6.7030000e-03
   2.0170000e+03   7.8546390e+00  -1.8377000e-02   6.3303000e-02   2.9355000e-01   6.9630000e-03   6.9340000e-03  -6.9770000e-03
   2.0180000e+03   7.8585210e+00   1.0358200e-01   6.5183000e-02  -2.7295000e-01   7.2370000e-03   7.2070000e-03  -7.2510000e-03
   2.0190000e+03   7.8624300e+00  -3.8812100e-01  -7.4702000e-02   6.1800000e-01   7.5110000e-03   7.4810000e-03  -7.5270000e-03
   2.0200000e+03   7.8663140e+00   7.5403000e-02  -3.4109300e-01  -3.6050000e-01   7.7860000e-03   7.7550000e-03  -7.8020000e-03
   2.0210000e+03   7.8702220e+00  -2.1473000e-02  -4.4053500e-01  -3.0900000e-01   8.0610000e-03   8.0300000e-03  -8.0780000e-03
   2.0220000e+03   7.8741030e+00   3.5904600e-01  -2.5772100e-01   1.2360000e-01   8.3370000e-03   8.3050000e-03  -8.3530000e-03
   2.0230000e+03   7.8780150e+00  -2.9846000e-01  -5.1901200e-01  -5.0985000e-01   8.6130000e-03   8.5810000e-03  -8.6280000e-03
   2.0240000e+03   7.8818970e+00  -8.5450000e-02  -3.9777800e-01   3.1415000e-01   8.8890000e-03   8.8570000e-03  -8.9030000e-03
   2.0250000e+03   7.8857970e+00   2.4665400e-01  -4.3048100e-01  -9.0640000e-01   9.1640000e-03   9.1330000e-03  -9.1790000e-03
   2.0260000e+03   7.8897010e+00  -3.1626100e-01  -4.5632300e-01   3.6565000e-01   9.4400000e-03   9.4100000e-03  -9.4550000e-03
   2.0270000e+03   7.8935890e+00  -4.0378700e-01  -1.4528600e-01   1.2360000e-01   9.7150000e-03   9.6870000e-03  -9.7320000e-03
   2.0280000e+03   7.8974930e+00  -5.0089200e-01  -2.2095400e-01  -4.5320000e-01   9.9900000e-03   9.9640000e-03  -1.0008000e-02
   2.0290000e+03   7.9013760e+00  -1.2240700e-01   1.6895000e-02   1.9055000e-01   1.0265000e-02   1.0240000e-02  -1.0284000e-02
   2.0300000e+03   7.9052830e+00   2.9470400e-01   7.5074000e-02  -3.3990000e-01   1.0540000e-02   1.0517000e-02  -1.0560000e-02
   2.0310000e+03   7.9091610e+00  -4.2772000e-01   1.5159800e-01   3.5535000e-01   1.0816000e-02   1.0794000e-02  -1.0836000e-02
   2.0320000e+03   7.9130770e+00   1.4825800e-01   1.2088000e-01   1.0815000e-01   1.1091000e-02   1.1070000e-02  -1.1112000e-02
   2.0330000e+03   7.9169890e+00   1.7832700e-01   3.1734800e-01  -9.0125000e-01   1.1366000e-02   1.1346000e-02  -1.1387000e-02
   2.0340000e+03   7.9208570e+00  -1.1539700e-01   4.3738800e-01   6.4375000e-01   1.1641000e-02   1.1621000e-02  -1.1662000e-02
   2.0350000e+03   7.9247630e+00  -8.9821000e-02   3.3525200e-01  -4.6350000e-01   1.1917000e-02   1.1896000e-02  -1.1937000e-02
   2.0360000e+03   7.9286390e+00   8.3235000e-02   6.0381600e-01   5.6135000e-01   1.2192000e-02   1.2169000e-02  -1.2213000e-02
   2.0370000e+03   7.9325490e+00   4.3277800e-01   3.3914500e-01  -3.8110000e-01   1.2468000e-02   1.2443000e-02  -1.2489000e-02
   2.0380000e+03   7.9364400e+00   1.4367400e-01   4.9303900e-01  -4.6350000e-02   1.2744000e-02   1.2715000e-02  -1.2766000e-02
   2.0390000e+03   7.9403380e+00  -1.6878600e-01   2.2039500e-01   5.7680000e-01   1.3020000e-02   1.2987000e-02  -1.3043000e-02
   2.0400000e+03   7.9442300e+00   6.7641000e-02   7.5271000e-02  -3.9140000e-01   1.3296000e-02   1.3259000e-02  -1.3319000e-02
   2.0410000e+03   7.9481720e+00  -5.4926400e-01   1.0173900e-01   7.9825000e-01   1.3572000e-02   1.3531000e-02  -1.3596000e-02
   2.0420000e+03   7.9520190e+00  -3.4942800e-01  -1.7649000e-01  -2.8325000e-01   1.3849000e-02   1.3803000e-02  -1.3873000e-02
   2.0430000e+03   7.9559310e+00  -1.2183000e-01  -2.0418500e-01   1.1845000e-01   1.4125000e-02   1.4076000e-02  -1.4149000e-02
   2.0440000e+03   7.9598150e+00  -2.2403200e-01  -2.8072700e-01   2.5750000e-02   1.4401000e-02   1.4349000e-02  -1.4425000e-02
   2.0450000e+03   7.9637220e+00  -4.3439000e-01  -4.2919700e-01  -3.8110000e-01   1.4678000e-02   1.4623000e-02  -1.4700000e-02
   2.0460000e+03   7.9676000e+00  -1.1704500e-01  -5.3204200e-01   3.0900000e-01   1.4954000e-02   1.4898000e-02  -1.4976000e-02
   2.0470000e+03   7.9715090e+00   2.7190600e-01  -3.2402600e-01  -7.7250000e-01   1.5230000e-02   1.5174000e-02  -1.5252000e-02
   2.0480000e+03   7.9753960e+00   5.0172200e-01  -4.1428700e-01  -3.5020000e-01   1.5505000e-02   1.5451000e-02  -1.5528000e-02
   2.0490000e+03   7.9792930e+00  -1.0066200e-01  -4.7301500e-01   2.4720000e-01   1.5781000e-02   1.5729000e-02  -1.5804000e-02
   2.0500000e+03   7.9832000e+00   6.3050100e-01  -2.5284400e-01  -3.9140000e-01   1.6056000e-02   1.6007000e-02  -1.6081000e-02
   2.0510000e+03   7.9870840e+00  -2.1215100e-01  -2.5677100e-01   2.0085000e-01   1.6332000e-02   1.6287000e-02  -1.6357000e-02
   2.0520000e+03   7.9909930e+00   3.0389000e-02  -3.8090000e-02  -3.8110000e-01   1.6608000e-02   1.6566000e-02  -1.6634000e-02
   2.0530000e+03   7.9948790e+00   1.4562700e-01   1.5681700e-01   3.7595000e-01   1.6884000e-02   1.6845000e-02  -1.6911000e-02
   2.0540000e+03   7.9987850e+00  -3.1301400e-01  -2.5887000e-02   1.8025000e-01   1.7160000e-02   1.7124000e-02  -1.7187000e-02
   2.0550000e+03   8.0026660e+00  -5.9548600e-01   2.2789800e-01  -1.4935000e-01   1.7436000e-02   1.7402000e-02  -1.7462000e-02
   2.0560000e+03   8.0065250e+00  -9.3588000e-02   1.7270400e-01   1.1330000e-01   1.7712000e-02   1.7680000e-02  -1.7738000e-02
   2.0570000e+03   8.0104370e+00  -1.2766000e-02   1.8547200e-01  -6.9010000e-01   1.7987000e-02   1.7957000e-02  -1.8014000e-02
   2.0580000e+03   8.0143500e+00  -4.3311500e-01   2.2820600e-01   6.1800000e-01   1.8263000e-02   1.8233000e-02  -1.8290000e-02
   2.0590000e+03   8.0182520e+00  -4.9039700e-01   3.5299100e-01  -4.7380000e-01   1.8539000e-02   1.8507000e-02  -1.8566000e-02
   2.0600000e+03   8.0221460e+00   3.3309000e-01   1.0601400e-01   4.1200000e-02   1.8815000e-02   1.8781000e-02  -1.8842000e-02
   2.0610000e+03   8.0260420e+00   1.8846700e-01   2.3259500e-01   2.0085000e-01   1.9091000e-02   1.9054000e-02  -1.9118000e-02
   2.0620000e+03   8.0299380e+00  -2.5462900e-01   2.5892800e-01  -2.3175000e-01   1.9366000e-02   1.9326000e-02  -1.9395000e-02
   2.0630000e+03   8.0338100e+00   2.0540400e-01   9.6460000e-02   2.8840000e-01   1.9642000e-02   1.9598000e-02  -1.9672000e-02
   2.0640000e+03   8.0377040e+00   3.2568800e-01  -1.2410000e-03  -5.0470000e-01   1.9919000e-02   1.9870000e-02  -1.9949000e-02
   2.0650000e+03   8.0416290e+00  -1.9319700e-01   3.1077000e-02  -1.7510000e-01   2.0195000e-02   2.0143000e-02  -2.0225000e-02
   2.0660000e+03   8.0455380e+00  -3.4933500e-01  -1.2736200e-01   5.5620000e-01   2.0471000e-02   2.0415000e-02  -2.0501000e-02
   2.0670000e+03   8.0494220e+00   1.9735900e-01   8.4620000e-03   2.2145000e-01   2.0747000e-02   2.0689000e-02  -2.0777000e-02
   2.0680000e+03   8.0533200e+00   6.3333000e-01   1.2819000e-02  -2.0085000e-01   2.1023000e-02   2.0963000e-02  -2.1053000e-02
   2.0690000e+03   8.0572210e+00   1.1822400e-01  -3.0806500e-01  -2.1630000e-01   2.1300000e-02   2.1238000e-02  -2.1329000e-02
   2.0700000e+03   8.0611080e+00   1.6810600e-01   1.2375000e-02   1.6995000e-01   2.1575000e-02   2.1513000e-02  -2.1605000e-02
   2.0710000e+03   8.0650010e+00   6.2998000e-01  -2.9958300e-01  -3.7080000e-01   2.1851000e-02   2.1789000e-02  -2.1881000e-02
   2.0720000e+03   8.0689040e+00  -5.3375500e-01  -1.5650500e-01   1.1845000e-01   2.2127000e-02   2.2066000e-02  -2.2157000e-02
   2.0730000e+03   8.0728080e+00   2.1209300e-01  -5.8748000e-02  -7.2100000e-02   2.2403000e-02   2.2343000e-02  -2.2433000e-02
   2.0740000e+03   8.0766840e+00  -4.3480200e-01  -2.7974400e-01  -1.3390000e-01   2.2679000e-02   2.2620000e-02  -2.2709000e-02
   2.0750000e+03   8.0806040e+00  -5.1862800e-01  -1.0281600e-01  -6.6950000e-02   2.2955000e-02   2.2898000e-02  -2.2985000e-02
   2.0760000e+03   8.0844870e+00   3.3364800e-01  -2.8759300e-01  -2.8325000e-01   2.3231000e-02   2.3176000e-02  -2.3261000e-02
   2.0770000e+03   8.0883920e+00  -2.1325000e-02  -4.0196000e-02  -1.1845000e-01   2.3507000e-02   2.3453000e-02  -2.3537000e-02
   2.0780000e+03   8.0922780e+00   4.9764200e-01  -3.0371000e-01   4.2745000e-01   2.3783000e-02   2.3731000e-02  -2.3813000e-02
   2.0790000e+03   8.0961840e+00   3.6148200e-01   1.0108900e-01  -3.3990000e-01   2.4058000e-02   2.4008000e-02  -2.4089000e-02
   2.0800000e+03   8.1000700e+00   4.6739200e-01  -4.0308000e-02   4.6350000e-02   2.4334000e-02   2.4285000e-02  -2.4366000e-02
   2.0810000e+03   8.1039650e+00  -4.3360300e-01  -1.6877300e-01   8.2400000e-02   2.4610000e-02   2.4562000e-02  -2.4642000e-02
   2.0820000e+03   8.1078570e+00   8.0810000e-03   4.1170700e-01  -1.1330000e-01   2.4887000e-02   2.4838000e-02  -2.4918000e-02
   2.0830000e+03   8.1117600e+00  -2.8509000e-01  -2.2524900e-01   7.7250000e-01   2.5163000e-02   2.5114000e-02  -2.5194000e-02
   2.0840000e+03   8.1156690e+00   2.4827700e-01   4.8301100e-01  -6.6435000e-01   2.5439000e-02   2.5389000e-02  -2.5470000e-02
   2.0850000e+03   8.1195560e+00   2.2561400e-01  -8.6064000e-02   7.1070000e-01   2.5715000e-02   2.5665000e-02  -2.5746000e-02
   2.0860000e+03   8.1234500e+00   5.1109300e-01   3.4546600e-01  -2.5750000e-01   2.5991000e-02   2.5939000e-02  -2.6022000e-02
   2.0870000e+03   8.1273370e+00   2.3655700e-01   3.7183000e-02   1.4935000e-01   2.6267000e-02   2.6214000e-02  -2.6298000e-02
   2.0880000e+03   8.1312390e+00   9.4105000e-02   1.9609100e-01  -5.8195000e-01   2.6543000e-02   2.6488000e-02  -2.6575000e-02
   2.0890000e+03   8.1351290e+00   2.9872900e-01   7.0218000e-02  -3.6565000e-01   2.6819000e-02   2.6762000e-02  -2.6851000e-02
   2.0900000e+03   8.1390260e+00   2.5673600e-01   9.2543000e-02   4.4805000e-01   2.7096000e-02   2.7036000e-02  -2.7127000e-02
   2.0910000e+03   8.1429340e+00   2.9800500e-01   2.9088500e-01  -3.0900000e-01   2.7372000e-02   2.7310000e-02  -2.7403000e-02
   2.0920000e+03   8.1468180e+00  -3.9008700e-01  -2.0317600e-01   1.5965000e-01   2.7648000e-02   2.7584000e-02  -2.7680000e-02
   2.0930000e+03   8.1507240e+00  -3.1242700e-01   7.0411000e-02  -1.0815000e-01   2.7924000e-02   2.7858000e-02  -2.7956000e-02
   2.0940000e+03   8.1546100e+00  -5.5563000e-02   5.5590000e-02  -8.7550000e-02   2.8200000e-02   2.8132000e-02  -2.8232000e-02
   2.0950000e+03   8.1585160e+00   5.7775100e-01  -1.2821000e-01  -3.6050000e-02   2.8476000e-02   2.8407000e-02  -2.8508000e-02
   2.0960000e+03   8.1623940e+00  -2.6899800e-01  -1.7735400e-01  -2.0600000e-02   2.8752000e-02   2.8682000e-02  -2.8784000e-02
   2.0970000e+03   8.1663060e+00  -3.4780300e-01  -2.2133100e-01   6.6435000e-01   2.9028000e-02   2.8957000e-02  -2.9059000e-02
   2.0980000e+03   8.1701930e+00   3.2798600e-01  -2.3033300e-01  -3.9140000e-01   2.9305000e-02   2.9233000e-02  -2.9335000e-02
   2.0990000e+03   8.1740990e+00   5.2154500e-01  -2.5284600e-01  -1.9055000e-01   2.9581000e-02   2.9509000e-02  -2.9611000e-02
   2.1000000e+03   8.1779820e+00   1.8834600e-01  -1.3067300e-01   4.2230000e-01   2.9857000e-02   2.9786000e-02  -2.9887000e-02
   2.1010000e+03   8.1818800e+00  -1.4436600e-01  -2.0967400e-01  -1.8540000e-01   3.0133000e-02   3.0063000e-02  -3.0163000e-02
   2.1020000e+03   8.1857880e+00  -2.4515200e-01  -8.3679000e-02  -5.1500000e-03   3.0409000e-02   3.0340000e-02  -3.0439000e-02
   2.1030000e+03   8.1896650e+00  -9.8580000e-02  -6.1210000e-03  -9.7850000e-02   3.0685000e-02   3.0617000e-02  -3.0716000e-02
   2.1040000e+03   8.1935830e+00  -2.8108500e-01   2.6497000e-02  -1.9055000e-01   3.0961000e-02   3.0895000e-02  -3.0992000e-02
   2.1050000e+03   8.1974920e+00  -4.7855500e-01   1.8783000e-02  -1.9570000e-01   3.1237000e-02   3.1172000e-02  -3.1268000e-02
   2.1060000e+03   8.2013750e+00   4.0929600e-01  -2.7843000e-02  -4.0170000e-01   3.1513000e-02   3.1449000e-02  -3.1544000e-02
   2.1070000e+03   8.2052550e+00   3.7906700e-01  -9.9710000e-03   5.3560000e-01   3.1789000e-02   3.1726000e-02  -3.1820000e-02
   2.1080000e+03   8.2091630e+00   3.7224000e-01   1.8579400e-01  -2.9870000e-01   3.2065000e-02   3.2002000e-02  -3.2097000e-02
   2.1090000e+03   8.2130480e+00  -2.8701900e-01  -6.2826000e-02   2.3175000e-01   3.2341000e-02   3.2278000e-02  -3.2373000e-02
   2.1100000e+03   8.2169450e+00   2.0293400e-01   1.0155400e-01  -4.8410000e-01   3.2617000e-02   3.2554000e-02  -3.2649000e-02
   2.1110000e+03   8.2208510e+00   1.0881000e-01   2.0323900e-01   1.1845000e-01   3.2893000e-02   3.2830000e-02  -3.2925000e-02
   2.1120000e+03   8.2247360e+00  -3.9217800e-01  -1.4381400e-01   4.8925000e-01   3.3168000e-02   3.3104000e-02  -3.3201000e-02
   2.1130000e+03   8.2286420e+00  -3.2036700e-01   1.7448600e-01  -6.6435000e-01   3.3444000e-02   3.3379000e-02  -3.3477000e-02
   2.1140000e+03   8.2325270e+00   2.5659000e-02  -1.2079100e-01   7.2615000e-01   3.3720000e-02   3.3653000e-02  -3.3753000e-02
   2.1150000e+03   8.2364350e+00  -5.9270000e-03  -8.3729000e-02  -5.8195000e-01   3.3995000e-02   3.3927000e-02  -3.4029000e-02
   2.1160000e+03   8.2403210e+00  -2.2513600e-01  -1.1352800e-01   8.7550000e-02   3.4272000e-02   3.4202000e-02  -3.4306000e-02
   2.1170000e+03   8.2442200e+00  -3.8896800e-01   6.6162000e-02   8.7550000e-02   3.4548000e-02   3.4476000e-02  -3.4582000e-02
   2.1180000e+03   8.2481090e+00   2.2603500e-01  -6.7547000e-02  -6.1800000e-02   3.4824000e-02   3.4751000e-02  -3.4859000e-02
   2.1190000e+03   8.2520200e+00  -1.4317600e-01  -3.4585000e-02   3.0900000e-01   3.5099000e-02   3.5026000e-02  -3.5135000e-02
   2.1200000e+03   8.2559020e+00  -1.6806800e-01  -1.1911000e-02  -6.4890000e-01   3.5376000e-02   3.5301000e-02  -3.5411000e-02
   2.1210000e+03   8.2598080e+00  -3.9569400e-01  -8.7075000e-02   4.2745000e-01   3.5652000e-02   3.5576000e-02  -3.5687000e-02
   2.1220000e+03   8.2637000e+00   1.0694900e-01   5.1815000e-02  -9.2700000e-01   3.5928000e-02   3.5852000e-02  -3.5962000e-02
   2.1230000e+03   8.2676010e+00  -2.8057000e-02  -9.5186000e-02   5.8710000e-01   3.6204000e-02   3.6127000e-02  -3.6238000e-02
   2.1240000e+03   8.2714800e+00   3.7746400e-01   9.6175000e-02   1.8025000e-01   3.6481000e-02   3.6403000e-02  -3.6514000e-02
   2.1250000e+03   8.2753920e+00  -3.0107800e-01  -1.8391600e-01  -6.7465000e-01   3.6757000e-02   3.6680000e-02  -3.6790000e-02
   2.1260000e+03   8.2792770e+00  -2.7374500e-01   7.7824000e-02   3.5535000e-01   3.7033000e-02   3.6956000e-02  -3.7066000e-02
   2.1270000e+03   8.2831860e+00  -3.7660800e-01  -2.8038000e-02  -5.2530000e-01   3.7309000e-02   3.7232000e-02  -3.7342000e-02
   2.1280000e+03   8.2870730e+00   9.8382000e-02   1.6429500e-01   3.7595000e-01   3.7586000e-02   3.7508000e-02  -3.7618000e-02
   2.1290000e+03   8.2909760e+00   4.5906500e-01   9.3498000e-02  -1.4420000e-01   3.7862000e-02   3.7784000e-02  -3.7894000e-02
   2.1300000e+03   8.2948630e+00   4.9947000e-01  -5.5228000e-02   3.4505000e-01   3.8138000e-02   3.8060000e-02  -3.8170000e-02
   2.1310000e+03   8.2987710e+00   3.2180200e-01   5.8941000e-02   3.3475000e-01   3.8413000e-02   3.8336000e-02  -3.8445000e-02
   2.1320000e+03   8.3026530e+00   2.4115200e-01  -2.5608100e-01  -2.4720000e-01   3.8689000e-02   3.8611000e-02  -3.8721000e-02
   2.1330000e+03   8.3065490e+00   1.1340000e-03  -1.4626000e-02   3.0385000e-01   3.8965000e-02   3.8887000e-02  -3.8997000e-02
   2.1340000e+03   8.3104590e+00   1.4072000e-02  -1.8038200e-01  -1.0403000e+00   3.9240000e-02   3.9163000e-02  -3.9273000e-02
   2.1350000e+03   8.3143750e+00   5.8294300e-01  -1.5043600e-01   2.5750000e-02   3.9516000e-02   3.9439000e-02  -3.9549000e-02
   2.1360000e+03   8.3182330e+00   5.7879500e-01  -2.2937000e-02   2.1115000e-01   3.9792000e-02   3.9715000e-02  -3.9825000e-02
   2.1370000e+03   8.3221430e+00   2.1819200e-01  -1.0528600e-01   7.7250000e-02   4.0069000e-02   3.9990000e-02  -4.0100000e-02
   2.1380000e+03   8.3260600e+00   6.1590800e-01  -4.8822000e-02   1.2360000e-01   4.0345000e-02   4.0266000e-02  -4.0376000e-02
   2.1390000e+03   8.3299320e+00   6.2643300e-01  -1.0654200e-01  -7.9310000e-01   4.0621000e-02   4.0542000e-02  -4.0651000e-02
   2.1400000e+03   8.3338230e+00  -2.4638200e-01   1.9285000e-02   7.8795000e-01   4.0895000e-02   4.0818000e-02  -4.0927000e-02
   2.1410000e+03   8.3377200e+00   3.7015400e-01  -1.0719800e-01  -5.8710000e-01   4.1170000e-02   4.1094000e-02  -4.1203000e-02
   2.1420000e+03   8.3416080e+00   1.4257100e-01  -3.2462000e-02   3.0900000e-01   4.1446000e-02   4.1370000e-02  -4.1479000e-02
   2.1430000e+03   8.3455010e+00  -1.1862200e-01   2.4555000e-02  -3.6565000e-01   4.1722000e-02   4.1646000e-02  -4.1755000e-02
   2.1440000e+03   8.3494030e+00  -4.0608600e-01  -2.3489700e-01   1.9570000e-01   4.2000000e-02   4.1922000e-02  -4.2030000e-02
   2.1450000e+03   8.3532990e+00   4.0072000e-01   1.8751000e-02   2.4205000e-01   4.2277000e-02   4.2198000e-02  -4.2306000e-02
   2.1460000e+03   8.3571950e+00  -1.0883000e-01  -9.2569000e-02  -8.2400000e-02   4.2555000e-02   4.2474000e-02  -4.2582000e-02
   2.1470000e+03   8.3610900e+00  -3.9447700e-01   4.5176000e-02   2.9355000e-01   4.2832000e-02   4.2750000e-02  -4.2858000e-02
   2.1480000e+03   8.3649700e+00  -4.0442000e-01   2.4501000e-02  -4.8925000e-01   4.3109000e-02   4.3025000e-02  -4.3134000e-02
   2.1490000e+03   8.3688580e+00   5.7843000e-02   7.3658000e-02  -6.1800000e-02   4.3387000e-02   4.3300000e-02  -4.3410000e-02
   2.1500000e+03   8.3727420e+00   3.2534000e-01   8.1979000e-02   4.2745000e-01   4.3666000e-02   4.3576000e-02  -4.3686000e-02
   2.1510000e+03   8.3766370e+00   2.5879000e-02   1.0531300e-01  -8.4975000e-01   4.3946000e-02   4.3851000e-02  -4.3963000e-02
   2.1520000e+03   8.3805320e+00  -1.7392100e-01  -7.8944000e-02   1.1845000e-01   4.4226000e-02   4.4126000e-02  -4.4239000e-02
   2.1530000e+03   8.3844410e+00  -1.3695800e-01   3.2194000e-02  -4.0685000e-01   4.4506000e-02   4.4401000e-02  -4.4515000e-02
   2.1540000e+03   8.3883620e+00   1.0696400e-01   4.3775000e-02  -1.0815000e-01   4.4786000e-02   4.4677000e-02  -4.4791000e-02
   2.1550000e+03   8.3922560e+00  -9.7523000e-02  -1.8449000e-02   2.2145000e-01   4.5064000e-02   4.4952000e-02  -4.5068000e-02
   2.1560000e+03   8.3961660e+00  -2.5491500e-01   4.6047000e-02  -2.4205000e-01   4.5343000e-02   4.5227000e-02  -4.5344000e-02
   2.1570000e+03   8.4000430e+00   5.1353400e-01   1.9323100e-01   1.0815000e-01   4.5620000e-02   4.5503000e-02  -4.5620000e-02
   2.1580000e+03   8.4039630e+00   5.1526600e-01  -8.6213000e-02  -6.2830000e-01   4.5896000e-02   4.5778000e-02  -4.5897000e-02
   2.1590000e+03   8.4078450e+00   1.2133000e-02   1.2384700e-01  -1.4935000e-01   4.6172000e-02   4.6054000e-02  -4.6173000e-02
   2.1600000e+03   8.4117390e+00   4.9937800e-01   2.5772000e-02   1.6480000e-01   4.6448000e-02   4.6329000e-02  -4.6449000e-02
   2.1610000e+03   8.4156460e+00   3.2979900e-01  -9.7515000e-02  -1.1845000e-01   4.6723000e-02   4.6605000e-02  -4.6726000e-02
   2.1620000e+03   8.4195310e+00  -6.1730300e-01  -1.2548000e-02   4.3260000e-01   4.6998000e-02   4.6880000e-02  -4.7002000e-02
   2.1630000e+03   8.4234420e+00  -1.3948500e-01  -2.5843600e-01  -5.1500000e-01   4.7273000e-02   4.7156000e-02  -4.7278000e-02
   2.1640000e+03   8.4273100e+00   6.3375000e-02  -1.1688900e-01   1.9570000e-01   4.7549000e-02   4.7433000e-02  -4.7554000e-02
   2.1650000e+03   8.4312190e+00   2.9651700e-01  -5.0888000e-02   4.3260000e-01   4.7824000e-02   4.7709000e-02  -4.7830000e-02
   2.1660000e+03   8.4351190e+00   7.9629000e-02  -1.6442600e-01  -8.1370000e-01   4.8100000e-02   4.7985000e-02  -4.8106000e-02
   2.1670000e+03   8.4390110e+00   1.6758000e-01  -2.2977100e-01   3.3475000e-01   4.8375000e-02   4.8262000e-02  -4.8382000e-02
   2.1680000e+03   8.4429060e+00   5.0296800e-01  -1.1231000e-02  -6.7465000e-01   4.8651000e-02   4.8538000e-02  -4.8659000e-02
   2.1690000e+03   8.4468160e+00  -1.5194800e-01  -1.8150200e-01   2.4205000e-01   4.8927000e-02   4.8815000e-02  -4.8935000e-02
   2.1700000e+03   8.4506990e+00  -6.5101700e-01  -2.8011000e-02   3.8625000e-01   4.9203000e-02   4.9091000e-02  -4.9211000e-02
   2.1710000e+03   8.4546110e+00   1.1535200e-01  -1.0679100e-01  -6.4375000e-01   4.9478000e-02   4.9368000e-02  -4.9487000e-02
   2.1720000e+03   8.4584970e+00   3.2230400e-01  -1.3011000e-02   5.9225000e-01   4.9755000e-02   4.9644000e-02  -4.9764000e-02
   2.1730000e+03   8.4623860e+00   1.1924300e-01  -1.4561600e-01  -2.8325000e-01   5.0032000e-02   4.9921000e-02  -5.0040000e-02
   2.1740000e+03   8.4662960e+00  -3.6265100e-01   1.2667600e-01   1.8025000e-01   5.0310000e-02   5.0197000e-02  -5.0316000e-02
   2.1750000e+03   8.4701780e+00   2.5684900e-01   5.9634000e-02  -5.2530000e-01   5.0587000e-02   5.0474000e-02  -5.0591000e-02
   2.1760000e+03   8.4740730e+00   5.9291000e-02   1.0904400e-01   4.2745000e-01   5.0863000e-02   5.0750000e-02  -5.0867000e-02
   2.1770000e+03   8.4779810e+00  -4.0472500e-01   1.8800000e-02   5.4590000e-01   5.1139000e-02   5.1025000e-02  -5.1143000e-02
   2.1780000e+03   8.4818750e+00  -4.5296700e-01   9.2429000e-02  -4.9440000e-01   5.1416000e-02   5.1301000e-02  -5.1419000e-02
   2.1790000e+03   8.4857610e+00  -2.2894300e-01   7.0437000e-02   1.2875000e-01   5.1692000e-02   5.1576000e-02  -5.1695000e-02
   2.1800000e+03   8.4896580e+00  -1.8733700e-01  -5.3262000e-02  -1.3905000e-01   5.1969000e-02   5.1851000e-02  -5.1971000e-02
   2.1810000e+03   8.4935690e+00  -2.0293400e-01   4.3370000e-02   3.0900000e-02   5.2246000e-02   5.2126000e-02  -5.2247000e-02
   2.1820000e+03   8.4974500e+00  -3.4776400e-01   1.4652500e-01   0.0000000e+00   5.2523000e-02   5.2400000e-02  -5.2523000e-02
   2.1830000e+03   8.5013450e+00   1.3293900e-01   1.3573000e-02   1.9570000e-01   5.2800000e-02   5.2675000e-02  -5.2799000e-02
   2.1840000e+03   8.5052000e+00   4.0615600e-01   1.3997900e-01   2.7295000e-01   5.3076000e-02   5.2950000e-02  -5.3075000e-02
   2.1850000e+03   8.5091190e+00  -4.2791100e-01   1.4897000e-02   1.7510000e-01   5.3352000e-02   5.3225000e-02  -5.3351000e-02
   2.1860000e+03   8.5130300e+00   2.9672700e-01   1.2412300e-01  -2.3690000e-01   5.3628000e-02   5.3500000e-02  -5.3627000e-02
   2.1870000e+03   8.5169260e+00  -4.0047100e-01  -8.0981000e-02  -5.5620000e-01   5.3905000e-02   5.3775000e-02  -5.3903000e-02
   2.1880000e+03   8.5208250e+00   2.4187200e-01   8.9186000e-02  -7.2100000e-02   5.4181000e-02   5.4050000e-02  -5.4179000e-02
   2.1890000e+03   8.5247190e+00   3.8834700e-01  -8.2165000e-02   8.2400000e-02   5.4457000e-02   5.4326000e-02  -5.4455000e-02
   2.1900000e+03   8.5286160e+00  -4.8678900e-01  -2.0375500e-01   4.5835000e-01   5.4734000e-02   5.4602000e-02  -5.4730000e-02
   2.1910000e+03   8.5324840e+00  -1.9603900e-01  -7.9771000e-02   3.0385000e-01   5.5010000e-02   5.4878000e-02  -5.5006000e-02
   2.1920000e+03   8.5363840e+00   4.5123600e-01  -2.3229900e-01  -1.4420000e-01   5.5286000e-02   5.5154000e-02  -5.5281000e-02
   2.1930000e+03   8.5402650e+00  -1.2352100e-01  -1.0172000e-01   3.8625000e-01   5.5562000e-02   5.5431000e-02  -5.5556000e-02
   2.1940000e+03   8.5441620e+00   5.1350600e-01  -1.0226500e-01  -9.1155000e-01   5.5838000e-02   5.5708000e-02  -5.5832000e-02
   2.1950000e+03   8.5480590e+00   2.1736700e-01  -1.7330100e-01   9.5790000e-01   5.6114000e-02   5.5985000e-02  -5.6108000e-02
   2.1960000e+03   8.5519850e+00  -8.8780000e-03  -1.8786700e-01  -5.6650000e-01   5.6389000e-02   5.6262000e-02  -5.6384000e-02
   2.1970000e+03   8.5558850e+00   2.5962900e-01  -2.9148600e-01   2.5750000e-01   5.6665000e-02   5.6539000e-02  -5.6659000e-02
   2.1980000e+03   8.5597800e+00  -2.4051900e-01   8.1570000e-03  -7.8795000e-01   5.6941000e-02   5.6816000e-02  -5.6935000e-02
   2.1990000e+03   8.5636860e+00   3.0299600e-01  -3.1111200e-01   4.7895000e-01   5.7217000e-02   5.7093000e-02  -5.7211000e-02
   2.2000000e+03   8.5675740e+00  -5.5421000e-02   1.3164200e-01   3.9655000e-01   5.7493000e-02   5.7370000e-02  -5.7486000e-02
   2.2010000e+03   8.5714540e+00  -2.4305000e-01  -2.3352900e-01  -4.9440000e-01   5.7769000e-02   5.7647000e-02  -5.7762000e-02
   2.2020000e+03   8.5753360e+00   2.3749900e-01   1.2479600e-01   1.5450000e-01   5.8045000e-02   5.7924000e-02  -5.8038000e-02
   2.2030000e+03   8.5792250e+00  -2.5891200e-01  -1.4206000e-01  -7.2100000e-02   5.8321000e-02   5.8200000e-02  -5.8315000e-02
   2.2040000e+03   8.5831200e+00   3.4101000e-02   2.6953500e-01  -2.1630000e-01   5.8597000e-02   5.8476000e-02  -5.8590000e-02
   2.2050000e+03   8.5870160e+00  -5.6799600e-01  -4.4238000e-02   4.9955000e-01   5.8873000e-02   5.8752000e-02  -5.8866000e-02
   2.2060000e+03   8.5909230e+00  -5.6576000e-02   3.9713900e-01  -6.5920000e-01   5.9149000e-02   5.9027000e-02  -5.9142000e-02
   2.2070000e+03   8.5948400e+00  -2.5790200e-01   1.0853400e-01   5.0985000e-01   5.9425000e-02   5.9303000e-02  -5.9418000e-02
   2.2080000e+03   8.5987410e+00  -3.3560500e-01  -8.2531000e-02  -4.6865000e-01   5.9701000e-02   5.9578000e-02  -5.9694000e-02
   2.2090000e+03   8.6026350e+00   2.1725000e-02   2.1904800e-01   3.5020000e-01   5.9977000e-02   5.9852000e-02  -5.9970000e-02
   2.2100000e+03   8.6065330e+00   1.1415200e-01   1.2632000e-01  -3.2445000e-01   6.0253000e-02   6.0127000e-02  -6.0246000e-02
   2.2110000e+03   8.6104460e+00   1.3645100e-01   8.4649000e-02  -4.9440000e-01   6.0529000e-02   6.0401000e-02  -6.0521000e-02
   2.2120000e+03   8.6143200e+00  -2.8055100e-01  -5.2176000e-02   7.4160000e-01   6.0805000e-02   6.0675000e-02  -6.0797000e-02
   2.2130000e+03   8.6182330e+00   3.6094800e-01  -8.6041000e-02   2.1115000e-01   6.1081000e-02   6.0950000e-02  -6.1073000e-02
   2.2140000e+03   8.6221180e+00   1.3303800e-01   1.6322100e-01   3.9140000e-01   6.1357000e-02   6.1225000e-02  -6.1349000e-02
   2.2150000e+03   8.6260250e+00  -2.6893900e-01  -5.1202000e-02  -6.6950000e-02   6.1633000e-02   6.1500000e-02  -6.1624000e-02
   2.2160000e+03   8.6299100e+00  -1.0095000e-01   1.2744000e-02  -1.2875000e-01   6.1909000e-02   6.1775000e-02  -6.1900000e-02
   2.2170000e+03   8.6338160e+00  -5.1663400e-01  -3.8107000e-01  -5.7680000e-01   6.2185000e-02   6.2051000e-02  -6.2176000e-02
   2.2180000e+03   8.6377010e+00  -2.9083600e-01  -2.1174800e-01   4.4805000e-01   6.2461000e-02   6.2327000e-02  -6.2451000e-02
   2.2190000e+03   8.6416110e+00  -1.2972600e-01  -4.3402300e-01  -4.2230000e-01   6.2737000e-02   6.2603000e-02  -6.2727000e-02
   2.2200000e+03   8.6454950e+00   4.5072100e-01  -1.9731300e-01   2.7810000e-01   6.3013000e-02   6.2880000e-02  -6.3003000e-02
   2.2210000e+03   8.6493900e+00  -2.9212700e-01  -3.4531500e-01  -9.3215000e-01   6.3289000e-02   6.3157000e-02  -6.3279000e-02
   2.2220000e+03   8.6532860e+00  -2.7442000e-02  -1.6091400e-01   4.4805000e-01   6.3565000e-02   6.3434000e-02  -6.3554000e-02
   2.2230000e+03   8.6571930e+00  -1.8300300e-01  -2.2899500e-01   3.5020000e-01   6.3841000e-02   6.3711000e-02  -6.3830000e-02
   2.2240000e+03   8.6610770e+00   2.7476100e-01  -2.8684300e-01  -6.1800000e-01   6.4117000e-02   6.3989000e-02  -6.4106000e-02
   2.2250000e+03   8.6649830e+00   4.9052900e-01   1.5334100e-01   7.8795000e-01   6.4393000e-02   6.4266000e-02  -6.4382000e-02
   2.2260000e+03   8.6688670e+00  -1.9956500e-01  -1.8697000e-01  -4.2745000e-01   6.4668000e-02   6.4544000e-02  -6.4658000e-02
   2.2270000e+03   8.6727770e+00   5.4486100e-01   9.1505000e-02   2.1115000e-01   6.4944000e-02   6.4821000e-02  -6.4933000e-02
   2.2280000e+03   8.6766610e+00   2.0622100e-01  -5.8356000e-02  -5.2015000e-01   6.5220000e-02   6.5099000e-02  -6.5208000e-02
   2.2290000e+03   8.6805610e+00  -3.8066500e-01   9.5824000e-02   2.2660000e-01   6.5496000e-02   6.5376000e-02  -6.5484000e-02
   2.2300000e+03   8.6844610e+00   2.6488000e-01  -1.1475000e-02  -4.2230000e-01   6.5771000e-02   6.5653000e-02  -6.5759000e-02
   2.2310000e+03   8.6883520e+00   4.7704400e-01   1.1855600e-01  -3.0385000e-01   6.6047000e-02   6.5929000e-02  -6.6035000e-02
   2.2320000e+03   8.6922560e+00  -4.4935900e-01   2.6907600e-01   2.8325000e-01   6.6323000e-02   6.6205000e-02  -6.6312000e-02
   2.2330000e+03   8.6961610e+00  -2.1888500e-01   2.9780900e-01  -3.0385000e-01   6.6599000e-02   6.6480000e-02  -6.6588000e-02
   2.2340000e+03   8.7000470e+00   4.0439000e-01   9.0351000e-02   1.3905000e-01   6.6875000e-02   6.6755000e-02  -6.6864000e-02
   2.2350000e+03   8.7039290e+00   4.2692000e-01   2.3631900e-01  -3.4505000e-01   6.7151000e-02   6.7029000e-02  -6.7141000e-02
   2.2360000e+03   8.7078380e+00   1.7382200e-01   1.9949400e-01   3.7080000e-01   6.7427000e-02   6.7303000e-02  -6.7417000e-02
   2.2370000e+03   8.7117240e+00   1.8362000e-01   2.5997900e-01   2.3175000e-01   6.7703000e-02   6.7578000e-02  -6.7693000e-02
   2.2380000e+03   8.7156310e+00   5.4104000e-02   8.0855000e-02  -7.7765000e-01   6.7979000e-02   6.7852000e-02  -6.7968000e-02
   2.2390000e+03   8.7195170e+00  -3.7085700e-01  -7.7106000e-02   7.6220000e-01   6.8255000e-02   6.8126000e-02  -6.8244000e-02
   2.2400000e+03   8.7234220e+00  -4.4700000e-04  -1.3317500e-01  -7.9310000e-01   6.8532000e-02   6.8401000e-02  -6.8520000e-02
   2.2410000e+03   8.7273060e+00   4.2664100e-01  -8.2998000e-02   2.1115000e-01   6.8808000e-02   6.8676000e-02  -6.8795000e-02
   2.2420000e+03   8.7312170e+00   2.7465500e-01  -2.2083600e-01  -7.4160000e-01   6.9084000e-02   6.8951000e-02  -6.9071000e-02
   2.2430000e+03   8.7351160e+00  -2.8834900e-01  -1.7061000e-01  -1.3905000e-01   6.9359000e-02   6.9226000e-02  -6.9346000e-02
   2.2440000e+03   8.7389930e+00  -3.2060000e-01  -3.7220300e-01   2.8840000e-01   6.9635000e-02   6.9502000e-02  -6.9622000e-02
   2.2450000e+03   8.7428990e+00   5.9205000e-02  -2.7335900e-01   1.0300000e-02   6.9911000e-02   6.9778000e-02  -6.9897000e-02
   2.2460000e+03   8.7468010e+00   2.2702200e-01  -2.5624500e-01   5.7165000e-01   7.0186000e-02   7.0055000e-02  -7.0173000e-02
   2.2470000e+03   8.7506830e+00  -3.8917400e-01  -2.0417500e-01  -9.1155000e-01   7.0462000e-02   7.0333000e-02  -7.0449000e-02
   2.2480000e+03   8.7545710e+00   6.5971000e-02  -2.7736600e-01   7.8280000e-01   7.0737000e-02   7.0610000e-02  -7.0726000e-02
   2.2490000e+03   8.7584750e+00  -1.9638200e-01  -1.5430700e-01  -3.5535000e-01   7.1013000e-02   7.0888000e-02  -7.1002000e-02
   2.2500000e+03   8.7623840e+00  -3.3780900e-01  -1.0416500e-01   4.1200000e-01   7.1289000e-02   7.1166000e-02  -7.1278000e-02
   2.2510000e+03   8.7662630e+00  -1.9731000e-02  -7.1703000e-02   4.9440000e-01   7.1564000e-02   7.1444000e-02  -7.1555000e-02
   2.2520000e+03   8.7701580e+00   8.8000000e-05  -4.4392000e-02  -1.2875000e-01   7.1840000e-02   7.1722000e-02  -7.1831000e-02
   2.2530000e+03   8.7740580e+00   9.5603000e-02  -1.0062700e-01   2.9355000e-01   7.2116000e-02   7.2000000e-02  -7.2107000e-02
   2.2540000e+03   8.7779640e+00   5.1181200e-01   2.9110000e-01  -1.9055000e-01   7.2391000e-02   7.2278000e-02  -7.2384000e-02
   2.2550000e+03   8.7818490e+00  -2.3853500e-01  -5.6961000e-02   1.9055000e-01   7.2667000e-02   7.2555000e-02  -7.2660000e-02
   2.2560000e+03   8.7857200e+00  -6.6200000e-04   1.7756600e-01  -1.0300000e-02   7.2943000e-02   7.2831000e-02  -7.2936000e-02
   2.2570000e+03   8.7896020e+00   3.5570700e-01   1.8665300e-01   1.2875000e-01   7.3218000e-02   7.3107000e-02  -7.3213000e-02
   2.2580000e+03   8.7934990e+00  -2.7437700e-01   3.7707400e-01  -2.5750000e-01   7.3494000e-02   7.3382000e-02  -7.3489000e-02
   2.2590000e+03   8.7973960e+00  -4.4100000e-04  -3.9547000e-02  -4.0170000e-01   7.3770000e-02   7.3657000e-02  -7.3765000e-02
   2.2600000e+03   8.8013220e+00  -1.4781000e-02   3.6323500e-01   2.2145000e-01   7.4046000e-02   7.3932000e-02  -7.4041000e-02
   2.2610000e+03   8.8052230e+00  -1.6542500e-01   5.1214000e-02   5.4075000e-01   7.4322000e-02   7.4206000e-02  -7.4316000e-02
   2.2620000e+03   8.8091190e+00  -1.8874800e-01   9.2347000e-02  -3.0900000e-02   7.4598000e-02   7.4481000e-02  -7.4592000e-02
   2.2630000e+03   8.8130150e+00   1.0560400e-01  -1.4400000e-04   6.6435000e-01   7.4873000e-02   7.4755000e-02  -7.4867000e-02
   2.2640000e+03   8.8169120e+00   1.5497400e-01  -1.0184100e-01  -3.9140000e-01   7.5149000e-02   7.5029000e-02  -7.5143000e-02
   2.2650000e+03   8.8207920e+00  -2.3354600e-01   7.5985000e-02   3.3990000e-01   7.5425000e-02   7.5304000e-02  -7.5418000e-02
   2.2660000e+03   8.8246790e+00   3.5476300e-01  -1.0333600e-01  -4.4805000e-01   7.5701000e-02   7.5579000e-02  -7.5693000e-02
   2.2670000e+03   8.8285630e+00   1.5261800e-01   4.1213000e-02   4.0685000e-01   7.5977000e-02   7.5854000e-02  -7.5968000e-02
   2.2680000e+03   8.8324590e+00  -2.4102100e-01  -2.4635300e-01  -2.0085000e-01   7.6252000e-02   7.6130000e-02  -7.6244000e-02
   2.2690000e+03   8.8363550e+00   5.5719600e-01  -3.9683000e-02   3.7080000e-01   7.6528000e-02   7.6406000e-02  -7.6520000e-02
   2.2700000e+03   8.8402650e+00   2.9473000e-02  -3.3167000e-01  -3.4505000e-01   7.6803000e-02   7.6683000e-02  -7.6796000e-02
   2.2710000e+03   8.8441760e+00   4.5207800e-01  -8.3813000e-02  -8.7550000e-02   7.7078000e-02   7.6960000e-02  -7.7072000e-02
   2.2720000e+03   8.8480810e+00  -1.0310000e-02  -1.7436000e-01  -2.8325000e-01   7.7353000e-02   7.7237000e-02  -7.7348000e-02
   2.2730000e+03   8.8519740e+00   1.6944300e-01  -1.5850000e-01  -3.1930000e-01   7.7629000e-02   7.7515000e-02  -7.7624000e-02
   2.2740000e+03   8.8558700e+00  -3.8795600e-01  -1.5950000e-01   2.6265000e-01   7.7905000e-02   7.7793000e-02  -7.7901000e-02
   2.2750000e+03   8.8597680e+00  -1.7391200e-01  -1.5189000e-02  -1.6995000e-01   7.8180000e-02   7.8071000e-02  -7.8177000e-02
   2.2760000e+03   8.8636470e+00   1.4405800e-01   9.9885000e-02   5.3560000e-01   7.8455000e-02   7.8349000e-02  -7.8453000e-02
   2.2770000e+03   8.8675350e+00   1.5457200e-01  -1.7522800e-01  -5.0470000e-01   7.8730000e-02   7.8627000e-02  -7.8728000e-02
   2.2780000e+03   8.8714180e+00  -7.5530600e-01  -1.3057160e+00  -2.3690000e-01   7.9006000e-02   7.8904000e-02  -7.9004000e-02
   2.2790000e+03   8.8753140e+00  -7.7305500e-01  -3.4336930e+00  -8.7550000e-01   7.9281000e-02   7.9182000e-02  -7.9280000e-02
   2.2800000e+03   8.8792090e+00  -7.7887600e-01  -3.1435070e+00  -1.6943500e+00   7.9557000e-02   7.9459000e-02  -7.9556000e-02
   2.2810000e+03   8.8831240e+00  -8.8598900e-01  -2.6852730e+00  -1.1587500e+00   7.9832000e-02   7.9735000e-02  -7.9832000e-02
   2.2820000e+03   8.8870350e+00  -1.2229280e+00  -4.6976570e+00  -1.7561500e+00   8.0108000e-02   8.0011000e-02  -8.0108000e-02
   2.2830000e+03   8.8909490e+00  -1.4197380e+00  -5.2613520e+00  -3.0745500e+00   8.0383000e-02   8.0287000e-02  -8.0384000e-02
   2.2840000e+03   8.8948330e+00  -1.3426460e+00  -4.8158370e+00  -2.0394000e+00   8.0659000e-02   8.0562000e-02  -8.0660000e-02
   2.2850000e+03   8.8987410e+00  -1.2430270e+00  -5.0391650e+00  -3.2805500e+00   8.0934000e-02   8.0837000e-02  -8.0935000e-02
   2.2860000e+03   8.9026220e+00  -1.7185450e+00  -5.5408770e+00  -2.6831500e+00   8.1210000e-02   8.1112000e-02  -8.1211000e-02
   2.2870000e+03   8.9065210e+00  -2.2972870e+00  -5.7025010e+00  -2.6110500e+00   8.1486000e-02   8.1387000e-02  -8.1487000e-02
   2.2880000e+03   8.9104290e+00  -2.1279400e+00  -5.3669480e+00  -3.5947000e+00   8.1762000e-02   8.1662000e-02  -8.1762000e-02
   2.2890000e+03   8.9143140e+00  -3.2284400e+00  -6.2010070e+00  -2.5235000e+00   8.2037000e-02   8.1937000e-02  -8.2037000e-02
   2.2900000e+03   8.9182200e+00  -3.2469860e+00  -6.0621160e+00  -3.6925500e+00   8.2313000e-02   8.2213000e-02  -8.2313000e-02
   2.2910000e+03   8.9221020e+00  -4.0678520e+00  -5.9801570e+00  -2.3381000e+00   8.2589000e-02   8.2487000e-02  -8.2589000e-02
   2.2920000e+03   8.9260110e+00  -4.0693330e+00  -5.7995820e+00  -3.3423500e+00   8.2863000e-02   8.2756000e-02  -8.2866000e-02
   2.2930000e+03   8.9298940e+00  -4.8946540e+00  -5.5362570e+00  -2.2660000e+00   8.3136000e-02   8.3019000e-02  -8.3147000e-02
   2.2940000e+03   8.9338020e+00  -4.3353330e+00  -4.4887540e+00  -2.0136500e+00   8.3407000e-02   8.3277000e-02  -8.3430000e-02
   2.2950000e+03   8.9376890e+00  -4.6692610e+00  -4.2548530e+00  -1.6171000e+00   8.3678000e-02   8.3529000e-02  -8.3715000e-02
   2.2960000e+03   8.9415940e+00  -4.5564070e+00  -3.7547650e+00  -1.9312500e+00   8.3947000e-02   8.3774000e-02  -8.4005000e-02
   2.2970000e+03   8.9455080e+00  -4.0505400e+00  -3.2138860e+00  -6.8495000e-01   8.4214000e-02   8.4011000e-02  -8.4299000e-02
   2.2980000e+03   8.9493670e+00  -4.3119410e+00  -2.8845440e+00  -6.2830000e-01   8.4479000e-02   8.4243000e-02  -8.4596000e-02
   2.2990000e+03   8.9532820e+00  -4.4638460e+00  -2.6571460e+00  -8.2400000e-01   8.4741000e-02   8.4470000e-02  -8.4897000e-02
   2.3000000e+03   8.9571580e+00  -3.8327270e+00  -2.2098750e+00   9.2700000e-02   8.5001000e-02   8.4692000e-02  -8.5201000e-02
   2.3010000e+03   8.9610610e+00  -3.7296100e+00  -1.8092420e+00  -3.5535000e-01   8.5258000e-02   8.4908000e-02  -8.5507000e-02
   2.3020000e+03   8.9649560e+00  -3.0061440e+00  -1.6191200e+00   6.0255000e-01   8.5511000e-02   8.5121000e-02  -8.5815000e-02
   2.3030000e+03   8.9688540e+00  -2.1692300e+00  -1.4405670e+00   4.3775000e-01   8.5760000e-02   8.5330000e-02  -8.6124000e-02
   2.3040000e+03   8.9727560e+00  -2.6773810e+00  -1.3471210e+00   1.9570000e-01   8.6004000e-02   8.5535000e-02  -8.6435000e-02
   2.3050000e+03   8.9766590e+00  -2.0077900e+00  -1.3029070e+00  -5.7680000e-01   8.6244000e-02   8.5739000e-02  -8.6746000e-02
   2.3060000e+03   8.9805430e+00  -1.8091970e+00  -1.1042530e+00  -5.7165000e-01   8.6478000e-02   8.5941000e-02  -8.7057000e-02
   2.3070000e+03   8.9844480e+00  -1.1632660e+00  -9.8392400e-01  -3.2960000e-01   8.6708000e-02   8.6144000e-02  -8.7366000e-02
   2.3080000e+03   8.9883270e+00  -1.0671830e+00  -1.3701570e+00  -6.6435000e-01   8.6934000e-02   8.6349000e-02  -8.7672000e-02
   2.3090000e+03   8.9922370e+00  -1.0203030e+00  -9.1766800e-01   2.9355000e-01   8.7156000e-02   8.6557000e-02  -8.7975000e-02
   2.3100000e+03   8.9961250e+00  -2.4058900e-01  -1.1615830e+00  -3.6565000e-01   8.7375000e-02   8.6768000e-02  -8.8275000e-02
   2.3110000e+03   9.0000320e+00  -5.6755700e-01  -9.5093000e-01   4.6350000e-02   8.7593000e-02   8.6985000e-02  -8.8569000e-02
   2.3120000e+03   9.0038790e+00  -6.0055900e-01  -1.0752060e+00   1.4420000e-01   8.7810000e-02   8.7206000e-02  -8.8860000e-02
   2.3130000e+03   9.0077970e+00   5.9337000e-02  -7.8276000e-01  -4.5320000e-01   8.8026000e-02   8.7432000e-02  -8.9146000e-02
   2.3140000e+03   9.0117050e+00  -3.7527600e-01  -9.7064900e-01   1.6995000e-01   8.8243000e-02   8.7664000e-02  -8.9427000e-02
   2.3150000e+03   9.0156020e+00  -2.4542700e-01  -7.1249600e-01  -1.8540000e-01   8.8462000e-02   8.7900000e-02  -8.9704000e-02
   2.3160000e+03   9.0194980e+00  -2.7796000e-01  -4.7022800e-01  -4.1200000e-02   8.8683000e-02   8.8141000e-02  -8.9977000e-02
   2.3170000e+03   9.0233960e+00   5.8861000e-01  -1.4848400e-01  -7.3130000e-01   8.8908000e-02   8.8387000e-02  -9.0246000e-02
   2.3180000e+03   9.0272840e+00   2.3127200e-01  -3.0462900e-01  -7.8280000e-01   8.9136000e-02   8.8638000e-02  -9.0511000e-02
   2.3190000e+03   9.0311550e+00   6.9827900e-01   1.2218100e-01   2.4205000e-01   8.9368000e-02   8.8892000e-02  -9.0774000e-02
   2.3200000e+03   9.0350580e+00  -2.3779800e-01  -5.8142000e-02  -9.8880000e-01   8.9605000e-02   8.9150000e-02  -9.1035000e-02
   2.3210000e+03   9.0389400e+00  -2.9132200e-01   3.0957400e-01   2.3175000e-01   8.9846000e-02   8.9412000e-02  -9.1293000e-02
   2.3220000e+03   9.0428370e+00   1.1472000e-01   6.7247900e-01  -3.6050000e-01   9.0090000e-02   8.9675000e-02  -9.1550000e-02
   2.3230000e+03   9.0467370e+00   4.5260000e-02   2.6496200e-01  -2.7295000e-01   9.0339000e-02   8.9941000e-02  -9.1804000e-02
   2.3240000e+03   9.0506600e+00   3.4231500e-01   6.4530200e-01  -6.5920000e-01   9.0592000e-02   9.0208000e-02  -9.2058000e-02
   2.3250000e+03   9.0545630e+00   4.0774300e-01   4.2329600e-01  -1.7510000e-01   9.0849000e-02   9.0478000e-02  -9.2309000e-02
   2.3260000e+03   9.0584560e+00   5.9524100e-01   6.0777600e-01  -2.2660000e-01   9.1109000e-02   9.0749000e-02  -9.2560000e-02
   2.3270000e+03   9.0623530e+00  -3.1993700e-01   2.9934800e-01  -2.5235000e-01   9.1372000e-02   9.1022000e-02  -9.2809000e-02
   2.3280000e+03   9.0662500e+00   3.6859700e-01   2.2911000e-01  -7.8795000e-01   9.1639000e-02   9.1297000e-02  -9.3056000e-02
   2.3290000e+03   9.0701340e+00   3.8252100e-01   2.5139300e-01  -4.1200000e-01   9.1908000e-02   9.1573000e-02  -9.3303000e-02
   2.3300000e+03   9.0740190e+00   3.3052700e-01   1.7358500e-01  -8.6520000e-01   9.2180000e-02   9.1852000e-02  -9.3549000e-02
   2.3310000e+03   9.0779530e+00  -2.0248400e-01  -9.3035000e-02   4.1200000e-02   9.2454000e-02   9.2134000e-02  -9.3795000e-02
   2.3320000e+03   9.0818370e+00   4.3442300e-01  -2.6970000e-02  -4.4290000e-01   9.2730000e-02   9.2418000e-02  -9.4040000e-02
   2.3330000e+03   9.0857330e+00   2.6196900e-01  -2.2902000e-01  -1.5450000e-02   9.3008000e-02   9.2704000e-02  -9.4285000e-02
   2.3340000e+03   9.0896280e+00  -3.1164000e-01  -5.6765000e-01  -4.9440000e-01   9.3287000e-02   9.2992000e-02  -9.4529000e-02
   2.3350000e+03   9.0935270e+00   6.8483000e-02  -4.7938300e-01   3.7080000e-01   9.3568000e-02   9.3283000e-02  -9.4772000e-02
   2.3360000e+03   9.0974340e+00  -8.3156000e-02  -7.3293100e-01  -3.7595000e-01   9.3850000e-02   9.3577000e-02  -9.5015000e-02
   2.3370000e+03   9.1013080e+00   3.1087000e-02  -6.0469900e-01   7.2100000e-01   9.4133000e-02   9.3873000e-02  -9.5257000e-02
   2.3380000e+03   9.1052270e+00   1.4274200e-01  -4.9662000e-01  -1.5965000e-01   9.4417000e-02   9.4171000e-02  -9.5499000e-02
   2.3390000e+03   9.1091050e+00   1.5280900e-01  -4.5025300e-01  -2.5750000e-02   9.4702000e-02   9.4471000e-02  -9.5741000e-02
   2.3400000e+03   9.1130030e+00  -2.1284000e-02  -2.5656700e-01  -7.7250000e-02   9.4988000e-02   9.4772000e-02  -9.5982000e-02
   2.3410000e+03   9.1169120e+00  -2.1192300e-01  -3.6063000e-02  -1.3905000e-01   9.5275000e-02   9.5074000e-02  -9.6222000e-02
   2.3420000e+03   9.1207980e+00   2.5955100e-01  -1.7398400e-01  -8.3945000e-01   9.5562000e-02   9.5377000e-02  -9.6462000e-02
   2.3430000e+03   9.1247020e+00  -1.9558100e-01   6.2290000e-03  -7.4675000e-01   9.5850000e-02   9.5680000e-02  -9.6701000e-02
   2.3440000e+03   9.1285880e+00   4.6570000e-03   1.4468000e-01  -1.6995000e-01   9.6138000e-02   9.5982000e-02  -9.6939000e-02
   2.3450000e+03   9.1324960e+00  -1.1309000e-01   4.5192100e-01  -1.3905000e-01   9.6427000e-02   9.6284000e-02  -9.7177000e-02
   2.3460000e+03   9.1363800e+00   2.3100000e-03   5.4982000e-02   6.4375000e-01   9.6716000e-02   9.6586000e-02  -9.7414000e-02
   2.3470000e+03   9.1402730e+00  -4.9073900e-01   7.2405400e-01  -2.8325000e-01   9.7006000e-02   9.6887000e-02  -9.7650000e-02
   2.3480000e+03   9.1441690e+00   1.1160800e-01   3.7667600e-01   3.2445000e-01   9.7296000e-02   9.7187000e-02  -9.7885000e-02
   2.3490000e+03   9.1480650e+00   4.6442000e-01   7.2096900e-01  -4.4805000e-01   9.7585000e-02   9.7486000e-02  -9.8119000e-02
   2.3500000e+03   9.1519610e+00  -2.6861700e-01   4.2474900e-01   1.7510000e-01   9.7875000e-02   9.7784000e-02  -9.8352000e-02
   2.3510000e+03   9.1558600e+00  -3.0948000e-02   3.1229200e-01  -2.4720000e-01   9.8166000e-02   9.8082000e-02  -9.8583000e-02
   2.3520000e+03   9.1597510e+00  -1.4024200e-01   5.9840000e-02  -2.2660000e-01   9.8456000e-02   9.8378000e-02  -9.8813000e-02
   2.3530000e+03   9.1636510e+00   5.8188200e-01   2.8085000e-01  -1.2360000e-01   9.8739000e-02   9.8668000e-02  -9.9036000e-02
   2.3540000e+03   9.1675580e+00   1.8480300e-01   2.2579000e-02  -1.6995000e-01   9.9010000e-02   9.8946000e-02  -9.9249000e-02
   2.3550000e+03   9.1714360e+00   9.4978000e-02  -1.3718400e-01  -4.5835000e-01   9.9264000e-02   9.9207000e-02  -9.9449000e-02
   2.3560000e+03   9.1752970e+00   4.9854300e-01  -1.5029000e-01   1.0300000e-02   9.9498000e-02   9.9447000e-02  -9.9633000e-02
   2.3570000e+03   9.1791940e+00   4.3261100e-01  -3.1079600e-01   2.6780000e-01   9.9709000e-02   9.9665000e-02  -9.9799000e-02
   2.3580000e+03   9.1830890e+00   1.3153160e+00  -2.6351700e-01   3.0900000e-02   9.9896000e-02   9.9859000e-02  -9.9945000e-02
   2.3590000e+03   9.1869840e+00   1.1441660e+00  -1.2969400e-01   3.5535000e-01   1.0005700e-01   1.0002800e-01  -1.0007100e-01
   2.3600000e+03   9.1908800e+00   8.3470000e-01  -2.1426400e-01   2.9355000e-01   1.0019200e-01   1.0017200e-01  -1.0017600e-01
   2.3610000e+03   9.1948120e+00   8.0823000e-02  -2.8859700e-01  -5.6135000e-01   1.0030300e-01   1.0029200e-01  -1.0026100e-01
   2.3620000e+03   9.1986710e+00   7.7672700e-01  -1.2005400e-01  -3.2960000e-01   1.0039000e-01   1.0038900e-01  -1.0032700e-01
   2.3630000e+03   9.2025690e+00   6.6749800e-01  -6.9886000e-02  -1.9570000e-01   1.0045500e-01   1.0046200e-01  -1.0037500e-01
   2.3640000e+03   9.2064650e+00   5.9599900e-01  -1.3224800e-01  -5.1500000e-02   1.0049900e-01   1.0051500e-01  -1.0040700e-01
   2.3650000e+03   9.2103600e+00   5.3080600e-01   3.4972000e-02  -4.6350000e-01   1.0052500e-01   1.0054900e-01  -1.0042400e-01
   2.3660000e+03   9.2142560e+00   3.0001200e-01   1.3789800e-01  -5.0470000e-01   1.0053400e-01   1.0056400e-01  -1.0042900e-01
   2.3670000e+03   9.2181510e+00   1.4843900e-01   2.5990000e-01  -1.5965000e-01   1.0053000e-01   1.0056400e-01  -1.0042300e-01
   2.3680000e+03   9.2220490e+00   1.3015000e-01   4.9505500e-01   0.0000000e+00   1.0051500e-01   1.0055100e-01  -1.0040900e-01
   2.3690000e+03   9.2259440e+00   3.7067700e-01   4.0379000e-01   7.1070000e-01   1.0049100e-01   1.0052600e-01  -1.0038800e-01
   2.3700000e+03   9.2298380e+00   5.0960000e-02   4.7597000e-01  -1.1330000e-01   1.0046000e-01   1.0049300e-01  -1.0036200e-01
   2.3710000e+03   9.2337350e+00   2.7520500e-01   4.7615400e-01   3.5535000e-01   1.0042400e-01   1.0045200e-01  -1.0033100e-01
   2.3720000e+03   9.2376310e+00   4.5372500e-01   5.6749800e-01   1.2360000e-01   1.0038500e-01   1.0040500e-01  -1.0029800e-01
   2.3730000e+03   9.2415260e+00  -1.4461700e-01   2.8221600e-01   1.1845000e-01   1.0034400e-01   1.0035600e-01  -1.0026200e-01
   2.3740000e+03   9.2454220e+00  -1.1713650e+00   1.4936200e-01  -2.1630000e-01   1.0030300e-01   1.0030500e-01  -1.0022600e-01
   2.3750000e+03   9.2493180e+00  -1.0232700e-01   1.1095000e-01  -2.9355000e-01   1.0026300e-01   1.0025400e-01  -1.0019000e-01
   2.3760000e+03   9.2532150e+00  -8.2224500e-01  -2.1863000e-02  -3.0385000e-01   1.0022400e-01   1.0020400e-01  -1.0015700e-01
   2.3770000e+03   9.2571110e+00  -3.6887000e-02   8.3520000e-03  -1.9570000e-01   1.0018700e-01   1.0015700e-01  -1.0012600e-01
   2.3780000e+03   9.2610110e+00   9.5726000e-02  -1.0717500e-01  -1.5965000e-01   1.0015200e-01   1.0011300e-01  -1.0009800e-01
   2.3790000e+03   9.2649020e+00   8.2229000e-02  -1.6420300e-01   5.1500000e-03   1.0012000e-01   1.0007300e-01  -1.0007300e-01
   2.3800000e+03   9.2687980e+00   5.4637000e-02  -3.0815400e-01  -4.5835000e-01   1.0009000e-01   1.0003800e-01  -1.0005000e-01
   2.3810000e+03   9.2726960e+00   2.5254700e-01  -2.9293700e-01   8.2915000e-01   1.0006300e-01   1.0000800e-01  -1.0003100e-01
   2.3820000e+03   9.2765900e+00   2.0622700e-01  -5.6436200e-01   1.9055000e-01   1.0003900e-01   9.9983000e-02  -1.0001300e-01
   2.3830000e+03   9.2804860e+00   1.7805700e-01  -4.0547300e-01   2.1630000e-01   1.0001800e-01   9.9964000e-02  -9.9997000e-02
   2.3840000e+03   9.2843830e+00  -6.2454000e-01  -7.7114600e-01   2.0600000e-01   9.9999000e-02   9.9949000e-02  -9.9983000e-02
   2.3850000e+03   9.2882780e+00   7.9585000e-02  -4.8251500e-01   7.2100000e-02   9.9984000e-02   9.9939000e-02  -9.9971000e-02
   2.3860000e+03   9.2921740e+00   4.2444000e-02  -4.3943300e-01   8.2400000e-02   9.9972000e-02   9.9933000e-02  -9.9961000e-02
   2.3870000e+03   9.2960700e+00   3.3561000e-02  -4.5590500e-01  -3.6050000e-02   9.9961000e-02   9.9930000e-02  -9.9955000e-02
   2.3880000e+03   9.2999650e+00   2.2270500e-01  -3.5783800e-01  -2.4205000e-01   9.9953000e-02   9.9930000e-02  -9.9950000e-02
   2.3890000e+03   9.3038610e+00   8.9395900e-01  -6.1634000e-01  -2.2660000e-01   9.9947000e-02   9.9932000e-02  -9.9949000e-02
   2.3900000e+03   9.3077560e+00   1.3536290e+00  -1.3791470e+00   1.0300000e-02   9.9943000e-02   9.9935000e-02  -9.9949000e-02
   2.3910000e+03   9.3116730e+00   5.9873200e-01  -4.1537000e-01  -9.7850000e-02   9.9941000e-02   9.9939000e-02  -9.9951000e-02
   2.3920000e+03   9.3155500e+00   4.1280600e-01  -1.6524000e-01  -1.0300000e-02   9.9941000e-02   9.9944000e-02  -9.9954000e-02
   2.3930000e+03   9.3194470e+00   4.7925100e-01  -7.4003000e-02  -4.6350000e-02   9.9943000e-02   9.9949000e-02  -9.9958000e-02
   2.3940000e+03   9.3233410e+00   5.5889500e-01  -2.2376800e-01   8.7550000e-02   9.9946000e-02   9.9953000e-02  -9.9961000e-02
   2.3950000e+03   9.3272370e+00   5.8142800e-01  -2.8433600e-01   8.2400000e-02   9.9950000e-02   9.9957000e-02  -9.9965000e-02
   2.3960000e+03   9.3311340e+00   6.6152400e-01  -2.7013500e-01   1.5450000e-01   9.9954000e-02   9.9960000e-02  -9.9968000e-02
   2.3970000e+03   9.3350290e+00   6.1034500e-01  -5.4737800e-01   8.2400000e-02   9.9960000e-02   9.9962000e-02  -9.9971000e-02
   2.3980000e+03   9.3389240e+00   5.7245300e-01  -4.0014100e-01  -1.6995000e-01   9.9965000e-02   9.9963000e-02  -9.9974000e-02
   2.3990000e+03   9.3428200e+00   5.1976200e-01  -4.6907300e-01  -1.1330000e-01   9.9971000e-02   9.9964000e-02  -9.9976000e-02
   2.4000000e+03   9.3467160e+00   4.6340700e-01  -4.8402600e-01  -1.3390000e-01   9.9977000e-02   9.9965000e-02  -9.9979000e-02
   2.4010000e+03   9.3506120e+00   5.2503600e-01  -6.3202200e-01  -2.5235000e-01   9.9982000e-02   9.9965000e-02  -9.9982000e-02
   2.4020000e+03   9.3545070e+00   4.9096300e-01  -6.7282400e-01  -1.4420000e-01   9.9988000e-02   9.9965000e-02  -9.9985000e-02
   2.4030000e+03   9.3584030e+00   5.1068500e-01  -6.8422700e-01  -1.5450000e-01   9.9995000e-02   9.9964000e-02  -9.9988000e-02
   2.4040000e+03   9.3622990e+00   5.4039500e-01  -7.1869200e-01  -9.2700000e-02   1.0000400e-01   9.9961000e-02  -9.9992000e-02
   2.4050000e+03   9.3661960e+00   5.2990400e-01  -6.2619400e-01  -5.6650000e-02   1.0001300e-01   9.9959000e-02  -9.9995000e-02
   2.4060000e+03   9.3700920e+00   5.0300600e-01  -6.4089300e-01   5.1500000e-03   1.0002100e-01   9.9957000e-02  -9.9997000e-02
   2.4070000e+03   9.3739890e+00   4.4162800e-01  -5.2761400e-01   5.1500000e-03   1.0002800e-01   9.9957000e-02  -1.0000000e-01
   2.4080000e+03   9.3778840e+00   5.3657500e-01  -5.3065400e-01   1.0300000e-02   1.0003500e-01   9.9957000e-02  -1.0000200e-01
   2.4090000e+03   9.3817810e+00   4.0348400e-01  -3.4565900e-01   4.6350000e-02   1.0004100e-01   9.9958000e-02  -1.0000300e-01
   2.4100000e+03   9.3856770e+00   3.1947500e-01  -2.7115500e-01  -1.3905000e-01   1.0004700e-01   9.9958000e-02  -1.0000300e-01
   2.4110000e+03   9.3895720e+00   3.1555800e-01  -1.8245700e-01  -1.0815000e-01   1.0005200e-01   9.9958000e-02  -1.0000400e-01
   2.4120000e+03   9.3934680e+00   2.7049000e-01  -6.1323000e-02  -1.5450000e-01   1.0005600e-01   9.9959000e-02  -1.0000400e-01
   2.4130000e+03   9.3973640e+00   2.3761900e-01  -4.2317000e-02  -1.5450000e-01   1.0005900e-01   9.9959000e-02  -1.0000500e-01
   2.4140000e+03   9.4012580e+00   1.1697700e-01   5.8310000e-03  -1.0300000e-01   1.0006100e-01   9.9959000e-02  -1.0000600e-01
   2.4150000e+03   9.4051560e+00   1.7624200e-01   7.0961000e-02  -5.6650000e-02   1.0006300e-01   9.9958000e-02  -1.0000700e-01
   2.4160000e+03   9.4090510e+00   1.2605400e-01   2.2098500e-01   9.7850000e-02   1.0006400e-01   9.9957000e-02  -1.0000700e-01
   2.4170000e+03   9.4129470e+00   1.2048900e-01   8.5910000e-02   8.2400000e-02   1.0006500e-01   9.9956000e-02  -1.0000800e-01
   2.4180000e+03   9.4168420e+00   7.1058000e-02   1.3177900e-01   8.7550000e-02   1.0006500e-01   9.9954000e-02  -1.0000900e-01
   2.4190000e+03   9.4207380e+00   2.5039000e-02   1.5838800e-01   6.6950000e-02   1.0006500e-01   9.9952000e-02  -1.0000900e-01
   2.4200000e+03   9.4246340e+00   1.2886800e-01   1.7182000e-01   1.0300000e-02   1.0006500e-01   9.9951000e-02  -1.0000900e-01
   2.4210000e+03   9.4285310e+00   6.4986000e-02   6.6143000e-02   2.0600000e-02   1.0006400e-01   9.9949000e-02  -1.0000900e-01
   2.4220000e+03   9.4324260e+00   3.1766000e-02   2.0527000e-02  -5.6650000e-02   1.0006300e-01   9.9948000e-02  -1.0000800e-01
   2.4230000e+03   9.4363220e+00   6.4034000e-02  -2.8384000e-02  -1.2360000e-01   1.0006200e-01   9.9948000e-02  -1.0000800e-01
   2.4240000e+03   9.4402200e+00   1.1431800e-01  -7.9068000e-02  -1.1845000e-01   1.0006000e-01   9.9948000e-02  -1.0000800e-01
   2.4250000e+03   9.4441210e+00   8.4258000e-02  -1.0922500e-01  -6.1800000e-02   1.0005800e-01   9.9949000e-02  -1.0000800e-01
   2.4260000e+03   9.4480100e+00   7.7684000e-02  -1.0542400e-01  -1.5450000e-02   1.0005500e-01   9.9951000e-02  -1.0000800e-01
   2.4270000e+03   9.4519060e+00   4.8979000e-02  -2.0983300e-01  -2.0600000e-02   1.0005300e-01   9.9954000e-02  -1.0000800e-01
   2.4280000e+03   9.4558030e+00   1.1823200e-01  -1.6776600e-01  -3.6050000e-02   1.0004900e-01   9.9957000e-02  -1.0000800e-01
   2.4290000e+03   9.4596980e+00   1.0337800e-01  -1.5053300e-01   7.2100000e-02   1.0004600e-01   9.9961000e-02  -1.0000800e-01
   2.4300000e+03   9.4635940e+00   6.3334000e-02  -1.5762800e-01   1.0300000e-02   1.0004200e-01   9.9966000e-02  -1.0000800e-01
   2.4310000e+03   9.4674900e+00   9.3645000e-02  -1.6218900e-01   1.5450000e-02   1.0003800e-01   9.9971000e-02  -1.0000700e-01
   2.4320000e+03   9.4713860e+00   4.4213000e-02  -1.1632000e-01  -4.6350000e-02   1.0003500e-01   9.9976000e-02  -1.0000600e-01
   2.4330000e+03   9.4752810e+00   8.9478000e-02  -3.8772000e-02  -9.2700000e-02   1.0003100e-01   9.9981000e-02  -1.0000500e-01
   2.4340000e+03   9.4791770e+00   1.6561000e-02  -2.6862000e-02  -7.7250000e-02   1.0002700e-01   9.9986000e-02  -1.0000500e-01
   2.4350000e+03   9.4830720e+00   4.0140000e-03   1.0644000e-02  -1.4420000e-01   1.0002300e-01   9.9991000e-02  -1.0000400e-01
   2.4360000e+03   9.4869700e+00   8.1546000e-02   3.9284000e-02  -4.1200000e-02   1.0001900e-01   9.9995000e-02  -1.0000300e-01
   2.4370000e+03   9.4908660e+00   4.8674000e-02   5.8290000e-02  -8.7550000e-02   1.0001600e-01   9.9998000e-02  -1.0000300e-01
   2.4380000e+03   9.4947610e+00   8.1892000e-02   1.0390700e-01  -1.5450000e-02   1.0001400e-01   1.0000100e-01  -1.0000300e-01
   2.4390000e+03   9.4986580e+00   3.2110000e-02   8.5152000e-02   3.6050000e-02   1.0001100e-01   1.0000300e-01  -1.0000300e-01
   2.4400000e+03   9.5025520e+00   4.0392000e-02   7.1721000e-02   3.6050000e-02   1.0000900e-01   1.0000400e-01  -1.0000300e-01
   2.4410000e+03   9.5064480e+00   6.2675000e-02   4.5874000e-02  -5.1500000e-03   1.0000800e-01   1.0000400e-01  -1.0000300e-01
   2.4420000e+03   9.5103450e+00   5.4647000e-02   2.4586000e-02  -7.7250000e-02   1.0000600e-01   1.0000400e-01  -1.0000300e-01
   2.4430000e+03   9.5142400e+00   1.0989400e-01   7.9077000e-02  -1.0300000e-02   1.0000600e-01   1.0000300e-01  -1.0000300e-01
   2.4440000e+03   9.5181360e+00   6.1476000e-02  -1.3933000e-02  -7.2100000e-02   1.0000500e-01   1.0000200e-01  -1.0000300e-01
   2.4450000e+03   9.5220330e+00   4.7128000e-02  -6.6139000e-02  -8.2400000e-02   1.0000500e-01   1.0000100e-01  -1.0000300e-01
   2.4460000e+03   9.5259280e+00   5.7716000e-02  -5.9296000e-02  -3.0900000e-02   1.0000500e-01   1.0000000e-01  -1.0000200e-01
   2.4470000e+03   9.5298230e+00   4.7128000e-02  -6.6139000e-02  -1.5450000e-02   1.0000400e-01   9.9999000e-02  -1.0000200e-01
   2.4480000e+03   9.5337190e+00   1.1227300e-01  -1.3405000e-01   4.1200000e-02   1.0000400e-01   9.9999000e-02  -1.0000300e-01
   2.4490000e+03   9.5376160e+00   9.2804000e-02  -1.5736700e-01   2.0600000e-02   1.0000400e-01   9.9998000e-02  -1.0000300e-01
   2.4500000e+03   9.5415120e+00   1.0253800e-01  -1.4570800e-01  -3.6050000e-02   1.0000400e-01   9.9998000e-02  -1.0000300e-01
   2.4510000e+03   9.5454080e+00   6.4200000e-02  -1.6243700e-01  -5.1500000e-03   1.0000400e-01   9.9999000e-02  -1.0000300e-01
   2.4520000e+03   9.5493040e+00   6.2493000e-02  -1.5280800e-01   1.0300000e-02   1.0000400e-01   9.9999000e-02  -1.0000300e-01
   2.4530000e+03   9.5532000e+00   9.7072000e-02  -1.8144100e-01  -8.7550000e-02   1.0000300e-01   9.9999000e-02  -1.0000300e-01
   2.4540000e+03   9.5570960e+00   5.8225000e-02  -1.2873300e-01  -6.1800000e-02   1.0000300e-01   1.0000000e-01  -1.0000300e-01
   2.4550000e+03   9.5609910e+00   1.4975800e-01  -1.1250600e-01   0.0000000e+00   1.0000300e-01   1.0000000e-01  -1.0000200e-01
   2.4560000e+03   9.5648870e+00   1.6094500e-01  -7.5759000e-02   5.1500000e-03   1.0000300e-01   1.0000100e-01  -1.0000200e-01
   2.4570000e+03   9.5687840e+00   1.9868400e-01  -8.8934000e-02   1.0300000e-02   1.0000300e-01   1.0000100e-01  -1.0000200e-01
   2.4580000e+03   9.5726930e+00   2.1730000e-01  -6.0803000e-02   7.2100000e-02   1.0000300e-01   1.0000100e-01  -1.0000200e-01
   2.4590000e+03   9.5765940e+00   2.6818700e-01  -8.1579000e-02   4.1200000e-02   1.0000300e-01   1.0000100e-01  -1.0000200e-01
   2.4600000e+03   9.5804710e+00   3.2795600e-01  -8.5882000e-02  -5.1500000e-03   1.0000300e-01   1.0000000e-01  -1.0000200e-01
   2.4610000e+03   9.5843660e+00   2.7356300e-01  -1.4518700e-01   4.1200000e-02   1.0000300e-01   1.0000000e-01  -1.0000200e-01
   2.4620000e+03   9.5882630e+00   3.3905300e-01  -1.4847600e-01   3.0900000e-02   1.0000300e-01   9.9999000e-02  -1.0000200e-01
   2.4630000e+03   9.5921580e+00   3.6585900e-01  -2.3311600e-01   3.0900000e-02   1.0000300e-01   9.9999000e-02  -1.0000200e-01
   2.4640000e+03   9.5960540e+00   3.8378400e-01  -3.3423000e-01   5.1500000e-03   1.0000400e-01   9.9998000e-02  -1.0000200e-01
   2.4650000e+03   9.5999510e+00   4.0948200e-01  -3.7933600e-01   2.0600000e-02   1.0000400e-01   9.9997000e-02  -1.0000200e-01
   2.4660000e+03   9.6038480e+00   4.6634500e-01  -4.3381700e-01   6.1800000e-02   1.0000400e-01   9.9996000e-02  -1.0000200e-01
   2.4670000e+03   9.6077420e+00   5.5753300e-01  -4.8221300e-01  -5.1500000e-02   1.0000500e-01   9.9995000e-02  -1.0000200e-01
   2.4680000e+03   9.6116400e+00   4.9049900e-01  -6.0335400e-01  -3.0900000e-02   1.0000500e-01   9.9994000e-02  -1.0000200e-01
   2.4690000e+03   9.6155350e+00   5.0134200e-01  -6.3122900e-01  -5.1500000e-02   1.0000600e-01   9.9994000e-02  -1.0000200e-01
   2.4700000e+03   9.6194310e+00   4.6847000e-01  -6.1222500e-01  -6.1800000e-02   1.0000600e-01   9.9993000e-02  -1.0000200e-01
   2.4710000e+03   9.6233270e+00   4.9476700e-01  -6.2742800e-01  -5.1500000e-02   1.0000700e-01   9.9993000e-02  -1.0000200e-01
   2.4720000e+03   9.6272230e+00   5.2969100e-01  -5.9144000e-01  -1.0815000e-01   1.0000800e-01   9.9993000e-02  -1.0000200e-01
   2.4730000e+03   9.6311180e+00   4.7845800e-01  -6.3528600e-01  -8.7550000e-02   1.0000900e-01   9.9993000e-02  -1.0000200e-01
   2.4740000e+03   9.6350150e+00   4.6821500e-01  -5.7750700e-01  -1.2875000e-01   1.0001000e-01   9.9992000e-02  -1.0000100e-01
   2.4750000e+03   9.6389100e+00   4.3483500e-01  -4.8906600e-01  -9.7850000e-02   1.0001200e-01   9.9992000e-02  -1.0000100e-01
   2.4760000e+03   9.6428050e+00   4.9033600e-01  -4.6929400e-01  -9.2700000e-02   1.0001400e-01   9.9991000e-02  -1.0000000e-01
   2.4770000e+03   9.6467010e+00   4.5866300e-01  -3.9048300e-01  -7.2100000e-02   1.0001600e-01   9.9990000e-02  -1.0000000e-01
   2.4780000e+03   9.6505970e+00   3.6200800e-01  -3.7782000e-01  -1.0300000e-02   1.0001800e-01   9.9989000e-02  -1.0000000e-01
   2.4790000e+03   9.6544930e+00   4.0615900e-01  -2.6073600e-01  -5.1500000e-02   1.0002000e-01   9.9987000e-02  -9.9999000e-02
   2.4800000e+03   9.6583890e+00   4.3219900e-01  -2.4122600e-01   0.0000000e+00   1.0002300e-01   9.9985000e-02  -9.9999000e-02
   2.4810000e+03   9.6622860e+00   3.0950100e-01  -2.4807700e-01  -7.7250000e-02   1.0002600e-01   9.9982000e-02  -9.9999000e-02
   2.4820000e+03   9.6661810e+00   2.7979000e-01  -2.1361400e-01  -7.2100000e-02   1.0002900e-01   9.9978000e-02  -9.9999000e-02
   2.4830000e+03   9.6700770e+00   2.9233800e-01  -2.5111900e-01  -5.1500000e-02   1.0003100e-01   9.9975000e-02  -9.9999000e-02
   2.4840000e+03   9.6739730e+00   3.1070000e-01  -1.8827000e-01  -1.1845000e-01   1.0003400e-01   9.9971000e-02  -9.9999000e-02
   2.4850000e+03   9.6778680e+00   4.0760500e-01  -2.3565800e-01  -1.2875000e-01   1.0003700e-01   9.9967000e-02  -1.0000000e-01
   2.4860000e+03   9.6818210e+00   3.0061300e-01  -2.6455800e-01  -4.1200000e-02   1.0003900e-01   9.9963000e-02  -1.0000000e-01
   2.4870000e+03   9.6856820e+00   2.4997500e-01  -2.7850200e-01  -5.1500000e-02   1.0004200e-01   9.9959000e-02  -1.0000100e-01
   2.4880000e+03   9.6895610e+00   2.0641500e-01  -3.6568300e-01  -1.5450000e-02   1.0004400e-01   9.9956000e-02  -1.0000200e-01
   2.4890000e+03   9.6934820e+00   1.7831400e-01  -4.4018900e-01  -1.5450000e-02   1.0004600e-01   9.9952000e-02  -1.0000200e-01
   2.4900000e+03   9.6973700e+00   5.5862000e-02  -4.8175300e-01   0.0000000e+00   1.0004800e-01   9.9947000e-02  -1.0000300e-01
   2.4910000e+03   9.7012840e+00   3.4678000e-02  -4.9543800e-01  -5.1500000e-02   1.0005000e-01   9.9942000e-02  -1.0000400e-01
   2.4920000e+03   9.7051430e+00  -3.5185000e-02  -5.6740900e-01  -7.7250000e-02   1.0005300e-01   9.9936000e-02  -1.0000400e-01
   2.4930000e+03   9.7090840e+00  -1.3074200e-01  -5.9426700e-01  -7.7250000e-02   1.0005500e-01   9.9929000e-02  -1.0000500e-01
   2.4940000e+03   9.7129590e+00  -1.4244200e-01  -5.6157400e-01  -9.2700000e-02   1.0005700e-01   9.9921000e-02  -1.0000600e-01
   2.4950000e+03   9.7168660e+00  -1.1445600e-01  -5.8640700e-01  -3.0900000e-02   1.0005900e-01   9.9912000e-02  -1.0000700e-01
   2.4960000e+03   9.7207520e+00  -9.3037000e-02  -6.0744200e-01  -3.0900000e-02   1.0006000e-01   9.9902000e-02  -1.0000800e-01
   2.4970000e+03   9.7246630e+00  -1.7023200e-01  -5.7144500e-01  -2.0600000e-02   1.0006100e-01   9.9892000e-02  -1.0000900e-01
   2.4980000e+03   9.7285590e+00  -2.8807000e-02  -4.3714700e-01   6.1800000e-02   1.0006200e-01   9.9880000e-02  -1.0001000e-01
   2.4990000e+03   9.7324590e+00   5.7850000e-02  -4.2677000e-01  -5.1500000e-03   1.0006300e-01   9.9868000e-02  -1.0001200e-01
   2.5000000e+03   9.7363640e+00   8.3285000e-02  -4.3716500e-01   6.1800000e-02   1.0006400e-01   9.9855000e-02  -1.0001300e-01
   2.5010000e+03   9.7402340e+00   8.3881000e-02  -4.0726400e-01   6.6950000e-02   1.0006600e-01   9.9842000e-02  -1.0001400e-01
   2.5020000e+03   9.7441520e+00   2.1180400e-01  -3.3000100e-01   5.6650000e-02   1.0006700e-01   9.9828000e-02  -1.0001500e-01
   2.5030000e+03   9.7480440e+00   2.3382800e-01  -3.2114300e-01   7.2100000e-02   1.0006900e-01   9.9813000e-02  -1.0001500e-01
   2.5040000e+03   9.7519350e+00   2.5122400e-01  -3.5283100e-01  -2.5750000e-02   1.0007100e-01   9.9798000e-02  -1.0001600e-01
   2.5050000e+03   9.7558390e+00   2.4440100e-01  -3.1431600e-01   7.2100000e-02   1.0007300e-01   9.9783000e-02  -1.0001700e-01
   2.5060000e+03   9.7597330e+00   2.3659200e-01  -3.7032900e-01  -3.6050000e-02   1.0007600e-01   9.9766000e-02  -1.0001700e-01
   2.5070000e+03   9.7636230e+00   2.4802400e-01  -3.6831200e-01   2.5750000e-02   1.0007900e-01   9.9750000e-02  -1.0001800e-01
   2.5080000e+03   9.7675180e+00   2.0224400e-01  -3.7641000e-01   2.0600000e-02   1.0008300e-01   9.9733000e-02  -1.0001900e-01
   2.5090000e+03   9.7714150e+00   1.8128200e-01  -4.2481300e-01  -3.6050000e-02   1.0008700e-01   9.9715000e-02  -1.0001900e-01
   2.5100000e+03   9.7753110e+00   2.0292500e-01  -4.8058000e-01   5.1500000e-02   1.0009100e-01   9.9697000e-02  -1.0002000e-01
   2.5110000e+03   9.7792060e+00   2.0824400e-01  -5.4420000e-01   0.0000000e+00   1.0009600e-01   9.9678000e-02  -1.0002000e-01
   2.5120000e+03   9.7831260e+00   1.2008100e-01  -5.7963900e-01   6.1800000e-02   1.0010000e-01   9.9658000e-02  -1.0002000e-01
   2.5130000e+03   9.7870100e+00   1.2090800e-01  -5.8445900e-01  -5.1500000e-03   1.0010500e-01   9.9637000e-02  -1.0002100e-01
   2.5140000e+03   9.7908940e+00   5.4777000e-02  -6.1103200e-01  -1.5450000e-02   1.0010800e-01   9.9615000e-02  -1.0002100e-01
   2.5150000e+03   9.7947930e+00   1.1876800e-01  -6.3946000e-01  -6.6950000e-02   1.0011100e-01   9.9593000e-02  -1.0002200e-01
   2.5160000e+03   9.7986960e+00   1.0582600e-01  -6.6657200e-01  -1.2875000e-01   1.0011200e-01   9.9569000e-02  -1.0002200e-01
   2.5170000e+03   9.8025810e+00   8.0364000e-02  -6.5616700e-01  -1.2360000e-01   1.0011300e-01   9.9544000e-02  -1.0002300e-01
   2.5180000e+03   9.8064680e+00   1.5811700e-01  -6.6231300e-01  -1.1330000e-01   1.0011300e-01   9.9518000e-02  -1.0002400e-01
   2.5190000e+03   9.8103740e+00   1.2714800e-01  -6.8763800e-01  -1.6480000e-01   1.0011300e-01   9.9492000e-02  -1.0002500e-01
   2.5200000e+03   9.8142800e+00   1.5170500e-01  -6.9324000e-01  -1.4935000e-01   1.0011300e-01   9.9464000e-02  -1.0002600e-01
   2.5210000e+03   9.8181800e+00   1.3321600e-01  -6.2201900e-01  -9.2700000e-02   1.0011200e-01   9.9435000e-02  -1.0002800e-01
   2.5220000e+03   9.8220480e+00   2.3680800e-01  -5.7397800e-01  -1.3390000e-01   1.0011100e-01   9.9405000e-02  -1.0002900e-01
   2.5230000e+03   9.8259700e+00   3.2049300e-01  -6.1386500e-01  -1.5450000e-01   1.0011000e-01   9.9374000e-02  -1.0003100e-01
   2.5240000e+03   9.8298650e+00   2.2212500e-01  -5.9147400e-01  -2.5235000e-01   1.0010900e-01   9.9342000e-02  -1.0003400e-01
   2.5250000e+03   9.8337600e+00   2.3989500e-01  -5.5856100e-01  -2.5235000e-01   1.0010900e-01   9.9309000e-02  -1.0003600e-01
   2.5260000e+03   9.8376470e+00   3.1573100e-01  -5.2040300e-01  -1.9570000e-01   1.0010800e-01   9.9276000e-02  -1.0003900e-01
   2.5270000e+03   9.8415400e+00   4.1531400e-01  -4.8303900e-01  -1.9055000e-01   1.0010800e-01   9.9242000e-02  -1.0004300e-01
   2.5280000e+03   9.8454470e+00   3.8200700e-01  -5.2863400e-01  -1.6995000e-01   1.0010800e-01   9.9207000e-02  -1.0004700e-01
   2.5290000e+03   9.8493410e+00   3.2793100e-01  -5.2326200e-01  -2.1115000e-01   1.0010800e-01   9.9171000e-02  -1.0005100e-01
   2.5300000e+03   9.8532290e+00   3.8999600e-01  -5.0740900e-01  -9.2700000e-02   1.0010800e-01   9.9134000e-02  -1.0005500e-01
   2.5310000e+03   9.8571290e+00   3.8379100e-01  -5.7306200e-01  -1.4935000e-01   1.0010900e-01   9.9097000e-02  -1.0005900e-01
   2.5320000e+03   9.8610340e+00   3.8290700e-01  -5.6827100e-01  -9.2700000e-02   1.0011000e-01   9.9059000e-02  -1.0006400e-01
   2.5330000e+03   9.8649280e+00   3.7480500e-01  -5.8957100e-01  -8.2400000e-02   1.0011000e-01   9.9020000e-02  -1.0006900e-01
   2.5340000e+03   9.8688120e+00   3.6247500e-01  -5.8678700e-01   5.1500000e-03   1.0011100e-01   9.8980000e-02  -1.0007400e-01
   2.5350000e+03   9.8726990e+00   3.6280600e-01  -6.5625400e-01  -3.6050000e-02   1.0011100e-01   9.8939000e-02  -1.0007900e-01
   2.5360000e+03   9.8766080e+00   3.5197400e-01  -6.2838200e-01  -3.0900000e-02   1.0011200e-01   9.8898000e-02  -1.0008400e-01
   2.5370000e+03   9.8805130e+00   3.2181400e-01  -6.5850400e-01  -6.6950000e-02   1.0011200e-01   9.8855000e-02  -1.0008900e-01
   2.5380000e+03   9.8844070e+00  -4.8565000e-01  -8.6445600e-01  -3.6050000e-02   1.0011200e-01   9.8811000e-02  -1.0009400e-01
   2.5390000e+03   9.8882890e+00   1.2561900e-01  -7.1769900e-01  -1.2875000e-01   1.0011200e-01   9.8766000e-02  -1.0009900e-01
   2.5400000e+03   9.8921900e+00   1.0351200e-01  -7.2653100e-01  -1.3390000e-01   1.0011100e-01   9.8720000e-02  -1.0010400e-01
   2.5410000e+03   9.8960880e+00   9.9415000e-02  -7.3717400e-01  -9.2700000e-02   1.0011000e-01   9.8672000e-02  -1.0010800e-01
   2.5420000e+03   9.8999910e+00   1.1653000e-02  -7.0783400e-01  -1.0300000e-01   1.0010900e-01   9.8623000e-02  -1.0011100e-01
   2.5430000e+03   9.9038760e+00  -8.7058000e-02  -7.8463500e-01  -7.7250000e-02   1.0010800e-01   9.8574000e-02  -1.0011300e-01
   2.5440000e+03   9.9077720e+00  -3.4093000e-02  -7.5055000e-01  -9.2700000e-02   1.0010700e-01   9.8523000e-02  -1.0011400e-01
   2.5450000e+03   9.9116810e+00  -3.9207000e-02  -7.2164300e-01  -4.6350000e-02   1.0010500e-01   9.8470000e-02  -1.0011400e-01
   2.5460000e+03   9.9155750e+00  -8.5806400e-01  -7.9495200e-01  -1.5965000e-01   1.0010300e-01   9.8417000e-02  -1.0011400e-01
   2.5470000e+03   9.9194390e+00  -1.3512000e-01  -7.1351300e-01  -1.8540000e-01   1.0010200e-01   9.8363000e-02  -1.0011300e-01
   2.5480000e+03   9.9233530e+00  -1.7120800e-01  -7.0984800e-01  -1.4420000e-01   1.0010000e-01   9.8307000e-02  -1.0011200e-01
   2.5490000e+03   9.9272530e+00  -1.1112400e-01  -6.1497800e-01  -1.4420000e-01   1.0009800e-01   9.8251000e-02  -1.0011100e-01
   2.5500000e+03   9.9311600e+00  -1.3980900e-01  -6.1994600e-01  -1.3390000e-01   1.0009600e-01   9.8193000e-02  -1.0011000e-01
   2.5510000e+03   9.9350430e+00  -1.0705800e-01  -6.3904400e-01  -9.7850000e-02   1.0009400e-01   9.8135000e-02  -1.0010900e-01
   2.5520000e+03   9.9389320e+00  -1.4900700e-01  -6.0164200e-01  -1.3390000e-01   1.0009200e-01   9.8075000e-02  -1.0010800e-01
   2.5530000e+03   9.9428610e+00  -6.4881000e-02  -5.7707600e-01  -5.6650000e-02   1.0009000e-01   9.8015000e-02  -1.0010600e-01
   2.5540000e+03   9.9467310e+00  -3.6191000e-02  -6.0682000e-01  -1.3390000e-01   1.0008700e-01   9.7954000e-02  -1.0010500e-01
   2.5550000e+03   9.9506270e+00  -1.1961600e-01  -6.3616600e-01  -8.7550000e-02   1.0008500e-01   9.7891000e-02  -1.0010400e-01
   2.5560000e+03   9.9545350e+00  -1.4019900e-01  -6.1985800e-01  -8.7550000e-02   1.0008200e-01   9.7828000e-02  -1.0010300e-01
   2.5570000e+03   9.9584170e+00  -1.6948600e-01  -6.8942300e-01  -3.6050000e-02   1.0007900e-01   9.7764000e-02  -1.0010300e-01
   2.5580000e+03   9.9623050e+00  -1.3355200e-01  -6.9309200e-01  -5.1500000e-03   1.0007600e-01   9.7698000e-02  -1.0010200e-01
   2.5590000e+03   9.9662120e+00  -2.4334400e-01  -6.7236000e-01   4.6350000e-02   1.0007200e-01   9.7632000e-02  -1.0010100e-01
   2.5600000e+03   9.9701170e+00  -2.3592700e-01  -7.1569800e-01   7.2100000e-02   1.0006900e-01   9.7565000e-02  -1.0010100e-01
   2.5610000e+03   9.9740150e+00  -2.1394500e-01  -7.0689400e-01   4.1200000e-02   1.0006500e-01   9.7496000e-02  -1.0010000e-01
   2.5620000e+03   9.9779010e+00  -2.1392200e-01  -7.4159000e-01   1.0300000e-02   1.0006000e-01   9.7426000e-02  -1.0009900e-01
   2.5630000e+03   9.9817940e+00  -2.5750900e-01  -6.9448500e-01   7.7250000e-02   1.0005500e-01   9.7355000e-02  -1.0009900e-01
   2.5640000e+03   9.9856980e+00  -2.4042600e-01  -6.9148900e-01   5.1500000e-02   1.0005000e-01   9.7283000e-02  -1.0009800e-01
   2.5650000e+03   9.9895990e+00  -1.2848600e-01  -6.5727500e-01   9.2700000e-02   1.0004400e-01   9.7210000e-02  -1.0009700e-01
   2.5660000e+03   9.9934910e+00  -1.8409200e-01  -7.1147200e-01   8.7550000e-02   1.0003800e-01   9.7136000e-02  -1.0009600e-01
   2.5670000e+03   9.9973910e+00  -1.7363200e-01  -6.6994200e-01   1.0300000e-01   1.0003200e-01   9.7061000e-02  -1.0009400e-01
   2.5680000e+03   1.0001274e+01  -1.5585900e-01  -6.0234600e-01   1.7510000e-01   1.0002500e-01   9.6984000e-02  -1.0009300e-01
   2.5690000e+03   1.0005160e+01  -2.1160600e-01  -5.8708200e-01   2.5750000e-02   1.0001800e-01   9.6907000e-02  -1.0009100e-01
   2.5700000e+03   1.0009068e+01  -1.3393400e-01  -5.9355600e-01   3.6050000e-02   1.0001100e-01   9.6829000e-02  -1.0008900e-01
   2.5710000e+03   1.0012972e+01  -1.9866500e-01  -5.9469800e-01   2.0600000e-02   1.0000400e-01   9.6750000e-02  -1.0008700e-01
   2.5720000e+03   1.0016870e+01  -1.8486800e-01  -5.7244900e-01   1.1845000e-01   9.9997000e-02   9.6670000e-02  -1.0008500e-01
   2.5730000e+03   1.0020755e+01   3.8199800e-01  -4.7537000e-01   6.6950000e-02   9.9989000e-02   9.6589000e-02  -1.0008300e-01
   2.5740000e+03   1.0024650e+01  -7.3738000e-02  -5.6824700e-01   6.1800000e-02   9.9981000e-02   9.6507000e-02  -1.0008100e-01
   2.5750000e+03   1.0028559e+01   1.7810000e-02  -5.5257700e-01   9.7850000e-02   9.9973000e-02   9.6425000e-02  -1.0007800e-01
   2.5760000e+03   1.0032453e+01   1.1179000e-02  -5.4873700e-01   5.1500000e-03   9.9964000e-02   9.6341000e-02  -1.0007600e-01
   2.5770000e+03   1.0036339e+01   1.0763900e-01  -5.2730800e-01   1.0300000e-01   9.9956000e-02   9.6257000e-02  -1.0007300e-01
   2.5780000e+03   1.0040235e+01   1.6237700e-01  -5.0309800e-01   3.6050000e-02   9.9948000e-02   9.6172000e-02  -1.0007000e-01
   2.5790000e+03   1.0044143e+01   2.4495200e-01  -5.0392800e-01   7.7250000e-02   9.9940000e-02   9.6086000e-02  -1.0006700e-01
   2.5800000e+03   1.0048037e+01   2.6696800e-01  -4.9524500e-01   9.2700000e-02   9.9933000e-02   9.5999000e-02  -1.0006400e-01
   2.5810000e+03   1.0051921e+01   2.4563200e-01  -5.4354000e-01   9.2700000e-02   9.9926000e-02   9.5912000e-02  -1.0006100e-01
   2.5820000e+03   1.0055809e+01   3.3965600e-01  -5.4247300e-01   7.7250000e-02   9.9920000e-02   9.5824000e-02  -1.0005800e-01
   2.5830000e+03   1.0059714e+01   3.9930700e-01  -4.7783100e-01   1.0300000e-01   9.9914000e-02   9.5735000e-02  -1.0005400e-01
   2.5840000e+03   1.0063622e+01   3.6323300e-01  -4.7407500e-01   9.7850000e-02   9.9909000e-02   9.5645000e-02  -1.0005100e-01
   2.5850000e+03   1.0067515e+01   3.0096100e-01  -4.8962700e-01   1.0815000e-01   9.9904000e-02   9.5555000e-02  -1.0004700e-01
   2.5860000e+03   1.0071388e+01   1.2491800e-01  -5.6408500e-01   8.7550000e-02   9.9900000e-02   9.5464000e-02  -1.0004300e-01
   2.5870000e+03   1.0075306e+01   5.3242700e-01  -4.3072500e-01   6.6950000e-02   9.9896000e-02   9.5372000e-02  -1.0003900e-01
   2.5880000e+03   1.0079206e+01   2.7618100e-01  -4.8399800e-01   1.1330000e-01   9.9894000e-02   9.5279000e-02  -1.0003400e-01
   2.5890000e+03   1.0083088e+01   2.5481400e-01  -4.9755200e-01   1.0300000e-01   9.9894000e-02   9.5185000e-02  -1.0003000e-01
   2.5900000e+03   1.0086986e+01   8.8588000e-02  -5.2559700e-01   1.0300000e-01   9.9894000e-02   9.5091000e-02  -1.0002500e-01
   2.5910000e+03   1.0090882e+01   1.5969200e-01  -5.2850100e-01   9.2700000e-02   9.9894000e-02   9.4996000e-02  -1.0002000e-01
   2.5920000e+03   1.0094787e+01   2.5548300e-01  -4.3306100e-01   7.7250000e-02   9.9895000e-02   9.4900000e-02  -1.0001500e-01
   2.5930000e+03   1.0098682e+01   3.0275700e-01  -5.0448400e-01   1.2875000e-01   9.9896000e-02   9.4803000e-02  -1.0001000e-01
   2.5940000e+03   1.0102568e+01   1.5295400e-01  -4.8999900e-01   1.2875000e-01   9.9898000e-02   9.4706000e-02  -1.0000500e-01
   2.5950000e+03   1.0106466e+01   1.0380000e-01  -4.7842100e-01   3.6050000e-02   9.9899000e-02   9.4608000e-02  -1.0000000e-01
   2.5960000e+03   1.0110371e+01   2.0766700e-01  -4.6598200e-01   4.6350000e-02   9.9900000e-02   9.4509000e-02  -9.9994000e-02
   2.5970000e+03   1.0114264e+01   1.7070300e-01  -4.9202300e-01   1.3390000e-01   9.9902000e-02   9.4410000e-02  -9.9988000e-02
   2.5980000e+03   1.0118150e+01   1.4688200e-01  -4.9106300e-01   9.2700000e-02   9.9904000e-02   9.4309000e-02  -9.9983000e-02
   2.5990000e+03   1.0122048e+01  -8.1022300e-01  -6.5089200e-01  -2.1115000e-01   9.9906000e-02   9.4208000e-02  -9.9977000e-02
   2.6000000e+03   1.0125943e+01   1.8521800e-01  -4.7477600e-01   4.6350000e-02   9.9909000e-02   9.4107000e-02  -9.9971000e-02
   2.6010000e+03   1.0129851e+01   2.4967200e-01  -5.0867400e-01   1.5965000e-01   9.9911000e-02   9.4004000e-02  -9.9965000e-02
   2.6020000e+03   1.0133747e+01   1.3930900e-01  -4.4775500e-01   1.2360000e-01   9.9914000e-02   9.3901000e-02  -9.9958000e-02
   2.6030000e+03   1.0137617e+01   1.5549900e-01  -4.7481800e-01   8.2400000e-02   9.9917000e-02   9.3798000e-02  -9.9952000e-02
   2.6040000e+03   1.0141529e+01   1.7008400e-01  -4.9223700e-01   7.7250000e-02   9.9921000e-02   9.3693000e-02  -9.9945000e-02
   2.6050000e+03   1.0145433e+01   1.7905500e-01  -4.7589500e-01   4.6350000e-02   9.9925000e-02   9.3588000e-02  -9.9938000e-02
   2.6060000e+03   1.0149330e+01   1.2765300e-01  -4.1503700e-01   1.4935000e-01   9.9929000e-02   9.3482000e-02  -9.9931000e-02
   2.6070000e+03   1.0153214e+01   6.6774000e-02  -4.7468700e-01   1.1845000e-01   9.9934000e-02   9.3375000e-02  -9.9924000e-02
   2.6080000e+03   1.0157109e+01   2.9009200e-01  -4.7246700e-01   6.6950000e-02   9.9939000e-02   9.3268000e-02  -9.9916000e-02
   2.6090000e+03   1.0161019e+01   1.3363600e-01  -4.8842500e-01   8.2400000e-02   9.9944000e-02   9.3160000e-02  -9.9909000e-02
   2.6100000e+03   1.0164914e+01   4.9147000e-02  -5.1228000e-01   9.2700000e-02   9.9949000e-02   9.3051000e-02  -9.9901000e-02
   2.6110000e+03   1.0168800e+01   3.4407000e-02  -4.9487800e-01   9.2700000e-02   9.9954000e-02   9.2941000e-02  -9.9894000e-02
   2.6120000e+03   1.0172698e+01   8.0348000e-02  -4.5262100e-01   9.7850000e-02   9.9960000e-02   9.2831000e-02  -9.9888000e-02
   2.6130000e+03   1.0176588e+01   8.2458000e-02  -5.0183100e-01   5.6650000e-02   9.9966000e-02   9.2720000e-02  -9.9884000e-02
   2.6140000e+03   1.0180497e+01   2.5831700e-01  -4.9774800e-01   1.8025000e-01   9.9971000e-02   9.2608000e-02  -9.9881000e-02
   2.6150000e+03   1.0184381e+01   7.8896000e-02  -5.1728000e-01   1.6995000e-01   9.9977000e-02   9.2495000e-02  -9.9880000e-02
   2.6160000e+03   1.0188279e+01  -1.4790000e-03  -5.3043600e-01   2.3175000e-01   9.9983000e-02   9.2382000e-02  -9.9879000e-02
   2.6170000e+03   1.0192230e+01   2.8017000e-01  -4.8932400e-01   1.9055000e-01   9.9989000e-02   9.2268000e-02  -9.9880000e-02
   2.6180000e+03   1.0196058e+01   3.0926000e-02  -5.4988400e-01   2.0085000e-01   9.9995000e-02   9.2153000e-02  -9.9880000e-02
   2.6190000e+03   1.0199968e+01   2.2713000e-02  -5.3634700e-01   2.7295000e-01   1.0000200e-01   9.2037000e-02  -9.9881000e-02
   2.6200000e+03   1.0203876e+01  -1.4391000e-02  -5.6219500e-01   1.4935000e-01   1.0000800e-01   9.1920000e-02  -9.9883000e-02
   2.6210000e+03   1.0207758e+01  -1.1175400e-01  -5.4333200e-01   2.0085000e-01   1.0001400e-01   9.1803000e-02  -9.9884000e-02
   2.6220000e+03   1.0211663e+01  -3.2605000e-02  -5.6015800e-01   1.5450000e-01   1.0002000e-01   9.1685000e-02  -9.9886000e-02
   2.6230000e+03   1.0215561e+01  -1.6958200e-01  -5.8730900e-01   1.5965000e-01   1.0002600e-01   9.1566000e-02  -9.9888000e-02
   2.6240000e+03   1.0219445e+01  -1.5093800e-01  -5.9413900e-01   2.1115000e-01   1.0003100e-01   9.1446000e-02  -9.9890000e-02
   2.6250000e+03   1.0223340e+01  -1.1950200e-01  -5.3451300e-01   1.8540000e-01   1.0003700e-01   9.1325000e-02  -9.9891000e-02
   2.6260000e+03   1.0227248e+01  -7.0611000e-02  -5.4638200e-01   2.4205000e-01   1.0004200e-01   9.1203000e-02  -9.9892000e-02
   2.6270000e+03   1.0231143e+01   6.3242000e-02  -5.7427900e-01   1.9055000e-01   1.0004700e-01   9.1080000e-02  -9.9893000e-02
   2.6280000e+03   1.0235023e+01  -7.8922000e-02  -5.3279200e-01   2.1630000e-01   1.0005200e-01   9.0957000e-02  -9.9894000e-02
   2.6290000e+03   1.0238924e+01  -4.9099000e-02  -5.7253300e-01   1.2360000e-01   1.0005600e-01   9.0832000e-02  -9.9895000e-02
   2.6300000e+03   1.0242834e+01  -3.0155000e-02  -5.4469500e-01   1.0815000e-01   1.0006100e-01   9.0707000e-02  -9.9895000e-02
   2.6310000e+03   1.0246731e+01   1.3610000e-03  -4.8513400e-01   1.3905000e-01   1.0006500e-01   9.0581000e-02  -9.9896000e-02
   2.6320000e+03   1.0250610e+01   2.0604100e-01  -5.5136400e-01   8.7550000e-02   1.0007000e-01   9.0453000e-02  -9.9896000e-02
   2.6330000e+03   1.0254502e+01  -3.3720000e-03  -5.3042800e-01   1.5965000e-01   1.0007400e-01   9.0326000e-02  -9.9896000e-02
   2.6340000e+03   1.0258414e+01   1.3883000e-01  -5.3739600e-01   1.1845000e-01   1.0007900e-01   9.0197000e-02  -9.9897000e-02
   2.6350000e+03   1.0262310e+01   1.2757600e-01  -5.0454000e-01   1.4935000e-01   1.0008300e-01   9.0067000e-02  -9.9897000e-02
   2.6360000e+03   1.0266197e+01   1.3739800e-01  -4.9308300e-01   1.8540000e-01   1.0008800e-01   8.9937000e-02  -9.9897000e-02
   2.6370000e+03   1.0270080e+01   9.1425000e-02  -5.7468300e-01   9.7850000e-02   1.0009300e-01   8.9806000e-02  -9.9896000e-02
   2.6380000e+03   1.0273990e+01   1.4981000e-01  -5.3570100e-01   1.3390000e-01   1.0009800e-01   8.9674000e-02  -9.9896000e-02
   2.6390000e+03   1.0277896e+01   2.1471700e-01  -5.0066400e-01   1.2875000e-01   1.0010400e-01   8.9541000e-02  -9.9896000e-02
   2.6400000e+03   1.0281782e+01   7.1691000e-01  -4.4095700e-01   1.8540000e-01   1.0010800e-01   8.9408000e-02  -9.9896000e-02
   2.6410000e+03   1.0285676e+01   1.3794000e-01  -6.1188400e-01   1.5965000e-01   1.0011100e-01   8.9274000e-02  -9.9896000e-02
   2.6420000e+03   1.0289572e+01   1.5846900e-01  -5.9380000e-01   1.6995000e-01   1.0011400e-01   8.9138000e-02  -9.9896000e-02
   2.6430000e+03   1.0293479e+01   2.1302400e-01  -6.0501600e-01   1.9055000e-01   1.0011500e-01   8.9002000e-02  -9.9895000e-02
   2.6440000e+03   1.0297364e+01   2.0637900e-01  -6.0114000e-01   1.5450000e-01   1.0011600e-01   8.8865000e-02  -9.9895000e-02
   2.6450000e+03   1.0301258e+01   1.8631300e-01  -6.2412100e-01   1.6995000e-01   1.0011700e-01   8.8727000e-02  -9.9895000e-02
   2.6460000e+03   1.0305153e+01   2.2200900e-01  -7.0268800e-01   1.2875000e-01   1.0011600e-01   8.8588000e-02  -9.9895000e-02
   2.6470000e+03   1.0309079e+01   2.2455200e-01  -6.8251800e-01   1.3905000e-01   1.0011600e-01   8.8448000e-02  -9.9895000e-02
   2.6480000e+03   1.0312943e+01   3.0777300e-01  -6.8932600e-01   2.0085000e-01   1.0011500e-01   8.8306000e-02  -9.9895000e-02
   2.6490000e+03   1.0316822e+01   5.4098800e-01  -6.7770200e-01   1.1845000e-01   1.0011400e-01   8.8164000e-02  -9.9895000e-02
   2.6500000e+03   1.0320710e+01   2.5952400e-01  -7.2169500e-01   1.8540000e-01   1.0011300e-01   8.8020000e-02  -9.9895000e-02
   2.6510000e+03   1.0324594e+01   2.5040100e-01  -7.7758900e-01   1.2360000e-01   1.0011200e-01   8.7875000e-02  -9.9895000e-02
   2.6520000e+03   1.0328489e+01   5.6896700e-01  -7.4791000e-01   1.2875000e-01   1.0011000e-01   8.7729000e-02  -9.9895000e-02
   2.6530000e+03   1.0332385e+01   1.8835100e-01  -7.9717800e-01   8.2400000e-02   1.0011000e-01   8.7582000e-02  -9.9895000e-02
   2.6540000e+03   1.0336305e+01   2.9499200e-01  -7.6583300e-01   1.0300000e-01   1.0010900e-01   8.7433000e-02  -9.9895000e-02
   2.6550000e+03   1.0340218e+01   4.8077600e-01  -7.5199600e-01   4.1200000e-02   1.0010800e-01   8.7284000e-02  -9.9895000e-02
   2.6560000e+03   1.0344116e+01   3.6648100e-01  -7.7468200e-01   7.2100000e-02   1.0010800e-01   8.7133000e-02  -9.9896000e-02
   2.6570000e+03   1.0348022e+01   4.2199200e-01  -7.1671900e-01   7.7250000e-02   1.0010800e-01   8.6981000e-02  -9.9896000e-02
   2.6580000e+03   1.0351907e+01   3.9457400e-01  -7.3091400e-01   1.3905000e-01   1.0010900e-01   8.6828000e-02  -9.9896000e-02
   2.6590000e+03   1.0355813e+01   4.7235700e-01  -6.6462700e-01   1.2360000e-01   1.0010900e-01   8.6673000e-02  -9.9896000e-02
   2.6600000e+03   1.0359686e+01   4.4605300e-01  -7.6275200e-01   1.0815000e-01   1.0011000e-01   8.6518000e-02  -9.9896000e-02
   2.6610000e+03   1.0363592e+01   3.8585400e-01  -6.7805900e-01   1.2875000e-01   1.0011100e-01   8.6361000e-02  -9.9896000e-02
   2.6620000e+03   1.0367497e+01   4.8346300e-01  -7.0280700e-01   4.6350000e-02   1.0011200e-01   8.6204000e-02  -9.9897000e-02
   2.6630000e+03   1.0371396e+01   3.9063000e-01  -7.1211400e-01   1.0815000e-01   1.0011300e-01   8.6045000e-02  -9.9897000e-02
   2.6640000e+03   1.0375283e+01   5.9588000e-01  -7.1064900e-01   1.0300000e-01   1.0011400e-01   8.5885000e-02  -9.9897000e-02
   2.6650000e+03   1.0379172e+01   3.6444600e-01  -7.3603300e-01   1.1330000e-01   1.0011400e-01   8.5724000e-02  -9.9897000e-02
   2.6660000e+03   1.0383075e+01   3.5056200e-01  -7.2336700e-01   1.0815000e-01   1.0011500e-01   8.5562000e-02  -9.9897000e-02
   2.6670000e+03   1.0386982e+01   3.2258000e-01  -8.1174300e-01   1.1845000e-01   1.0011500e-01   8.5398000e-02  -9.9897000e-02
   2.6680000e+03   1.0390864e+01   2.1026800e-01  -8.0897600e-01   1.8540000e-01   1.0011500e-01   8.5233000e-02  -9.9897000e-02
   2.6690000e+03   1.0394749e+01   3.1488900e-01  -8.0313200e-01   8.2400000e-02   1.0011500e-01   8.5067000e-02  -9.9897000e-02
   2.6700000e+03   1.0398661e+01   2.3938900e-01  -8.8871400e-01   8.7550000e-02   1.0011400e-01   8.4900000e-02  -9.9897000e-02
   2.6710000e+03   1.0402565e+01   2.3629700e-01  -9.0898700e-01   1.2360000e-01   1.0011300e-01   8.4731000e-02  -9.9896000e-02
   2.6720000e+03   1.0406450e+01   2.3675400e-01  -9.1389200e-01   1.0300000e-01   1.0011200e-01   8.4561000e-02  -9.9896000e-02
   2.6730000e+03   1.0410355e+01   2.5588000e-01  -9.2589700e-01   1.5965000e-01   1.0011200e-01   8.4389000e-02  -9.9896000e-02
   2.6740000e+03   1.0414236e+01   3.3469000e-01  -1.0229460e+00   1.0300000e-01   1.0011100e-01   8.4216000e-02  -9.9896000e-02
   2.6750000e+03   1.0418137e+01   2.2805400e-01  -1.0586520e+00   1.5450000e-01   1.0011000e-01   8.4041000e-02  -9.9896000e-02
   2.6760000e+03   1.0422045e+01   2.6077300e-01  -1.0439260e+00   1.1330000e-01   1.0010900e-01   8.3865000e-02  -9.9896000e-02
   2.6770000e+03   1.0425928e+01   2.6259100e-01  -1.0980670e+00   1.2360000e-01   1.0010900e-01   8.3687000e-02  -9.9896000e-02
   2.6780000e+03   1.0429826e+01   5.1080200e-01  -1.1108210e+00   9.7850000e-02   1.0010800e-01   8.3507000e-02  -9.9896000e-02
   2.6790000e+03   1.0433725e+01   2.9201000e-01  -1.1827610e+00   5.1500000e-02   1.0010700e-01   8.3325000e-02  -9.9896000e-02
   2.6800000e+03   1.0437613e+01   2.0249500e-01  -1.2157510e+00   4.6350000e-02   1.0010700e-01   8.3141000e-02  -9.9896000e-02
   2.6810000e+03   1.0441534e+01   2.6314200e-01  -1.2315610e+00   9.7850000e-02   1.0010700e-01   8.2956000e-02  -9.9896000e-02
   2.6820000e+03   1.0445409e+01   6.7877100e-01  -1.1854900e+00   1.0300000e-01   1.0010700e-01   8.2768000e-02  -9.9896000e-02
   2.6830000e+03   1.0449316e+01   4.9565100e-01  -1.3013950e+00   6.6950000e-02   1.0010600e-01   8.2578000e-02  -9.9896000e-02
   2.6840000e+03   1.0453200e+01   9.4087000e-02  -1.4095030e+00   6.1800000e-02   1.0010600e-01   8.2386000e-02  -9.9897000e-02
   2.6850000e+03   1.0457108e+01   1.0309800e-01  -1.3537960e+00   7.7250000e-02   1.0010600e-01   8.2192000e-02  -9.9897000e-02
   2.6860000e+03   1.0460978e+01   1.4363700e-01  -1.5554110e+00   2.5750000e-02   1.0010600e-01   8.1996000e-02  -9.9897000e-02
   2.6870000e+03   1.0464889e+01   1.1605300e-01  -1.4902050e+00   0.0000000e+00   1.0010600e-01   8.1797000e-02  -9.9897000e-02
   2.6880000e+03   1.0468795e+01   1.6052600e-01  -1.5578560e+00   1.4420000e-01   1.0010500e-01   8.1595000e-02  -9.9897000e-02
   2.6890000e+03   1.0472689e+01   2.8596600e-01  -1.6583260e+00   1.5450000e-01   1.0010500e-01   8.1391000e-02  -9.9897000e-02
   2.6900000e+03   1.0476575e+01   8.3391000e-02  -1.6825250e+00   1.1845000e-01   1.0010400e-01   8.1184000e-02  -9.9897000e-02
   2.6910000e+03   1.0480471e+01   1.4542700e-01  -1.7921310e+00   2.2145000e-01   1.0010400e-01   8.0975000e-02  -9.9897000e-02
   2.6920000e+03   1.0484379e+01   9.7649000e-02  -1.8730200e+00   2.4720000e-01   1.0010400e-01   8.0762000e-02  -9.9897000e-02
   2.6930000e+03   1.0488274e+01   2.8307600e-01  -1.8613280e+00   2.2145000e-01   1.0010400e-01   8.0546000e-02  -9.9896000e-02
   2.6940000e+03   1.0492157e+01  -8.4216000e-02  -2.1309050e+00   2.1630000e-01   1.0010300e-01   8.0327000e-02  -9.9896000e-02
   2.6950000e+03   1.0496047e+01   7.2046000e-02  -2.1629150e+00   2.5750000e-01   1.0010300e-01   8.0105000e-02  -9.9895000e-02
   2.6960000e+03   1.0499952e+01   5.0525000e-02  -2.1411750e+00   2.3175000e-01   1.0010300e-01   7.9879000e-02  -9.9895000e-02
   2.6970000e+03   1.0503858e+01   2.8618000e-02  -2.3663910e+00   2.3690000e-01   1.0010200e-01   7.9649000e-02  -9.9894000e-02
   2.6980000e+03   1.0507745e+01  -2.7105000e-02  -2.4778000e+00   2.7295000e-01   1.0010200e-01   7.9415000e-02  -9.9894000e-02
   2.6990000e+03   1.0511630e+01   1.2721900e-01  -2.4560110e+00   3.0900000e-01   1.0010200e-01   7.9177000e-02  -9.9893000e-02
   2.7000000e+03   1.0515537e+01  -9.9030000e-03  -2.5738310e+00   3.1930000e-01   1.0010100e-01   7.8935000e-02  -9.9892000e-02
   2.7010000e+03   1.0519444e+01  -1.3792300e-01  -2.6310120e+00   2.9355000e-01   1.0010100e-01   7.8688000e-02  -9.9892000e-02
   2.7020000e+03   1.0523335e+01  -1.1924000e-01  -2.7318640e+00   2.6780000e-01   1.0010000e-01   7.8437000e-02  -9.9891000e-02
   2.7030000e+03   1.0527221e+01  -1.0487100e-01  -2.6753400e+00   2.4205000e-01   1.0010000e-01   7.8182000e-02  -9.9891000e-02
   2.7040000e+03   1.0531116e+01  -9.6591000e-02  -2.8714400e+00   2.3175000e-01   1.0009900e-01   7.7922000e-02  -9.9890000e-02
   2.7050000e+03   1.0535024e+01  -1.9289200e-01  -2.8202870e+00   2.1115000e-01   1.0009800e-01   7.7657000e-02  -9.9890000e-02
   2.7060000e+03   1.0538919e+01  -1.4772800e-01  -2.9026710e+00   2.5235000e-01   1.0009600e-01   7.7387000e-02  -9.9890000e-02
   2.7070000e+03   1.0542805e+01  -3.4866200e-01  -2.9446330e+00   2.2660000e-01   1.0009400e-01   7.7112000e-02  -9.9890000e-02
   2.7080000e+03   1.0546700e+01  -2.1059300e-01  -2.9353650e+00   2.2660000e-01   1.0009200e-01   7.6833000e-02  -9.9890000e-02
   2.7090000e+03   1.0550595e+01  -2.7062800e-01  -3.0221530e+00   2.7295000e-01   1.0008900e-01   7.6548000e-02  -9.9890000e-02
   2.7100000e+03   1.0554505e+01  -1.1375270e+00  -2.9957250e+00   2.8325000e-01   1.0008600e-01   7.6259000e-02  -9.9891000e-02
   2.7110000e+03   1.0558389e+01  -2.6804800e-01  -2.9767110e+00   2.7295000e-01   1.0008200e-01   7.5965000e-02  -9.9891000e-02
   2.7120000e+03   1.0562286e+01  -3.0354200e-01  -2.9860410e+00   3.0385000e-01   1.0007800e-01   7.5665000e-02  -9.9891000e-02
   2.7130000e+03   1.0566182e+01   8.0127000e-02  -2.9739600e+00   3.2445000e-01   1.0007300e-01   7.5361000e-02  -9.9891000e-02
   2.7140000e+03   1.0570088e+01  -2.7715300e-01  -3.1643040e+00   2.4720000e-01   1.0006700e-01   7.5052000e-02  -9.9891000e-02
   2.7150000e+03   1.0573986e+01  -3.7550300e-01  -3.0980200e+00   3.7595000e-01   1.0006100e-01   7.4738000e-02  -9.9891000e-02
   2.7160000e+03   1.0577858e+01  -2.4866700e-01  -3.3176210e+00   4.0685000e-01   1.0005500e-01   7.4418000e-02  -9.9891000e-02
   2.7170000e+03   1.0581762e+01  -1.3105410e+00  -3.4564690e+00   3.8110000e-01   1.0004800e-01   7.4092000e-02  -9.9890000e-02
   2.7180000e+03   1.0585672e+01  -3.3863400e-01  -3.5554170e+00   5.3560000e-01   1.0004000e-01   7.3761000e-02  -9.9890000e-02
   2.7190000e+03   1.0589568e+01  -3.8412300e-01  -3.8074110e+00   4.5835000e-01   1.0003200e-01   7.3424000e-02  -9.9889000e-02
   2.7200000e+03   1.0593451e+01  -1.0158460e+00  -3.9230920e+00   4.2230000e-01   1.0002300e-01   7.3081000e-02  -9.9888000e-02
   2.7210000e+03   1.0597344e+01  -4.0254300e-01  -4.1094660e+00   5.4590000e-01   1.0001400e-01   7.2731000e-02  -9.9887000e-02
   2.7220000e+03   1.0601244e+01  -7.9531500e-01  -4.2183370e+00   5.2015000e-01   1.0000300e-01   7.2374000e-02  -9.9887000e-02
   2.7230000e+03   1.0605131e+01  -5.3774600e-01  -4.5593240e+00   5.2015000e-01   9.9992000e-02   7.2010000e-02  -9.9886000e-02
   2.7240000e+03   1.0609013e+01  -5.9154600e-01  -4.6196480e+00   4.9440000e-01   9.9980000e-02   7.1638000e-02  -9.9885000e-02
   2.7250000e+03   1.0612902e+01  -5.3165000e-01  -4.7936730e+00   5.4590000e-01   9.9967000e-02   7.1259000e-02  -9.9884000e-02
   2.7260000e+03   1.0616786e+01  -4.5571700e-01  -4.8178760e+00   5.3560000e-01   9.9953000e-02   7.0871000e-02  -9.9883000e-02
   2.7270000e+03   1.0620682e+01  -5.5255700e-01  -4.9129890e+00   5.4590000e-01   9.9938000e-02   7.0476000e-02  -9.9883000e-02
   2.7280000e+03   1.0624584e+01  -6.2267300e-01  -5.0834610e+00   5.1500000e-01   9.9922000e-02   7.0072000e-02  -9.9882000e-02
   2.7290000e+03   1.0628504e+01  -5.9571700e-01  -5.0940180e+00   4.9955000e-01   9.9905000e-02   6.9660000e-02  -9.9882000e-02
   2.7300000e+03   1.0632409e+01  -7.2235100e-01  -5.0938510e+00   4.9955000e-01   9.9887000e-02   6.9239000e-02  -9.9882000e-02
   2.7310000e+03   1.0636307e+01  -5.3983500e-01  -5.0854050e+00   3.9140000e-01   9.9873000e-02   6.8809000e-02  -9.9882000e-02
   2.7320000e+03   1.0640202e+01  -1.1329410e+00  -5.0035680e+00   4.1715000e-01   9.9861000e-02   6.8372000e-02  -9.9882000e-02
   2.7330000e+03   1.0644099e+01  -1.1924350e+00  -4.9305200e+00   3.7595000e-01   9.9851000e-02   6.7925000e-02  -9.9882000e-02
   2.7340000e+03   1.0647973e+01  -1.2320980e+00  -4.9239980e+00   3.6565000e-01   9.9844000e-02   6.7471000e-02  -9.9883000e-02
   2.7350000e+03   1.0651860e+01  -1.4461220e+00  -4.9281830e+00   2.7810000e-01   9.9839000e-02   6.7008000e-02  -9.9883000e-02
   2.7360000e+03   1.0655747e+01  -1.6114950e+00  -4.6997750e+00   3.3990000e-01   9.9835000e-02   6.6537000e-02  -9.9884000e-02
   2.7370000e+03   1.0659643e+01  -1.6261500e+00  -4.8572100e+00   2.9870000e-01   9.9833000e-02   6.6058000e-02  -9.9885000e-02
   2.7380000e+03   1.0663539e+01  -1.3787660e+00  -4.6543540e+00   2.5750000e-01   9.9832000e-02   6.5571000e-02  -9.9886000e-02
   2.7390000e+03   1.0667447e+01  -1.6257900e+00  -4.6761910e+00   3.2445000e-01   9.9831000e-02   6.5076000e-02  -9.9887000e-02
   2.7400000e+03   1.0671358e+01  -1.5890160e+00  -4.6749780e+00   3.9655000e-01   9.9832000e-02   6.4573000e-02  -9.9888000e-02
   2.7410000e+03   1.0675264e+01  -1.5780850e+00  -4.6521560e+00   3.8110000e-01   9.9832000e-02   6.4063000e-02  -9.9888000e-02
   2.7420000e+03   1.0679159e+01  -1.9306240e+00  -4.7243250e+00   4.6350000e-01   9.9834000e-02   6.3544000e-02  -9.9889000e-02
   2.7430000e+03   1.0683059e+01  -1.5896080e+00  -4.6742220e+00   4.7380000e-01   9.9835000e-02   6.3018000e-02  -9.9889000e-02
   2.7440000e+03   1.0686954e+01  -1.3396230e+00  -4.8069350e+00   4.7380000e-01   9.9838000e-02   6.2484000e-02  -9.9889000e-02
   2.7450000e+03   1.0690838e+01  -1.4717780e+00  -4.8147110e+00   5.0985000e-01   9.9840000e-02   6.1942000e-02  -9.9888000e-02
   2.7460000e+03   1.0694719e+01  -1.4717300e+00  -4.8570250e+00   5.0470000e-01   9.9842000e-02   6.1391000e-02  -9.9888000e-02
   2.7470000e+03   1.0698602e+01  -1.2396240e+00  -4.8301240e+00   4.8925000e-01   9.9845000e-02   6.0833000e-02  -9.9887000e-02
   2.7480000e+03   1.0702497e+01  -1.2687750e+00  -4.9298210e+00   4.7380000e-01   9.9847000e-02   6.0266000e-02  -9.9887000e-02
   2.7490000e+03   1.0706393e+01  -1.8463460e+00  -5.2052660e+00   5.2015000e-01   9.9850000e-02   5.9691000e-02  -9.9886000e-02
   2.7500000e+03   1.0710311e+01  -1.1758020e+00  -5.1868660e+00   4.8925000e-01   9.9852000e-02   5.9107000e-02  -9.9886000e-02
   2.7510000e+03   1.0714222e+01  -1.5662190e+00  -5.4171320e+00   6.1285000e-01   9.9854000e-02   5.8515000e-02  -9.9885000e-02
   2.7520000e+03   1.0718122e+01  -1.0636200e+00  -5.4175510e+00   5.0985000e-01   9.9856000e-02   5.7913000e-02  -9.9884000e-02
   2.7530000e+03   1.0722027e+01  -1.0825600e+00  -5.5750200e+00   5.2015000e-01   9.9859000e-02   5.7303000e-02  -9.9884000e-02
   2.7540000e+03   1.0725915e+01  -1.1271280e+00  -5.6563100e+00   5.4590000e-01   9.9861000e-02   5.6683000e-02  -9.9883000e-02
   2.7550000e+03   1.0729800e+01  -8.9298400e-01  -5.7835900e+00   4.5835000e-01   9.9863000e-02   5.6053000e-02  -9.9883000e-02
   2.7560000e+03   1.0733670e+01  -9.6907200e-01  -5.9662740e+00   4.7895000e-01   9.9865000e-02   5.5414000e-02  -9.9882000e-02
   2.7570000e+03   1.0737571e+01  -1.8486260e+00  -5.8137160e+00   4.7895000e-01   9.9867000e-02   5.4765000e-02  -9.9882000e-02
   2.7580000e+03   1.0741456e+01  -1.1202830e+00  -5.9918780e+00   5.0985000e-01   9.9868000e-02   5.4106000e-02  -9.9882000e-02
   2.7590000e+03   1.0745353e+01  -1.0922470e+00  -5.9921360e+00   4.9440000e-01   9.9868000e-02   5.3437000e-02  -9.9882000e-02
   2.7600000e+03   1.0749249e+01  -7.8978700e-01  -5.9325210e+00   4.0685000e-01   9.9868000e-02   5.2758000e-02  -9.9882000e-02
   2.7610000e+03   1.0753175e+01  -1.3199790e+00  -5.8912100e+00   4.4805000e-01   9.9868000e-02   5.2069000e-02  -9.9882000e-02
   2.7620000e+03   1.0757080e+01  -1.2342810e+00  -5.8860450e+00   3.4505000e-01   9.9867000e-02   5.1370000e-02  -9.9883000e-02
   2.7630000e+03   1.0760975e+01  -1.1090590e+00  -5.6713510e+00   3.1415000e-01   9.9865000e-02   5.0661000e-02  -9.9883000e-02
   2.7640000e+03   1.0764870e+01  -2.1166510e+00  -5.9003990e+00   3.2445000e-01   9.9864000e-02   4.9942000e-02  -9.9884000e-02
   2.7650000e+03   1.0768766e+01  -1.5717700e+00  -5.6779450e+00   1.8540000e-01   9.9862000e-02   4.9213000e-02  -9.9885000e-02
   2.7660000e+03   1.0772643e+01  -1.5891670e+00  -5.4902630e+00   3.1415000e-01   9.9860000e-02   4.8476000e-02  -9.9886000e-02
   2.7670000e+03   1.0776530e+01  -1.3566520e+00  -5.5661260e+00   2.5750000e-01   9.9857000e-02   4.7728000e-02  -9.9887000e-02
   2.7680000e+03   1.0780416e+01  -2.4473120e+00  -5.4380500e+00   2.8325000e-01   9.9854000e-02   4.6972000e-02  -9.9888000e-02
   2.7690000e+03   1.0784310e+01  -1.9642550e+00  -5.4438760e+00   3.1415000e-01   9.9852000e-02   4.6206000e-02  -9.9889000e-02
   2.7700000e+03   1.0788206e+01  -2.3150800e+00  -5.4489830e+00   2.6265000e-01   9.9849000e-02   4.5431000e-02  -9.9890000e-02
   2.7710000e+03   1.0792118e+01  -2.1445450e+00  -5.2649830e+00   2.4205000e-01   9.9846000e-02   4.4648000e-02  -9.9891000e-02
   2.7720000e+03   1.0796035e+01  -2.0548800e+00  -5.3868980e+00   2.6265000e-01   9.9843000e-02   4.3855000e-02  -9.9891000e-02
   2.7730000e+03   1.0799934e+01  -1.5378290e+00  -5.3099180e+00   3.1930000e-01   9.9840000e-02   4.3053000e-02  -9.9891000e-02
   2.7740000e+03   1.0803831e+01  -1.6620220e+00  -5.3850310e+00   2.8325000e-01   9.9837000e-02   4.2243000e-02  -9.9892000e-02
   2.7750000e+03   1.0807726e+01  -2.1048540e+00  -5.4878860e+00   3.8625000e-01   9.9834000e-02   4.1423000e-02  -9.9892000e-02
   2.7760000e+03   1.0811607e+01  -2.1327470e+00  -5.4518840e+00   3.5535000e-01   9.9832000e-02   4.0594000e-02  -9.9891000e-02
   2.7770000e+03   1.0815533e+01  -2.0688940e+00  -5.5613280e+00   3.5535000e-01   9.9829000e-02   3.9756000e-02  -9.9891000e-02
   2.7780000e+03   1.0819429e+01  -1.6790550e+00  -5.5897960e+00   3.8110000e-01   9.9828000e-02   3.8909000e-02  -9.9891000e-02
   2.7790000e+03   1.0823318e+01  -2.0060840e+00  -5.6134380e+00   2.6780000e-01   9.9827000e-02   3.8052000e-02  -9.9890000e-02
   2.7800000e+03   1.0827196e+01  -1.8679160e+00  -5.7183640e+00   3.2960000e-01   9.9827000e-02   3.7185000e-02  -9.9890000e-02
   2.7810000e+03   1.0831118e+01  -1.8096550e+00  -5.7650480e+00   3.0900000e-01   9.9827000e-02   3.6310000e-02  -9.9890000e-02
   2.7820000e+03   1.0835008e+01  -1.7711120e+00  -5.6857310e+00   2.8840000e-01   9.9828000e-02   3.5424000e-02  -9.9890000e-02
   2.7830000e+03   1.0838905e+01  -1.6843320e+00  -5.7261160e+00   2.7295000e-01   9.9829000e-02   3.4529000e-02  -9.9889000e-02
   2.7840000e+03   1.0842791e+01  -1.6086130e+00  -5.8800470e+00   1.2875000e-01   9.9831000e-02   3.3623000e-02  -9.9889000e-02
   2.7850000e+03   1.0846687e+01  -1.6561720e+00  -5.6200240e+00   2.1115000e-01   9.9833000e-02   3.2709000e-02  -9.9890000e-02
   2.7860000e+03   1.0850592e+01  -1.4495020e+00  -5.7325980e+00   5.1500000e-02   9.9835000e-02   3.1784000e-02  -9.9890000e-02
   2.7870000e+03   1.0854489e+01  -1.6751680e+00  -5.7125180e+00   4.6350000e-02   9.9837000e-02   3.0850000e-02  -9.9891000e-02
   2.7880000e+03   1.0858373e+01  -1.7455320e+00  -5.4386540e+00  -1.5450000e-02   9.9839000e-02   2.9907000e-02  -9.9892000e-02
   2.7890000e+03   1.0862272e+01  -1.7992040e+00  -5.4771060e+00  -5.6650000e-02   9.9841000e-02   2.8955000e-02  -9.9893000e-02
   2.7900000e+03   1.0866178e+01  -1.8580370e+00  -5.4128230e+00  -6.6950000e-02   9.9843000e-02   2.7993000e-02  -9.9894000e-02
   2.7910000e+03   1.0870069e+01  -1.9051590e+00  -5.2253690e+00  -5.6650000e-02   9.9843000e-02   2.7022000e-02  -9.9896000e-02
   2.7920000e+03   1.0873958e+01  -2.0276500e+00  -5.2859530e+00  -1.5450000e-02   9.9844000e-02   2.6043000e-02  -9.9897000e-02
   2.7930000e+03   1.0877850e+01  -2.5833460e+00  -5.1545710e+00  -5.1500000e-02   9.9844000e-02   2.5054000e-02  -9.9898000e-02
   2.7940000e+03   1.0881749e+01  -2.1746180e+00  -5.2694660e+00  -5.1500000e-03   9.9842000e-02   2.4057000e-02  -9.9899000e-02
   2.7950000e+03   1.0885658e+01  -2.6329160e+00  -5.0927360e+00   9.7850000e-02   9.9840000e-02   2.3051000e-02  -9.9900000e-02
   2.7960000e+03   1.0889541e+01  -2.8065250e+00  -5.3487520e+00  -5.6650000e-02   9.9838000e-02   2.2036000e-02  -9.9901000e-02
   2.7970000e+03   1.0893437e+01  -2.8762720e+00  -5.2920090e+00  -8.2400000e-02   9.9834000e-02   2.1013000e-02  -9.9902000e-02
   2.7980000e+03   1.0897333e+01  -2.6793320e+00  -5.0446570e+00   1.0300000e-02   9.9829000e-02   1.9980000e-02  -9.9903000e-02
   2.7990000e+03   1.0901239e+01  -3.0532080e+00  -5.2669620e+00   0.0000000e+00   9.9824000e-02   1.8939000e-02  -9.9904000e-02
   2.8000000e+03   1.0905124e+01  -3.1629960e+00  -5.2251950e+00  -8.7550000e-02   9.9818000e-02   1.7889000e-02  -9.9905000e-02
   2.8010000e+03   1.0909020e+01  -2.9659030e+00  -5.1398200e+00  -1.5450000e-02   9.9813000e-02   1.6831000e-02  -9.9906000e-02
   2.8020000e+03   1.0912915e+01  -2.8769220e+00  -5.1314950e+00   4.6350000e-02   9.9809000e-02   1.5764000e-02  -9.9907000e-02
   2.8030000e+03   1.0916821e+01  -2.5483740e+00  -4.9462240e+00  -9.2700000e-02   9.9805000e-02   1.4688000e-02  -9.9908000e-02
   2.8040000e+03   1.0920719e+01  -2.7257650e+00  -4.9696870e+00  -2.5750000e-02   9.9801000e-02   1.3604000e-02  -9.9909000e-02
   2.8050000e+03   1.0924602e+01  -2.5763130e+00  -4.7946870e+00   3.0900000e-02   9.9799000e-02   1.2512000e-02  -9.9910000e-02
   2.8060000e+03   1.0928497e+01  -2.3606430e+00  -4.7070130e+00  -6.1800000e-02   9.9798000e-02   1.1411000e-02  -9.9911000e-02
   2.8070000e+03   1.0932405e+01  -2.2449990e+00  -4.5338930e+00   5.1500000e-03   9.9798000e-02   1.0303000e-02  -9.9912000e-02
   2.8080000e+03   1.0936303e+01  -2.0558420e+00  -4.5654910e+00   1.5450000e-02   9.9800000e-02   9.1880000e-03  -9.9914000e-02
   2.8090000e+03   1.0940199e+01  -1.9113110e+00  -4.3245400e+00  -7.7250000e-02   9.9803000e-02   8.0650000e-03  -9.9915000e-02
   2.8100000e+03   1.0944077e+01  -1.9132160e+00  -4.4086190e+00  -5.1500000e-03   9.9806000e-02   6.9340000e-03  -9.9916000e-02
   2.8110000e+03   1.0947979e+01  -1.7844970e+00  -4.2175910e+00  -1.4420000e-01   9.9811000e-02   5.7960000e-03  -9.9918000e-02
   2.8120000e+03   1.0951884e+01  -1.7175370e+00  -4.2133940e+00  -9.2700000e-02   9.9816000e-02   4.6510000e-03  -9.9920000e-02
   2.8130000e+03   1.0955770e+01  -1.6101940e+00  -4.1749940e+00  -1.8540000e-01   9.9821000e-02   3.4990000e-03  -9.9922000e-02
   2.8140000e+03   1.0959657e+01  -1.6128310e+00  -4.2156610e+00  -2.5750000e-01   9.9826000e-02   2.3400000e-03  -9.9924000e-02
   2.8150000e+03   1.0963563e+01  -1.4531160e+00  -4.1338800e+00  -1.3905000e-01   9.9831000e-02   1.1740000e-03  -9.9926000e-02
   2.8160000e+03   1.0967470e+01  -1.4791440e+00  -4.1063750e+00  -2.2145000e-01   9.9836000e-02   1.0000000e-06  -9.9929000e-02
   2.8170000e+03   1.0971352e+01  -1.2962180e+00  -4.1673930e+00  -1.4935000e-01   9.9841000e-02  -1.1790000e-03  -9.9933000e-02
   2.8180000e+03   1.0975256e+01  -1.3338710e+00  -4.1253790e+00  -2.2660000e-01   9.9845000e-02  -2.3660000e-03  -9.9936000e-02
   2.8190000e+03   1.0979157e+01  -1.2380550e+00  -4.1379860e+00  -1.9055000e-01   9.9850000e-02  -3.5600000e-03  -9.9940000e-02
   2.8200000e+03   1.0983042e+01  -1.3271430e+00  -4.0221260e+00  -3.0385000e-01   9.9853000e-02  -4.7600000e-03  -9.9944000e-02
   2.8210000e+03   1.0986941e+01  -1.4287520e+00  -4.0181990e+00  -2.8325000e-01   9.9856000e-02  -5.9680000e-03  -9.9949000e-02
   2.8220000e+03   1.0990846e+01  -1.5745540e+00  -3.8420670e+00  -2.9870000e-01   9.9859000e-02  -7.1820000e-03  -9.9954000e-02
   2.8230000e+03   1.0994728e+01  -1.6642020e+00  -3.8373660e+00  -2.5235000e-01   9.9860000e-02  -8.4020000e-03  -9.9960000e-02
   2.8240000e+03   1.0998617e+01  -1.7010800e+00  -3.8038740e+00  -1.9570000e-01   9.9861000e-02  -9.6290000e-03  -9.9966000e-02
   2.8250000e+03   1.1002524e+01  -1.7578590e+00  -3.6084120e+00  -1.6995000e-01   9.9860000e-02  -1.0862000e-02  -9.9973000e-02
   2.8260000e+03   1.1006430e+01  -1.8801920e+00  -3.5237350e+00  -1.4420000e-01   9.9859000e-02  -1.2102000e-02  -9.9979000e-02
   2.8270000e+03   1.1010303e+01  -1.4380140e+00  -3.4180920e+00  -1.0815000e-01   9.9857000e-02  -1.3347000e-02  -9.9986000e-02
   2.8280000e+03   1.1014214e+01  -1.7583610e+00  -3.1570430e+00  -1.0815000e-01   9.9854000e-02  -1.4597000e-02  -9.9993000e-02
   2.8290000e+03   1.1018119e+01  -1.6676690e+00  -3.1901870e+00  -2.0085000e-01   9.9852000e-02  -1.5854000e-02  -1.0000100e-01
   2.8300000e+03   1.1022000e+01  -1.5393260e+00  -2.7552250e+00  -1.0815000e-01   9.9850000e-02  -1.7115000e-02  -1.0000800e-01
   2.8310000e+03   1.1025901e+01  -1.2688630e+00  -2.6484810e+00  -1.4935000e-01   9.9848000e-02  -1.8380000e-02  -1.0001600e-01
   2.8320000e+03   1.1029802e+01  -2.0065820e+00  -2.4628970e+00  -1.9055000e-01   9.9846000e-02  -1.9651000e-02  -1.0002400e-01
   2.8330000e+03   1.1033677e+01  -1.0006780e+00  -2.3108540e+00  -2.2145000e-01   9.9845000e-02  -2.0925000e-02  -1.0003300e-01
   2.8340000e+03   1.1037581e+01  -1.6879940e+00  -1.9189380e+00  -1.1330000e-01   9.9846000e-02  -2.2203000e-02  -1.0004100e-01
   2.8350000e+03   1.1041470e+01  -6.4893500e-01  -1.8567300e+00  -1.2875000e-01   9.9847000e-02  -2.3484000e-02  -1.0005000e-01
   2.8360000e+03   1.1045390e+01  -4.4005800e-01  -1.5123680e+00  -1.2875000e-01   9.9849000e-02  -2.4769000e-02  -1.0005900e-01
   2.8370000e+03   1.1049273e+01  -2.6418700e-01  -1.1624500e+00  -1.1330000e-01   9.9852000e-02  -2.6055000e-02  -1.0006900e-01
   2.8380000e+03   1.1053170e+01  -2.8037600e-01  -1.0828420e+00   1.0300000e-02   9.9856000e-02  -2.7344000e-02  -1.0007800e-01
   2.8390000e+03   1.1057080e+01   1.5208800e-01  -8.8434100e-01  -2.1630000e-01   9.9861000e-02  -2.8634000e-02  -1.0008700e-01
   2.8400000e+03   1.1060972e+01   2.0317000e-02  -5.9364800e-01  -5.6650000e-02   9.9866000e-02  -2.9925000e-02  -1.0009700e-01
   2.8410000e+03   1.1064848e+01   2.3740600e-01  -4.3456700e-01  -7.7250000e-02   9.9872000e-02  -3.1217000e-02  -1.0010600e-01
   2.8420000e+03   1.1068757e+01   2.3767900e-01  -2.1475500e-01  -7.2100000e-02   9.9878000e-02  -3.2510000e-02  -1.0011300e-01
   2.8430000e+03   1.1072667e+01  -9.0735900e-01   1.1138000e-02  -1.4420000e-01   9.9884000e-02  -3.3803000e-02  -1.0011900e-01
   2.8440000e+03   1.1076532e+01  -5.8132900e-01   1.0530700e-01  -1.6995000e-01   9.9889000e-02  -3.5096000e-02  -1.0012200e-01
   2.8450000e+03   1.1080445e+01   1.8962500e-01   1.3950400e-01  -9.2700000e-02   9.9894000e-02  -3.6389000e-02  -1.0012400e-01
   2.8460000e+03   1.1084350e+01   1.8745200e-01   1.8825100e-01   5.1500000e-03   9.9898000e-02  -3.7682000e-02  -1.0012500e-01
   2.8470000e+03   1.1088234e+01   3.1539000e-01   1.7889100e-01   1.1330000e-01   9.9902000e-02  -3.8974000e-02  -1.0012400e-01
   2.8480000e+03   1.1092128e+01   3.6830400e-01   1.7927500e-01   1.1845000e-01   9.9905000e-02  -4.0266000e-02  -1.0012200e-01
   2.8490000e+03   1.1096036e+01   3.4914800e-01   1.5047100e-01   5.1500000e-03   9.9909000e-02  -4.1557000e-02  -1.0012000e-01
   2.8500000e+03   1.1099907e+01  -5.1494700e-01   2.7501700e-01  -1.0300000e-02   9.9913000e-02  -4.2848000e-02  -1.0011700e-01
   2.8510000e+03   1.1103816e+01   3.7065000e-02   1.7365600e-01  -8.2400000e-02   9.9917000e-02  -4.4138000e-02  -1.0011400e-01
   2.8520000e+03   1.1107724e+01   3.0089200e-01   4.4165000e-02  -9.7850000e-02   9.9920000e-02  -4.5428000e-02  -1.0011100e-01
   2.8530000e+03   1.1111607e+01   2.9520200e-01   4.3967000e-02  -1.3390000e-01   9.9924000e-02  -4.6718000e-02  -1.0010800e-01
   2.8540000e+03   1.1115504e+01   3.4160900e-01   3.9314000e-02  -1.5450000e-01   9.9928000e-02  -4.8008000e-02  -1.0010600e-01
   2.8550000e+03   1.1119402e+01  -6.2739000e-01   9.4703000e-02  -1.0815000e-01   9.9932000e-02  -4.9297000e-02  -1.0010400e-01
   2.8560000e+03   1.1123306e+01  -6.4899400e-01   1.1283600e-01  -1.0300000e-01   9.9935000e-02  -5.0587000e-02  -1.0010200e-01
   2.8570000e+03   1.1127204e+01   1.8583400e-01  -1.3513300e-01  -4.1200000e-02   9.9937000e-02  -5.1876000e-02  -1.0010100e-01
   2.8580000e+03   1.1131089e+01   1.7027100e-01  -5.0597000e-02  -7.7250000e-02   9.9940000e-02  -5.3165000e-02  -1.0010000e-01
   2.8590000e+03   1.1134981e+01  -5.5210400e-01  -3.4603000e-02   4.6350000e-02   9.9943000e-02  -5.4454000e-02  -1.0010000e-01
   2.8600000e+03   1.1138890e+01   3.5203400e-01  -2.1696300e-01   1.2875000e-01   9.9945000e-02  -5.5743000e-02  -1.0009900e-01
   2.8610000e+03   1.1142790e+01  -3.6052300e-01  -4.1843000e-02   1.3390000e-01   9.9947000e-02  -5.7033000e-02  -1.0009800e-01
   2.8620000e+03   1.1146670e+01  -3.2860400e-01  -1.8202900e-01   1.5965000e-01   9.9950000e-02  -5.8323000e-02  -1.0009700e-01
   2.8630000e+03   1.1150564e+01   2.1722900e-01  -2.6414000e-01  -4.1200000e-02   9.9952000e-02  -5.9613000e-02  -1.0009500e-01
   2.8640000e+03   1.1154459e+01  -7.0167200e-01  -1.1048000e-01  -1.0815000e-01   9.9955000e-02  -6.0903000e-02  -1.0009400e-01
   2.8650000e+03   1.1158358e+01  -3.9314900e-01  -2.7608200e-01  -2.5235000e-01   9.9957000e-02  -6.2194000e-02  -1.0009300e-01
   2.8660000e+03   1.1162247e+01   2.7220000e-03  -7.9051000e-02  -1.9055000e-01   9.9960000e-02  -6.3485000e-02  -1.0009200e-01
   2.8670000e+03   1.1166165e+01   5.6000600e-01  -3.1589100e-01  -1.9570000e-01   9.9963000e-02  -6.4776000e-02  -1.0009200e-01
   2.8680000e+03   1.1170044e+01  -6.6698200e-01   4.9195000e-02  -4.6350000e-02   9.9966000e-02  -6.6067000e-02  -1.0009200e-01
   2.8690000e+03   1.1173941e+01  -3.8561000e-01  -1.4075500e-01   2.5750000e-02   9.9969000e-02  -6.7359000e-02  -1.0009200e-01
   2.8700000e+03   1.1177851e+01   4.2495600e-01  -6.6901000e-02  -9.2700000e-02   9.9973000e-02  -6.8650000e-02  -1.0009200e-01
   2.8710000e+03   1.1181733e+01   2.9767300e-01  -1.0125700e-01   8.7550000e-02   9.9976000e-02  -6.9942000e-02  -1.0009200e-01
   2.8720000e+03   1.1185628e+01  -6.7083800e-01   1.5929900e-01   7.7250000e-02   9.9980000e-02  -7.1233000e-02  -1.0009200e-01
   2.8730000e+03   1.1189581e+01  -5.7430100e-01   8.9186000e-02   4.6350000e-02   9.9983000e-02  -7.2525000e-02  -1.0009200e-01
   2.8740000e+03   1.1193422e+01  -5.9142700e-01   3.1470500e-01   8.7550000e-02   9.9987000e-02  -7.3816000e-02  -1.0009200e-01
   2.8750000e+03   1.1197327e+01   5.8810300e-01  -2.9531000e-02   5.6650000e-02   9.9990000e-02  -7.5107000e-02  -1.0009100e-01
   2.8760000e+03   1.1201225e+01   4.2581700e-01   1.9856000e-01  -3.0900000e-02   9.9994000e-02  -7.6397000e-02  -1.0009100e-01
   2.8770000e+03   1.1205108e+01  -2.0487200e-01   8.7651000e-02  -4.6350000e-02   9.9998000e-02  -7.7687000e-02  -1.0009100e-01
   2.8780000e+03   1.1209002e+01   6.8649000e-02   2.3724000e-01  -1.1845000e-01   1.0000100e-01  -7.8977000e-02  -1.0009000e-01
   2.8790000e+03   1.1212898e+01   8.1905000e-02  -1.8530000e-03  -1.9055000e-01   1.0000400e-01  -8.0266000e-02  -1.0009000e-01
   2.8800000e+03   1.1216807e+01   6.2294900e-01   2.0582400e-01  -1.9570000e-01   1.0000700e-01  -8.1555000e-02  -1.0009100e-01
   2.8810000e+03   1.1220691e+01   3.5340700e-01   4.6616000e-02  -1.7510000e-01   1.0001100e-01  -8.2844000e-02  -1.0009100e-01
   2.8820000e+03   1.1224579e+01  -4.7710000e-03   1.6389500e-01  -1.9055000e-01   1.0001400e-01  -8.4133000e-02  -1.0009200e-01
   2.8830000e+03   1.1228484e+01   4.3931600e-01  -8.6740000e-02   1.0300000e-02   1.0001800e-01  -8.5421000e-02  -1.0009300e-01
   2.8840000e+03   1.1232391e+01   6.8550600e-01  -9.1197000e-02  -8.7550000e-02   1.0002200e-01  -8.6709000e-02  -1.0009400e-01
   2.8850000e+03   1.1236289e+01   3.4990200e-01  -1.6876900e-01   1.0300000e-01   1.0002600e-01  -8.7997000e-02  -1.0009500e-01
   2.8860000e+03   1.1240172e+01   1.3462900e-01  -4.1246000e-02   1.2875000e-01   1.0003000e-01  -8.9285000e-02  -1.0009600e-01
   2.8870000e+03   1.1244069e+01  -1.6444500e-01  -1.0717900e-01   1.1330000e-01   1.0003400e-01  -9.0573000e-02  -1.0009700e-01
   2.8880000e+03   1.1247978e+01   2.2263600e-01  -2.9414200e-01   1.5450000e-02   1.0003900e-01  -9.1862000e-02  -1.0009800e-01
   2.8890000e+03   1.1251870e+01  -5.3000900e-01  -7.0596000e-02  -7.2100000e-02   1.0004300e-01  -9.3150000e-02  -1.0009900e-01
   2.8900000e+03   1.1255778e+01  -5.3240100e-01  -2.2280000e-01  -3.0900000e-02   1.0004700e-01  -9.4346000e-02  -1.0009900e-01
   2.8910000e+03   1.1259647e+01   6.2584500e-01  -4.0904100e-01   1.0300000e-02   1.0005000e-01  -9.5347000e-02  -1.0010000e-01
   2.8920000e+03   1.1263568e+01   3.9286100e-01  -9.0585300e-01  -1.5450000e-02   1.0005400e-01  -9.6178000e-02  -1.0010000e-01
   2.8930000e+03   1.1267448e+01   1.8091900e-01  -2.0260760e+00   2.5750000e-02   1.0005700e-01  -9.6860000e-02  -1.0010000e-01
   2.8940000e+03   1.1271358e+01  -5.0243600e-01  -2.0121990e+00  -5.1500000e-03   1.0006100e-01  -9.7413000e-02  -1.0010000e-01
   2.8950000e+03   1.1275244e+01  -5.4367000e-02  -2.9190730e+00  -1.8025000e-01   1.0006300e-01  -9.7854000e-02  -1.0010000e-01
   2.8960000e+03   1.1279148e+01  -8.8707000e-01  -3.2205860e+00  -8.7550000e-02   1.0006500e-01  -9.8197000e-02  -1.0010100e-01
   2.8970000e+03   1.1283033e+01   2.6789000e-02  -3.6535230e+00  -1.8540000e-01   1.0006600e-01  -9.8455000e-02  -1.0010100e-01
   2.8980000e+03   1.1286939e+01   3.0430700e-01  -3.6129950e+00  -2.4720000e-01   1.0006600e-01  -9.8638000e-02  -1.0010200e-01
   2.8990000e+03   1.1290826e+01   3.1679900e-01  -3.2032280e+00  -2.7810000e-01   1.0006700e-01  -9.8757000e-02  -1.0010200e-01
   2.9000000e+03   1.1294732e+01  -1.5162900e-01  -2.3763240e+00  -1.7510000e-01   1.0006700e-01  -9.8818000e-02  -1.0010300e-01
   2.9010000e+03   1.1298615e+01  -1.5295300e-01  -1.7455650e+00  -2.0085000e-01   1.0006600e-01  -9.8826000e-02  -1.0010300e-01
   2.9020000e+03   1.1302529e+01   4.3360000e-03  -8.4971400e-01  -1.4935000e-01   1.0006600e-01  -9.8789000e-02  -1.0010400e-01
   2.9030000e+03   1.1306449e+01   1.3925000e-01  -2.8254900e-01   5.1500000e-02   1.0006500e-01  -9.8709000e-02  -1.0010400e-01
   2.9040000e+03   1.1310294e+01   4.6322200e-01  -1.5052600e-01  -1.5450000e-02   1.0006500e-01  -9.8591000e-02  -1.0010400e-01
   2.9050000e+03   1.1314210e+01   1.0997800e-01   9.3388200e-01   3.1415000e-01   1.0006500e-01  -9.8440000e-02  -1.0010400e-01
   2.9060000e+03   1.1318095e+01  -1.7449500e-01   1.2663560e+00   5.1500000e-02   1.0006500e-01  -9.8258000e-02  -1.0010300e-01
   2.9070000e+03   1.1322015e+01   2.2832200e-01   1.2458140e+00   1.1330000e-01   1.0006500e-01  -9.8048000e-02  -1.0010200e-01
   2.9080000e+03   1.1325888e+01  -9.6056000e-02   2.4733010e+00   8.7550000e-02   1.0006600e-01  -9.7814000e-02  -1.0010100e-01
   2.9090000e+03   1.1329795e+01   2.7780200e-01   1.7434490e+00  -1.0300000e-02   1.0006700e-01  -9.7557000e-02  -1.0010000e-01
   2.9100000e+03   1.1333668e+01   3.6365300e-01   1.7336030e+00  -7.2100000e-02   1.0006800e-01  -9.7281000e-02  -1.0010000e-01
   2.9110000e+03   1.1337587e+01   8.2332100e-01   1.6695410e+00  -1.3390000e-01   1.0006900e-01  -9.6988000e-02  -1.0009900e-01
   2.9120000e+03   1.1341471e+01   3.2131700e-01   9.1240200e-01  -2.6265000e-01   1.0007100e-01  -9.6680000e-02  -1.0009900e-01
   2.9130000e+03   1.1345383e+01   5.5089200e-01   1.8872100e-01  -5.6650000e-02   1.0007300e-01  -9.6361000e-02  -1.0009900e-01
   2.9140000e+03   1.1349265e+01  -2.8375800e-01   5.1453500e-01  -2.9870000e-01   1.0007500e-01  -9.6033000e-02  -1.0010000e-01
   2.9150000e+03   1.1353172e+01  -5.4898500e-01  -4.2275600e-01  -2.6780000e-01   1.0007700e-01  -9.5697000e-02  -1.0010000e-01
   2.9160000e+03   1.1357055e+01   3.2842600e-01  -3.5798800e-01  -1.0300000e-02   1.0007900e-01  -9.5355000e-02  -1.0010100e-01
   2.9170000e+03   1.1360966e+01  -2.4390200e-01  -2.2895720e+00  -9.7850000e-02   1.0008000e-01  -9.5007000e-02  -1.0010100e-01
   2.9180000e+03   1.1364852e+01  -8.7660000e-02  -7.6870800e-01   1.2360000e-01   1.0008100e-01  -9.4658000e-02  -1.0010200e-01
   2.9190000e+03   1.1368745e+01  -2.3145000e-02  -2.4303980e+00  -1.1845000e-01   1.0008100e-01  -9.4305000e-02  -1.0010100e-01
   2.9200000e+03   1.1372645e+01  -2.5783300e-01  -1.7615320e+00   1.0300000e-01   1.0008100e-01  -9.3952000e-02  -1.0010100e-01
   2.9210000e+03   1.1376544e+01  -2.9727800e-01  -2.2903000e+00  -4.6350000e-02   1.0008100e-01  -9.3597000e-02  -1.0010100e-01
   2.9220000e+03   1.1380431e+01  -3.4716000e-02  -1.3869670e+00  -3.6050000e-02   1.0008000e-01  -9.3241000e-02  -1.0010100e-01
   2.9230000e+03   1.1384324e+01  -1.1776300e-01  -1.6110550e+00   3.6050000e-02   1.0007900e-01  -9.2883000e-02  -1.0010100e-01
   2.9240000e+03   1.1388232e+01   1.7026800e-01  -5.7791500e-01   1.2360000e-01   1.0007700e-01  -9.2523000e-02  -1.0010000e-01
   2.9250000e+03   1.1392118e+01  -1.6785000e-02  -5.7200000e-01  -1.4420000e-01   1.0007600e-01  -9.2161000e-02  -1.0010000e-01
   2.9260000e+03   1.1396024e+01   1.1974100e-01   1.9357300e-01  -8.7550000e-02   1.0007500e-01  -9.1796000e-02  -1.0010000e-01
   2.9270000e+03   1.1399913e+01   2.4264500e-01   2.6291100e-01   1.7510000e-01   1.0007300e-01  -9.1428000e-02  -1.0010000e-01
   2.9280000e+03   1.1403809e+01   1.7174400e-01   1.2848920e+00  -2.5235000e-01   1.0007200e-01  -9.1056000e-02  -1.0010000e-01
   2.9290000e+03   1.1407701e+01  -5.1556600e-01   6.3742100e-01   8.2400000e-02   1.0007100e-01  -9.0680000e-02  -1.0010000e-01
   2.9300000e+03   1.1411605e+01   4.8161600e-01   1.9830890e+00  -2.2145000e-01   1.0007100e-01  -9.0301000e-02  -1.0010000e-01
   2.9310000e+03   1.1415495e+01   1.6469200e-01   1.4047830e+00  -5.1500000e-03   1.0007100e-01  -8.9918000e-02  -1.0010000e-01
   2.9320000e+03   1.1419391e+01   2.7622900e-01   1.6692790e+00  -2.0600000e-01   1.0007100e-01  -8.9531000e-02  -1.0010000e-01
   2.9330000e+03   1.1423286e+01   5.7109600e-01   1.2712910e+00  -1.3390000e-01   1.0007200e-01  -8.9142000e-02  -1.0010100e-01
   2.9340000e+03   1.1427182e+01   5.1471500e-01   1.3298890e+00   8.7550000e-02   1.0007300e-01  -8.8750000e-02  -1.0010100e-01
   2.9350000e+03   1.1431080e+01   2.2722500e-01   5.8809400e-01  -2.9870000e-01   1.0007500e-01  -8.8357000e-02  -1.0010100e-01
   2.9360000e+03   1.1434983e+01  -3.3668900e-01   4.4338300e-01   2.6780000e-01   1.0007600e-01  -8.7962000e-02  -1.0010200e-01
   2.9370000e+03   1.1438877e+01   1.0261100e-01   4.3439900e-01  -2.0600000e-02   1.0007800e-01  -8.7568000e-02  -1.0010100e-01
   2.9380000e+03   1.1442777e+01  -1.5459900e-01  -6.5895000e-01  -2.4720000e-01   1.0007900e-01  -8.7174000e-02  -1.0010100e-01
   2.9390000e+03   1.1446660e+01   3.8416000e-02   2.1178200e-01   7.2100000e-02   1.0008000e-01  -8.6781000e-02  -1.0010100e-01
   2.9400000e+03   1.1450571e+01  -5.6999600e-01  -1.5749740e+00   2.0600000e-02   1.0008100e-01  -8.6389000e-02  -1.0010100e-01
   2.9410000e+03   1.1454453e+01  -4.7521000e-01  -6.8938500e-01   1.6995000e-01   1.0008200e-01  -8.5999000e-02  -1.0010100e-01
   2.9420000e+03   1.1458352e+01  -1.0346600e-01  -1.6906370e+00  -2.2660000e-01   1.0008200e-01  -8.5611000e-02  -1.0010100e-01
   2.9430000e+03   1.1462261e+01  -4.8332600e-01  -1.4898040e+00   1.2875000e-01   1.0008200e-01  -8.5225000e-02  -1.0010100e-01
   2.9440000e+03   1.1466141e+01  -2.7938300e-01  -1.7035690e+00  -1.3390000e-01   1.0008100e-01  -8.4841000e-02  -1.0010100e-01
   2.9450000e+03   1.1470051e+01  -1.5914700e-01  -1.1430730e+00  -6.6950000e-02   1.0008100e-01  -8.4459000e-02  -1.0010100e-01
   2.9460000e+03   1.1473935e+01  -8.4659600e-01  -1.1890730e+00   1.9570000e-01   1.0008000e-01  -8.4078000e-02  -1.0010100e-01
   2.9470000e+03   1.1477839e+01  -7.7460000e-02  -3.2467400e-01  -9.2700000e-02   1.0007900e-01  -8.3698000e-02  -1.0010000e-01
   2.9480000e+03   1.1481727e+01   2.2868000e-02  -5.6191400e-01  -4.6350000e-02   1.0007800e-01  -8.3317000e-02  -1.0010000e-01
   2.9490000e+03   1.1485635e+01   1.1980000e-01   9.6096000e-02  -2.2145000e-01   1.0007700e-01  -8.2936000e-02  -1.0010000e-01
   2.9500000e+03   1.1489519e+01   2.1317100e-01   3.7410000e-01   1.5450000e-01   1.0007700e-01  -8.2553000e-02  -1.0010100e-01
   2.9510000e+03   1.1493425e+01   1.0693400e-01   7.3554800e-01  -1.5450000e-02   1.0007600e-01  -8.2169000e-02  -1.0010100e-01
   2.9520000e+03   1.1497307e+01   1.6563100e-01   6.5788200e-01  -1.5450000e-02   1.0007600e-01  -8.1783000e-02  -1.0010000e-01
   2.9530000e+03   1.1501214e+01   3.0773200e-01   1.0771660e+00  -5.1500000e-03   1.0007600e-01  -8.1395000e-02  -1.0010000e-01
   2.9540000e+03   1.1505102e+01  -2.5971400e-01   1.3413670e+00  -5.1500000e-02   1.0007700e-01  -8.1006000e-02  -1.0010000e-01
   2.9550000e+03   1.1509009e+01   4.3166700e-01   1.5042540e+00   1.0815000e-01   1.0007700e-01  -8.0614000e-02  -1.0010000e-01
   2.9560000e+03   1.1512893e+01   3.2559800e-01   6.4031300e-01  -9.2700000e-02   1.0007800e-01  -8.0220000e-02  -1.0010000e-01
   2.9570000e+03   1.1516796e+01   5.2343100e-01   1.5459160e+00  -1.3390000e-01   1.0007900e-01  -7.9825000e-02  -1.0010000e-01
   2.9580000e+03   1.1520685e+01   1.2478800e-01   3.0343500e-01  -3.6050000e-02   1.0008000e-01  -7.9429000e-02  -1.0010000e-01
   2.9590000e+03   1.1524595e+01   6.3534900e-01   5.5797500e-01   0.0000000e+00   1.0008100e-01  -7.9033000e-02  -1.0010100e-01
   2.9600000e+03   1.1528477e+01   1.6086700e-01   3.9727100e-01  -8.2400000e-02   1.0008200e-01  -7.8637000e-02  -1.0010100e-01
   2.9610000e+03   1.1532372e+01  -4.2860000e-02  -9.7735000e-02   1.0300000e-02   1.0008400e-01  -7.8240000e-02  -1.0010100e-01
   2.9620000e+03   1.1536267e+01  -3.4842600e-01  -2.7285400e-01  -1.5450000e-01   1.0008500e-01  -7.7845000e-02  -1.0010100e-01
   2.9630000e+03   1.1540166e+01   6.0689000e-02  -9.2636200e-01   6.6950000e-02   1.0008500e-01  -7.7451000e-02  -1.0010100e-01
   2.9640000e+03   1.1544059e+01  -3.0028000e-02  -7.3619400e-01  -2.3175000e-01   1.0008600e-01  -7.7059000e-02  -1.0010100e-01
   2.9650000e+03   1.1547968e+01  -7.0391700e-01  -1.0394940e+00   1.5965000e-01   1.0008600e-01  -7.6668000e-02  -1.0010100e-01
   2.9660000e+03   1.1551852e+01   4.4636000e-02  -1.3629760e+00   0.0000000e+00   1.0008600e-01  -7.6280000e-02  -1.0010100e-01
   2.9670000e+03   1.1555762e+01  -4.8871000e-02  -1.2367810e+00  -1.0300000e-02   1.0008600e-01  -7.5893000e-02  -1.0010100e-01
   2.9680000e+03   1.1559643e+01  -2.3572300e-01  -1.3252030e+00  -5.1500000e-03   1.0008600e-01  -7.5508000e-02  -1.0010000e-01
   2.9690000e+03   1.1563549e+01  -1.0922400e-01  -1.1743380e+00  -3.6050000e-02   1.0008500e-01  -7.5124000e-02  -1.0010000e-01
   2.9700000e+03   1.1567435e+01   1.0789000e-02  -4.0589800e-01  -3.6050000e-02   1.0008400e-01  -7.4742000e-02  -1.0010000e-01
   2.9710000e+03   1.1571349e+01  -4.6497000e-02  -4.8709600e-01  -7.2100000e-02   1.0008300e-01  -7.4359000e-02  -1.0010000e-01
   2.9720000e+03   1.1575226e+01   1.3143400e-01  -2.0460300e-01  -1.7510000e-01   1.0008200e-01  -7.3976000e-02  -1.0010100e-01
   2.9730000e+03   1.1579135e+01   2.6659700e-01   1.5761500e-01  -8.7550000e-02   1.0008100e-01  -7.3592000e-02  -1.0010100e-01
   2.9740000e+03   1.1583020e+01   2.4004500e-01   4.9651600e-01   1.2875000e-01   1.0008000e-01  -7.3207000e-02  -1.0010100e-01
   2.9750000e+03   1.1586926e+01   1.2390500e-01   6.8908700e-01  -1.0300000e-01   1.0008000e-01  -7.2820000e-02  -1.0010100e-01
   2.9760000e+03   1.1590810e+01   3.1513400e-01   7.6814200e-01   6.6950000e-02   1.0008000e-01  -7.2433000e-02  -1.0010100e-01
   2.9770000e+03   1.1594719e+01   4.1734700e-01   9.7709600e-01   3.0900000e-02   1.0008000e-01  -7.2043000e-02  -1.0010100e-01
   2.9780000e+03   1.1598601e+01   4.1657000e-02   9.7561500e-01  -5.6650000e-02   1.0008100e-01  -7.1652000e-02  -1.0010000e-01
   2.9790000e+03   1.1602509e+01   4.1295700e-01   9.5340600e-01   4.1200000e-02   1.0008100e-01  -7.1259000e-02  -1.0010000e-01
   2.9800000e+03   1.1606394e+01   1.5952600e-01   8.5230700e-01  -1.9055000e-01   1.0008200e-01  -7.0865000e-02  -1.0010000e-01
   2.9810000e+03   1.1610292e+01   1.4164900e-01   8.5457200e-01  -9.2700000e-02   1.0008300e-01  -7.0471000e-02  -1.0010000e-01
   2.9820000e+03   1.1614185e+01   5.6749000e-02   2.6890100e-01   5.1500000e-03   1.0008500e-01  -7.0075000e-02  -1.0010100e-01
   2.9830000e+03   1.1618092e+01   1.6720600e-01   5.0165300e-01  -5.1500000e-02   1.0008600e-01  -6.9680000e-02  -1.0010100e-01
   2.9840000e+03   1.1621979e+01   1.5684500e-01   1.3350200e-01   4.6350000e-02   1.0008700e-01  -6.9285000e-02  -1.0010100e-01
   2.9850000e+03   1.1625873e+01   1.9904100e-01  -3.8387000e-01   1.0300000e-02   1.0008800e-01  -6.8890000e-02  -1.0010100e-01
   2.9860000e+03   1.1629766e+01   6.1153400e-01  -5.0756800e-01   9.2700000e-02   1.0008900e-01  -6.8496000e-02  -1.0010100e-01
   2.9870000e+03   1.1633668e+01  -1.2970900e-01  -6.3944600e-01  -4.1200000e-02   1.0009000e-01  -6.8104000e-02  -1.0010100e-01
   2.9880000e+03   1.1637562e+01   2.2872300e-01  -9.2374500e-01   1.4420000e-01   1.0009100e-01  -6.7713000e-02  -1.0010100e-01
   2.9890000e+03   1.1641457e+01   1.3285300e-01  -1.4390240e+00  -1.2875000e-01   1.0009200e-01  -6.7323000e-02  -1.0010100e-01
   2.9900000e+03   1.1645364e+01  -3.1540000e-03  -8.1703900e-01  -2.0600000e-02   1.0009200e-01  -6.6936000e-02  -1.0010100e-01
   2.9910000e+03   1.1649253e+01  -1.0489900e-01  -1.1890510e+00  -4.6350000e-02   1.0009300e-01  -6.6550000e-02  -1.0010100e-01
   2.9920000e+03   1.1653155e+01   2.4313000e-02  -1.0416800e+00  -8.2400000e-02   1.0009300e-01  -6.6165000e-02  -1.0010100e-01
   2.9930000e+03   1.1657040e+01  -2.1326000e-02  -4.8489500e-01  -6.6950000e-02   1.0009300e-01  -6.5781000e-02  -1.0010100e-01
   2.9940000e+03   1.1660947e+01   3.5500000e-04  -3.0032000e-01   3.0900000e-02   1.0009400e-01  -6.5397000e-02  -1.0010100e-01
   2.9950000e+03   1.1664822e+01  -6.7904400e-01  -1.5819200e-01  -7.2100000e-02   1.0009400e-01  -6.5013000e-02  -1.0010100e-01
   2.9960000e+03   1.1668750e+01   2.3533900e-01   1.2479000e-02  -3.6050000e-02   1.0009300e-01  -6.4628000e-02  -1.0010100e-01
   2.9970000e+03   1.1672624e+01   9.4712000e-02   3.1897700e-01   1.2875000e-01   1.0009300e-01  -6.4243000e-02  -1.0010100e-01
   2.9980000e+03   1.1676519e+01   4.2018400e-01   6.6611000e-01  -4.1200000e-02   1.0009300e-01  -6.3856000e-02  -1.0010100e-01
   2.9990000e+03   1.1680415e+01   5.4745200e-01   1.8951700e-01   9.2700000e-02   1.0009400e-01  -6.3468000e-02  -1.0010100e-01
   3.0000000e+03   1.1684323e+01   2.8471300e-01   9.2770500e-01  -7.7250000e-02   1.0009500e-01  -6.3079000e-02  -1.0010000e-01
   3.0010000e+03   1.1688226e+01   1.7544400e-01   5.8078600e-01  -6.1800000e-02   1.0009500e-01  -6.2689000e-02  -1.0010000e-01
   3.0020000e+03   1.1692114e+01   1.4429800e-01   9.3850300e-01  -2.0600000e-01   1.0009600e-01  -6.2298000e-02  -1.0010000e-01
   3.0030000e+03   1.1696012e+01   2.1561300e-01   5.8146100e-01   2.0600000e-02   1.0009700e-01  -6.1905000e-02  -1.0010000e-01
   3.0040000e+03   1.1699895e+01  -6.8424200e-01   6.9420400e-01  -2.2660000e-01   1.0009800e-01  -6.1512000e-02  -1.0010000e-01
   3.0050000e+03   1.1703800e+01   2.2215800e-01   4.8751200e-01  -5.6650000e-02   1.0009900e-01  -6.1118000e-02  -1.0010100e-01
   3.0060000e+03   1.1707689e+01   1.4686200e-01   2.7931600e-01   2.1630000e-01   1.0009900e-01  -6.0724000e-02  -1.0010100e-01
   3.0070000e+03   1.1711581e+01  -5.7644700e-01   2.9263800e-01  -4.1200000e-02   1.0010000e-01  -6.0330000e-02  -1.0010100e-01
   3.0080000e+03   1.1715491e+01   3.1573000e-02  -3.2851000e-02  -2.0600000e-02   1.0010000e-01  -5.9936000e-02  -1.0010100e-01
   3.0090000e+03   1.1719374e+01   1.4570000e-03  -1.5258200e-01  -4.1200000e-02   1.0010100e-01  -5.9543000e-02  -1.0010100e-01
   3.0100000e+03   1.1723271e+01  -2.6638000e-02  -1.9879700e-01   1.0300000e-02   1.0010100e-01  -5.9150000e-02  -1.0010100e-01
   3.0110000e+03   1.1727175e+01  -1.4705200e-01  -5.1568200e-01  -1.5450000e-01   1.0010100e-01  -5.8759000e-02  -1.0010100e-01
   3.0120000e+03   1.1731064e+01   1.6882000e-02  -5.7199700e-01  -1.5450000e-02   1.0010100e-01  -5.8368000e-02  -1.0010100e-01
   3.0130000e+03   1.1734959e+01  -4.2879000e-02  -1.1016230e+00  -1.1845000e-01   1.0010100e-01  -5.7978000e-02  -1.0010100e-01
   3.0140000e+03   1.1738855e+01  -8.1020000e-03  -6.5291000e-01  -1.5450000e-02   1.0010100e-01  -5.7590000e-02  -1.0010100e-01
   3.0150000e+03   1.1742750e+01  -2.0590000e-02  -1.0693780e+00  -6.6950000e-02   1.0010100e-01  -5.7203000e-02  -1.0010100e-01
   3.0160000e+03   1.1746646e+01  -8.3436800e-01  -5.7472400e-01   6.1800000e-02   1.0010100e-01  -5.6818000e-02  -1.0010100e-01
   3.0170000e+03   1.1750552e+01   4.2048000e-02  -4.5631000e-01  -3.0900000e-02   1.0010100e-01  -5.6432000e-02  -1.0010100e-01
   3.0180000e+03   1.1754451e+01  -6.8949800e-01  -3.0021700e-01   1.5450000e-02   1.0010000e-01  -5.6047000e-02  -1.0010100e-01
   3.0190000e+03   1.1758335e+01   1.2974000e-01  -2.2405400e-01  -1.1330000e-01   1.0009900e-01  -5.5662000e-02  -1.0010100e-01
   3.0200000e+03   1.1762228e+01   3.4469000e-02   1.7351000e-01   8.2400000e-02   1.0009900e-01  -5.5276000e-02  -1.0010100e-01
   3.0210000e+03   1.1766137e+01  -6.3752300e-01   2.8784900e-01  -2.0600000e-02   1.0009800e-01  -5.4890000e-02  -1.0010100e-01
   3.0220000e+03   1.1770029e+01   5.7831000e-02   3.5796400e-01  -8.7550000e-02   1.0009800e-01  -5.4503000e-02  -1.0010000e-01
   3.0230000e+03   1.1773917e+01   6.5699000e-02   3.8178900e-01  -1.0300000e-02   1.0009800e-01  -5.4114000e-02  -1.0010000e-01
   3.0240000e+03   1.1777813e+01   2.0794700e-01   4.0760000e-01  -3.0900000e-02   1.0009800e-01  -5.3725000e-02  -1.0010000e-01
   3.0250000e+03   1.1781718e+01   7.7659000e-02   3.9052600e-01  -1.1330000e-01   1.0009800e-01  -5.3336000e-02  -1.0010000e-01
   3.0260000e+03   1.1785617e+01   1.0759700e-01   7.7575000e-01  -1.1330000e-01   1.0009900e-01  -5.2945000e-02  -1.0010100e-01
   3.0270000e+03   1.1789500e+01   7.5600000e-02   5.6266000e-01  -5.1500000e-03   1.0009900e-01  -5.2554000e-02  -1.0010100e-01
   3.0280000e+03   1.1793408e+01   4.5235000e-02   3.6413500e-01  -1.5965000e-01   1.0010000e-01  -5.2161000e-02  -1.0010100e-01
   3.0290000e+03   1.1797283e+01   1.3846300e-01   4.9310600e-01   5.1500000e-03   1.0010000e-01  -5.1769000e-02  -1.0010100e-01
   3.0300000e+03   1.1801200e+01   1.2795600e-01   3.8119100e-01   1.3905000e-01   1.0010100e-01  -5.1376000e-02  -1.0010100e-01
   3.0310000e+03   1.1805084e+01  -5.7347200e-01   1.7441600e-01  -5.1500000e-02   1.0010100e-01  -5.0982000e-02  -1.0010100e-01
   3.0320000e+03   1.1808992e+01   2.0520000e-03   8.8188000e-02  -8.7550000e-02   1.0010200e-01  -5.0589000e-02  -1.0010100e-01
   3.0330000e+03   1.1812877e+01  -3.0325000e-02  -1.4458600e-01  -1.5450000e-02   1.0010200e-01  -5.0197000e-02  -1.0010100e-01
   3.0340000e+03   1.1816782e+01   5.0888200e-01  -4.9704000e-02  -1.4420000e-01   1.0010200e-01  -4.9804000e-02  -1.0010000e-01
   3.0350000e+03   1.1820674e+01   5.2782000e-02  -3.9729900e-01  -8.7550000e-02   1.0010200e-01  -4.9412000e-02  -1.0010100e-01
   3.0360000e+03   1.1824576e+01  -1.2156900e-01  -4.6066400e-01  -5.1500000e-03   1.0010200e-01  -4.9021000e-02  -1.0010100e-01
   3.0370000e+03   1.1828460e+01   8.1900000e-03  -4.4733600e-01   8.2400000e-02   1.0010200e-01  -4.8631000e-02  -1.0010100e-01
   3.0380000e+03   1.1832356e+01  -2.6419400e-01  -9.0994200e-01   6.6950000e-02   1.0010100e-01  -4.8242000e-02  -1.0010100e-01
   3.0390000e+03   1.1836247e+01  -9.0171800e-01  -5.9603300e-01   0.0000000e+00   1.0010100e-01  -4.7854000e-02  -1.0010100e-01
   3.0400000e+03   1.1840146e+01   4.5672000e-02  -6.3686000e-01   2.5750000e-02   1.0010100e-01  -4.7467000e-02  -1.0010000e-01
   3.0410000e+03   1.1844055e+01   3.5130000e-03  -3.7812400e-01  -1.5450000e-02   1.0010100e-01  -4.7080000e-02  -1.0010000e-01
   3.0420000e+03   1.1847939e+01  -2.1755100e-01  -5.1686700e-01  -9.7850000e-02   1.0010000e-01  -4.6694000e-02  -1.0010000e-01
   3.0430000e+03   1.1851850e+01   3.0173500e-01  -2.3075800e-01  -1.6480000e-01   1.0010000e-01  -4.6308000e-02  -1.0010000e-01
   3.0440000e+03   1.1855733e+01   9.5028000e-02   2.1727000e-02  -1.5450000e-02   1.0010000e-01  -4.5922000e-02  -1.0010000e-01
   3.0450000e+03   1.1859639e+01   1.2122500e-01  -1.4658000e-02  -9.2700000e-02   1.0010000e-01  -4.5535000e-02  -1.0010000e-01
   3.0460000e+03   1.1863514e+01   3.6814000e-02   2.4234000e-01  -3.0900000e-02   1.0010000e-01  -4.5148000e-02  -1.0010100e-01
   3.0470000e+03   1.1867420e+01   1.3741500e-01   3.3740800e-01   1.0815000e-01   1.0010000e-01  -4.4760000e-02  -1.0010100e-01
   3.0480000e+03   1.1871315e+01   5.6089000e-02   3.4385900e-01   4.6350000e-02   1.0010000e-01  -4.4372000e-02  -1.0010000e-01
   3.0490000e+03   1.1875224e+01   9.4887000e-02   3.2124600e-01  -3.0900000e-02   1.0010000e-01  -4.3982000e-02  -1.0010000e-01
   3.0500000e+03   1.1879093e+01   5.1918000e-02   4.4721400e-01  -5.1500000e-02   1.0010000e-01  -4.3593000e-02  -1.0010000e-01
   3.0510000e+03   1.1883015e+01   1.0689000e-02   4.4546800e-01  -1.1330000e-01   1.0010100e-01  -4.3202000e-02  -1.0010000e-01
   3.0520000e+03   1.1886898e+01   4.5140000e-02   4.4284700e-01  -1.3905000e-01   1.0010100e-01  -4.2811000e-02  -1.0010000e-01
   3.0530000e+03   1.1890803e+01   4.4729000e-02   2.8596700e-01  -1.1845000e-01   1.0010100e-01  -4.2419000e-02  -1.0010000e-01
   3.0540000e+03   1.1894684e+01   1.4918700e-01   3.6158800e-01  -1.5450000e-02   1.0010100e-01  -4.2027000e-02  -1.0010100e-01
   3.0550000e+03   1.1898602e+01  -6.7380000e-03   3.0449400e-01  -5.1500000e-03   1.0010100e-01  -4.1634000e-02  -1.0010100e-01
   3.0560000e+03   1.1902482e+01   3.8198100e-01   4.5718000e-02  -6.1800000e-02   1.0010100e-01  -4.1242000e-02  -1.0010100e-01
   3.0570000e+03   1.1906388e+01   6.7452000e-02   1.2750600e-01  -1.3905000e-01   1.0010100e-01  -4.0849000e-02  -1.0010100e-01
   3.0580000e+03   1.1910264e+01   7.1720000e-02  -1.3749300e-01  -1.3905000e-01   1.0010100e-01  -4.0457000e-02  -1.0010100e-01
   3.0590000e+03   1.1914182e+01   1.7587000e-02  -1.6301800e-01  -5.1500000e-03   1.0010100e-01  -4.0066000e-02  -1.0010100e-01
   3.0600000e+03   1.1918069e+01  -1.9496000e-02  -3.6138100e-01   7.2100000e-02   1.0010100e-01  -3.9675000e-02  -1.0010100e-01
   3.0610000e+03   1.1921978e+01   2.8557000e-02  -5.1176400e-01   1.0815000e-01   1.0010100e-01  -3.9284000e-02  -1.0010100e-01
   3.0620000e+03   1.1925860e+01   3.0246000e-02  -4.9223000e-01  -3.6050000e-02   1.0010100e-01  -3.8895000e-02  -1.0010100e-01
   3.0630000e+03   1.1929769e+01   4.4818000e-02  -6.2551200e-01   1.1845000e-01   1.0010000e-01  -3.8506000e-02  -1.0010000e-01
   3.0640000e+03   1.1933649e+01   1.9987000e-02  -4.8165000e-01   1.0300000e-02   1.0010000e-01  -3.8118000e-02  -1.0010000e-01
   3.0650000e+03   1.1937572e+01  -7.1463000e-02  -4.6081900e-01  -5.6650000e-02   1.0010000e-01  -3.7730000e-02  -1.0010000e-01
   3.0660000e+03   1.1941442e+01   8.7628000e-02  -3.4882200e-01  -1.4935000e-01   1.0010000e-01  -3.7343000e-02  -1.0010000e-01
   3.0670000e+03   1.1945350e+01  -1.7762000e-02  -3.6147100e-01  -9.7850000e-02   1.0010000e-01  -3.6956000e-02  -1.0010000e-01
   3.0680000e+03   1.1949237e+01  -3.4788000e-02   2.2450000e-03  -1.6995000e-01   1.0010000e-01  -3.6570000e-02  -1.0010000e-01
   3.0690000e+03   1.1953100e+01   1.7693900e-01  -5.5399000e-02  -1.7510000e-01   1.0010000e-01  -3.6183000e-02  -1.0010000e-01
   3.0700000e+03   1.1957014e+01   1.3737200e-01   5.5018000e-02  -1.0300000e-01   1.0010000e-01  -3.5795000e-02  -1.0010000e-01
   3.0710000e+03   1.1960918e+01  -5.7469200e-01   3.0538800e-01  -4.6350000e-02   1.0010000e-01  -3.5407000e-02  -1.0010100e-01
   3.0720000e+03   1.1964816e+01   5.2725000e-02   9.9628000e-02   9.2700000e-02   1.0010000e-01  -3.5019000e-02  -1.0010100e-01
   3.0730000e+03   1.1968710e+01   8.2450000e-02   3.9669000e-01   6.1800000e-02   1.0010000e-01  -3.4630000e-02  -1.0010100e-01
   3.0740000e+03   1.1972610e+01   6.7631000e-02   3.4863600e-01   1.8540000e-01   1.0010100e-01  -3.4240000e-02  -1.0010000e-01
   3.0750000e+03   1.1976485e+01   6.1912000e-02   4.5188300e-01  -4.1200000e-02   1.0010100e-01  -3.3849000e-02  -1.0010000e-01
   3.0760000e+03   1.1980372e+01  -3.8435000e-02   4.3333900e-01   1.0300000e-02   1.0010100e-01  -3.3458000e-02  -1.0010000e-01
   3.0770000e+03   1.1984255e+01   3.6484000e-02   3.2605900e-01  -1.5450000e-01   1.0010100e-01  -3.3067000e-02  -1.0010000e-01
   3.0780000e+03   1.1988152e+01   8.0583000e-02   1.8638000e-01  -1.5965000e-01   1.0010100e-01  -3.2675000e-02  -1.0010000e-01
   3.0790000e+03   1.1992047e+01   4.3703000e-02   1.5424400e-01  -1.5450000e-01   1.0010100e-01  -3.2283000e-02  -1.0010000e-01
   3.0800000e+03   1.1995957e+01   3.7309000e-02  -6.0872000e-02  -1.2360000e-01   1.0010100e-01  -3.1891000e-02  -1.0010000e-01
   3.0810000e+03   1.1999879e+01  -2.4663000e-02   7.9732000e-02  -2.2660000e-01   1.0010100e-01  -3.1499000e-02  -1.0010100e-01
   3.0820000e+03   1.2003776e+01   9.4775000e-02  -1.8150700e-01  -4.1200000e-02   1.0010100e-01  -3.1108000e-02  -1.0010100e-01
   3.0830000e+03   1.2007670e+01   6.7215000e-02  -1.5545600e-01   7.2100000e-02   1.0010100e-01  -3.0717000e-02  -1.0010200e-01
   3.0840000e+03   1.2011569e+01  -4.2855000e-02  -2.5724800e-01   1.0300000e-01   1.0010100e-01  -3.0326000e-02  -1.0010200e-01
   3.0850000e+03   1.2015464e+01   1.8689000e-02  -4.1721700e-01   1.1845000e-01   1.0010100e-01  -2.9936000e-02  -1.0010100e-01
   3.0860000e+03   1.2019329e+01  -1.2074000e-02  -4.5475800e-01   6.6950000e-02   1.0010100e-01  -2.9547000e-02  -1.0010100e-01
   3.0870000e+03   1.2023231e+01   4.6241000e-02  -3.4513100e-01   1.0300000e-01   1.0010100e-01  -2.9158000e-02  -1.0010000e-01
   3.0880000e+03   1.2027112e+01   1.6326000e-02  -4.8066600e-01   5.1500000e-03   1.0010100e-01  -2.8770000e-02  -1.0010000e-01
   3.0890000e+03   1.2031006e+01  -5.3332000e-02  -2.5192900e-01   5.1500000e-02   1.0010100e-01  -2.8382000e-02  -1.0009900e-01
   3.0900000e+03   1.2034943e+01  -3.5013000e-02  -3.5567600e-01   1.5450000e-02   1.0010100e-01  -2.7994000e-02  -1.0009900e-01
   3.0910000e+03   1.2038855e+01   4.0340000e-02  -2.4675300e-01  -3.6050000e-02   1.0010000e-01  -2.7607000e-02  -1.0009900e-01
   3.0920000e+03   1.2042738e+01   1.4508300e-01  -6.9630000e-03  -1.6480000e-01   1.0010000e-01  -2.7219000e-02  -1.0009800e-01
   3.0930000e+03   1.2046643e+01   8.4973000e-02  -4.8079000e-02  -1.6480000e-01   1.0010000e-01  -2.6831000e-02  -1.0009800e-01
   3.0940000e+03   1.2050527e+01   9.1080000e-03   1.9538800e-01  -1.6480000e-01   1.0010000e-01  -2.6443000e-02  -1.0009800e-01
   3.0950000e+03   1.2054425e+01  -6.4262000e-02   1.2043500e-01  -1.5450000e-01   1.0010000e-01  -2.6055000e-02  -1.0009800e-01
   3.0960000e+03   1.2058331e+01   1.4144800e-01   1.6982200e-01  -1.1330000e-01   1.0010000e-01  -2.5666000e-02  -1.0009900e-01
   3.0970000e+03   1.2062216e+01  -4.0013100e-01   2.8704300e-01   2.5750000e-02   1.0010000e-01  -2.5276000e-02  -1.0009900e-01
   3.0980000e+03   1.2066123e+01   7.6279000e-02   2.8054700e-01   2.5750000e-02   1.0010000e-01  -2.4886000e-02  -1.0009900e-01
   3.0990000e+03   1.2070014e+01   7.5240000e-02   2.6105800e-01   5.6650000e-02   1.0010000e-01  -2.4496000e-02  -1.0010000e-01
   3.1000000e+03   1.2073915e+01   5.7852000e-02   2.6673500e-01   4.6350000e-02   1.0010000e-01  -2.4105000e-02  -1.0010000e-01
[truncated: 46,215,412 more chars]
