# Supplementary material for: Delays in Admittance-Controlled Haptic Devices Make Simulated Masses Feel Heavier
Source: PLoS One. 2015 Sep 11;10(9):e0138023. doi: 10.1371/journal.pone.0138023 (PMC4567313; doi:10.1371/journal.pone.0138023)
Supplement: S2 Appendix — (ZIP) [file pone.0138023.s002.zip › Data_subject8-14/Duw_pp13.txt]

{'ScanNr','Time','ForceX','ForceY','ForceZ','PosX','PosY','PosZ'}
   1.0000000e+00   2.8500000e-04  -2.9039000e-02  -8.3134000e-02   1.0300000e-02  -1.2400000e-04   7.6000000e-05   1.1500000e-04
   2.0000000e+00   4.1570000e-03  -2.9043000e-02  -5.3794000e-02   1.0300000e-02  -1.2300000e-04   7.6000000e-05   1.1400000e-04
   3.0000000e+00   8.0560000e-03   1.1620400e-01  -2.9324000e-02  -2.5750000e-02  -1.2300000e-04   7.6000000e-05   1.1400000e-04
   4.0000000e+00   1.1955000e-02   1.1623000e-02  -2.4448000e-02  -3.6050000e-02  -1.2300000e-04   7.6000000e-05   1.1400000e-04
   5.0000000e+00   1.5857000e-02  -1.7440000e-02   7.8238000e-02  -5.1500000e-02  -1.2200000e-04   7.5000000e-05   1.1300000e-04
   6.0000000e+00   1.9755000e-02  -5.2300000e-02   7.8233000e-02  -5.6650000e-02  -1.2200000e-04   7.5000000e-05   1.1300000e-04
   7.0000000e+00   2.3674000e-02  -1.3364100e-01   8.3112000e-02  -3.6050000e-02  -1.2200000e-04   7.5000000e-05   1.1300000e-04
   8.0000000e+00   2.7549000e-02  -4.0682000e-02   9.2905000e-02  -2.0600000e-02  -1.2100000e-04   7.5000000e-05   1.1300000e-04
   9.0000000e+00   3.1448000e-02  -5.8150000e-03   3.9119000e-02   4.1200000e-02  -1.2100000e-04   7.5000000e-05   1.1200000e-04
   1.0000000e+01   3.5347000e-02  -2.9055000e-02   3.9116000e-02  -3.0900000e-02  -1.2100000e-04   7.4000000e-05   1.1200000e-04
   1.1000000e+01   3.9246000e-02  -5.2291000e-02   9.7730000e-03   6.6950000e-02  -1.2000000e-04   7.4000000e-05   1.1200000e-04
   1.2000000e+01   4.3185000e-02  -6.9725000e-02   3.4221000e-02  -1.5450000e-02  -1.2000000e-04   7.4000000e-05   1.1100000e-04
   1.3000000e+01   4.7047000e-02  -5.8105000e-02   3.9112000e-02   2.5750000e-02  -1.2000000e-04   7.4000000e-05   1.1100000e-04
   1.4000000e+01   5.0943000e-02  -1.1619000e-02  -4.8920000e-03  -4.1200000e-02  -1.2000000e-04   7.4000000e-05   1.1100000e-04
   1.5000000e+01   5.4878000e-02  -1.0000000e-06   9.7800000e-03   2.5750000e-02  -1.1900000e-04   7.4000000e-05   1.1100000e-04
   1.6000000e+01   5.8793000e-02  -2.9025000e-02  -1.9071400e-01  -4.6350000e-02  -1.1900000e-04   7.4000000e-05   1.1100000e-04
   1.7000000e+01   6.2642000e-02  -2.9031000e-02  -1.4181400e-01   3.0900000e-02  -1.1900000e-04   7.3000000e-05   1.1000000e-04
   1.8000000e+01   6.6541000e-02  -3.4843000e-02  -1.2714500e-01  -1.5450000e-02  -1.1900000e-04   7.3000000e-05   1.1000000e-04
   1.9000000e+01   7.0438000e-02   3.4878000e-02  -1.3202500e-01   2.5750000e-02  -1.1900000e-04   7.3000000e-05   1.1000000e-04
   2.0000000e+01   7.4339000e-02  -5.2281000e-02  -6.8467000e-02  -5.1500000e-03  -1.1800000e-04   7.3000000e-05   1.1000000e-04
   2.1000000e+01   7.8235000e-02  -6.9713000e-02  -4.8909000e-02   3.0900000e-02  -1.1800000e-04   7.3000000e-05   1.1000000e-04
   2.2000000e+01   8.2132000e-02   1.7444000e-02  -1.0268800e-01  -4.1200000e-02  -1.1800000e-04   7.3000000e-05   1.1000000e-04
   2.3000000e+01   8.6031000e-02  -5.2281000e-02  -6.8467000e-02   2.5750000e-02  -1.1800000e-04   7.3000000e-05   1.0900000e-04
   2.4000000e+01   8.9930000e-02  -4.0669000e-02  -9.7850000e-03  -2.5750000e-02  -1.1800000e-04   7.3000000e-05   1.0900000e-04
   2.5000000e+01   9.3829000e-02   1.1619000e-02   4.8920000e-03   3.6050000e-02  -1.1800000e-04   7.3000000e-05   1.0900000e-04
   2.6000000e+01   9.7728000e-02  -2.3243000e-02   2.4447000e-02  -1.0300000e-02  -1.1700000e-04   7.2000000e-05   1.0900000e-04
   2.7000000e+01   1.0162700e-01  -6.9719000e-02  -4.8990000e-03   2.0600000e-02  -1.1700000e-04   7.2000000e-05   1.0900000e-04
   2.8000000e+01   1.0552500e-01  -2.9052000e-02   1.4666000e-02   2.5750000e-02  -1.1700000e-04   7.2000000e-05   1.0900000e-04
   2.9000000e+01   1.0942400e-01  -5.0000000e-06   3.9120000e-02   5.1500000e-02  -1.1700000e-04   7.2000000e-05   1.0900000e-04
   3.0000000e+01   1.1332200e-01  -3.4866000e-02   4.4005000e-02   4.1200000e-02  -1.1700000e-04   7.2000000e-05   1.0800000e-04
   3.1000000e+01   1.1722300e-01  -3.4858000e-02  -1.4675000e-02  -1.0300000e-02  -1.1700000e-04   7.2000000e-05   1.0800000e-04
   3.2000000e+01   1.2112000e-01   1.1619000e-02   4.8920000e-03  -1.5450000e-02  -1.1700000e-04   7.2000000e-05   1.0800000e-04
   3.3000000e+01   1.2501900e-01  -2.3247000e-02   4.8897000e-02   1.0300000e-02  -1.1700000e-04   7.2000000e-05   1.0800000e-04
   3.4000000e+01   1.2891700e-01  -2.3241000e-02   9.7770000e-03   3.0900000e-02  -1.1600000e-04   7.2000000e-05   1.0800000e-04
   3.5000000e+01   1.3281600e-01   5.8160000e-03  -4.4009000e-02   1.0300000e-02  -1.1600000e-04   7.2000000e-05   1.0800000e-04
   3.6000000e+01   1.3671500e-01  -1.1612000e-02  -6.3572000e-02   0.0000000e+00  -1.1600000e-04   7.2000000e-05   1.0800000e-04
   3.7000000e+01   1.4061300e-01   6.3913000e-02  -1.9551000e-02   3.6050000e-02  -1.1600000e-04   7.2000000e-05   1.0800000e-04
   3.8000000e+01   1.4451200e-01  -4.6477000e-02  -1.9566000e-02   3.0900000e-02  -1.1600000e-04   7.2000000e-05   1.0800000e-04
   3.9000000e+01   1.4841100e-01  -4.6474000e-02  -4.4016000e-02  -1.0300000e-02  -1.1600000e-04   7.1000000e-05   1.0800000e-04
   4.0000000e+01   1.5231000e-01   8.0000000e-06  -6.3570000e-02  -2.0600000e-02  -1.1600000e-04   7.1000000e-05   1.0800000e-04
   4.1000000e+01   1.5620900e-01  -1.7423000e-02  -4.8902000e-02  -1.0300000e-02  -1.1600000e-04   7.1000000e-05   1.0700000e-04
   4.2000000e+01   1.6010600e-01  -9.8765000e-02  -3.9133000e-02   2.5750000e-02  -1.1600000e-04   7.1000000e-05   1.0700000e-04
   4.3000000e+01   1.6400600e-01  -4.6468000e-02  -9.2916000e-02  -2.0600000e-02  -1.1600000e-04   7.1000000e-05   1.0700000e-04
   4.4000000e+01   1.6790400e-01   4.0686000e-02  -1.2224500e-01   5.1500000e-03  -1.1600000e-04   7.1000000e-05   1.0700000e-04
   4.5000000e+01   1.7180300e-01  -1.7426000e-02  -2.9342000e-02   2.0600000e-02  -1.1600000e-04   7.1000000e-05   1.0700000e-04
   4.6000000e+01   1.7570200e-01  -4.0665000e-02  -3.9125000e-02   1.0300000e-02  -1.1500000e-04   7.1000000e-05   1.0700000e-04
   4.7000000e+01   1.7960000e-01   5.8170000e-03  -4.8899000e-02   4.1200000e-02  -1.1500000e-04   7.1000000e-05   1.0700000e-04
   4.8000000e+01   1.8349800e-01  -5.8070000e-03  -2.4451000e-02   2.0600000e-02  -1.1500000e-04   7.1000000e-05   1.0700000e-04
   4.9000000e+01   1.8739800e-01  -2.3237000e-02  -1.9563000e-02   0.0000000e+00  -1.1500000e-04   7.1000000e-05   1.0700000e-04
   5.0000000e+01   1.9129700e-01   5.8190000e-03  -6.8459000e-02   0.0000000e+00  -1.1500000e-04   7.1000000e-05   1.0700000e-04
   5.1000000e+01   1.9519500e-01  -5.8095000e-02  -3.9128000e-02   2.5750000e-02  -1.1500000e-04   7.1000000e-05   1.0700000e-04
   5.2000000e+01   1.9909300e-01  -1.7427000e-02  -1.9562000e-02  -5.1500000e-03  -1.1500000e-04   7.1000000e-05   1.0700000e-04
   5.3000000e+01   2.0299200e-01   5.8120000e-03  -1.4669000e-02   4.6350000e-02  -1.1500000e-04   7.1000000e-05   1.0700000e-04
   5.4000000e+01   2.0691000e-01   1.1613000e-02   4.8902000e-02   2.5750000e-02  -1.1500000e-04   7.1000000e-05   1.0700000e-04
   5.5000000e+01   2.1079000e-01  -5.8107000e-02   4.8892000e-02   3.0900000e-02  -1.1500000e-04   7.1000000e-05   1.0700000e-04
   5.6000000e+01   2.1468900e-01  -3.4863000e-02   1.9555000e-02  -2.0600000e-02  -1.1500000e-04   7.1000000e-05   1.0700000e-04
   5.7000000e+01   2.1858700e-01   2.9046000e-02   2.9344000e-02   3.6050000e-02  -1.1500000e-04   7.1000000e-05   1.0700000e-04
   5.8000000e+01   2.2248600e-01  -1.0000000e-06   9.7800000e-03  -2.0600000e-02  -1.1500000e-04   7.1000000e-05   1.0700000e-04
   5.9000000e+01   2.2638400e-01  -5.8110000e-03   9.7790000e-03   4.6350000e-02  -1.1500000e-04   7.1000000e-05   1.0600000e-04
   6.0000000e+01   2.3028400e-01  -1.1621000e-02   4.8880000e-03   0.0000000e+00  -1.1500000e-04   7.1000000e-05   1.0600000e-04
   6.1000000e+01   2.3418300e-01  -4.0669000e-02  -4.8950000e-03   5.6650000e-02  -1.1500000e-04   7.1000000e-05   1.0600000e-04
   6.2000000e+01   2.3808100e-01   5.8150000e-03  -3.9119000e-02   3.0900000e-02  -1.1500000e-04   7.1000000e-05   1.0600000e-04
   6.3000000e+01   2.4197900e-01   1.0000000e-05  -7.8240000e-02   5.1500000e-02  -1.1500000e-04   7.1000000e-05   1.0600000e-04
   6.4000000e+01   2.4587900e-01  -1.7421000e-02  -6.8462000e-02   2.5750000e-02  -1.1500000e-04   7.1000000e-05   1.0600000e-04
   6.5000000e+01   2.4977600e-01  -4.0663000e-02  -5.3795000e-02   6.1800000e-02  -1.1500000e-04   7.1000000e-05   1.0600000e-04
   6.6000000e+01   2.5367500e-01  -1.7419000e-02  -8.3132000e-02   1.5450000e-02  -1.1500000e-04   7.1000000e-05   1.0600000e-04
   6.7000000e+01   2.5757300e-01  -1.7415000e-02  -1.1247200e-01   5.1500000e-03  -1.1500000e-04   7.1000000e-05   1.0600000e-04
   6.8000000e+01   2.6147300e-01  -5.8000000e-03  -7.8241000e-02   0.0000000e+00  -1.1400000e-04   7.1000000e-05   1.0600000e-04
   6.9000000e+01   2.6537200e-01  -2.3231000e-02  -6.8463000e-02   3.6050000e-02  -1.1400000e-04   7.1000000e-05   1.0600000e-04
   7.0000000e+01   2.6927000e-01  -5.8096000e-02  -2.9348000e-02   4.1200000e-02  -1.1400000e-04   7.1000000e-05   1.0600000e-04
   7.1000000e+01   2.7316800e-01  -3.4853000e-02  -5.3795000e-02   3.6050000e-02  -1.1400000e-04   7.1000000e-05   1.0600000e-04
   7.2000000e+01   2.7706700e-01  -5.8050000e-03  -3.4231000e-02  -5.1500000e-03  -1.1400000e-04   7.0000000e-05   1.0600000e-04
   7.3000000e+01   2.8096600e-01  -7.5535000e-02   3.9110000e-02   7.2100000e-02  -1.1400000e-04   7.0000000e-05   1.0600000e-04
   7.4000000e+01   2.8486500e-01  -5.2297000e-02   4.8893000e-02   1.0300000e-02  -1.1400000e-04   7.0000000e-05   1.0600000e-04
   7.5000000e+01   2.8876400e-01  -1.7429000e-02  -9.7820000e-03   5.1500000e-03  -1.1400000e-04   7.0000000e-05   1.0600000e-04
   7.6000000e+01   2.9266300e-01  -2.9048000e-02  -1.4674000e-02   2.0600000e-02  -1.1400000e-04   7.0000000e-05   1.0600000e-04
   7.7000000e+01   2.9656100e-01  -1.1620000e-02  -2.0000000e-06   3.0900000e-02  -1.1400000e-04   7.0000000e-05   1.0600000e-04
   7.8000000e+01   3.0046000e-01  -2.9054000e-02   2.9336000e-02   1.0300000e-02  -1.1400000e-04   7.0000000e-05   1.0600000e-04
   7.9000000e+01   3.0435800e-01  -6.9727000e-02   4.8891000e-02   2.0600000e-02  -1.1400000e-04   7.0000000e-05   1.0600000e-04
   8.0000000e+01   3.0825700e-01  -1.1626000e-02   4.4008000e-02   1.0300000e-02  -1.1400000e-04   7.0000000e-05   1.0600000e-04
   8.1000000e+01   3.1215500e-01   5.8099000e-02   9.7880000e-03  -5.1500000e-02  -1.1400000e-04   7.0000000e-05   1.0600000e-04
   8.2000000e+01   3.1605400e-01  -2.9051000e-02   9.7760000e-03   2.0600000e-02  -1.1400000e-04   7.0000000e-05   1.0600000e-04
   8.3000000e+01   3.1995300e-01  -7.5531000e-02   4.8800000e-03  -5.6650000e-02  -1.1400000e-04   7.0000000e-05   1.0600000e-04
   8.4000000e+01   3.2385200e-01   4.6491000e-02  -8.3124000e-02  -2.0600000e-02  -1.1400000e-04   7.0000000e-05   1.0600000e-04
   8.5000000e+01   3.2775100e-01   9.0000000e-06  -6.8460000e-02  -6.1800000e-02  -1.1400000e-04   7.0000000e-05   1.0600000e-04
   8.6000000e+01   3.3164900e-01  -2.9048000e-02  -1.4674000e-02  -1.5450000e-02  -1.1400000e-04   7.0000000e-05   1.0600000e-04
   8.7000000e+01   3.3554800e-01  -5.8000000e-03  -7.3351000e-02  -1.5450000e-02  -1.1400000e-04   7.0000000e-05   1.0600000e-04
   8.8000000e+01   3.3944700e-01   2.3246000e-02  -4.4007000e-02   2.0600000e-02  -1.1400000e-04   7.0000000e-05   1.0600000e-04
   8.9000000e+01   3.4334500e-01  -4.6477000e-02  -2.4456000e-02  -3.6050000e-02  -1.1400000e-04   7.0000000e-05   1.0600000e-04
   9.0000000e+01   3.4724400e-01  -3.4850000e-02  -7.8245000e-02   1.0300000e-02  -1.1400000e-04   7.0000000e-05   1.0600000e-04
   9.1000000e+01   3.5114400e-01   1.0000000e-05  -7.8240000e-02  -5.1500000e-02  -1.1400000e-04   7.0000000e-05   1.0600000e-04
   9.2000000e+01   3.5504100e-01  -2.3232000e-02  -5.8683000e-02   0.0000000e+00  -1.1400000e-04   7.0000000e-05   1.0600000e-04
   9.3000000e+01   3.5894100e-01  -5.8010000e-03  -6.8461000e-02  -2.0600000e-02  -1.1400000e-04   7.0000000e-05   1.0600000e-04
   9.4000000e+01   3.6283800e-01  -1.7427000e-02  -2.4452000e-02  -3.0900000e-02  -1.1400000e-04   7.0000000e-05   1.0600000e-04
   9.5000000e+01   3.6673800e-01  -1.7428000e-02  -1.4672000e-02  -3.6050000e-02  -1.1400000e-04   7.0000000e-05   1.0600000e-04
   9.6000000e+01   3.7063600e-01  -5.2289000e-02  -9.7870000e-03   1.5450000e-02  -1.1400000e-04   7.0000000e-05   1.0600000e-04
   9.7000000e+01   3.7453400e-01  -2.3240000e-02  -3.0000000e-06  -2.5750000e-02  -1.1400000e-04   7.0000000e-05   1.0600000e-04
   9.8000000e+01   3.7843400e-01  -2.3234000e-02  -4.4013000e-02   5.1500000e-03  -1.1400000e-04   7.0000000e-05   1.0600000e-04
   9.9000000e+01   3.8233200e-01  -1.7427000e-02  -1.9562000e-02  -2.0600000e-02  -1.1400000e-04   7.0000000e-05   1.0600000e-04
   1.0000000e+02   3.8623000e-01  -2.3238000e-02  -1.4673000e-02  -2.0600000e-02  -1.1400000e-04   7.0000000e-05   1.0600000e-04
   1.0100000e+02   3.9012900e-01  -5.8105000e-02   3.4222000e-02  -1.0300000e-02  -1.1400000e-04   7.0000000e-05   1.0600000e-04
   1.0200000e+02   3.9402800e-01  -4.6486000e-02   4.4004000e-02  -2.5750000e-02  -1.1400000e-04   7.0000000e-05   1.0600000e-04
   1.0300000e+02   3.9792800e-01  -1.1618000e-02  -1.4672000e-02  -4.1200000e-02  -1.1400000e-04   7.0000000e-05   1.0600000e-04
   1.0400000e+02   4.0182600e-01  -2.3237000e-02  -2.4453000e-02  -3.0900000e-02  -1.1400000e-04   7.0000000e-05   1.0600000e-04
   1.0500000e+02   4.0572500e-01  -5.8080000e-03  -1.4671000e-02   0.0000000e+00  -1.1400000e-04   7.0000000e-05   1.0600000e-04
   1.0600000e+02   4.0962200e-01  -7.5530000e-02  -1.0000000e-05  -5.1500000e-03  -1.1400000e-04   7.0000000e-05   1.0600000e-04
   1.0700000e+02   4.1355000e-01  -5.2287000e-02  -1.9567000e-02  -1.0300000e-02  -1.1400000e-04   7.0000000e-05   1.0600000e-04
   1.0800000e+02   4.1742200e-01  -2.3235000e-02  -3.4233000e-02  -2.0600000e-02  -1.1400000e-04   7.0000000e-05   1.0600000e-04
   1.0900000e+02   4.2131800e-01  -1.7422000e-02  -5.8682000e-02  -1.5450000e-02  -1.1400000e-04   7.0000000e-05   1.0600000e-04
   1.1000000e+02   4.2521700e-01  -1.7425000e-02  -3.9122000e-02   2.5750000e-02  -1.1400000e-04   7.0000000e-05   1.0600000e-04
   1.1100000e+02   4.2911700e-01  -5.2281000e-02  -6.3577000e-02   1.0300000e-02  -1.1400000e-04   7.0000000e-05   1.0600000e-04
   1.1200000e+02   4.3301600e-01   2.9058000e-02  -6.3566000e-02  -3.0900000e-02  -1.1400000e-04   7.0000000e-05   1.0600000e-04
   1.1300000e+02   4.3691500e-01  -1.7422000e-02  -5.8682000e-02  -1.0300000e-02  -1.1400000e-04   7.0000000e-05   1.0600000e-04
   1.1400000e+02   4.4081300e-01   1.1625000e-02  -3.9118000e-02  -2.0600000e-02  -1.1400000e-04   7.0000000e-05   1.0600000e-04
   1.1500000e+02   4.4471100e-01   1.1628000e-02  -5.8678000e-02  -3.0900000e-02  -1.1400000e-04   7.0000000e-05   1.0600000e-04
   1.1600000e+02   4.4861000e-01  -4.0665000e-02  -3.4235000e-02   1.0300000e-02  -1.1400000e-04   7.0000000e-05   1.0600000e-04
   1.1700000e+02   4.5250900e-01   2.3246000e-02  -4.4007000e-02  -2.5750000e-02  -1.1400000e-04   7.0000000e-05   1.0600000e-04
   1.1800000e+02   4.5640700e-01  -5.8020000e-03  -6.3571000e-02  -4.6350000e-02  -1.1400000e-04   7.0000000e-05   1.0600000e-04
   1.1900000e+02   4.6030600e-01   1.7438000e-02  -6.3568000e-02  -4.6350000e-02  -1.1400000e-04   7.0000000e-05   1.0600000e-04
   1.2000000e+02   4.6420600e-01  -2.3246000e-02   4.4007000e-02  -7.2100000e-02  -1.1400000e-04   7.0000000e-05   1.0600000e-04
   1.2100000e+02   4.6810500e-01  -2.3247000e-02   4.8897000e-02   5.1500000e-03  -1.1400000e-04   7.0000000e-05   1.0600000e-04
   1.2200000e+02   4.7200400e-01   5.8070000e-03   1.9561000e-02  -4.1200000e-02  -1.1400000e-04   7.0000000e-05   1.0600000e-04
   1.2300000e+02   4.7590100e-01  -4.0000000e-06   2.9340000e-02  -3.0900000e-02  -1.1400000e-04   7.0000000e-05   1.0600000e-04
   1.2400000e+02   4.7980000e-01  -1.7426000e-02  -2.9342000e-02  -3.0900000e-02  -1.1400000e-04   7.0000000e-05   1.0600000e-04
   1.2500000e+02   4.8369900e-01  -2.9047000e-02  -1.9564000e-02  -2.5750000e-02  -1.1400000e-04   7.0000000e-05   1.0600000e-04
   1.2600000e+02   4.8759800e-01  -7.5531000e-02   9.7700000e-03  -7.2100000e-02  -1.1400000e-04   7.0000000e-05   1.0600000e-04
   1.2700000e+02   4.9149700e-01   1.1622000e-02  -1.4668000e-02  -2.0600000e-02  -1.1400000e-04   7.0000000e-05   1.0600000e-04
   1.2800000e+02   4.9539500e-01   5.8050000e-03   3.9121000e-02  -4.1200000e-02  -1.1400000e-04   7.0000000e-05   1.0600000e-04
   1.2900000e+02   4.9929400e-01  -5.8110000e-03   4.8890000e-03  -1.0300000e-02  -1.1400000e-04   7.0000000e-05   1.0600000e-04
   1.3000000e+02   5.0319300e-01  -1.7423000e-02  -5.3792000e-02  -5.6650000e-02  -1.1400000e-04   7.0000000e-05   1.0600000e-04
   1.3100000e+02   5.0709100e-01  -4.0663000e-02  -5.3795000e-02  -5.1500000e-02  -1.1400000e-04   7.0000000e-05   1.0600000e-04
   1.3200000e+02   5.1099000e-01  -1.7422000e-02  -5.8682000e-02  -4.6350000e-02  -1.1400000e-04   7.0000000e-05   1.0600000e-04
   1.3300000e+02   5.1489000e-01  -4.0658000e-02  -8.8025000e-02  -2.0600000e-02  -1.1400000e-04   7.0000000e-05   1.0600000e-04
   1.3400000e+02   5.1878900e-01  -1.7421000e-02  -6.8462000e-02   2.5750000e-02  -1.1400000e-04   7.0000000e-05   1.0600000e-04
   1.3500000e+02   5.2268600e-01  -6.9714000e-02  -4.4019000e-02  -2.0600000e-02  -1.1400000e-04   7.0000000e-05   1.0600000e-04
   1.3600000e+02   5.2658600e-01  -4.0665000e-02  -3.9125000e-02   3.0900000e-02  -1.1400000e-04   7.0000000e-05   1.0600000e-04
   1.3700000e+02   5.3048400e-01  -5.2285000e-02  -3.9127000e-02  -3.0900000e-02  -1.1400000e-04   7.0000000e-05   1.0600000e-04
   1.3800000e+02   5.3438100e-01  -5.2281000e-02  -6.3577000e-02   2.5750000e-02  -1.1400000e-04   7.0000000e-05   1.0600000e-04
   1.3900000e+02   5.3828000e-01  -5.2286000e-02  -2.9347000e-02   5.1500000e-03  -1.1400000e-04   7.0000000e-05   1.0600000e-04
   1.4000000e+02   5.4218000e-01  -9.8768000e-02  -1.4683000e-02   4.6350000e-02  -1.1400000e-04   7.0000000e-05   1.0600000e-04
   1.4100000e+02   5.4607900e-01   3.4866000e-02  -4.4005000e-02  -1.5450000e-02  -1.1400000e-04   7.0000000e-05   1.0600000e-04
   1.4200000e+02   5.4997800e-01  -5.8070000e-03  -2.4451000e-02   2.0600000e-02  -1.1400000e-04   7.0000000e-05   1.0600000e-04
   1.4300000e+02   5.5387500e-01   3.0000000e-06  -1.9560000e-02  -5.1500000e-03  -1.1400000e-04   7.0000000e-05   1.0600000e-04
   1.4400000e+02   5.5777400e-01  -4.0666000e-02  -2.9345000e-02   2.5750000e-02  -1.1400000e-04   7.0000000e-05   1.0600000e-04
   1.4500000e+02   5.6167300e-01  -7.5528000e-02  -1.4680000e-02  -5.1500000e-03  -1.1400000e-04   7.0000000e-05   1.0600000e-04
   1.4600000e+02   5.6557300e-01   1.0000000e-06  -9.7800000e-03   3.0900000e-02  -1.1400000e-04   7.0000000e-05   1.0600000e-04
   1.4700000e+02   5.6947100e-01  -2.9053000e-02   1.9556000e-02  -2.5750000e-02  -1.1400000e-04   7.0000000e-05   1.0600000e-04
   1.4800000e+02   5.7337000e-01  -1.7431000e-02   9.7780000e-03   1.0300000e-02  -1.1400000e-04   7.0000000e-05   1.0600000e-04
   1.4900000e+02   5.7726900e-01  -2.9048000e-02  -1.4674000e-02  -2.0600000e-02  -1.1400000e-04   7.0000000e-05   1.0600000e-04
   1.5000000e+02   5.8116700e-01   5.8130000e-03  -2.4449000e-02   4.1200000e-02  -1.1400000e-04   7.0000000e-05   1.0600000e-04
   1.5100000e+02   5.8506600e-01  -1.7427000e-02  -2.4452000e-02   1.0300000e-02  -1.1400000e-04   7.0000000e-05   1.0600000e-04
   1.5200000e+02   5.8896400e-01  -5.8050000e-03  -3.9121000e-02  -1.5450000e-02  -1.1400000e-04   7.0000000e-05   1.0600000e-04
   1.5300000e+02   5.9286300e-01  -5.8050000e-03  -3.9121000e-02  -5.1500000e-03  -1.1400000e-04   7.0000000e-05   1.0600000e-04
   1.5400000e+02   5.9676100e-01  -4.6483000e-02   2.4444000e-02   0.0000000e+00  -1.1400000e-04   7.0000000e-05   1.0600000e-04
   1.5500000e+02   6.0066000e-01  -6.9720000e-02  -9.0000000e-06   4.6350000e-02  -1.1400000e-04   7.0000000e-05   1.0600000e-04
   1.5600000e+02   6.0455900e-01   1.7438000e-02  -6.3568000e-02  -1.5450000e-02  -1.1400000e-04   7.0000000e-05   1.0600000e-04
   1.5700000e+02   6.0845800e-01  -1.1613000e-02  -5.3792000e-02  -5.1500000e-03  -1.1400000e-04   7.0000000e-05   1.0600000e-04
   1.5800000e+02   6.1235500e-01   5.8200000e-03  -7.8239000e-02   5.1500000e-03  -1.1400000e-04   7.0000000e-05   1.0600000e-04
   1.5900000e+02   6.1625500e-01  -2.9042000e-02  -6.3574000e-02   5.1500000e-03  -1.1400000e-04   7.0000000e-05   1.0600000e-04
   1.6000000e+02   6.2015300e-01   4.0676000e-02  -4.4005000e-02  -2.0600000e-02  -1.1400000e-04   7.0000000e-05   1.0600000e-04
   1.6100000e+02   6.2405100e-01   3.4867000e-02  -5.3785000e-02  -1.5450000e-02  -1.1400000e-04   7.0000000e-05   1.0600000e-04
   1.6200000e+02   6.2795000e-01   1.1623000e-02  -2.4448000e-02  -1.0300000e-02  -1.1400000e-04   7.0000000e-05   1.0600000e-04
   1.6300000e+02   6.3184900e-01   1.1621000e-02  -4.8880000e-03  -2.5750000e-02  -1.1400000e-04   7.0000000e-05   1.0600000e-04
   1.6400000e+02   6.3574700e-01   1.1625000e-02  -3.4228000e-02  -2.0600000e-02  -1.1400000e-04   7.0000000e-05   1.0600000e-04
   1.6500000e+02   6.3964700e-01   2.3246000e-02  -4.4007000e-02  -3.6050000e-02  -1.1400000e-04   7.0000000e-05   1.0600000e-04
   1.6600000e+02   6.4354400e-01   2.3243000e-02  -1.9557000e-02  -3.6050000e-02  -1.1400000e-04   7.0000000e-05   1.0600000e-04
   1.6700000e+02   6.4744300e-01  -3.4857000e-02  -1.9565000e-02   5.1500000e-03  -1.1400000e-04   7.0000000e-05   1.0600000e-04
   1.6800000e+02   6.5134200e-01  -5.8180000e-03   5.8679000e-02   0.0000000e+00  -1.1400000e-04   7.0000000e-05   1.0600000e-04
   1.6900000e+02   6.5524000e-01  -4.6488000e-02   6.3564000e-02   3.6050000e-02  -1.1400000e-04   7.0000000e-05   1.0600000e-04
   1.7000000e+02   6.5914000e-01  -4.6485000e-02   3.9114000e-02   2.0600000e-02  -1.1400000e-04   7.0000000e-05   1.0600000e-04
   1.7100000e+02   6.6303800e-01  -2.9044000e-02  -4.4014000e-02  -1.0300000e-02  -1.1400000e-04   7.0000000e-05   1.0600000e-04
   1.7200000e+02   6.6693600e-01  -2.9044000e-02  -4.4014000e-02   3.0900000e-02  -1.1400000e-04   7.0000000e-05   1.0600000e-04
   1.7300000e+02   6.7083500e-01  -4.0669000e-02  -9.7850000e-03   2.5750000e-02  -1.1400000e-04   7.0000000e-05   1.0600000e-04
   1.7400000e+02   6.7473400e-01  -5.8097000e-02  -1.9568000e-02   4.1200000e-02  -1.1400000e-04   7.0000000e-05   1.0600000e-04
   1.7500000e+02   6.7863400e-01   1.0000000e-06  -4.8900000e-03   0.0000000e+00  -1.1400000e-04   7.0000000e-05   1.0600000e-04
   1.7600000e+02   6.8253300e-01   5.8120000e-03  -1.4669000e-02   2.0600000e-02  -1.1400000e-04   7.0000000e-05   1.0600000e-04
   1.7700000e+02   6.8643100e-01  -4.0667000e-02  -2.4455000e-02   2.0600000e-02  -1.1400000e-04   7.0000000e-05   1.0600000e-04
   1.7800000e+02   6.9032800e-01   5.0000000e-06  -3.9120000e-02   6.1800000e-02  -1.1400000e-04   7.0000000e-05   1.0600000e-04
   1.7900000e+02   6.9422800e-01  -5.8030000e-03  -5.8681000e-02   1.5450000e-02  -1.1400000e-04   7.0000000e-05   1.0600000e-04
   1.8000000e+02   6.9812600e-01  -5.8030000e-03  -5.8681000e-02   3.0900000e-02  -1.1400000e-04   7.0000000e-05   1.0600000e-04
   1.8100000e+02   7.0202400e-01  -3.4858000e-02  -1.9564000e-02  -5.1500000e-03  -1.1400000e-04   7.0000000e-05   1.0600000e-04
   1.8200000e+02   7.0592300e-01  -4.0665000e-02  -3.9125000e-02   5.1500000e-02  -1.1400000e-04   7.0000000e-05   1.0600000e-04
   1.8300000e+02   7.0982200e-01  -1.7424000e-02  -4.8902000e-02   6.1800000e-02  -1.1400000e-04   7.0000000e-05   1.0600000e-04
   1.8400000e+02   7.1377200e-01  -4.6477000e-02  -2.4456000e-02   6.1800000e-02  -1.1400000e-04   7.0000000e-05   1.0600000e-04
   1.8500000e+02   7.1762100e-01  -3.4851000e-02  -7.3354000e-02   1.0300000e-02  -1.1400000e-04   7.0000000e-05   1.0600000e-04
   1.8600000e+02   7.2151900e-01  -3.4855000e-02  -3.9124000e-02   2.0600000e-02  -1.1400000e-04   7.0000000e-05   1.0600000e-04
   1.8700000e+02   7.2541700e-01  -2.9046000e-02  -3.4233000e-02   5.1500000e-03  -1.1400000e-04   7.0000000e-05   1.0600000e-04
   1.8800000e+02   7.2931600e-01  -6.3912000e-02   1.9552000e-02   4.6350000e-02  -1.1400000e-04   7.0000000e-05   1.0600000e-04
   1.8900000e+02   7.3321500e-01  -5.2292000e-02   1.4664000e-02   1.0300000e-02  -1.1400000e-04   7.0000000e-05   1.0600000e-04
   1.9000000e+02   7.3711300e-01   2.9056000e-02  -4.4006000e-02   2.5750000e-02  -1.1400000e-04   7.0000000e-05   1.0600000e-04
   1.9100000e+02   7.4101200e-01  -2.3237000e-02  -1.9563000e-02   1.5450000e-02  -1.1400000e-04   7.0000000e-05   1.0600000e-04
   1.9200000e+02   7.4491200e-01   5.8120000e-03  -1.4669000e-02   2.5750000e-02  -1.1400000e-04   7.0000000e-05   1.0600000e-04
   1.9300000e+02   7.4880900e-01  -7.5527000e-02  -1.9570000e-02   1.5450000e-02  -1.1400000e-04   7.0000000e-05   1.0600000e-04
   1.9400000e+02   7.5270900e-01   3.4857000e-02   1.9565000e-02   5.6650000e-02  -1.1400000e-04   7.0000000e-05   1.0600000e-04
   1.9500000e+02   7.5660600e-01  -3.0000000e-06   1.9560000e-02   0.0000000e+00  -1.1400000e-04   7.0000000e-05   1.0600000e-04
   1.9600000e+02   7.6050500e-01  -3.4857000e-02  -1.9565000e-02   3.0900000e-02  -1.1400000e-04   7.0000000e-05   1.0600000e-04
   1.9700000e+02   7.6440400e-01   0.0000000e+00   0.0000000e+00  -5.1500000e-03  -1.1400000e-04   7.0000000e-05   1.0600000e-04
   1.9800000e+02   7.6830200e-01  -1.1614000e-02  -4.4012000e-02   3.0900000e-02  -1.1400000e-04   7.0000000e-05   1.0600000e-04
   1.9900000e+02   7.7220200e-01   1.1626000e-02  -4.4008000e-02   1.5450000e-02  -1.1400000e-04   7.0000000e-05   1.0600000e-04
   2.0000000e+02   7.7610000e-01  -2.3237000e-02  -2.4453000e-02   4.1200000e-02  -1.1400000e-04   7.0000000e-05   1.0600000e-04
   2.0100000e+02   7.7999800e-01   6.0000000e-06  -4.4010000e-02   2.0600000e-02  -1.1400000e-04   7.0000000e-05   1.0600000e-04
   2.0200000e+02   7.8389700e-01   5.8070000e-03   1.9561000e-02   1.5450000e-02  -1.1400000e-04   7.0000000e-05   1.0600000e-04
   2.0300000e+02   7.8779600e-01  -4.0671000e-02   4.8850000e-03   5.1500000e-03  -1.1400000e-04   7.0000000e-05   1.0600000e-04
   2.0400000e+02   7.9169400e-01  -1.7420000e-02  -7.8242000e-02  -3.6050000e-02  -1.1400000e-04   7.0000000e-05   1.0600000e-04
   2.0500000e+02   7.9559400e-01   1.2000000e-05  -9.2910000e-02   0.0000000e+00  -1.1400000e-04   7.0000000e-05   1.0600000e-04
   2.0600000e+02   7.9949300e-01  -5.8020000e-03  -5.8681000e-02  -4.1200000e-02  -1.1400000e-04   7.0000000e-05   1.0600000e-04
   2.0700000e+02   8.0339000e-01  -5.2286000e-02  -2.9347000e-02  -2.5750000e-02  -1.1400000e-04   7.0000000e-05   1.0600000e-04
   2.0800000e+02   8.0729000e-01  -3.4855000e-02  -3.9125000e-02  -2.0600000e-02  -1.1400000e-04   7.0000000e-05   1.0600000e-04
   2.0900000e+02   8.1118700e-01  -4.6479000e-02  -9.7860000e-03   2.0600000e-02  -1.1400000e-04   7.0000000e-05   1.0600000e-04
   2.1000000e+02   8.1508600e-01  -4.0673000e-02   1.9555000e-02  -5.1500000e-03  -1.1400000e-04   7.0000000e-05   1.0600000e-04
   2.1100000e+02   8.1898500e-01  -3.4849000e-02  -8.3135000e-02  -5.1500000e-03  -1.1400000e-04   7.0000000e-05   1.0600000e-04
   2.1200000e+02   8.2288500e-01  -5.8097000e-02  -2.4458000e-02  -3.0900000e-02  -1.1400000e-04   7.0000000e-05   1.0600000e-04
   2.1300000e+02   8.2678300e-01  -1.7430000e-02  -2.0000000e-06   1.0300000e-02  -1.1400000e-04   7.0000000e-05   1.0600000e-04
   2.1400000e+02   8.3068200e-01  -6.9718000e-02  -1.9568000e-02   3.6050000e-02  -1.1400000e-04   7.0000000e-05   1.0600000e-04
   2.1500000e+02   8.3458000e-01  -5.2289000e-02  -9.7860000e-03   2.0600000e-02  -1.1400000e-04   7.0000000e-05   1.0600000e-04
   2.1600000e+02   8.3847900e-01   5.8110000e-03  -9.7790000e-03  -2.0600000e-02  -1.1400000e-04   7.0000000e-05   1.0600000e-04
   2.1700000e+02   8.4237800e-01  -1.7428000e-02  -1.4672000e-02   1.0300000e-02  -1.1400000e-04   7.0000000e-05   1.0600000e-04
   2.1800000e+02   8.4627700e-01  -5.8080000e-03  -1.4671000e-02   1.0300000e-02  -1.1400000e-04   7.0000000e-05   1.0600000e-04
   2.1900000e+02   8.5017600e-01  -1.7428000e-02  -1.9562000e-02   0.0000000e+00  -1.1400000e-04   7.0000000e-05   1.0600000e-04
   2.2000000e+02   8.5407400e-01   5.8140000e-03  -3.4229000e-02   1.0300000e-02  -1.1400000e-04   7.0000000e-05   1.0600000e-04
   2.2100000e+02   8.5797300e-01  -1.1615000e-02  -3.9122000e-02  -1.0300000e-02  -1.1400000e-04   7.0000000e-05   1.0600000e-04
   2.2200000e+02   8.6187100e-01   2.3245000e-02  -3.9117000e-02  -1.5450000e-02  -1.1400000e-04   7.0000000e-05   1.0600000e-04
   2.2300000e+02   8.6579800e-01   1.7434000e-02  -2.9338000e-02  -2.5750000e-02  -1.1400000e-04   7.0000000e-05   1.0600000e-04
   2.2400000e+02   8.6966900e-01  -2.3231000e-02  -6.8463000e-02   3.0900000e-02  -1.1400000e-04   7.0000000e-05   1.0600000e-04
   2.2500000e+02   8.7356800e-01   8.0000000e-06  -5.8680000e-02  -1.0300000e-02  -1.1400000e-04   7.0000000e-05   1.0600000e-04
   2.2600000e+02   8.7746700e-01  -2.3234000e-02  -4.4013000e-02   2.0600000e-02  -1.1400000e-04   7.0000000e-05   1.0600000e-04
   2.2700000e+02   8.8136600e-01   2.3246000e-02  -4.4007000e-02  -4.1200000e-02  -1.1400000e-04   7.0000000e-05   1.0600000e-04
   2.2800000e+02   8.8526600e-01  -4.0668000e-02  -1.4675000e-02   0.0000000e+00  -1.1400000e-04   7.0000000e-05   1.0600000e-04
   2.2900000e+02   8.8916300e-01  -1.7429000e-02  -9.7820000e-03  -1.0300000e-02  -1.1400000e-04   7.0000000e-05   1.0600000e-04
   2.3000000e+02   8.9306100e-01  -1.1613000e-02  -5.3792000e-02   1.5450000e-02  -1.1400000e-04   7.0000000e-05   1.0600000e-04
   2.3100000e+02   8.9696100e-01  -2.3233000e-02  -4.8903000e-02  -4.6350000e-02  -1.1400000e-04   7.0000000e-05   1.0600000e-04
   2.3200000e+02   9.0086000e-01  -5.8030000e-03  -4.8901000e-02   2.5750000e-02  -1.1400000e-04   7.0000000e-05   1.0600000e-04
   2.3300000e+02   9.0475800e-01  -2.3237000e-02  -1.9563000e-02  -5.1500000e-02  -1.1400000e-04   7.0000000e-05   1.0600000e-04
   2.3400000e+02   9.0865800e-01  -2.3241000e-02   9.7770000e-03   0.0000000e+00  -1.1400000e-04   7.0000000e-05   1.0600000e-04
   2.3500000e+02   9.1255600e-01  -4.6485000e-02   3.9114000e-02  -2.5750000e-02  -1.1400000e-04   7.0000000e-05   1.0600000e-04
   2.3600000e+02   9.1645400e-01  -4.6478000e-02  -1.4676000e-02  -1.0300000e-02  -1.1400000e-04   7.0000000e-05   1.0600000e-04
   2.3700000e+02   9.2035400e-01   1.1622000e-02  -1.4668000e-02  -4.1200000e-02  -1.1400000e-04   7.0000000e-05   1.0600000e-04
   2.3800000e+02   9.2426800e-01  -1.1614000e-02  -4.4012000e-02  -6.1800000e-02  -1.1400000e-04   7.0000000e-05   1.0600000e-04
   2.3900000e+02   9.2814800e-01  -3.4855000e-02  -3.9125000e-02  -5.1500000e-02  -1.1400000e-04   7.0000000e-05   1.0600000e-04
   2.4000000e+02   9.3205200e-01  -4.6473000e-02  -5.3796000e-02  -3.0900000e-02  -1.1400000e-04   7.0000000e-05   1.0600000e-04
   2.4100000e+02   9.3594600e-01  -1.7429000e-02  -9.7820000e-03  -6.6950000e-02  -1.1400000e-04   7.0000000e-05   1.0600000e-04
   2.4200000e+02   9.3984500e-01  -1.1618000e-02  -1.4672000e-02  -4.6350000e-02  -1.1400000e-04   7.0000000e-05   1.0600000e-04
   2.4300000e+02   9.4374400e-01  -9.2963000e-02   1.9548000e-02  -5.6650000e-02  -1.1400000e-04   7.0000000e-05   1.0600000e-04
   2.4400000e+02   9.4764200e-01  -3.4860000e-02  -5.0000000e-06  -3.0900000e-02  -1.1400000e-04   7.0000000e-05   1.0600000e-04
   2.4500000e+02   9.5154200e-01  -3.4853000e-02  -4.8905000e-02  -4.6350000e-02  -1.1400000e-04   7.0000000e-05   1.0600000e-04
   2.4600000e+02   9.5544100e-01  -4.6473000e-02  -5.3796000e-02  -1.5450000e-02  -1.1400000e-04   7.0000000e-05   1.0600000e-04
   2.4700000e+02   9.5934100e-01  -2.3232000e-02  -6.8463000e-02  -4.6350000e-02  -1.1400000e-04   7.0000000e-05   1.0600000e-04
   2.4800000e+02   9.6323900e-01  -5.8091000e-02  -7.3357000e-02  -3.0900000e-02  -1.1400000e-04   7.0000000e-05   1.0600000e-04
   2.4900000e+02   9.6713800e-01   0.0000000e+00   0.0000000e+00  -5.6650000e-02  -1.1400000e-04   7.0000000e-05   1.0600000e-04
   2.5000000e+02   9.7103500e-01  -8.1339000e-02  -9.7900000e-03  -1.0300000e-02  -1.1400000e-04   7.0000000e-05   1.0600000e-04
   2.5100000e+02   9.7493500e-01  -4.0665000e-02  -4.4015000e-02  -6.1800000e-02  -1.1400000e-04   7.0000000e-05   1.0600000e-04
   2.5200000e+02   9.7883300e-01   2.3244000e-02  -2.9337000e-02  -3.0900000e-02  -1.1400000e-04   7.0000000e-05   1.0600000e-04
   2.5300000e+02   9.8273100e-01  -4.6475000e-02  -3.9126000e-02  -5.6650000e-02  -1.1400000e-04   7.0000000e-05   1.0600000e-04
   2.5400000e+02   9.8662900e-01  -1.1613000e-02  -4.8902000e-02  -1.5450000e-02  -1.1400000e-04   7.0000000e-05   1.0600000e-04
   2.5500000e+02   9.9052900e-01  -5.8099000e-02  -4.8980000e-03  -6.1800000e-02  -1.1400000e-04   7.0000000e-05   1.0600000e-04
   2.5600000e+02   9.9442900e-01   0.0000000e+00   0.0000000e+00   5.1500000e-03  -1.1400000e-04   7.0000000e-05   1.0600000e-04
   2.5700000e+02   9.9832600e-01   6.0000000e-06  -4.4010000e-02   0.0000000e+00  -1.1400000e-04   7.0000000e-05   1.0600000e-04
   2.5800000e+02   1.0022250e+00   5.8130000e-03  -2.4449000e-02  -2.0600000e-02  -1.1400000e-04   7.0000000e-05   1.0600000e-04
   2.5900000e+02   1.0061230e+00   5.8140000e-03  -2.9339000e-02   1.5450000e-02  -1.1400000e-04   7.0000000e-05   1.0600000e-04
   2.6000000e+02   1.0100230e+00  -3.4859000e-02  -4.8950000e-03  -5.1500000e-03  -1.1400000e-04   7.0000000e-05   1.0600000e-04
   2.6100000e+02   1.0139220e+00  -1.7428000e-02  -1.4672000e-02   3.0900000e-02  -1.1400000e-04   7.0000000e-05   1.0600000e-04
   2.6200000e+02   1.0178200e+00  -1.7427000e-02  -1.9562000e-02   5.1500000e-03  -1.1400000e-04   7.0000000e-05   1.0600000e-04
   2.6300000e+02   1.0217190e+00  -1.7431000e-02   4.8880000e-03   1.0300000e-02  -1.1400000e-04   7.0000000e-05   1.0600000e-04
   2.6400000e+02   1.0256180e+00   5.0000000e-06  -3.9120000e-02  -5.1500000e-03  -1.1400000e-04   7.0000000e-05   1.0600000e-04
   2.6500000e+02   1.0295160e+00  -2.3240000e-02  -3.0000000e-06   1.5450000e-02  -1.1400000e-04   7.0000000e-05   1.0600000e-04
   2.6600000e+02   1.0334150e+00   2.3240000e-02   3.0000000e-06   5.1500000e-03  -1.1400000e-04   7.0000000e-05   1.0600000e-04
   2.6700000e+02   1.0373130e+00   3.0000000e-06  -2.4450000e-02   3.6050000e-02  -1.1400000e-04   7.0000000e-05   1.0600000e-04
   2.6800000e+02   1.0412120e+00  -5.2288000e-02  -1.4677000e-02  -1.0300000e-02  -1.1400000e-04   7.0000000e-05   1.0600000e-04
   2.6900000e+02   1.0451110e+00   4.6486000e-02  -4.4004000e-02  -1.0300000e-02  -1.1400000e-04   7.0000000e-05   1.0600000e-04
   2.7000000e+02   1.0490100e+00   1.1624000e-02  -2.9338000e-02  -5.1500000e-03  -1.1400000e-04   7.0000000e-05   1.0600000e-04
   2.7100000e+02   1.0529090e+00   5.8140000e-03  -2.9339000e-02   2.0600000e-02  -1.1400000e-04   7.0000000e-05   1.0600000e-04
   2.7200000e+02   1.0568070e+00   1.2000000e-05  -8.8020000e-02  -1.0300000e-02  -1.1400000e-04   7.0000000e-05   1.0600000e-04
   2.7300000e+02   1.0607050e+00   5.8200000e-03  -7.8239000e-02   1.0300000e-02  -1.1400000e-04   7.0000000e-05   1.0600000e-04
   2.7400000e+02   1.0646050e+00   1.1623000e-02  -1.9558000e-02   2.0600000e-02  -1.1400000e-04   7.0000000e-05   1.0600000e-04
   2.7500000e+02   1.0685030e+00  -4.0665000e-02  -3.9125000e-02  -5.1500000e-03  -1.1400000e-04   7.0000000e-05   1.0600000e-04
   2.7600000e+02   1.0724020e+00   1.7435000e-02  -3.4228000e-02  -1.5450000e-02  -1.1400000e-04   7.0000000e-05   1.0600000e-04
   2.7700000e+02   1.0763010e+00  -6.9723000e-02   1.9551000e-02   3.6050000e-02  -1.1400000e-04   7.0000000e-05   1.0600000e-04
   2.7800000e+02   1.0802000e+00  -2.3244000e-02   2.9337000e-02   1.5450000e-02  -1.1400000e-04   7.0000000e-05   1.0600000e-04
   2.7900000e+02   1.0840980e+00  -2.3233000e-02  -5.3793000e-02  -1.5450000e-02  -1.1400000e-04   7.0000000e-05   1.0600000e-04
   2.8000000e+02   1.0879970e+00  -1.7423000e-02  -5.3792000e-02  -2.0600000e-02  -1.1400000e-04   7.0000000e-05   1.0600000e-04
   2.8100000e+02   1.0918960e+00  -7.5530000e-02  -1.0000000e-05   5.1500000e-03  -1.1400000e-04   7.0000000e-05   1.0600000e-04
   2.8200000e+02   1.0957930e+00  -3.4859000e-02  -9.7850000e-03   1.5450000e-02  -1.1400000e-04   7.0000000e-05   1.0600000e-04
   2.8300000e+02   1.0996920e+00  -1.7432000e-02   1.4668000e-02  -1.0300000e-02  -1.1400000e-04   7.0000000e-05   1.0600000e-04
   2.8400000e+02   1.1035910e+00  -5.8103000e-02   2.4443000e-02  -2.0600000e-02  -1.1400000e-04   7.0000000e-05   1.0600000e-04
   2.8500000e+02   1.1074900e+00  -1.7425000e-02  -3.9122000e-02  -4.1200000e-02  -1.1400000e-04   7.0000000e-05   1.0600000e-04
   2.8600000e+02   1.1113880e+00  -4.0665000e-02  -3.9125000e-02   0.0000000e+00  -1.1400000e-04   7.0000000e-05   1.0600000e-04
   2.8700000e+02   1.1152880e+00  -5.8060000e-03  -2.9341000e-02  -2.5750000e-02  -1.1400000e-04   7.0000000e-05   1.0600000e-04
   2.8800000e+02   1.1191860e+00  -4.0670000e-02  -5.0000000e-06   2.5750000e-02  -1.1400000e-04   7.0000000e-05   1.0600000e-04
   2.8900000e+02   1.1230840e+00  -1.1038400e-01  -4.4025000e-02  -3.0900000e-02  -1.1400000e-04   7.0000000e-05   1.0600000e-04
   2.9000000e+02   1.1269840e+00   2.3244000e-02  -2.9337000e-02   2.0600000e-02  -1.1400000e-04   7.0000000e-05   1.0600000e-04
   2.9100000e+02   1.1308830e+00  -5.8060000e-03  -2.9341000e-02  -4.1200000e-02  -1.1400000e-04   7.0000000e-05   1.0600000e-04
   2.9200000e+02   1.1347810e+00   2.9058000e-02  -5.8676000e-02   2.5750000e-02  -1.1400000e-04   7.0000000e-05   1.0600000e-04
   2.9300000e+02   1.1386800e+00   1.7433000e-02  -1.9558000e-02   2.5750000e-02  -1.1400000e-04   7.0000000e-05   1.0600000e-04
   2.9400000e+02   1.1425780e+00   2.3247000e-02  -5.3787000e-02   2.0600000e-02  -1.1400000e-04   7.0000000e-05   1.0600000e-04
   2.9500000e+02   1.1464770e+00   3.0000000e-06  -1.9560000e-02   6.1800000e-02  -1.1400000e-04   7.0000000e-05   1.0600000e-04
   2.9600000e+02   1.1503750e+00  -3.4855000e-02  -3.9125000e-02  -1.5450000e-02  -1.1400000e-04   7.0000000e-05   1.0600000e-04
   2.9700000e+02   1.1542740e+00   4.0676000e-02  -4.4005000e-02   2.5750000e-02  -1.1400000e-04   7.0000000e-05   1.0600000e-04
   2.9800000e+02   1.1581730e+00  -4.0663000e-02  -4.8905000e-02  -1.5450000e-02  -1.1400000e-04   7.0000000e-05   1.0600000e-04
   2.9900000e+02   1.1620710e+00  -1.7425000e-02  -3.4232000e-02   5.1500000e-02  -1.1400000e-04   7.0000000e-05   1.0600000e-04
   3.0000000e+02   1.1659710e+00  -4.6477000e-02  -2.4456000e-02   1.5450000e-02  -1.1400000e-04   7.0000000e-05   1.0600000e-04
   3.0100000e+02   1.1698690e+00  -1.7425000e-02  -3.4232000e-02   5.6650000e-02  -1.1400000e-04   7.0000000e-05   1.0600000e-04
   3.0200000e+02   1.1737670e+00   4.0673000e-02  -1.9555000e-02   1.5450000e-02  -1.1400000e-04   7.0000000e-05   1.0600000e-04
   3.0300000e+02   1.1776660e+00  -2.9050000e-02  -4.0000000e-06   4.6350000e-02  -1.1400000e-04   7.0000000e-05   1.0600000e-04
   3.0400000e+02   1.1815700e+00  -1.1620000e-02  -2.0000000e-06   4.1200000e-02  -1.1400000e-04   7.0000000e-05   1.0600000e-04
   3.0500000e+02   1.1854630e+00  -4.6478000e-02  -1.4676000e-02   5.6650000e-02  -1.1400000e-04   7.0000000e-05   1.0600000e-04
   3.0600000e+02   1.1893630e+00  -6.3904000e-02  -4.4019000e-02  -2.0600000e-02  -1.1400000e-04   7.0000000e-05   1.0600000e-04
   3.0700000e+02   1.1932610e+00  -2.9043000e-02  -4.8904000e-02   4.1200000e-02  -1.1400000e-04   7.0000000e-05   1.0600000e-04
   3.0800000e+02   1.1971600e+00  -2.3241000e-02   4.8870000e-03   2.0600000e-02  -1.1400000e-04   7.0000000e-05   1.0600000e-04
   3.0900000e+02   1.2010600e+00  -1.1620000e-02  -2.0000000e-06   3.0900000e-02  -1.1400000e-04   7.0000000e-05   1.0600000e-04
   3.1000000e+02   1.2049560e+00  -5.8101000e-02   9.7720000e-03   1.5450000e-02  -1.1400000e-04   7.0000000e-05   1.0600000e-04
   3.1100000e+02   1.2088550e+00  -1.1619000e-02  -4.8920000e-03   3.0900000e-02  -1.1400000e-04   7.0000000e-05   1.0600000e-04
   3.1200000e+02   1.2127540e+00  -1.1621000e-02   9.7780000e-03   2.0600000e-02  -1.1400000e-04   7.0000000e-05   1.0600000e-04
   3.1300000e+02   1.2166540e+00  -1.1609000e-02  -8.3132000e-02   2.5750000e-02  -1.1400000e-04   7.0000000e-05   1.0600000e-04
   3.1400000e+02   1.2205520e+00  -3.4849000e-02  -8.3135000e-02  -1.0300000e-02  -1.1400000e-04   7.0000000e-05   1.0600000e-04
   3.1500000e+02   1.2244710e+00  -6.9718000e-02  -1.4679000e-02   5.1500000e-02  -1.1400000e-04   7.0000000e-05   1.0600000e-04
   3.1600000e+02   1.2283480e+00  -3.4859000e-02  -9.7850000e-03   2.5750000e-02  -1.1400000e-04   7.0000000e-05   1.0600000e-04
   3.1700000e+02   1.2322480e+00  -1.7430000e-02  -2.0000000e-06   6.1800000e-02  -1.1400000e-04   7.0000000e-05   1.0600000e-04
   3.1800000e+02   1.2361470e+00  -1.0000000e-06   4.8900000e-03   1.5450000e-02  -1.1400000e-04   7.0000000e-05   1.0600000e-04
   3.1900000e+02   1.2400460e+00   5.8190000e-03  -7.8239000e-02   2.5750000e-02  -1.1400000e-04   7.0000000e-05   1.0600000e-04
   3.2000000e+02   1.2439450e+00  -4.0665000e-02  -3.9125000e-02  -3.0900000e-02  -1.1400000e-04   7.0000000e-05   1.0600000e-04
   3.2100000e+02   1.2478430e+00  -1.1614000e-02  -4.8901000e-02   5.1500000e-02  -1.1400000e-04   7.0000000e-05   1.0600000e-04
   3.2200000e+02   1.2517410e+00  -4.6475000e-02  -4.4016000e-02   2.5750000e-02  -1.1400000e-04   7.0000000e-05   1.0600000e-04
   3.2300000e+02   1.2556410e+00  -6.3907000e-02  -2.4458000e-02   4.1200000e-02  -1.1400000e-04   7.0000000e-05   1.0600000e-04
   3.2400000e+02   1.2595390e+00   2.9049000e-02   9.7840000e-03   5.1500000e-03  -1.1400000e-04   7.0000000e-05   1.0600000e-04
   3.2500000e+02   1.2634370e+00  -1.7428000e-02  -1.4672000e-02   4.1200000e-02  -1.1400000e-04   7.0000000e-05   1.0600000e-04
   3.2600000e+02   1.2673360e+00  -5.8090000e-03  -9.7810000e-03   2.0600000e-02  -1.1400000e-04   7.0000000e-05   1.0600000e-04
   3.2700000e+02   1.2712350e+00  -1.7428000e-02  -1.4672000e-02  -4.6350000e-02  -1.1400000e-04   7.0000000e-05   1.0600000e-04
   3.2800000e+02   1.2751340e+00   1.1623000e-02  -2.4448000e-02   5.1500000e-03  -1.1400000e-04   7.0000000e-05   1.0600000e-04
   3.2900000e+02   1.2790330e+00   1.1623000e-02  -1.9558000e-02  -6.1800000e-02  -1.1400000e-04   7.0000000e-05   1.0600000e-04
   3.3000000e+02   1.2829310e+00  -1.1615000e-02  -3.4232000e-02  -3.0900000e-02  -1.1400000e-04   7.0000000e-05   1.0600000e-04
   3.3100000e+02   1.2868290e+00   4.6488000e-02  -6.3564000e-02  -4.1200000e-02  -1.1400000e-04   7.0000000e-05   1.0600000e-04
   3.3200000e+02   1.2907290e+00  -2.9047000e-02  -1.9564000e-02   2.5750000e-02  -1.1400000e-04   7.0000000e-05   1.0600000e-04
   3.3300000e+02   1.2946280e+00   5.8120000e-03  -1.4669000e-02  -3.6050000e-02  -1.1400000e-04   7.0000000e-05   1.0600000e-04
   3.3400000e+02   1.2985260e+00   2.3243000e-02  -2.4447000e-02  -2.5750000e-02  -1.1400000e-04   7.0000000e-05   1.0600000e-04
   3.3500000e+02   1.3024250e+00  -1.1617000e-02  -1.9562000e-02  -3.0900000e-02  -1.1400000e-04   7.0000000e-05   1.0600000e-04
   3.3600000e+02   1.3063230e+00   1.7433000e-02  -1.9558000e-02  -1.0300000e-02  -1.1400000e-04   7.0000000e-05   1.0600000e-04
   3.3700000e+02   1.3102220e+00  -3.4855000e-02  -3.9125000e-02  -1.5450000e-02  -1.1400000e-04   7.0000000e-05   1.0600000e-04
   3.3800000e+02   1.3141220e+00  -2.9045000e-02  -3.9124000e-02   3.6050000e-02  -1.1400000e-04   7.0000000e-05   1.0600000e-04
   3.3900000e+02   1.3180180e+00  -2.3237000e-02  -1.9563000e-02  -4.1200000e-02  -1.1400000e-04   7.0000000e-05   1.0600000e-04
   3.4000000e+02   1.3219170e+00  -6.3902000e-02  -5.8689000e-02  -1.0300000e-02  -1.1400000e-04   7.0000000e-05   1.0600000e-04
   3.4100000e+02   1.3258160e+00   5.2298000e-02  -6.3563000e-02  -2.0600000e-02  -1.1400000e-04   7.0000000e-05   1.0600000e-04
   3.4200000e+02   1.3297150e+00   1.1621000e-02  -9.7780000e-03   0.0000000e+00  -1.1400000e-04   7.0000000e-05   1.0600000e-04
   3.4300000e+02   1.3336140e+00   4.0000000e-06  -2.9340000e-02  -2.0600000e-02  -1.1400000e-04   7.0000000e-05   1.0600000e-04
   3.4400000e+02   1.3375130e+00   6.0000000e-06  -4.4010000e-02  -2.0600000e-02  -1.1400000e-04   7.0000000e-05   1.0600000e-04
   3.4500000e+02   1.3414100e+00  -2.3238000e-02  -1.4673000e-02  -2.0600000e-02  -1.1400000e-04   7.0000000e-05   1.0600000e-04
   3.4600000e+02   1.3453100e+00   3.4859000e-02   4.8950000e-03   0.0000000e+00  -1.1400000e-04   7.0000000e-05   1.0600000e-04
   3.4700000e+02   1.3492090e+00  -1.7419000e-02  -8.3132000e-02  -1.5450000e-02  -1.1400000e-04   7.0000000e-05   1.0600000e-04
   3.4800000e+02   1.3531080e+00   2.3250000e-02  -7.3347000e-02  -2.5750000e-02  -1.1400000e-04   7.0000000e-05   1.0600000e-04
   3.4900000e+02   1.3570070e+00  -4.0671000e-02   4.8850000e-03  -1.5450000e-02  -1.1400000e-04   7.0000000e-05   1.0600000e-04
   3.5000000e+02   1.3609060e+00  -5.8098000e-02  -1.4678000e-02  -2.0600000e-02  -1.1400000e-04   7.0000000e-05   1.0600000e-04
   3.5100000e+02   1.3648040e+00  -2.3243000e-02   2.4447000e-02  -2.0600000e-02  -1.1400000e-04   7.0000000e-05   1.0600000e-04
   3.5200000e+02   1.3687030e+00  -2.3242000e-02   1.4667000e-02  -5.1500000e-03  -1.1400000e-04   7.0000000e-05   1.0600000e-04
   3.5300000e+02   1.3726020e+00   1.7441000e-02  -8.3128000e-02  -1.5450000e-02  -1.1400000e-04   7.0000000e-05   1.0600000e-04
   3.5400000e+02   1.3764990e+00  -5.8030000e-03  -5.3791000e-02  -2.5750000e-02  -1.1400000e-04   7.0000000e-05   1.0600000e-04
   3.5500000e+02   1.3803970e+00  -2.9047000e-02  -1.9564000e-02  -3.0900000e-02  -1.1400000e-04   7.0000000e-05   1.0600000e-04
   3.5600000e+02   1.3842970e+00  -7.5526000e-02  -3.4239000e-02   5.1500000e-03  -1.1400000e-04   7.0000000e-05   1.0600000e-04
   3.5700000e+02   1.3881950e+00  -5.2289000e-02  -4.8960000e-03   2.5750000e-02  -1.1400000e-04   7.0000000e-05   1.0600000e-04
   3.5800000e+02   1.3920940e+00   1.1619000e-02   4.8910000e-03  -4.1200000e-02  -1.1400000e-04   7.0000000e-05   1.0600000e-04
   3.5900000e+02   1.3959920e+00  -1.7424000e-02  -4.8902000e-02  -1.5450000e-02  -1.1400000e-04   7.0000000e-05   1.0600000e-04
   3.6000000e+02   1.3998910e+00  -3.4855000e-02  -3.9124000e-02  -1.5450000e-02  -1.1400000e-04   7.0000000e-05   1.0600000e-04
   3.6100000e+02   1.4037900e+00  -1.0000000e-06   4.8900000e-03   5.1500000e-03  -1.1400000e-04   7.0000000e-05   1.0600000e-04
   3.6200000e+02   1.4076900e+00  -4.6476000e-02  -2.9346000e-02  -1.0300000e-02  -1.1400000e-04   7.0000000e-05   1.0600000e-04
   3.6300000e+02   1.4115880e+00  -6.9714000e-02  -4.4019000e-02  -2.0600000e-02  -1.1400000e-04   7.0000000e-05   1.0600000e-04
   3.6400000e+02   1.4154870e+00  -3.4857000e-02  -1.9565000e-02  -3.0900000e-02  -1.1400000e-04   7.0000000e-05   1.0600000e-04
   3.6500000e+02   1.4193860e+00  -1.7428000e-02  -1.4672000e-02  -1.5450000e-02  -1.1400000e-04   7.0000000e-05   1.0600000e-04
   3.6600000e+02   1.4232840e+00  -5.2288000e-02  -1.4677000e-02   5.1500000e-03  -1.1400000e-04   7.0000000e-05   1.0600000e-04
   3.6700000e+02   1.4271830e+00  -1.7426000e-02  -2.9342000e-02  -1.5450000e-02  -1.1400000e-04   7.0000000e-05   1.0600000e-04
   3.6800000e+02   1.4310800e+00   1.0000000e-06  -4.8900000e-03  -2.5750000e-02  -1.1400000e-04   7.0000000e-05   1.0600000e-04
   3.6900000e+02   1.4349790e+00  -6.9719000e-02  -4.8990000e-03  -2.0600000e-02  -1.1400000e-04   7.0000000e-05   1.0600000e-04
   3.7000000e+02   1.4388780e+00   3.4866000e-02  -4.4005000e-02  -4.1200000e-02  -1.1400000e-04   7.0000000e-05   1.0600000e-04
   3.7100000e+02   1.4427770e+00   1.1621000e-02  -9.7780000e-03  -4.1200000e-02  -1.1400000e-04   7.0000000e-05   1.0600000e-04
   3.7200000e+02   1.4466770e+00   5.8110000e-03  -9.7790000e-03  -1.5450000e-02  -1.1400000e-04   7.0000000e-05   1.0600000e-04
   3.7300000e+02   1.4505750e+00  -4.6476000e-02  -2.9346000e-02  -3.0900000e-02  -1.1400000e-04   7.0000000e-05   1.0600000e-04
   3.7400000e+02   1.4544730e+00  -2.9043000e-02  -4.8904000e-02  -4.6350000e-02  -1.1400000e-04   7.0000000e-05   1.0600000e-04
   3.7500000e+02   1.4583720e+00   1.7433000e-02  -1.9558000e-02   0.0000000e+00  -1.1400000e-04   7.0000000e-05   1.0600000e-04
   3.7600000e+02   1.4622710e+00  -2.3236000e-02  -2.9343000e-02  -4.1200000e-02  -1.1400000e-04   7.0000000e-05   1.0600000e-04
   3.7700000e+02   1.4661700e+00   2.9055000e-02  -3.4226000e-02  -3.6050000e-02  -1.1400000e-04   7.0000000e-05   1.0600000e-04
   3.7800000e+02   1.4700690e+00   2.9053000e-02  -1.9556000e-02  -1.5450000e-02  -1.1400000e-04   7.0000000e-05   1.0600000e-04
   3.7900000e+02   1.4739670e+00  -1.7426000e-02  -2.9342000e-02  -5.1500000e-03  -1.1400000e-04   7.0000000e-05   1.0600000e-04
   3.8000000e+02   1.4778660e+00  -2.9042000e-02  -5.8684000e-02   1.5450000e-02  -1.1400000e-04   7.0000000e-05   1.0600000e-04
   3.8100000e+02   1.4817650e+00  -1.7422000e-02  -6.3572000e-02  -4.1200000e-02  -1.1400000e-04   7.0000000e-05   1.0600000e-04
   3.8200000e+02   1.4856620e+00   1.1626000e-02  -4.4008000e-02  -1.0300000e-02  -1.1400000e-04   7.0000000e-05   1.0600000e-04
   3.8300000e+02   1.4895610e+00  -4.0665000e-02  -3.9125000e-02  -4.6350000e-02  -1.1400000e-04   7.0000000e-05   1.0600000e-04
   3.8400000e+02   1.4934600e+00   1.1000000e-05  -8.3130000e-02   5.1500000e-02  -1.1400000e-04   7.0000000e-05   1.0600000e-04
   3.8500000e+02   1.4973590e+00  -1.0458000e-01  -1.4000000e-05   5.1500000e-03  -1.1400000e-04   7.0000000e-05   1.0600000e-04
   3.8600000e+02   1.5012580e+00  -5.2291000e-02   9.7730000e-03   2.5750000e-02  -1.1400000e-04   7.0000000e-05   1.0600000e-04
   3.8700000e+02   1.5051560e+00  -1.7422000e-02  -5.8682000e-02  -3.6050000e-02  -1.1400000e-04   7.0000000e-05   1.0600000e-04
   3.8800000e+02   1.5090550e+00  -3.4853000e-02  -5.3795000e-02   2.0600000e-02  -1.1400000e-04   7.0000000e-05   1.0600000e-04
   3.8900000e+02   1.5129540e+00  -4.0665000e-02  -3.9125000e-02  -4.6350000e-02  -1.1400000e-04   7.0000000e-05   1.0600000e-04
   3.9000000e+02   1.5168530e+00  -5.2285000e-02  -3.9127000e-02   1.0300000e-02  -1.1400000e-04   7.0000000e-05   1.0600000e-04
   3.9100000e+02   1.5207510e+00  -3.4864000e-02   2.9335000e-02  -1.5450000e-02  -1.1400000e-04   7.0000000e-05   1.0600000e-04
   3.9200000e+02   1.5246510e+00  -5.2295000e-02   3.9113000e-02   1.5450000e-02  -1.1400000e-04   7.0000000e-05   1.0600000e-04
   3.9300000e+02   1.5285500e+00  -7.5526000e-02  -2.9349000e-02  -7.2100000e-02  -1.1400000e-04   7.0000000e-05   1.0600000e-04
   3.9400000e+02   1.5324480e+00   2.3245000e-02  -4.4007000e-02   2.0600000e-02  -1.1400000e-04   7.0000000e-05   1.0600000e-04
   3.9500000e+02   1.5363470e+00  -4.6478000e-02  -1.9566000e-02  -3.0900000e-02  -1.1400000e-04   7.0000000e-05   1.0600000e-04
   3.9600000e+02   1.5402450e+00  -2.9045000e-02  -3.9123000e-02   1.5450000e-02  -1.1400000e-04   7.0000000e-05   1.0600000e-04
   3.9700000e+02   1.5441420e+00  -5.2290000e-02  -6.0000000e-06  -2.0600000e-02  -1.1400000e-04   7.0000000e-05   1.0600000e-04
   3.9800000e+02   1.5480420e+00   0.0000000e+00   0.0000000e+00   3.6050000e-02  -1.1400000e-04   7.0000000e-05   1.0600000e-04
   3.9900000e+02   1.5519400e+00  -5.8099000e-02  -9.7870000e-03   5.6650000e-02  -1.1400000e-04   7.0000000e-05   1.0600000e-04
   4.0000000e+02   1.5558390e+00   3.4866000e-02  -4.4005000e-02   2.0600000e-02  -1.1400000e-04   7.0000000e-05   1.0600000e-04
   4.0100000e+02   1.5597390e+00   1.7433000e-02  -2.4448000e-02   2.0600000e-02  -1.1400000e-04   7.0000000e-05   1.0600000e-04
   4.0200000e+02   1.5636360e+00  -2.3237000e-02  -2.4453000e-02   3.6050000e-02  -1.1400000e-04   7.0000000e-05   1.0600000e-04
   4.0300000e+02   1.5675350e+00   1.7435000e-02  -3.9118000e-02   4.6350000e-02  -1.1400000e-04   7.0000000e-05   1.0600000e-04
   4.0400000e+02   1.5714350e+00  -3.4854000e-02  -4.4015000e-02   2.0600000e-02  -1.1400000e-04   7.0000000e-05   1.0600000e-04
   4.0500000e+02   1.5753330e+00   2.0000000e-06  -1.4670000e-02   5.6650000e-02  -1.1400000e-04   7.0000000e-05   1.0600000e-04
   4.0600000e+02   1.5792320e+00   4.0676000e-02  -4.4005000e-02   3.0900000e-02  -1.1400000e-04   7.0000000e-05   1.0600000e-04
   4.0700000e+02   1.5831310e+00   6.0000000e-06  -4.4010000e-02   3.6050000e-02  -1.1400000e-04   7.0000000e-05   1.0600000e-04
   4.0800000e+02   1.5870290e+00   3.4863000e-02  -2.4445000e-02   3.0900000e-02  -1.1400000e-04   7.0000000e-05   1.0600000e-04
   4.0900000e+02   1.5909280e+00  -1.7423000e-02  -4.8902000e-02   3.6050000e-02  -1.1400000e-04   7.0000000e-05   1.0600000e-04
   4.1000000e+02   1.5948280e+00  -3.4859000e-02  -9.7850000e-03   5.1500000e-02  -1.1400000e-04   7.0000000e-05   1.0600000e-04
   4.1100000e+02   1.5987240e+00  -3.0000000e-06   1.9560000e-02   3.0900000e-02  -1.1400000e-04   7.0000000e-05   1.0600000e-04
   4.1200000e+02   1.6026230e+00  -5.2284000e-02  -4.4017000e-02  -5.1500000e-03  -1.1400000e-04   7.0000000e-05   1.0600000e-04
   4.1300000e+02   1.6065220e+00   3.4866000e-02  -4.4005000e-02   2.0600000e-02  -1.1400000e-04   7.0000000e-05   1.0600000e-04
   4.1400000e+02   1.6104210e+00   9.0000000e-06  -6.8460000e-02   3.0900000e-02  -1.1400000e-04   7.0000000e-05   1.0600000e-04
   4.1500000e+02   1.6143200e+00  -1.7423000e-02  -5.3792000e-02   3.6050000e-02  -1.1400000e-04   7.0000000e-05   1.0600000e-04
   4.1600000e+02   1.6182180e+00  -5.8090000e-03  -4.8910000e-03  -2.0600000e-02  -1.1400000e-04   7.0000000e-05   1.0600000e-04
   4.1700000e+02   1.6221160e+00  -2.3243000e-02   1.9557000e-02   3.6050000e-02  -1.1400000e-04   7.0000000e-05   1.0600000e-04
   4.1800000e+02   1.6260160e+00  -5.0000000e-06   3.9120000e-02   1.0300000e-02  -1.1400000e-04   7.0000000e-05   1.0600000e-04
   4.1900000e+02   1.6299140e+00  -2.3237000e-02  -2.4453000e-02   1.5450000e-02  -1.1400000e-04   7.0000000e-05   1.0600000e-04
   4.2000000e+02   1.6338130e+00  -2.0000000e-06   1.4670000e-02  -1.0300000e-02  -1.1400000e-04   7.0000000e-05   1.0600000e-04
   4.2100000e+02   1.6377130e+00  -5.8091000e-02  -6.3578000e-02   5.1500000e-03  -1.1400000e-04   7.0000000e-05   1.0600000e-04
   4.2200000e+02   1.6416300e+00  -4.6476000e-02  -2.9346000e-02   5.1500000e-03  -1.1400000e-04   7.0000000e-05   1.0600000e-04
   4.2300000e+02   1.6455080e+00  -4.0665000e-02  -3.9125000e-02   2.0600000e-02  -1.1400000e-04   7.0000000e-05   1.0600000e-04
   4.2400000e+02   1.6494070e+00  -4.6477000e-02  -1.9566000e-02   5.1500000e-03  -1.1400000e-04   7.0000000e-05   1.0600000e-04
   4.2500000e+02   1.6533070e+00   3.4862000e-02  -1.4665000e-02   2.0600000e-02  -1.1400000e-04   7.0000000e-05   1.0600000e-04
   4.2600000e+02   1.6572050e+00  -3.4859000e-02  -4.8950000e-03  -1.0300000e-02  -1.1400000e-04   7.0000000e-05   1.0600000e-04
   4.2700000e+02   1.6611030e+00  -2.3235000e-02  -3.9123000e-02   1.0300000e-02  -1.1400000e-04   7.0000000e-05   1.0600000e-04
   4.2800000e+02   1.6650030e+00  -5.2283000e-02  -4.8907000e-02   5.1500000e-03  -1.1400000e-04   7.0000000e-05   1.0600000e-04
   4.2900000e+02   1.6689020e+00  -6.9716000e-02  -2.9349000e-02   2.0600000e-02  -1.1400000e-04   7.0000000e-05   1.0600000e-04
   4.3000000e+02   1.6728000e+00  -3.4854000e-02  -4.4015000e-02   2.0600000e-02  -1.1400000e-04   7.0000000e-05   1.0600000e-04
   4.3100000e+02   1.6766980e+00  -4.6478000e-02  -1.9566000e-02  -3.0900000e-02  -1.1400000e-04   7.0000000e-05   1.0600000e-04
   4.3200000e+02   1.6805980e+00   1.1626000e-02  -4.8899000e-02   1.5450000e-02  -1.1400000e-04   7.0000000e-05   1.0600000e-04
   4.3300000e+02   1.6844960e+00   5.8120000e-03  -1.9559000e-02  -3.0900000e-02  -1.1400000e-04   7.0000000e-05   1.0600000e-04
   4.3400000e+02   1.6883960e+00  -5.8060000e-03  -2.9341000e-02  -1.0300000e-02  -1.1400000e-04   7.0000000e-05   1.0600000e-04
   4.3500000e+02   1.6922940e+00  -4.6474000e-02  -4.8906000e-02  -2.5750000e-02  -1.1400000e-04   7.0000000e-05   1.0600000e-04
   4.3600000e+02   1.6961930e+00  -4.6478000e-02  -1.9566000e-02  -5.1500000e-03  -1.1400000e-04   7.0000000e-05   1.0600000e-04
   4.3700000e+02   1.7000920e+00  -2.3240000e-02  -3.0000000e-06  -5.1500000e-03  -1.1400000e-04   7.0000000e-05   1.0600000e-04
   4.3800000e+02   1.7039890e+00  -5.8090000e-03  -9.7810000e-03  -1.5450000e-02  -1.1400000e-04   7.0000000e-05   1.0600000e-04
   4.3900000e+02   1.7078890e+00   2.3241000e-02  -9.7770000e-03  -2.0600000e-02  -1.1400000e-04   7.0000000e-05   1.0600000e-04
   4.4000000e+02   1.7117870e+00   3.0000000e-06  -2.4450000e-02  -1.5450000e-02  -1.1400000e-04   7.0000000e-05   1.0600000e-04
   4.4100000e+02   1.7156850e+00  -5.2284000e-02  -4.4017000e-02   1.5450000e-02  -1.1400000e-04   7.0000000e-05   1.0600000e-04
   4.4200000e+02   1.7195840e+00   1.7433000e-02  -2.4448000e-02   6.1800000e-02  -1.1400000e-04   7.0000000e-05   1.0600000e-04
   4.4300000e+02   1.7234830e+00  -2.3238000e-02  -1.4673000e-02   0.0000000e+00  -1.1400000e-04   7.0000000e-05   1.0600000e-04
   4.4400000e+02   1.7273820e+00  -6.9718000e-02  -1.4679000e-02   1.5450000e-02  -1.1400000e-04   7.0000000e-05   1.0600000e-04
   4.4500000e+02   1.7312810e+00   2.3241000e-02  -4.8870000e-03  -1.5450000e-02  -1.1400000e-04   7.0000000e-05   1.0600000e-04
   4.4600000e+02   1.7351780e+00   5.8150000e-03  -3.4229000e-02   3.0900000e-02  -1.1400000e-04   7.0000000e-05   1.0600000e-04
   4.4700000e+02   1.7390780e+00   1.1623000e-02  -1.9558000e-02   0.0000000e+00  -1.1400000e-04   7.0000000e-05   1.0600000e-04
   4.4800000e+02   1.7429770e+00  -1.7424000e-02  -4.4012000e-02   3.0900000e-02  -1.1400000e-04   7.0000000e-05   1.0600000e-04
   4.4900000e+02   1.7468760e+00   2.3246000e-02  -4.4007000e-02  -2.0600000e-02  -1.1400000e-04   7.0000000e-05   1.0600000e-04
   4.5000000e+02   1.7507740e+00   1.0000000e-06  -4.8900000e-03  -1.0300000e-02  -1.1400000e-04   7.0000000e-05   1.0600000e-04
   4.5100000e+02   1.7546740e+00   2.3241000e-02  -4.8870000e-03  -1.0300000e-02  -1.1400000e-04   7.0000000e-05   1.0600000e-04
   4.5200000e+02   1.7585710e+00   4.6483000e-02  -1.9554000e-02  -4.1200000e-02  -1.1400000e-04   7.0000000e-05   1.0600000e-04
   4.5300000e+02   1.7624710e+00  -1.7428000e-02  -1.4672000e-02   0.0000000e+00  -1.1400000e-04   7.0000000e-05   1.0600000e-04
   4.5400000e+02   1.7663680e+00   1.7429000e-02   9.7820000e-03   0.0000000e+00  -1.1400000e-04   7.0000000e-05   1.0600000e-04
   4.5500000e+02   1.7702660e+00  -1.1614000e-02  -4.4012000e-02  -5.1500000e-03  -1.1400000e-04   7.0000000e-05   1.0600000e-04
   4.5600000e+02   1.7741660e+00  -2.3232000e-02  -6.3573000e-02  -1.5450000e-02  -1.1400000e-04   7.0000000e-05   1.0600000e-04
   4.5700000e+02   1.7780640e+00   1.7436000e-02  -4.4008000e-02  -1.0300000e-02  -1.1400000e-04   7.0000000e-05   1.0600000e-04
   4.5800000e+02   1.7819630e+00  -1.1617000e-02  -1.9562000e-02  -3.0900000e-02  -1.1400000e-04   7.0000000e-05   1.0600000e-04
   4.5900000e+02   1.7858620e+00  -2.9052000e-02   1.4666000e-02  -1.0300000e-02  -1.1400000e-04   7.0000000e-05   1.0600000e-04
   4.6000000e+02   1.7897600e+00  -2.3239000e-02  -4.8930000e-03  -5.1500000e-03  -1.1400000e-04   7.0000000e-05   1.0600000e-04
   4.6100000e+02   1.7936590e+00  -1.1612000e-02  -5.8682000e-02   2.0600000e-02  -1.1400000e-04   7.0000000e-05   1.0600000e-04
   4.6200000e+02   1.7975590e+00  -2.3233000e-02  -4.8903000e-02  -4.1200000e-02  -1.1400000e-04   7.0000000e-05   1.0600000e-04
   4.6300000e+02   1.8014580e+00  -6.3907000e-02  -2.4459000e-02  -2.0600000e-02  -1.1400000e-04   7.0000000e-05   1.0600000e-04
   4.6400000e+02   1.8053570e+00   5.8150000e-03  -3.4229000e-02  -2.0600000e-02  -1.1400000e-04   7.0000000e-05   1.0600000e-04
   4.6500000e+02   1.8092550e+00  -2.3241000e-02   9.7770000e-03   1.0300000e-02  -1.1400000e-04   7.0000000e-05   1.0600000e-04
   4.6600000e+02   1.8131530e+00  -5.2288000e-02  -1.4677000e-02  -4.6350000e-02  -1.1400000e-04   7.0000000e-05   1.0600000e-04
   4.6700000e+02   1.8170510e+00  -3.4859000e-02  -4.8950000e-03  -1.0300000e-02  -1.1400000e-04   7.0000000e-05   1.0600000e-04
   4.6800000e+02   1.8209510e+00  -6.9720000e-02  -8.0000000e-06  -3.6050000e-02  -1.1400000e-04   7.0000000e-05   1.0600000e-04
   4.6900000e+02   1.8248480e+00  -5.2281000e-02  -7.3356000e-02  -2.5750000e-02  -1.1400000e-04   7.0000000e-05   1.0600000e-04
   4.7000000e+02   1.8287470e+00   5.8160000e-03  -4.8899000e-02  -4.1200000e-02  -1.1400000e-04   7.0000000e-05   1.0600000e-04
   4.7100000e+02   1.8326460e+00  -1.1616000e-02  -2.9341000e-02  -3.0900000e-02  -1.1400000e-04   7.0000000e-05   1.0600000e-04
   4.7200000e+02   1.8365450e+00  -2.9048000e-02  -1.4673000e-02  -6.6950000e-02  -1.1400000e-04   7.0000000e-05   1.0600000e-04
   4.7300000e+02   1.8404450e+00  -2.9048000e-02  -1.9563000e-02  -1.5450000e-02  -1.1400000e-04   7.0000000e-05   1.0600000e-04
   4.7400000e+02   1.8443430e+00  -3.4856000e-02  -2.9345000e-02  -2.0600000e-02  -1.1400000e-04   7.0000000e-05   1.0600000e-04
   4.7500000e+02   1.8482410e+00  -2.3239000e-02  -9.7830000e-03  -1.0300000e-02  -1.1400000e-04   7.0000000e-05   1.0600000e-04
   4.7600000e+02   1.8521400e+00   3.4866000e-02  -4.4005000e-02  -5.6650000e-02  -1.1400000e-04   7.0000000e-05   1.0600000e-04
   4.7700000e+02   1.8560390e+00  -3.4856000e-02  -2.9345000e-02  -2.5750000e-02  -1.1400000e-04   7.0000000e-05   1.0600000e-04
   4.7800000e+02   1.8599380e+00   3.0000000e-06  -1.9560000e-02  -7.7250000e-02  -1.1400000e-04   7.0000000e-05   1.0600000e-04
   4.7900000e+02   1.8638630e+00  -1.1620000e-02  -2.0000000e-06  -3.6050000e-02  -1.1400000e-04   7.0000000e-05   1.0600000e-04
   4.8000000e+02   1.8677350e+00   5.8150000e-03  -3.9119000e-02  -3.6050000e-02  -1.1400000e-04   7.0000000e-05   1.0600000e-04
   4.8100000e+02   1.8716340e+00  -4.0667000e-02  -2.4455000e-02  -1.5450000e-02  -1.1400000e-04   7.0000000e-05   1.0600000e-04
   4.8200000e+02   1.8755330e+00  -5.2287000e-02  -1.9567000e-02  -7.2100000e-02  -1.1400000e-04   7.0000000e-05   1.0600000e-04
   4.8300000e+02   1.8794300e+00   1.7440000e-02  -7.3348000e-02  -3.0900000e-02  -1.1400000e-04   7.0000000e-05   1.0600000e-04
   4.8400000e+02   1.8833300e+00  -1.7430000e-02  -2.0000000e-06  -1.5450000e-02  -1.1400000e-04   7.0000000e-05   1.0600000e-04
   4.8500000e+02   1.8872280e+00   5.8100000e-03   1.0000000e-06  -1.5450000e-02  -1.1400000e-04   7.0000000e-05   1.0600000e-04
   4.8600000e+02   1.8911270e+00   1.1621000e-02  -9.7780000e-03   2.0600000e-02  -1.1400000e-04   7.0000000e-05   1.0600000e-04
   4.8700000e+02   1.8950260e+00  -4.0668000e-02  -1.4675000e-02   0.0000000e+00  -1.1400000e-04   7.0000000e-05   1.0600000e-04
   4.8800000e+02   1.8989240e+00  -2.9049000e-02  -4.8940000e-03   1.5450000e-02  -1.1400000e-04   7.0000000e-05   1.0600000e-04
   4.8900000e+02   1.9028220e+00  -2.3232000e-02  -5.8683000e-02  -3.0900000e-02  -1.1400000e-04   7.0000000e-05   1.0600000e-04
   4.9000000e+02   1.9067210e+00   5.8160000e-03  -4.4009000e-02   2.0600000e-02  -1.1400000e-04   7.0000000e-05   1.0600000e-04
   4.9100000e+02   1.9106200e+00  -2.9045000e-02  -3.9124000e-02  -3.0900000e-02  -1.1400000e-04   7.0000000e-05   1.0600000e-04
   4.9200000e+02   1.9145190e+00  -2.9044000e-02  -4.4014000e-02   1.5450000e-02  -1.1400000e-04   7.0000000e-05   1.0600000e-04
   4.9300000e+02   1.9184190e+00  -7.5530000e-02  -1.0000000e-05   5.1500000e-03  -1.1400000e-04   7.0000000e-05   1.0600000e-04
   4.9400000e+02   1.9223160e+00  -3.4862000e-02   1.4665000e-02   1.5450000e-02  -1.1400000e-04   7.0000000e-05   1.0600000e-04
   4.9500000e+02   1.9262150e+00  -1.7422000e-02  -6.3572000e-02  -3.0900000e-02  -1.1400000e-04   7.0000000e-05   1.0600000e-04
   4.9600000e+02   1.9301180e+00  -6.9713000e-02  -4.8909000e-02   4.1200000e-02  -1.1400000e-04   7.0000000e-05   1.0600000e-04
   4.9700000e+02   1.9340130e+00  -2.3235000e-02  -3.9123000e-02  -2.0600000e-02  -1.1400000e-04   7.0000000e-05   1.0600000e-04
   4.9800000e+02   1.9379100e+00  -4.0661000e-02  -6.3575000e-02   3.0900000e-02  -1.1400000e-04   7.0000000e-05   1.0600000e-04
   4.9900000e+02   1.9418270e+00  -2.3240000e-02  -3.0000000e-06   2.5750000e-02  -1.1400000e-04   7.0000000e-05   1.0600000e-04
   5.0000000e+02   1.9457070e+00  -7.5532000e-02   1.4660000e-02   2.0600000e-02  -1.1400000e-04   7.0000000e-05   1.0600000e-04
   5.0100000e+02   1.9496070e+00  -5.8097000e-02  -2.4458000e-02   0.0000000e+00  -1.1400000e-04   7.0000000e-05   1.0600000e-04
   5.0200000e+02   1.9535060e+00  -2.3236000e-02  -2.9343000e-02   3.0900000e-02  -1.1400000e-04   7.0000000e-05   1.0600000e-04
   5.0300000e+02   1.9574040e+00  -6.9713000e-02  -4.8909000e-02  -4.1200000e-02  -1.1400000e-04   7.0000000e-05   1.0600000e-04
   5.0400000e+02   1.9613030e+00   2.3245000e-02  -4.4007000e-02   1.5450000e-02  -1.1400000e-04   7.0000000e-05   1.0600000e-04
   5.0500000e+02   1.9652020e+00   5.8150000e-03  -4.4009000e-02   3.0900000e-02  -1.1400000e-04   7.0000000e-05   1.0600000e-04
   5.0600000e+02   1.9691010e+00  -2.9049000e-02  -4.8930000e-03   4.1200000e-02  -1.1400000e-04   7.0000000e-05   1.0600000e-04
   5.0700000e+02   1.9730000e+00  -1.1616000e-02  -2.9341000e-02  -5.1500000e-03  -1.1400000e-04   7.0000000e-05   1.0600000e-04
   5.0800000e+02   1.9768990e+00  -3.4860000e-02  -4.0000000e-06   2.0600000e-02  -1.1400000e-04   7.0000000e-05   1.0600000e-04
   5.0900000e+02   1.9807970e+00  -1.1620000e-02  -1.0000000e-06   4.6350000e-02  -1.1400000e-04   7.0000000e-05   1.0600000e-04
   5.1000000e+02   1.9846960e+00   4.0000000e-06  -2.9340000e-02   0.0000000e+00  -1.1400000e-04   7.0000000e-05   1.0600000e-04
   5.1100000e+02   1.9885940e+00   1.1625000e-02  -3.4228000e-02   0.0000000e+00  -1.1400000e-04   7.0000000e-05   1.0600000e-04
   5.1200000e+02   1.9924920e+00   5.8130000e-03  -1.9559000e-02   1.5450000e-02  -1.1400000e-04   7.0000000e-05   1.0600000e-04
   5.1300000e+02   1.9963910e+00  -2.3237000e-02  -1.9563000e-02   5.1500000e-03  -1.1400000e-04   7.0000000e-05   1.0600000e-04
   5.1400000e+02   2.0002900e+00   2.9050000e-02   4.0000000e-06   0.0000000e+00  -1.1400000e-04   7.0000000e-05   1.0600000e-04
   5.1500000e+02   2.0041890e+00  -6.9717000e-02  -2.4459000e-02   1.0300000e-02  -1.1400000e-04   7.0000000e-05   1.0600000e-04
   5.1600000e+02   2.0080880e+00  -5.2285000e-02  -3.4237000e-02   1.5450000e-02  -1.1400000e-04   7.0000000e-05   1.0600000e-04
   5.1700000e+02   2.0119860e+00   2.3245000e-02  -3.9117000e-02  -5.1500000e-03  -1.1400000e-04   7.0000000e-05   1.0600000e-04
   5.1800000e+02   2.0158840e+00  -1.1617000e-02  -1.9562000e-02  -3.6050000e-02  -1.1400000e-04   7.0000000e-05   1.0600000e-04
   5.1900000e+02   2.0197840e+00   2.9053000e-02  -2.4446000e-02   1.0300000e-02  -1.1400000e-04   7.0000000e-05   1.0600000e-04
   5.2000000e+02   2.0236830e+00   1.1623000e-02  -1.9558000e-02   2.5750000e-02  -1.1400000e-04   7.0000000e-05   1.0600000e-04
   5.2100000e+02   2.0275810e+00  -5.8050000e-03  -3.9121000e-02   0.0000000e+00  -1.1400000e-04   7.0000000e-05   1.0600000e-04
   5.2200000e+02   2.0314790e+00  -5.8030000e-03  -5.3791000e-02   2.0600000e-02  -1.1400000e-04   7.0000000e-05   1.0600000e-04
   5.2300000e+02   2.0353780e+00  -4.6471000e-02  -6.3576000e-02   2.0600000e-02  -1.1400000e-04   7.0000000e-05   1.0600000e-04
   5.2400000e+02   2.0392770e+00   1.1628000e-02  -5.8678000e-02   5.1500000e-03  -1.1400000e-04   7.0000000e-05   1.0600000e-04
   5.2500000e+02   2.0431770e+00  -2.9044000e-02  -4.4014000e-02  -5.1500000e-03  -1.1400000e-04   7.0000000e-05   1.0600000e-04
   5.2600000e+02   2.0470740e+00   2.9052000e-02  -1.4666000e-02   5.1500000e-03  -1.1400000e-04   7.0000000e-05   1.0600000e-04
   5.2700000e+02   2.0509720e+00  -4.6482000e-02   1.4664000e-02   1.0300000e-02  -1.1400000e-04   7.0000000e-05   1.0600000e-04
   5.2800000e+02   2.0548710e+00  -2.9052000e-02   1.4666000e-02   1.5450000e-02  -1.1400000e-04   7.0000000e-05   1.0600000e-04
   5.2900000e+02   2.0587700e+00  -2.9042000e-02  -5.8684000e-02   5.1500000e-03  -1.1400000e-04   7.0000000e-05   1.0600000e-04
   5.3000000e+02   2.0626700e+00  -4.6476000e-02  -2.9346000e-02   0.0000000e+00  -1.1400000e-04   7.0000000e-05   1.0600000e-04
   5.3100000e+02   2.0665680e+00   3.4864000e-02  -2.9335000e-02   0.0000000e+00  -1.1400000e-04   7.0000000e-05   1.0600000e-04
   5.3200000e+02   2.0704660e+00  -1.1613000e-02  -4.8902000e-02   5.1500000e-02  -1.1400000e-04   7.0000000e-05   1.0600000e-04
   5.3300000e+02   2.0743650e+00  -2.3241000e-02   4.8870000e-03   5.1500000e-03  -1.1400000e-04   7.0000000e-05   1.0600000e-04
   5.3400000e+02   2.0782640e+00  -5.2290000e-02  -7.0000000e-06   2.5750000e-02  -1.1400000e-04   7.0000000e-05   1.0600000e-04
   5.3500000e+02   2.0821640e+00  -6.3908000e-02  -1.4679000e-02   2.5750000e-02  -1.1400000e-04   7.0000000e-05   1.0600000e-04
   5.3600000e+02   2.0860620e+00  -6.3909000e-02  -4.8990000e-03   2.5750000e-02  -1.1400000e-04   7.0000000e-05   1.0600000e-04
   5.3700000e+02   2.0899610e+00  -5.2283000e-02  -5.3797000e-02   0.0000000e+00  -1.1400000e-04   7.0000000e-05   1.0600000e-04
   5.3800000e+02   2.0938580e+00  -5.8000000e-03  -7.3351000e-02   4.6350000e-02  -1.1400000e-04   7.0000000e-05   1.0600000e-04
   5.3900000e+02   2.0977580e+00  -5.8100000e-03  -1.0000000e-06  -1.0300000e-02  -1.1400000e-04   7.0000000e-05   1.0600000e-04
   5.4000000e+02   2.1016570e+00  -2.9045000e-02  -3.9124000e-02   3.0900000e-02  -1.1400000e-04   7.0000000e-05   1.0600000e-04
   5.4100000e+02   2.1055540e+00   5.0000000e-06  -3.9120000e-02  -5.1500000e-03  -1.1400000e-04   7.0000000e-05   1.0600000e-04
   5.4200000e+02   2.1094520e+00  -5.8040000e-03  -5.3791000e-02   6.6950000e-02  -1.1400000e-04   7.0000000e-05   1.0600000e-04
   5.4300000e+02   2.1133520e+00  -2.9048000e-02  -1.9563000e-02   5.1500000e-03  -1.1400000e-04   7.0000000e-05   1.0600000e-04
   5.4400000e+02   2.1172500e+00  -2.3238000e-02  -1.4673000e-02   2.0600000e-02  -1.1400000e-04   7.0000000e-05   1.0600000e-04
   5.4500000e+02   2.1211500e+00   1.1622000e-02  -1.4669000e-02   2.0600000e-02  -1.1400000e-04   7.0000000e-05   1.0600000e-04
   5.4600000e+02   2.1250470e+00  -1.1616000e-02  -3.4231000e-02   2.0600000e-02  -1.1400000e-04   7.0000000e-05   1.0600000e-04
   5.4700000e+02   2.1289460e+00   4.6486000e-02  -4.4004000e-02   0.0000000e+00  -1.1400000e-04   7.0000000e-05   1.0600000e-04
   5.4800000e+02   2.1328460e+00  -1.7425000e-02  -3.9122000e-02   4.1200000e-02  -1.1400000e-04   7.0000000e-05   1.0600000e-04
   5.4900000e+02   2.1367450e+00  -4.0665000e-02  -3.9125000e-02  -1.0300000e-02  -1.1400000e-04   7.0000000e-05   1.0600000e-04
   5.5000000e+02   2.1406430e+00   1.1626000e-02  -4.4008000e-02   4.6350000e-02  -1.1400000e-04   7.0000000e-05   1.0600000e-04
   5.5100000e+02   2.1445420e+00  -2.3239000e-02  -9.7830000e-03   2.5750000e-02  -1.1400000e-04   7.0000000e-05   1.0600000e-04
   5.5200000e+02   2.1484410e+00  -5.2287000e-02  -1.9567000e-02   4.6350000e-02  -1.1400000e-04   7.0000000e-05   1.0600000e-04
   5.5300000e+02   2.1523390e+00   2.3243000e-02  -1.9557000e-02   1.5450000e-02  -1.1400000e-04   7.0000000e-05   1.0600000e-04
   5.5400000e+02   2.1562380e+00  -1.7427000e-02  -1.9562000e-02   3.6050000e-02  -1.1400000e-04   7.0000000e-05   1.0600000e-04
   5.5500000e+02   2.1601360e+00   5.0000000e-06  -3.9120000e-02   5.1500000e-03  -1.1400000e-04   7.0000000e-05   1.0600000e-04
   5.5600000e+02   2.1640340e+00   5.8120000e-03  -1.4669000e-02   6.6950000e-02  -1.1400000e-04   7.0000000e-05   1.0600000e-04
   5.5700000e+02   2.1679330e+00  -2.9047000e-02  -1.9564000e-02   5.1500000e-03  -1.1400000e-04   7.0000000e-05   1.0600000e-04
   5.5800000e+02   2.1718320e+00  -3.4853000e-02  -5.3795000e-02  -1.5450000e-02  -1.1400000e-04   7.0000000e-05   1.0600000e-04
   5.5900000e+02   2.1757310e+00  -2.3239000e-02  -9.7830000e-03   4.6350000e-02  -1.1400000e-04   7.0000000e-05   1.0600000e-04
   5.6000000e+02   2.1796290e+00  -1.7429000e-02  -4.8920000e-03  -4.6350000e-02  -1.1400000e-04   7.0000000e-05   1.0600000e-04
   5.6100000e+02   2.1835280e+00  -2.9047000e-02  -2.4454000e-02  -1.0300000e-02  -1.1400000e-04   7.0000000e-05   1.0600000e-04
   5.6200000e+02   2.1874280e+00  -1.1617000e-02  -1.9562000e-02  -5.1500000e-02  -1.1400000e-04   7.0000000e-05   1.0600000e-04
   5.6300000e+02   2.1913260e+00  -5.2283000e-02  -4.8907000e-02   1.0300000e-02  -1.1400000e-04   7.0000000e-05   1.0600000e-04
   5.6400000e+02   2.1952250e+00  -2.9042000e-02  -5.8684000e-02  -5.6650000e-02  -1.1400000e-04   7.0000000e-05   1.0600000e-04
   5.6500000e+02   2.1991250e+00  -3.4859000e-02  -4.8950000e-03   1.0300000e-02  -1.1400000e-04   7.0000000e-05   1.0600000e-04
   5.6600000e+02   2.2030220e+00  -4.6481000e-02   4.8840000e-03  -2.0600000e-02  -1.1400000e-04   7.0000000e-05   1.0600000e-04
   5.6700000e+02   2.2069210e+00  -1.0000000e-06   4.8900000e-03  -1.0300000e-02  -1.1400000e-04   7.0000000e-05   1.0600000e-04
   5.6800000e+02   2.2108200e+00  -4.6478000e-02  -1.4676000e-02  -4.1200000e-02  -1.1400000e-04   7.0000000e-05   1.0600000e-04
   5.6900000e+02   2.2147190e+00  -1.1613000e-02  -4.8902000e-02   2.0600000e-02  -1.1400000e-04   7.0000000e-05   1.0600000e-04
   5.7000000e+02   2.2186160e+00  -7.5527000e-02  -1.9570000e-02  -5.6650000e-02  -1.1400000e-04   7.0000000e-05   1.0600000e-04
   5.7100000e+02   2.2225150e+00  -2.9049000e-02  -9.7840000e-03   1.5450000e-02  -1.1400000e-04   7.0000000e-05   1.0600000e-04
   5.7200000e+02   2.2264140e+00  -5.2287000e-02  -1.9567000e-02  -3.0900000e-02  -1.1400000e-04   7.0000000e-05   1.0600000e-04
   5.7300000e+02   2.2303130e+00  -8.1338000e-02  -1.4681000e-02   1.5450000e-02  -1.1400000e-04   7.0000000e-05   1.0600000e-04
   5.7400000e+02   2.2342110e+00   1.1620000e-02   2.0000000e-06  -6.1800000e-02  -1.1400000e-04   7.0000000e-05   1.0600000e-04
   5.7500000e+02   2.2381090e+00  -2.9045000e-02  -3.9124000e-02  -2.0600000e-02  -1.1400000e-04   7.0000000e-05   1.0600000e-04
   5.7600000e+02   2.2420250e+00   1.7435000e-02  -3.4228000e-02  -4.1200000e-02  -1.1400000e-04   7.0000000e-05   1.0600000e-04
   5.7700000e+02   2.2459060e+00  -2.9045000e-02  -4.4013000e-02  -2.5750000e-02  -1.1400000e-04   7.0000000e-05   1.0600000e-04
   5.7800000e+02   2.2498060e+00  -5.8050000e-03  -3.9121000e-02  -6.1800000e-02  -1.1400000e-04   7.0000000e-05   1.0600000e-04
   5.7900000e+02   2.2537040e+00   4.0000000e-06  -2.9340000e-02  -2.0600000e-02  -1.1400000e-04   7.0000000e-05   1.0600000e-04
   5.8000000e+02   2.2576030e+00  -2.3239000e-02  -4.8930000e-03  -4.1200000e-02  -1.1400000e-04   7.0000000e-05   1.0600000e-04
   5.8100000e+02   2.2615000e+00   2.3242000e-02  -1.9557000e-02  -1.5450000e-02  -1.1400000e-04   7.0000000e-05   1.0600000e-04
   5.8200000e+02   2.2654000e+00  -2.3235000e-02  -4.4013000e-02  -4.6350000e-02  -1.1400000e-04   7.0000000e-05   1.0600000e-04
   5.8300000e+02   2.2692980e+00   3.4867000e-02  -5.8676000e-02  -5.1500000e-03  -1.1400000e-04   7.0000000e-05   1.0600000e-04
   5.8400000e+02   2.2731960e+00  -2.9047000e-02  -1.9564000e-02  -5.6650000e-02  -1.1400000e-04   7.0000000e-05   1.0600000e-04
   5.8500000e+02   2.2770950e+00  -3.4855000e-02  -3.4235000e-02  -5.1500000e-03  -1.1400000e-04   7.0000000e-05   1.0600000e-04
   5.8600000e+02   2.2809940e+00   4.0671000e-02  -4.8850000e-03  -3.0900000e-02  -1.1400000e-04   7.0000000e-05   1.0600000e-04
   5.8700000e+02   2.2848930e+00  -2.9051000e-02   9.7760000e-03  -1.0300000e-02  -1.1400000e-04   7.0000000e-05   1.0600000e-04
   5.8800000e+02   2.2887930e+00   1.7434000e-02  -2.9338000e-02  -4.6350000e-02  -1.1400000e-04   7.0000000e-05   1.0600000e-04
   5.8900000e+02   2.2926910e+00  -1.1614000e-02  -4.4012000e-02   2.5750000e-02  -1.1400000e-04   7.0000000e-05   1.0600000e-04
   5.9000000e+02   2.2965890e+00  -2.3229000e-02  -8.3133000e-02  -3.6050000e-02  -1.1400000e-04   7.0000000e-05   1.0600000e-04
   5.9100000e+02   2.3004880e+00  -2.3234000e-02  -4.4013000e-02  -3.6050000e-02  -1.1400000e-04   7.0000000e-05   1.0600000e-04
   5.9200000e+02   2.3043870e+00  -1.7431000e-02   4.8880000e-03  -1.0300000e-02  -1.1400000e-04   7.0000000e-05   1.0600000e-04
   5.9300000e+02   2.3082850e+00  -5.8090000e-03  -9.7810000e-03   5.1500000e-03  -1.1400000e-04   7.0000000e-05   1.0600000e-04
   5.9400000e+02   2.3121840e+00  -1.7431000e-02   9.7780000e-03   1.5450000e-02  -1.1400000e-04   7.0000000e-05   1.0600000e-04
   5.9500000e+02   2.3160850e+00  -4.6477000e-02  -1.9566000e-02   1.0300000e-02  -1.1400000e-04   7.0000000e-05   1.0600000e-04
   5.9600000e+02   2.3199830e+00  -2.3241000e-02   9.7770000e-03   4.6350000e-02  -1.1400000e-04   7.0000000e-05   1.0600000e-04
   5.9700000e+02   2.3238830e+00  -2.9042000e-02  -6.3574000e-02  -5.1500000e-03  -1.1400000e-04   7.0000000e-05   1.0600000e-04
   5.9800000e+02   2.3277790e+00  -1.7420000e-02  -7.3352000e-02   3.6050000e-02  -1.1400000e-04   7.0000000e-05   1.0600000e-04
   5.9900000e+02   2.3316780e+00  -4.6480000e-02  -6.0000000e-06  -1.5450000e-02  -1.1400000e-04   7.0000000e-05   1.0600000e-04
   6.0000000e+02   2.3355770e+00  -2.9047000e-02  -2.4454000e-02  -5.1500000e-03  -1.1400000e-04   7.0000000e-05   1.0600000e-04
   6.0100000e+02   2.3394760e+00  -5.2293000e-02   1.9553000e-02  -1.5450000e-02  -1.1400000e-04   7.0000000e-05   1.0600000e-04
   6.0200000e+02   2.3433750e+00  -7.5531000e-02   9.7700000e-03   3.6050000e-02  -1.1400000e-04   7.0000000e-05   1.0600000e-04
   6.0300000e+02   2.3472740e+00  -4.0661000e-02  -6.3575000e-02   0.0000000e+00  -1.1400000e-04   7.0000000e-05   1.0600000e-04
   6.0400000e+02   2.3511710e+00  -5.8097000e-02  -1.9568000e-02  -2.0600000e-02  -1.1400000e-04   7.0000000e-05   1.0600000e-04
   6.0500000e+02   2.3550710e+00  -4.6469000e-02  -8.3136000e-02  -1.0300000e-02  -1.1400000e-04   7.0000000e-05   1.0600000e-04
   6.0600000e+02   2.3589700e+00  -4.0660000e-02  -7.3355000e-02   1.5450000e-02  -1.1400000e-04   7.0000000e-05   1.0600000e-04
   6.0700000e+02   2.3628690e+00  -1.7430000e-02  -2.0000000e-06   0.0000000e+00  -1.1400000e-04   7.0000000e-05   1.0600000e-04
   6.0800000e+02   2.3667680e+00  -5.2293000e-02   1.9553000e-02  -5.1500000e-03  -1.1400000e-04   7.0000000e-05   1.0600000e-04
   6.0900000e+02   2.3706670e+00  -7.5531000e-02   4.8800000e-03   1.5450000e-02  -1.1400000e-04   7.0000000e-05   1.0600000e-04
   6.1000000e+02   2.3745640e+00  -3.4859000e-02  -4.8950000e-03   1.5450000e-02  -1.1400000e-04   7.0000000e-05   1.0600000e-04
   6.1100000e+02   2.3784640e+00  -7.5527000e-02  -1.9570000e-02   5.1500000e-03  -1.1400000e-04   7.0000000e-05   1.0600000e-04
   6.1200000e+02   2.3823620e+00   6.0000000e-06  -4.4010000e-02   5.1500000e-03  -1.1400000e-04   7.0000000e-05   1.0600000e-04
   6.1300000e+02   2.3862600e+00  -3.4856000e-02  -2.9345000e-02   1.5450000e-02  -1.1400000e-04   7.0000000e-05   1.0600000e-04
   6.1400000e+02   2.3901580e+00  -3.4857000e-02  -2.4454000e-02  -2.5750000e-02  -1.1400000e-04   7.0000000e-05   1.0600000e-04
   6.1500000e+02   2.3940580e+00   2.3242000e-02  -1.9557000e-02  -1.0300000e-02  -1.1400000e-04   7.0000000e-05   1.0600000e-04
   6.1600000e+02   2.3979560e+00  -2.9048000e-02  -1.9563000e-02   5.1500000e-03  -1.1400000e-04   7.0000000e-05   1.0600000e-04
   6.1700000e+02   2.4018550e+00  -2.9048000e-02  -1.9563000e-02  -2.0600000e-02  -1.1400000e-04   7.0000000e-05   1.0600000e-04
   6.1800000e+02   2.4057550e+00   3.0000000e-06  -2.4450000e-02  -1.0300000e-02  -1.1400000e-04   7.0000000e-05   1.0600000e-04
   6.1900000e+02   2.4096520e+00  -6.3910000e-02  -8.0000000e-06   1.0300000e-02  -1.1400000e-04   7.0000000e-05   1.0600000e-04
   6.2000000e+02   2.4135510e+00   2.9054000e-02  -2.9336000e-02  -1.0300000e-02  -1.1400000e-04   7.0000000e-05   1.0600000e-04
   6.2100000e+02   2.4174510e+00  -1.1616000e-02  -2.9342000e-02   1.5450000e-02  -1.1400000e-04   7.0000000e-05   1.0600000e-04
   6.2200000e+02   2.4213490e+00  -5.8092000e-02  -5.8688000e-02  -3.0900000e-02  -1.1400000e-04   7.0000000e-05   1.0600000e-04
   6.2300000e+02   2.4252480e+00  -5.8000000e-03  -7.3351000e-02   1.0300000e-02  -1.1400000e-04   7.0000000e-05   1.0600000e-04
   6.2400000e+02   2.4291460e+00  -2.3237000e-02  -1.9563000e-02  -2.0600000e-02  -1.1400000e-04   7.0000000e-05   1.0600000e-04
   6.2500000e+02   2.4330450e+00   1.1625000e-02  -3.4228000e-02  -5.1500000e-03  -1.1400000e-04   7.0000000e-05   1.0600000e-04
   6.2600000e+02   2.4369450e+00  -1.1618000e-02  -1.4672000e-02  -3.0900000e-02  -1.1400000e-04   7.0000000e-05   1.0600000e-04
   6.2700000e+02   2.4408410e+00   1.0000000e-06  -4.8900000e-03   3.0900000e-02  -1.1400000e-04   7.0000000e-05   1.0600000e-04
   6.2800000e+02   2.4447400e+00  -2.3234000e-02  -4.4013000e-02   4.6350000e-02  -1.1400000e-04   7.0000000e-05   1.0600000e-04
   6.2900000e+02   2.4486390e+00   3.0000000e-06  -2.4450000e-02   1.0300000e-02  -1.1400000e-04   7.0000000e-05   1.0600000e-04
   6.3000000e+02   2.4525380e+00   5.2293000e-02  -2.4443000e-02   4.1200000e-02  -1.1400000e-04   7.0000000e-05   1.0600000e-04
   6.3100000e+02   2.4564360e+00  -4.6475000e-02  -3.9126000e-02   5.1500000e-03  -1.1400000e-04   7.0000000e-05   1.0600000e-04
   6.3200000e+02   2.4603350e+00   1.7444000e-02  -1.0268800e-01   3.0900000e-02  -1.1400000e-04   7.0000000e-05   1.0600000e-04
   6.3300000e+02   2.4642330e+00  -4.0673000e-02   1.9555000e-02   1.5450000e-02  -1.1400000e-04   7.0000000e-05   1.0600000e-04
   6.3400000e+02   2.4681320e+00  -4.0669000e-02  -9.7850000e-03   4.6350000e-02  -1.1400000e-04   7.0000000e-05   1.0600000e-04
   6.3500000e+02   2.4720300e+00  -2.3241000e-02   4.8870000e-03   0.0000000e+00  -1.1400000e-04   7.0000000e-05   1.0600000e-04
   6.3600000e+02   2.4759290e+00  -2.9049000e-02  -4.8940000e-03   2.0600000e-02  -1.1400000e-04   7.0000000e-05   1.0600000e-04
   6.3700000e+02   2.4798280e+00   8.0000000e-06  -6.3570000e-02   0.0000000e+00  -1.1400000e-04   7.0000000e-05   1.0600000e-04
   6.3800000e+02   2.4837270e+00  -2.3233000e-02  -5.3793000e-02   2.0600000e-02  -1.1400000e-04   7.0000000e-05   1.0600000e-04
   6.3900000e+02   2.4876250e+00  -1.7425000e-02  -3.9122000e-02   2.5750000e-02  -1.1400000e-04   7.0000000e-05   1.0600000e-04
   6.4000000e+02   2.4915250e+00  -5.8095000e-02  -3.9128000e-02   5.6650000e-02  -1.1400000e-04   7.0000000e-05   1.0600000e-04
   6.4100000e+02   2.4954220e+00  -2.9054000e-02   2.9336000e-02   2.0600000e-02  -1.1400000e-04   7.0000000e-05   1.0600000e-04
   6.4200000e+02   2.4993210e+00  -2.9053000e-02   2.4446000e-02   2.5750000e-02  -1.1400000e-04   7.0000000e-05   1.0600000e-04
   6.4300000e+02   2.5032200e+00  -5.2284000e-02  -4.4017000e-02   0.0000000e+00  -1.1400000e-04   7.0000000e-05   1.0600000e-04
   6.4400000e+02   2.5071180e+00  -2.9047000e-02  -2.4454000e-02   5.1500000e-02  -1.1400000e-04   7.0000000e-05   1.0600000e-04
   6.4500000e+02   2.5110180e+00  -5.8095000e-02  -3.9128000e-02  -5.1500000e-03  -1.1400000e-04   7.0000000e-05   1.0600000e-04
   6.4600000e+02   2.5149160e+00  -1.1612000e-02  -6.3572000e-02   4.1200000e-02  -1.1400000e-04   7.0000000e-05   1.0600000e-04
   6.4700000e+02   2.5188140e+00  -5.8010000e-03  -6.8461000e-02  -2.0600000e-02  -1.1400000e-04   7.0000000e-05   1.0600000e-04
   6.4800000e+02   2.5227130e+00  -2.3237000e-02  -1.9563000e-02   3.0900000e-02  -1.1400000e-04   7.0000000e-05   1.0600000e-04
   6.4900000e+02   2.5266120e+00  -2.3235000e-02  -3.9123000e-02  -5.1500000e-03  -1.1400000e-04   7.0000000e-05   1.0600000e-04
   6.5000000e+02   2.5305110e+00  -5.8099000e-02  -9.7880000e-03   6.1800000e-02  -1.1400000e-04   7.0000000e-05   1.0600000e-04
   6.5100000e+02   2.5344100e+00  -5.2287000e-02  -1.9567000e-02   2.0600000e-02  -1.1400000e-04   7.0000000e-05   1.0600000e-04
   6.5200000e+02   2.5383090e+00  -2.3234000e-02  -5.3793000e-02   3.6050000e-02  -1.1400000e-04   7.0000000e-05   1.0600000e-04
   6.5300000e+02   2.5422060e+00  -1.7428000e-02  -1.4672000e-02   2.0600000e-02  -1.1400000e-04   7.0000000e-05   1.0600000e-04
   6.5400000e+02   2.5461060e+00  -5.8050000e-03  -3.9121000e-02   3.6050000e-02  -1.1400000e-04   7.0000000e-05   1.0600000e-04
   6.5500000e+02   2.5500040e+00  -1.1615000e-02  -4.4011000e-02  -2.0600000e-02  -1.1400000e-04   7.0000000e-05   1.0600000e-04
   6.5600000e+02   2.5539020e+00   2.3242000e-02  -1.9557000e-02   4.1200000e-02  -1.1400000e-04   7.0000000e-05   1.0600000e-04
   6.5700000e+02   2.5578010e+00  -1.1615000e-02  -3.9121000e-02   3.0900000e-02  -1.1400000e-04   7.0000000e-05   1.0600000e-04
   6.5800000e+02   2.5617000e+00  -1.1620000e-02  -2.0000000e-06   6.1800000e-02  -1.1400000e-04   7.0000000e-05   1.0600000e-04
   6.5900000e+02   2.5655990e+00  -2.3239000e-02  -4.8930000e-03  -5.1500000e-03  -1.1400000e-04   7.0000000e-05   1.0600000e-04
   6.6000000e+02   2.5694970e+00  -4.0671000e-02   4.8850000e-03   5.1500000e-02  -1.1400000e-04   7.0000000e-05   1.0600000e-04
   6.6100000e+02   2.5733950e+00   2.3240000e-02   3.0000000e-06   5.1500000e-03  -1.1400000e-04   7.0000000e-05   1.0600000e-04
   6.6200000e+02   2.5772950e+00   1.1625000e-02  -3.9118000e-02   1.5450000e-02  -1.1400000e-04   7.0000000e-05   1.0600000e-04
   6.6300000e+02   2.5811930e+00   3.4865000e-02  -3.4225000e-02  -1.0300000e-02  -1.1400000e-04   7.0000000e-05   1.0600000e-04
   6.6400000e+02   2.5850930e+00   3.4862000e-02  -1.4665000e-02  -5.1500000e-02  -1.1400000e-04   7.0000000e-05   1.0600000e-04
   6.6500000e+02   2.5889910e+00  -5.8030000e-03  -5.3791000e-02   2.5750000e-02  -1.1400000e-04   7.0000000e-05   1.0600000e-04
   6.6600000e+02   2.5928900e+00  -2.9041000e-02  -6.8464000e-02  -6.6950000e-02  -1.1400000e-04   7.0000000e-05   1.0600000e-04
   6.6700000e+02   2.5967900e+00  -4.6480000e-02  -6.0000000e-06   2.5750000e-02  -1.1400000e-04   7.0000000e-05   1.0600000e-04
   6.6800000e+02   2.6006870e+00  -5.2290000e-02  -7.0000000e-06  -5.1500000e-02  -1.1400000e-04   7.0000000e-05   1.0600000e-04
   6.6900000e+02   2.6045860e+00  -4.6479000e-02  -4.8960000e-03  -5.1500000e-03  -1.1400000e-04   7.0000000e-05   1.0600000e-04
   6.7000000e+02   2.6084840e+00  -4.0671000e-02   4.8850000e-03  -5.1500000e-02  -1.1400000e-04   7.0000000e-05   1.0600000e-04
   6.7100000e+02   2.6123870e+00  -2.9038000e-02  -8.8024000e-02   2.5750000e-02  -1.1400000e-04   7.0000000e-05   1.0600000e-04
   6.7200000e+02   2.6162820e+00  -3.4852000e-02  -5.8685000e-02  -6.6950000e-02  -1.1400000e-04   7.0000000e-05   1.0600000e-04
   6.7300000e+02   2.6201810e+00  -5.2287000e-02  -1.9567000e-02  -5.1500000e-03  -1.1400000e-04   7.0000000e-05   1.0600000e-04
   6.7400000e+02   2.6240800e+00  -7.5525000e-02  -3.4240000e-02  -3.6050000e-02  -1.1400000e-04   7.0000000e-05   1.0600000e-04
   6.7500000e+02   2.6279780e+00  -4.6483000e-02   1.9554000e-02   1.5450000e-02  -1.1400000e-04   7.0000000e-05   1.0600000e-04
   6.7600000e+02   2.6318760e+00  -6.3916000e-02   4.4001000e-02  -3.6050000e-02  -1.1400000e-04   7.0000000e-05   1.0600000e-04
   6.7700000e+02   2.6357750e+00  -7.5523000e-02  -4.8910000e-02  -2.0600000e-02  -1.1400000e-04   7.0000000e-05   1.0600000e-04
   6.7800000e+02   2.6396740e+00  -5.8060000e-03  -2.9341000e-02  -2.5750000e-02  -1.1400000e-04   7.0000000e-05   1.0600000e-04
   6.7900000e+02   2.6435730e+00  -5.8095000e-02  -3.9128000e-02  -1.5450000e-02  -1.1400000e-04   7.0000000e-05   1.0600000e-04
   6.8000000e+02   2.6474720e+00   7.0000000e-06  -5.3790000e-02  -7.2100000e-02  -1.1400000e-04   7.0000000e-05   1.0600000e-04
   6.8100000e+02   2.6513700e+00  -1.1619000e-02  -9.7820000e-03  -1.0300000e-02  -1.1400000e-04   7.0000000e-05   1.0600000e-04
   6.8200000e+02   2.6552680e+00   1.1624000e-02  -2.9338000e-02   5.1500000e-03  -1.1400000e-04   7.0000000e-05   1.0600000e-04
   6.8300000e+02   2.6591680e+00  -1.1615000e-02  -3.9122000e-02  -1.5450000e-02  -1.1400000e-04   7.0000000e-05   1.0600000e-04
   6.8400000e+02   2.6630650e+00  -2.3238000e-02  -1.4673000e-02  -4.1200000e-02  -1.1400000e-04   7.0000000e-05   1.0600000e-04
   6.8500000e+02   2.6669640e+00  -2.9047000e-02  -1.9564000e-02   0.0000000e+00  -1.1400000e-04   7.0000000e-05   1.0600000e-04
   6.8600000e+02   2.6708630e+00   6.0000000e-06  -4.4010000e-02   0.0000000e+00  -1.1400000e-04   7.0000000e-05   1.0600000e-04
   6.8700000e+02   2.6747630e+00  -1.1619000e-02  -9.7820000e-03  -5.1500000e-03  -1.1400000e-04   7.0000000e-05   1.0600000e-04
   6.8800000e+02   2.6786620e+00   6.0000000e-06  -4.4010000e-02  -5.6650000e-02  -1.1400000e-04   7.0000000e-05   1.0600000e-04
   6.8900000e+02   2.6825600e+00   2.3241000e-02  -4.8870000e-03   0.0000000e+00  -1.1400000e-04   7.0000000e-05   1.0600000e-04
   6.9000000e+02   2.6864580e+00  -1.1616000e-02  -2.9342000e-02  -4.1200000e-02  -1.1400000e-04   7.0000000e-05   1.0600000e-04
   6.9100000e+02   2.6903570e+00  -3.4853000e-02  -5.8684000e-02  -2.5750000e-02  -1.1400000e-04   7.0000000e-05   1.0600000e-04
   6.9200000e+02   2.6942550e+00  -5.8080000e-03  -1.4671000e-02  -1.5450000e-02  -1.1400000e-04   7.0000000e-05   1.0600000e-04
   6.9300000e+02   2.6981550e+00  -5.2289000e-02  -9.7860000e-03  -5.1500000e-03  -1.1400000e-04   7.0000000e-05   1.0600000e-04
   6.9400000e+02   2.7020540e+00  -4.6477000e-02  -2.4456000e-02  -2.0600000e-02  -1.1400000e-04   7.0000000e-05   1.0600000e-04
   6.9500000e+02   2.7059520e+00  -5.8070000e-03  -2.4451000e-02  -5.1500000e-03  -1.1400000e-04   7.0000000e-05   1.0600000e-04
   6.9600000e+02   2.7098510e+00  -4.6474000e-02  -5.3796000e-02  -4.1200000e-02  -1.1400000e-04   7.0000000e-05   1.0600000e-04
   6.9700000e+02   2.7137490e+00   6.3917000e-02  -5.3781000e-02  -1.5450000e-02  -1.1400000e-04   7.0000000e-05   1.0600000e-04
   6.9800000e+02   2.7176480e+00   3.4864000e-02  -2.9335000e-02  -2.5750000e-02  -1.1400000e-04   7.0000000e-05   1.0600000e-04
   6.9900000e+02   2.7215460e+00   3.4868000e-02  -5.8675000e-02   5.1500000e-03  -1.1400000e-04   7.0000000e-05   1.0600000e-04
   7.0000000e+02   2.7254450e+00  -5.7990000e-03  -8.3131000e-02  -1.0300000e-02  -1.1400000e-04   7.0000000e-05   1.0600000e-04
   7.0100000e+02   2.7293440e+00  -6.3911000e-02   4.8810000e-03  -1.0300000e-02  -1.1400000e-04   7.0000000e-05   1.0600000e-04
   7.0200000e+02   2.7332430e+00  -2.9050000e-02  -4.0000000e-06   1.5450000e-02  -1.1400000e-04   7.0000000e-05   1.0600000e-04
   7.0300000e+02   2.7371410e+00  -1.7432000e-02   1.4668000e-02   2.0600000e-02  -1.1400000e-04   7.0000000e-05   1.0600000e-04
   7.0400000e+02   2.7410400e+00  -1.1624000e-02   2.9338000e-02  -5.1500000e-03  -1.1400000e-04   7.0000000e-05   1.0600000e-04
   7.0500000e+02   2.7449380e+00   8.0000000e-06  -6.3570000e-02  -4.1200000e-02  -1.1400000e-04   7.0000000e-05   1.0600000e-04
   7.0600000e+02   2.7488580e+00  -5.8020000e-03  -6.3571000e-02  -5.1500000e-03  -1.1400000e-04   7.0000000e-05   1.0600000e-04
   7.0700000e+02   2.7527370e+00  -2.9047000e-02  -1.9564000e-02   1.5450000e-02  -1.1400000e-04   7.0000000e-05   1.0600000e-04
   7.0800000e+02   2.7566350e+00  -4.0663000e-02  -5.3795000e-02  -5.1500000e-03  -1.1400000e-04   7.0000000e-05   1.0600000e-04
   7.0900000e+02   2.7605340e+00  -1.7432000e-02   1.4668000e-02   0.0000000e+00  -1.1400000e-04   7.0000000e-05   1.0600000e-04
   7.1000000e+02   2.7644330e+00  -5.2291000e-02   4.8830000e-03   1.0300000e-02  -1.1400000e-04   7.0000000e-05   1.0600000e-04
   7.1100000e+02   2.7683310e+00  -3.4857000e-02  -2.4455000e-02   0.0000000e+00  -1.1400000e-04   7.0000000e-05   1.0600000e-04
   7.1200000e+02   2.7722300e+00  -2.3237000e-02  -1.9563000e-02  -1.0300000e-02  -1.1400000e-04   7.0000000e-05   1.0600000e-04
   7.1300000e+02   2.7761280e+00  -4.0664000e-02  -4.4015000e-02  -2.0600000e-02  -1.1400000e-04   7.0000000e-05   1.0600000e-04
   7.1400000e+02   2.7800260e+00   7.0000000e-06  -4.8900000e-02  -1.0300000e-02  -1.1400000e-04   7.0000000e-05   1.0600000e-04
   7.1500000e+02   2.7839250e+00  -2.3239000e-02  -9.7830000e-03  -4.1200000e-02  -1.1400000e-04   7.0000000e-05   1.0600000e-04
   7.1600000e+02   2.7878240e+00  -4.0665000e-02  -3.9125000e-02  -2.0600000e-02  -1.1400000e-04   7.0000000e-05   1.0600000e-04
   7.1700000e+02   2.7917230e+00   1.1622000e-02  -1.4668000e-02   0.0000000e+00  -1.1400000e-04   7.0000000e-05   1.0600000e-04
   7.1800000e+02   2.7956220e+00  -3.4859000e-02  -9.7850000e-03  -1.5450000e-02  -1.1400000e-04   7.0000000e-05   1.0600000e-04
   7.1900000e+02   2.7995200e+00  -5.2286000e-02  -2.9347000e-02  -1.5450000e-02  -1.1400000e-04   7.0000000e-05   1.0600000e-04
   7.2000000e+02   2.8034190e+00  -4.6479000e-02  -9.7860000e-03  -2.0600000e-02  -1.1400000e-04   7.0000000e-05   1.0600000e-04
   7.2100000e+02   2.8073170e+00  -6.9720000e-02  -9.0000000e-06   2.5750000e-02  -1.1400000e-04   7.0000000e-05   1.0600000e-04
   7.2200000e+02   2.8112170e+00  -2.3236000e-02  -2.9343000e-02  -4.6350000e-02  -1.1400000e-04   7.0000000e-05   1.0600000e-04
   7.2300000e+02   2.8151160e+00  -2.9048000e-02  -1.4674000e-02  -1.0300000e-02  -1.1400000e-04   7.0000000e-05   1.0600000e-04
   7.2400000e+02   2.8190140e+00  -5.8030000e-03  -5.3791000e-02  -4.1200000e-02  -1.1400000e-04   7.0000000e-05   1.0600000e-04
   7.2500000e+02   2.8229120e+00   7.0000000e-06  -5.3790000e-02  -5.1500000e-03  -1.1400000e-04   7.0000000e-05   1.0600000e-04
   7.2600000e+02   2.8268120e+00  -5.8090000e-03  -9.7810000e-03  -5.1500000e-02  -1.1400000e-04   7.0000000e-05   1.0600000e-04
   7.2700000e+02   2.8307100e+00  -2.9049000e-02  -9.7830000e-03  -5.1500000e-03  -1.1400000e-04   7.0000000e-05   1.0600000e-04
   7.2800000e+02   2.8346080e+00  -2.9051000e-02   9.7770000e-03  -1.5450000e-02  -1.1400000e-04   7.0000000e-05   1.0600000e-04
   7.2900000e+02   2.8385070e+00  -2.9053000e-02   2.4447000e-02   1.5450000e-02  -1.1400000e-04   7.0000000e-05   1.0600000e-04
   7.3000000e+02   2.8424060e+00  -7.5524000e-02  -5.3799000e-02  -6.1800000e-02  -1.1400000e-04   7.0000000e-05   1.0600000e-04
   7.3100000e+02   2.8463050e+00  -5.8060000e-03  -3.4231000e-02   2.0600000e-02  -1.1400000e-04   7.0000000e-05   1.0600000e-04
   7.3200000e+02   2.8502030e+00  -2.3232000e-02  -6.3573000e-02  -3.6050000e-02  -1.1400000e-04   7.0000000e-05   1.0600000e-04
   7.3300000e+02   2.8541010e+00   6.9729000e-02  -6.8451000e-02  -2.0600000e-02  -1.1400000e-04   7.0000000e-05   1.0600000e-04
   7.3400000e+02   2.8580010e+00   4.0669000e-02   9.7850000e-03   4.1200000e-02  -1.1400000e-04   7.0000000e-05   1.0600000e-04
   7.3500000e+02   2.8619230e+00  -4.6477000e-02  -1.9566000e-02   4.6350000e-02  -1.1400000e-04   7.0000000e-05   1.0600000e-04
   7.3600000e+02   2.8658000e+00  -5.8060000e-03  -2.9341000e-02   1.0300000e-02  -1.1400000e-04   7.0000000e-05   1.0600000e-04
   7.3700000e+02   2.8696990e+00  -2.9050000e-02  -4.0000000e-06   0.0000000e+00  -1.1400000e-04   7.0000000e-05   1.0600000e-04
   7.3800000e+02   2.8735970e+00   1.7433000e-02  -1.9558000e-02   7.7250000e-02  -1.1400000e-04   7.0000000e-05   1.0600000e-04
   7.3900000e+02   2.8774960e+00  -4.0664000e-02  -4.4015000e-02   5.1500000e-03  -1.1400000e-04   7.0000000e-05   1.0600000e-04
   7.4000000e+02   2.8813960e+00  -2.3235000e-02  -3.9123000e-02   4.6350000e-02  -1.1400000e-04   7.0000000e-05   1.0600000e-04
   7.4100000e+02   2.8852940e+00  -2.3234000e-02  -4.4013000e-02   0.0000000e+00  -1.1400000e-04   7.0000000e-05   1.0600000e-04
   7.4200000e+02   2.8891910e+00  -2.9047000e-02  -2.4454000e-02   5.1500000e-02  -1.1400000e-04   7.0000000e-05   1.0600000e-04
   7.4300000e+02   2.8930890e+00  -4.0667000e-02  -2.4455000e-02   0.0000000e+00  -1.1400000e-04   7.0000000e-05   1.0600000e-04
   7.4400000e+02   2.8969880e+00   1.1621000e-02  -9.7780000e-03   3.0900000e-02  -1.1400000e-04   7.0000000e-05   1.0600000e-04
   7.4500000e+02   2.9008870e+00  -2.3233000e-02  -4.8903000e-02   1.5450000e-02  -1.1400000e-04   7.0000000e-05   1.0600000e-04
   7.4600000e+02   2.9047860e+00  -5.8097000e-02  -1.9568000e-02   5.1500000e-02  -1.1400000e-04   7.0000000e-05   1.0600000e-04
   7.4700000e+02   2.9086850e+00  -4.0669000e-02  -9.7850000e-03   3.0900000e-02  -1.1400000e-04   7.0000000e-05   1.0600000e-04
   7.4800000e+02   2.9125830e+00  -6.9715000e-02  -3.4239000e-02   4.6350000e-02  -1.1400000e-04   7.0000000e-05   1.0600000e-04
   7.4900000e+02   2.9164820e+00  -3.4859000e-02  -4.8950000e-03   4.1200000e-02  -1.1400000e-04   7.0000000e-05   1.0600000e-04
   7.5000000e+02   2.9203810e+00  -1.7431000e-02   9.7780000e-03   3.6050000e-02  -1.1400000e-04   7.0000000e-05   1.0600000e-04
   7.5100000e+02   2.9242800e+00  -6.9714000e-02  -4.4019000e-02   1.0300000e-02  -1.1400000e-04   7.0000000e-05   1.0600000e-04
   7.5200000e+02   2.9281910e+00  -1.1618000e-02  -1.4672000e-02   5.1500000e-02  -1.1400000e-04   7.0000000e-05   1.0600000e-04
   7.5300000e+02   2.9320770e+00  -2.9045000e-02  -3.9124000e-02   0.0000000e+00  -1.1400000e-04   7.0000000e-05   1.0600000e-04
   7.5400000e+02   2.9359760e+00   1.1625000e-02  -3.9118000e-02   5.1500000e-02  -1.1400000e-04   7.0000000e-05   1.0600000e-04
   7.5500000e+02   2.9398750e+00  -1.7424000e-02  -4.4012000e-02  -2.0600000e-02  -1.1400000e-04   7.0000000e-05   1.0600000e-04
   7.5600000e+02   2.9437740e+00   5.8140000e-03  -2.9339000e-02   4.6350000e-02  -1.1400000e-04   7.0000000e-05   1.0600000e-04
   7.5700000e+02   2.9476710e+00  -4.0667000e-02  -1.9565000e-02   2.5750000e-02  -1.1400000e-04   7.0000000e-05   1.0600000e-04
   7.5800000e+02   2.9515700e+00  -3.4856000e-02  -2.9345000e-02   6.1800000e-02  -1.1400000e-04   7.0000000e-05   1.0600000e-04
   7.5900000e+02   2.9554690e+00  -2.9046000e-02  -2.9344000e-02   1.0300000e-02  -1.1400000e-04   7.0000000e-05   1.0600000e-04
   7.6000000e+02   2.9594100e+00  -1.1617000e-02  -1.9562000e-02   2.5750000e-02  -1.1400000e-04   7.0000000e-05   1.0600000e-04
   7.6100000e+02   2.9632650e+00  -2.3234000e-02  -4.4013000e-02   2.0600000e-02  -1.1400000e-04   7.0000000e-05   1.0600000e-04
   7.6200000e+02   2.9671630e+00   2.3245000e-02  -3.9117000e-02   4.1200000e-02  -1.1400000e-04   7.0000000e-05   1.0600000e-04
   7.6300000e+02   2.9710620e+00   2.3242000e-02  -1.4667000e-02  -1.5450000e-02  -1.1400000e-04   7.0000000e-05   1.0600000e-04
   7.6400000e+02   2.9749610e+00   3.4866000e-02  -4.8896000e-02   3.0900000e-02  -1.1400000e-04   7.0000000e-05   1.0600000e-04
   7.6500000e+02   2.9788610e+00  -3.4858000e-02  -1.9564000e-02  -1.0300000e-02  -1.1400000e-04   7.0000000e-05   1.0600000e-04
   7.6600000e+02   2.9827590e+00  -5.8080000e-03  -1.4671000e-02   2.0600000e-02  -1.1400000e-04   7.0000000e-05   1.0600000e-04
   7.6700000e+02   2.9866580e+00  -5.8050000e-03  -4.4011000e-02   3.0900000e-02  -1.1400000e-04   7.0000000e-05   1.0600000e-04
   7.6800000e+02   2.9905560e+00  -2.9048000e-02  -1.4673000e-02   3.0900000e-02  -1.1400000e-04   7.0000000e-05   1.0600000e-04
   7.6900000e+02   2.9944550e+00   2.9051000e-02  -4.8870000e-03  -2.0600000e-02  -1.1400000e-04   7.0000000e-05   1.0600000e-04
   7.7000000e+02   2.9983540e+00  -5.8040000e-03  -4.4011000e-02  -4.6350000e-02  -1.1400000e-04   7.0000000e-05   1.0600000e-04
   7.7100000e+02   3.0022510e+00   5.8130000e-03  -1.9559000e-02   1.5450000e-02  -1.1400000e-04   7.0000000e-05   1.0600000e-04
   7.7200000e+02   3.0061500e+00   1.0000000e-06  -9.7800000e-03  -4.1200000e-02  -1.1400000e-04   7.0000000e-05   1.0600000e-04
   7.7300000e+02   3.0100500e+00  -4.0658000e-02  -9.2915000e-02  -5.1500000e-03  -1.1400000e-04   7.0000000e-05   1.0600000e-04
   7.7400000e+02   3.0139490e+00   4.0679000e-02  -6.8455000e-02  -5.6650000e-02  -1.1400000e-04   7.0000000e-05   1.0600000e-04
   7.7500000e+02   3.0178470e+00  -2.9047000e-02  -1.9564000e-02   2.5750000e-02  -1.1400000e-04   7.0000000e-05   1.0600000e-04
   7.7600000e+02   3.0217460e+00  -1.7426000e-02  -2.9342000e-02  -6.6950000e-02  -1.1400000e-04   7.0000000e-05   1.0600000e-04
   7.7700000e+02   3.0256450e+00  -4.6485000e-02   3.9114000e-02  -1.0300000e-02  -1.1400000e-04   7.0000000e-05   1.0600000e-04
   7.7800000e+02   3.0295430e+00  -7.5535000e-02   3.9110000e-02  -1.5450000e-02  -1.1400000e-04   7.0000000e-05   1.0600000e-04
   7.7900000e+02   3.0334420e+00  -3.4854000e-02  -4.4015000e-02  -5.1500000e-03  -1.1400000e-04   7.0000000e-05   1.0600000e-04
   7.8000000e+02   3.0373400e+00  -6.9714000e-02  -4.4019000e-02  -7.2100000e-02  -1.1400000e-04   7.0000000e-05   1.0600000e-04
   7.8100000e+02   3.0412390e+00  -5.2284000e-02  -4.4017000e-02  -1.5450000e-02  -1.1400000e-04   7.0000000e-05   1.0600000e-04
   7.8200000e+02   3.0451390e+00  -2.3233000e-02  -4.8903000e-02  -2.0600000e-02  -1.1400000e-04   7.0000000e-05   1.0600000e-04
   7.8300000e+02   3.0490370e+00  -4.6477000e-02  -1.9566000e-02   4.6350000e-02  -1.1400000e-04   7.0000000e-05   1.0600000e-04
   7.8400000e+02   3.0529360e+00  -5.8050000e-03  -3.9121000e-02  -7.7250000e-02  -1.1400000e-04   7.0000000e-05   1.0600000e-04
   7.8500000e+02   3.0568330e+00   5.8150000e-03  -3.4229000e-02   2.5750000e-02  -1.1400000e-04   7.0000000e-05   1.0600000e-04
   7.8600000e+02   3.0607320e+00  -2.9045000e-02  -3.9124000e-02   0.0000000e+00  -1.1400000e-04   7.0000000e-05   1.0600000e-04
   7.8700000e+02   3.0646320e+00  -7.5525000e-02  -3.4240000e-02  -1.5450000e-02  -1.1400000e-04   7.0000000e-05   1.0600000e-04
   7.8800000e+02   3.0685300e+00  -5.2291000e-02   4.8830000e-03  -1.0300000e-02  -1.1400000e-04   7.0000000e-05   1.0600000e-04
   7.8900000e+02   3.0724290e+00  -2.9050000e-02  -4.0000000e-06   1.5450000e-02  -1.1400000e-04   7.0000000e-05   1.0600000e-04
   7.9000000e+02   3.0763280e+00  -5.8080000e-03  -1.4671000e-02  -2.5750000e-02  -1.1400000e-04   7.0000000e-05   1.0600000e-04
   7.9100000e+02   3.0802260e+00  -2.3240000e-02  -3.0000000e-06  -2.0600000e-02  -1.1400000e-04   7.0000000e-05   1.0600000e-04
   7.9200000e+02   3.0841250e+00   5.8160000e-03  -4.4009000e-02  -3.0900000e-02  -1.1400000e-04   7.0000000e-05   1.0600000e-04
   7.9300000e+02   3.0880230e+00  -5.8020000e-03  -5.8681000e-02   0.0000000e+00  -1.1400000e-04   7.0000000e-05   1.0600000e-04
   7.9400000e+02   3.0919230e+00  -4.0665000e-02  -3.9125000e-02  -2.5750000e-02  -1.1400000e-04   7.0000000e-05   1.0600000e-04
   7.9500000e+02   3.0958220e+00  -4.0667000e-02  -2.4455000e-02  -3.0900000e-02  -1.1400000e-04   7.0000000e-05   1.0600000e-04
   7.9600000e+02   3.0997200e+00   5.8090000e-03   4.8910000e-03  -1.5450000e-02  -1.1400000e-04   7.0000000e-05   1.0600000e-04
   7.9700000e+02   3.1036170e+00  -5.8099000e-02  -9.7880000e-03  -1.0300000e-02  -1.1400000e-04   7.0000000e-05   1.0600000e-04
   7.9800000e+02   3.1075170e+00  -3.4857000e-02  -1.9565000e-02   3.0900000e-02  -1.1400000e-04   7.0000000e-05   1.0600000e-04
   7.9900000e+02   3.1114170e+00  -4.0668000e-02  -1.4675000e-02   1.5450000e-02  -1.1400000e-04   7.0000000e-05   1.0600000e-04
   8.0000000e+02   3.1153130e+00  -5.2283000e-02  -5.3797000e-02  -2.5750000e-02  -1.1400000e-04   7.0000000e-05   1.0600000e-04
   8.0100000e+02   3.1192120e+00  -5.8060000e-03  -2.9341000e-02   0.0000000e+00  -1.1400000e-04   7.0000000e-05   1.0600000e-04
   8.0200000e+02   3.1231120e+00  -4.6478000e-02  -1.9566000e-02  -3.0900000e-02  -1.1400000e-04   7.0000000e-05   1.0600000e-04
   8.0300000e+02   3.1270110e+00   1.1621000e-02  -9.7790000e-03  -2.0600000e-02  -1.1400000e-04   7.0000000e-05   1.0600000e-04
   8.0400000e+02   3.1309090e+00   5.8150000e-03  -3.9119000e-02  -5.1500000e-03  -1.1400000e-04   7.0000000e-05   1.0600000e-04
   8.0500000e+02   3.1348070e+00  -1.7428000e-02  -1.9562000e-02  -1.5450000e-02  -1.1400000e-04   7.0000000e-05   1.0600000e-04
   8.0600000e+02   3.1387060e+00   1.7435000e-02  -4.4008000e-02  -1.0300000e-02  -1.1400000e-04   7.0000000e-05   1.0600000e-04
   8.0700000e+02   3.1426050e+00  -4.6474000e-02  -5.3796000e-02   1.0300000e-02  -1.1400000e-04   7.0000000e-05   1.0600000e-04
   8.0800000e+02   3.1465040e+00   5.8200000e-03  -7.3349000e-02  -5.1500000e-03  -1.1400000e-04   7.0000000e-05   1.0600000e-04
   8.0900000e+02   3.1504030e+00  -2.3241000e-02   9.7770000e-03  -5.1500000e-03  -1.1400000e-04   7.0000000e-05   1.0600000e-04
   8.1000000e+02   3.1543010e+00  -4.6477000e-02  -1.9566000e-02  -1.0300000e-02  -1.1400000e-04   7.0000000e-05   1.0600000e-04
   8.1100000e+02   3.1582000e+00   2.9049000e-02   4.8940000e-03  -5.1500000e-03  -1.1400000e-04   7.0000000e-05   1.0600000e-04
   8.1200000e+02   3.1620990e+00  -2.3243000e-02   2.4447000e-02  -5.1500000e-03  -1.1400000e-04   7.0000000e-05   1.0600000e-04
   8.1300000e+02   3.1659970e+00   2.9059000e-02  -6.8456000e-02  -2.0600000e-02  -1.1400000e-04   7.0000000e-05   1.0600000e-04
   8.1400000e+02   3.1699160e+00  -2.3234000e-02  -4.4013000e-02  -2.0600000e-02  -1.1400000e-04   7.0000000e-05   1.0600000e-04
   8.1500000e+02   3.1737940e+00  -1.1615000e-02  -3.9122000e-02  -2.5750000e-02  -1.1400000e-04   7.0000000e-05   1.0600000e-04
   8.1600000e+02   3.1776940e+00   1.7437000e-02  -5.3788000e-02  -6.1800000e-02  -1.1400000e-04   7.0000000e-05   1.0600000e-04
   8.1700000e+02   3.1815920e+00   1.1616000e-02   2.9342000e-02  -4.6350000e-02  -1.1400000e-04   7.0000000e-05   1.0600000e-04
   8.1800000e+02   3.1854920e+00  -4.6480000e-02  -6.0000000e-06  -2.0600000e-02  -1.1400000e-04   7.0000000e-05   1.0600000e-04
   8.1900000e+02   3.1893900e+00  -4.0666000e-02  -2.9345000e-02  -2.0600000e-02  -1.1400000e-04   7.0000000e-05   1.0600000e-04
   8.2000000e+02   3.1932880e+00  -6.3907000e-02  -1.9569000e-02  -2.0600000e-02  -1.1400000e-04   7.0000000e-05   1.0600000e-04
   8.2100000e+02   3.1971870e+00  -7.5523000e-02  -5.3800000e-02  -4.1200000e-02  -1.1400000e-04   7.0000000e-05   1.0600000e-04
   8.2200000e+02   3.2010860e+00   5.8160000e-03  -4.4009000e-02  -2.0600000e-02  -1.1400000e-04   7.0000000e-05   1.0600000e-04
   8.2300000e+02   3.2049840e+00  -5.8097000e-02  -2.4458000e-02   1.0300000e-02  -1.1400000e-04   7.0000000e-05   1.0600000e-04
   8.2400000e+02   3.2088840e+00   5.8110000e-03  -9.7790000e-03  -3.0900000e-02  -1.1400000e-04   7.0000000e-05   1.0600000e-04
   8.2500000e+02   3.2127820e+00   6.0000000e-06  -4.4010000e-02   1.0300000e-02  -1.1400000e-04   7.0000000e-05   1.0600000e-04
   8.2600000e+02   3.2166800e+00   5.8150000e-03  -3.9119000e-02  -5.6650000e-02  -1.1400000e-04   7.0000000e-05   1.0600000e-04
   8.2700000e+02   3.2205800e+00  -1.1614000e-02  -4.4012000e-02   1.0300000e-02  -1.1400000e-04   7.0000000e-05   1.0600000e-04
   8.2800000e+02   3.2244770e+00  -3.4859000e-02  -9.7850000e-03  -2.0600000e-02  -1.1400000e-04   7.0000000e-05   1.0600000e-04
   8.2900000e+02   3.2283760e+00   3.0000000e-06  -1.9560000e-02   5.1500000e-03  -1.1400000e-04   7.0000000e-05   1.0600000e-04
   8.3000000e+02   3.2322750e+00  -2.3239000e-02  -4.8930000e-03  -2.0600000e-02  -1.1400000e-04   7.0000000e-05   1.0600000e-04
   8.3100000e+02   3.2361730e+00  -5.8110000e-03   9.7790000e-03   1.5450000e-02  -1.1400000e-04   7.0000000e-05   1.0600000e-04
   8.3200000e+02   3.2400730e+00  -2.3238000e-02  -1.4673000e-02  -6.1800000e-02  -1.1400000e-04   7.0000000e-05   1.0600000e-04
   8.3300000e+02   3.2439720e+00  -3.4855000e-02  -3.4235000e-02   4.6350000e-02  -1.1400000e-04   7.0000000e-05   1.0600000e-04
   8.3400000e+02   3.2478690e+00  -2.9044000e-02  -4.4014000e-02  -4.6350000e-02  -1.1400000e-04   7.0000000e-05   1.0600000e-04
   8.3500000e+02   3.2517680e+00   5.8140000e-03  -2.9339000e-02   0.0000000e+00  -1.1400000e-04   7.0000000e-05   1.0600000e-04
   8.3600000e+02   3.2556670e+00   1.1623000e-02  -1.9558000e-02  -4.6350000e-02  -1.1400000e-04   7.0000000e-05   1.0600000e-04
   8.3700000e+02   3.2595660e+00   2.0000000e-06  -1.4670000e-02   0.0000000e+00  -1.1400000e-04   7.0000000e-05   1.0600000e-04
   8.3800000e+02   3.2634650e+00   2.3244000e-02  -3.4227000e-02  -3.6050000e-02  -1.1400000e-04   7.0000000e-05   1.0600000e-04
   8.3900000e+02   3.2673640e+00  -2.9048000e-02  -1.9563000e-02   2.5750000e-02  -1.1400000e-04   7.0000000e-05   1.0600000e-04
   8.4000000e+02   3.2712610e+00  -4.0666000e-02  -2.9345000e-02   2.0600000e-02  -1.1400000e-04   7.0000000e-05   1.0600000e-04
   8.4100000e+02   3.2751610e+00  -1.1614000e-02  -5.3791000e-02   2.5750000e-02  -1.1400000e-04   7.0000000e-05   1.0600000e-04
   8.4200000e+02   3.2790590e+00  -5.8020000e-03  -6.3571000e-02   4.6350000e-02  -1.1400000e-04   7.0000000e-05   1.0600000e-04
   8.4300000e+02   3.2829570e+00  -2.3239000e-02  -4.8930000e-03   3.0900000e-02  -1.1400000e-04   7.0000000e-05   1.0600000e-04
   8.4400000e+02   3.2868560e+00  -5.2287000e-02  -1.9567000e-02   6.6950000e-02  -1.1400000e-04   7.0000000e-05   1.0600000e-04
   8.4500000e+02   3.2907550e+00  -1.1619000e-02  -4.8920000e-03   3.0900000e-02  -1.1400000e-04   7.0000000e-05   1.0600000e-04
   8.4600000e+02   3.2946540e+00  -2.3242000e-02   1.4667000e-02   4.1200000e-02  -1.1400000e-04   7.0000000e-05   1.0600000e-04
   8.4700000e+02   3.2985540e+00  -5.8093000e-02  -5.3798000e-02   5.1500000e-03  -1.1400000e-04   7.0000000e-05   1.0600000e-04
   8.4800000e+02   3.3024510e+00  -1.7423000e-02  -4.8902000e-02   2.5750000e-02  -1.1400000e-04   7.0000000e-05   1.0600000e-04
   8.4900000e+02   3.3063500e+00  -4.6475000e-02  -3.9126000e-02   4.6350000e-02  -1.1400000e-04   7.0000000e-05   1.0600000e-04
   8.5000000e+02   3.3102490e+00  -1.7425000e-02  -3.9122000e-02   3.0900000e-02  -1.1400000e-04   7.0000000e-05   1.0600000e-04
   8.5100000e+02   3.3141480e+00   2.3239000e-02   9.7830000e-03   2.5750000e-02  -1.1400000e-04   7.0000000e-05   1.0600000e-04
   8.5200000e+02   3.3180460e+00  -1.0457900e-01  -4.9040000e-03   6.6950000e-02  -1.1400000e-04   7.0000000e-05   1.0600000e-04
   8.5300000e+02   3.3219450e+00  -2.9049000e-02  -9.7840000e-03   3.0900000e-02  -1.1400000e-04   7.0000000e-05   1.0600000e-04
   8.5400000e+02   3.3258450e+00  -6.9716000e-02  -2.9349000e-02   4.1200000e-02  -1.1400000e-04   7.0000000e-05   1.0600000e-04
   8.5500000e+02   3.3297420e+00  -2.9043000e-02  -4.8904000e-02   1.5450000e-02  -1.1400000e-04   7.0000000e-05   1.0600000e-04
   8.5600000e+02   3.3336420e+00  -2.3237000e-02  -2.4453000e-02   4.1200000e-02  -1.1400000e-04   7.0000000e-05   1.0600000e-04
   8.5700000e+02   3.3375390e+00  -9.2953000e-02  -4.8912000e-02   1.0300000e-02  -1.1400000e-04   7.0000000e-05   1.0600000e-04
   8.5800000e+02   3.3414380e+00   4.6482000e-02  -1.4664000e-02   3.0900000e-02  -1.1400000e-04   7.0000000e-05   1.0600000e-04
   8.5900000e+02   3.3453370e+00  -3.4858000e-02  -1.4675000e-02   1.0300000e-02  -1.1400000e-04   7.0000000e-05   1.0600000e-04
   8.6000000e+02   3.3492360e+00   4.0675000e-02  -3.9115000e-02   3.0900000e-02  -1.1400000e-04   7.0000000e-05   1.0600000e-04
   8.6100000e+02   3.3531350e+00   3.4866000e-02  -4.4005000e-02  -5.1500000e-03  -1.1400000e-04   7.0000000e-05   1.0600000e-04
   8.6200000e+02   3.3570320e+00   5.8130000e-03  -2.4449000e-02   3.0900000e-02  -1.1400000e-04   7.0000000e-05   1.0600000e-04
   8.6300000e+02   3.3609330e+00  -1.1615000e-02  -3.9122000e-02  -5.1500000e-03  -1.1400000e-04   7.0000000e-05   1.0600000e-04
   8.6400000e+02   3.3648300e+00  -5.2289000e-02  -9.7870000e-03   5.6650000e-02  -1.1400000e-04   7.0000000e-05   1.0600000e-04
   8.6500000e+02   3.3687290e+00   1.7431000e-02  -9.7780000e-03   0.0000000e+00  -1.1400000e-04   7.0000000e-05   1.0600000e-04
   8.6600000e+02   3.3726290e+00  -2.3237000e-02  -2.4453000e-02   3.6050000e-02  -1.1400000e-04   7.0000000e-05   1.0600000e-04
   8.6700000e+02   3.3765270e+00  -5.8070000e-03  -1.9561000e-02   1.5450000e-02  -1.1400000e-04   7.0000000e-05   1.0600000e-04
   8.6800000e+02   3.3804260e+00  -5.8040000e-03  -4.4011000e-02   3.0900000e-02  -1.1400000e-04   7.0000000e-05   1.0600000e-04
   8.6900000e+02   3.3843230e+00  -2.9044000e-02  -4.4014000e-02   0.0000000e+00  -1.1400000e-04   7.0000000e-05   1.0600000e-04
   8.7000000e+02   3.3882230e+00   3.4863000e-02  -2.4445000e-02  -5.1500000e-03  -1.1400000e-04   7.0000000e-05   1.0600000e-04
   8.7100000e+02   3.3921220e+00   1.0000000e-06  -9.7800000e-03  -1.0300000e-02  -1.1400000e-04   7.0000000e-05   1.0600000e-04
   8.7200000e+02   3.3960190e+00  -1.1617000e-02  -1.9562000e-02   1.5450000e-02  -1.1400000e-04   7.0000000e-05   1.0600000e-04
   8.7300000e+02   3.3999180e+00  -1.7425000e-02  -3.9122000e-02  -5.1500000e-03  -1.1400000e-04   7.0000000e-05   1.0600000e-04
   8.7400000e+02   3.4038170e+00   1.1625000e-02  -3.4228000e-02   1.0300000e-02  -1.1400000e-04   7.0000000e-05   1.0600000e-04
   8.7500000e+02   3.4077160e+00  -3.4853000e-02  -5.8684000e-02   5.1500000e-03  -1.1400000e-04   7.0000000e-05   1.0600000e-04
   8.7600000e+02   3.4116150e+00  -2.9051000e-02   4.8870000e-03  -4.6350000e-02  -1.1400000e-04   7.0000000e-05   1.0600000e-04
   8.7700000e+02   3.4155130e+00  -2.3242000e-02   1.4667000e-02  -5.1500000e-03  -1.1400000e-04   7.0000000e-05   1.0600000e-04
   8.7800000e+02   3.4194120e+00  -1.7428000e-02  -1.4672000e-02  -2.5750000e-02  -1.1400000e-04   7.0000000e-05   1.0600000e-04
   8.7900000e+02   3.4233100e+00  -2.3238000e-02  -1.4673000e-02   2.0600000e-02  -1.1400000e-04   7.0000000e-05   1.0600000e-04
   8.8000000e+02   3.4272100e+00  -3.0000000e-06   2.4450000e-02  -2.5750000e-02  -1.1400000e-04   7.0000000e-05   1.0600000e-04
   8.8100000e+02   3.4311080e+00  -3.4851000e-02  -6.3575000e-02  -2.0600000e-02  -1.1400000e-04   7.0000000e-05   1.0600000e-04
   8.8200000e+02   3.4350070e+00   8.0000000e-06  -5.8680000e-02  -3.0900000e-02  -1.1400000e-04   7.0000000e-05   1.0600000e-04
   8.8300000e+02   3.4389050e+00  -2.9045000e-02  -3.9124000e-02   0.0000000e+00  -1.1400000e-04   7.0000000e-05   1.0600000e-04
   8.8400000e+02   3.4428040e+00  -1.7424000e-02  -4.4012000e-02  -4.1200000e-02  -1.1400000e-04   7.0000000e-05   1.0600000e-04
   8.8500000e+02   3.4467030e+00  -5.8103000e-02   1.9552000e-02  -5.1500000e-03  -1.1400000e-04   7.0000000e-05   1.0600000e-04
   8.8600000e+02   3.4506010e+00  -2.9050000e-02  -4.0000000e-06  -3.0900000e-02  -1.1400000e-04   7.0000000e-05   1.0600000e-04
   8.8700000e+02   3.4544990e+00  -1.1617000e-02  -1.9562000e-02  -5.1500000e-03  -1.1400000e-04   7.0000000e-05   1.0600000e-04
   8.8800000e+02   3.4583990e+00  -5.8096000e-02  -2.9348000e-02  -3.0900000e-02  -1.1400000e-04   7.0000000e-05   1.0600000e-04
   8.8900000e+02   3.4622980e+00  -2.3235000e-02  -3.4233000e-02   2.0600000e-02  -1.1400000e-04   7.0000000e-05   1.0600000e-04
   8.9000000e+02   3.4661970e+00  -6.9716000e-02  -2.9349000e-02   0.0000000e+00  -1.1400000e-04   7.0000000e-05   1.0600000e-04
   8.9100000e+02   3.4700960e+00  -8.7150000e-02  -1.2000000e-05  -1.0300000e-02  -1.1400000e-04   7.0000000e-05   1.0600000e-04
   8.9200000e+02   3.4739940e+00  -2.3239000e-02  -4.8930000e-03  -2.0600000e-02  -1.1400000e-04   7.0000000e-05   1.0600000e-04
   8.9300000e+02   3.4778920e+00  -6.9715000e-02  -3.4239000e-02   5.1500000e-03  -1.1400000e-04   7.0000000e-05   1.0600000e-04
   8.9400000e+02   3.4817910e+00   1.1627000e-02  -4.8898000e-02  -2.5750000e-02  -1.1400000e-04   7.0000000e-05   1.0600000e-04
   8.9500000e+02   3.4856900e+00  -1.1615000e-02  -3.4232000e-02  -3.0900000e-02  -1.1400000e-04   7.0000000e-05   1.0600000e-04
   8.9600000e+02   3.4895880e+00  -1.7424000e-02  -4.4012000e-02  -2.5750000e-02  -1.1400000e-04   7.0000000e-05   1.0600000e-04
   8.9700000e+02   3.4934880e+00  -1.7424000e-02  -4.4012000e-02  -1.0300000e-02  -1.1400000e-04   7.0000000e-05   1.0600000e-04
   8.9800000e+02   3.4973860e+00  -3.4856000e-02  -2.9345000e-02  -5.1500000e-03  -1.1400000e-04   7.0000000e-05   1.0600000e-04
   8.9900000e+02   3.5012850e+00  -4.0665000e-02  -3.9125000e-02   1.0300000e-02  -1.1400000e-04   7.0000000e-05   1.0600000e-04
   9.0000000e+02   3.5051830e+00  -5.2285000e-02  -3.4237000e-02  -5.1500000e-03  -1.1400000e-04   7.0000000e-05   1.0600000e-04
   9.0100000e+02   3.5090810e+00  -4.6476000e-02  -2.9346000e-02  -1.5450000e-02  -1.1400000e-04   7.0000000e-05   1.0600000e-04
   9.0200000e+02   3.5129800e+00  -1.1619000e-02  -4.8920000e-03  -1.0300000e-02  -1.1400000e-04   7.0000000e-05   1.0600000e-04
   9.0300000e+02   3.5168790e+00  -6.9717000e-02  -1.9569000e-02   0.0000000e+00  -1.1400000e-04   7.0000000e-05   1.0600000e-04
   9.0400000e+02   3.5207780e+00  -3.4860000e-02  -5.0000000e-06  -1.0300000e-02  -1.1400000e-04   7.0000000e-05   1.0600000e-04
   9.0500000e+02   3.5246770e+00  -4.6482000e-02   1.4664000e-02   0.0000000e+00  -1.1400000e-04   7.0000000e-05   1.0600000e-04
   9.0600000e+02   3.5285750e+00  -1.1038400e-01  -4.4025000e-02  -5.1500000e-03  -1.1400000e-04   7.0000000e-05   1.0600000e-04
   9.0700000e+02   3.5324740e+00   2.3243000e-02  -2.4447000e-02  -2.0600000e-02  -1.1400000e-04   7.0000000e-05   1.0600000e-04
   9.0800000e+02   3.5363720e+00  -1.7418000e-02  -9.2912000e-02  -1.0300000e-02  -1.1400000e-04   7.0000000e-05   1.0600000e-04
   9.0900000e+02   3.5402720e+00   4.0681000e-02  -8.3125000e-02  -4.1200000e-02  -1.1400000e-04   7.0000000e-05   1.0600000e-04
   9.1000000e+02   3.5441720e+00   2.3240000e-02   3.0000000e-06  -5.1500000e-03  -1.1400000e-04   7.0000000e-05   1.0600000e-04
   9.1100000e+02   3.5480710e+00   5.8100000e-03   1.0000000e-06  -1.5450000e-02  -1.1400000e-04   7.0000000e-05   1.0600000e-04
   9.1200000e+02   3.5519700e+00   5.8130000e-03  -2.4449000e-02  -2.5750000e-02  -1.1400000e-04   7.0000000e-05   1.0600000e-04
   9.1300000e+02   3.5558680e+00  -3.4862000e-02   1.9556000e-02  -1.0300000e-02  -1.1400000e-04   7.0000000e-05   1.0600000e-04
   9.1400000e+02   3.5597670e+00   1.1618000e-02   1.9561000e-02  -3.0900000e-02  -1.1400000e-04   7.0000000e-05   1.0600000e-04
   9.1500000e+02   3.5636650e+00  -6.9718000e-02  -1.9568000e-02  -1.5450000e-02  -1.1400000e-04   7.0000000e-05   1.0600000e-04
   9.1600000e+02   3.5675630e+00  -1.1613000e-02  -5.3792000e-02  -1.5450000e-02  -1.1400000e-04   7.0000000e-05   1.0600000e-04
   9.1700000e+02   3.5714620e+00  -2.9048000e-02  -1.4674000e-02  -2.5750000e-02  -1.1400000e-04   7.0000000e-05   1.0600000e-04
   9.1800000e+02   3.5753610e+00  -6.3907000e-02  -1.9569000e-02  -2.0600000e-02  -1.1400000e-04   7.0000000e-05   1.0600000e-04
   9.1900000e+02   3.5792600e+00  -1.1623000e-02   1.9558000e-02  -1.0300000e-02  -1.1400000e-04   7.0000000e-05   1.0600000e-04
   9.2000000e+02   3.5831590e+00  -3.4858000e-02  -1.4675000e-02  -2.5750000e-02  -1.1400000e-04   7.0000000e-05   1.0600000e-04
   9.2100000e+02   3.5870560e+00  -1.1613000e-02  -5.3792000e-02  -6.6950000e-02  -1.1400000e-04   7.0000000e-05   1.0600000e-04
   9.2200000e+02   3.5909560e+00  -3.4855000e-02  -3.4235000e-02   0.0000000e+00  -1.1400000e-04   7.0000000e-05   1.0600000e-04
   9.2300000e+02   3.5948550e+00  -1.1617000e-02  -1.9562000e-02  -2.5750000e-02  -1.1400000e-04   7.0000000e-05   1.0600000e-04
   9.2400000e+02   3.5987530e+00  -5.2281000e-02  -6.3577000e-02  -2.5750000e-02  -1.1400000e-04   7.0000000e-05   1.0600000e-04
   9.2500000e+02   3.6026520e+00  -2.3241000e-02   9.7770000e-03  -3.6050000e-02  -1.1400000e-04   7.0000000e-05   1.0600000e-04
   9.2600000e+02   3.6065510e+00  -6.3909000e-02  -9.7890000e-03  -2.5750000e-02  -1.1400000e-04   7.0000000e-05   1.0600000e-04
   9.2700000e+02   3.6104490e+00  -2.9053000e-02   1.9556000e-02   5.1500000e-03  -1.1400000e-04   7.0000000e-05   1.0600000e-04
   9.2800000e+02   3.6143490e+00  -1.1616000e-02  -2.9342000e-02  -1.5450000e-02  -1.1400000e-04   7.0000000e-05   1.0600000e-04
   9.2900000e+02   3.6182460e+00  -5.8094000e-02  -4.4018000e-02   3.6050000e-02  -1.1400000e-04   7.0000000e-05   1.0600000e-04
   9.3000000e+02   3.6221440e+00   0.0000000e+00   0.0000000e+00  -2.0600000e-02  -1.1400000e-04   7.0000000e-05   1.0600000e-04
   9.3100000e+02   3.6260440e+00  -6.3909000e-02  -9.7890000e-03  -1.0300000e-02  -1.1400000e-04   7.0000000e-05   1.0600000e-04
   9.3200000e+02   3.6299420e+00   4.6482000e-02  -1.4664000e-02  -6.1800000e-02  -1.1400000e-04   7.0000000e-05   1.0600000e-04
   9.3300000e+02   3.6338420e+00  -1.1620000e-02  -2.0000000e-06   5.6650000e-02  -1.1400000e-04   7.0000000e-05   1.0600000e-04
   9.3400000e+02   3.6377400e+00   3.4867000e-02  -5.3785000e-02  -3.0900000e-02  -1.1400000e-04   7.0000000e-05   1.0600000e-04
   9.3500000e+02   3.6416380e+00   1.1625000e-02  -3.4228000e-02  -2.0600000e-02  -1.1400000e-04   7.0000000e-05   1.0600000e-04
   9.3600000e+02   3.6455380e+00  -4.0665000e-02  -3.9125000e-02  -3.0900000e-02  -1.1400000e-04   7.0000000e-05   1.0600000e-04
   9.3700000e+02   3.6494360e+00   5.8107000e-02  -5.3782000e-02   2.5750000e-02  -1.1400000e-04   7.0000000e-05   1.0600000e-04
   9.3800000e+02   3.6533360e+00  -4.6479000e-02  -9.7860000e-03  -1.5450000e-02  -1.1400000e-04   7.0000000e-05   1.0600000e-04
   9.3900000e+02   3.6572350e+00  -1.7427000e-02  -2.4452000e-02   0.0000000e+00  -1.1400000e-04   7.0000000e-05   1.0600000e-04
   9.4000000e+02   3.6611330e+00   1.1623000e-02  -1.9558000e-02  -1.0300000e-02  -1.1400000e-04   7.0000000e-05   1.0600000e-04
   9.4100000e+02   3.6650310e+00  -3.4857000e-02  -2.4455000e-02   2.5750000e-02  -1.1400000e-04   7.0000000e-05   1.0600000e-04
   9.4200000e+02   3.6689310e+00   1.1623000e-02  -1.9558000e-02  -5.1500000e-03  -1.1400000e-04   7.0000000e-05   1.0600000e-04
   9.4300000e+02   3.6728290e+00  -6.9716000e-02  -2.9349000e-02   1.5450000e-02  -1.1400000e-04   7.0000000e-05   1.0600000e-04
   9.4400000e+02   3.6767260e+00  -5.8100000e-03  -1.0000000e-06  -4.1200000e-02  -1.1400000e-04   7.0000000e-05   1.0600000e-04
   9.4500000e+02   3.6806250e+00  -6.3913000e-02   1.9551000e-02   3.0900000e-02  -1.1400000e-04   7.0000000e-05   1.0600000e-04
   9.4600000e+02   3.6845230e+00  -6.9717000e-02  -2.4459000e-02   4.6350000e-02  -1.1400000e-04   7.0000000e-05   1.0600000e-04
   9.4700000e+02   3.6884220e+00  -2.9049000e-02  -4.8930000e-03   2.5750000e-02  -1.1400000e-04   7.0000000e-05   1.0600000e-04
   9.4800000e+02   3.6923200e+00  -6.3909000e-02  -4.8980000e-03   5.6650000e-02  -1.1400000e-04   7.0000000e-05   1.0600000e-04
   9.4900000e+02   3.6962180e+00   2.3249000e-02  -7.3347000e-02   0.0000000e+00  -1.1400000e-04   7.0000000e-05   1.0600000e-04
   9.5000000e+02   3.7001180e+00  -4.0660000e-02  -8.3135000e-02   2.0600000e-02  -1.1400000e-04   7.0000000e-05   1.0600000e-04
   9.5100000e+02   3.7040160e+00  -2.9045000e-02  -3.9123000e-02   1.5450000e-02  -1.1400000e-04   7.0000000e-05   1.0600000e-04
   9.5200000e+02   3.7079160e+00  -2.3234000e-02  -5.3793000e-02   2.0600000e-02  -1.1400000e-04   7.0000000e-05   1.0600000e-04
   9.5300000e+02   3.7118140e+00  -1.1621000e-02   4.8880000e-03   4.6350000e-02  -1.1400000e-04   7.0000000e-05   1.0600000e-04
   9.5400000e+02   3.7157130e+00  -4.0667000e-02  -2.4455000e-02   4.1200000e-02  -1.1400000e-04   7.0000000e-05   1.0600000e-04
   9.5500000e+02   3.7196120e+00  -5.2285000e-02  -3.9127000e-02   3.0900000e-02  -1.1400000e-04   7.0000000e-05   1.0600000e-04
   9.5600000e+02   3.7235100e+00  -5.8050000e-03  -3.9121000e-02   4.1200000e-02  -1.1400000e-04   7.0000000e-05   1.0600000e-04
   9.5700000e+02   3.7274090e+00  -2.3240000e-02  -3.0000000e-06   2.0600000e-02  -1.1400000e-04   7.0000000e-05   1.0600000e-04
   9.5800000e+02   3.7313070e+00  -1.7425000e-02  -3.9122000e-02   5.1500000e-02  -1.1400000e-04   7.0000000e-05   1.0600000e-04
   9.5900000e+02   3.7352060e+00  -1.7429000e-02  -9.7820000e-03   3.6050000e-02  -1.1400000e-04   7.0000000e-05   1.0600000e-04
   9.6000000e+02   3.7391050e+00  -4.6479000e-02  -9.7860000e-03   5.6650000e-02  -1.1400000e-04   7.0000000e-05   1.0600000e-04
   9.6100000e+02   3.7430040e+00  -5.8093000e-02  -5.3798000e-02   4.1200000e-02  -1.1400000e-04   7.0000000e-05   1.0600000e-04
   9.6200000e+02   3.7469030e+00  -2.3238000e-02  -1.4673000e-02   3.0900000e-02  -1.1400000e-04   7.0000000e-05   1.0600000e-04
   9.6300000e+02   3.7508020e+00   5.0000000e-06  -3.9120000e-02   1.5450000e-02  -1.1400000e-04   7.0000000e-05   1.0600000e-04
   9.6400000e+02   3.7547000e+00   4.0677000e-02  -5.3785000e-02   3.6050000e-02  -1.1400000e-04   7.0000000e-05   1.0600000e-04
   9.6500000e+02   3.7585990e+00  -1.7429000e-02  -4.8920000e-03   1.0300000e-02  -1.1400000e-04   7.0000000e-05   1.0600000e-04
   9.6600000e+02   3.7624970e+00  -1.7425000e-02  -3.9122000e-02   1.0300000e-02  -1.1400000e-04   7.0000000e-05   1.0600000e-04
   9.6700000e+02   3.7663960e+00   2.3243000e-02  -2.4447000e-02  -5.1500000e-03  -1.1400000e-04   7.0000000e-05   1.0600000e-04
   9.6800000e+02   3.7702940e+00   4.6486000e-02  -4.4004000e-02   3.6050000e-02  -1.1400000e-04   7.0000000e-05   1.0600000e-04
   9.6900000e+02   3.7741940e+00   1.7438000e-02  -6.3568000e-02   0.0000000e+00  -1.1400000e-04   7.0000000e-05   1.0600000e-04
   9.7000000e+02   3.7780910e+00  -1.7426000e-02  -2.9342000e-02   4.1200000e-02  -1.1400000e-04   7.0000000e-05   1.0600000e-04
   9.7100000e+02   3.7819910e+00  -1.1617000e-02  -2.4452000e-02  -1.0300000e-02  -1.1400000e-04   7.0000000e-05   1.0600000e-04
   9.7200000e+02   3.7858880e+00  -4.6483000e-02   2.4444000e-02   3.6050000e-02  -1.1400000e-04   7.0000000e-05   1.0600000e-04
   9.7300000e+02   3.7897870e+00   5.8090000e-03   4.8910000e-03   5.1500000e-03  -1.1400000e-04   7.0000000e-05   1.0600000e-04
   9.7400000e+02   3.7936860e+00   1.7436000e-02  -4.4008000e-02   5.1500000e-02  -1.1400000e-04   7.0000000e-05   1.0600000e-04
   9.7500000e+02   3.7975850e+00  -4.6480000e-02  -6.0000000e-06  -4.1200000e-02  -1.1400000e-04   7.0000000e-05   1.0600000e-04
   9.7600000e+02   3.8014840e+00   1.7437000e-02  -4.8898000e-02  -2.5750000e-02  -1.1400000e-04   7.0000000e-05   1.0600000e-04
   9.7700000e+02   3.8053830e+00  -1.7422000e-02  -6.3572000e-02   2.5750000e-02  -1.1400000e-04   7.0000000e-05   1.0600000e-04
   9.7800000e+02   3.8092810e+00  -2.3238000e-02  -1.4673000e-02   4.1200000e-02  -1.1400000e-04   7.0000000e-05   1.0600000e-04
   9.7900000e+02   3.8131800e+00  -1.0000000e-06   9.7800000e-03  -2.0600000e-02  -1.1400000e-04   7.0000000e-05   1.0600000e-04
   9.8000000e+02   3.8170790e+00  -1.7425000e-02  -3.9122000e-02  -1.0300000e-02  -1.1400000e-04   7.0000000e-05   1.0600000e-04
   9.8100000e+02   3.8209780e+00  -1.7425000e-02  -3.4232000e-02  -5.1500000e-03  -1.1400000e-04   7.0000000e-05   1.0600000e-04
   9.8200000e+02   3.8248770e+00   5.8190000e-03  -6.8459000e-02  -5.1500000e-02  -1.1400000e-04   7.0000000e-05   1.0600000e-04
   9.8300000e+02   3.8287750e+00  -5.8010000e-03  -6.8461000e-02  -5.1500000e-03  -1.1400000e-04   7.0000000e-05   1.0600000e-04
   9.8400000e+02   3.8326740e+00  -2.9039000e-02  -8.3134000e-02  -4.1200000e-02  -1.1400000e-04   7.0000000e-05   1.0600000e-04
   9.8500000e+02   3.8365740e+00  -7.5526000e-02  -2.9349000e-02   1.5450000e-02  -1.1400000e-04   7.0000000e-05   1.0600000e-04
   9.8600000e+02   3.8404720e+00  -4.6475000e-02  -3.9126000e-02  -5.6650000e-02  -1.1400000e-04   7.0000000e-05   1.0600000e-04
   9.8700000e+02   3.8443690e+00  -5.8105000e-02   4.4003000e-02  -1.0300000e-02  -1.1400000e-04   7.0000000e-05   1.0600000e-04
   9.8800000e+02   3.8482680e+00  -5.2292000e-02   1.4664000e-02  -3.0900000e-02  -1.1400000e-04   7.0000000e-05   1.0600000e-04
   9.8900000e+02   3.8521670e+00  -2.3236000e-02  -2.9343000e-02   2.0600000e-02  -1.1400000e-04   7.0000000e-05   1.0600000e-04
   9.9000000e+02   3.8560660e+00  -6.3907000e-02  -1.9569000e-02  -2.5750000e-02  -1.1400000e-04   7.0000000e-05   1.0600000e-04
   9.9100000e+02   3.8599920e+00  -5.2287000e-02  -2.4457000e-02   3.6050000e-02  -1.1400000e-04   7.0000000e-05   1.0600000e-04
   9.9200000e+02   3.8638640e+00  -3.4854000e-02  -4.4015000e-02  -2.0600000e-02  -1.1400000e-04   7.0000000e-05   1.0600000e-04
   9.9300000e+02   3.8677620e+00  -6.3908000e-02  -1.4679000e-02   0.0000000e+00  -1.1400000e-04   7.0000000e-05   1.0600000e-04
   9.9400000e+02   3.8716620e+00  -4.6477000e-02  -2.4456000e-02  -2.0600000e-02  -1.1400000e-04   7.0000000e-05   1.0600000e-04
   9.9500000e+02   3.8755610e+00  -1.1615000e-02  -3.9122000e-02   1.5450000e-02  -1.1400000e-04   7.0000000e-05   1.0600000e-04
   9.9600000e+02   3.8794610e+00   7.0000000e-06  -5.3790000e-02  -2.0600000e-02  -1.1400000e-04   7.0000000e-05   1.0600000e-04
   9.9700000e+02   3.8833580e+00   5.0000000e-06  -3.9120000e-02   1.5450000e-02  -1.1400000e-04   7.0000000e-05   1.0600000e-04
   9.9800000e+02   3.8872750e+00  -4.0661000e-02  -6.3575000e-02  -4.1200000e-02  -1.1400000e-04   7.0000000e-05   1.0600000e-04
   9.9900000e+02   3.8911540e+00  -2.3240000e-02  -3.0000000e-06  -3.6050000e-02  -1.1400000e-04   7.0000000e-05   1.0600000e-04
   1.0000000e+03   3.8950530e+00   5.8130000e-03  -1.9559000e-02  -1.5450000e-02  -1.1400000e-04   7.0000000e-05   1.0600000e-04
   1.0010000e+03   3.8989510e+00  -2.9042000e-02  -6.3574000e-02   0.0000000e+00  -1.1400000e-04   7.0000000e-05   1.0600000e-04
   1.0020000e+03   3.9028490e+00   5.8170000e-03  -5.3789000e-02   2.0600000e-02  -1.1400000e-04   7.0000000e-05   1.0600000e-04
   1.0030000e+03   3.9067480e+00  -5.8030000e-03  -4.8901000e-02   0.0000000e+00  -1.1400000e-04   7.0000000e-05   1.0600000e-04
   1.0040000e+03   3.9106470e+00   2.3239000e-02   9.7830000e-03  -1.0300000e-02  -1.1400000e-04   7.0000000e-05   1.0600000e-04
   1.0050000e+03   3.9145460e+00  -5.8070000e-03  -1.9561000e-02   1.0300000e-02  -1.1400000e-04   7.0000000e-05   1.0600000e-04
   1.0060000e+03   3.9184450e+00  -2.3239000e-02  -9.7830000e-03  -2.0600000e-02  -1.1400000e-04   7.0000000e-05   1.0600000e-04
   1.0070000e+03   3.9223430e+00   2.3239000e-02   9.7830000e-03   0.0000000e+00  -1.1400000e-04   7.0000000e-05   1.0600000e-04
   1.0080000e+03   3.9262480e+00  -1.1614000e-02  -4.4012000e-02  -1.0300000e-02  -1.1400000e-04   7.0000000e-05   1.0600000e-04
   1.0090000e+03   3.9301400e+00  -1.7423000e-02  -4.8902000e-02   1.0300000e-02  -1.1400000e-04   7.0000000e-05   1.0600000e-04
   1.0100000e+03   3.9340390e+00  -5.8020000e-03  -6.3571000e-02   0.0000000e+00  -1.1400000e-04   7.0000000e-05   1.0600000e-04
   1.0110000e+03   3.9379390e+00  -1.7425000e-02  -3.9122000e-02  -3.0900000e-02  -1.1400000e-04   7.0000000e-05   1.0600000e-04
   1.0120000e+03   3.9418370e+00   1.1625000e-02  -3.4228000e-02  -4.1200000e-02  -1.1400000e-04   7.0000000e-05   1.0600000e-04
   1.0130000e+03   3.9457350e+00   3.4862000e-02  -1.4665000e-02  -1.0300000e-02  -1.1400000e-04   7.0000000e-05   1.0600000e-04
   1.0140000e+03   3.9496350e+00  -2.3236000e-02  -2.9343000e-02   5.1500000e-03  -1.1400000e-04   7.0000000e-05   1.0600000e-04
   1.0150000e+03   3.9535320e+00  -5.8050000e-03  -3.9121000e-02  -1.5450000e-02  -1.1400000e-04   7.0000000e-05   1.0600000e-04
   1.0160000e+03   3.9574310e+00   3.4867000e-02  -4.8895000e-02   0.0000000e+00  -1.1400000e-04   7.0000000e-05   1.0600000e-04
   1.0170000e+03   3.9613300e+00   2.3245000e-02  -3.9117000e-02  -3.6050000e-02  -1.1400000e-04   7.0000000e-05   1.0600000e-04
   1.0180000e+03   3.9652290e+00  -1.1610000e-02  -7.3352000e-02  -2.0600000e-02  -1.1400000e-04   7.0000000e-05   1.0600000e-04
   1.0190000e+03   3.9691280e+00  -4.0669000e-02  -9.7850000e-03  -1.5450000e-02  -1.1400000e-04   7.0000000e-05   1.0600000e-04
   1.0200000e+03   3.9730260e+00  -2.9045000e-02  -3.9123000e-02  -1.5450000e-02  -1.1400000e-04   7.0000000e-05   1.0600000e-04
   1.0210000e+03   3.9769240e+00  -2.3243000e-02   2.4447000e-02  -1.0300000e-02  -1.1400000e-04   7.0000000e-05   1.0600000e-04
   1.0220000e+03   3.9808230e+00  -5.8110000e-03   9.7790000e-03  -3.0900000e-02  -1.1400000e-04   7.0000000e-05   1.0600000e-04
   1.0230000e+03   3.9847220e+00  -4.6475000e-02  -4.4016000e-02  -2.0600000e-02  -1.1400000e-04   7.0000000e-05   1.0600000e-04
   1.0240000e+03   3.9886210e+00  -5.2287000e-02  -2.4456000e-02  -2.5750000e-02  -1.1400000e-04   7.0000000e-05   1.0600000e-04
   1.0250000e+03   3.9925200e+00  -4.0664000e-02  -4.8905000e-02  -3.0900000e-02  -1.1400000e-04   7.0000000e-05   1.0600000e-04
   1.0260000e+03   3.9964190e+00  -2.9044000e-02  -4.4014000e-02  -2.5750000e-02  -1.1400000e-04   7.0000000e-05   1.0600000e-04
   1.0270000e+03   4.0003170e+00  -3.4859000e-02  -9.7850000e-03  -4.1200000e-02  -1.1400000e-04   7.0000000e-05   1.0600000e-04
   1.0280000e+03   4.0042160e+00  -4.0669000e-02  -9.7850000e-03  -2.0600000e-02  -1.1400000e-04   7.0000000e-05   1.0600000e-04
   1.0290000e+03   4.0081140e+00  -2.9042000e-02  -6.3574000e-02  -5.1500000e-02  -1.1400000e-04   7.0000000e-05   1.0600000e-04
   1.0300000e+03   4.0120120e+00  -4.0666000e-02  -2.9345000e-02  -2.0600000e-02  -1.1400000e-04   7.0000000e-05   1.0600000e-04
   1.0310000e+03   4.0159120e+00  -1.1616000e-02  -2.9342000e-02  -2.0600000e-02  -1.1400000e-04   7.0000000e-05   1.0600000e-04
   1.0320000e+03   4.0198110e+00  -2.9045000e-02  -3.9124000e-02  -3.0900000e-02  -1.1400000e-04   7.0000000e-05   1.0600000e-04
   1.0330000e+03   4.0237090e+00   2.9051000e-02  -9.7760000e-03  -2.5750000e-02  -1.1400000e-04   7.0000000e-05   1.0600000e-04
   1.0340000e+03   4.0276090e+00  -2.9047000e-02  -1.9564000e-02  -2.5750000e-02  -1.1400000e-04   7.0000000e-05   1.0600000e-04
   1.0350000e+03   4.0315070e+00  -2.9049000e-02  -4.8940000e-03  -4.1200000e-02  -1.1400000e-04   7.0000000e-05   1.0600000e-04
   1.0360000e+03   4.0354050e+00   1.1623000e-02  -2.4448000e-02  -4.1200000e-02  -1.1400000e-04   7.0000000e-05   1.0600000e-04
   1.0370000e+03   4.0393040e+00  -1.1615000e-02  -3.9122000e-02  -1.0300000e-02  -1.1400000e-04   7.0000000e-05   1.0600000e-04
   1.0380000e+03   4.0432030e+00  -2.9049000e-02  -9.7840000e-03  -1.5450000e-02  -1.1400000e-04   7.0000000e-05   1.0600000e-04
   1.0390000e+03   4.0471010e+00  -4.0665000e-02  -3.4235000e-02   3.0900000e-02  -1.1400000e-04   7.0000000e-05   1.0600000e-04
   1.0400000e+03   4.0510000e+00  -1.1620000e-02  -2.0000000e-06  -4.1200000e-02  -1.1400000e-04   7.0000000e-05   1.0600000e-04
   1.0410000e+03   4.0549000e+00  -5.8100000e-03  -1.0000000e-06   2.5750000e-02  -1.1400000e-04   7.0000000e-05   1.0600000e-04
   1.0420000e+03   4.0587970e+00   3.0000000e-06  -2.4450000e-02  -2.0600000e-02  -1.1400000e-04   7.0000000e-05   1.0600000e-04
   1.0430000e+03   4.0626970e+00  -2.3237000e-02  -1.9563000e-02   2.0600000e-02  -1.1400000e-04   7.0000000e-05   1.0600000e-04
   1.0440000e+03   4.0665940e+00  -2.3234000e-02  -4.4013000e-02  -4.6350000e-02  -1.1400000e-04   7.0000000e-05   1.0600000e-04
   1.0450000e+03   4.0704930e+00  -2.3232000e-02  -6.3573000e-02   4.1200000e-02  -1.1400000e-04   7.0000000e-05   1.0600000e-04
   1.0460000e+03   4.0743920e+00  -2.3238000e-02  -1.4673000e-02  -4.1200000e-02  -1.1400000e-04   7.0000000e-05   1.0600000e-04
   1.0470000e+03   4.0782900e+00   1.0000000e-06  -4.8900000e-03   1.0300000e-02  -1.1400000e-04   7.0000000e-05   1.0600000e-04
   1.0480000e+03   4.0821900e+00   5.8140000e-03  -2.9339000e-02  -2.5750000e-02  -1.1400000e-04   7.0000000e-05   1.0600000e-04
   1.0490000e+03   4.0860880e+00  -3.4856000e-02  -2.9345000e-02   2.0600000e-02  -1.1400000e-04   7.0000000e-05   1.0600000e-04
   1.0500000e+03   4.0899870e+00  -3.4855000e-02  -3.9125000e-02  -4.6350000e-02  -1.1400000e-04   7.0000000e-05   1.0600000e-04
   1.0510000e+03   4.0938850e+00  -6.3898000e-02  -9.2919000e-02   2.0600000e-02  -1.1400000e-04   7.0000000e-05   1.0600000e-04
   1.0520000e+03   4.0977840e+00   2.3238000e-02   1.4673000e-02   3.0900000e-02  -1.1400000e-04   7.0000000e-05   1.0600000e-04
   1.0530000e+03   4.1016840e+00  -4.6481000e-02   9.7740000e-03   5.1500000e-03  -1.1400000e-04   7.0000000e-05   1.0600000e-04
   1.0540000e+03   4.1055820e+00  -2.9040000e-02  -7.3354000e-02   2.0600000e-02  -1.1400000e-04   7.0000000e-05   1.0600000e-04
   1.0550000e+03   4.1094810e+00  -7.5532000e-02   1.4660000e-02   5.1500000e-02  -1.1400000e-04   7.0000000e-05   1.0600000e-04
   1.0560000e+03   4.1133790e+00  -6.3912000e-02   1.9552000e-02   3.0900000e-02  -1.1400000e-04   7.0000000e-05   1.0600000e-04
   1.0570000e+03   4.1172780e+00  -3.4856000e-02  -2.9344000e-02   1.0300000e-02  -1.1400000e-04   7.0000000e-05   1.0600000e-04
   1.0580000e+03   4.1211770e+00  -7.5526000e-02  -2.9349000e-02   4.6350000e-02  -1.1400000e-04   7.0000000e-05   1.0600000e-04
   1.0590000e+03   4.1250740e+00   4.6485000e-02  -4.4004000e-02   4.1200000e-02  -1.1400000e-04   7.0000000e-05   1.0600000e-04
   1.0600000e+03   4.1289730e+00  -2.9046000e-02  -2.9343000e-02   3.6050000e-02  -1.1400000e-04   7.0000000e-05   1.0600000e-04
   1.0610000e+03   4.1328730e+00   2.3243000e-02  -2.4447000e-02   3.6050000e-02  -1.1400000e-04   7.0000000e-05   1.0600000e-04
   1.0620000e+03   4.1367710e+00  -3.0000000e-06   1.9560000e-02   6.1800000e-02  -1.1400000e-04   7.0000000e-05   1.0600000e-04
   1.0630000e+03   4.1406700e+00  -8.7149000e-02  -9.7920000e-03   1.5450000e-02  -1.1400000e-04   7.0000000e-05   1.0600000e-04
   1.0640000e+03   4.1445690e+00   4.6482000e-02  -1.4664000e-02   4.1200000e-02  -1.1400000e-04   7.0000000e-05   1.0600000e-04
   1.0650000e+03   4.1484680e+00   7.0000000e-06  -5.3790000e-02   1.5450000e-02  -1.1400000e-04   7.0000000e-05   1.0600000e-04
   1.0660000e+03   4.1523660e+00   5.2295000e-02  -3.9113000e-02   3.0900000e-02  -1.1400000e-04   7.0000000e-05   1.0600000e-04
   1.0670000e+03   4.1562650e+00   5.8150000e-03  -3.4229000e-02   1.5450000e-02  -1.1400000e-04   7.0000000e-05   1.0600000e-04
   1.0680000e+03   4.1601650e+00  -1.1617000e-02  -2.4452000e-02   3.0900000e-02  -1.1400000e-04   7.0000000e-05   1.0600000e-04
   1.0690000e+03   4.1640640e+00   2.3245000e-02  -3.4227000e-02   2.0600000e-02  -1.1400000e-04   7.0000000e-05   1.0600000e-04
   1.0700000e+03   4.1679630e+00  -2.9043000e-02  -5.3794000e-02   3.0900000e-02  -1.1400000e-04   7.0000000e-05   1.0600000e-04
   1.0710000e+03   4.1718610e+00   3.4867000e-02  -4.8895000e-02   0.0000000e+00  -1.1400000e-04   7.0000000e-05   1.0600000e-04
   1.0720000e+03   4.1757600e+00  -5.8050000e-03  -3.9121000e-02   3.0900000e-02  -1.1400000e-04   7.0000000e-05   1.0600000e-04
   1.0730000e+03   4.1796570e+00  -2.9044000e-02  -4.4014000e-02  -3.0900000e-02  -1.1400000e-04   7.0000000e-05   1.0600000e-04
   1.0740000e+03   4.1835560e+00  -1.7427000e-02  -1.9562000e-02   4.6350000e-02  -1.1400000e-04   7.0000000e-05   1.0600000e-04
   1.0750000e+03   4.1874740e+00  -4.6475000e-02  -3.4236000e-02   2.5750000e-02  -1.1400000e-04   7.0000000e-05   1.0600000e-04
   1.0760000e+03   4.1913530e+00  -4.0665000e-02  -3.9125000e-02   5.1500000e-02  -1.1400000e-04   7.0000000e-05   1.0600000e-04
   1.0770000e+03   4.1952520e+00  -2.3237000e-02  -1.9563000e-02  -2.5750000e-02  -1.1400000e-04   7.0000000e-05   1.0600000e-04
   1.0780000e+03   4.1991510e+00  -2.3241000e-02   4.8870000e-03   1.5450000e-02  -1.1400000e-04   7.0000000e-05   1.0600000e-04
   1.0790000e+03   4.2030490e+00  -4.6475000e-02  -3.4236000e-02   2.5750000e-02  -1.1400000e-04   7.0000000e-05   1.0600000e-04
   1.0800000e+03   4.2069480e+00  -4.0669000e-02  -4.8950000e-03   4.1200000e-02  -1.1400000e-04   7.0000000e-05   1.0600000e-04
   1.0810000e+03   4.2108460e+00  -4.0670000e-02  -5.0000000e-06   0.0000000e+00  -1.1400000e-04   7.0000000e-05   1.0600000e-04
   1.0820000e+03   4.2147450e+00  -2.9045000e-02  -3.4234000e-02   0.0000000e+00  -1.1400000e-04   7.0000000e-05   1.0600000e-04
   1.0830000e+03   4.2186450e+00  -2.3241000e-02   9.7770000e-03   5.1500000e-03  -1.1400000e-04   7.0000000e-05   1.0600000e-04
   1.0840000e+03   4.2225430e+00  -5.2278000e-02  -9.2917000e-02   1.5450000e-02  -1.1400000e-04   7.0000000e-05   1.0600000e-04
   1.0850000e+03   4.2264400e+00  -4.6472000e-02  -5.8686000e-02   1.5450000e-02  -1.1400000e-04   7.0000000e-05   1.0600000e-04
   1.0860000e+03   4.2303400e+00  -2.3234000e-02  -4.4013000e-02   1.0300000e-02  -1.1400000e-04   7.0000000e-05   1.0600000e-04
   1.0870000e+03   4.2342380e+00  -2.3239000e-02  -9.7830000e-03   1.0300000e-02  -1.1400000e-04   7.0000000e-05   1.0600000e-04
   1.0880000e+03   4.2381360e+00  -2.3243000e-02   1.9557000e-02  -6.1800000e-02  -1.1400000e-04   7.0000000e-05   1.0600000e-04
   1.0890000e+03   4.2420360e+00  -1.1621000e-02   9.7780000e-03  -1.0300000e-02  -1.1400000e-04   7.0000000e-05   1.0600000e-04
   1.0900000e+03   4.2459350e+00   0.0000000e+00   0.0000000e+00  -4.6350000e-02  -1.1400000e-04   7.0000000e-05   1.0600000e-04
   1.0910000e+03   4.2498340e+00  -1.7420000e-02  -8.3132000e-02  -1.5450000e-02  -1.1400000e-04   7.0000000e-05   1.0600000e-04
   1.0920000e+03   4.2537320e+00  -1.7424000e-02  -5.3792000e-02  -3.0900000e-02  -1.1400000e-04   7.0000000e-05   1.0600000e-04
   1.0930000e+03   4.2576300e+00  -2.3236000e-02  -2.9343000e-02   2.0600000e-02  -1.1400000e-04   7.0000000e-05   1.0600000e-04
   1.0940000e+03   4.2615300e+00  -2.9042000e-02  -6.3573000e-02  -7.2100000e-02  -1.1400000e-04   7.0000000e-05   1.0600000e-04
   1.0950000e+03   4.2654290e+00   1.7430000e-02   2.0000000e-06   2.0600000e-02  -1.1400000e-04   7.0000000e-05   1.0600000e-04
   1.0960000e+03   4.2693290e+00  -1.7430000e-02  -2.0000000e-06  -1.5450000e-02  -1.1400000e-04   7.0000000e-05   1.0600000e-04
   1.0970000e+03   4.2732270e+00  -5.2287000e-02  -1.9567000e-02   3.6050000e-02  -1.1400000e-04   7.0000000e-05   1.0600000e-04
   1.0980000e+03   4.2771260e+00  -5.8090000e-03  -9.7810000e-03  -4.1200000e-02  -1.1400000e-04   7.0000000e-05   1.0600000e-04
   1.0990000e+03   4.2810260e+00  -4.0664000e-02  -4.4015000e-02   0.0000000e+00  -1.1400000e-04   7.0000000e-05   1.0600000e-04
   1.1000000e+03   4.2849230e+00  -5.8060000e-03  -2.9341000e-02   0.0000000e+00  -1.1400000e-04   7.0000000e-05   1.0600000e-04
   1.1010000e+03   4.2888230e+00  -4.0669000e-02  -9.7850000e-03   1.0300000e-02  -1.1400000e-04   7.0000000e-05   1.0600000e-04
   1.1020000e+03   4.2927200e+00  -6.3909000e-02  -4.8990000e-03  -1.0300000e-02  -1.1400000e-04   7.0000000e-05   1.0600000e-04
   1.1030000e+03   4.2966180e+00   1.7435000e-02  -3.4228000e-02  -2.5750000e-02  -1.1400000e-04   7.0000000e-05   1.0600000e-04
   1.1040000e+03   4.3005170e+00  -1.1617000e-02  -2.4452000e-02  -1.0300000e-02  -1.1400000e-04   7.0000000e-05   1.0600000e-04
   1.1050000e+03   4.3044160e+00  -2.9047000e-02  -1.9564000e-02  -1.5450000e-02  -1.1400000e-04   7.0000000e-05   1.0600000e-04
   1.1060000e+03   4.3083150e+00   5.8130000e-03  -2.4449000e-02  -1.0300000e-02  -1.1400000e-04   7.0000000e-05   1.0600000e-04
   1.1070000e+03   4.3122140e+00  -4.6479000e-02  -9.7860000e-03   5.1500000e-03  -1.1400000e-04   7.0000000e-05   1.0600000e-04
   1.1080000e+03   4.3161120e+00   3.4867000e-02  -5.3785000e-02  -3.6050000e-02  -1.1400000e-04   7.0000000e-05   1.0600000e-04
   1.1090000e+03   4.3200110e+00  -3.4859000e-02  -4.8950000e-03   0.0000000e+00  -1.1400000e-04   7.0000000e-05   1.0600000e-04
   1.1100000e+03   4.3239100e+00   4.6486000e-02  -4.4004000e-02   0.0000000e+00  -1.1400000e-04   7.0000000e-05   1.0600000e-04
   1.1110000e+03   4.3278080e+00   5.0000000e-06  -3.9120000e-02  -5.1500000e-03  -1.1400000e-04   7.0000000e-05   1.0600000e-04
   1.1120000e+03   4.3317080e+00   5.8180000e-03  -6.3569000e-02  -5.1500000e-02  -1.1400000e-04   7.0000000e-05   1.0600000e-04
   1.1130000e+03   4.3356060e+00   2.3247000e-02  -4.8897000e-02   1.5450000e-02  -1.1400000e-04   7.0000000e-05   1.0600000e-04
   1.1140000e+03   4.3395040e+00  -2.3237000e-02  -1.9563000e-02  -5.1500000e-03  -1.1400000e-04   7.0000000e-05   1.0600000e-04
   1.1150000e+03   4.3434040e+00   3.4862000e-02  -1.4665000e-02  -4.1200000e-02  -1.1400000e-04   7.0000000e-05   1.0600000e-04
   1.1160000e+03   4.3473010e+00   1.1622000e-02  -1.4668000e-02  -2.5750000e-02  -1.1400000e-04   7.0000000e-05   1.0600000e-04
   1.1170000e+03   4.3512000e+00  -1.7422000e-02  -6.3572000e-02  -5.1500000e-03  -1.1400000e-04   7.0000000e-05   1.0600000e-04
   1.1180000e+03   4.3550990e+00   3.0793500e-01  -3.9079000e-02  -5.1500000e-03  -1.1400000e-04   7.0000000e-05   1.0600000e-04
   1.1190000e+03   4.3589980e+00  -4.0662000e-02  -5.8685000e-02   0.0000000e+00  -1.1400000e-04   7.0000000e-05   1.0600000e-04
   1.1200000e+03   4.3628960e+00   1.7430000e-02   2.0000000e-06  -1.5450000e-02  -1.1400000e-04   7.0000000e-05   1.0600000e-04
   1.1210000e+03   4.3667950e+00  -5.2291000e-02   9.7730000e-03  -1.0300000e-02  -1.1400000e-04   7.0000000e-05   1.0600000e-04
   1.1220000e+03   4.3706930e+00  -2.9055000e-02   3.4226000e-02   2.0600000e-02  -1.1400000e-04   7.0000000e-05   1.0600000e-04
   1.1230000e+03   4.3745920e+00  -7.5533000e-02   2.4440000e-02   5.1500000e-03  -1.1400000e-04   7.0000000e-05   1.0600000e-04
   1.1240000e+03   4.3784910e+00  -6.3911000e-02   9.7710000e-03  -5.1500000e-03  -1.1400000e-04   7.0000000e-05   1.0600000e-04
   1.1250000e+03   4.3823910e+00  -5.2286000e-02  -2.9347000e-02  -5.1500000e-03  -1.1400000e-04   7.0000000e-05   1.0600000e-04
   1.1260000e+03   4.3862900e+00  -8.1335000e-02  -3.9130000e-02   5.1500000e-03  -1.1400000e-04   7.0000000e-05   1.0600000e-04
   1.1270000e+03   4.3901880e+00   1.1622000e-02  -1.9559000e-02   1.0300000e-02  -1.1400000e-04   7.0000000e-05   1.0600000e-04
   1.1280000e+03   4.3940860e+00  -6.9717000e-02  -2.4458000e-02  -1.0300000e-02  -1.1400000e-04   7.0000000e-05   1.0600000e-04
   1.1290000e+03   4.3979850e+00   2.3241000e-02  -4.8870000e-03  -4.1200000e-02  -1.1400000e-04   7.0000000e-05   1.0600000e-04
   1.1300000e+03   4.4018840e+00  -2.3242000e-02   1.9557000e-02   1.5450000e-02  -1.1400000e-04   7.0000000e-05   1.0600000e-04
   1.1310000e+03   4.4057810e+00   3.4866000e-02  -4.4005000e-02  -5.1500000e-03  -1.1400000e-04   7.0000000e-05   1.0600000e-04
   1.1320000e+03   4.4096800e+00   2.3244000e-02  -2.9337000e-02  -3.0900000e-02  -1.1400000e-04   7.0000000e-05   1.0600000e-04
   1.1330000e+03   4.4135790e+00  -6.3904000e-02  -4.4019000e-02  -5.6650000e-02  -1.1400000e-04   7.0000000e-05   1.0600000e-04
   1.1340000e+03   4.4174780e+00   6.0000000e-06  -4.4010000e-02  -1.0300000e-02  -1.1400000e-04   7.0000000e-05   1.0600000e-04
   1.1350000e+03   4.4213780e+00  -1.1614000e-02  -4.4012000e-02  -4.1200000e-02  -1.1400000e-04   7.0000000e-05   1.0600000e-04
   1.1360000e+03   4.4252800e+00   2.9052000e-02  -1.4666000e-02  -4.1200000e-02  -1.1400000e-04   7.0000000e-05   1.0600000e-04
   1.1370000e+03   4.4291740e+00   1.1625000e-02  -3.9118000e-02  -4.1200000e-02  -1.1400000e-04   7.0000000e-05   1.0600000e-04
   1.1380000e+03   4.4330730e+00   3.4866000e-02  -4.4005000e-02  -3.6050000e-02  -1.1400000e-04   7.0000000e-05   1.0600000e-04
   1.1390000e+03   4.4369720e+00   5.8120000e-03  -1.4669000e-02  -3.0900000e-02  -1.1400000e-04   7.0000000e-05   1.0600000e-04
   1.1400000e+03   4.4408710e+00  -3.4857000e-02  -2.4455000e-02  -3.0900000e-02  -1.1400000e-04   7.0000000e-05   1.0600000e-04
   1.1410000e+03   4.4447690e+00   2.3243000e-02  -2.4447000e-02   5.1500000e-03  -1.1400000e-04   7.0000000e-05   1.0600000e-04
   1.1420000e+03   4.4486690e+00  -5.2287000e-02  -1.9567000e-02  -5.1500000e-02  -1.1400000e-04   7.0000000e-05   1.0600000e-04
   1.1430000e+03   4.4525670e+00   1.7434000e-02  -2.9338000e-02   3.6050000e-02  -1.1400000e-04   7.0000000e-05   1.0600000e-04
   1.1440000e+03   4.4564670e+00  -4.0665000e-02  -3.9125000e-02  -5.1500000e-03  -1.1400000e-04   7.0000000e-05   1.0600000e-04
   1.1450000e+03   4.4603630e+00  -3.4853000e-02  -5.3795000e-02  -1.5450000e-02  -1.1400000e-04   7.0000000e-05   1.0600000e-04
   1.1460000e+03   4.4642620e+00  -8.1337000e-02  -1.9571000e-02  -4.1200000e-02  -1.1400000e-04   7.0000000e-05   1.0600000e-04
   1.1470000e+03   4.4681610e+00  -5.8095000e-02  -3.9128000e-02   2.5750000e-02  -1.1400000e-04   7.0000000e-05   1.0600000e-04
   1.1480000e+03   4.4720600e+00  -2.9051000e-02   9.7760000e-03  -1.5450000e-02  -1.1400000e-04   7.0000000e-05   1.0600000e-04
   1.1490000e+03   4.4759590e+00  -6.3909000e-02  -4.8990000e-03   1.0300000e-02  -1.1400000e-04   7.0000000e-05   1.0600000e-04
   1.1500000e+03   4.4798570e+00  -2.3240000e-02  -3.0000000e-06  -1.0300000e-02  -1.1400000e-04   7.0000000e-05   1.0600000e-04
   1.1510000e+03   4.4837550e+00  -7.5527000e-02  -1.9570000e-02   2.5750000e-02  -1.1400000e-04   7.0000000e-05   1.0600000e-04
   1.1520000e+03   4.4876740e+00  -3.4854000e-02  -4.4015000e-02  -2.5750000e-02  -1.1400000e-04   7.0000000e-05   1.0600000e-04
   1.1530000e+03   4.4915530e+00  -4.0665000e-02  -3.9125000e-02   0.0000000e+00  -1.1400000e-04   7.0000000e-05   1.0600000e-04
   1.1540000e+03   4.4954500e+00  -5.8100000e-02  -8.0000000e-06  -4.1200000e-02  -1.1400000e-04   7.0000000e-05   1.0600000e-04
   1.1550000e+03   4.4993510e+00  -2.3240000e-02  -3.0000000e-06   1.5450000e-02  -1.1400000e-04   7.0000000e-05   1.0600000e-04
   1.1560000e+03   4.5032490e+00  -4.0671000e-02   9.7750000e-03  -5.1500000e-02  -1.1400000e-04   7.0000000e-05   1.0600000e-04
   1.1570000e+03   4.5071460e+00   5.8070000e-03   1.9561000e-02   2.0600000e-02  -1.1400000e-04   7.0000000e-05   1.0600000e-04
   1.1580000e+03   4.5110460e+00  -5.2283000e-02  -5.3797000e-02   5.6650000e-02  -1.1400000e-04   7.0000000e-05   1.0600000e-04
   1.1590000e+03   4.5149440e+00  -1.1615000e-02  -3.4232000e-02   3.0900000e-02  -1.1400000e-04   7.0000000e-05   1.0600000e-04
   1.1600000e+03   4.5188420e+00   3.0000000e-06  -2.4450000e-02   6.6950000e-02  -1.1400000e-04   7.0000000e-05   1.0600000e-04
   1.1610000e+03   4.5227410e+00  -2.3232000e-02  -6.3573000e-02   2.5750000e-02  -1.1400000e-04   7.0000000e-05   1.0600000e-04
   1.1620000e+03   4.5266410e+00   1.1625000e-02  -4.4009000e-02   4.1200000e-02  -1.1400000e-04   7.0000000e-05   1.0600000e-04
   1.1630000e+03   4.5305400e+00   1.0000000e-06  -9.7800000e-03   5.1500000e-03  -1.1400000e-04   7.0000000e-05   1.0600000e-04
   1.1640000e+03   4.5344380e+00  -1.1619000e-02  -4.8910000e-03   4.6350000e-02  -1.1400000e-04   7.0000000e-05   1.0600000e-04
   1.1650000e+03   4.5383360e+00   1.7438000e-02  -6.3568000e-02   1.5450000e-02  -1.1400000e-04   7.0000000e-05   1.0600000e-04
   1.1660000e+03   4.5422350e+00  -1.1616000e-02  -2.9341000e-02   4.1200000e-02  -1.1400000e-04   7.0000000e-05   1.0600000e-04
   1.1670000e+03   4.5461340e+00   1.7441000e-02  -8.3128000e-02   1.0300000e-02  -1.1400000e-04   7.0000000e-05   1.0600000e-04
   1.1680000e+03   4.5500330e+00   7.0000000e-06  -5.3790000e-02   4.6350000e-02  -1.1400000e-04   7.0000000e-05   1.0600000e-04
   1.1690000e+03   4.5539320e+00  -1.7430000e-02  -2.0000000e-06   2.5750000e-02  -1.1400000e-04   7.0000000e-05   1.0600000e-04
   1.1700000e+03   4.5578300e+00  -2.3232000e-02  -6.3573000e-02   5.6650000e-02  -1.1400000e-04   7.0000000e-05   1.0600000e-04
   1.1710000e+03   4.5617290e+00  -1.1617000e-02  -2.4452000e-02   2.0600000e-02  -1.1400000e-04   7.0000000e-05   1.0600000e-04
   1.1720000e+03   4.5656280e+00   5.8150000e-03  -3.9119000e-02   5.1500000e-03  -1.1400000e-04   7.0000000e-05   1.0600000e-04
   1.1730000e+03   4.5695260e+00   2.9052000e-02  -1.4666000e-02   2.5750000e-02  -1.1400000e-04   7.0000000e-05   1.0600000e-04
   1.1740000e+03   4.5734240e+00  -2.3237000e-02  -1.9563000e-02   6.6950000e-02  -1.1400000e-04   7.0000000e-05   1.0600000e-04
   1.1750000e+03   4.5773220e+00   1.0000000e-06  -9.7800000e-03   4.6350000e-02  -1.1400000e-04   7.0000000e-05   1.0600000e-04
   1.1760000e+03   4.5812220e+00  -4.6481000e-02   4.8840000e-03   5.6650000e-02  -1.1400000e-04   7.0000000e-05   1.0600000e-04
   1.1770000e+03   4.5851220e+00  -5.8050000e-03  -3.9121000e-02  -1.5450000e-02  -1.1400000e-04   7.0000000e-05   1.0600000e-04
   1.1780000e+03   4.5890200e+00  -7.5526000e-02  -2.9350000e-02   4.1200000e-02  -1.1400000e-04   7.0000000e-05   1.0600000e-04
   1.1790000e+03   4.5929190e+00  -3.4855000e-02  -3.9125000e-02   5.1500000e-03  -1.1400000e-04   7.0000000e-05   1.0600000e-04
   1.1800000e+03   4.5968170e+00  -8.7147000e-02  -1.9572000e-02   6.6950000e-02  -1.1400000e-04   7.0000000e-05   1.0600000e-04
   1.1810000e+03   4.6007160e+00  -4.6473000e-02  -5.3796000e-02  -5.1500000e-03  -1.1400000e-04   7.0000000e-05   1.0600000e-04
   1.1820000e+03   4.6046140e+00  -6.3912000e-02   1.4661000e-02   5.1500000e-02  -1.1400000e-04   7.0000000e-05   1.0600000e-04
   1.1830000e+03   4.6085220e+00  -7.5531000e-02   9.7700000e-03   4.6350000e-02  -1.1400000e-04   7.0000000e-05   1.0600000e-04
   1.1840000e+03   4.6124140e+00   3.0000000e-06  -1.9560000e-02   5.6650000e-02  -1.1400000e-04   7.0000000e-05   1.0600000e-04
   1.1850000e+03   4.6163120e+00  -7.5529000e-02  -9.7900000e-03  -2.0600000e-02  -1.1400000e-04   7.0000000e-05   1.0600000e-04
   1.1860000e+03   4.6202100e+00  -4.6473000e-02  -5.3796000e-02   0.0000000e+00  -1.1400000e-04   7.0000000e-05   1.0600000e-04
   1.1870000e+03   4.6241100e+00  -5.2285000e-02  -3.9127000e-02   3.6050000e-02  -1.1400000e-04   7.0000000e-05   1.0600000e-04
   1.1880000e+03   4.6280070e+00  -8.1338000e-02  -1.4681000e-02   3.6050000e-02  -1.1400000e-04   7.0000000e-05   1.0600000e-04
   1.1890000e+03   4.6319050e+00  -2.3243000e-02   1.9557000e-02   4.1200000e-02  -1.1400000e-04   7.0000000e-05   1.0600000e-04
   1.1900000e+03   4.6358050e+00  -7.5529000e-02  -9.7900000e-03   1.5450000e-02  -1.1400000e-04   7.0000000e-05   1.0600000e-04
   1.1910000e+03   4.6397040e+00   2.3238000e-02   1.4673000e-02   0.0000000e+00  -1.1400000e-04   7.0000000e-05   1.0600000e-04
   1.1920000e+03   4.6436020e+00  -5.2279000e-02  -8.3137000e-02   1.0300000e-02  -1.1400000e-04   7.0000000e-05   1.0600000e-04
   1.1930000e+03   4.6475010e+00   5.0000000e-06  -3.9120000e-02   1.0300000e-02  -1.1400000e-04   7.0000000e-05   1.0600000e-04
   1.1940000e+03   4.6513990e+00  -2.3234000e-02  -5.3793000e-02  -4.6350000e-02  -1.1400000e-04   7.0000000e-05   1.0600000e-04
   1.1950000e+03   4.6552980e+00  -5.8050000e-03  -4.4011000e-02   1.0300000e-02  -1.1400000e-04   7.0000000e-05   1.0600000e-04
   1.1960000e+03   4.6591970e+00  -5.8050000e-03  -4.4011000e-02  -2.5750000e-02  -1.1400000e-04   7.0000000e-05   1.0600000e-04
   1.1970000e+03   4.6630960e+00   1.1622000e-02  -1.4669000e-02   1.5450000e-02  -1.1400000e-04   7.0000000e-05   1.0600000e-04
   1.1980000e+03   4.6669960e+00  -2.3240000e-02  -3.0000000e-06  -7.2100000e-02  -1.1400000e-04   7.0000000e-05   1.0600000e-04
   1.1990000e+03   4.6708940e+00   2.3244000e-02  -2.9337000e-02  -1.5450000e-02  -1.1400000e-04   7.0000000e-05   1.0600000e-04
   1.2000000e+03   4.6747920e+00  -1.1617000e-02  -2.4452000e-02  -4.1200000e-02  -1.1400000e-04   7.0000000e-05   1.0600000e-04
   1.2010000e+03   4.6786910e+00   1.7441000e-02  -8.3128000e-02   0.0000000e+00  -1.1400000e-04   7.0000000e-05   1.0600000e-04
   1.2020000e+03   4.6825900e+00   1.7436000e-02  -4.4008000e-02  -5.1500000e-02  -1.1400000e-04   7.0000000e-05   1.0600000e-04
   1.2030000e+03   4.6864870e+00   1.7435000e-02  -3.9118000e-02   0.0000000e+00  -1.1400000e-04   7.0000000e-05   1.0600000e-04
   1.2040000e+03   4.6903860e+00   2.9056000e-02  -4.4006000e-02  -4.1200000e-02  -1.1400000e-04   7.0000000e-05   1.0600000e-04
   1.2050000e+03   4.6942850e+00   5.0000000e-06  -3.4230000e-02  -5.1500000e-03  -1.1400000e-04   7.0000000e-05   1.0600000e-04
   1.2060000e+03   4.6981840e+00   3.4865000e-02  -3.9115000e-02  -5.1500000e-02  -1.1400000e-04   7.0000000e-05   1.0600000e-04
   1.2070000e+03   4.7020840e+00   3.4864000e-02  -2.9335000e-02  -1.0300000e-02  -1.1400000e-04   7.0000000e-05   1.0600000e-04
   1.2080000e+03   4.7059810e+00   1.1625000e-02  -3.9118000e-02  -6.1800000e-02  -1.1400000e-04   7.0000000e-05   1.0600000e-04
   1.2090000e+03   4.7098800e+00   2.3239000e-02   4.8930000e-03  -5.1500000e-03  -1.1400000e-04   7.0000000e-05   1.0600000e-04
   1.2100000e+03   4.7137790e+00  -3.4857000e-02  -1.9565000e-02  -3.6050000e-02  -1.1400000e-04   7.0000000e-05   1.0600000e-04
   1.2110000e+03   4.7176780e+00   3.4865000e-02  -3.9115000e-02  -3.6050000e-02  -1.1400000e-04   7.0000000e-05   1.0600000e-04
   1.2120000e+03   4.7215770e+00  -5.2285000e-02  -3.4237000e-02  -2.5750000e-02  -1.1400000e-04   7.0000000e-05   1.0600000e-04
   1.2130000e+03   4.7254740e+00  -2.9042000e-02  -6.3574000e-02  -1.5450000e-02  -1.1400000e-04   7.0000000e-05   1.0600000e-04
   1.2140000e+03   4.7293750e+00  -4.6477000e-02  -1.9566000e-02  -4.1200000e-02  -1.1400000e-04   7.0000000e-05   1.0600000e-04
   1.2150000e+03   4.7332730e+00  -4.6470000e-02  -7.3356000e-02   0.0000000e+00  -1.1400000e-04   7.0000000e-05   1.0600000e-04
   1.2160000e+03   4.7371720e+00  -2.9053000e-02   1.9556000e-02  -5.1500000e-03  -1.1400000e-04   7.0000000e-05   1.0600000e-04
   1.2170000e+03   4.7410690e+00  -2.3240000e-02  -3.0000000e-06   0.0000000e+00  -1.1400000e-04   7.0000000e-05   1.0600000e-04
   1.2180000e+03   4.7449670e+00  -4.0667000e-02  -1.9565000e-02  -2.0600000e-02  -1.1400000e-04   7.0000000e-05   1.0600000e-04
   1.2190000e+03   4.7488680e+00  -4.6477000e-02  -1.9566000e-02   0.0000000e+00  -1.1400000e-04   7.0000000e-05   1.0600000e-04
   1.2200000e+03   4.7527650e+00  -4.6478000e-02  -1.4676000e-02   5.1500000e-03  -1.1400000e-04   7.0000000e-05   1.0600000e-04
   1.2210000e+03   4.7566650e+00   7.0000000e-06  -4.8900000e-02  -1.5450000e-02  -1.1400000e-04   7.0000000e-05   1.0600000e-04
   1.2220000e+03   4.7605630e+00  -1.1620000e-02  -2.0000000e-06  -3.0900000e-02  -1.1400000e-04   7.0000000e-05   1.0600000e-04
   1.2230000e+03   4.7644610e+00  -4.0668000e-02  -1.4675000e-02   5.1500000e-03  -1.1400000e-04   7.0000000e-05   1.0600000e-04
   1.2240000e+03   4.7683610e+00  -5.2292000e-02   1.4663000e-02  -2.5750000e-02  -1.1400000e-04   7.0000000e-05   1.0600000e-04
   1.2250000e+03   4.7722590e+00  -5.2295000e-02   3.4223000e-02   0.0000000e+00  -1.1400000e-04   7.0000000e-05   1.0600000e-04
   1.2260000e+03   4.7761580e+00  -5.8030000e-03  -5.3791000e-02  -1.0300000e-02  -1.1400000e-04   7.0000000e-05   1.0600000e-04
   1.2270000e+03   4.7800570e+00  -2.3235000e-02  -4.4013000e-02   5.1500000e-03  -1.1400000e-04   7.0000000e-05   1.0600000e-04
   1.2280000e+03   4.7839550e+00  -7.5525000e-02  -4.4019000e-02  -2.5750000e-02  -1.1400000e-04   7.0000000e-05   1.0600000e-04
   1.2290000e+03   4.7878540e+00  -3.4859000e-02  -4.8940000e-03   2.0600000e-02  -1.1400000e-04   7.0000000e-05   1.0600000e-04
   1.2300000e+03   4.7917520e+00  -3.4858000e-02  -1.9564000e-02   1.5450000e-02  -1.1400000e-04   7.0000000e-05   1.0600000e-04
   1.2310000e+03   4.7956500e+00  -3.4859000e-02  -4.8940000e-03  -5.1500000e-03  -1.1400000e-04   7.0000000e-05   1.0600000e-04
   1.2320000e+03   4.7995480e+00  -2.3241000e-02   4.8870000e-03   2.5750000e-02  -1.1400000e-04   7.0000000e-05   1.0600000e-04
   1.2330000e+03   4.8034470e+00   5.8130000e-03  -1.9559000e-02  -2.0600000e-02  -1.1400000e-04   7.0000000e-05   1.0600000e-04
   1.2340000e+03   4.8073460e+00  -5.8101000e-02   9.7720000e-03   1.0300000e-02  -1.1400000e-04   7.0000000e-05   1.0600000e-04
   1.2350000e+03   4.8112450e+00   2.3247000e-02  -5.3787000e-02  -1.0300000e-02  -1.1400000e-04   7.0000000e-05   1.0600000e-04
   1.2360000e+03   4.8151440e+00   6.0000000e-06  -4.4010000e-02   0.0000000e+00  -1.1400000e-04   7.0000000e-05   1.0600000e-04
   1.2370000e+03   4.8190420e+00   4.6483000e-02  -1.9554000e-02  -2.5750000e-02  -1.1400000e-04   7.0000000e-05   1.0600000e-04
   1.2380000e+03   4.8229410e+00   2.0000000e-06  -1.4670000e-02   1.0300000e-02  -1.1400000e-04   7.0000000e-05   1.0600000e-04
   1.2390000e+03   4.8268390e+00   4.6487000e-02  -5.3784000e-02  -2.0600000e-02  -1.1400000e-04   7.0000000e-05   1.0600000e-04
   1.2400000e+03   4.8307390e+00   1.1626000e-02  -4.4008000e-02  -5.1500000e-03  -1.1400000e-04   7.0000000e-05   1.0600000e-04
   1.2410000e+03   4.8346380e+00  -1.1614000e-02  -4.4012000e-02  -2.5750000e-02  -1.1400000e-04   7.0000000e-05   1.0600000e-04
   1.2420000e+03   4.8385360e+00   1.7436000e-02  -4.4008000e-02  -2.0600000e-02  -1.1400000e-04   7.0000000e-05   1.0600000e-04
   1.2430000e+03   4.8424340e+00   5.8150000e-03  -3.9119000e-02   5.1500000e-03  -1.1400000e-04   7.0000000e-05   1.0600000e-04
   1.2440000e+03   4.8463330e+00   1.1626000e-02  -4.4008000e-02  -3.0900000e-02  -1.1400000e-04   7.0000000e-05   1.0600000e-04
   1.2450000e+03   4.8502320e+00   1.1625000e-02  -3.9118000e-02  -4.1200000e-02  -1.1400000e-04   7.0000000e-05   1.0600000e-04
   1.2460000e+03   4.8541300e+00  -1.7424000e-02  -4.4012000e-02  -3.0900000e-02  -1.1400000e-04   7.0000000e-05   1.0600000e-04
   1.2470000e+03   4.8580600e+00   2.3241000e-02  -9.7770000e-03  -1.0300000e-02  -1.1400000e-04   7.0000000e-05   1.0600000e-04
   1.2480000e+03   4.8619290e+00  -2.9043000e-02  -5.3794000e-02  -4.6350000e-02  -1.1400000e-04   7.0000000e-05   1.0600000e-04
   1.2490000e+03   4.8658280e+00   2.3249000e-02  -6.8457000e-02  -1.5450000e-02  -1.1400000e-04   7.0000000e-05   1.0600000e-04
   1.2500000e+03   4.8697270e+00  -2.9042000e-02  -6.3574000e-02  -2.0600000e-02  -1.1400000e-04   7.0000000e-05   1.0600000e-04
   1.2510000e+03   4.8736250e+00  -1.1617000e-02  -1.9562000e-02  -5.1500000e-03  -1.1400000e-04   7.0000000e-05   1.0600000e-04
   1.2520000e+03   4.8775240e+00  -6.3905000e-02  -3.4239000e-02  -5.1500000e-02  -1.1400000e-04   7.0000000e-05   1.0600000e-04
   1.2530000e+03   4.8814230e+00  -2.3237000e-02  -2.4453000e-02  -5.1500000e-03  -1.1400000e-04   7.0000000e-05   1.0600000e-04
   1.2540000e+03   4.8853220e+00  -2.9042000e-02  -5.8684000e-02  -3.6050000e-02  -1.1400000e-04   7.0000000e-05   1.0600000e-04
   1.2550000e+03   4.8892200e+00  -7.5518000e-02  -8.8030000e-02   0.0000000e+00  -1.1400000e-04   7.0000000e-05   1.0600000e-04
   1.2560000e+03   4.8931190e+00  -1.1619000e-02  -4.8920000e-03  -1.0300000e-02  -1.1400000e-04   7.0000000e-05   1.0600000e-04
   1.2570000e+03   4.8970180e+00  -2.9046000e-02  -2.9344000e-02  -1.0300000e-02  -1.1400000e-04   7.0000000e-05   1.0600000e-04
   1.2580000e+03   4.9009160e+00  -4.6481000e-02   9.7740000e-03  -2.0600000e-02  -1.1400000e-04   7.0000000e-05   1.0600000e-04
   1.2590000e+03   4.9048160e+00  -1.7431000e-02   4.8880000e-03   1.5450000e-02  -1.1400000e-04   7.0000000e-05   1.0600000e-04
   1.2600000e+03   4.9087140e+00  -1.7426000e-02  -3.4232000e-02  -3.0900000e-02  -1.1400000e-04   7.0000000e-05   1.0600000e-04
   1.2610000e+03   4.9126110e+00   5.0000000e-06  -3.9120000e-02   5.1500000e-03  -1.1400000e-04   7.0000000e-05   1.0600000e-04
   1.2620000e+03   4.9165110e+00  -1.1619000e-02  -9.7810000e-03  -2.5750000e-02  -1.1400000e-04   7.0000000e-05   1.0600000e-04
   1.2630000e+03   4.9204090e+00   1.1626000e-02  -4.8899000e-02  -1.0300000e-02  -1.1400000e-04   7.0000000e-05   1.0600000e-04
   1.2640000e+03   4.9243110e+00   1.1618000e-02   1.4671000e-02   2.0600000e-02  -1.1400000e-04   7.0000000e-05   1.0600000e-04
   1.2650000e+03   4.9282070e+00  -4.0668000e-02  -1.9565000e-02   1.5450000e-02  -1.1400000e-04   7.0000000e-05   1.0600000e-04
   1.2660000e+03   4.9321050e+00   2.9053000e-02  -2.4446000e-02   0.0000000e+00  -1.1400000e-04   7.0000000e-05   1.0600000e-04
   1.2670000e+03   4.9360040e+00  -2.9046000e-02  -2.9344000e-02   5.1500000e-03  -1.1400000e-04   7.0000000e-05   1.0600000e-04
   1.2680000e+03   4.9399030e+00   5.8150000e-03  -3.9119000e-02   4.6350000e-02  -1.1400000e-04   7.0000000e-05   1.0600000e-04
   1.2690000e+03   4.9438000e+00  -2.9048000e-02  -1.4674000e-02   3.0900000e-02  -1.1400000e-04   7.0000000e-05   1.0600000e-04
   1.2700000e+03   4.9477010e+00  -4.0666000e-02  -2.9345000e-02   2.5750000e-02  -1.1400000e-04   7.0000000e-05   1.0600000e-04
   1.2710000e+03   4.9516000e+00  -5.2291000e-02   9.7730000e-03   5.1500000e-03  -1.1400000e-04   7.0000000e-05   1.0600000e-04
   1.2720000e+03   4.9554970e+00  -4.0668000e-02  -1.4675000e-02   2.5750000e-02  -1.1400000e-04   7.0000000e-05   1.0600000e-04
   1.2730000e+03   4.9593970e+00  -1.1619000e-02  -9.7820000e-03   2.5750000e-02  -1.1400000e-04   7.0000000e-05   1.0600000e-04
   1.2740000e+03   4.9632950e+00  -4.0666000e-02  -2.9345000e-02   4.6350000e-02  -1.1400000e-04   7.0000000e-05   1.0600000e-04
   1.2750000e+03   4.9671930e+00  -1.7429000e-02  -9.7820000e-03   5.6650000e-02  -1.1400000e-04   7.0000000e-05   1.0600000e-04
   1.2760000e+03   4.9710910e+00  -2.9049000e-02  -9.7840000e-03   3.6050000e-02  -1.1400000e-04   7.0000000e-05   1.0600000e-04
   1.2770000e+03   4.9749910e+00  -2.3240000e-02  -3.0000000e-06   2.0600000e-02  -1.1400000e-04   7.0000000e-05   1.0600000e-04
   1.2780000e+03   4.9788890e+00   1.7432000e-02  -1.4668000e-02   4.6350000e-02  -1.1400000e-04   7.0000000e-05   1.0600000e-04
   1.2790000e+03   4.9827880e+00  -2.3234000e-02  -4.4013000e-02  -5.1500000e-03  -1.1400000e-04   7.0000000e-05   1.0600000e-04
   1.2800000e+03   4.9866860e+00  -3.4857000e-02  -1.9565000e-02   5.1500000e-02  -1.1400000e-04   7.0000000e-05   1.0600000e-04
   1.2810000e+03   4.9905850e+00  -1.7425000e-02  -3.4232000e-02   2.5750000e-02  -1.1400000e-04   7.0000000e-05   1.0600000e-04
   1.2820000e+03   4.9944850e+00  -5.2287000e-02  -1.9567000e-02   3.6050000e-02  -1.1400000e-04   7.0000000e-05   1.0600000e-04
   1.2830000e+03   4.9983840e+00  -4.6472000e-02  -5.8686000e-02   0.0000000e+00  -1.1400000e-04   7.0000000e-05   1.0600000e-04
   1.2840000e+03   5.0022820e+00  -4.6483000e-02   1.9554000e-02   6.1800000e-02  -1.1400000e-04   7.0000000e-05   1.0600000e-04
   1.2850000e+03   5.0061810e+00  -3.4861000e-02   9.7750000e-03   1.0300000e-02  -1.1400000e-04   7.0000000e-05   1.0600000e-04
   1.2860000e+03   5.0100810e+00  -5.8100000e-02  -8.0000000e-06   4.1200000e-02  -1.1400000e-04   7.0000000e-05   1.0600000e-04
   1.2870000e+03   5.0139780e+00  -5.2287000e-02  -1.9567000e-02   4.6350000e-02  -1.1400000e-04   7.0000000e-05   1.0600000e-04
   1.2880000e+03   5.0178780e+00  -4.0663000e-02  -5.3795000e-02   5.1500000e-02  -1.1400000e-04   7.0000000e-05   1.0600000e-04
   1.2890000e+03   5.0217750e+00  -8.7145000e-02  -3.9132000e-02   1.5450000e-02  -1.1400000e-04   7.0000000e-05   1.0600000e-04
   1.2900000e+03   5.0256720e+00   1.0000000e-06  -9.7800000e-03   5.1500000e-02  -1.1400000e-04   7.0000000e-05   1.0600000e-04
   1.2910000e+03   5.0295720e+00  -6.9721000e-02   9.7710000e-03   2.5750000e-02  -1.1400000e-04   7.0000000e-05   1.0600000e-04
   1.2920000e+03   5.0334710e+00   1.0000000e-06  -9.7800000e-03   4.1200000e-02  -1.1400000e-04   7.0000000e-05   1.0600000e-04
   1.2930000e+03   5.0373700e+00  -4.6481000e-02   9.7740000e-03   2.0600000e-02  -1.1400000e-04   7.0000000e-05   1.0600000e-04
   1.2940000e+03   5.0412690e+00  -5.8094000e-02  -5.3797000e-02   4.6350000e-02  -1.1400000e-04   7.0000000e-05   1.0600000e-04
   1.2950000e+03   5.0451660e+00  -1.1619000e-02  -9.7810000e-03   1.5450000e-02  -1.1400000e-04   7.0000000e-05   1.0600000e-04
   1.2960000e+03   5.0490660e+00  -4.6475000e-02  -4.4016000e-02   3.0900000e-02  -1.1400000e-04   7.0000000e-05   1.0600000e-04
   1.2970000e+03   5.0529650e+00  -1.1615000e-02  -4.4011000e-02   2.0600000e-02  -1.1400000e-04   7.0000000e-05   1.0600000e-04
   1.2980000e+03   5.0568640e+00  -3.4861000e-02   4.8860000e-03   4.1200000e-02  -1.1400000e-04   7.0000000e-05   1.0600000e-04
   1.2990000e+03   5.0607630e+00  -5.2289000e-02  -9.7860000e-03   0.0000000e+00  -1.1400000e-04   7.0000000e-05   1.0600000e-04
   1.3000000e+03   5.0646610e+00  -4.0664000e-02  -4.4015000e-02  -3.6050000e-02  -1.1400000e-04   7.0000000e-05   1.0600000e-04
   1.3010000e+03   5.0685600e+00  -2.3237000e-02  -2.4453000e-02  -1.0300000e-02  -1.1400000e-04   7.0000000e-05   1.0600000e-04
   1.3020000e+03   5.0724590e+00  -6.3907000e-02  -1.9569000e-02  -2.0600000e-02  -1.1400000e-04   7.0000000e-05   1.0600000e-04
   1.3030000e+03   5.0763580e+00  -2.3238000e-02  -1.4673000e-02   2.0600000e-02  -1.1400000e-04   7.0000000e-05   1.0600000e-04
   1.3040000e+03   5.0802550e+00  -4.6477000e-02  -2.4456000e-02  -4.6350000e-02  -1.1400000e-04   7.0000000e-05   1.0600000e-04
   1.3050000e+03   5.0841540e+00   3.4861000e-02  -4.8850000e-03   0.0000000e+00  -1.1400000e-04   7.0000000e-05   1.0600000e-04
   1.3060000e+03   5.0880530e+00   0.0000000e+00   0.0000000e+00  -4.1200000e-02  -1.1400000e-04   7.0000000e-05   1.0600000e-04
   1.3070000e+03   5.0919510e+00   4.0678000e-02  -5.8675000e-02   5.1500000e-03  -1.1400000e-04   7.0000000e-05   1.0600000e-04
   1.3080000e+03   5.0958500e+00   5.8120000e-03  -1.4669000e-02  -5.1500000e-02  -1.1400000e-04   7.0000000e-05   1.0600000e-04
   1.3090000e+03   5.0997480e+00   4.0676000e-02  -4.4005000e-02   0.0000000e+00  -1.1400000e-04   7.0000000e-05   1.0600000e-04
   1.3100000e+03   5.1036480e+00  -5.8090000e-03  -9.7810000e-03  -5.1500000e-02  -1.1400000e-04   7.0000000e-05   1.0600000e-04
   1.3110000e+03   5.1075470e+00  -5.8094000e-02  -4.4018000e-02   1.5450000e-02  -1.1400000e-04   7.0000000e-05   1.0600000e-04
   1.3120000e+03   5.1114460e+00   2.9051000e-02  -4.8860000e-03  -2.5750000e-02  -1.1400000e-04   7.0000000e-05   1.0600000e-04
   1.3130000e+03   5.1153450e+00  -1.7423000e-02  -4.8902000e-02   2.0600000e-02  -1.1400000e-04   7.0000000e-05   1.0600000e-04
   1.3140000e+03   5.1192430e+00   2.3246000e-02  -4.4007000e-02  -9.2700000e-02  -1.1400000e-04   7.0000000e-05   1.0600000e-04
   1.3150000e+03   5.1231410e+00   1.1000000e-05  -8.3130000e-02  -3.6050000e-02  -1.1400000e-04   7.0000000e-05   1.0600000e-04
   1.3160000e+03   5.1270400e+00  -1.1612000e-02  -5.8682000e-02  -5.1500000e-02  -1.1400000e-04   7.0000000e-05   1.0600000e-04
   1.3170000e+03   5.1309390e+00   2.3245000e-02  -3.9117000e-02  -5.1500000e-03  -1.1400000e-04   7.0000000e-05   1.0600000e-04
   1.3180000e+03   5.1348360e+00  -1.1617000e-02  -1.9562000e-02  -5.1500000e-02  -1.1400000e-04   7.0000000e-05   1.0600000e-04
   1.3190000e+03   5.1387350e+00  -2.9049000e-02  -4.8940000e-03   0.0000000e+00  -1.1400000e-04   7.0000000e-05   1.0600000e-04
   1.3200000e+03   5.1426350e+00   2.0000000e-06  -1.4670000e-02  -5.6650000e-02  -1.1400000e-04   7.0000000e-05   1.0600000e-04
   1.3210000e+03   5.1465330e+00  -5.2291000e-02   9.7730000e-03  -2.0600000e-02  -1.1400000e-04   7.0000000e-05   1.0600000e-04
   1.3220000e+03   5.1504330e+00   5.8170000e-03  -5.3789000e-02  -2.5750000e-02  -1.1400000e-04   7.0000000e-05   1.0600000e-04
   1.3230000e+03   5.1543310e+00  -3.4857000e-02  -2.4455000e-02  -1.0300000e-02  -1.1400000e-04   7.0000000e-05   1.0600000e-04
   1.3240000e+03   5.1582290e+00   2.3246000e-02  -4.4007000e-02  -6.6950000e-02  -1.1400000e-04   7.0000000e-05   1.0600000e-04
   1.3250000e+03   5.1621280e+00  -1.7428000e-02  -1.4672000e-02  -5.1500000e-03  -1.1400000e-04   7.0000000e-05   1.0600000e-04
   1.3260000e+03   5.1660270e+00   5.8110000e-03  -9.7790000e-03  -5.6650000e-02  -1.1400000e-04   7.0000000e-05   1.0600000e-04
   1.3270000e+03   5.1699260e+00  -5.8130000e-03   1.9559000e-02  -2.0600000e-02  -1.1400000e-04   7.0000000e-05   1.0600000e-04
   1.3280000e+03   5.1738250e+00  -4.6471000e-02  -6.3576000e-02  -6.6950000e-02  -1.1400000e-04   7.0000000e-05   1.0600000e-04
   1.3290000e+03   5.1777230e+00  -5.8050000e-03  -4.4011000e-02  -5.1500000e-03  -1.1400000e-04   7.0000000e-05   1.0600000e-04
   1.3300000e+03   5.1816220e+00  -1.1616000e-02  -3.4231000e-02  -6.6950000e-02  -1.1400000e-04   7.0000000e-05   1.0600000e-04
   1.3310000e+03   5.1855220e+00  -1.7424000e-02  -4.8902000e-02   2.5750000e-02  -1.1400000e-04   7.0000000e-05   1.0600000e-04
   1.3320000e+03   5.1894180e+00  -2.3238000e-02  -1.4673000e-02  -3.6050000e-02  -1.1400000e-04   7.0000000e-05   1.0600000e-04
   1.3330000e+03   5.1933170e+00  -4.6479000e-02  -4.8960000e-03  -2.0600000e-02  -1.1400000e-04   7.0000000e-05   1.0600000e-04
   1.3340000e+03   5.1972170e+00  -2.3236000e-02  -2.9343000e-02  -5.6650000e-02  -1.1400000e-04   7.0000000e-05   1.0600000e-04
   1.3350000e+03   5.2011150e+00  -1.1614000e-02  -4.4012000e-02  -3.6050000e-02  -1.1400000e-04   7.0000000e-05   1.0600000e-04
   1.3360000e+03   5.2050140e+00  -1.7425000e-02  -3.4232000e-02   2.0600000e-02  -1.1400000e-04   7.0000000e-05   1.0600000e-04
   1.3370000e+03   5.2089120e+00  -1.1614000e-02  -4.4012000e-02  -2.0600000e-02  -1.1400000e-04   7.0000000e-05   1.0600000e-04
   1.3380000e+03   5.2128100e+00  -5.2287000e-02  -2.4457000e-02   1.0300000e-02  -1.1400000e-04   7.0000000e-05   1.0600000e-04
   1.3390000e+03   5.2167100e+00   4.0673000e-02  -1.9555000e-02   0.0000000e+00  -1.1400000e-04   7.0000000e-05   1.0600000e-04
   1.3400000e+03   5.2206080e+00  -1.1617000e-02  -2.4452000e-02   2.5750000e-02  -1.1400000e-04   7.0000000e-05   1.0600000e-04
   1.3410000e+03   5.2245070e+00   1.7438000e-02  -6.3568000e-02  -2.5750000e-02  -1.1400000e-04   7.0000000e-05   1.0600000e-04
   1.3420000e+03   5.2284070e+00  -1.1614000e-02  -4.4012000e-02  -2.0600000e-02  -1.1400000e-04   7.0000000e-05   1.0600000e-04
   1.3430000e+03   5.2323040e+00   1.1626000e-02  -4.4008000e-02  -3.0900000e-02  -1.1400000e-04   7.0000000e-05   1.0600000e-04
   1.3440000e+03   5.2362030e+00  -1.1617000e-02  -2.4452000e-02   1.0300000e-02  -1.1400000e-04   7.0000000e-05   1.0600000e-04
   1.3450000e+03   5.2401030e+00   1.1628000e-02  -6.3568000e-02  -1.0300000e-02  -1.1400000e-04   7.0000000e-05   1.0600000e-04
   1.3460000e+03   5.2440010e+00   2.0000000e-06  -1.4670000e-02   5.1500000e-03  -1.1400000e-04   7.0000000e-05   1.0600000e-04
   1.3470000e+03   5.2478990e+00  -2.3229000e-02  -8.3133000e-02  -2.0600000e-02  -1.1400000e-04   7.0000000e-05   1.0600000e-04
   1.3480000e+03   5.2517970e+00   5.8160000e-03  -4.4009000e-02   5.1500000e-03  -1.1400000e-04   7.0000000e-05   1.0600000e-04
   1.3490000e+03   5.2556970e+00  -4.0665000e-02  -3.9125000e-02  -3.0900000e-02  -1.1400000e-04   7.0000000e-05   1.0600000e-04
   1.3500000e+03   5.2595960e+00  -2.3233000e-02  -5.3793000e-02   3.0900000e-02  -1.1400000e-04   7.0000000e-05   1.0600000e-04
   1.3510000e+03   5.2634940e+00  -4.6481000e-02   4.8840000e-03  -5.1500000e-03  -1.1400000e-04   7.0000000e-05   1.0600000e-04
   1.3520000e+03   5.2673940e+00  -1.0000000e-06   4.8900000e-03  -5.1500000e-03  -1.1400000e-04   7.0000000e-05   1.0600000e-04
   1.3530000e+03   5.2712910e+00  -3.4855000e-02  -3.9125000e-02   1.0300000e-02  -1.1400000e-04   7.0000000e-05   1.0600000e-04
   1.3540000e+03   5.2751910e+00  -1.1616000e-02  -2.9342000e-02   1.0300000e-02  -1.1400000e-04   7.0000000e-05   1.0600000e-04
   1.3550000e+03   5.2790890e+00  -2.3235000e-02  -3.4233000e-02   0.0000000e+00  -1.1400000e-04   7.0000000e-05   1.0600000e-04
   1.3560000e+03   5.2829880e+00  -4.6472000e-02  -5.8686000e-02   2.0600000e-02  -1.1400000e-04   7.0000000e-05   1.0600000e-04
   1.3570000e+03   5.2868870e+00  -1.7422000e-02  -5.8682000e-02  -2.0600000e-02  -1.1400000e-04   7.0000000e-05   1.0600000e-04
   1.3580000e+03   5.2907850e+00  -2.9043000e-02  -5.3794000e-02  -2.0600000e-02  -1.1400000e-04   7.0000000e-05   1.0600000e-04
   1.3590000e+03   5.2947030e+00  -1.1613000e-02  -5.3792000e-02   2.0600000e-02  -1.1400000e-04   7.0000000e-05   1.0600000e-04
   1.3600000e+03   5.2985830e+00   5.8150000e-03  -3.9119000e-02  -1.5450000e-02  -1.1400000e-04   7.0000000e-05   1.0600000e-04
   1.3610000e+03   5.3024800e+00  -4.0672000e-02   1.4665000e-02  -5.1500000e-03  -1.1400000e-04   7.0000000e-05   1.0600000e-04
   1.3620000e+03   5.3063790e+00   1.7440000e-02  -7.8238000e-02  -1.0300000e-02  -1.1400000e-04   7.0000000e-05   1.0600000e-04
   1.3630000e+03   5.3102780e+00  -3.4857000e-02  -2.4455000e-02  -2.0600000e-02  -1.1400000e-04   7.0000000e-05   1.0600000e-04
   1.3640000e+03   5.3141780e+00  -1.1612000e-02  -6.3572000e-02  -1.5450000e-02  -1.1400000e-04   7.0000000e-05   1.0600000e-04
   1.3650000e+03   5.3180760e+00  -1.1614000e-02  -4.4012000e-02   1.5450000e-02  -1.1400000e-04   7.0000000e-05   1.0600000e-04
   1.3660000e+03   5.3219750e+00  -2.3238000e-02  -1.4673000e-02  -1.0300000e-02  -1.1400000e-04   7.0000000e-05   1.0600000e-04
   1.3670000e+03   5.3258720e+00   5.2291000e-02  -4.8840000e-03  -2.0600000e-02  -1.1400000e-04   7.0000000e-05   1.0600000e-04
   1.3680000e+03   5.3297720e+00  -2.3232000e-02  -6.8463000e-02  -2.0600000e-02  -1.1400000e-04   7.0000000e-05   1.0600000e-04
   1.3690000e+03   5.3336710e+00   3.4865000e-02  -4.4006000e-02  -1.0300000e-02  -1.1400000e-04   7.0000000e-05   1.0600000e-04
   1.3700000e+03   5.3375690e+00   5.8150000e-03  -3.9119000e-02   0.0000000e+00  -1.1400000e-04   7.0000000e-05   1.0600000e-04
   1.3710000e+03   5.3414690e+00   3.4865000e-02  -4.4006000e-02   1.5450000e-02  -1.1400000e-04   7.0000000e-05   1.0600000e-04
   1.3720000e+03   5.3453670e+00   3.0000000e-06  -2.4450000e-02   5.1500000e-03  -1.1400000e-04   7.0000000e-05   1.0600000e-04
   1.3730000e+03   5.3492660e+00  -5.8040000e-03  -4.4011000e-02  -2.5750000e-02  -1.1400000e-04   7.0000000e-05   1.0600000e-04
   1.3740000e+03   5.3531650e+00   2.9056000e-02  -4.4006000e-02   2.5750000e-02  -1.1400000e-04   7.0000000e-05   1.0600000e-04
   1.3750000e+03   5.3570640e+00  -2.3232000e-02  -6.3573000e-02  -1.0300000e-02  -1.1400000e-04   7.0000000e-05   1.0600000e-04
   1.3760000e+03   5.3609600e+00  -5.8030000e-03  -5.3791000e-02   1.5450000e-02  -1.1400000e-04   7.0000000e-05   1.0600000e-04
   1.3770000e+03   5.3648600e+00  -4.0667000e-02  -2.4455000e-02  -2.0600000e-02  -1.1400000e-04   7.0000000e-05   1.0600000e-04
   1.3780000e+03   5.3687590e+00  -3.4856000e-02  -2.9345000e-02   2.0600000e-02  -1.1400000e-04   7.0000000e-05   1.0600000e-04
   1.3790000e+03   5.3726570e+00  -2.3234000e-02  -4.4013000e-02  -2.5750000e-02  -1.1400000e-04   7.0000000e-05   1.0600000e-04
   1.3800000e+03   5.3765560e+00  -3.4859000e-02  -9.7850000e-03   3.0900000e-02  -1.1400000e-04   7.0000000e-05   1.0600000e-04
   1.3810000e+03   5.3804540e+00  -3.4853000e-02  -4.8905000e-02   0.0000000e+00  -1.1400000e-04   7.0000000e-05   1.0600000e-04
   1.3820000e+03   5.3843530e+00  -3.4853000e-02  -4.8905000e-02   1.5450000e-02  -1.1400000e-04   7.0000000e-05   1.0600000e-04
   1.3830000e+03   5.3882520e+00  -3.4854000e-02  -4.4015000e-02  -2.5750000e-02  -1.1400000e-04   7.0000000e-05   1.0600000e-04
   1.3840000e+03   5.3921520e+00  -2.3233000e-02  -5.3793000e-02   4.1200000e-02  -1.1400000e-04   7.0000000e-05   1.0600000e-04
   1.3850000e+03   5.3960500e+00  -5.8097000e-02  -2.4458000e-02   1.0300000e-02  -1.1400000e-04   7.0000000e-05   1.0600000e-04
   1.3860000e+03   5.3999490e+00  -1.1620000e-02  -2.0000000e-06   2.5750000e-02  -1.1400000e-04   7.0000000e-05   1.0600000e-04
   1.3870000e+03   5.4038460e+00  -5.8095000e-02  -3.9128000e-02  -1.0300000e-02  -1.1400000e-04   7.0000000e-05   1.0600000e-04
   1.3880000e+03   5.4077460e+00   5.8120000e-03  -1.4669000e-02   1.0300000e-02  -1.1400000e-04   7.0000000e-05   1.0600000e-04
   1.3890000e+03   5.4116450e+00  -3.4861000e-02   4.8850000e-03   4.1200000e-02  -1.1400000e-04   7.0000000e-05   1.0600000e-04
   1.3900000e+03   5.4155420e+00   1.2000000e-05  -9.2910000e-02   5.6650000e-02  -1.1400000e-04   7.0000000e-05   1.0600000e-04
   1.3910000e+03   5.4194410e+00  -2.3232000e-02  -5.8683000e-02  -2.0600000e-02  -1.1400000e-04   7.0000000e-05   1.0600000e-04
   1.3920000e+03   5.4233400e+00  -2.3236000e-02  -2.9343000e-02   3.0900000e-02  -1.1400000e-04   7.0000000e-05   1.0600000e-04
   1.3930000e+03   5.4272390e+00  -1.1617000e-02  -2.4452000e-02   5.1500000e-03  -1.1400000e-04   7.0000000e-05   1.0600000e-04
   1.3940000e+03   5.4311390e+00  -1.0000000e-06   4.8900000e-03   4.1200000e-02  -1.1400000e-04   7.0000000e-05   1.0600000e-04
   1.3950000e+03   5.4350370e+00  -3.4863000e-02   1.9555000e-02   1.0300000e-02  -1.1400000e-04   7.0000000e-05   1.0600000e-04
   1.3960000e+03   5.4389350e+00   2.3248000e-02  -5.8677000e-02   3.6050000e-02  -1.1400000e-04   7.0000000e-05   1.0600000e-04
   1.3970000e+03   5.4428340e+00  -3.4857000e-02  -1.9565000e-02  -4.6350000e-02  -1.1400000e-04   7.0000000e-05   1.0600000e-04
   1.3980000e+03   5.4467330e+00   5.2297000e-02  -4.8893000e-02   2.0600000e-02  -1.1400000e-04   7.0000000e-05   1.0600000e-04
   1.3990000e+03   5.4506320e+00  -2.3234000e-02  -4.4013000e-02   2.5750000e-02  -1.1400000e-04   7.0000000e-05   1.0600000e-04
   1.4000000e+03   5.4545300e+00  -5.2289000e-02  -4.8960000e-03   3.6050000e-02  -1.1400000e-04   7.0000000e-05   1.0600000e-04
   1.4010000e+03   5.4584290e+00   1.1621000e-02  -4.8890000e-03   2.0600000e-02  -1.1400000e-04   7.0000000e-05   1.0600000e-04
   1.4020000e+03   5.4623270e+00  -3.4854000e-02  -4.8904000e-02   4.1200000e-02  -1.1400000e-04   7.0000000e-05   1.0600000e-04
   1.4030000e+03   5.4662270e+00   1.1623000e-02  -2.4449000e-02   0.0000000e+00  -1.1400000e-04   7.0000000e-05   1.0600000e-04
   1.4040000e+03   5.4701240e+00  -4.0665000e-02  -4.4015000e-02   3.6050000e-02  -1.1400000e-04   7.0000000e-05   1.0600000e-04
   1.4050000e+03   5.4740220e+00   2.3245000e-02  -3.4227000e-02   4.1200000e-02  -1.1400000e-04   7.0000000e-05   1.0600000e-04
   1.4060000e+03   5.4779210e+00  -5.8040000e-03  -4.4011000e-02  -3.0900000e-02  -1.1400000e-04   7.0000000e-05   1.0600000e-04
   1.4070000e+03   5.4818200e+00  -1.7429000e-02  -4.8920000e-03  -1.5450000e-02  -1.1400000e-04   7.0000000e-05   1.0600000e-04
   1.4080000e+03   5.4857200e+00  -2.9049000e-02  -9.7840000e-03  -1.5450000e-02  -1.1400000e-04   7.0000000e-05   1.0600000e-04
   1.4090000e+03   5.4896250e+00  -1.1614000e-02  -4.4012000e-02   1.0300000e-02  -1.1400000e-04   7.0000000e-05   1.0600000e-04
   1.4100000e+03   5.4935160e+00  -5.8060000e-03  -2.9341000e-02  -2.5750000e-02  -1.1400000e-04   7.0000000e-05   1.0600000e-04
   1.4110000e+03   5.4974160e+00  -2.9045000e-02  -3.4234000e-02  -1.0300000e-02  -1.1400000e-04   7.0000000e-05   1.0600000e-04
   1.4120000e+03   5.5013140e+00  -5.2290000e-02  -7.0000000e-06  -5.6650000e-02  -1.1400000e-04   7.0000000e-05   1.0600000e-04
   1.4130000e+03   5.5052270e+00   2.3243000e-02  -2.4447000e-02   2.0600000e-02  -1.1400000e-04   7.0000000e-05   1.0600000e-04
   1.4140000e+03   5.5091110e+00  -5.2292000e-02   1.4663000e-02  -3.6050000e-02  -1.1400000e-04   7.0000000e-05   1.0600000e-04
   1.4150000e+03   5.5130110e+00   1.1626000e-02  -4.4008000e-02   2.5750000e-02  -1.1400000e-04   7.0000000e-05   1.0600000e-04
   1.4160000e+03   5.5169090e+00  -6.3909000e-02  -9.7890000e-03  -4.6350000e-02  -1.1400000e-04   7.0000000e-05   1.0600000e-04
   1.4170000e+03   5.5208090e+00  -4.6474000e-02  -4.4016000e-02  -1.0300000e-02  -1.1400000e-04   7.0000000e-05   1.0600000e-04
   1.4180000e+03   5.5247070e+00  -6.3907000e-02  -1.9569000e-02  -4.1200000e-02  -1.1400000e-04   7.0000000e-05   1.0600000e-04
   1.4190000e+03   5.5286050e+00  -4.0670000e-02  -5.0000000e-06  -1.0300000e-02  -1.1400000e-04   7.0000000e-05   1.0600000e-04
   1.4200000e+03   5.5325030e+00  -2.3245000e-02   3.9117000e-02  -3.6050000e-02  -1.1400000e-04   7.0000000e-05   1.0600000e-04
   1.4210000e+03   5.5364020e+00  -3.4857000e-02  -1.9565000e-02   2.5750000e-02  -1.1400000e-04   7.0000000e-05   1.0600000e-04
   1.4220000e+03   5.5403010e+00  -5.2294000e-02   2.9333000e-02  -4.6350000e-02  -1.1400000e-04   7.0000000e-05   1.0600000e-04
   1.4230000e+03   5.5441990e+00  -4.6476000e-02  -2.9346000e-02   0.0000000e+00  -1.1400000e-04   7.0000000e-05   1.0600000e-04
   1.4240000e+03   5.5480980e+00  -4.6475000e-02  -3.9126000e-02  -3.6050000e-02  -1.1400000e-04   7.0000000e-05   1.0600000e-04
   1.4250000e+03   5.5519970e+00  -1.7421000e-02  -6.8462000e-02  -3.6050000e-02  -1.1400000e-04   7.0000000e-05   1.0600000e-04
   1.4260000e+03   5.5558950e+00  -9.8770000e-02  -1.3000000e-05  -5.1500000e-02  -1.1400000e-04   7.0000000e-05   1.0600000e-04
   1.4270000e+03   5.5597950e+00  -4.0666000e-02  -2.9345000e-02  -1.0300000e-02  -1.1400000e-04   7.0000000e-05   1.0600000e-04
   1.4280000e+03   5.5636940e+00  -5.8108000e-02   5.8672000e-02  -6.6950000e-02  -1.1400000e-04   7.0000000e-05   1.0600000e-04
   1.4290000e+03   5.5675930e+00  -4.6480000e-02  -6.0000000e-06  -1.0300000e-02  -1.1400000e-04   7.0000000e-05   1.0600000e-04
   1.4300000e+03   5.5714910e+00  -5.2288000e-02  -1.4677000e-02  -4.1200000e-02  -1.1400000e-04   7.0000000e-05   1.0600000e-04
   1.4310000e+03   5.5753900e+00  -7.5527000e-02  -2.4460000e-02  -2.0600000e-02  -1.1400000e-04   7.0000000e-05   1.0600000e-04
   1.4320000e+03   5.5792880e+00  -2.3237000e-02  -1.9563000e-02  -4.6350000e-02  -1.1400000e-04   7.0000000e-05   1.0600000e-04
   1.4330000e+03   5.5831860e+00  -4.0662000e-02  -5.8685000e-02  -2.5750000e-02  -1.1400000e-04   7.0000000e-05   1.0600000e-04
   1.4340000e+03   5.5870850e+00  -5.2294000e-02   2.9334000e-02  -7.2100000e-02  -1.1400000e-04   7.0000000e-05   1.0600000e-04
   1.4350000e+03   5.5909840e+00  -5.2290000e-02  -6.0000000e-06  -2.0600000e-02  -1.1400000e-04   7.0000000e-05   1.0600000e-04
   1.4360000e+03   5.5948820e+00  -5.2289000e-02  -9.7860000e-03  -1.5450000e-02  -1.1400000e-04   7.0000000e-05   1.0600000e-04
   1.4370000e+03   5.5987820e+00  -2.9048000e-02  -1.4673000e-02  -1.5450000e-02  -1.1400000e-04   7.0000000e-05   1.0600000e-04
   1.4380000e+03   5.6026800e+00  -1.1621000e-02   4.8890000e-03  -5.1500000e-02  -1.1400000e-04   7.0000000e-05   1.0600000e-04
   1.4390000e+03   5.6065780e+00  -5.8050000e-03  -4.4011000e-02  -1.0300000e-02  -1.1400000e-04   7.0000000e-05   1.0600000e-04
   1.4400000e+03   5.6104780e+00  -1.1620000e-02  -2.0000000e-06  -6.1800000e-02  -1.1400000e-04   7.0000000e-05   1.0600000e-04
   1.4410000e+03   5.6143770e+00  -3.4860000e-02  -5.0000000e-06   0.0000000e+00  -1.1400000e-04   7.0000000e-05   1.0600000e-04
   1.4420000e+03   5.6182750e+00   1.1625000e-02  -3.9118000e-02  -3.0900000e-02  -1.1400000e-04   7.0000000e-05   1.0600000e-04
   1.4430000e+03   5.6221740e+00  -2.9046000e-02  -2.9344000e-02  -2.5750000e-02  -1.1400000e-04   7.0000000e-05   1.0600000e-04
   1.4440000e+03   5.6260720e+00   1.1628000e-02  -6.3568000e-02   2.0600000e-02  -1.1400000e-04   7.0000000e-05   1.0600000e-04
   1.4450000e+03   5.6299710e+00   5.8150000e-03  -3.9119000e-02   0.0000000e+00  -1.1400000e-04   7.0000000e-05   1.0600000e-04
   1.4460000e+03   5.6338710e+00  -2.9042000e-02  -5.8684000e-02   1.5450000e-02  -1.1400000e-04   7.0000000e-05   1.0600000e-04
   1.4470000e+03   5.6377670e+00  -5.8090000e-03  -9.7810000e-03  -1.0300000e-02  -1.1400000e-04   7.0000000e-05   1.0600000e-04
   1.4480000e+03   5.6416660e+00  -2.9047000e-02  -2.4454000e-02   2.5750000e-02  -1.1400000e-04   7.0000000e-05   1.0600000e-04
   1.4490000e+03   5.6455650e+00   1.7433000e-02  -2.4448000e-02  -1.5450000e-02  -1.1400000e-04   7.0000000e-05   1.0600000e-04
   1.4500000e+03   5.6494640e+00   1.1627000e-02  -4.8898000e-02   2.5750000e-02  -1.1400000e-04   7.0000000e-05   1.0600000e-04
   1.4510000e+03   5.6533630e+00  -2.9043000e-02  -4.8904000e-02  -1.5450000e-02  -1.1400000e-04   7.0000000e-05   1.0600000e-04
   1.4520000e+03   5.6572610e+00   1.7438000e-02  -6.3568000e-02   1.0300000e-02  -1.1400000e-04   7.0000000e-05   1.0600000e-04
   1.4530000e+03   5.6611600e+00  -1.0000000e-06   4.8900000e-03   5.1500000e-03  -1.1400000e-04   7.0000000e-05   1.0600000e-04
   1.4540000e+03   5.6650590e+00   3.0000000e-06  -2.4450000e-02   1.5450000e-02  -1.1400000e-04   7.0000000e-05   1.0600000e-04
   1.4550000e+03   5.6689580e+00   5.8150000e-03  -3.4229000e-02   5.1500000e-03  -1.1400000e-04   7.0000000e-05   1.0600000e-04
   1.4560000e+03   5.6728580e+00  -2.9048000e-02  -1.4674000e-02   2.0600000e-02  -1.1400000e-04   7.0000000e-05   1.0600000e-04
   1.4570000e+03   5.6767560e+00   5.8190000e-03  -6.8459000e-02   5.1500000e-03  -1.1400000e-04   7.0000000e-05   1.0600000e-04
   1.4580000e+03   5.6806550e+00  -4.6470000e-02  -7.3356000e-02   0.0000000e+00  -1.1400000e-04   7.0000000e-05   1.0600000e-04
   1.4590000e+03   5.6845520e+00   2.3243000e-02  -1.9557000e-02   1.0300000e-02  -1.1400000e-04   7.0000000e-05   1.0600000e-04
   1.4600000e+03   5.6884520e+00  -6.3902000e-02  -5.8689000e-02   2.0600000e-02  -1.1400000e-04   7.0000000e-05   1.0600000e-04
   1.4610000e+03   5.6923500e+00  -4.0665000e-02  -3.9125000e-02   5.1500000e-02  -1.1400000e-04   7.0000000e-05   1.0600000e-04
   1.4620000e+03   5.6962480e+00  -4.0668000e-02  -1.4675000e-02   1.0300000e-02  -1.1400000e-04   7.0000000e-05   1.0600000e-04
   1.4630000e+03   5.7001470e+00  -2.3241000e-02   9.7770000e-03   4.1200000e-02  -1.1400000e-04   7.0000000e-05   1.0600000e-04
   1.4640000e+03   5.7040460e+00  -5.8020000e-03  -5.8681000e-02  -2.0600000e-02  -1.1400000e-04   7.0000000e-05   1.0600000e-04
   1.4650000e+03   5.7079450e+00  -2.3234000e-02  -4.4013000e-02   1.0300000e-02  -1.1400000e-04   7.0000000e-05   1.0600000e-04
   1.4660000e+03   5.7118440e+00   2.3250000e-02  -7.3347000e-02   1.5450000e-02  -1.1400000e-04   7.0000000e-05   1.0600000e-04
   1.4670000e+03   5.7157420e+00  -2.9047000e-02  -2.4454000e-02   4.1200000e-02  -1.1400000e-04   7.0000000e-05   1.0600000e-04
   1.4680000e+03   5.7196400e+00   2.9055000e-02  -4.4007000e-02   2.0600000e-02  -1.1400000e-04   7.0000000e-05   1.0600000e-04
   1.4690000e+03   5.7235390e+00  -3.4858000e-02  -1.4674000e-02   2.0600000e-02  -1.1400000e-04   7.0000000e-05   1.0600000e-04
   1.4700000e+03   5.7274390e+00  -4.0665000e-02  -4.4015000e-02   2.0600000e-02  -1.1400000e-04   7.0000000e-05   1.0600000e-04
   1.4710000e+03   5.7313370e+00   3.0000000e-06  -2.4450000e-02   1.5450000e-02  -1.1400000e-04   7.0000000e-05   1.0600000e-04
   1.4720000e+03   5.7352360e+00  -1.1038100e-01  -7.3363000e-02   1.5450000e-02  -1.1400000e-04   7.0000000e-05   1.0600000e-04
   1.4730000e+03   5.7391340e+00   2.3244000e-02  -3.4227000e-02   2.0600000e-02  -1.1400000e-04   7.0000000e-05   1.0600000e-04
   1.4740000e+03   5.7430330e+00  -4.0667000e-02  -1.9565000e-02   3.0900000e-02  -1.1400000e-04   7.0000000e-05   1.0600000e-04
   1.4750000e+03   5.7469330e+00   5.8110000e-03  -4.8890000e-03   2.0600000e-02  -1.1400000e-04   7.0000000e-05   1.0600000e-04
   1.4760000e+03   5.7508300e+00   5.8170000e-03  -5.3789000e-02  -5.1500000e-03  -1.1400000e-04   7.0000000e-05   1.0600000e-04
   1.4770000e+03   5.7547280e+00   2.3245000e-02  -3.4227000e-02   5.1500000e-03  -1.1400000e-04   7.0000000e-05   1.0600000e-04
   1.4780000e+03   5.7586270e+00  -1.1617000e-02  -1.9562000e-02  -5.1500000e-03  -1.1400000e-04   7.0000000e-05   1.0600000e-04
   1.4790000e+03   5.7625260e+00  -4.6476000e-02  -2.9346000e-02   2.0600000e-02  -1.1400000e-04   7.0000000e-05   1.0600000e-04
   1.4800000e+03   5.7664260e+00  -1.1615000e-02  -3.4232000e-02  -1.0300000e-02  -1.1400000e-04   7.0000000e-05   1.0600000e-04
   1.4810000e+03   5.7703240e+00  -5.8098000e-02  -1.4678000e-02   2.0600000e-02  -1.1400000e-04   7.0000000e-05   1.0600000e-04
   1.4820000e+03   5.7742210e+00  -4.0669000e-02  -9.7850000e-03   5.1500000e-03  -1.1400000e-04   7.0000000e-05   1.0600000e-04
   1.4830000e+03   5.7781210e+00  -3.4854000e-02  -4.4015000e-02   2.0600000e-02  -1.1400000e-04   7.0000000e-05   1.0600000e-04
   1.4840000e+03   5.7820200e+00  -4.0665000e-02  -3.9125000e-02   0.0000000e+00  -1.1400000e-04   7.0000000e-05   1.0600000e-04
   1.4850000e+03   5.7859190e+00  -4.6477000e-02  -2.4456000e-02   5.1500000e-03  -1.1400000e-04   7.0000000e-05   1.0600000e-04
   1.4860000e+03   5.7898180e+00  -7.5522000e-02  -5.8690000e-02   5.1500000e-03  -1.1400000e-04   7.0000000e-05   1.0600000e-04
   1.4870000e+03   5.7937170e+00  -4.0674000e-02   2.9335000e-02   5.1500000e-03  -1.1400000e-04   7.0000000e-05   1.0600000e-04
   1.4880000e+03   5.7976150e+00  -7.5532000e-02   1.4660000e-02   3.0900000e-02  -1.1400000e-04   7.0000000e-05   1.0600000e-04
   1.4890000e+03   5.8015140e+00  -5.2291000e-02   9.7730000e-03   4.1200000e-02  -1.1400000e-04   7.0000000e-05   1.0600000e-04
   1.4900000e+03   5.8054140e+00  -6.3909000e-02  -9.7890000e-03   5.1500000e-03  -1.1400000e-04   7.0000000e-05   1.0600000e-04
   1.4910000e+03   5.8093090e+00  -5.8093000e-02  -4.8908000e-02  -2.0600000e-02  -1.1400000e-04   7.0000000e-05   1.0600000e-04
   1.4920000e+03   5.8132090e+00  -2.9042000e-02  -5.8684000e-02   1.5450000e-02  -1.1400000e-04   7.0000000e-05   1.0600000e-04
   1.4930000e+03   5.8171080e+00  -5.8100000e-02  -8.0000000e-06   1.0300000e-02  -1.1400000e-04   7.0000000e-05   1.0600000e-04
   1.4940000e+03   5.8210070e+00  -2.3233000e-02  -4.8903000e-02  -1.0300000e-02  -1.1400000e-04   7.0000000e-05   1.0600000e-04
   1.4950000e+03   5.8249050e+00  -1.1622000e-02   1.4668000e-02  -2.5750000e-02  -1.1400000e-04   7.0000000e-05   1.0600000e-04
   1.4960000e+03   5.8288050e+00   1.1620000e-02   2.0000000e-06  -1.5450000e-02  -1.1400000e-04   7.0000000e-05   1.0600000e-04
   1.4970000e+03   5.8327030e+00   5.8140000e-03  -2.9339000e-02  -2.0600000e-02  -1.1400000e-04   7.0000000e-05   1.0600000e-04
   1.4980000e+03   5.8366010e+00  -3.4852000e-02  -5.8685000e-02   5.1500000e-03  -1.1400000e-04   7.0000000e-05   1.0600000e-04
   1.4990000e+03   5.8405010e+00  -5.8040000e-03  -4.4011000e-02  -5.1500000e-02  -1.1400000e-04   7.0000000e-05   1.0600000e-04
   1.5000000e+03   5.8444000e+00  -2.3235000e-02  -3.9123000e-02   5.1500000e-03  -1.1400000e-04   7.0000000e-05   1.0600000e-04
   1.5010000e+03   5.8482980e+00   4.6487000e-02  -5.3784000e-02  -3.0900000e-02  -1.1400000e-04   7.0000000e-05   1.0600000e-04
   1.5020000e+03   5.8521980e+00   5.8150000e-03  -3.9119000e-02   5.1500000e-03  -1.1400000e-04   7.0000000e-05   1.0600000e-04
   1.5030000e+03   5.8561220e+00  -4.0667000e-02  -2.4455000e-02  -2.0600000e-02  -1.1400000e-04   7.0000000e-05   1.0600000e-04
   1.5040000e+03   5.8599940e+00   5.8150000e-03  -3.9119000e-02   1.5450000e-02  -1.1400000e-04   7.0000000e-05   1.0600000e-04
   1.5050000e+03   5.8638920e+00   2.3242000e-02  -1.9557000e-02  -4.1200000e-02  -1.1400000e-04   7.0000000e-05   1.0600000e-04
   1.5060000e+03   5.8677910e+00  -1.1612000e-02  -6.3571000e-02  -1.0300000e-02  -1.1400000e-04   7.0000000e-05   1.0600000e-04
   1.5070000e+03   5.8716900e+00   2.3246000e-02  -4.8897000e-02  -2.0600000e-02  -1.1400000e-04   7.0000000e-05   1.0600000e-04
   1.5080000e+03   5.8755900e+00  -4.0666000e-02  -3.4235000e-02  -5.1500000e-03  -1.1400000e-04   7.0000000e-05   1.0600000e-04
   1.5090000e+03   5.8794880e+00   2.3245000e-02  -3.4227000e-02  -2.0600000e-02  -1.1400000e-04   7.0000000e-05   1.0600000e-04
   1.5100000e+03   5.8833860e+00  -1.1612000e-02  -6.3572000e-02   1.5450000e-02  -1.1400000e-04   7.0000000e-05   1.0600000e-04
   1.5110000e+03   5.8872840e+00   3.4865000e-02  -3.9115000e-02  -3.6050000e-02  -1.1400000e-04   7.0000000e-05   1.0600000e-04
   1.5120000e+03   5.8911830e+00   2.3246000e-02  -4.4007000e-02   5.1500000e-03  -1.1400000e-04   7.0000000e-05   1.0600000e-04
   1.5130000e+03   5.8950820e+00  -3.4853000e-02  -4.8905000e-02  -5.1500000e-03  -1.1400000e-04   7.0000000e-05   1.0600000e-04
   1.5140000e+03   5.8989810e+00   2.3241000e-02  -9.7770000e-03   0.0000000e+00  -1.1400000e-04   7.0000000e-05   1.0600000e-04
   1.5150000e+03   5.9028810e+00  -1.7430000e-02  -2.0000000e-06   0.0000000e+00  -1.1400000e-04   7.0000000e-05   1.0600000e-04
   1.5160000e+03   5.9067790e+00  -1.7429000e-02  -4.8920000e-03   2.5750000e-02  -1.1400000e-04   7.0000000e-05   1.0600000e-04
   1.5170000e+03   5.9106770e+00  -2.3237000e-02  -2.4453000e-02  -3.0900000e-02  -1.1400000e-04   7.0000000e-05   1.0600000e-04
   1.5180000e+03   5.9145770e+00  -6.9719000e-02  -9.7890000e-03   5.1500000e-03  -1.1400000e-04   7.0000000e-05   1.0600000e-04
   1.5190000e+03   5.9184730e+00  -4.0664000e-02  -4.4015000e-02  -1.0300000e-02  -1.1400000e-04   7.0000000e-05   1.0600000e-04
   1.5200000e+03   5.9223760e+00  -5.2285000e-02  -3.9127000e-02  -2.5750000e-02  -1.1400000e-04   7.0000000e-05   1.0600000e-04
   1.5210000e+03   5.9262710e+00   1.0000000e-06  -4.8900000e-03   5.1500000e-03  -1.1400000e-04   7.0000000e-05   1.0600000e-04
   1.5220000e+03   5.9301700e+00  -7.5531000e-02   9.7700000e-03  -1.5450000e-02  -1.1400000e-04   7.0000000e-05   1.0600000e-04
   1.5230000e+03   5.9340690e+00  -2.9051000e-02   9.7760000e-03  -1.0300000e-02  -1.1400000e-04   7.0000000e-05   1.0600000e-04
   1.5240000e+03   5.9379670e+00  -7.5527000e-02  -1.9570000e-02   1.5450000e-02  -1.1400000e-04   7.0000000e-05   1.0600000e-04
   1.5250000e+03   5.9418650e+00  -7.5527000e-02  -2.4460000e-02   2.5750000e-02  -1.1400000e-04   7.0000000e-05   1.0600000e-04
   1.5260000e+03   5.9457650e+00  -3.4855000e-02  -3.9125000e-02  -5.1500000e-03  -1.1400000e-04   7.0000000e-05   1.0600000e-04
   1.5270000e+03   5.9496640e+00  -4.0667000e-02  -1.9565000e-02   1.5450000e-02  -1.1400000e-04   7.0000000e-05   1.0600000e-04
   1.5280000e+03   5.9535630e+00  -2.9045000e-02  -3.4234000e-02  -5.1500000e-03  -1.1400000e-04   7.0000000e-05   1.0600000e-04
   1.5290000e+03   5.9574620e+00  -1.1627000e-02   4.8898000e-02  -2.0600000e-02  -1.1400000e-04   7.0000000e-05   1.0600000e-04
   1.5300000e+03   5.9613600e+00  -4.0672000e-02   1.4665000e-02   0.0000000e+00  -1.1400000e-04   7.0000000e-05   1.0600000e-04
   1.5310000e+03   5.9652580e+00  -3.4854000e-02  -4.4015000e-02  -4.6350000e-02  -1.1400000e-04   7.0000000e-05   1.0600000e-04
   1.5320000e+03   5.9691580e+00  -6.3907000e-02  -1.9569000e-02  -5.1500000e-03  -1.1400000e-04   7.0000000e-05   1.0600000e-04
   1.5330000e+03   5.9730550e+00  -1.7423000e-02  -5.3792000e-02  -2.5750000e-02  -1.1400000e-04   7.0000000e-05   1.0600000e-04
   1.5340000e+03   5.9769540e+00  -3.4855000e-02  -3.9125000e-02  -3.6050000e-02  -1.1400000e-04   7.0000000e-05   1.0600000e-04
   1.5350000e+03   5.9808520e+00  -2.3233000e-02  -5.3793000e-02  -2.0600000e-02  -1.1400000e-04   7.0000000e-05   1.0600000e-04
   1.5360000e+03   5.9847520e+00   1.7430000e-02   2.0000000e-06  -1.5450000e-02  -1.1400000e-04   7.0000000e-05   1.0600000e-04
   1.5370000e+03   5.9886510e+00  -2.3239000e-02  -9.7830000e-03  -3.0900000e-02  -1.1400000e-04   7.0000000e-05   1.0600000e-04
   1.5380000e+03   5.9925500e+00   5.0000000e-06  -3.9120000e-02  -3.0900000e-02  -1.1400000e-04   7.0000000e-05   1.0600000e-04
   1.5390000e+03   5.9964480e+00  -2.3238000e-02  -1.9563000e-02  -2.5750000e-02  -1.1400000e-04   7.0000000e-05   1.0600000e-04
   1.5400000e+03   6.0003460e+00  -3.4852000e-02  -6.3574000e-02  -4.6350000e-02  -1.1400000e-04   7.0000000e-05   1.0600000e-04
   1.5410000e+03   6.0042460e+00   1.7435000e-02  -3.9118000e-02  -2.0600000e-02  -1.1400000e-04   7.0000000e-05   1.0600000e-04
   1.5420000e+03   6.0081440e+00  -4.6477000e-02  -2.4456000e-02  -2.5750000e-02  -1.1400000e-04   7.0000000e-05   1.0600000e-04
   1.5430000e+03   6.0120430e+00   2.3242000e-02  -1.4667000e-02  -4.1200000e-02  -1.1400000e-04   7.0000000e-05   1.0600000e-04
   1.5440000e+03   6.0159410e+00  -4.6474000e-02  -4.4016000e-02  -4.1200000e-02  -1.1400000e-04   7.0000000e-05   1.0600000e-04
   1.5450000e+03   6.0198390e+00   3.4865000e-02  -3.4225000e-02  -4.6350000e-02  -1.1400000e-04   7.0000000e-05   1.0600000e-04
   1.5460000e+03   6.0237370e+00  -1.7424000e-02  -4.4012000e-02  -4.6350000e-02  -1.1400000e-04   7.0000000e-05   1.0600000e-04
   1.5470000e+03   6.0276360e+00  -1.7423000e-02  -5.3792000e-02  -2.0600000e-02  -1.1400000e-04   7.0000000e-05   1.0600000e-04
   1.5480000e+03   6.0315360e+00   2.0000000e-06  -1.4670000e-02  -2.5750000e-02  -1.1400000e-04   7.0000000e-05   1.0600000e-04
   1.5490000e+03   6.0354340e+00  -2.3241000e-02   9.7770000e-03  -3.0900000e-02  -1.1400000e-04   7.0000000e-05   1.0600000e-04
   1.5500000e+03   6.0393330e+00  -1.1619000e-02  -9.7820000e-03   2.5750000e-02  -1.1400000e-04   7.0000000e-05   1.0600000e-04
   1.5510000e+03   6.0432320e+00  -1.1619000e-02  -9.7820000e-03  -3.6050000e-02  -1.1400000e-04   7.0000000e-05   1.0600000e-04
   1.5520000e+03   6.0471320e+00  -5.8097000e-02  -2.4458000e-02   1.0300000e-02  -1.1400000e-04   7.0000000e-05   1.0600000e-04
   1.5530000e+03   6.0510300e+00  -2.3234000e-02  -4.4013000e-02  -2.0600000e-02  -1.1400000e-04   7.0000000e-05   1.0600000e-04
   1.5540000e+03   6.0549270e+00  -4.6471000e-02  -6.3576000e-02   0.0000000e+00  -1.1400000e-04   7.0000000e-05   1.0600000e-04
   1.5550000e+03   6.0588270e+00  -1.0000000e-06   9.7800000e-03  -4.6350000e-02  -1.1400000e-04   7.0000000e-05   1.0600000e-04
   1.5560000e+03   6.0627260e+00  -1.7427000e-02  -2.4452000e-02   3.6050000e-02  -1.1400000e-04   7.0000000e-05   1.0600000e-04
   1.5570000e+03   6.0666240e+00  -5.2292000e-02   1.4663000e-02  -1.5450000e-02  -1.1400000e-04   7.0000000e-05   1.0600000e-04
   1.5580000e+03   6.0705240e+00  -2.9050000e-02  -4.0000000e-06   0.0000000e+00  -1.1400000e-04   7.0000000e-05   1.0600000e-04
   1.5590000e+03   6.0744210e+00   1.1625000e-02  -3.9118000e-02  -2.0600000e-02  -1.1400000e-04   7.0000000e-05   1.0600000e-04
   1.5600000e+03   6.0783200e+00  -1.1611000e-02  -6.8462000e-02  -5.1500000e-03  -1.1400000e-04   7.0000000e-05   1.0600000e-04
   1.5610000e+03   6.0822200e+00   2.3241000e-02  -9.7770000e-03  -4.6350000e-02  -1.1400000e-04   7.0000000e-05   1.0600000e-04
   1.5620000e+03   6.0861180e+00  -4.0665000e-02  -3.9125000e-02   0.0000000e+00  -1.1400000e-04   7.0000000e-05   1.0600000e-04
   1.5630000e+03   6.0900150e+00   4.0669000e-02   4.8950000e-03  -2.5750000e-02  -1.1400000e-04   7.0000000e-05   1.0600000e-04
   1.5640000e+03   6.0939140e+00  -4.0667000e-02  -1.9565000e-02   1.0300000e-02  -1.1400000e-04   7.0000000e-05   1.0600000e-04
   1.5650000e+03   6.0978140e+00   2.3247000e-02  -5.3787000e-02   5.1500000e-02  -1.1400000e-04   7.0000000e-05   1.0600000e-04
   1.5660000e+03   6.1017120e+00  -5.2285000e-02  -3.4237000e-02   0.0000000e+00  -1.1400000e-04   7.0000000e-05   1.0600000e-04
   1.5670000e+03   6.1056170e+00  -1.7427000e-02  -1.9562000e-02   3.6050000e-02  -1.1400000e-04   7.0000000e-05   1.0600000e-04
   1.5680000e+03   6.1095090e+00  -5.8093000e-02  -5.3798000e-02   2.0600000e-02  -1.1400000e-04   7.0000000e-05   1.0600000e-04
   1.5690000e+03   6.1134090e+00  -4.0666000e-02  -2.9345000e-02   4.1200000e-02  -1.1400000e-04   7.0000000e-05   1.0600000e-04
   1.5700000e+03   6.1173070e+00   1.1624000e-02  -2.9339000e-02   2.0600000e-02  -1.1400000e-04   7.0000000e-05   1.0600000e-04
   1.5710000e+03   6.1212070e+00  -4.6477000e-02  -2.4456000e-02   4.1200000e-02  -1.1400000e-04   7.0000000e-05   1.0600000e-04
   1.5720000e+03   6.1251050e+00   1.1625000e-02  -4.4009000e-02   0.0000000e+00  -1.1400000e-04   7.0000000e-05   1.0600000e-04
   1.5730000e+03   6.1290040e+00  -4.6479000e-02  -9.7860000e-03   5.6650000e-02  -1.1400000e-04   7.0000000e-05   1.0600000e-04
   1.5740000e+03   6.1329040e+00   6.0000000e-06  -5.3790000e-02   2.5750000e-02  -1.1400000e-04   7.0000000e-05   1.0600000e-04
   1.5750000e+03   6.1368010e+00  -2.3239000e-02  -9.7830000e-03   4.6350000e-02  -1.1400000e-04   7.0000000e-05   1.0600000e-04
   1.5760000e+03   6.1407000e+00  -5.8096000e-02  -2.9348000e-02   4.1200000e-02  -1.1400000e-04   7.0000000e-05   1.0600000e-04
   1.5770000e+03   6.1445980e+00  -2.3241000e-02   9.7770000e-03   5.1500000e-02  -1.1400000e-04   7.0000000e-05   1.0600000e-04
   1.5780000e+03   6.1484970e+00  -4.6474000e-02  -4.4016000e-02   1.5450000e-02  -1.1400000e-04   7.0000000e-05   1.0600000e-04
   1.5790000e+03   6.1523950e+00  -5.8090000e-03  -4.8910000e-03   4.6350000e-02  -1.1400000e-04   7.0000000e-05   1.0600000e-04
   1.5800000e+03   6.1562940e+00  -3.4857000e-02  -2.4455000e-02   3.0900000e-02  -1.1400000e-04   7.0000000e-05   1.0600000e-04
   1.5810000e+03   6.1601930e+00  -1.7429000e-02  -9.7820000e-03   6.1800000e-02  -1.1400000e-04   7.0000000e-05   1.0600000e-04
   1.5820000e+03   6.1640920e+00   1.1623000e-02  -2.4448000e-02   3.0900000e-02  -1.1400000e-04   7.0000000e-05   1.0600000e-04
   1.5830000e+03   6.1679900e+00  -4.0671000e-02   9.7750000e-03   2.0600000e-02  -1.1400000e-04   7.0000000e-05   1.0600000e-04
   1.5840000e+03   6.1718880e+00   1.1617000e-02   1.9562000e-02   5.1500000e-03  -1.1400000e-04   7.0000000e-05   1.0600000e-04
   1.5850000e+03   6.1757880e+00  -4.0667000e-02  -2.4455000e-02   7.7250000e-02  -1.1400000e-04   7.0000000e-05   1.0600000e-04
   1.5860000e+03   6.1796870e+00   4.0675000e-02  -3.9115000e-02   5.1500000e-03  -1.1400000e-04   7.0000000e-05   1.0600000e-04
   1.5870000e+03   6.1835870e+00  -1.7423000e-02  -4.8902000e-02   3.6050000e-02  -1.1400000e-04   7.0000000e-05   1.0600000e-04
   1.5880000e+03   6.1874850e+00  -2.9039000e-02  -8.3134000e-02  -1.5450000e-02  -1.1400000e-04   7.0000000e-05   1.0600000e-04
   1.5890000e+03   6.1913820e+00  -4.0670000e-02  -5.0000000e-06   6.6950000e-02  -1.1400000e-04   7.0000000e-05   1.0600000e-04
   1.5900000e+03   6.1952820e+00  -1.1617000e-02  -2.4452000e-02   0.0000000e+00  -1.1400000e-04   7.0000000e-05   1.0600000e-04
   1.5910000e+03   6.1991790e+00  -1.1619000e-02  -9.7820000e-03   4.6350000e-02  -1.1400000e-04   7.0000000e-05   1.0600000e-04
   1.5920000e+03   6.2030780e+00  -2.9049000e-02  -4.8940000e-03  -5.1500000e-03  -1.1400000e-04   7.0000000e-05   1.0600000e-04
   1.5930000e+03   6.2069760e+00  -2.3230000e-02  -7.8243000e-02   3.0900000e-02  -1.1400000e-04   7.0000000e-05   1.0600000e-04
   1.5940000e+03   6.2108760e+00   1.1627000e-02  -4.8898000e-02   5.1500000e-03  -1.1400000e-04   7.0000000e-05   1.0600000e-04
   1.5950000e+03   6.2147750e+00  -2.9042000e-02  -6.3574000e-02  -1.0300000e-02  -1.1400000e-04   7.0000000e-05   1.0600000e-04
   1.5960000e+03   6.2186730e+00  -1.7425000e-02  -3.9122000e-02   5.1500000e-03  -1.1400000e-04   7.0000000e-05   1.0600000e-04
   1.5970000e+03   6.2225950e+00  -9.2954000e-02  -4.4022000e-02   2.5750000e-02  -1.1400000e-04   7.0000000e-05   1.0600000e-04
   1.5980000e+03   6.2264700e+00  -5.8110000e-03   9.7790000e-03   0.0000000e+00  -1.1400000e-04   7.0000000e-05   1.0600000e-04
   1.5990000e+03   6.2303680e+00  -5.8092000e-02  -5.8688000e-02   4.1200000e-02  -1.1400000e-04   7.0000000e-05   1.0600000e-04
   1.6000000e+03   6.2342680e+00   2.9056000e-02  -4.4006000e-02   2.0600000e-02  -1.1400000e-04   7.0000000e-05   1.0600000e-04
   1.6010000e+03   6.2381670e+00  -2.9045000e-02  -3.9124000e-02  -3.0900000e-02  -1.1400000e-04   7.0000000e-05   1.0600000e-04
   1.6020000e+03   6.2420650e+00   5.8130000e-03  -1.9559000e-02   1.5450000e-02  -1.1400000e-04   7.0000000e-05   1.0600000e-04
   1.6030000e+03   6.2459630e+00  -4.0666000e-02  -2.9345000e-02  -3.6050000e-02  -1.1400000e-04   7.0000000e-05   1.0600000e-04
   1.6040000e+03   6.2498620e+00  -3.4862000e-02   1.9556000e-02   2.0600000e-02  -1.1400000e-04   7.0000000e-05   1.0600000e-04
   1.6050000e+03   6.2537600e+00   5.8100000e-03   1.0000000e-06  -5.6650000e-02  -1.1400000e-04   7.0000000e-05   1.0600000e-04
   1.6060000e+03   6.2576580e+00  -2.3241000e-02   9.7770000e-03   2.0600000e-02  -1.1400000e-04   7.0000000e-05   1.0600000e-04
   1.6070000e+03   6.2615570e+00   1.1626000e-02  -4.8899000e-02  -5.1500000e-02  -1.1400000e-04   7.0000000e-05   1.0600000e-04
   1.6080000e+03   6.2654570e+00  -1.1617000e-02  -1.9562000e-02   5.1500000e-03  -1.1400000e-04   7.0000000e-05   1.0600000e-04
   1.6090000e+03   6.2693550e+00  -3.4856000e-02  -2.9345000e-02  -7.2100000e-02  -1.1400000e-04   7.0000000e-05   1.0600000e-04
   1.6100000e+03   6.2732530e+00  -3.4860000e-02  -5.0000000e-06   0.0000000e+00  -1.1400000e-04   7.0000000e-05   1.0600000e-04
   1.6110000e+03   6.2771520e+00  -2.9045000e-02  -3.9124000e-02  -5.6650000e-02  -1.1400000e-04   7.0000000e-05   1.0600000e-04
   1.6120000e+03   6.2810510e+00   4.0675000e-02  -3.9115000e-02  -1.0300000e-02  -1.1400000e-04   7.0000000e-05   1.0600000e-04
   1.6130000e+03   6.2849490e+00  -2.9040000e-02  -7.3354000e-02  -5.6650000e-02  -1.1400000e-04   7.0000000e-05   1.0600000e-04
   1.6140000e+03   6.2888490e+00  -3.4857000e-02  -2.4455000e-02   5.1500000e-03  -1.1400000e-04   7.0000000e-05   1.0600000e-04
   1.6150000e+03   6.2927470e+00  -2.9044000e-02  -4.4014000e-02  -6.1800000e-02  -1.1400000e-04   7.0000000e-05   1.0600000e-04
   1.6160000e+03   6.2966460e+00  -2.3239000e-02  -9.7830000e-03  -3.0900000e-02  -1.1400000e-04   7.0000000e-05   1.0600000e-04
   1.6170000e+03   6.3005440e+00   3.4861000e-02  -4.8850000e-03  -6.1800000e-02  -1.1400000e-04   7.0000000e-05   1.0600000e-04
   1.6180000e+03   6.3044430e+00  -5.8095000e-02  -3.9128000e-02   0.0000000e+00  -1.1400000e-04   7.0000000e-05   1.0600000e-04
   1.6190000e+03   6.3083420e+00  -1.1613000e-02  -4.8902000e-02  -4.1200000e-02  -1.1400000e-04   7.0000000e-05   1.0600000e-04
   1.6200000e+03   6.3122400e+00  -5.8098000e-02  -1.4678000e-02  -5.1500000e-03  -1.1400000e-04   7.0000000e-05   1.0600000e-04
   1.6210000e+03   6.3161390e+00  -5.8030000e-03  -5.3791000e-02  -4.6350000e-02  -1.1400000e-04   7.0000000e-05   1.0600000e-04
   1.6220000e+03   6.3200380e+00  -2.3233000e-02  -5.3793000e-02  -1.0300000e-02  -1.1400000e-04   7.0000000e-05   1.0600000e-04
   1.6230000e+03   6.3239360e+00  -3.4861000e-02   4.8850000e-03  -4.1200000e-02  -1.1400000e-04   7.0000000e-05   1.0600000e-04
   1.6240000e+03   6.3278360e+00  -5.2291000e-02   9.7730000e-03   1.5450000e-02  -1.1400000e-04   7.0000000e-05   1.0600000e-04
   1.6250000e+03   6.3317350e+00  -2.9051000e-02   9.7760000e-03  -4.1200000e-02  -1.1400000e-04   7.0000000e-05   1.0600000e-04
   1.6260000e+03   6.3356320e+00  -5.8103000e-02   2.4442000e-02   5.1500000e-03  -1.1400000e-04   7.0000000e-05   1.0600000e-04
   1.6270000e+03   6.3395310e+00  -4.0663000e-02  -5.3795000e-02  -4.1200000e-02  -1.1400000e-04   7.0000000e-05   1.0600000e-04
   1.6280000e+03   6.3434300e+00  -9.2954000e-02  -4.4022000e-02   5.1500000e-03  -1.1400000e-04   7.0000000e-05   1.0600000e-04
   1.6290000e+03   6.3473290e+00  -5.8090000e-03  -4.8910000e-03  -4.1200000e-02  -1.1400000e-04   7.0000000e-05   1.0600000e-04
   1.6300000e+03   6.3512270e+00  -7.5525000e-02  -3.4240000e-02   5.1500000e-03  -1.1400000e-04   7.0000000e-05   1.0600000e-04
   1.6310000e+03   6.3551270e+00  -3.4864000e-02   2.9335000e-02  -1.5450000e-02  -1.1400000e-04   7.0000000e-05   1.0600000e-04
   1.6320000e+03   6.3590250e+00  -2.3240000e-02  -3.0000000e-06  -1.5450000e-02  -1.1400000e-04   7.0000000e-05   1.0600000e-04
   1.6330000e+03   6.3629240e+00  -1.1617000e-02  -1.9562000e-02  -2.5750000e-02  -1.1400000e-04   7.0000000e-05   1.0600000e-04
   1.6340000e+03   6.3668210e+00   5.8120000e-03  -1.9559000e-02  -3.6050000e-02  -1.1400000e-04   7.0000000e-05   1.0600000e-04
   1.6350000e+03   6.3707200e+00  -2.3235000e-02  -4.4013000e-02  -5.1500000e-02  -1.1400000e-04   7.0000000e-05   1.0600000e-04
   1.6360000e+03   6.3746200e+00   4.0680000e-02  -8.3125000e-02  -2.5750000e-02  -1.1400000e-04   7.0000000e-05   1.0600000e-04
   1.6370000e+03   6.3785180e+00   5.8150000e-03  -4.4009000e-02   3.6050000e-02  -1.1400000e-04   7.0000000e-05   1.0600000e-04
   1.6380000e+03   6.3824170e+00   4.6485000e-02  -4.4004000e-02   0.0000000e+00  -1.1400000e-04   7.0000000e-05   1.0600000e-04
   1.6390000e+03   6.3863160e+00   3.0000000e-06  -2.4450000e-02   0.0000000e+00  -1.1400000e-04   7.0000000e-05   1.0600000e-04
   1.6400000e+03   6.3902140e+00   6.0000000e-06  -4.4010000e-02  -2.0600000e-02  -1.1400000e-04   7.0000000e-05   1.0600000e-04
   1.6410000e+03   6.3941130e+00   2.3246000e-02  -4.4007000e-02   1.0300000e-02  -1.1400000e-04   7.0000000e-05   1.0600000e-04
   1.6420000e+03   6.3980110e+00   2.3247000e-02  -5.3787000e-02   1.0300000e-02  -1.1400000e-04   7.0000000e-05   1.0600000e-04
   1.6430000e+03   6.4019110e+00  -1.1619000e-02  -9.7820000e-03   1.0300000e-02  -1.1400000e-04   7.0000000e-05   1.0600000e-04
   1.6440000e+03   6.4058100e+00   2.3243000e-02  -2.4447000e-02   0.0000000e+00  -1.1400000e-04   7.0000000e-05   1.0600000e-04
   1.6450000e+03   6.4097080e+00  -4.0673000e-02   1.9555000e-02   4.6350000e-02  -1.1400000e-04   7.0000000e-05   1.0600000e-04
   1.6460000e+03   6.4136060e+00   1.1625000e-02  -3.4228000e-02   0.0000000e+00  -1.1400000e-04   7.0000000e-05   1.0600000e-04
   1.6470000e+03   6.4175050e+00  -6.9717000e-02  -1.9569000e-02   2.5750000e-02  -1.1400000e-04   7.0000000e-05   1.0600000e-04
   1.6480000e+03   6.4214030e+00  -2.3236000e-02  -2.9343000e-02   0.0000000e+00  -1.1400000e-04   7.0000000e-05   1.0600000e-04
   1.6490000e+03   6.4253020e+00  -1.7425000e-02  -3.9122000e-02   1.0300000e-02  -1.1400000e-04   7.0000000e-05   1.0600000e-04
   1.6500000e+03   6.4292010e+00  -2.3239000e-02  -4.8930000e-03   5.1500000e-03  -1.1400000e-04   7.0000000e-05   1.0600000e-04
   1.6510000e+03   6.4331450e+00  -2.9047000e-02  -1.9564000e-02   5.1500000e-03  -1.1400000e-04   7.0000000e-05   1.0600000e-04
   1.6520000e+03   6.4369990e+00   1.1622000e-02  -1.4668000e-02  -1.0300000e-02  -1.1400000e-04   7.0000000e-05   1.0600000e-04
   1.6530000e+03   6.4408980e+00  -1.1616000e-02  -2.9342000e-02   1.0300000e-02  -1.1400000e-04   7.0000000e-05   1.0600000e-04
   1.6540000e+03   6.4447970e+00   7.0000000e-06  -5.3790000e-02   0.0000000e+00  -1.1400000e-04   7.0000000e-05   1.0600000e-04
   1.6550000e+03   6.4486950e+00  -4.0662000e-02  -5.8685000e-02   4.6350000e-02  -1.1400000e-04   7.0000000e-05   1.0600000e-04
   1.6560000e+03   6.4525940e+00   1.1627000e-02  -5.3788000e-02   5.1500000e-03  -1.1400000e-04   7.0000000e-05   1.0600000e-04
   1.6570000e+03   6.4564920e+00  -6.3901000e-02  -6.3579000e-02   0.0000000e+00  -1.1400000e-04   7.0000000e-05   1.0600000e-04
   1.6580000e+03   6.4603910e+00   5.8130000e-03  -1.9559000e-02  -1.0300000e-02  -1.1400000e-04   7.0000000e-05   1.0600000e-04
   1.6590000e+03   6.4642900e+00  -2.3239000e-02  -4.8930000e-03   0.0000000e+00  -1.1400000e-04   7.0000000e-05   1.0600000e-04
   1.6600000e+03   6.4681890e+00  -4.6481000e-02   4.8840000e-03   4.6350000e-02  -1.1400000e-04   7.0000000e-05   1.0600000e-04
   1.6610000e+03   6.4720870e+00  -1.1612000e-02  -6.3572000e-02   5.1500000e-03  -1.1400000e-04   7.0000000e-05   1.0600000e-04
   1.6620000e+03   6.4759860e+00  -5.2284000e-02  -4.4017000e-02   2.0600000e-02  -1.1400000e-04   7.0000000e-05   1.0600000e-04
   1.6630000e+03   6.4798840e+00  -1.1614000e-02  -4.4012000e-02  -1.0300000e-02  -1.1400000e-04   7.0000000e-05   1.0600000e-04
   1.6640000e+03   6.4837830e+00  -6.9721000e-02   4.8810000e-03   2.5750000e-02  -1.1400000e-04   7.0000000e-05   1.0600000e-04
   1.6650000e+03   6.4876900e+00  -7.5528000e-02  -1.4680000e-02  -2.0600000e-02  -1.1400000e-04   7.0000000e-05   1.0600000e-04
   1.6660000e+03   6.4915810e+00  -5.2290000e-02  -7.0000000e-06   3.6050000e-02  -1.1400000e-04   7.0000000e-05   1.0600000e-04
   1.6670000e+03   6.4954800e+00  -6.3907000e-02  -2.4459000e-02   0.0000000e+00  -1.1400000e-04   7.0000000e-05   1.0600000e-04
   1.6680000e+03   6.4993780e+00  -7.5527000e-02  -1.9570000e-02  -5.1500000e-03  -1.1400000e-04   7.0000000e-05   1.0600000e-04
   1.6690000e+03   6.5032760e+00  -6.3908000e-02  -1.9568000e-02   2.0600000e-02  -1.1400000e-04   7.0000000e-05   1.0600000e-04
   1.6700000e+03   6.5071750e+00  -2.9046000e-02  -2.9343000e-02   0.0000000e+00  -1.1400000e-04   7.0000000e-05   1.0600000e-04
   1.6710000e+03   6.5110740e+00  -5.8130000e-03   2.4449000e-02   1.0300000e-02  -1.1400000e-04   7.0000000e-05   1.0600000e-04
   1.6720000e+03   6.5149720e+00  -7.5526000e-02  -3.4239000e-02   2.0600000e-02  -1.1400000e-04   7.0000000e-05   1.0600000e-04
   1.6730000e+03   6.5188720e+00   4.0000000e-06  -2.9340000e-02  -1.0300000e-02  -1.1400000e-04   7.0000000e-05   1.0600000e-04
   1.6740000e+03   6.5227700e+00  -4.0668000e-02  -1.9565000e-02  -1.5450000e-02  -1.1400000e-04   7.0000000e-05   1.0600000e-04
   1.6750000e+03   6.5266680e+00   5.8170000e-03  -5.3789000e-02   1.0300000e-02  -1.1400000e-04   7.0000000e-05   1.0600000e-04
   1.6760000e+03   6.5305680e+00  -1.7422000e-02  -6.3572000e-02  -5.1500000e-03  -1.1400000e-04   7.0000000e-05   1.0600000e-04
   1.6770000e+03   6.5344660e+00  -1.7428000e-02  -1.4672000e-02   5.1500000e-03  -1.1400000e-04   7.0000000e-05   1.0600000e-04
   1.6780000e+03   6.5383640e+00   4.6486000e-02  -4.4004000e-02  -5.1500000e-03  -1.1400000e-04   7.0000000e-05   1.0600000e-04
   1.6790000e+03   6.5422630e+00  -3.4857000e-02  -1.9565000e-02   3.0900000e-02  -1.1400000e-04   7.0000000e-05   1.0600000e-04
   1.6800000e+03   6.5461620e+00   7.5539000e-02  -6.3560000e-02   0.0000000e+00  -1.1400000e-04   7.0000000e-05   1.0600000e-04
   1.6810000e+03   6.5500610e+00  -1.1619000e-02  -9.7820000e-03   1.5450000e-02  -1.1400000e-04   7.0000000e-05   1.0600000e-04
   1.6820000e+03   6.5539590e+00  -5.2282000e-02  -5.8687000e-02  -5.1500000e-03  -1.1400000e-04   7.0000000e-05   1.0600000e-04
   1.6830000e+03   6.5578580e+00   2.3243000e-02  -2.4447000e-02   2.5750000e-02  -1.1400000e-04   7.0000000e-05   1.0600000e-04
   1.6840000e+03   6.5617570e+00  -5.2290000e-02  -7.0000000e-06  -1.0300000e-02  -1.1400000e-04   7.0000000e-05   1.0600000e-04
   1.6850000e+03   6.5656550e+00  -1.7431000e-02   9.7780000e-03   5.1500000e-02  -1.1400000e-04   7.0000000e-05   1.0600000e-04
   1.6860000e+03   6.5695540e+00  -1.1616000e-02  -2.9342000e-02   3.6050000e-02  -1.1400000e-04   7.0000000e-05   1.0600000e-04
   1.6870000e+03   6.5734530e+00  -5.8100000e-03  -1.0000000e-06   1.5450000e-02  -1.1400000e-04   7.0000000e-05   1.0600000e-04
   1.6880000e+03   6.5773520e+00   1.7434000e-02  -2.9338000e-02   1.5450000e-02  -1.1400000e-04   7.0000000e-05   1.0600000e-04
   1.6890000e+03   6.5812500e+00  -2.9042000e-02  -5.8684000e-02   2.5750000e-02  -1.1400000e-04   7.0000000e-05   1.0600000e-04
   1.6900000e+03   6.5851490e+00   4.6490000e-02  -7.3344000e-02  -1.0300000e-02  -1.1400000e-04   7.0000000e-05   1.0600000e-04
   1.6910000e+03   6.5890470e+00  -2.9045000e-02  -3.9124000e-02   2.0600000e-02  -1.1400000e-04   7.0000000e-05   1.0600000e-04
   1.6920000e+03   6.5929450e+00   2.3243000e-02  -2.4447000e-02   5.1500000e-03  -1.1400000e-04   7.0000000e-05   1.0600000e-04
   1.6930000e+03   6.5968440e+00  -4.0670000e-02  -5.0000000e-06   2.5750000e-02  -1.1400000e-04   7.0000000e-05   1.0600000e-04
   1.6940000e+03   6.6007440e+00   1.0000000e-06  -9.7800000e-03  -5.1500000e-03  -1.1400000e-04   7.0000000e-05   1.0600000e-04
   1.6950000e+03   6.6046560e+00  -3.4848000e-02  -8.8025000e-02   5.1500000e-03  -1.1400000e-04   7.0000000e-05   1.0600000e-04
   1.6960000e+03   6.6085430e+00  -4.6475000e-02  -3.9126000e-02   5.1500000e-03  -1.1400000e-04   7.0000000e-05   1.0600000e-04
   1.6970000e+03   6.6124410e+00   3.4867000e-02  -5.3785000e-02   3.0900000e-02  -1.1400000e-04   7.0000000e-05   1.0600000e-04
   1.6980000e+03   6.6163390e+00  -6.9714000e-02  -4.4019000e-02   1.0300000e-02  -1.1400000e-04   7.0000000e-05   1.0600000e-04
   1.6990000e+03   6.6202380e+00  -4.0671000e-02   4.8850000e-03   5.1500000e-02  -1.1400000e-04   7.0000000e-05   1.0600000e-04
   1.7000000e+03   6.6241370e+00  -4.6482000e-02   1.4664000e-02   2.5750000e-02  -1.1400000e-04   7.0000000e-05   1.0600000e-04
   1.7010000e+03   6.6280360e+00  -1.1613000e-02  -4.8902000e-02   2.5750000e-02  -1.1400000e-04   7.0000000e-05   1.0600000e-04
   1.7020000e+03   6.6319360e+00  -4.0668000e-02  -1.9565000e-02   2.5750000e-02  -1.1400000e-04   7.0000000e-05   1.0600000e-04
   1.7030000e+03   6.6358340e+00  -2.3235000e-02  -4.4013000e-02   5.6650000e-02  -1.1400000e-04   7.0000000e-05   1.0600000e-04
   1.7040000e+03   6.6397320e+00  -5.8080000e-03  -1.9561000e-02   0.0000000e+00  -1.1400000e-04   7.0000000e-05   1.0600000e-04
   1.7050000e+03   6.6436480e+00  -5.2289000e-02  -9.7860000e-03   4.6350000e-02  -1.1400000e-04   7.0000000e-05   1.0600000e-04
   1.7060000e+03   6.6475270e+00  -5.8060000e-03  -3.4231000e-02   1.0300000e-02  -1.1400000e-04   7.0000000e-05   1.0600000e-04
   1.7070000e+03   6.6514260e+00  -1.1620000e-02  -2.0000000e-06  -2.0600000e-02  -1.1400000e-04   7.0000000e-05   1.0600000e-04
   1.7080000e+03   6.6553250e+00   5.8150000e-03  -3.9119000e-02   5.1500000e-03  -1.1400000e-04   7.0000000e-05   1.0600000e-04
   1.7090000e+03   6.6592250e+00   4.6487000e-02  -5.3784000e-02  -3.6050000e-02  -1.1400000e-04   7.0000000e-05   1.0600000e-04
   1.7100000e+03   6.6631230e+00  -2.9045000e-02  -3.9124000e-02  -1.0300000e-02  -1.1400000e-04   7.0000000e-05   1.0600000e-04
   1.7110000e+03   6.6670210e+00  -1.1617000e-02  -2.4452000e-02  -6.1800000e-02  -1.1400000e-04   7.0000000e-05   1.0600000e-04
   1.7120000e+03   6.6709200e+00  -2.3237000e-02  -2.4453000e-02  -1.0300000e-02  -1.1400000e-04   7.0000000e-05   1.0600000e-04
   1.7130000e+03   6.6748190e+00  -1.0000000e-06   9.7800000e-03  -2.5750000e-02  -1.1400000e-04   7.0000000e-05   1.0600000e-04
   1.7140000e+03   6.6787170e+00   1.1626000e-02  -4.4008000e-02   5.1500000e-03  -1.1400000e-04   7.0000000e-05   1.0600000e-04
   1.7150000e+03   6.6826170e+00  -4.6477000e-02  -1.9566000e-02  -2.0600000e-02  -1.1400000e-04   7.0000000e-05   1.0600000e-04
   1.7160000e+03   6.6865150e+00  -2.3235000e-02  -3.4233000e-02   2.5750000e-02  -1.1400000e-04   7.0000000e-05   1.0600000e-04
   1.7170000e+03   6.6904140e+00  -6.9717000e-02  -2.4459000e-02  -3.0900000e-02  -1.1400000e-04   7.0000000e-05   1.0600000e-04
   1.7180000e+03   6.6943120e+00  -1.7429000e-02  -4.8920000e-03   5.1500000e-03  -1.1400000e-04   7.0000000e-05   1.0600000e-04
   1.7190000e+03   6.6982110e+00  -3.4863000e-02   1.9555000e-02  -2.5750000e-02  -1.1400000e-04   7.0000000e-05   1.0600000e-04
   1.7200000e+03   6.7021100e+00  -1.1621000e-02   4.8880000e-03   2.5750000e-02  -1.1400000e-04   7.0000000e-05   1.0600000e-04
   1.7210000e+03   6.7060070e+00  -7.5529000e-02  -4.9000000e-03  -2.0600000e-02  -1.1400000e-04   7.0000000e-05   1.0600000e-04
   1.7220000e+03   6.7099060e+00   1.1625000e-02  -3.9118000e-02   1.5450000e-02  -1.1400000e-04   7.0000000e-05   1.0600000e-04
   1.7230000e+03   6.7138060e+00  -2.3231000e-02  -6.8463000e-02  -6.1800000e-02  -1.1400000e-04   7.0000000e-05   1.0600000e-04
   1.7240000e+03   6.7177040e+00   2.9049000e-02   9.7840000e-03  -2.0600000e-02  -1.1400000e-04   7.0000000e-05   1.0600000e-04
   1.7250000e+03   6.7216050e+00  -1.7425000e-02  -3.4232000e-02  -5.1500000e-02  -1.1400000e-04   7.0000000e-05   1.0600000e-04
   1.7260000e+03   6.7255030e+00  -4.0666000e-02  -2.9345000e-02  -4.6350000e-02  -1.1400000e-04   7.0000000e-05   1.0600000e-04
   1.7270000e+03   6.7294010e+00   2.9051000e-02  -4.8860000e-03  -4.1200000e-02  -1.1400000e-04   7.0000000e-05   1.0600000e-04
   1.7280000e+03   6.7333010e+00  -1.1621000e-02   9.7780000e-03  -4.6350000e-02  -1.1400000e-04   7.0000000e-05   1.0600000e-04
   1.7290000e+03   6.7372000e+00   6.3919000e-02  -6.8451000e-02  -4.6350000e-02  -1.1400000e-04   7.0000000e-05   1.0600000e-04
   1.7300000e+03   6.7410980e+00   5.8130000e-03  -2.4449000e-02  -4.1200000e-02  -1.1400000e-04   7.0000000e-05   1.0600000e-04
   1.7310000e+03   6.7449970e+00   2.3248000e-02  -6.3567000e-02  -3.6050000e-02  -1.1400000e-04   7.0000000e-05   1.0600000e-04
   1.7320000e+03   6.7488970e+00  -2.3238000e-02  -1.4673000e-02  -1.5450000e-02  -1.1400000e-04   7.0000000e-05   1.0600000e-04
   1.7330000e+03   6.7527940e+00   1.1621000e-02  -4.8880000e-03  -5.1500000e-02  -1.1400000e-04   7.0000000e-05   1.0600000e-04
   1.7340000e+03   6.7566940e+00  -5.2292000e-02   1.9554000e-02  -1.0300000e-02  -1.1400000e-04   7.0000000e-05   1.0600000e-04
   1.7350000e+03   6.7605910e+00  -5.2288000e-02  -1.4676000e-02  -2.0600000e-02  -1.1400000e-04   7.0000000e-05   1.0600000e-04
   1.7360000e+03   6.7644890e+00  -3.4857000e-02  -2.4454000e-02  -4.6350000e-02  -1.1400000e-04   7.0000000e-05   1.0600000e-04
   1.7370000e+03   6.7683880e+00  -1.1619000e-02  -9.7810000e-03  -2.0600000e-02  -1.1400000e-04   7.0000000e-05   1.0600000e-04
   1.7380000e+03   6.7722870e+00  -3.4855000e-02  -3.9124000e-02  -2.5750000e-02  -1.1400000e-04   7.0000000e-05   1.0600000e-04
   1.7390000e+03   6.7761860e+00  -1.7428000e-02  -1.4672000e-02  -4.1200000e-02  -1.1400000e-04   7.0000000e-05   1.0600000e-04
   1.7400000e+03   6.7800850e+00  -5.8095000e-02  -3.9128000e-02  -5.1500000e-03  -1.1400000e-04   7.0000000e-05   1.0600000e-04
   1.7410000e+03   6.7839820e+00  -5.8080000e-03  -1.4671000e-02  -4.1200000e-02  -1.1400000e-04   7.0000000e-05   1.0600000e-04
   1.7420000e+03   6.7878820e+00  -7.5525000e-02  -3.9130000e-02  -4.1200000e-02  -1.1400000e-04   7.0000000e-05   1.0600000e-04
   1.7430000e+03   6.7917800e+00   6.0000000e-06  -4.4010000e-02   1.0300000e-02  -1.1400000e-04   7.0000000e-05   1.0600000e-04
   1.7440000e+03   6.7956800e+00   6.0000000e-06  -4.4010000e-02  -2.5750000e-02  -1.1400000e-04   7.0000000e-05   1.0600000e-04
   1.7450000e+03   6.7995790e+00  -2.3236000e-02  -2.9343000e-02   5.1500000e-02  -1.1400000e-04   7.0000000e-05   1.0600000e-04
   1.7460000e+03   6.8034780e+00  -2.3239000e-02  -9.7830000e-03  -2.0600000e-02  -1.1400000e-04   7.0000000e-05   1.0600000e-04
   1.7470000e+03   6.8073740e+00  -6.9725000e-02   3.4221000e-02   3.0900000e-02  -1.1400000e-04   7.0000000e-05   1.0600000e-04
   1.7480000e+03   6.8112740e+00   2.3243000e-02  -2.4447000e-02  -2.0600000e-02  -1.1400000e-04   7.0000000e-05   1.0600000e-04
   1.7490000e+03   6.8151710e+00  -6.3906000e-02  -2.9349000e-02   2.5750000e-02  -1.1400000e-04   7.0000000e-05   1.0600000e-04
   1.7500000e+03   6.8190690e+00   2.3246000e-02  -4.4007000e-02  -8.7550000e-02  -1.1400000e-04   7.0000000e-05   1.0600000e-04
   1.7510000e+03   6.8229680e+00   1.7437000e-02  -5.3788000e-02   2.5750000e-02  -1.1400000e-04   7.0000000e-05   1.0600000e-04
   1.7520000e+03   6.8268680e+00  -2.9053000e-02   2.4446000e-02  -1.5450000e-02  -1.1400000e-04   7.0000000e-05   1.0600000e-04
   1.7530000e+03   6.8307670e+00  -5.8100000e-03  -1.0000000e-06   5.1500000e-03  -1.1400000e-04   7.0000000e-05   1.0600000e-04
   1.7540000e+03   6.8346650e+00  -2.3239000e-02  -9.7830000e-03  -2.0600000e-02  -1.1400000e-04   7.0000000e-05   1.0600000e-04
   1.7550000e+03   6.8385630e+00   2.9055000e-02  -3.4226000e-02   2.0600000e-02  -1.1400000e-04   7.0000000e-05   1.0600000e-04
   1.7560000e+03   6.8424620e+00   4.6487000e-02  -5.3784000e-02  -4.1200000e-02  -1.1400000e-04   7.0000000e-05   1.0600000e-04
   1.7570000e+03   6.8463610e+00   2.9060000e-02  -7.3346000e-02   2.0600000e-02  -1.1400000e-04   7.0000000e-05   1.0600000e-04
   1.7580000e+03   6.8502600e+00   5.8150000e-03  -3.4229000e-02  -3.6050000e-02  -1.1400000e-04   7.0000000e-05   1.0600000e-04
   1.7590000e+03   6.8541900e+00  -6.3904000e-02  -4.4019000e-02   1.0300000e-01  -1.1400000e-04   7.0000000e-05   1.0600000e-04
   1.7600000e+03   6.8580570e+00   2.3243000e-02  -2.4447000e-02   5.6650000e-02  -1.1400000e-04   7.0000000e-05   1.0600000e-04
   1.7610000e+03   6.8619560e+00  -4.0673000e-02   2.4445000e-02   2.0600000e-02  -1.1400000e-04   7.0000000e-05   1.0600000e-04
   1.7620000e+03   6.8658550e+00  -1.7433000e-02   2.4448000e-02   5.6650000e-02  -1.1400000e-04   7.0000000e-05   1.0600000e-04
   1.7630000e+03   6.8697530e+00  -2.3234000e-02  -4.4013000e-02   4.6350000e-02  -1.1400000e-04   7.0000000e-05   1.0600000e-04
   1.7640000e+03   6.8736530e+00  -3.4851000e-02  -6.3575000e-02   5.6650000e-02  -1.1400000e-04   7.0000000e-05   1.0600000e-04
   1.7650000e+03   6.8775520e+00  -6.3907000e-02  -1.9569000e-02   3.0900000e-02  -1.1400000e-04   7.0000000e-05   1.0600000e-04
   1.7660000e+03   6.8814510e+00  -5.8095000e-02  -3.9127000e-02   4.6350000e-02  -1.1400000e-04   7.0000000e-05   1.0600000e-04
   1.7670000e+03   6.8853500e+00  -4.0672000e-02   1.4665000e-02   5.1500000e-03  -1.1400000e-04   7.0000000e-05   1.0600000e-04
   1.7680000e+03   6.8892480e+00  -1.7426000e-02  -3.4232000e-02   1.5450000e-02  -1.1400000e-04   7.0000000e-05   1.0600000e-04
   1.7690000e+03   6.8931470e+00  -2.9045000e-02  -3.9123000e-02   5.1500000e-03  -1.1400000e-04   7.0000000e-05   1.0600000e-04
   1.7700000e+03   6.8970450e+00   5.0000000e-06  -4.4010000e-02   2.5750000e-02  -1.1400000e-04   7.0000000e-05   1.0600000e-04
   1.7710000e+03   6.9009440e+00  -2.9045000e-02  -3.9124000e-02   3.6050000e-02  -1.1400000e-04   7.0000000e-05   1.0600000e-04
   1.7720000e+03   6.9048430e+00  -1.1615000e-02  -3.4232000e-02   5.6650000e-02  -1.1400000e-04   7.0000000e-05   1.0600000e-04
   1.7730000e+03   6.9087410e+00  -6.9712000e-02  -5.8689000e-02   3.6050000e-02  -1.1400000e-04   7.0000000e-05   1.0600000e-04
   1.7740000e+03   6.9126420e+00  -3.4859000e-02  -9.7850000e-03   3.6050000e-02  -1.1400000e-04   7.0000000e-05   1.0600000e-04
   1.7750000e+03   6.9165390e+00  -6.3904000e-02  -4.4019000e-02   5.1500000e-03  -1.1400000e-04   7.0000000e-05   1.0600000e-04
   1.7760000e+03   6.9204410e+00  -4.0664000e-02  -4.4015000e-02   4.6350000e-02  -1.1400000e-04   7.0000000e-05   1.0600000e-04
   1.7770000e+03   6.9243370e+00  -3.4854000e-02  -4.4015000e-02   2.0600000e-02  -1.1400000e-04   7.0000000e-05   1.0600000e-04
   1.7780000e+03   6.9282360e+00  -6.9719000e-02  -9.7890000e-03   5.6650000e-02  -1.1400000e-04   7.0000000e-05   1.0600000e-04
   1.7790000e+03   6.9321330e+00  -3.4856000e-02  -2.9345000e-02   2.5750000e-02  -1.1400000e-04   7.0000000e-05   1.0600000e-04
   1.7800000e+03   6.9360320e+00  -7.5529000e-02  -4.9000000e-03   4.1200000e-02  -1.1400000e-04   7.0000000e-05   1.0600000e-04
   1.7810000e+03   6.9399310e+00  -7.5527000e-02  -2.4460000e-02  -1.0300000e-02  -1.1400000e-04   7.0000000e-05   1.0600000e-04
   1.7820000e+03   6.9438300e+00   5.8140000e-03  -2.9339000e-02  -1.0300000e-02  -1.1400000e-04   7.0000000e-05   1.0600000e-04
   1.7830000e+03   6.9477280e+00  -2.3234000e-02  -4.4013000e-02   1.0300000e-02  -1.1400000e-04   7.0000000e-05   1.0600000e-04
   1.7840000e+03   6.9516260e+00   1.1628000e-02  -5.8678000e-02   3.6050000e-02  -1.1400000e-04   7.0000000e-05   1.0600000e-04
   1.7850000e+03   6.9555250e+00  -1.7424000e-02  -4.4012000e-02   0.0000000e+00  -1.1400000e-04   7.0000000e-05   1.0600000e-04
   1.7860000e+03   6.9594240e+00   1.7435000e-02  -3.4228000e-02   4.1200000e-02  -1.1400000e-04   7.0000000e-05   1.0600000e-04
   1.7870000e+03   6.9633240e+00   5.8090000e-03   4.8910000e-03   0.0000000e+00  -1.1400000e-04   7.0000000e-05   1.0600000e-04
   1.7880000e+03   6.9672230e+00  -3.4856000e-02  -2.9345000e-02   1.0300000e-02  -1.1400000e-04   7.0000000e-05   1.0600000e-04
   1.7890000e+03   6.9711210e+00   3.4859000e-02   9.7850000e-03   1.0300000e-02  -1.1400000e-04   7.0000000e-05   1.0600000e-04
   1.7900000e+03   6.9750190e+00  -1.7424000e-02  -4.4012000e-02  -5.1500000e-03  -1.1400000e-04   7.0000000e-05   1.0600000e-04
   1.7910000e+03   6.9789190e+00  -2.9043000e-02  -5.3794000e-02   4.6350000e-02  -1.1400000e-04   7.0000000e-05   1.0600000e-04
   1.7920000e+03   6.9828170e+00  -3.4858000e-02  -1.4675000e-02   4.1200000e-02  -1.1400000e-04   7.0000000e-05   1.0600000e-04
   1.7930000e+03   6.9867140e+00  -2.9049000e-02  -9.7840000e-03  -1.5450000e-02  -1.1400000e-04   7.0000000e-05   1.0600000e-04
   1.7940000e+03   6.9906130e+00   4.0665000e-02   3.4235000e-02   3.6050000e-02  -1.1400000e-04   7.0000000e-05   1.0600000e-04
   1.7950000e+03   6.9945130e+00  -1.1621000e-02   9.7780000e-03   1.0300000e-02  -1.1400000e-04   7.0000000e-05   1.0600000e-04
   1.7960000e+03   6.9984110e+00   5.8102000e-02  -1.4662000e-02  -5.6650000e-02  -1.1400000e-04   7.0000000e-05   1.0600000e-04
   1.7970000e+03   7.0023110e+00   1.1628000e-02  -6.3569000e-02  -5.1500000e-03  -1.1400000e-04   7.0000000e-05   1.0600000e-04
   1.7980000e+03   7.0062070e+00  -2.3235000e-02  -4.4013000e-02  -4.1200000e-02  -1.1400000e-04   7.0000000e-05   1.0600000e-04
   1.7990000e+03   7.0101060e+00   5.8180000e-03  -6.3569000e-02   0.0000000e+00  -1.1400000e-04   7.0000000e-05   1.0600000e-04
   1.8000000e+03   7.0140050e+00  -1.1617000e-02  -2.4451000e-02  -6.1800000e-02  -1.1400000e-04   7.0000000e-05   1.0600000e-04
   1.8010000e+03   7.0179040e+00   2.3243000e-02  -2.4447000e-02  -1.5450000e-02  -1.1400000e-04   7.0000000e-05   1.0600000e-04
   1.8020000e+03   7.0218030e+00  -4.6483000e-02   1.9554000e-02  -5.1500000e-02  -1.1400000e-04   7.0000000e-05   1.0600000e-04
   1.8030000e+03   7.0257010e+00  -5.8060000e-03  -2.9341000e-02  -1.0300000e-02  -1.1400000e-04   7.0000000e-05   1.0600000e-04
   1.8040000e+03   7.0296010e+00  -4.0666000e-02  -2.9345000e-02  -2.5750000e-02  -1.1400000e-04   7.0000000e-05   1.0600000e-04
   1.8050000e+03   7.0334980e+00  -3.4856000e-02  -2.9345000e-02   3.0900000e-02  -1.1400000e-04   7.0000000e-05   1.0600000e-04
   1.8060000e+03   7.0373970e+00  -3.4856000e-02  -2.9345000e-02  -5.6650000e-02  -1.1400000e-04   7.0000000e-05   1.0600000e-04
   1.8070000e+03   7.0412960e+00   1.1620000e-02   2.0000000e-06   0.0000000e+00  -1.1400000e-04   7.0000000e-05   1.0600000e-04
   1.8080000e+03   7.0451940e+00  -5.8090000e-03  -9.7810000e-03  -5.6650000e-02  -1.1400000e-04   7.0000000e-05   1.0600000e-04
   1.8090000e+03   7.0490930e+00   2.3244000e-02  -2.9337000e-02  -2.5750000e-02  -1.1400000e-04   7.0000000e-05   1.0600000e-04
   1.8100000e+03   7.0529920e+00  -3.4851000e-02  -6.3575000e-02  -4.1200000e-02  -1.1400000e-04   7.0000000e-05   1.0600000e-04
   1.8110000e+03   7.0568910e+00  -5.8050000e-03  -3.4231000e-02  -5.1500000e-03  -1.1400000e-04   7.0000000e-05   1.0600000e-04
   1.8120000e+03   7.0607900e+00  -5.8070000e-03  -1.9561000e-02  -5.1500000e-02  -1.1400000e-04   7.0000000e-05   1.0600000e-04
   1.8130000e+03   7.0646880e+00  -3.4855000e-02  -3.9125000e-02  -1.0300000e-02  -1.1400000e-04   7.0000000e-05   1.0600000e-04
   1.8140000e+03   7.0685860e+00  -4.0666000e-02  -2.9345000e-02  -4.1200000e-02  -1.1400000e-04   7.0000000e-05   1.0600000e-04
   1.8150000e+03   7.0724850e+00  -1.1038900e-01  -9.7950000e-03   1.5450000e-02  -1.1400000e-04   7.0000000e-05   1.0600000e-04
   1.8160000e+03   7.0763840e+00   5.8130000e-03  -2.4449000e-02  -5.1500000e-02  -1.1400000e-04   7.0000000e-05   1.0600000e-04
   1.8170000e+03   7.0802820e+00  -7.5527000e-02  -1.9570000e-02   3.6050000e-02  -1.1400000e-04   7.0000000e-05   1.0600000e-04
   1.8180000e+03   7.0841820e+00  -2.3238000e-02  -1.4673000e-02  -3.6050000e-02  -1.1400000e-04   7.0000000e-05   1.0600000e-04
   1.8190000e+03   7.0880790e+00  -4.0663000e-02  -4.8905000e-02  -5.1500000e-03  -1.1400000e-04   7.0000000e-05   1.0600000e-04
   1.8200000e+03   7.0919790e+00  -2.9049000e-02  -9.7840000e-03  -4.1200000e-02  -1.1400000e-04   7.0000000e-05   1.0600000e-04
   1.8210000e+03   7.0958760e+00   5.8150000e-03  -3.9119000e-02  -1.5450000e-02  -1.1400000e-04   7.0000000e-05   1.0600000e-04
   1.8220000e+03   7.0997750e+00  -2.3238000e-02  -1.4673000e-02  -6.1800000e-02  -1.1400000e-04   7.0000000e-05   1.0600000e-04
   1.8230000e+03   7.1036750e+00   2.3245000e-02  -3.4227000e-02  -1.5450000e-02  -1.1400000e-04   7.0000000e-05   1.0600000e-04
   1.8240000e+03   7.1075740e+00  -1.1612000e-02  -6.3572000e-02  -4.6350000e-02  -1.1400000e-04   7.0000000e-05   1.0600000e-04
   1.8250000e+03   7.1114720e+00   6.0000000e-06  -4.4010000e-02  -5.1500000e-03  -1.1400000e-04   7.0000000e-05   1.0600000e-04
   1.8260000e+03   7.1153710e+00  -4.6474000e-02  -4.4016000e-02  -3.6050000e-02  -1.1400000e-04   7.0000000e-05   1.0600000e-04
   1.8270000e+03   7.1192690e+00  -1.1617000e-02  -2.4452000e-02  -1.0300000e-02  -1.1400000e-04   7.0000000e-05   1.0600000e-04
   1.8280000e+03   7.1231680e+00  -5.8120000e-03   1.4669000e-02  -4.6350000e-02  -1.1400000e-04   7.0000000e-05   1.0600000e-04
   1.8290000e+03   7.1270670e+00   2.3237000e-02   2.4453000e-02   5.1500000e-03  -1.1400000e-04   7.0000000e-05   1.0600000e-04
   1.8300000e+03   7.1309660e+00   5.0000000e-06  -4.4010000e-02   3.6050000e-02  -1.1400000e-04   7.0000000e-05   1.0600000e-04
   1.8310000e+03   7.1348650e+00  -5.2288000e-02  -1.9566000e-02   2.5750000e-02  -1.1400000e-04   7.0000000e-05   1.0600000e-04
   1.8320000e+03   7.1387630e+00  -2.3235000e-02  -3.9123000e-02   2.5750000e-02  -1.1400000e-04   7.0000000e-05   1.0600000e-04
   1.8330000e+03   7.1426620e+00   5.8150000e-03  -3.9119000e-02  -2.0600000e-02  -1.1400000e-04   7.0000000e-05   1.0600000e-04
   1.8340000e+03   7.1465610e+00  -5.8020000e-03  -6.3571000e-02   1.5450000e-02  -1.1400000e-04   7.0000000e-05   1.0600000e-04
   1.8350000e+03   7.1504750e+00   1.1625000e-02  -3.9118000e-02  -4.6350000e-02  -1.1400000e-04   7.0000000e-05   1.0600000e-04
   1.8360000e+03   7.1543570e+00  -1.1617000e-02  -1.9562000e-02   2.5750000e-02  -1.1400000e-04   7.0000000e-05   1.0600000e-04
   1.8370000e+03   7.1582570e+00  -1.1612000e-02  -6.3572000e-02  -1.5450000e-02  -1.1400000e-04   7.0000000e-05   1.0600000e-04
   1.8380000e+03   7.1621550e+00  -1.7424000e-02  -4.4012000e-02   2.0600000e-02  -1.1400000e-04   7.0000000e-05   1.0600000e-04
   1.8390000e+03   7.1660540e+00  -5.8050000e-03  -3.4231000e-02   5.1500000e-03  -1.1400000e-04   7.0000000e-05   1.0600000e-04
   1.8400000e+03   7.1699520e+00  -1.1623000e-02   1.9558000e-02   1.0300000e-02  -1.1400000e-04   7.0000000e-05   1.0600000e-04
   1.8410000e+03   7.1738520e+00  -5.8097000e-02  -2.4458000e-02   5.1500000e-03  -1.1400000e-04   7.0000000e-05   1.0600000e-04
   1.8420000e+03   7.1777500e+00  -6.3907000e-02  -1.9569000e-02   2.0600000e-02  -1.1400000e-04   7.0000000e-05   1.0600000e-04
   1.8430000e+03   7.1816490e+00  -5.8097000e-02  -2.4458000e-02   5.1500000e-03  -1.1400000e-04   7.0000000e-05   1.0600000e-04
   1.8440000e+03   7.1855470e+00  -3.4855000e-02  -3.9125000e-02   3.6050000e-02  -1.1400000e-04   7.0000000e-05   1.0600000e-04
   1.8450000e+03   7.1894460e+00  -5.8110000e-03   9.7790000e-03   2.0600000e-02  -1.1400000e-04   7.0000000e-05   1.0600000e-04
   1.8460000e+03   7.1933450e+00  -1.1620000e-02  -2.0000000e-06  -1.0300000e-02  -1.1400000e-04   7.0000000e-05   1.0600000e-04
   1.8470000e+03   7.1972440e+00   5.8100000e-03   1.0000000e-06  -4.1200000e-02  -1.1400000e-04   7.0000000e-05   1.0600000e-04
   1.8480000e+03   7.2011420e+00  -4.6479000e-02  -4.8960000e-03  -1.0300000e-02  -1.1400000e-04   7.0000000e-05   1.0600000e-04
   1.8490000e+03   7.2050410e+00  -1.1619000e-02  -4.8920000e-03   5.1500000e-03  -1.1400000e-04   7.0000000e-05   1.0600000e-04
   1.8500000e+03   7.2089390e+00   6.0000000e-06  -4.4010000e-02   1.0300000e-02  -1.1400000e-04   7.0000000e-05   1.0600000e-04
   1.8510000e+03   7.2128380e+00   1.1623000e-02  -2.4448000e-02   2.0600000e-02  -1.1400000e-04   7.0000000e-05   1.0600000e-04
   1.8520000e+03   7.2167360e+00  -1.1613000e-02  -5.3792000e-02   1.5450000e-02  -1.1400000e-04   7.0000000e-05   1.0600000e-04
   1.8530000e+03   7.2206350e+00  -5.2283000e-02  -4.8907000e-02  -1.5450000e-02  -1.1400000e-04   7.0000000e-05   1.0600000e-04
   1.8540000e+03   7.2245350e+00  -1.0000000e-06   9.7800000e-03   1.5450000e-02  -1.1400000e-04   7.0000000e-05   1.0600000e-04
   1.8550000e+03   7.2284330e+00  -3.4860000e-02  -5.0000000e-06   2.5750000e-02  -1.1400000e-04   7.0000000e-05   1.0600000e-04
   1.8560000e+03   7.2323310e+00   1.1620000e-02   2.0000000e-06   0.0000000e+00  -1.1400000e-04   7.0000000e-05   1.0600000e-04
   1.8570000e+03   7.2362340e+00   1.1620000e-02   2.0000000e-06   5.1500000e-03  -1.1400000e-04   7.0000000e-05   1.0600000e-04
   1.8580000e+03   7.2401300e+00  -1.7422000e-02  -6.3572000e-02   2.5750000e-02  -1.1400000e-04   7.0000000e-05   1.0600000e-04
   1.8590000e+03   7.2440300e+00  -5.8000000e-03  -7.3351000e-02   0.0000000e+00  -1.1400000e-04   7.0000000e-05   1.0600000e-04
   1.8600000e+03   7.2479290e+00  -1.1615000e-02  -3.9122000e-02   0.0000000e+00  -1.1400000e-04   7.0000000e-05   1.0600000e-04
   1.8610000e+03   7.2518270e+00   2.3243000e-02  -2.4447000e-02  -4.1200000e-02  -1.1400000e-04   7.0000000e-05   1.0600000e-04
   1.8620000e+03   7.2557240e+00   1.0000000e-06  -9.7800000e-03  -2.0600000e-02  -1.1400000e-04   7.0000000e-05   1.0600000e-04
   1.8630000e+03   7.2596240e+00   1.1621000e-02  -4.8890000e-03   0.0000000e+00  -1.1400000e-04   7.0000000e-05   1.0600000e-04
   1.8640000e+03   7.2635230e+00  -5.8050000e-03  -4.4011000e-02  -1.0300000e-02  -1.1400000e-04   7.0000000e-05   1.0600000e-04
   1.8650000e+03   7.2674200e+00  -4.6478000e-02  -1.9566000e-02   2.5750000e-02  -1.1400000e-04   7.0000000e-05   1.0600000e-04
   1.8660000e+03   7.2713190e+00  -1.7423000e-02  -5.3792000e-02  -1.0300000e-02  -1.1400000e-04   7.0000000e-05   1.0600000e-04
   1.8670000e+03   7.2752180e+00  -7.5527000e-02  -2.4460000e-02   5.1500000e-03  -1.1400000e-04   7.0000000e-05   1.0600000e-04
   1.8680000e+03   7.2791170e+00  -1.7422000e-02  -6.3572000e-02  -1.5450000e-02  -1.1400000e-04   7.0000000e-05   1.0600000e-04
   1.8690000e+03   7.2830160e+00  -4.6481000e-02   4.8840000e-03   1.5450000e-02  -1.1400000e-04   7.0000000e-05   1.0600000e-04
   1.8700000e+03   7.2869150e+00   3.0000000e-06  -2.4450000e-02  -5.1500000e-03  -1.1400000e-04   7.0000000e-05   1.0600000e-04
   1.8710000e+03   7.2908130e+00  -7.5525000e-02  -3.4240000e-02   5.1500000e-03  -1.1400000e-04   7.0000000e-05   1.0600000e-04
   1.8720000e+03   7.2947130e+00  -4.6475000e-02  -3.9126000e-02   2.0600000e-02  -1.1400000e-04   7.0000000e-05   1.0600000e-04
   1.8730000e+03   7.2986110e+00   4.0674000e-02  -2.9335000e-02   5.1500000e-03  -1.1400000e-04   7.0000000e-05   1.0600000e-04
   1.8740000e+03   7.3025100e+00  -3.4856000e-02  -2.9345000e-02   2.0600000e-02  -1.1400000e-04   7.0000000e-05   1.0600000e-04
   1.8750000e+03   7.3064080e+00   1.1623000e-02  -2.4448000e-02  -1.5450000e-02  -1.1400000e-04   7.0000000e-05   1.0600000e-04
   1.8760000e+03   7.3103080e+00  -6.3911000e-02   9.7710000e-03   3.6050000e-02  -1.1400000e-04   7.0000000e-05   1.0600000e-04
   1.8770000e+03   7.3142060e+00  -6.9716000e-02  -2.9349000e-02  -2.0600000e-02  -1.1400000e-04   7.0000000e-05   1.0600000e-04
   1.8780000e+03   7.3181050e+00  -2.9045000e-02  -3.4234000e-02   1.5450000e-02  -1.1400000e-04   7.0000000e-05   1.0600000e-04
   1.8790000e+03   7.3220020e+00  -4.0667000e-02  -1.9565000e-02   5.1500000e-03  -1.1400000e-04   7.0000000e-05   1.0600000e-04
   1.8800000e+03   7.3259010e+00   1.1625000e-02  -3.9118000e-02   5.1500000e-03  -1.1400000e-04   7.0000000e-05   1.0600000e-04
   1.8810000e+03   7.3298000e+00   1.7431000e-02  -9.7780000e-03   1.5450000e-02  -1.1400000e-04   7.0000000e-05   1.0600000e-04
   1.8820000e+03   7.3336980e+00   1.7436000e-02  -4.4008000e-02   1.5450000e-02  -1.1400000e-04   7.0000000e-05   1.0600000e-04
   1.8830000e+03   7.3375980e+00   2.3243000e-02  -1.9557000e-02   1.0300000e-02  -1.1400000e-04   7.0000000e-05   1.0600000e-04
   1.8840000e+03   7.3414960e+00   5.8160000e-03  -4.4009000e-02   3.6050000e-02  -1.1400000e-04   7.0000000e-05   1.0600000e-04
   1.8850000e+03   7.3453940e+00   0.0000000e+00   0.0000000e+00   1.5450000e-02  -1.1400000e-04   7.0000000e-05   1.0600000e-04
   1.8860000e+03   7.3492940e+00  -2.3232000e-02  -6.3573000e-02   2.5750000e-02  -1.1400000e-04   7.0000000e-05   1.0600000e-04
   1.8870000e+03   7.3531920e+00  -2.9045000e-02  -3.9124000e-02  -1.0300000e-02  -1.1400000e-04   7.0000000e-05   1.0600000e-04
   1.8880000e+03   7.3570900e+00  -2.3243000e-02   2.4447000e-02   4.1200000e-02  -1.1400000e-04   7.0000000e-05   1.0600000e-04
   1.8890000e+03   7.3609910e+00  -1.7429000e-02  -9.7820000e-03  -5.1500000e-03  -1.1400000e-04   7.0000000e-05   1.0600000e-04
   1.8900000e+03   7.3648880e+00  -1.7430000e-02  -2.0000000e-06   2.5750000e-02  -1.1400000e-04   7.0000000e-05   1.0600000e-04
   1.8910000e+03   7.3687870e+00  -2.9049000e-02  -4.8940000e-03  -5.1500000e-03  -1.1400000e-04   7.0000000e-05   1.0600000e-04
   1.8920000e+03   7.3726850e+00   2.3248000e-02  -5.8677000e-02   2.5750000e-02  -1.1400000e-04   7.0000000e-05   1.0600000e-04
   1.8930000e+03   7.3765850e+00   2.3250000e-02  -7.3347000e-02   0.0000000e+00  -1.1400000e-04   7.0000000e-05   1.0600000e-04
   1.8940000e+03   7.3804820e+00  -1.7420000e-02  -8.3132000e-02   3.6050000e-02  -1.1400000e-04   7.0000000e-05   1.0600000e-04
   1.8950000e+03   7.3843810e+00   6.0000000e-06  -4.8900000e-02  -1.0300000e-02  -1.1400000e-04   7.0000000e-05   1.0600000e-04
   1.8960000e+03   7.3882800e+00  -6.9719000e-02  -9.7880000e-03   2.0600000e-02  -1.1400000e-04   7.0000000e-05   1.0600000e-04
   1.8970000e+03   7.3921790e+00  -2.3241000e-02   4.8870000e-03   5.1500000e-03  -1.1400000e-04   7.0000000e-05   1.0600000e-04
   1.8980000e+03   7.3960770e+00  -5.8040000e-03  -4.8901000e-02  -2.0600000e-02  -1.1400000e-04   7.0000000e-05   1.0600000e-04
   1.8990000e+03   7.3999750e+00  -5.8095000e-02  -3.9127000e-02   2.5750000e-02  -1.1400000e-04   7.0000000e-05   1.0600000e-04
   1.9000000e+03   7.4038750e+00   1.7433000e-02  -2.4448000e-02   2.0600000e-02  -1.1400000e-04   7.0000000e-05   1.0600000e-04
   1.9010000e+03   7.4077730e+00  -7.5525000e-02  -3.9130000e-02   0.0000000e+00  -1.1400000e-04   7.0000000e-05   1.0600000e-04
   1.9020000e+03   7.4116730e+00  -2.3233000e-02  -5.3793000e-02  -4.1200000e-02  -1.1400000e-04   7.0000000e-05   1.0600000e-04
   1.9030000e+03   7.4155720e+00  -6.9717000e-02  -1.9569000e-02   5.1500000e-03  -1.1400000e-04   7.0000000e-05   1.0600000e-04
   1.9040000e+03   7.4194700e+00   5.8140000e-03  -2.9339000e-02  -4.1200000e-02  -1.1400000e-04   7.0000000e-05   1.0600000e-04
   1.9050000e+03   7.4233690e+00  -1.7423000e-02  -5.3792000e-02  -1.0300000e-02  -1.1400000e-04   7.0000000e-05   1.0600000e-04
   1.9060000e+03   7.4272680e+00  -4.6477000e-02  -2.4456000e-02   2.0600000e-02  -1.1400000e-04   7.0000000e-05   1.0600000e-04
   1.9070000e+03   7.4311660e+00   1.1625000e-02  -3.4228000e-02   0.0000000e+00  -1.1400000e-04   7.0000000e-05   1.0600000e-04
   1.9080000e+03   7.4350640e+00  -6.9720000e-02  -9.0000000e-06  -5.1500000e-03  -1.1400000e-04   7.0000000e-05   1.0600000e-04
   1.9090000e+03   7.4389630e+00  -2.3239000e-02  -9.7830000e-03  -1.0300000e-02  -1.1400000e-04   7.0000000e-05   1.0600000e-04
   1.9100000e+03   7.4428620e+00  -5.2290000e-02  -7.0000000e-06  -3.6050000e-02  -1.1400000e-04   7.0000000e-05   1.0600000e-04
   1.9110000e+03   7.4467610e+00  -4.6477000e-02  -1.9566000e-02   1.0300000e-02  -1.1400000e-04   7.0000000e-05   1.0600000e-04
   1.9120000e+03   7.4506790e+00  -2.3235000e-02  -3.9123000e-02  -3.0900000e-02  -1.1400000e-04   7.0000000e-05   1.0600000e-04
   1.9130000e+03   7.4545570e+00  -3.4859000e-02  -9.7850000e-03   0.0000000e+00  -1.1400000e-04   7.0000000e-05   1.0600000e-04
   1.9140000e+03   7.4584560e+00  -2.9042000e-02  -6.3574000e-02  -1.5450000e-02  -1.1400000e-04   7.0000000e-05   1.0600000e-04
   1.9150000e+03   7.4623550e+00  -3.4860000e-02  -5.0000000e-06   5.1500000e-03  -1.1400000e-04   7.0000000e-05   1.0600000e-04
   1.9160000e+03   7.4662530e+00  -1.1622000e-02   1.4668000e-02  -3.0900000e-02  -1.1400000e-04   7.0000000e-05   1.0600000e-04
   1.9170000e+03   7.4701510e+00  -2.3232000e-02  -6.3573000e-02   0.0000000e+00  -1.1400000e-04   7.0000000e-05   1.0600000e-04
   1.9180000e+03   7.4740510e+00  -4.6479000e-02  -9.7860000e-03  -4.1200000e-02  -1.1400000e-04   7.0000000e-05   1.0600000e-04
   1.9190000e+03   7.4779500e+00  -3.4851000e-02  -6.3575000e-02  -1.0300000e-02  -1.1400000e-04   7.0000000e-05   1.0600000e-04
   1.9200000e+03   7.4818480e+00  -2.3235000e-02  -3.4233000e-02  -2.0600000e-02  -1.1400000e-04   7.0000000e-05   1.0600000e-04
   1.9210000e+03   7.4857460e+00  -6.3902000e-02  -5.8689000e-02  -4.1200000e-02  -1.1400000e-04   7.0000000e-05   1.0600000e-04
   1.9220000e+03   7.4896450e+00  -5.8090000e-03  -9.7810000e-03  -1.5450000e-02  -1.1400000e-04   7.0000000e-05   1.0600000e-04
   1.9230000e+03   7.4935430e+00  -4.0664000e-02  -4.4015000e-02  -3.6050000e-02  -1.1400000e-04   7.0000000e-05   1.0600000e-04
   1.9240000e+03   7.4974420e+00   1.1620000e-02   2.0000000e-06  -5.1500000e-02  -1.1400000e-04   7.0000000e-05   1.0600000e-04
   1.9250000e+03   7.5013410e+00   5.8060000e-03   2.9341000e-02  -3.6050000e-02  -1.1400000e-04   7.0000000e-05   1.0600000e-04
   1.9260000e+03   7.5052400e+00   1.7441000e-02  -8.8018000e-02  -6.1800000e-02  -1.1400000e-04   7.0000000e-05   1.0600000e-04
   1.9270000e+03   7.5091380e+00  -5.8020000e-03  -6.3571000e-02  -4.1200000e-02  -1.1400000e-04   7.0000000e-05   1.0600000e-04
   1.9280000e+03   7.5130370e+00  -1.7426000e-02  -2.9342000e-02  -4.6350000e-02  -1.1400000e-04   7.0000000e-05   1.0600000e-04
   1.9290000e+03   7.5169360e+00  -1.7430000e-02  -2.0000000e-06  -2.0600000e-02  -1.1400000e-04   7.0000000e-05   1.0600000e-04
   1.9300000e+03   7.5208340e+00  -1.7431000e-02   9.7780000e-03  -1.5450000e-02  -1.1400000e-04   7.0000000e-05   1.0600000e-04
   1.9310000e+03   7.5247340e+00   1.7430000e-02   2.0000000e-06  -2.0600000e-02  -1.1400000e-04   7.0000000e-05   1.0600000e-04
   1.9320000e+03   7.5286330e+00   4.6481000e-02  -9.7740000e-03  -2.0600000e-02  -1.1400000e-04   7.0000000e-05   1.0600000e-04
   1.9330000e+03   7.5325310e+00  -1.1612000e-02  -5.8682000e-02  -4.1200000e-02  -1.1400000e-04   7.0000000e-05   1.0600000e-04
   1.9340000e+03   7.5364290e+00   4.6484000e-02  -2.9334000e-02  -5.6650000e-02  -1.1400000e-04   7.0000000e-05   1.0600000e-04
   1.9350000e+03   7.5403290e+00   1.7437000e-02  -5.3788000e-02  -5.1500000e-02  -1.1400000e-04   7.0000000e-05   1.0600000e-04
   1.9360000e+03   7.5442270e+00  -5.8070000e-03  -1.9561000e-02   1.0300000e-02  -1.1400000e-04   7.0000000e-05   1.0600000e-04
   1.9370000e+03   7.5481240e+00   2.3243000e-02  -1.9557000e-02  -3.0900000e-02  -1.1400000e-04   7.0000000e-05   1.0600000e-04
   1.9380000e+03   7.5520230e+00  -5.8100000e-02  -8.0000000e-06  -2.0600000e-02  -1.1400000e-04   7.0000000e-05   1.0600000e-04
   1.9390000e+03   7.5559230e+00   2.9053000e-02  -2.4446000e-02  -3.0900000e-02  -1.1400000e-04   7.0000000e-05   1.0600000e-04
   1.9400000e+03   7.5598220e+00  -5.8030000e-03  -4.8901000e-02   0.0000000e+00  -1.1400000e-04   7.0000000e-05   1.0600000e-04
   1.9410000e+03   7.5637200e+00  -2.9047000e-02  -1.9564000e-02  -5.1500000e-03  -1.1400000e-04   7.0000000e-05   1.0600000e-04
   1.9420000e+03   7.5676180e+00  -1.1617000e-02  -1.9562000e-02   3.0900000e-02  -1.1400000e-04   7.0000000e-05   1.0600000e-04
   1.9430000e+03   7.5715170e+00  -4.0666000e-02  -2.9345000e-02  -3.6050000e-02  -1.1400000e-04   7.0000000e-05   1.0600000e-04
   1.9440000e+03   7.5754160e+00   5.8160000e-03  -4.4009000e-02   1.5450000e-02  -1.1400000e-04   7.0000000e-05   1.0600000e-04
   1.9450000e+03   7.5793150e+00  -4.6475000e-02  -3.9126000e-02  -2.5750000e-02  -1.1400000e-04   7.0000000e-05   1.0600000e-04
   1.9460000e+03   7.5832140e+00   5.8105000e-02  -3.4222000e-02   0.0000000e+00  -1.1400000e-04   7.0000000e-05   1.0600000e-04
   1.9470000e+03   7.5871120e+00  -2.3230000e-02  -7.3353000e-02  -4.1200000e-02  -1.1400000e-04   7.0000000e-05   1.0600000e-04
   1.9480000e+03   7.5910110e+00  -5.8097000e-02  -1.9568000e-02   5.1500000e-03  -1.1400000e-04   7.0000000e-05   1.0600000e-04
   1.9490000e+03   7.5949100e+00  -1.7431000e-02   4.8880000e-03  -4.1200000e-02  -1.1400000e-04   7.0000000e-05   1.0600000e-04
   1.9500000e+03   7.5988080e+00  -5.2290000e-02  -7.0000000e-06   2.5750000e-02  -1.1400000e-04   7.0000000e-05   1.0600000e-04
   1.9510000e+03   7.6027070e+00  -1.7429000e-02  -9.7820000e-03  -4.1200000e-02  -1.1400000e-04   7.0000000e-05   1.0600000e-04
   1.9520000e+03   7.6066050e+00  -8.7149000e-02  -9.7920000e-03   3.0900000e-02  -1.1400000e-04   7.0000000e-05   1.0600000e-04
   1.9530000e+03   7.6105050e+00   1.1625000e-02  -3.9118000e-02   1.5450000e-02  -1.1400000e-04   7.0000000e-05   1.0600000e-04
   1.9540000e+03   7.6144030e+00  -3.4852000e-02  -5.8685000e-02   0.0000000e+00  -1.1400000e-04   7.0000000e-05   1.0600000e-04
   1.9550000e+03   7.6183020e+00  -2.3230000e-02  -7.8243000e-02   5.1500000e-02  -1.1400000e-04   7.0000000e-05   1.0600000e-04
   1.9560000e+03   7.6222010e+00   3.4866000e-02  -4.4005000e-02   2.0600000e-02  -1.1400000e-04   7.0000000e-05   1.0600000e-04
   1.9570000e+03   7.6260990e+00  -2.3237000e-02  -1.9563000e-02   6.1800000e-02  -1.1400000e-04   7.0000000e-05   1.0600000e-04
   1.9580000e+03   7.6299980e+00   3.4862000e-02  -1.4666000e-02   3.6050000e-02  -1.1400000e-04   7.0000000e-05   1.0600000e-04
   1.9590000e+03   7.6338970e+00  -5.2294000e-02   2.9334000e-02   2.5750000e-02  -1.1400000e-04   7.0000000e-05   1.0600000e-04
   1.9600000e+03   7.6377950e+00   3.4864000e-02  -3.4226000e-02   2.0600000e-02  -1.1400000e-04   7.0000000e-05   1.0600000e-04
   1.9610000e+03   7.6416940e+00   5.0000000e-06  -3.9120000e-02   3.0900000e-02  -1.1400000e-04   7.0000000e-05   1.0600000e-04
   1.9620000e+03   7.6455940e+00  -5.8060000e-03  -3.4231000e-02   3.0900000e-02  -1.1400000e-04   7.0000000e-05   1.0600000e-04
   1.9630000e+03   7.6494910e+00   5.8210000e-03  -8.8019000e-02   2.0600000e-02  -1.1400000e-04   7.0000000e-05   1.0600000e-04
   1.9640000e+03   7.6533910e+00   3.0000000e-06  -1.9560000e-02   5.1500000e-03  -1.1400000e-04   7.0000000e-05   1.0600000e-04
   1.9650000e+03   7.6572880e+00   3.4863000e-02  -2.4445000e-02   4.6350000e-02  -1.1400000e-04   7.0000000e-05   1.0600000e-04
   1.9660000e+03   7.6612040e+00  -2.3233000e-02  -4.8903000e-02   1.0300000e-02  -1.1400000e-04   7.0000000e-05   1.0600000e-04
   1.9670000e+03   7.6650860e+00  -2.3237000e-02  -2.4453000e-02   4.1200000e-02  -1.1400000e-04   7.0000000e-05   1.0600000e-04
   1.9680000e+03   7.6689850e+00  -2.9044000e-02  -4.4014000e-02   3.0900000e-02  -1.1400000e-04   7.0000000e-05   1.0600000e-04
   1.9690000e+03   7.6728840e+00  -4.6481000e-02   4.8840000e-03   3.6050000e-02  -1.1400000e-04   7.0000000e-05   1.0600000e-04
   1.9700000e+03   7.6767820e+00  -1.1621000e-02   9.7780000e-03   2.0600000e-02  -1.1400000e-04   7.0000000e-05   1.0600000e-04
   1.9710000e+03   7.6806800e+00  -4.6476000e-02  -2.9346000e-02   6.6950000e-02  -1.1400000e-04   7.0000000e-05   1.0600000e-04
   1.9720000e+03   7.6845790e+00   1.0000000e-06  -4.8900000e-03  -2.0600000e-02  -1.1400000e-04   7.0000000e-05   1.0600000e-04
   1.9730000e+03   7.6884780e+00  -6.3907000e-02  -1.9569000e-02   6.6950000e-02  -1.1400000e-04   7.0000000e-05   1.0600000e-04
   1.9740000e+03   7.6923780e+00  -1.7424000e-02  -4.4012000e-02   5.1500000e-03  -1.1400000e-04   7.0000000e-05   1.0600000e-04
   1.9750000e+03   7.6962760e+00  -1.1614000e-02  -4.4012000e-02   3.0900000e-02  -1.1400000e-04   7.0000000e-05   1.0600000e-04
   1.9760000e+03   7.7001750e+00  -2.3239000e-02  -4.8930000e-03  -1.0300000e-02  -1.1400000e-04   7.0000000e-05   1.0600000e-04
   1.9770000e+03   7.7040720e+00   2.0000000e-06  -1.4670000e-02   3.6050000e-02  -1.1400000e-04   7.0000000e-05   1.0600000e-04
   1.9780000e+03   7.7079720e+00  -6.3910000e-02  -9.0000000e-06   1.5450000e-02  -1.1400000e-04   7.0000000e-05   1.0600000e-04
   1.9790000e+03   7.7118710e+00   2.0000000e-06  -1.4670000e-02   5.1500000e-02  -1.1400000e-04   7.0000000e-05   1.0600000e-04
   1.9800000e+03   7.7157680e+00  -5.2288000e-02  -1.4677000e-02   2.5750000e-02  -1.1400000e-04   7.0000000e-05   1.0600000e-04
   1.9810000e+03   7.7196670e+00   5.8170000e-03  -4.8899000e-02   3.6050000e-02  -1.1400000e-04   7.0000000e-05   1.0600000e-04
   1.9820000e+03   7.7235670e+00   1.1628000e-02  -6.3568000e-02   0.0000000e+00  -1.1400000e-04   7.0000000e-05   1.0600000e-04
   1.9830000e+03   7.7274660e+00  -4.0669000e-02  -9.7850000e-03   5.6650000e-02  -1.1400000e-04   7.0000000e-05   1.0600000e-04
   1.9840000e+03   7.7313640e+00   3.0000000e-06  -2.4450000e-02  -5.1500000e-03  -1.1400000e-04   7.0000000e-05   1.0600000e-04
   1.9850000e+03   7.7352620e+00  -4.6474000e-02  -4.4016000e-02   2.5750000e-02  -1.1400000e-04   7.0000000e-05   1.0600000e-04
   1.9860000e+03   7.7391610e+00   2.3242000e-02  -1.4667000e-02   1.5450000e-02  -1.1400000e-04   7.0000000e-05   1.0600000e-04
   1.9870000e+03   7.7430600e+00   1.7440000e-02  -7.3348000e-02   5.6650000e-02  -1.1400000e-04   7.0000000e-05   1.0600000e-04
   1.9880000e+03   7.7469590e+00  -5.8020000e-03  -5.8681000e-02   3.6050000e-02  -1.1400000e-04   7.0000000e-05   1.0600000e-04
   1.9890000e+03   7.7508570e+00  -5.8090000e-03  -4.8910000e-03  -4.6350000e-02  -1.1400000e-04   7.0000000e-05   1.0600000e-04
   1.9900000e+03   7.7547560e+00  -5.8099000e-02  -9.7880000e-03   1.0300000e-02  -1.1400000e-04   7.0000000e-05   1.0600000e-04
   1.9910000e+03   7.7586560e+00   1.7435000e-02  -4.4008000e-02  -8.7550000e-02  -1.1400000e-04   7.0000000e-05   1.0600000e-04
   1.9920000e+03   7.7625540e+00  -5.2291000e-02   4.8840000e-03   1.0300000e-02  -1.1400000e-04   7.0000000e-05   1.0600000e-04
   1.9930000e+03   7.7664530e+00   5.8110000e-03  -9.7790000e-03  -5.1500000e-02  -1.1400000e-04   7.0000000e-05   1.0600000e-04
   1.9940000e+03   7.7703500e+00   8.0000000e-06  -6.3570000e-02  -1.5450000e-02  -1.1400000e-04   7.0000000e-05   1.0600000e-04
   1.9950000e+03   7.7742490e+00  -3.4854000e-02  -4.8904000e-02  -4.6350000e-02  -1.1400000e-04   7.0000000e-05   1.0600000e-04
   1.9960000e+03   7.7781480e+00  -2.3234000e-02  -4.4013000e-02   1.0300000e-02  -1.1400000e-04   7.0000000e-05   1.0600000e-04
   1.9970000e+03   7.7820470e+00  -7.5525000e-02  -3.9130000e-02  -4.6350000e-02  -1.1400000e-04   7.0000000e-05   1.0600000e-04
   1.9980000e+03   7.7859460e+00  -2.3245000e-02   3.9117000e-02   2.0600000e-02  -1.1400000e-04   7.0000000e-05   1.0600000e-04
   1.9990000e+03   7.7898450e+00  -4.6479000e-02  -9.7860000e-03  -3.6050000e-02  -1.1400000e-04   7.0000000e-05   1.0600000e-04
   2.0000000e+03   7.7937430e+00   3.0000000e-06  -1.9560000e-02   5.1500000e-03  -1.1400000e-04   7.0000000e-05   1.0600000e-04
   2.0010000e+03   7.7976420e+00  -4.6473000e-02  -4.8906000e-02  -6.6950000e-02  -1.1400000e-04   7.0000000e-05   1.0600000e-04
   2.0020000e+03   7.8015400e+00  -4.6472000e-02  -5.8686000e-02   1.0300000e-02  -1.1400000e-04   7.0000000e-05   1.0600000e-04
   2.0030000e+03   7.8054390e+00  -1.7427000e-02  -2.4452000e-02  -6.1800000e-02  -1.1400000e-04   7.0000000e-05   1.0600000e-04
   2.0040000e+03   7.8093390e+00  -6.9717000e-02  -2.4459000e-02  -5.1500000e-03  -1.1400000e-04   7.0000000e-05   1.0600000e-04
   2.0050000e+03   7.8132370e+00  -3.4857000e-02  -1.9565000e-02  -4.1200000e-02  -1.1400000e-04   7.0000000e-05   1.0600000e-04
   2.0060000e+03   7.8171350e+00  -5.2284000e-02  -4.4017000e-02   5.1500000e-03  -1.1400000e-04   7.0000000e-05   1.0600000e-04
   2.0070000e+03   7.8210350e+00  -4.0667000e-02  -1.9565000e-02  -4.1200000e-02  -1.1400000e-04   7.0000000e-05   1.0600000e-04
   2.0080000e+03   7.8249330e+00  -1.7425000e-02  -3.9122000e-02  -4.1200000e-02  -1.1400000e-04   7.0000000e-05   1.0600000e-04
   2.0090000e+03   7.8288310e+00  -2.9047000e-02  -1.9564000e-02  -6.1800000e-02  -1.1400000e-04   7.0000000e-05   1.0600000e-04
   2.0100000e+03   7.8327290e+00   1.1626000e-02  -4.4008000e-02  -2.0600000e-02  -1.1400000e-04   7.0000000e-05   1.0600000e-04
   2.0110000e+03   7.8366290e+00  -5.8060000e-03  -2.9341000e-02  -7.2100000e-02  -1.1400000e-04   7.0000000e-05   1.0600000e-04
   2.0120000e+03   7.8405280e+00   1.0000000e-06  -4.8900000e-03  -3.0900000e-02  -1.1400000e-04   7.0000000e-05   1.0600000e-04
   2.0130000e+03   7.8444260e+00   2.3246000e-02  -4.4007000e-02  -5.1500000e-02  -1.1400000e-04   7.0000000e-05   1.0600000e-04
   2.0140000e+03   7.8483240e+00  -6.9717000e-02  -1.9569000e-02  -1.0300000e-02  -1.1400000e-04   7.0000000e-05   1.0600000e-04
   2.0150000e+03   7.8522660e+00   1.1623000e-02  -2.4448000e-02  -6.1800000e-02  -1.1400000e-04   7.0000000e-05   1.0600000e-04
   2.0160000e+03   7.8561240e+00  -1.1615000e-02  -3.9122000e-02  -1.0300000e-02  -1.1400000e-04   7.0000000e-05   1.0600000e-04
   2.0170000e+03   7.8600230e+00   2.9046000e-02   2.9344000e-02  -4.6350000e-02  -1.1400000e-04   7.0000000e-05   1.0600000e-04
   2.0180000e+03   7.8639210e+00   5.8100000e-03   1.0000000e-06  -1.5450000e-02  -1.1400000e-04   7.0000000e-05   1.0600000e-04
   2.0190000e+03   7.8678200e+00  -1.1618000e-02  -1.4672000e-02  -6.1800000e-02  -1.1400000e-04   7.0000000e-05   1.0600000e-04
   2.0200000e+03   7.8717210e+00   2.3246000e-02  -4.4007000e-02  -2.0600000e-02  -1.1400000e-04   7.0000000e-05   1.0600000e-04
   2.0210000e+03   7.8756160e+00  -3.4849000e-02  -8.3135000e-02  -4.1200000e-02  -1.1400000e-04   7.0000000e-05   1.0600000e-04
   2.0220000e+03   7.8795140e+00   5.8160000e-03  -4.4009000e-02  -1.0300000e-02  -1.1400000e-04   7.0000000e-05   1.0600000e-04
   2.0230000e+03   7.8834120e+00  -5.8070000e-03  -1.9561000e-02  -7.2100000e-02  -1.1400000e-04   7.0000000e-05   1.0600000e-04
   2.0240000e+03   7.8873110e+00  -1.7430000e-02  -2.0000000e-06  -5.1500000e-03  -1.1400000e-04   7.0000000e-05   1.0600000e-04
   2.0250000e+03   7.8912100e+00  -1.0000000e-06   4.8900000e-03   2.5750000e-02  -1.1400000e-04   7.0000000e-05   1.0600000e-04
   2.0260000e+03   7.8951090e+00  -7.5531000e-02   9.7710000e-03  -1.0300000e-02  -1.1400000e-04   7.0000000e-05   1.0600000e-04
   2.0270000e+03   7.8990080e+00   3.4863000e-02  -2.4446000e-02   2.0600000e-02  -1.1400000e-04   7.0000000e-05   1.0600000e-04
   2.0280000e+03   7.9029070e+00  -4.0662000e-02  -6.3575000e-02  -1.5450000e-02  -1.1400000e-04   7.0000000e-05   1.0600000e-04
   2.0290000e+03   7.9068050e+00  -3.4854000e-02  -4.4015000e-02   3.0900000e-02  -1.1400000e-04   7.0000000e-05   1.0600000e-04
   2.0300000e+03   7.9107040e+00  -1.1613000e-02  -4.8902000e-02  -2.0600000e-02  -1.1400000e-04   7.0000000e-05   1.0600000e-04
   2.0310000e+03   7.9146020e+00  -5.8097000e-02  -1.9568000e-02   4.1200000e-02  -1.1400000e-04   7.0000000e-05   1.0600000e-04
   2.0320000e+03   7.9185050e+00  -5.8090000e-03  -4.8910000e-03   0.0000000e+00  -1.1400000e-04   7.0000000e-05   1.0600000e-04
   2.0330000e+03   7.9224000e+00  -4.6481000e-02   4.8840000e-03   4.1200000e-02  -1.1400000e-04   7.0000000e-05   1.0600000e-04
   2.0340000e+03   7.9263000e+00  -4.0667000e-02  -1.9565000e-02   0.0000000e+00  -1.1400000e-04   7.0000000e-05   1.0600000e-04
   2.0350000e+03   7.9301970e+00  -5.8095000e-02  -3.9128000e-02   2.5750000e-02  -1.1400000e-04   7.0000000e-05   1.0600000e-04
   2.0360000e+03   7.9340960e+00  -1.7427000e-02  -2.4452000e-02   5.1500000e-03  -1.1400000e-04   7.0000000e-05   1.0600000e-04
   2.0370000e+03   7.9379940e+00   5.0000000e-06  -3.4230000e-02   5.1500000e-03  -1.1400000e-04   7.0000000e-05   1.0600000e-04
   2.0380000e+03   7.9418930e+00  -3.4855000e-02  -3.9125000e-02  -2.5750000e-02  -1.1400000e-04   7.0000000e-05   1.0600000e-04
   2.0390000e+03   7.9457920e+00  -2.3238000e-02  -1.4673000e-02   2.5750000e-02  -1.1400000e-04   7.0000000e-05   1.0600000e-04
   2.0400000e+03   7.9496900e+00  -5.2284000e-02  -4.4017000e-02  -5.1500000e-03  -1.1400000e-04   7.0000000e-05   1.0600000e-04
   2.0410000e+03   7.9535900e+00  -4.6477000e-02  -1.9566000e-02   3.6050000e-02  -1.1400000e-04   7.0000000e-05   1.0600000e-04
   2.0420000e+03   7.9574890e+00  -4.0667000e-02  -2.4455000e-02   3.6050000e-02  -1.1400000e-04   7.0000000e-05   1.0600000e-04
   2.0430000e+03   7.9613870e+00  -7.5526000e-02  -2.9350000e-02   4.6350000e-02  -1.1400000e-04   7.0000000e-05   1.0600000e-04
   2.0440000e+03   7.9652860e+00  -4.0664000e-02  -4.4015000e-02   1.0300000e-02  -1.1400000e-04   7.0000000e-05   1.0600000e-04
   2.0450000e+03   7.9691850e+00  -1.7427000e-02  -2.4452000e-02   1.5450000e-02  -1.1400000e-04   7.0000000e-05   1.0600000e-04
   2.0460000e+03   7.9730850e+00  -1.7431000e-02   9.7780000e-03   1.0300000e-02  -1.1400000e-04   7.0000000e-05   1.0600000e-04
   2.0470000e+03   7.9769840e+00   5.8170000e-03  -5.3789000e-02   1.5450000e-02  -1.1400000e-04   7.0000000e-05   1.0600000e-04
   2.0480000e+03   7.9808820e+00  -6.9719000e-02  -9.7890000e-03   3.0900000e-02  -1.1400000e-04   7.0000000e-05   1.0600000e-04
   2.0490000e+03   7.9847800e+00  -1.1614000e-02  -4.4012000e-02   1.0300000e-02  -1.1400000e-04   7.0000000e-05   1.0600000e-04
   2.0500000e+03   7.9886790e+00  -7.5525000e-02  -3.9130000e-02   4.6350000e-02  -1.1400000e-04   7.0000000e-05   1.0600000e-04
   2.0510000e+03   7.9925780e+00  -2.9053000e-02   2.4446000e-02   3.0900000e-02  -1.1400000e-04   7.0000000e-05   1.0600000e-04
   2.0520000e+03   7.9964750e+00  -1.1620000e-02  -2.0000000e-06   2.0600000e-02  -1.1400000e-04   7.0000000e-05   1.0600000e-04
   2.0530000e+03   8.0003750e+00  -5.8101000e-02   4.8820000e-03   4.6350000e-02  -1.1400000e-04   7.0000000e-05   1.0600000e-04
   2.0540000e+03   8.0042730e+00   2.3241000e-02  -9.7770000e-03   2.0600000e-02  -1.1400000e-04   7.0000000e-05   1.0600000e-04
   2.0550000e+03   8.0081720e+00   8.0000000e-06  -5.8680000e-02   1.0300000e-02  -1.1400000e-04   7.0000000e-05   1.0600000e-04
   2.0560000e+03   8.0120720e+00   5.8180000e-03  -6.3569000e-02  -2.0600000e-02  -1.1400000e-04   7.0000000e-05   1.0600000e-04
   2.0570000e+03   8.0159700e+00  -2.9048000e-02  -1.9563000e-02   2.0600000e-02  -1.1400000e-04   7.0000000e-05   1.0600000e-04
   2.0580000e+03   8.0198670e+00  -4.0671000e-02   4.8850000e-03   2.0600000e-02  -1.1400000e-04   7.0000000e-05   1.0600000e-04
   2.0590000e+03   8.0237660e+00   5.8080000e-03   1.4671000e-02   5.1500000e-03  -1.1400000e-04   7.0000000e-05   1.0600000e-04
   2.0600000e+03   8.0276640e+00  -4.6482000e-02   1.9554000e-02   3.0900000e-02  -1.1400000e-04   7.0000000e-05   1.0600000e-04
   2.0610000e+03   8.0315630e+00   2.3241000e-02  -4.8870000e-03  -5.1500000e-03  -1.1400000e-04   7.0000000e-05   1.0600000e-04
   2.0620000e+03   8.0354620e+00   2.9055000e-02  -3.9116000e-02  -5.1500000e-03  -1.1400000e-04   7.0000000e-05   1.0600000e-04
   2.0630000e+03   8.0393620e+00   3.0000000e-06  -1.9560000e-02  -2.0600000e-02  -1.1400000e-04   7.0000000e-05   1.0600000e-04
   2.0640000e+03   8.0432590e+00   2.3246000e-02  -4.4007000e-02   3.0900000e-02  -1.1400000e-04   7.0000000e-05   1.0600000e-04
   2.0650000e+03   8.0471590e+00  -2.3237000e-02  -1.9563000e-02   1.0300000e-02  -1.1400000e-04   7.0000000e-05   1.0600000e-04
   2.0660000e+03   8.0510560e+00   2.3241000e-02  -4.8870000e-03   1.5450000e-02  -1.1400000e-04   7.0000000e-05   1.0600000e-04
   2.0670000e+03   8.0549550e+00   3.0000000e-06  -1.9560000e-02   5.1500000e-03  -1.1400000e-04   7.0000000e-05   1.0600000e-04
   2.0680000e+03   8.0588540e+00  -5.8090000e-03  -9.7810000e-03   2.5750000e-02  -1.1400000e-04   7.0000000e-05   1.0600000e-04
   2.0690000e+03   8.0627530e+00  -2.9045000e-02  -3.9124000e-02   0.0000000e+00  -1.1400000e-04   7.0000000e-05   1.0600000e-04
   2.0700000e+03   8.0666520e+00  -4.6476000e-02  -2.9346000e-02   5.6650000e-02  -1.1400000e-04   7.0000000e-05   1.0600000e-04
   2.0710000e+03   8.0705500e+00   2.0000000e-06  -1.4670000e-02   1.0300000e-02  -1.1400000e-04   7.0000000e-05   1.0600000e-04
   2.0720000e+03   8.0744490e+00  -2.3234000e-02  -4.4013000e-02  -1.0300000e-02  -1.1400000e-04   7.0000000e-05   1.0600000e-04
   2.0730000e+03   8.0783470e+00  -1.7429000e-02  -4.8920000e-03   0.0000000e+00  -1.1400000e-04   7.0000000e-05   1.0600000e-04
   2.0740000e+03   8.0822460e+00  -4.0667000e-02  -1.9565000e-02  -2.0600000e-02  -1.1400000e-04   7.0000000e-05   1.0600000e-04
   2.0750000e+03   8.0861440e+00  -4.0665000e-02  -3.4235000e-02   5.1500000e-03  -1.1400000e-04   7.0000000e-05   1.0600000e-04
   2.0760000e+03   8.0900440e+00  -5.8100000e-03  -1.0000000e-06   1.5450000e-02  -1.1400000e-04   7.0000000e-05   1.0600000e-04
   2.0770000e+03   8.0939430e+00  -2.9047000e-02  -1.9564000e-02   1.5450000e-02  -1.1400000e-04   7.0000000e-05   1.0600000e-04
   2.0780000e+03   8.0978400e+00  -2.3240000e-02  -3.0000000e-06  -4.1200000e-02  -1.1400000e-04   7.0000000e-05   1.0600000e-04
   2.0790000e+03   8.1017400e+00  -2.3239000e-02  -9.7830000e-03   0.0000000e+00  -1.1400000e-04   7.0000000e-05   1.0600000e-04
   2.0800000e+03   8.1056380e+00   5.8090000e-03   4.8910000e-03  -4.1200000e-02  -1.1400000e-04   7.0000000e-05   1.0600000e-04
   2.0810000e+03   8.1095360e+00  -2.3237000e-02  -2.4453000e-02  -1.0300000e-02  -1.1400000e-04   7.0000000e-05   1.0600000e-04
   2.0820000e+03   8.1134350e+00  -1.1617000e-02  -1.9562000e-02  -2.0600000e-02  -1.1400000e-04   7.0000000e-05   1.0600000e-04
   2.0830000e+03   8.1173330e+00  -2.3237000e-02  -2.4453000e-02   1.5450000e-02  -1.1400000e-04   7.0000000e-05   1.0600000e-04
   2.0840000e+03   8.1212330e+00  -3.4850000e-02  -7.8245000e-02  -1.5450000e-02  -1.1400000e-04   7.0000000e-05   1.0600000e-04
   2.0850000e+03   8.1251320e+00  -1.1621000e-02   4.8880000e-03   2.5750000e-02  -1.1400000e-04   7.0000000e-05   1.0600000e-04
   2.0860000e+03   8.1290290e+00   1.7433000e-02  -2.4448000e-02  -3.6050000e-02  -1.1400000e-04   7.0000000e-05   1.0600000e-04
   2.0870000e+03   8.1329290e+00  -5.8050000e-03  -3.4231000e-02   1.0300000e-02  -1.1400000e-04   7.0000000e-05   1.0600000e-04
   2.0880000e+03   8.1368270e+00  -4.0673000e-02   1.9555000e-02  -2.0600000e-02  -1.1400000e-04   7.0000000e-05   1.0600000e-04
   2.0890000e+03   8.1407270e+00  -2.9043000e-02  -4.8904000e-02  -5.1500000e-03  -1.1400000e-04   7.0000000e-05   1.0600000e-04
   2.0900000e+03   8.1446260e+00  -6.9715000e-02  -4.4018000e-02  -2.0600000e-02  -1.1400000e-04   7.0000000e-05   1.0600000e-04
   2.0910000e+03   8.1485240e+00  -2.9048000e-02  -1.9563000e-02   0.0000000e+00  -1.1400000e-04   7.0000000e-05   1.0600000e-04
   2.0920000e+03   8.1524220e+00  -3.4855000e-02  -3.9124000e-02  -2.5750000e-02  -1.1400000e-04   7.0000000e-05   1.0600000e-04
   2.0930000e+03   8.1563220e+00  -4.6482000e-02   1.4664000e-02   5.1500000e-03  -1.1400000e-04   7.0000000e-05   1.0600000e-04
   2.0940000e+03   8.1602200e+00  -2.9047000e-02  -2.4453000e-02  -2.0600000e-02  -1.1400000e-04   7.0000000e-05   1.0600000e-04
   2.0950000e+03   8.1641180e+00  -2.3234000e-02  -4.8903000e-02   2.5750000e-02  -1.1400000e-04   7.0000000e-05   1.0600000e-04
   2.0960000e+03   8.1680160e+00  -1.1614000e-02  -4.4012000e-02  -1.0300000e-02  -1.1400000e-04   7.0000000e-05   1.0600000e-04
   2.0970000e+03   8.1719160e+00  -6.3913000e-02   1.9551000e-02  -5.1500000e-03  -1.1400000e-04   7.0000000e-05   1.0600000e-04
   2.0980000e+03   8.1758150e+00  -2.3238000e-02  -1.4673000e-02  -2.0600000e-02  -1.1400000e-04   7.0000000e-05   1.0600000e-04
   2.0990000e+03   8.1797140e+00  -2.9045000e-02  -3.4234000e-02  -1.5450000e-02  -1.1400000e-04   7.0000000e-05   1.0600000e-04
   2.1000000e+03   8.1836130e+00  -1.7431000e-02   4.8880000e-03  -2.5750000e-02  -1.1400000e-04   7.0000000e-05   1.0600000e-04
   2.1010000e+03   8.1875100e+00   5.0000000e-06  -3.9120000e-02  -1.5450000e-02  -1.1400000e-04   7.0000000e-05   1.0600000e-04
   2.1020000e+03   8.1914090e+00  -4.0665000e-02  -3.9125000e-02  -1.5450000e-02  -1.1400000e-04   7.0000000e-05   1.0600000e-04
   2.1030000e+03   8.1953080e+00   1.1626000e-02  -4.4008000e-02   1.0300000e-02  -1.1400000e-04   7.0000000e-05   1.0600000e-04
   2.1040000e+03   8.1992060e+00   5.8160000e-03  -4.4009000e-02   1.0300000e-02  -1.1400000e-04   7.0000000e-05   1.0600000e-04
   2.1050000e+03   8.2031050e+00   1.1621000e-02  -9.7780000e-03  -1.0300000e-02  -1.1400000e-04   7.0000000e-05   1.0600000e-04
   2.1060000e+03   8.2070060e+00  -1.7427000e-02  -2.4452000e-02  -1.0300000e-02  -1.1400000e-04   7.0000000e-05   1.0600000e-04
   2.1070000e+03   8.2109020e+00  -2.9047000e-02  -2.4454000e-02  -1.0300000e-02  -1.1400000e-04   7.0000000e-05   1.0600000e-04
   2.1080000e+03   8.2148030e+00   1.7433000e-02  -1.9558000e-02  -4.6350000e-02  -1.1400000e-04   7.0000000e-05   1.0600000e-04
   2.1090000e+03   8.2186990e+00  -5.8020000e-03  -6.3571000e-02  -1.5450000e-02  -1.1400000e-04   7.0000000e-05   1.0600000e-04
   2.1100000e+03   8.2225980e+00   4.0000000e-06  -2.9340000e-02  -1.5450000e-02  -1.1400000e-04   7.0000000e-05   1.0600000e-04
   2.1110000e+03   8.2264980e+00   4.0677000e-02  -4.8895000e-02   5.1500000e-03  -1.1400000e-04   7.0000000e-05   1.0600000e-04
   2.1120000e+03   8.2303960e+00  -4.6474000e-02  -4.4016000e-02  -1.0300000e-02  -1.1400000e-04   7.0000000e-05   1.0600000e-04
   2.1130000e+03   8.2342960e+00  -1.7432000e-02   1.4668000e-02   0.0000000e+00  -1.1400000e-04   7.0000000e-05   1.0600000e-04
   2.1140000e+03   8.2381940e+00  -2.9051000e-02   9.7760000e-03  -1.5450000e-02  -1.1400000e-04   7.0000000e-05   1.0600000e-04
   2.1150000e+03   8.2420920e+00  -3.4861000e-02   4.8850000e-03  -1.5450000e-02  -1.1400000e-04   7.0000000e-05   1.0600000e-04
   2.1160000e+03   8.2459910e+00  -1.1615000e-02  -3.4232000e-02  -2.0600000e-02  -1.1400000e-04   7.0000000e-05   1.0600000e-04
   2.1170000e+03   8.2498890e+00  -5.8050000e-03  -3.9121000e-02   5.1500000e-03  -1.1400000e-04   7.0000000e-05   1.0600000e-04
   2.1180000e+03   8.2537890e+00   5.8180000e-03  -6.3569000e-02  -5.1500000e-03  -1.1400000e-04   7.0000000e-05   1.0600000e-04
   2.1190000e+03   8.2576880e+00  -5.8070000e-03  -2.4451000e-02  -1.5450000e-02  -1.1400000e-04   7.0000000e-05   1.0600000e-04
   2.1200000e+03   8.2615860e+00  -2.3240000e-02  -3.0000000e-06   1.0300000e-02  -1.1400000e-04   7.0000000e-05   1.0600000e-04
   2.1210000e+03   8.2654840e+00  -6.9719000e-02  -4.8990000e-03   0.0000000e+00  -1.1400000e-04   7.0000000e-05   1.0600000e-04
   2.1220000e+03   8.2693830e+00  -5.2291000e-02   4.8830000e-03  -1.0300000e-02  -1.1400000e-04   7.0000000e-05   1.0600000e-04
   2.1230000e+03   8.2732820e+00   5.8130000e-03  -2.4449000e-02   0.0000000e+00  -1.1400000e-04   7.0000000e-05   1.0600000e-04
   2.1240000e+03   8.2771800e+00  -5.2282000e-02  -6.3576000e-02  -1.5450000e-02  -1.1400000e-04   7.0000000e-05   1.0600000e-04
   2.1250000e+03   8.2810780e+00  -3.4858000e-02  -1.9564000e-02  -3.0900000e-02  -1.1400000e-04   7.0000000e-05   1.0600000e-04
   2.1260000e+03   8.2849780e+00  -4.0666000e-02  -2.9345000e-02  -4.1200000e-02  -1.1400000e-04   7.0000000e-05   1.0600000e-04
   2.1270000e+03   8.2888960e+00  -6.3908000e-02  -1.4678000e-02  -1.5450000e-02  -1.1400000e-04   7.0000000e-05   1.0600000e-04
   2.1280000e+03   8.2927760e+00  -5.8099000e-02  -4.8970000e-03  -1.5450000e-02  -1.1400000e-04   7.0000000e-05   1.0600000e-04
   2.1290000e+03   8.2966730e+00  -5.2284000e-02  -4.4017000e-02  -1.5450000e-02  -1.1400000e-04   7.0000000e-05   1.0600000e-04
   2.1300000e+03   8.3005730e+00  -4.0671000e-02   4.8850000e-03  -2.0600000e-02  -1.1400000e-04   7.0000000e-05   1.0600000e-04
   2.1310000e+03   8.3044710e+00  -3.4857000e-02  -1.9565000e-02  -2.5750000e-02  -1.1400000e-04   7.0000000e-05   1.0600000e-04
   2.1320000e+03   8.3083710e+00  -1.7425000e-02  -3.9122000e-02  -1.5450000e-02  -1.1400000e-04   7.0000000e-05   1.0600000e-04
   2.1330000e+03   8.3122690e+00  -5.8030000e-03  -4.8901000e-02  -1.0300000e-02  -1.1400000e-04   7.0000000e-05   1.0600000e-04
   2.1340000e+03   8.3161680e+00   6.3916000e-02  -4.4001000e-02  -2.0600000e-02  -1.1400000e-04   7.0000000e-05   1.0600000e-04
   2.1350000e+03   8.3200670e+00   0.0000000e+00   0.0000000e+00  -5.1500000e-03  -1.1400000e-04   7.0000000e-05   1.0600000e-04
   2.1360000e+03   8.3239650e+00   1.7436000e-02  -4.4008000e-02  -1.0300000e-02  -1.1400000e-04   7.0000000e-05   1.0600000e-04
   2.1370000e+03   8.3278640e+00  -5.8050000e-03  -3.9121000e-02  -2.0600000e-02  -1.1400000e-04   7.0000000e-05   1.0600000e-04
   2.1380000e+03   8.3317620e+00  -5.2288000e-02  -1.4677000e-02   1.0300000e-02  -1.1400000e-04   7.0000000e-05   1.0600000e-04
   2.1390000e+03   8.3356610e+00   1.7433000e-02  -2.4448000e-02  -5.1500000e-03  -1.1400000e-04   7.0000000e-05   1.0600000e-04
   2.1400000e+03   8.3395600e+00  -4.0667000e-02  -1.9565000e-02  -2.0600000e-02  -1.1400000e-04   7.0000000e-05   1.0600000e-04
   2.1410000e+03   8.3434590e+00   1.1622000e-02  -1.4668000e-02  -2.5750000e-02  -1.1400000e-04   7.0000000e-05   1.0600000e-04
   2.1420000e+03   8.3473580e+00   2.3246000e-02  -4.4007000e-02  -3.0900000e-02  -1.1400000e-04   7.0000000e-05   1.0600000e-04
   2.1430000e+03   8.3512570e+00  -2.9043000e-02  -4.8904000e-02   1.5450000e-02  -1.1400000e-04   7.0000000e-05   1.0600000e-04
   2.1440000e+03   8.3551540e+00   5.8140000e-03  -2.9339000e-02  -3.0900000e-02  -1.1400000e-04   7.0000000e-05   1.0600000e-04
   2.1450000e+03   8.3590530e+00  -2.9045000e-02  -3.9124000e-02   2.5750000e-02  -1.1400000e-04   7.0000000e-05   1.0600000e-04
   2.1460000e+03   8.3629510e+00  -1.7430000e-02  -2.0000000e-06  -2.5750000e-02  -1.1400000e-04   7.0000000e-05   1.0600000e-04
   2.1470000e+03   8.3668500e+00  -2.3240000e-02  -3.0000000e-06   0.0000000e+00  -1.1400000e-04   7.0000000e-05   1.0600000e-04
   2.1480000e+03   8.3707490e+00  -1.7423000e-02  -4.8902000e-02   5.1500000e-03  -1.1400000e-04   7.0000000e-05   1.0600000e-04
   2.1490000e+03   8.3746490e+00   1.1624000e-02  -2.9338000e-02  -1.0300000e-02  -1.1400000e-04   7.0000000e-05   1.0600000e-04
   2.1500000e+03   8.3785460e+00  -2.3242000e-02   1.4667000e-02   3.0900000e-02  -1.1400000e-04   7.0000000e-05   1.0600000e-04
   2.1510000e+03   8.3824460e+00  -1.1612000e-02  -5.8682000e-02   0.0000000e+00  -1.1400000e-04   7.0000000e-05   1.0600000e-04
   2.1520000e+03   8.3863430e+00  -2.9042000e-02  -5.8684000e-02   2.5750000e-02  -1.1400000e-04   7.0000000e-05   1.0600000e-04
   2.1530000e+03   8.3902420e+00  -6.3907000e-02  -1.9569000e-02   3.0900000e-02  -1.1400000e-04   7.0000000e-05   1.0600000e-04
   2.1540000e+03   8.3941410e+00  -5.8050000e-03  -3.9121000e-02   2.5750000e-02  -1.1400000e-04   7.0000000e-05   1.0600000e-04
   2.1550000e+03   8.3980400e+00  -4.6482000e-02   1.9554000e-02   2.5750000e-02  -1.1400000e-04   7.0000000e-05   1.0600000e-04
   2.1560000e+03   8.4019390e+00  -3.0000000e-06   2.4450000e-02   1.0300000e-02  -1.1400000e-04   7.0000000e-05   1.0600000e-04
   2.1570000e+03   8.4058370e+00  -4.6474000e-02  -5.3796000e-02   5.1500000e-03  -1.1400000e-04   7.0000000e-05   1.0600000e-04
   2.1580000e+03   8.4097360e+00  -4.6479000e-02  -9.7860000e-03   4.1200000e-02  -1.1400000e-04   7.0000000e-05   1.0600000e-04
   2.1590000e+03   8.4136340e+00  -2.3237000e-02  -2.4453000e-02   2.0600000e-02  -1.1400000e-04   7.0000000e-05   1.0600000e-04
   2.1600000e+03   8.4175330e+00  -8.7143000e-02  -4.8912000e-02   2.5750000e-02  -1.1400000e-04   7.0000000e-05   1.0600000e-04
   2.1610000e+03   8.4214320e+00  -1.0000000e-06   4.8900000e-03  -1.5450000e-02  -1.1400000e-04   7.0000000e-05   1.0600000e-04
   2.1620000e+03   8.4253310e+00  -2.9047000e-02  -2.4454000e-02   1.5450000e-02  -1.1400000e-04   7.0000000e-05   1.0600000e-04
   2.1630000e+03   8.4292300e+00  -2.9045000e-02  -3.9124000e-02   5.1500000e-03  -1.1400000e-04   7.0000000e-05   1.0600000e-04
   2.1640000e+03   8.4331280e+00   5.8180000e-03  -5.8679000e-02   4.6350000e-02  -1.1400000e-04   7.0000000e-05   1.0600000e-04
   2.1650000e+03   8.4370270e+00  -6.3904000e-02  -4.4019000e-02  -1.0300000e-02  -1.1400000e-04   7.0000000e-05   1.0600000e-04
   2.1660000e+03   8.4409260e+00  -2.3236000e-02  -2.9343000e-02   6.1800000e-02  -1.1400000e-04   7.0000000e-05   1.0600000e-04
   2.1670000e+03   8.4448230e+00  -5.2287000e-02  -1.9567000e-02  -3.6050000e-02  -1.1400000e-04   7.0000000e-05   1.0600000e-04
   2.1680000e+03   8.4487220e+00  -1.1617000e-02  -1.9562000e-02   3.6050000e-02  -1.1400000e-04   7.0000000e-05   1.0600000e-04
   2.1690000e+03   8.4526210e+00   2.3243000e-02  -2.4447000e-02  -1.5450000e-02  -1.1400000e-04   7.0000000e-05   1.0600000e-04
   2.1700000e+03   8.4565200e+00  -1.7425000e-02  -3.9122000e-02   0.0000000e+00  -1.1400000e-04   7.0000000e-05   1.0600000e-04
   2.1710000e+03   8.4604200e+00   6.0000000e-06  -4.4010000e-02   1.0300000e-02  -1.1400000e-04   7.0000000e-05   1.0600000e-04
   2.1720000e+03   8.4643180e+00  -1.1613000e-02  -4.8902000e-02   3.6050000e-02  -1.1400000e-04   7.0000000e-05   1.0600000e-04
   2.1730000e+03   8.4682170e+00  -2.9047000e-02  -1.9564000e-02   2.0600000e-02  -1.1400000e-04   7.0000000e-05   1.0600000e-04
   2.1740000e+03   8.4721160e+00  -1.0000000e-06   4.8900000e-03   6.6950000e-02  -1.1400000e-04   7.0000000e-05   1.0600000e-04
   2.1750000e+03   8.4760150e+00  -5.2286000e-02  -2.9347000e-02  -5.1500000e-03  -1.1400000e-04   7.0000000e-05   1.0600000e-04
   2.1760000e+03   8.4799140e+00   5.8150000e-03  -3.4229000e-02   3.0900000e-02  -1.1400000e-04   7.0000000e-05   1.0600000e-04
   2.1770000e+03   8.4838130e+00   2.3243000e-02  -2.4447000e-02  -2.0600000e-02  -1.1400000e-04   7.0000000e-05   1.0600000e-04
   2.1780000e+03   8.4877120e+00   7.0000000e-06  -5.3790000e-02   3.0900000e-02  -1.1400000e-04   7.0000000e-05   1.0600000e-04
   2.1790000e+03   8.4916100e+00   2.3248000e-02  -6.3567000e-02  -5.1500000e-03  -1.1400000e-04   7.0000000e-05   1.0600000e-04
   2.1800000e+03   8.4955090e+00  -5.8097000e-02  -2.4458000e-02   2.0600000e-02  -1.1400000e-04   7.0000000e-05   1.0600000e-04
   2.1810000e+03   8.4994240e+00  -2.9052000e-02   1.4666000e-02   2.5750000e-02  -1.1400000e-04   7.0000000e-05   1.0600000e-04
   2.1820000e+03   8.5033040e+00  -1.1620000e-02  -2.0000000e-06   5.1500000e-02  -1.1400000e-04   7.0000000e-05   1.0600000e-04
   2.1830000e+03   8.5072030e+00   1.7433000e-02  -1.9558000e-02   2.5750000e-02  -1.1400000e-04   7.0000000e-05   1.0600000e-04
   2.1840000e+03   8.5111020e+00   3.4867000e-02  -5.3785000e-02  -4.6350000e-02  -1.1400000e-04   7.0000000e-05   1.0600000e-04
   2.1850000e+03   8.5150010e+00   1.7439000e-02  -6.8458000e-02   0.0000000e+00  -1.1400000e-04   7.0000000e-05   1.0600000e-04
   2.1860000e+03   8.5189000e+00  -2.3236000e-02  -2.9343000e-02  -1.5450000e-02  -1.1400000e-04   7.0000000e-05   1.0600000e-04
   2.1870000e+03   8.5227980e+00  -2.3239000e-02  -4.8930000e-03   0.0000000e+00  -1.1400000e-04   7.0000000e-05   1.0600000e-04
   2.1880000e+03   8.5266960e+00   1.1624000e-02  -2.9339000e-02  -2.5750000e-02  -1.1400000e-04   7.0000000e-05   1.0600000e-04
   2.1890000e+03   8.5305950e+00  -4.6481000e-02   9.7740000e-03   1.0300000e-02  -1.1400000e-04   7.0000000e-05   1.0600000e-04
   2.1900000e+03   8.5344950e+00  -3.4862000e-02   1.4666000e-02  -1.5450000e-02  -1.1400000e-04   7.0000000e-05   1.0600000e-04
   2.1910000e+03   8.5383930e+00  -4.0661000e-02  -7.3355000e-02   0.0000000e+00  -1.1400000e-04   7.0000000e-05   1.0600000e-04
   2.1920000e+03   8.5422920e+00  -2.3234000e-02  -4.8903000e-02  -4.1200000e-02  -1.1400000e-04   7.0000000e-05   1.0600000e-04
   2.1930000e+03   8.5461890e+00   2.3248000e-02  -6.3567000e-02  -5.1500000e-03  -1.1400000e-04   7.0000000e-05   1.0600000e-04
   2.1940000e+03   8.5500890e+00  -5.8097000e-02  -1.9568000e-02  -3.6050000e-02  -1.1400000e-04   7.0000000e-05   1.0600000e-04
   2.1950000e+03   8.5539880e+00  -4.0669000e-02  -4.8950000e-03   1.0300000e-02  -1.1400000e-04   7.0000000e-05   1.0600000e-04
   2.1960000e+03   8.5578850e+00  -4.0669000e-02  -4.8950000e-03  -4.6350000e-02  -1.1400000e-04   7.0000000e-05   1.0600000e-04
   2.1970000e+03   8.5617850e+00   1.0000000e-06  -9.7800000e-03   1.0300000e-02  -1.1400000e-04   7.0000000e-05   1.0600000e-04
   2.1980000e+03   8.5656830e+00   1.1623000e-02  -2.4448000e-02  -3.6050000e-02  -1.1400000e-04   7.0000000e-05   1.0600000e-04
   2.1990000e+03   8.5695840e+00  -5.2283000e-02  -5.3797000e-02  -3.0900000e-02  -1.1400000e-04   7.0000000e-05   1.0600000e-04
   2.2000000e+03   8.5734820e+00  -1.7429000e-02  -4.8920000e-03  -5.1500000e-02  -1.1400000e-04   7.0000000e-05   1.0600000e-04
   2.2010000e+03   8.5773810e+00  -2.9047000e-02  -1.9564000e-02  -3.0900000e-02  -1.1400000e-04   7.0000000e-05   1.0600000e-04
   2.2020000e+03   8.5812800e+00  -6.9717000e-02  -1.9569000e-02  -1.5450000e-02  -1.1400000e-04   7.0000000e-05   1.0600000e-04
   2.2030000e+03   8.5851790e+00  -5.2283000e-02  -5.3797000e-02  -5.6650000e-02  -1.1400000e-04   7.0000000e-05   1.0600000e-04
   2.2040000e+03   8.5890780e+00  -4.0667000e-02  -1.9565000e-02  -5.6650000e-02  -1.1400000e-04   7.0000000e-05   1.0600000e-04
   2.2050000e+03   8.5929770e+00  -3.4853000e-02  -5.3795000e-02  -2.5750000e-02  -1.1400000e-04   7.0000000e-05   1.0600000e-04
   2.2060000e+03   8.5968750e+00  -1.1617000e-02  -2.4452000e-02  -5.1500000e-02  -1.1400000e-04   7.0000000e-05   1.0600000e-04
   2.2070000e+03   8.6007870e+00  -4.6480000e-02  -6.0000000e-06  -5.1500000e-02  -1.1400000e-04   7.0000000e-05   1.0600000e-04
   2.2080000e+03   8.6046720e+00  -1.1621000e-02   9.7780000e-03  -3.6050000e-02  -1.1400000e-04   7.0000000e-05   1.0600000e-04
   2.2090000e+03   8.6085720e+00  -5.2290000e-02  -7.0000000e-06  -1.5450000e-02  -1.1400000e-04   7.0000000e-05   1.0600000e-04
   2.2100000e+03   8.6124690e+00  -5.8050000e-03  -3.4231000e-02  -1.5450000e-02  -1.1400000e-04   7.0000000e-05   1.0600000e-04
   2.2110000e+03   8.6163670e+00  -2.9041000e-02  -6.8464000e-02  -6.1800000e-02  -1.1400000e-04   7.0000000e-05   1.0600000e-04
   2.2120000e+03   8.6202660e+00  -5.8000000e-03  -7.3351000e-02  -5.1500000e-02  -1.1400000e-04   7.0000000e-05   1.0600000e-04
   2.2130000e+03   8.6241650e+00   5.8160000e-03  -4.4009000e-02  -5.6650000e-02  -1.1400000e-04   7.0000000e-05   1.0600000e-04
   2.2140000e+03   8.6280640e+00  -5.2288000e-02  -1.4677000e-02  -4.1200000e-02  -1.1400000e-04   7.0000000e-05   1.0600000e-04
   2.2150000e+03   8.6319630e+00  -2.3243000e-02   2.4447000e-02  -2.0600000e-02  -1.1400000e-04   7.0000000e-05   1.0600000e-04
   2.2160000e+03   8.6358600e+00  -3.4863000e-02   2.4445000e-02  -2.5750000e-02  -1.1400000e-04   7.0000000e-05   1.0600000e-04
   2.2170000e+03   8.6397600e+00  -2.9047000e-02  -1.9564000e-02  -5.1500000e-02  -1.1400000e-04   7.0000000e-05   1.0600000e-04
   2.2180000e+03   8.6436590e+00   8.0000000e-06  -5.8680000e-02  -5.1500000e-02  -1.1400000e-04   7.0000000e-05   1.0600000e-04
   2.2190000e+03   8.6475570e+00   3.4871000e-02  -8.3125000e-02  -4.1200000e-02  -1.1400000e-04   7.0000000e-05   1.0600000e-04
   2.2200000e+03   8.6514570e+00  -1.1614000e-02  -4.8901000e-02   4.1200000e-02  -1.1400000e-04   7.0000000e-05   1.0600000e-04
   2.2210000e+03   8.6553550e+00  -3.4857000e-02  -2.4454000e-02  -1.0300000e-02  -1.1400000e-04   7.0000000e-05   1.0600000e-04
   2.2220000e+03   8.6592530e+00  -7.5528000e-02  -1.9569000e-02   2.0600000e-02  -1.1400000e-04   7.0000000e-05   1.0600000e-04
   2.2230000e+03   8.6631530e+00  -4.0672000e-02   1.9555000e-02  -2.0600000e-02  -1.1400000e-04   7.0000000e-05   1.0600000e-04
   2.2240000e+03   8.6670500e+00  -5.8050000e-03  -3.9121000e-02  -1.0300000e-02  -1.1400000e-04   7.0000000e-05   1.0600000e-04
   2.2250000e+03   8.6709490e+00   5.8150000e-03  -3.9119000e-02  -3.6050000e-02  -1.1400000e-04   7.0000000e-05   1.0600000e-04
   2.2260000e+03   8.6748480e+00   6.0000000e-06  -4.4010000e-02   1.5450000e-02  -1.1400000e-04   7.0000000e-05   1.0600000e-04
   2.2270000e+03   8.6787470e+00  -1.1613000e-02  -4.8902000e-02  -4.1200000e-02  -1.1400000e-04   7.0000000e-05   1.0600000e-04
   2.2280000e+03   8.6826460e+00   3.0000000e-06  -1.9560000e-02   4.6350000e-02  -1.1400000e-04   7.0000000e-05   1.0600000e-04
   2.2290000e+03   8.6865440e+00  -1.7429000e-02  -4.8920000e-03  -3.0900000e-02  -1.1400000e-04   7.0000000e-05   1.0600000e-04
   2.2300000e+03   8.6904420e+00  -1.1617000e-02  -2.4452000e-02   3.6050000e-02  -1.1400000e-04   7.0000000e-05   1.0600000e-04
   2.2310000e+03   8.6943420e+00   3.4864000e-02  -2.9335000e-02  -1.5450000e-02  -1.1400000e-04   7.0000000e-05   1.0600000e-04
   2.2320000e+03   8.6982400e+00  -1.1613000e-02  -5.3792000e-02   3.0900000e-02  -1.1400000e-04   7.0000000e-05   1.0600000e-04
   2.2330000e+03   8.7021400e+00   1.1630000e-02  -7.3348000e-02  -3.6050000e-02  -1.1400000e-04   7.0000000e-05   1.0600000e-04
   2.2340000e+03   8.7060380e+00  -2.3237000e-02  -2.4453000e-02   1.0300000e-02  -1.1400000e-04   7.0000000e-05   1.0600000e-04
   2.2350000e+03   8.7099370e+00   5.8100000e-03   1.0000000e-06  -2.5750000e-02  -1.1400000e-04   7.0000000e-05   1.0600000e-04
   2.2360000e+03   8.7138350e+00  -5.2286000e-02  -2.9347000e-02   3.0900000e-02  -1.1400000e-04   7.0000000e-05   1.0600000e-04
   2.2370000e+03   8.7177340e+00  -1.1617000e-02  -1.9562000e-02   3.6050000e-02  -1.1400000e-04   7.0000000e-05   1.0600000e-04
   2.2380000e+03   8.7216330e+00  -1.7422000e-02  -5.8682000e-02   2.5750000e-02  -1.1400000e-04   7.0000000e-05   1.0600000e-04
   2.2390000e+03   8.7255310e+00  -1.7422000e-02  -6.3572000e-02   4.1200000e-02  -1.1400000e-04   7.0000000e-05   1.0600000e-04
   2.2400000e+03   8.7294290e+00   5.8160000e-03  -4.4009000e-02   2.0600000e-02  -1.1400000e-04   7.0000000e-05   1.0600000e-04
   2.2410000e+03   8.7333290e+00  -6.9718000e-02  -1.4679000e-02   5.6650000e-02  -1.1400000e-04   7.0000000e-05   1.0600000e-04
   2.2420000e+03   8.7372270e+00  -4.6480000e-02  -6.0000000e-06   5.1500000e-02  -1.1400000e-04   7.0000000e-05   1.0600000e-04
   2.2430000e+03   8.7411270e+00  -6.3911000e-02   4.8810000e-03   4.6350000e-02  -1.1400000e-04   7.0000000e-05   1.0600000e-04
   2.2440000e+03   8.7450250e+00  -2.9048000e-02  -1.4674000e-02   3.0900000e-02  -1.1400000e-04   7.0000000e-05   1.0600000e-04
   2.2450000e+03   8.7489230e+00   6.0000000e-06  -4.4010000e-02   3.0900000e-02  -1.1400000e-04   7.0000000e-05   1.0600000e-04
   2.2460000e+03   8.7528230e+00  -3.4851000e-02  -6.8465000e-02   2.0600000e-02  -1.1400000e-04   7.0000000e-05   1.0600000e-04
   2.2470000e+03   8.7567210e+00  -1.7423000e-02  -4.8902000e-02   3.0900000e-02  -1.1400000e-04   7.0000000e-05   1.0600000e-04
   2.2480000e+03   8.7606200e+00  -7.5529000e-02  -4.9000000e-03   3.6050000e-02  -1.1400000e-04   7.0000000e-05   1.0600000e-04
   2.2490000e+03   8.7645190e+00  -4.0668000e-02  -1.4675000e-02   5.1500000e-02  -1.1400000e-04   7.0000000e-05   1.0600000e-04
   2.2500000e+03   8.7684170e+00  -2.9050000e-02  -4.0000000e-06   4.6350000e-02  -1.1400000e-04   7.0000000e-05   1.0600000e-04
   2.2510000e+03   8.7723160e+00  -5.8050000e-03  -3.9121000e-02   4.6350000e-02  -1.1400000e-04   7.0000000e-05   1.0600000e-04
   2.2520000e+03   8.7762160e+00  -2.3232000e-02  -5.8683000e-02   3.6050000e-02  -1.1400000e-04   7.0000000e-05   1.0600000e-04
   2.2530000e+03   8.7801120e+00  -4.6474000e-02  -4.8906000e-02   5.1500000e-02  -1.1400000e-04   7.0000000e-05   1.0600000e-04
   2.2540000e+03   8.7840110e+00  -4.0665000e-02  -4.4015000e-02   2.0600000e-02  -1.1400000e-04   7.0000000e-05   1.0600000e-04
   2.2550000e+03   8.7879100e+00  -4.6478000e-02  -1.4676000e-02   4.6350000e-02  -1.1400000e-04   7.0000000e-05   1.0600000e-04
   2.2560000e+03   8.7918080e+00   1.7435000e-02  -3.9118000e-02   5.1500000e-03  -1.1400000e-04   7.0000000e-05   1.0600000e-04
   2.2570000e+03   8.7957080e+00  -2.3242000e-02   1.4667000e-02   3.6050000e-02  -1.1400000e-04   7.0000000e-05   1.0600000e-04
   2.2580000e+03   8.7996160e+00  -1.7427000e-02  -2.4452000e-02  -5.1500000e-03  -1.1400000e-04   7.0000000e-05   1.0600000e-04
   2.2590000e+03   8.8035030e+00   1.1626000e-02  -4.4008000e-02   3.6050000e-02  -1.1400000e-04   7.0000000e-05   1.0600000e-04
   2.2600000e+03   8.8074030e+00  -1.7429000e-02  -4.8920000e-03   4.1200000e-02  -1.1400000e-04   7.0000000e-05   1.0600000e-04
   2.2610000e+03   8.8113010e+00   2.3247000e-02  -5.3787000e-02   5.1500000e-02  -1.1400000e-04   7.0000000e-05   1.0600000e-04
   2.2620000e+03   8.8152000e+00  -3.4852000e-02  -5.8685000e-02   2.0600000e-02  -1.1400000e-04   7.0000000e-05   1.0600000e-04
   2.2630000e+03   8.8190990e+00  -2.9047000e-02  -1.9564000e-02   2.0600000e-02  -1.1400000e-04   7.0000000e-05   1.0600000e-04
   2.2640000e+03   8.8229980e+00  -5.8090000e-03  -9.7810000e-03  -1.0300000e-02  -1.1400000e-04   7.0000000e-05   1.0600000e-04
   2.2650000e+03   8.8268960e+00  -1.1615000e-02  -3.9122000e-02   2.5750000e-02  -1.1400000e-04   7.0000000e-05   1.0600000e-04
   2.2660000e+03   8.8307950e+00   5.8160000e-03  -4.4009000e-02   2.0600000e-02  -1.1400000e-04   7.0000000e-05   1.0600000e-04
   2.2670000e+03   8.8346940e+00  -2.9044000e-02  -4.4014000e-02   4.1200000e-02  -1.1400000e-04   7.0000000e-05   1.0600000e-04
   2.2680000e+03   8.8385920e+00  -2.3236000e-02  -2.9343000e-02   1.0300000e-02  -1.1400000e-04   7.0000000e-05   1.0600000e-04
   2.2690000e+03   8.8424900e+00  -1.7431000e-02   4.8880000e-03   3.0900000e-02  -1.1400000e-04   7.0000000e-05   1.0600000e-04
   2.2700000e+03   8.8463900e+00  -1.1617000e-02  -1.9562000e-02   1.5450000e-02  -1.1400000e-04   7.0000000e-05   1.0600000e-04
   2.2710000e+03   8.8503190e+00   1.1623000e-02  -1.9558000e-02  -6.1800000e-02  -1.1400000e-04   7.0000000e-05   1.0600000e-04
   2.2720000e+03   8.8541890e+00   1.1627000e-02  -4.8898000e-02   1.0300000e-02  -1.1400000e-04   7.0000000e-05   1.0600000e-04
   2.2730000e+03   8.8580880e+00  -2.3241000e-02   4.8870000e-03  -3.0900000e-02  -1.1400000e-04   7.0000000e-05   1.0600000e-04
   2.2740000e+03   8.8619850e+00  -6.9719000e-02  -9.7890000e-03   1.5450000e-02  -1.1400000e-04   7.0000000e-05   1.0600000e-04
   2.2750000e+03   8.8658840e+00  -2.9046000e-02  -2.9344000e-02  -7.2100000e-02  -1.1400000e-04   7.0000000e-05   1.0600000e-04
   2.2760000e+03   8.8697840e+00  -6.3913000e-02   1.9551000e-02  -5.1500000e-03  -1.1400000e-04   7.0000000e-05   1.0600000e-04
   2.2770000e+03   8.8736820e+00  -2.3239000e-02  -4.8930000e-03  -6.6950000e-02  -1.1400000e-04   7.0000000e-05   1.0600000e-04
   2.2780000e+03   8.8775810e+00   1.7437000e-02  -5.3788000e-02   2.0600000e-02  -1.1400000e-04   7.0000000e-05   1.0600000e-04
   2.2790000e+03   8.8814790e+00  -3.4859000e-02  -4.8950000e-03  -4.1200000e-02  -1.1400000e-04   7.0000000e-05   1.0600000e-04
   2.2800000e+03   8.8853780e+00   2.3248000e-02  -5.8677000e-02   5.1500000e-03  -1.1400000e-04   7.0000000e-05   1.0600000e-04
   2.2810000e+03   8.8892770e+00  -5.2285000e-02  -3.9127000e-02  -4.1200000e-02  -1.1400000e-04   7.0000000e-05   1.0600000e-04
   2.2820000e+03   8.8931740e+00  -1.1621000e-02   4.8880000e-03   1.5450000e-02  -1.1400000e-04   7.0000000e-05   1.0600000e-04
   2.2830000e+03   8.8970730e+00  -5.8070000e-03  -2.4451000e-02  -7.2100000e-02  -1.1400000e-04   7.0000000e-05   1.0600000e-04
   2.2840000e+03   8.9009710e+00  -3.4860000e-02  -5.0000000e-06   2.5750000e-02  -1.1400000e-04   7.0000000e-05   1.0600000e-04
   2.2850000e+03   8.9048710e+00   2.3239000e-02   4.8930000e-03  -7.2100000e-02  -1.1400000e-04   7.0000000e-05   1.0600000e-04
   2.2860000e+03   8.9087700e+00  -4.0662000e-02  -6.3575000e-02  -2.0600000e-02  -1.1400000e-04   7.0000000e-05   1.0600000e-04
   2.2870000e+03   8.9126680e+00   2.3244000e-02  -3.4227000e-02  -4.1200000e-02  -1.1400000e-04   7.0000000e-05   1.0600000e-04
   2.2880000e+03   8.9165720e+00   1.1620000e-02   1.0000000e-06   5.1500000e-03  -1.1400000e-04   7.0000000e-05   1.0600000e-04
   2.2890000e+03   8.9204650e+00   2.9052000e-02  -1.9557000e-02  -6.6950000e-02  -1.1400000e-04   7.0000000e-05   1.0600000e-04
   2.2900000e+03   8.9243650e+00   2.9050000e-02   3.0000000e-06  -5.1500000e-03  -1.1400000e-04   7.0000000e-05   1.0600000e-04
   2.2910000e+03   8.9282640e+00   3.0000000e-06  -2.4450000e-02  -5.1500000e-02  -1.1400000e-04   7.0000000e-05   1.0600000e-04
   2.2920000e+03   8.9321630e+00  -1.0000000e-06   9.7800000e-03  -1.0300000e-02  -1.1400000e-04   7.0000000e-05   1.0600000e-04
   2.2930000e+03   8.9360610e+00  -2.3234000e-02  -4.4013000e-02  -1.5450000e-02  -1.1400000e-04   7.0000000e-05   1.0600000e-04
   2.2940000e+03   8.9399600e+00  -4.6475000e-02  -3.9126000e-02  -2.5750000e-02  -1.1400000e-04   7.0000000e-05   1.0600000e-04
   2.2950000e+03   8.9438590e+00  -4.0666000e-02  -2.9345000e-02  -4.1200000e-02  -1.1400000e-04   7.0000000e-05   1.0600000e-04
   2.2960000e+03   8.9477560e+00   2.9056000e-02  -4.4006000e-02  -3.0900000e-02  -1.1400000e-04   7.0000000e-05   1.0600000e-04
   2.2970000e+03   8.9516540e+00   1.1625000e-02  -3.9118000e-02  -7.2100000e-02  -1.1400000e-04   7.0000000e-05   1.0600000e-04
   2.2980000e+03   8.9555530e+00  -3.4859000e-02  -9.7850000e-03  -2.5750000e-02  -1.1400000e-04   7.0000000e-05   1.0600000e-04
   2.2990000e+03   8.9594530e+00  -2.3233000e-02  -5.3793000e-02  -7.2100000e-02  -1.1400000e-04   7.0000000e-05   1.0600000e-04
   2.3000000e+03   8.9633510e+00  -4.0666000e-02  -2.9345000e-02  -5.1500000e-03  -1.1400000e-04   7.0000000e-05   1.0600000e-04
   2.3010000e+03   8.9672500e+00  -1.1618000e-02  -1.4672000e-02  -5.6650000e-02  -1.1400000e-04   7.0000000e-05   1.0600000e-04
   2.3020000e+03   8.9711480e+00  -2.9043000e-02  -5.3794000e-02  -1.5450000e-02  -1.1400000e-04   7.0000000e-05   1.0600000e-04
   2.3030000e+03   8.9750470e+00  -2.3240000e-02  -3.0000000e-06  -5.6650000e-02  -1.1400000e-04   7.0000000e-05   1.0600000e-04
   2.3040000e+03   8.9789460e+00  -1.7427000e-02  -1.9562000e-02  -4.1200000e-02  -1.1400000e-04   7.0000000e-05   1.0600000e-04
   2.3050000e+03   8.9828460e+00  -2.9044000e-02  -4.4014000e-02  -4.1200000e-02  -1.1400000e-04   7.0000000e-05   1.0600000e-04
   2.3060000e+03   8.9867450e+00  -5.2285000e-02  -3.4237000e-02   1.0300000e-02  -1.1400000e-04   7.0000000e-05   1.0600000e-04
   2.3070000e+03   8.9906440e+00  -1.1619000e-02  -9.7820000e-03   2.5750000e-02  -1.1400000e-04   7.0000000e-05   1.0600000e-04
   2.3080000e+03   8.9945420e+00  -7.5525000e-02  -3.9130000e-02  -1.0300000e-02  -1.1400000e-04   7.0000000e-05   1.0600000e-04
   2.3090000e+03   8.9984410e+00  -3.4852000e-02  -5.8685000e-02   1.0300000e-02  -1.1400000e-04   7.0000000e-05   1.0600000e-04
   2.3100000e+03   9.0023380e+00  -1.1621000e-02   4.8880000e-03  -1.0300000e-02  -1.1400000e-04   7.0000000e-05   1.0600000e-04
   2.3110000e+03   9.0062360e+00  -8.7153000e-02   1.9548000e-02   5.1500000e-02  -1.1400000e-04   7.0000000e-05   1.0600000e-04
   2.3120000e+03   9.0101360e+00  -2.3237000e-02  -2.4453000e-02   1.5450000e-02  -1.1400000e-04   7.0000000e-05   1.0600000e-04
   2.3130000e+03   9.0140340e+00  -6.3907000e-02  -1.9569000e-02   6.1800000e-02  -1.1400000e-04   7.0000000e-05   1.0600000e-04
   2.3140000e+03   9.0179320e+00  -1.7422000e-02  -6.3572000e-02  -3.0900000e-02  -1.1400000e-04   7.0000000e-05   1.0600000e-04
   2.3150000e+03   9.0218320e+00  -3.4853000e-02  -5.8684000e-02   4.1200000e-02  -1.1400000e-04   7.0000000e-05   1.0600000e-04
   2.3160000e+03   9.0257310e+00   2.9053000e-02  -2.4447000e-02  -5.1500000e-03  -1.1400000e-04   7.0000000e-05   1.0600000e-04
   2.3170000e+03   9.0296290e+00  -4.6481000e-02   9.7740000e-03   5.1500000e-02  -1.1400000e-04   7.0000000e-05   1.0600000e-04
   2.3180000e+03   9.0335280e+00  -7.5531000e-02   4.8810000e-03  -2.0600000e-02  -1.1400000e-04   7.0000000e-05   1.0600000e-04
   2.3190000e+03   9.0374270e+00  -5.8120000e-03   1.9559000e-02   2.0600000e-02  -1.1400000e-04   7.0000000e-05   1.0600000e-04
   2.3200000e+03   9.0413260e+00   2.3244000e-02  -3.4227000e-02  -2.0600000e-02  -1.1400000e-04   7.0000000e-05   1.0600000e-04
   2.3210000e+03   9.0452240e+00   5.8190000e-03  -6.8459000e-02   1.5450000e-02  -1.1400000e-04   7.0000000e-05   1.0600000e-04
   2.3220000e+03   9.0491240e+00  -3.4855000e-02  -3.4235000e-02  -3.0900000e-02  -1.1400000e-04   7.0000000e-05   1.0600000e-04
   2.3230000e+03   9.0530210e+00  -1.7427000e-02  -2.4452000e-02   4.1200000e-02  -1.1400000e-04   7.0000000e-05   1.0600000e-04
   2.3240000e+03   9.0569210e+00  -1.0000000e-06   4.8900000e-03  -1.5450000e-02  -1.1400000e-04   7.0000000e-05   1.0600000e-04
   2.3250000e+03   9.0608180e+00  -4.0667000e-02  -2.4455000e-02   2.5750000e-02  -1.1400000e-04   7.0000000e-05   1.0600000e-04
   2.3260000e+03   9.0647160e+00  -1.1617000e-02  -1.9562000e-02   3.0900000e-02  -1.1400000e-04   7.0000000e-05   1.0600000e-04
   2.3270000e+03   9.0686150e+00   1.1628000e-02  -5.8678000e-02   2.0600000e-02  -1.1400000e-04   7.0000000e-05   1.0600000e-04
   2.3280000e+03   9.0725150e+00   1.0000000e-06  -9.7800000e-03   4.1200000e-02  -1.1400000e-04   7.0000000e-05   1.0600000e-04
   2.3290000e+03   9.0764130e+00   5.8140000e-03  -2.9339000e-02   3.0900000e-02  -1.1400000e-04   7.0000000e-05   1.0600000e-04
   2.3300000e+03   9.0803120e+00  -2.9048000e-02  -1.4674000e-02   2.5750000e-02  -1.1400000e-04   7.0000000e-05   1.0600000e-04
   2.3310000e+03   9.0842090e+00   1.1620000e-02   2.0000000e-06   2.0600000e-02  -1.1400000e-04   7.0000000e-05   1.0600000e-04
   2.3320000e+03   9.0881090e+00   4.0675000e-02  -3.9115000e-02   1.5450000e-02  -1.1400000e-04   7.0000000e-05   1.0600000e-04
   2.3330000e+03   9.0920080e+00  -3.4855000e-02  -3.9125000e-02   0.0000000e+00  -1.1400000e-04   7.0000000e-05   1.0600000e-04
   2.3340000e+03   9.0959070e+00   5.2297000e-02  -5.3783000e-02   2.5750000e-02  -1.1400000e-04   7.0000000e-05   1.0600000e-04
   2.3350000e+03   9.0998070e+00  -2.3234000e-02  -4.4013000e-02   2.5750000e-02  -1.1400000e-04   7.0000000e-05   1.0600000e-04
   2.3360000e+03   9.1037030e+00  -2.9046000e-02  -2.9344000e-02   6.1800000e-02  -1.1400000e-04   7.0000000e-05   1.0600000e-04
   2.3370000e+03   9.1076030e+00   1.1619000e-02   4.8920000e-03   5.6650000e-02  -1.1400000e-04   7.0000000e-05   1.0600000e-04
   2.3380000e+03   9.1115030e+00  -5.2290000e-02  -7.0000000e-06   1.5450000e-02  -1.1400000e-04   7.0000000e-05   1.0600000e-04
   2.3390000e+03   9.1154010e+00   7.0000000e-06  -4.8900000e-02   5.6650000e-02  -1.1400000e-04   7.0000000e-05   1.0600000e-04
   2.3400000e+03   9.1192980e+00  -1.7426000e-02  -2.9342000e-02   4.1200000e-02  -1.1400000e-04   7.0000000e-05   1.0600000e-04
   2.3410000e+03   9.1231970e+00  -2.9044000e-02  -4.4014000e-02   0.0000000e+00  -1.1400000e-04   7.0000000e-05   1.0600000e-04
   2.3420000e+03   9.1270960e+00  -4.6477000e-02  -1.9566000e-02   1.5450000e-02  -1.1400000e-04   7.0000000e-05   1.0600000e-04
   2.3430000e+03   9.1309950e+00  -1.1624000e-02   2.9338000e-02  -1.0300000e-02  -1.1400000e-04   7.0000000e-05   1.0600000e-04
   2.3440000e+03   9.1348930e+00  -5.8101000e-02   9.7720000e-03   2.5750000e-02  -1.1400000e-04   7.0000000e-05   1.0600000e-04
   2.3450000e+03   9.1387910e+00  -1.7429000e-02  -4.8920000e-03   5.1500000e-03  -1.1400000e-04   7.0000000e-05   1.0600000e-04
   2.3460000e+03   9.1426910e+00  -5.8080000e-03  -1.9561000e-02   1.5450000e-02  -1.1400000e-04   7.0000000e-05   1.0600000e-04
   2.3470000e+03   9.1465890e+00  -2.3242000e-02   1.9557000e-02   2.0600000e-02  -1.1400000e-04   7.0000000e-05   1.0600000e-04
   2.3480000e+03   9.1504900e+00   8.0000000e-06  -6.3570000e-02   5.1500000e-02  -1.1400000e-04   7.0000000e-05   1.0600000e-04
   2.3490000e+03   9.1543870e+00  -4.6474000e-02  -4.8906000e-02   5.1500000e-03  -1.1400000e-04   7.0000000e-05   1.0600000e-04
   2.3500000e+03   9.1582870e+00  -5.8080000e-03  -1.9561000e-02   4.6350000e-02  -1.1400000e-04   7.0000000e-05   1.0600000e-04
   2.3510000e+03   9.1621850e+00  -3.4859000e-02  -9.7850000e-03   0.0000000e+00  -1.1400000e-04   7.0000000e-05   1.0600000e-04
   2.3520000e+03   9.1660830e+00   6.3911000e-02  -9.7710000e-03   2.0600000e-02  -1.1400000e-04   7.0000000e-05   1.0600000e-04
   2.3530000e+03   9.1699820e+00   2.3232000e-02   5.8683000e-02  -1.5450000e-02  -1.1400000e-04   7.0000000e-05   1.0600000e-04
   2.3540000e+03   9.1738800e+00  -2.9042000e-02  -5.8684000e-02   2.0600000e-02  -1.1400000e-04   7.0000000e-05   1.0600000e-04
   2.3550000e+03   9.1777790e+00  -1.1613000e-02  -5.3792000e-02  -5.1500000e-03  -1.1400000e-04   7.0000000e-05   1.0600000e-04
   2.3560000e+03   9.1816780e+00  -1.1614000e-02  -4.4012000e-02  -3.6050000e-02  -1.1400000e-04   7.0000000e-05   1.0600000e-04
   2.3570000e+03   9.1855760e+00   6.3919000e-02  -6.3561000e-02  -1.0300000e-02  -1.1400000e-04   7.0000000e-05   1.0600000e-04
   2.3580000e+03   9.1894760e+00   2.0000000e-06  -1.4670000e-02   5.1500000e-03  -1.1400000e-04   7.0000000e-05   1.0600000e-04
   2.3590000e+03   9.1933750e+00  -3.4861000e-02   9.7750000e-03   1.0300000e-02  -1.1400000e-04   7.0000000e-05   1.0600000e-04
   2.3600000e+03   9.1972720e+00  -6.3907000e-02  -2.4459000e-02   1.0300000e-02  -1.1400000e-04   7.0000000e-05   1.0600000e-04
   2.3610000e+03   9.2011720e+00  -4.0666000e-02  -2.9345000e-02   3.6050000e-02  -1.1400000e-04   7.0000000e-05   1.0600000e-04
   2.3620000e+03   9.2050700e+00   1.1626000e-02  -4.4008000e-02  -6.1800000e-02  -1.1400000e-04   7.0000000e-05   1.0600000e-04
   2.3630000e+03   9.2089690e+00   7.0000000e-06  -4.8900000e-02  -5.1500000e-03  -1.1400000e-04   7.0000000e-05   1.0600000e-04
   2.3640000e+03   9.2128690e+00  -4.6476000e-02  -2.9346000e-02  -4.1200000e-02  -1.1400000e-04   7.0000000e-05   1.0600000e-04
   2.3650000e+03   9.2167660e+00  -6.3909000e-02  -9.7890000e-03  -5.1500000e-03  -1.1400000e-04   7.0000000e-05   1.0600000e-04
   2.3660000e+03   9.2206650e+00  -1.1616000e-02  -2.9342000e-02  -3.6050000e-02  -1.1400000e-04   7.0000000e-05   1.0600000e-04
   2.3670000e+03   9.2245650e+00  -5.2287000e-02  -1.9567000e-02   5.1500000e-03  -1.1400000e-04   7.0000000e-05   1.0600000e-04
   2.3680000e+03   9.2284610e+00   2.9058000e-02  -6.3566000e-02  -4.1200000e-02  -1.1400000e-04   7.0000000e-05   1.0600000e-04
   2.3690000e+03   9.2323620e+00   1.1626000e-02  -4.4008000e-02  -4.1200000e-02  -1.1400000e-04   7.0000000e-05   1.0600000e-04
   2.3700000e+03   9.2362590e+00  -4.6477000e-02  -1.9566000e-02  -5.1500000e-03  -1.1400000e-04   7.0000000e-05   1.0600000e-04
   2.3710000e+03   9.2401580e+00  -2.3239000e-02  -4.8930000e-03   0.0000000e+00  -1.1400000e-04   7.0000000e-05   1.0600000e-04
   2.3720000e+03   9.2440570e+00  -4.0671000e-02   9.7750000e-03  -4.1200000e-02  -1.1400000e-04   7.0000000e-05   1.0600000e-04
   2.3730000e+03   9.2479550e+00   2.9055000e-02  -3.9116000e-02   2.5750000e-02  -1.1400000e-04   7.0000000e-05   1.0600000e-04
   2.3740000e+03   9.2518530e+00  -1.7424000e-02  -4.4012000e-02  -6.1800000e-02  -1.1400000e-04   7.0000000e-05   1.0600000e-04
   2.3750000e+03   9.2557530e+00  -4.6473000e-02  -5.3796000e-02   0.0000000e+00  -1.1400000e-04   7.0000000e-05   1.0600000e-04
   2.3760000e+03   9.2596510e+00   5.8160000e-03  -4.4009000e-02  -3.0900000e-02  -1.1400000e-04   7.0000000e-05   1.0600000e-04
   2.3770000e+03   9.2635520e+00  -1.1617000e-02  -2.4452000e-02   1.0300000e-02  -1.1400000e-04   7.0000000e-05   1.0600000e-04
   2.3780000e+03   9.2674500e+00   3.4858000e-02   1.9564000e-02  -4.6350000e-02  -1.1400000e-04   7.0000000e-05   1.0600000e-04
   2.3790000e+03   9.2713490e+00   3.4860000e-02   4.0000000e-06  -1.0300000e-02  -1.1400000e-04   7.0000000e-05   1.0600000e-04
   2.3800000e+03   9.2752460e+00   5.8150000e-03  -4.4009000e-02  -3.6050000e-02  -1.1400000e-04   7.0000000e-05   1.0600000e-04
   2.3810000e+03   9.2791450e+00   1.1621000e-02  -9.7790000e-03   1.5450000e-02  -1.1400000e-04   7.0000000e-05   1.0600000e-04
   2.3820000e+03   9.2830450e+00  -1.7424000e-02  -5.3792000e-02   0.0000000e+00  -1.1400000e-04   7.0000000e-05   1.0600000e-04
   2.3830000e+03   9.2869420e+00  -5.8020000e-03  -5.8681000e-02  -1.0300000e-02  -1.1400000e-04   7.0000000e-05   1.0600000e-04
   2.3840000e+03   9.2908400e+00  -7.5528000e-02  -1.4680000e-02   0.0000000e+00  -1.1400000e-04   7.0000000e-05   1.0600000e-04
   2.3850000e+03   9.2947400e+00  -1.7424000e-02  -4.4012000e-02  -2.0600000e-02  -1.1400000e-04   7.0000000e-05   1.0600000e-04
   2.3860000e+03   9.2986380e+00  -3.4859000e-02  -4.8950000e-03  -5.1500000e-02  -1.1400000e-04   7.0000000e-05   1.0600000e-04
   2.3870000e+03   9.3025380e+00  -4.0675000e-02   3.4225000e-02  -2.0600000e-02  -1.1400000e-04   7.0000000e-05   1.0600000e-04
   2.3880000e+03   9.3064370e+00  -5.2284000e-02  -4.4017000e-02  -2.5750000e-02  -1.1400000e-04   7.0000000e-05   1.0600000e-04
   2.3890000e+03   9.3103340e+00  -5.2286000e-02  -2.9347000e-02  -5.1500000e-03  -1.1400000e-04   7.0000000e-05   1.0600000e-04
   2.3900000e+03   9.3142340e+00   8.0000000e-06  -5.8680000e-02  -1.5450000e-02  -1.1400000e-04   7.0000000e-05   1.0600000e-04
   2.3910000e+03   9.3181320e+00  -3.4851000e-02  -6.8465000e-02  -2.0600000e-02  -1.1400000e-04   7.0000000e-05   1.0600000e-04
   2.3920000e+03   9.3220310e+00  -2.3239000e-02  -4.8930000e-03  -6.6950000e-02  -1.1400000e-04   7.0000000e-05   1.0600000e-04
   2.3930000e+03   9.3259300e+00  -3.4859000e-02  -9.7850000e-03   0.0000000e+00  -1.1400000e-04   7.0000000e-05   1.0600000e-04
   2.3940000e+03   9.3298280e+00  -7.5528000e-02  -1.4680000e-02  -2.0600000e-02  -1.1400000e-04   7.0000000e-05   1.0600000e-04
   2.3950000e+03   9.3337270e+00  -2.9047000e-02  -1.9564000e-02   2.5750000e-02  -1.1400000e-04   7.0000000e-05   1.0600000e-04
   2.3960000e+03   9.3376260e+00  -4.0670000e-02  -5.0000000e-06   1.0300000e-02  -1.1400000e-04   7.0000000e-05   1.0600000e-04
   2.3970000e+03   9.3415230e+00   1.1626000e-02  -4.4008000e-02  -2.0600000e-02  -1.1400000e-04   7.0000000e-05   1.0600000e-04
   2.3980000e+03   9.3454220e+00  -4.6480000e-02  -6.0000000e-06   2.0600000e-02  -1.1400000e-04   7.0000000e-05   1.0600000e-04
   2.3990000e+03   9.3493220e+00   2.9051000e-02  -4.8860000e-03   0.0000000e+00  -1.1400000e-04   7.0000000e-05   1.0600000e-04
   2.4000000e+03   9.3532200e+00   5.8100000e-03   1.0000000e-06   1.0300000e-02  -1.1400000e-04   7.0000000e-05   1.0600000e-04
   2.4010000e+03   9.3571190e+00   5.8150000e-03  -3.4229000e-02   5.1500000e-03  -1.1400000e-04   7.0000000e-05   1.0600000e-04
   2.4020000e+03   9.3610170e+00   4.6489000e-02  -6.8454000e-02   1.0300000e-02  -1.1400000e-04   7.0000000e-05   1.0600000e-04
   2.4030000e+03   9.3649160e+00   1.1623000e-02  -2.4448000e-02  -4.6350000e-02  -1.1400000e-04   7.0000000e-05   1.0600000e-04
   2.4040000e+03   9.3688150e+00  -1.1617000e-02  -1.9562000e-02   2.5750000e-02  -1.1400000e-04   7.0000000e-05   1.0600000e-04
   2.4050000e+03   9.3727140e+00  -1.1619000e-02  -4.8920000e-03  -5.1500000e-03  -1.1400000e-04   7.0000000e-05   1.0600000e-04
   2.4060000e+03   9.3766130e+00  -5.8100000e-03  -1.0000000e-06   3.0900000e-02  -1.1400000e-04   7.0000000e-05   1.0600000e-04
   2.4070000e+03   9.3805120e+00   2.3245000e-02  -3.9117000e-02   5.1500000e-03  -1.1400000e-04   7.0000000e-05   1.0600000e-04
   2.4080000e+03   9.3844100e+00  -5.8050000e-03  -4.4011000e-02   2.0600000e-02  -1.1400000e-04   7.0000000e-05   1.0600000e-04
   2.4090000e+03   9.3883090e+00   2.3246000e-02  -5.3787000e-02   5.1500000e-03  -1.1400000e-04   7.0000000e-05   1.0600000e-04
   2.4100000e+03   9.3922080e+00  -2.3234000e-02  -5.3793000e-02   4.1200000e-02  -1.1400000e-04   7.0000000e-05   1.0600000e-04
   2.4110000e+03   9.3961140e+00  -2.9051000e-02   9.7770000e-03   5.1500000e-03  -1.1400000e-04   7.0000000e-05   1.0600000e-04
   2.4120000e+03   9.4000030e+00  -3.4859000e-02  -9.7840000e-03   3.0900000e-02  -1.1400000e-04   7.0000000e-05   1.0600000e-04
   2.4130000e+03   9.4039020e+00  -1.1620000e-02  -1.0000000e-06  -5.1500000e-03  -1.1400000e-04   7.0000000e-05   1.0600000e-04
   2.4140000e+03   9.4078020e+00   2.3239000e-02   4.8930000e-03   0.0000000e+00  -1.1400000e-04   7.0000000e-05   1.0600000e-04
   2.4150000e+03   9.4117000e+00  -6.9724000e-02   2.9331000e-02   3.0900000e-02  -1.1400000e-04   7.0000000e-05   1.0600000e-04
   2.4160000e+03   9.4156000e+00  -4.0663000e-02  -5.3795000e-02   1.5450000e-02  -1.1400000e-04   7.0000000e-05   1.0600000e-04
   2.4170000e+03   9.4194970e+00  -5.2282000e-02  -5.8687000e-02   2.5750000e-02  -1.1400000e-04   7.0000000e-05   1.0600000e-04
   2.4180000e+03   9.4233960e+00  -3.4855000e-02  -3.9125000e-02  -1.0300000e-02  -1.1400000e-04   7.0000000e-05   1.0600000e-04
   2.4190000e+03   9.4272950e+00   7.0000000e-06  -5.3790000e-02   2.5750000e-02  -1.1400000e-04   7.0000000e-05   1.0600000e-04
   2.4200000e+03   9.4311950e+00   5.8110000e-03  -4.8890000e-03   5.1500000e-03  -1.1400000e-04   7.0000000e-05   1.0600000e-04
   2.4210000e+03   9.4350930e+00  -6.3913000e-02   2.4441000e-02   1.5450000e-02  -1.1400000e-04   7.0000000e-05   1.0600000e-04
   2.4220000e+03   9.4389930e+00  -5.8098000e-02  -1.4678000e-02   3.6050000e-02  -1.1400000e-04   7.0000000e-05   1.0600000e-04
   2.4230000e+03   9.4428910e+00  -2.3237000e-02  -1.9563000e-02   0.0000000e+00  -1.1400000e-04   7.0000000e-05   1.0600000e-04
   2.4240000e+03   9.4467900e+00  -2.3233000e-02  -5.3793000e-02   0.0000000e+00  -1.1400000e-04   7.0000000e-05   1.0600000e-04
   2.4250000e+03   9.4506880e+00  -2.3234000e-02  -4.4013000e-02  -1.0300000e-02  -1.1400000e-04   7.0000000e-05   1.0600000e-04
   2.4260000e+03   9.4545860e+00  -4.0667000e-02  -2.4455000e-02   1.5450000e-02  -1.1400000e-04   7.0000000e-05   1.0600000e-04
   2.4270000e+03   9.4584850e+00  -6.9720000e-02  -9.0000000e-06   1.0300000e-02  -1.1400000e-04   7.0000000e-05   1.0600000e-04
   2.4280000e+03   9.4623830e+00  -2.9050000e-02  -4.0000000e-06  -1.0300000e-02  -1.1400000e-04   7.0000000e-05   1.0600000e-04
   2.4290000e+03   9.4662820e+00  -4.6477000e-02  -1.9566000e-02   5.1500000e-03  -1.1400000e-04   7.0000000e-05   1.0600000e-04
   2.4300000e+03   9.4701810e+00  -2.3233000e-02  -5.3793000e-02   1.5450000e-02  -1.1400000e-04   7.0000000e-05   1.0600000e-04
   2.4310000e+03   9.4740800e+00   2.9054000e-02  -2.9336000e-02  -5.1500000e-03  -1.1400000e-04   7.0000000e-05   1.0600000e-04
   2.4320000e+03   9.4779780e+00  -5.2284000e-02  -4.4017000e-02   2.0600000e-02  -1.1400000e-04   7.0000000e-05   1.0600000e-04
   2.4330000e+03   9.4818800e+00  -5.8100000e-03  -1.0000000e-06   4.6350000e-02  -1.1400000e-04   7.0000000e-05   1.0600000e-04
   2.4340000e+03   9.4857760e+00  -2.9045000e-02  -3.9124000e-02   0.0000000e+00  -1.1400000e-04   7.0000000e-05   1.0600000e-04
   2.4350000e+03   9.4896750e+00   1.7438000e-02  -5.8678000e-02   0.0000000e+00  -1.1400000e-04   7.0000000e-05   1.0600000e-04
   2.4360000e+03   9.4935740e+00   2.3244000e-02  -2.9337000e-02  -5.1500000e-03  -1.1400000e-04   7.0000000e-05   1.0600000e-04
   2.4370000e+03   9.4974730e+00   5.0000000e-06  -3.9120000e-02   0.0000000e+00  -1.1400000e-04   7.0000000e-05   1.0600000e-04
   2.4380000e+03   9.5013700e+00   1.1625000e-02  -3.4228000e-02  -1.5450000e-02  -1.1400000e-04   7.0000000e-05   1.0600000e-04
   2.4390000e+03   9.5052700e+00  -6.9724000e-02   2.9332000e-02   1.0300000e-02  -1.1400000e-04   7.0000000e-05   1.0600000e-04
   2.4400000e+03   9.5091680e+00   1.7434000e-02  -3.4228000e-02  -5.1500000e-03  -1.1400000e-04   7.0000000e-05   1.0600000e-04
   2.4410000e+03   9.5130650e+00  -2.3236000e-02  -3.4233000e-02  -1.5450000e-02  -1.1400000e-04   7.0000000e-05   1.0600000e-04
   2.4420000e+03   9.5169650e+00  -1.7428000e-02  -1.4672000e-02   0.0000000e+00  -1.1400000e-04   7.0000000e-05   1.0600000e-04
   2.4430000e+03   9.5208640e+00   1.7438000e-02  -6.8458000e-02  -1.0300000e-02  -1.1400000e-04   7.0000000e-05   1.0600000e-04
   2.4440000e+03   9.5247630e+00  -2.9044000e-02  -4.8903000e-02   2.5750000e-02  -1.1400000e-04   7.0000000e-05   1.0600000e-04
   2.4450000e+03   9.5286620e+00   5.2289000e-02   9.7870000e-03   1.5450000e-02  -1.1400000e-04   7.0000000e-05   1.0600000e-04
   2.4460000e+03   9.5325590e+00  -1.1616000e-02  -2.9342000e-02  -5.1500000e-03  -1.1400000e-04   7.0000000e-05   1.0600000e-04
   2.4470000e+03   9.5364590e+00  -5.2288000e-02  -1.4677000e-02  -1.0300000e-02  -1.1400000e-04   7.0000000e-05   1.0600000e-04
   2.4480000e+03   9.5403580e+00  -2.9051000e-02   9.7760000e-03   0.0000000e+00  -1.1400000e-04   7.0000000e-05   1.0600000e-04
   2.4490000e+03   9.5442570e+00  -3.4855000e-02  -3.9125000e-02  -4.6350000e-02  -1.1400000e-04   7.0000000e-05   1.0600000e-04
   2.4500000e+03   9.5481560e+00  -5.2281000e-02  -6.8467000e-02   2.0600000e-02  -1.1400000e-04   7.0000000e-05   1.0600000e-04
   2.4510000e+03   9.5520540e+00   5.8170000e-03  -5.3789000e-02  -3.6050000e-02  -1.1400000e-04   7.0000000e-05   1.0600000e-04
   2.4520000e+03   9.5559520e+00   5.8160000e-03  -4.4009000e-02  -1.5450000e-02  -1.1400000e-04   7.0000000e-05   1.0600000e-04
   2.4530000e+03   9.5598520e+00  -3.4857000e-02  -2.4455000e-02  -1.0300000e-02  -1.1400000e-04   7.0000000e-05   1.0600000e-04
   2.4540000e+03   9.5637500e+00  -3.4861000e-02   9.7750000e-03  -2.0600000e-02  -1.1400000e-04   7.0000000e-05   1.0600000e-04
   2.4550000e+03   9.5676470e+00  -2.9049000e-02  -9.7840000e-03  -5.1500000e-03  -1.1400000e-04   7.0000000e-05   1.0600000e-04
   2.4560000e+03   9.5715470e+00  -7.5527000e-02  -2.4460000e-02   3.6050000e-02  -1.1400000e-04   7.0000000e-05   1.0600000e-04
   2.4570000e+03   9.5754450e+00  -5.8070000e-03  -2.4451000e-02  -5.1500000e-03  -1.1400000e-04   7.0000000e-05   1.0600000e-04
   2.4580000e+03   9.5793450e+00  -1.7424000e-02  -4.4012000e-02   0.0000000e+00  -1.1400000e-04   7.0000000e-05   1.0600000e-04
   2.4590000e+03   9.5832430e+00  -4.6476000e-02  -2.9346000e-02   2.0600000e-02  -1.1400000e-04   7.0000000e-05   1.0600000e-04
   2.4600000e+03   9.5871400e+00  -2.3240000e-02  -3.0000000e-06   2.5750000e-02  -1.1400000e-04   7.0000000e-05   1.0600000e-04
   2.4610000e+03   9.5910390e+00  -4.0670000e-02  -5.0000000e-06  -5.1500000e-03  -1.1400000e-04   7.0000000e-05   1.0600000e-04
   2.4620000e+03   9.5949390e+00  -1.1615000e-02  -3.9122000e-02   4.6350000e-02  -1.1400000e-04   7.0000000e-05   1.0600000e-04
   2.4630000e+03   9.5988390e+00  -2.3234000e-02  -4.4013000e-02  -1.0300000e-02  -1.1400000e-04   7.0000000e-05   1.0600000e-04
   2.4640000e+03   9.6027370e+00  -6.9719000e-02  -9.7890000e-03   0.0000000e+00  -1.1400000e-04   7.0000000e-05   1.0600000e-04
   2.4650000e+03   9.6066360e+00  -4.0670000e-02  -5.0000000e-06  -5.1500000e-03  -1.1400000e-04   7.0000000e-05   1.0600000e-04
   2.4660000e+03   9.6105350e+00  -4.0672000e-02   1.4665000e-02   1.5450000e-02  -1.1400000e-04   7.0000000e-05   1.0600000e-04
   2.4670000e+03   9.6144330e+00   5.8150000e-03  -3.9119000e-02  -1.5450000e-02  -1.1400000e-04   7.0000000e-05   1.0600000e-04
   2.4680000e+03   9.6183330e+00  -5.8080000e-03  -1.4671000e-02  -3.0900000e-02  -1.1400000e-04   7.0000000e-05   1.0600000e-04
   2.4690000e+03   9.6222300e+00   2.3248000e-02  -6.3567000e-02   0.0000000e+00  -1.1400000e-04   7.0000000e-05   1.0600000e-04
   2.4700000e+03   9.6261280e+00  -3.4855000e-02  -3.9124000e-02   2.5750000e-02  -1.1400000e-04   7.0000000e-05   1.0600000e-04
   2.4710000e+03   9.6300270e+00  -4.0668000e-02  -1.9565000e-02  -1.0300000e-02  -1.1400000e-04   7.0000000e-05   1.0600000e-04
   2.4720000e+03   9.6339260e+00   1.7437000e-02  -5.8678000e-02  -4.1200000e-02  -1.1400000e-04   7.0000000e-05   1.0600000e-04
   2.4730000e+03   9.6378240e+00  -1.1615000e-02  -3.9121000e-02  -1.5450000e-02  -1.1400000e-04   7.0000000e-05   1.0600000e-04
   2.4740000e+03   9.6417240e+00   2.9048000e-02   1.4673000e-02   0.0000000e+00  -1.1400000e-04   7.0000000e-05   1.0600000e-04
   2.4750000e+03   9.6456210e+00   3.0000000e-06  -2.4450000e-02   1.0300000e-02  -1.1400000e-04   7.0000000e-05   1.0600000e-04
   2.4760000e+03   9.6495210e+00  -4.0669000e-02  -9.7850000e-03   0.0000000e+00  -1.1400000e-04   7.0000000e-05   1.0600000e-04
   2.4770000e+03   9.6534190e+00   4.6483000e-02  -1.9554000e-02   5.1500000e-03  -1.1400000e-04   7.0000000e-05   1.0600000e-04
   2.4780000e+03   9.6573180e+00  -1.1611000e-02  -6.8462000e-02  -3.0900000e-02  -1.1400000e-04   7.0000000e-05   1.0600000e-04
   2.4790000e+03   9.6612180e+00   6.0000000e-06  -4.4010000e-02  -2.0600000e-02  -1.1400000e-04   7.0000000e-05   1.0600000e-04
   2.4800000e+03   9.6651160e+00   5.8130000e-03  -2.4449000e-02   0.0000000e+00  -1.1400000e-04   7.0000000e-05   1.0600000e-04
   2.4810000e+03   9.6690140e+00  -3.4861000e-02   9.7750000e-03  -5.1500000e-03  -1.1400000e-04   7.0000000e-05   1.0600000e-04
   2.4820000e+03   9.6729140e+00  -6.3911000e-02   9.7710000e-03   0.0000000e+00  -1.1400000e-04   7.0000000e-05   1.0600000e-04
   2.4830000e+03   9.6768120e+00  -5.8050000e-03  -3.4231000e-02  -5.1500000e-03  -1.1400000e-04   7.0000000e-05   1.0600000e-04
   2.4840000e+03   9.6807100e+00   2.9060000e-02  -7.3346000e-02  -2.0600000e-02  -1.1400000e-04   7.0000000e-05   1.0600000e-04
   2.4850000e+03   9.6846090e+00  -6.9712000e-02  -5.8689000e-02   0.0000000e+00  -1.1400000e-04   7.0000000e-05   1.0600000e-04
   2.4860000e+03   9.6885080e+00  -4.6478000e-02  -1.4676000e-02   1.0300000e-02  -1.1400000e-04   7.0000000e-05   1.0600000e-04
   2.4870000e+03   9.6924070e+00  -5.2285000e-02  -3.9127000e-02  -1.0300000e-02  -1.1400000e-04   7.0000000e-05   1.0600000e-04
   2.4880000e+03   9.6963250e+00  -5.8100000e-03  -1.0000000e-06  -1.0300000e-02  -1.1400000e-04   7.0000000e-05   1.0600000e-04
   2.4890000e+03   9.7002020e+00  -2.9049000e-02  -4.8940000e-03  -1.0300000e-02  -1.1400000e-04   7.0000000e-05   1.0600000e-04
   2.4900000e+03   9.7041010e+00  -5.8040000e-03  -4.4011000e-02  -2.0600000e-02  -1.1400000e-04   7.0000000e-05   1.0600000e-04
   2.4910000e+03   9.7079990e+00  -5.2285000e-02  -3.9127000e-02  -1.5450000e-02  -1.1400000e-04   7.0000000e-05   1.0600000e-04
   2.4920000e+03   9.7119010e+00  -5.2285000e-02  -3.9127000e-02  -5.1500000e-03  -1.1400000e-04   7.0000000e-05   1.0600000e-04
   2.4930000e+03   9.7157980e+00   1.7436000e-02  -4.4008000e-02  -4.1200000e-02  -1.1400000e-04   7.0000000e-05   1.0600000e-04
   2.4940000e+03   9.7196980e+00  -5.8050000e-03  -3.9121000e-02  -1.5450000e-02  -1.1400000e-04   7.0000000e-05   1.0600000e-04
   2.4950000e+03   9.7235970e+00   1.7436000e-02  -4.4008000e-02   0.0000000e+00  -1.1400000e-04   7.0000000e-05   1.0600000e-04
   2.4960000e+03   9.7274950e+00  -5.8050000e-03  -3.4231000e-02  -5.1500000e-02  -1.1400000e-04   7.0000000e-05   1.0600000e-04
   2.4970000e+03   9.7313970e+00  -4.0664000e-02  -4.4015000e-02  -1.5450000e-02  -1.1400000e-04   7.0000000e-05   1.0600000e-04
   2.4980000e+03   9.7352910e+00   4.6482000e-02  -1.4664000e-02   5.1500000e-03  -1.1400000e-04   7.0000000e-05   1.0600000e-04
   2.4990000e+03   9.7391900e+00  -5.8040000e-03  -4.4011000e-02   5.1500000e-03  -1.1400000e-04   7.0000000e-05   1.0600000e-04
   2.5000000e+03   9.7430900e+00   6.0000000e-06  -4.4010000e-02  -2.5750000e-02  -1.1400000e-04   7.0000000e-05   1.0600000e-04
   2.5010000e+03   9.7469880e+00  -5.8103000e-02   1.9552000e-02   1.5450000e-02  -1.1400000e-04   7.0000000e-05   1.0600000e-04
   2.5020000e+03   9.7508870e+00  -2.3238000e-02  -1.4673000e-02  -1.5450000e-02  -1.1400000e-04   7.0000000e-05   1.0600000e-04
   2.5030000e+03   9.7547860e+00  -5.2285000e-02  -3.9126000e-02  -5.1500000e-03  -1.1400000e-04   7.0000000e-05   1.0600000e-04
   2.5040000e+03   9.7586830e+00  -2.3238000e-02  -1.9563000e-02  -1.0300000e-02  -1.1400000e-04   7.0000000e-05   1.0600000e-04
   2.5050000e+03   9.7625830e+00  -2.3234000e-02  -4.8903000e-02  -1.0300000e-02  -1.1400000e-04   7.0000000e-05   1.0600000e-04
   2.5060000e+03   9.7664810e+00  -6.3906000e-02  -2.9348000e-02  -3.6050000e-02  -1.1400000e-04   7.0000000e-05   1.0600000e-04
   2.5070000e+03   9.7703810e+00  -6.3915000e-02   3.9112000e-02  -1.5450000e-02  -1.1400000e-04   7.0000000e-05   1.0600000e-04
   2.5080000e+03   9.7742790e+00  -5.2286000e-02  -3.4236000e-02  -1.5450000e-02  -1.1400000e-04   7.0000000e-05   1.0600000e-04
   2.5090000e+03   9.7781780e+00  -2.9047000e-02  -2.4454000e-02  -3.0900000e-02  -1.1400000e-04   7.0000000e-05   1.0600000e-04
   2.5100000e+03   9.7820770e+00  -4.6479000e-02  -4.8960000e-03   5.1500000e-03  -1.1400000e-04   7.0000000e-05   1.0600000e-04
   2.5110000e+03   9.7859760e+00   5.8180000e-03  -6.3569000e-02  -1.5450000e-02  -1.1400000e-04   7.0000000e-05   1.0600000e-04
   2.5120000e+03   9.7898730e+00  -3.4855000e-02  -3.9125000e-02   1.5450000e-02  -1.1400000e-04   7.0000000e-05   1.0600000e-04
   2.5130000e+03   9.7937720e+00  -3.4858000e-02  -1.4675000e-02  -5.1500000e-03  -1.1400000e-04   7.0000000e-05   1.0600000e-04
   2.5140000e+03   9.7976700e+00   1.7437000e-02  -5.3788000e-02  -5.1500000e-03  -1.1400000e-04   7.0000000e-05   1.0600000e-04
   2.5150000e+03   9.8015690e+00  -4.6477000e-02  -2.4456000e-02  -4.1200000e-02  -1.1400000e-04   7.0000000e-05   1.0600000e-04
   2.5160000e+03   9.8054690e+00  -1.0000000e-06   9.7800000e-03   1.5450000e-02  -1.1400000e-04   7.0000000e-05   1.0600000e-04
   2.5170000e+03   9.8093670e+00  -5.8040000e-03  -4.4011000e-02   0.0000000e+00  -1.1400000e-04   7.0000000e-05   1.0600000e-04
   2.5180000e+03   9.8132650e+00  -2.9045000e-02  -3.9124000e-02   5.1500000e-03  -1.1400000e-04   7.0000000e-05   1.0600000e-04
   2.5190000e+03   9.8171640e+00   2.3245000e-02  -3.9117000e-02  -1.0300000e-02  -1.1400000e-04   7.0000000e-05   1.0600000e-04
   2.5200000e+03   9.8210630e+00  -1.7423000e-02  -5.3792000e-02  -5.1500000e-03  -1.1400000e-04   7.0000000e-05   1.0600000e-04
   2.5210000e+03   9.8249620e+00   5.8150000e-03  -3.9119000e-02   2.5750000e-02  -1.1400000e-04   7.0000000e-05   1.0600000e-04
   2.5220000e+03   9.8288610e+00  -5.2291000e-02   4.8830000e-03   0.0000000e+00  -1.1400000e-04   7.0000000e-05   1.0600000e-04
   2.5230000e+03   9.8327600e+00  -1.1613000e-02  -5.3792000e-02   0.0000000e+00  -1.1400000e-04   7.0000000e-05   1.0600000e-04
   2.5240000e+03   9.8366580e+00  -1.7425000e-02  -3.9122000e-02  -2.5750000e-02  -1.1400000e-04   7.0000000e-05   1.0600000e-04
   2.5250000e+03   9.8405560e+00  -4.0667000e-02  -2.4455000e-02   2.0600000e-02  -1.1400000e-04   7.0000000e-05   1.0600000e-04
   2.5260000e+03   9.8444560e+00   1.7433000e-02  -1.9558000e-02   5.1500000e-03  -1.1400000e-04   7.0000000e-05   1.0600000e-04
   2.5270000e+03   9.8483850e+00  -4.0667000e-02  -1.9565000e-02   2.5750000e-02  -1.1400000e-04   7.0000000e-05   1.0600000e-04
   2.5280000e+03   9.8522520e+00  -5.8050000e-03  -3.4231000e-02  -1.0300000e-02  -1.1400000e-04   7.0000000e-05   1.0600000e-04
   2.5290000e+03   9.8561520e+00  -5.8050000e-03  -3.4231000e-02   2.5750000e-02  -1.1400000e-04   7.0000000e-05   1.0600000e-04
   2.5300000e+03   9.8600490e+00  -6.3901000e-02  -6.3579000e-02  -2.5750000e-02  -1.1400000e-04   7.0000000e-05   1.0600000e-04
   2.5310000e+03   9.8639500e+00  -2.3238000e-02  -1.4673000e-02   4.1200000e-02  -1.1400000e-04   7.0000000e-05   1.0600000e-04
   2.5320000e+03   9.8678490e+00  -1.1620000e-02  -2.0000000e-06   2.0600000e-02  -1.1400000e-04   7.0000000e-05   1.0600000e-04
   2.5330000e+03   9.8717460e+00  -1.7426000e-02  -2.9342000e-02   3.0900000e-02  -1.1400000e-04   7.0000000e-05   1.0600000e-04
   2.5340000e+03   9.8756450e+00  -3.4857000e-02  -1.9565000e-02  -1.0300000e-02  -1.1400000e-04   7.0000000e-05   1.0600000e-04
   2.5350000e+03   9.8795440e+00  -5.8080000e-03  -1.4671000e-02   2.0600000e-02  -1.1400000e-04   7.0000000e-05   1.0600000e-04
   2.5360000e+03   9.8834430e+00  -2.9046000e-02  -3.4233000e-02   1.5450000e-02  -1.1400000e-04   7.0000000e-05   1.0600000e-04
   2.5370000e+03   9.8873410e+00  -5.2287000e-02  -2.4456000e-02   2.5750000e-02  -1.1400000e-04   7.0000000e-05   1.0600000e-04
   2.5380000e+03   9.8912410e+00  -1.7428000e-02  -1.9562000e-02   1.0300000e-02  -1.1400000e-04   7.0000000e-05   1.0600000e-04
   2.5390000e+03   9.8951390e+00  -2.9040000e-02  -8.3133000e-02  -2.0600000e-02  -1.1400000e-04   7.0000000e-05   1.0600000e-04
   2.5400000e+03   9.8990380e+00  -1.7425000e-02  -4.4012000e-02   1.5450000e-02  -1.1400000e-04   7.0000000e-05   1.0600000e-04
   2.5410000e+03   9.9029350e+00  -3.4861000e-02   4.8850000e-03   1.0300000e-02  -1.1400000e-04   7.0000000e-05   1.0600000e-04
   2.5420000e+03   9.9068340e+00  -1.7428000e-02  -1.4672000e-02   3.6050000e-02  -1.1400000e-04   7.0000000e-05   1.0600000e-04
   2.5430000e+03   9.9107320e+00  -5.8100000e-03  -1.0000000e-06   3.0900000e-02  -1.1400000e-04   7.0000000e-05   1.0600000e-04
   2.5440000e+03   9.9146370e+00  -4.0668000e-02  -1.4675000e-02   2.5750000e-02  -1.1400000e-04   7.0000000e-05   1.0600000e-04
   2.5450000e+03   9.9185300e+00   5.8108000e-02  -6.3562000e-02   2.5750000e-02  -1.1400000e-04   7.0000000e-05   1.0600000e-04
   2.5460000e+03   9.9224290e+00  -2.3237000e-02  -1.9563000e-02   2.0600000e-02  -1.1400000e-04   7.0000000e-05   1.0600000e-04
   2.5470000e+03   9.9263270e+00   2.3240000e-02   3.0000000e-06   3.6050000e-02  -1.1400000e-04   7.0000000e-05   1.0600000e-04
   2.5480000e+03   9.9302260e+00   5.8150000e-03  -3.4229000e-02  -1.0300000e-02  -1.1400000e-04   7.0000000e-05   1.0600000e-04
   2.5490000e+03   9.9341250e+00  -2.3243000e-02   1.9557000e-02   4.6350000e-02  -1.1400000e-04   7.0000000e-05   1.0600000e-04
   2.5500000e+03   9.9380240e+00  -1.0000000e-06   9.7800000e-03   1.0300000e-02  -1.1400000e-04   7.0000000e-05   1.0600000e-04
   2.5510000e+03   9.9419240e+00  -2.9043000e-02  -5.3794000e-02   4.1200000e-02  -1.1400000e-04   7.0000000e-05   1.0600000e-04
   2.5520000e+03   9.9458230e+00  -5.8060000e-03  -2.9341000e-02   5.1500000e-03  -1.1400000e-04   7.0000000e-05   1.0600000e-04
   2.5530000e+03   9.9497190e+00   5.2295000e-02  -3.4223000e-02   3.6050000e-02  -1.1400000e-04   7.0000000e-05   1.0600000e-04
   2.5540000e+03   9.9536200e+00   7.0000000e-06  -5.3790000e-02  -1.0300000e-02  -1.1400000e-04   7.0000000e-05   1.0600000e-04
   2.5550000e+03   9.9575180e+00   4.6483000e-02  -2.4444000e-02  -1.0300000e-02  -1.1400000e-04   7.0000000e-05   1.0600000e-04
   2.5560000e+03   9.9614150e+00  -2.3241000e-02   4.8870000e-03   2.0600000e-02  -1.1400000e-04   7.0000000e-05   1.0600000e-04
   2.5570000e+03   9.9653140e+00   5.8150000e-03  -3.9119000e-02  -1.5450000e-02  -1.1400000e-04   7.0000000e-05   1.0600000e-04
   2.5580000e+03   9.9692130e+00  -3.4855000e-02  -3.9125000e-02   1.5450000e-02  -1.1400000e-04   7.0000000e-05   1.0600000e-04
   2.5590000e+03   9.9731120e+00  -1.1615000e-02  -3.4232000e-02  -1.5450000e-02  -1.1400000e-04   7.0000000e-05   1.0600000e-04
   2.5600000e+03   9.9770110e+00  -1.7424000e-02  -4.4012000e-02  -1.0300000e-02  -1.1400000e-04   7.0000000e-05   1.0600000e-04
   2.5610000e+03   9.9809120e+00  -7.5528000e-02  -1.4680000e-02   5.1500000e-03  -1.1400000e-04   7.0000000e-05   1.0600000e-04
   2.5620000e+03   9.9848080e+00  -1.7430000e-02  -2.0000000e-06   2.5750000e-02  -1.1400000e-04   7.0000000e-05   1.0600000e-04
   2.5630000e+03   9.9887070e+00  -2.9045000e-02  -3.4234000e-02  -5.1500000e-03  -1.1400000e-04   7.0000000e-05   1.0600000e-04
   2.5640000e+03   9.9926060e+00   1.1631000e-02  -8.3128000e-02  -5.1500000e-03  -1.1400000e-04   7.0000000e-05   1.0600000e-04
   2.5650000e+03   9.9965480e+00  -3.4860000e-02  -5.0000000e-06  -4.1200000e-02  -1.1400000e-04   7.0000000e-05   1.0600000e-04
   2.5660000e+03   1.0000402e+01  -4.0668000e-02  -1.4675000e-02   2.0600000e-02  -1.1400000e-04   7.0000000e-05   1.0600000e-04
   2.5670000e+03   1.0004302e+01  -3.4857000e-02  -1.9565000e-02  -4.1200000e-02  -1.1400000e-04   7.0000000e-05   1.0600000e-04
   2.5680000e+03   1.0008201e+01  -2.3241000e-02   4.8870000e-03   5.1500000e-03  -1.1400000e-04   7.0000000e-05   1.0600000e-04
   2.5690000e+03   1.0012099e+01  -1.1620000e-02  -1.0000000e-06  -2.0600000e-02  -1.1400000e-04   7.0000000e-05   1.0600000e-04
   2.5700000e+03   1.0015997e+01  -1.1616000e-02  -2.9341000e-02   0.0000000e+00  -1.1400000e-04   7.0000000e-05   1.0600000e-04
   2.5710000e+03   1.0019896e+01  -5.2291000e-02   4.8840000e-03  -1.5450000e-02  -1.1400000e-04   7.0000000e-05   1.0600000e-04
   2.5720000e+03   1.0023795e+01  -1.7428000e-02  -1.9562000e-02   5.1500000e-03  -1.1400000e-04   7.0000000e-05   1.0600000e-04
   2.5730000e+03   1.0027694e+01  -5.2282000e-02  -6.3576000e-02  -2.5750000e-02  -1.1400000e-04   7.0000000e-05   1.0600000e-04
   2.5740000e+03   1.0031593e+01  -3.4852000e-02  -5.8685000e-02  -1.5450000e-02  -1.1400000e-04   7.0000000e-05   1.0600000e-04
   2.5750000e+03   1.0035491e+01  -2.3239000e-02  -4.8930000e-03  -2.0600000e-02  -1.1400000e-04   7.0000000e-05   1.0600000e-04
   2.5760000e+03   1.0039390e+01  -5.8097000e-02  -1.9568000e-02   5.1500000e-03  -1.1400000e-04   7.0000000e-05   1.0600000e-04
   2.5770000e+03   1.0043289e+01  -1.1619000e-02  -4.8920000e-03  -1.0300000e-02  -1.1400000e-04   7.0000000e-05   1.0600000e-04
   2.5780000e+03   1.0047188e+01  -3.4863000e-02   1.9555000e-02   0.0000000e+00  -1.1400000e-04   7.0000000e-05   1.0600000e-04
   2.5790000e+03   1.0051086e+01   1.7440000e-02  -7.3348000e-02  -1.5450000e-02  -1.1400000e-04   7.0000000e-05   1.0600000e-04
   2.5800000e+03   1.0054985e+01  -9.8767000e-02  -1.9573000e-02  -5.1500000e-03  -1.1400000e-04   7.0000000e-05   1.0600000e-04
   2.5810000e+03   1.0058885e+01  -5.8070000e-03  -1.9561000e-02   2.5750000e-02  -1.1400000e-04   7.0000000e-05   1.0600000e-04
   2.5820000e+03   1.0062782e+01  -5.8050000e-03  -3.9121000e-02  -5.1500000e-02  -1.1400000e-04   7.0000000e-05   1.0600000e-04
   2.5830000e+03   1.0066682e+01  -4.6478000e-02  -1.4676000e-02  -4.1200000e-02  -1.1400000e-04   7.0000000e-05   1.0600000e-04
   2.5840000e+03   1.0070579e+01  -5.8090000e-03  -4.8910000e-03  -4.1200000e-02  -1.1400000e-04   7.0000000e-05   1.0600000e-04
   2.5850000e+03   1.0074477e+01   3.0000000e-06  -2.4450000e-02  -2.0600000e-02  -1.1400000e-04   7.0000000e-05   1.0600000e-04
   2.5860000e+03   1.0078377e+01   4.0000000e-06  -2.9340000e-02  -2.0600000e-02  -1.1400000e-04   7.0000000e-05   1.0600000e-04
   2.5870000e+03   1.0082274e+01   1.1623000e-02  -2.4448000e-02  -3.0900000e-02  -1.1400000e-04   7.0000000e-05   1.0600000e-04
   2.5880000e+03   1.0086174e+01   7.0000000e-06  -5.3790000e-02  -3.0900000e-02  -1.1400000e-04   7.0000000e-05   1.0600000e-04
   2.5890000e+03   1.0090073e+01  -2.9045000e-02  -3.4234000e-02  -4.1200000e-02  -1.1400000e-04   7.0000000e-05   1.0600000e-04
   2.5900000e+03   1.0093970e+01  -2.3241000e-02   4.8870000e-03  -1.0300000e-02  -1.1400000e-04   7.0000000e-05   1.0600000e-04
   2.5910000e+03   1.0097874e+01  -5.8110000e-03   9.7790000e-03  -1.0300000e-02  -1.1400000e-04   7.0000000e-05   1.0600000e-04
   2.5920000e+03   1.0101768e+01   2.9055000e-02  -3.9116000e-02  -4.1200000e-02  -1.1400000e-04   7.0000000e-05   1.0600000e-04
   2.5930000e+03   1.0105667e+01  -4.0667000e-02  -2.4455000e-02   3.6050000e-02  -1.1400000e-04   7.0000000e-05   1.0600000e-04
   2.5940000e+03   1.0109568e+01   2.0000000e-06  -1.4670000e-02  -2.0600000e-02  -1.1400000e-04   7.0000000e-05   1.0600000e-04
   2.5950000e+03   1.0113465e+01  -1.1618000e-02  -1.4672000e-02   0.0000000e+00  -1.1400000e-04   7.0000000e-05   1.0600000e-04
   2.5960000e+03   1.0117363e+01   5.8130000e-03  -2.4449000e-02  -3.0900000e-02  -1.1400000e-04   7.0000000e-05   1.0600000e-04
   2.5970000e+03   1.0121264e+01   2.3243000e-02  -1.9557000e-02  -2.0600000e-02  -1.1400000e-04   7.0000000e-05   1.0600000e-04
   2.5980000e+03   1.0125161e+01   1.1627000e-02  -4.8898000e-02  -1.5450000e-02  -1.1400000e-04   7.0000000e-05   1.0600000e-04
   2.5990000e+03   1.0129059e+01  -2.9049000e-02  -9.7840000e-03   1.0300000e-02  -1.1400000e-04   7.0000000e-05   1.0600000e-04
   2.6000000e+03   1.0132957e+01  -4.6480000e-02  -6.0000000e-06   0.0000000e+00  -1.1400000e-04   7.0000000e-05   1.0600000e-04
   2.6010000e+03   1.0136857e+01  -5.8000000e-03  -8.3131000e-02   1.0300000e-02  -1.1400000e-04   7.0000000e-05   1.0600000e-04
   2.6020000e+03   1.0140756e+01   2.3239000e-02   4.8930000e-03  -3.6050000e-02  -1.1400000e-04   7.0000000e-05   1.0600000e-04
   2.6030000e+03   1.0144654e+01  -2.3241000e-02   9.7770000e-03   0.0000000e+00  -1.1400000e-04   7.0000000e-05   1.0600000e-04
   2.6040000e+03   1.0148552e+01   5.8120000e-03  -1.4669000e-02  -4.1200000e-02  -1.1400000e-04   7.0000000e-05   1.0600000e-04
   2.6050000e+03   1.0152452e+01  -4.6479000e-02  -9.7860000e-03  -1.5450000e-02  -1.1400000e-04   7.0000000e-05   1.0600000e-04
   2.6060000e+03   1.0156350e+01   2.3248000e-02  -5.8677000e-02  -4.6350000e-02  -1.1400000e-04   7.0000000e-05   1.0600000e-04
   2.6070000e+03   1.0160250e+01  -3.4850000e-02  -7.3355000e-02   5.1500000e-03  -1.1400000e-04   7.0000000e-05   1.0600000e-04
   2.6080000e+03   1.0164148e+01  -6.9717000e-02  -2.4459000e-02   4.6350000e-02  -1.1400000e-04   7.0000000e-05   1.0600000e-04
   2.6090000e+03   1.0168047e+01  -6.3906000e-02  -2.9349000e-02   1.0300000e-02  -1.1400000e-04   7.0000000e-05   1.0600000e-04
   2.6100000e+03   1.0171945e+01  -5.2281000e-02  -6.3577000e-02   6.6950000e-02  -1.1400000e-04   7.0000000e-05   1.0600000e-04
   2.6110000e+03   1.0175844e+01   5.8110000e-03  -4.8890000e-03   1.0300000e-02  -1.1400000e-04   7.0000000e-05   1.0600000e-04
   2.6120000e+03   1.0179743e+01  -4.0669000e-02  -4.8950000e-03   4.1200000e-02  -1.1400000e-04   7.0000000e-05   1.0600000e-04
   2.6130000e+03   1.0183640e+01   8.0000000e-06  -6.3570000e-02   2.0600000e-02  -1.1400000e-04   7.0000000e-05   1.0600000e-04
   2.6140000e+03   1.0187539e+01  -5.2285000e-02  -3.4237000e-02   4.1200000e-02  -1.1400000e-04   7.0000000e-05   1.0600000e-04
   2.6150000e+03   1.0191439e+01   1.7435000e-02  -3.9118000e-02  -5.1500000e-03  -1.1400000e-04   7.0000000e-05   1.0600000e-04
   2.6160000e+03   1.0195338e+01  -5.8030000e-03  -5.3791000e-02   4.1200000e-02  -1.1400000e-04   7.0000000e-05   1.0600000e-04
   2.6170000e+03   1.0199237e+01   4.0674000e-02  -2.9335000e-02   0.0000000e+00  -1.1400000e-04   7.0000000e-05   1.0600000e-04
   2.6180000e+03   1.0203135e+01  -1.1621000e-02   4.8880000e-03   3.6050000e-02  -1.1400000e-04   7.0000000e-05   1.0600000e-04
   2.6190000e+03   1.0207033e+01   1.0000000e-06  -9.7800000e-03   5.1500000e-03  -1.1400000e-04   7.0000000e-05   1.0600000e-04
   2.6200000e+03   1.0210933e+01   1.1625000e-02  -3.4228000e-02   2.0600000e-02  -1.1400000e-04   7.0000000e-05   1.0600000e-04
   2.6210000e+03   1.0214831e+01   1.2000000e-05  -9.2910000e-02   1.0300000e-02  -1.1400000e-04   7.0000000e-05   1.0600000e-04
   2.6220000e+03   1.0218730e+01   3.0000000e-06  -1.9560000e-02   0.0000000e+00  -1.1400000e-04   7.0000000e-05   1.0600000e-04
   2.6230000e+03   1.0222630e+01   1.7433000e-02  -2.4448000e-02   1.5450000e-02  -1.1400000e-04   7.0000000e-05   1.0600000e-04
   2.6240000e+03   1.0226527e+01  -1.1615000e-02  -3.9122000e-02   2.5750000e-02  -1.1400000e-04   7.0000000e-05   1.0600000e-04
   2.6250000e+03   1.0230428e+01  -5.8070000e-03  -2.4451000e-02   0.0000000e+00  -1.1400000e-04   7.0000000e-05   1.0600000e-04
   2.6260000e+03   1.0234325e+01  -2.3235000e-02  -3.4233000e-02   2.5750000e-02  -1.1400000e-04   7.0000000e-05   1.0600000e-04
   2.6270000e+03   1.0238222e+01  -7.5525000e-02  -3.9130000e-02   4.6350000e-02  -1.1400000e-04   7.0000000e-05   1.0600000e-04
   2.6280000e+03   1.0242121e+01  -5.2285000e-02  -3.9127000e-02   4.6350000e-02  -1.1400000e-04   7.0000000e-05   1.0600000e-04
   2.6290000e+03   1.0246019e+01  -1.7423000e-02  -4.8902000e-02  -2.0600000e-02  -1.1400000e-04   7.0000000e-05   1.0600000e-04
   2.6300000e+03   1.0249919e+01  -3.4857000e-02  -2.4455000e-02   2.0600000e-02  -1.1400000e-04   7.0000000e-05   1.0600000e-04
   2.6310000e+03   1.0253818e+01  -4.6485000e-02   3.9114000e-02   1.0300000e-02  -1.1400000e-04   7.0000000e-05   1.0600000e-04
   2.6320000e+03   1.0257716e+01  -3.4860000e-02  -5.0000000e-06   6.6950000e-02  -1.1400000e-04   7.0000000e-05   1.0600000e-04
   2.6330000e+03   1.0261614e+01  -7.5525000e-02  -3.9130000e-02  -5.1500000e-03  -1.1400000e-04   7.0000000e-05   1.0600000e-04
   2.6340000e+03   1.0265513e+01  -1.7425000e-02  -3.9122000e-02   4.6350000e-02  -1.1400000e-04   7.0000000e-05   1.0600000e-04
   2.6350000e+03   1.0269412e+01  -4.0665000e-02  -3.9125000e-02  -1.0300000e-02  -1.1400000e-04   7.0000000e-05   1.0600000e-04
   2.6360000e+03   1.0273313e+01  -4.0670000e-02  -5.0000000e-06   6.1800000e-02  -1.1400000e-04   7.0000000e-05   1.0600000e-04
   2.6370000e+03   1.0277211e+01  -2.9050000e-02  -3.0000000e-06   5.1500000e-03  -1.1400000e-04   7.0000000e-05   1.0600000e-04
   2.6380000e+03   1.0281109e+01  -2.3238000e-02  -1.9563000e-02   5.6650000e-02  -1.1400000e-04   7.0000000e-05   1.0600000e-04
   2.6390000e+03   1.0285007e+01   3.4859000e-02   4.8950000e-03  -1.0300000e-02  -1.1400000e-04   7.0000000e-05   1.0600000e-04
   2.6400000e+03   1.0288906e+01  -5.2280000e-02  -7.3357000e-02   1.0300000e-02  -1.1400000e-04   7.0000000e-05   1.0600000e-04
   2.6410000e+03   1.0292805e+01   3.0000000e-06  -1.9560000e-02   2.0600000e-02  -1.1400000e-04   7.0000000e-05   1.0600000e-04
   2.6420000e+03   1.0296707e+01   2.9050000e-02   4.0000000e-06   2.5750000e-02  -1.1400000e-04   7.0000000e-05   1.0600000e-04
   2.6430000e+03   1.0300600e+01   5.0000000e-06  -3.9120000e-02  -1.5450000e-02  -1.1400000e-04   7.0000000e-05   1.0600000e-04
   2.6440000e+03   1.0304500e+01   1.1615000e-02   3.9122000e-02  -1.0300000e-02  -1.1400000e-04   7.0000000e-05   1.0600000e-04
   2.6450000e+03   1.0308398e+01  -1.7429000e-02  -4.8920000e-03   1.0300000e-02  -1.1400000e-04   7.0000000e-05   1.0600000e-04
   2.6460000e+03   1.0312298e+01   1.7430000e-02   2.0000000e-06  -1.5450000e-02  -1.1400000e-04   7.0000000e-05   1.0600000e-04
   2.6470000e+03   1.0316197e+01  -3.4855000e-02  -3.9125000e-02   5.1500000e-03  -1.1400000e-04   7.0000000e-05   1.0600000e-04
   2.6480000e+03   1.0320095e+01   2.9057000e-02  -5.3786000e-02  -3.6050000e-02  -1.1400000e-04   7.0000000e-05   1.0600000e-04
   2.6490000e+03   1.0323995e+01  -1.7422000e-02  -5.8682000e-02   1.5450000e-02  -1.1400000e-04   7.0000000e-05   1.0600000e-04
   2.6500000e+03   1.0327893e+01  -6.9715000e-02  -3.9129000e-02  -5.1500000e-03  -1.1400000e-04   7.0000000e-05   1.0600000e-04
   2.6510000e+03   1.0331792e+01  -6.3912000e-02   1.4661000e-02   3.6050000e-02  -1.1400000e-04   7.0000000e-05   1.0600000e-04
   2.6520000e+03   1.0335690e+01  -3.4854000e-02  -4.4015000e-02  -5.1500000e-02  -1.1400000e-04   7.0000000e-05   1.0600000e-04
   2.6530000e+03   1.0339589e+01   1.7438000e-02  -6.3568000e-02  -5.1500000e-03  -1.1400000e-04   7.0000000e-05   1.0600000e-04
   2.6540000e+03   1.0343488e+01  -1.1617000e-02  -1.9562000e-02  -2.0600000e-02  -1.1400000e-04   7.0000000e-05   1.0600000e-04
   2.6550000e+03   1.0347387e+01  -2.3237000e-02  -1.9563000e-02   2.0600000e-02  -1.1400000e-04   7.0000000e-05   1.0600000e-04
   2.6560000e+03   1.0351284e+01  -6.3907000e-02  -1.9569000e-02  -3.0900000e-02  -1.1400000e-04   7.0000000e-05   1.0600000e-04
   2.6570000e+03   1.0355183e+01  -3.4860000e-02  -5.0000000e-06   1.0300000e-02  -1.1400000e-04   7.0000000e-05   1.0600000e-04
   2.6580000e+03   1.0359082e+01  -1.1620000e-02  -2.0000000e-06  -3.6050000e-02  -1.1400000e-04   7.0000000e-05   1.0600000e-04
   2.6590000e+03   1.0362981e+01  -5.2287000e-02  -1.9567000e-02  -2.5750000e-02  -1.1400000e-04   7.0000000e-05   1.0600000e-04
   2.6600000e+03   1.0366880e+01  -2.3237000e-02  -2.4453000e-02  -4.1200000e-02  -1.1400000e-04   7.0000000e-05   1.0600000e-04
   2.6610000e+03   1.0370777e+01  -1.1620000e-02  -2.0000000e-06  -3.0900000e-02  -1.1400000e-04   7.0000000e-05   1.0600000e-04
   2.6620000e+03   1.0374677e+01   6.0000000e-06  -4.4010000e-02  -3.0900000e-02  -1.1400000e-04   7.0000000e-05   1.0600000e-04
   2.6630000e+03   1.0378576e+01  -4.0663000e-02  -4.8905000e-02  -5.1500000e-03  -1.1400000e-04   7.0000000e-05   1.0600000e-04
   2.6640000e+03   1.0382475e+01  -6.3910000e-02  -9.0000000e-06  -5.1500000e-03  -1.1400000e-04   7.0000000e-05   1.0600000e-04
   2.6650000e+03   1.0386374e+01  -5.8050000e-03  -3.4231000e-02  -1.5450000e-02  -1.1400000e-04   7.0000000e-05   1.0600000e-04
   2.6660000e+03   1.0390273e+01  -4.0665000e-02  -3.9125000e-02  -4.1200000e-02  -1.1400000e-04   7.0000000e-05   1.0600000e-04
   2.6670000e+03   1.0394172e+01  -2.3238000e-02  -1.4673000e-02  -2.0600000e-02  -1.1400000e-04   7.0000000e-05   1.0600000e-04
   2.6680000e+03   1.0398069e+01   5.0000000e-06  -4.4010000e-02  -2.0600000e-02  -1.1400000e-04   7.0000000e-05   1.0600000e-04
   2.6690000e+03   1.0401969e+01  -5.8093000e-02  -5.8687000e-02  -2.0600000e-02  -1.1400000e-04   7.0000000e-05   1.0600000e-04
   2.6700000e+03   1.0405868e+01   1.0000000e-06  -9.7800000e-03  -2.5750000e-02  -1.1400000e-04   7.0000000e-05   1.0600000e-04
   2.6710000e+03   1.0409764e+01  -2.3237000e-02  -1.9563000e-02  -3.0900000e-02  -1.1400000e-04   7.0000000e-05   1.0600000e-04
   2.6720000e+03   1.0413670e+01  -1.1621000e-02   4.8880000e-03  -3.6050000e-02  -1.1400000e-04   7.0000000e-05   1.0600000e-04
   2.6730000e+03   1.0417562e+01  -5.8130000e-03   1.9559000e-02  -3.6050000e-02  -1.1400000e-04   7.0000000e-05   1.0600000e-04
   2.6740000e+03   1.0421461e+01   2.3248000e-02  -6.3567000e-02  -1.5450000e-02  -1.1400000e-04   7.0000000e-05   1.0600000e-04
   2.6750000e+03   1.0425360e+01   1.1629000e-02  -6.8458000e-02  -2.5750000e-02  -1.1400000e-04   7.0000000e-05   1.0600000e-04
   2.6760000e+03   1.0429258e+01  -5.2283000e-02  -5.3797000e-02  -2.5750000e-02  -1.1400000e-04   7.0000000e-05   1.0600000e-04
   2.6770000e+03   1.0433157e+01   1.0000000e-06  -4.8900000e-03  -2.0600000e-02  -1.1400000e-04   7.0000000e-05   1.0600000e-04
   2.6780000e+03   1.0437056e+01  -1.7435000e-02   3.9118000e-02  -3.0900000e-02  -1.1400000e-04   7.0000000e-05   1.0600000e-04
   2.6790000e+03   1.0440955e+01  -5.8070000e-03  -2.4451000e-02  -5.1500000e-02  -1.1400000e-04   7.0000000e-05   1.0600000e-04
   2.6800000e+03   1.0444854e+01   2.3241000e-02  -9.7770000e-03   1.0300000e-02  -1.1400000e-04   7.0000000e-05   1.0600000e-04
   2.6810000e+03   1.0448753e+01  -3.4859000e-02  -9.7850000e-03  -4.1200000e-02  -1.1400000e-04   7.0000000e-05   1.0600000e-04
   2.6820000e+03   1.0452650e+01   1.1625000e-02  -3.9118000e-02  -5.1500000e-03  -1.1400000e-04   7.0000000e-05   1.0600000e-04
   2.6830000e+03   1.0456551e+01  -4.6475000e-02  -3.9126000e-02  -1.5450000e-02  -1.1400000e-04   7.0000000e-05   1.0600000e-04
   2.6840000e+03   1.0460448e+01  -2.9041000e-02  -6.8464000e-02   1.0300000e-02  -1.1400000e-04   7.0000000e-05   1.0600000e-04
   2.6850000e+03   1.0464347e+01  -1.7428000e-02  -1.4672000e-02  -3.6050000e-02  -1.1400000e-04   7.0000000e-05   1.0600000e-04
   2.6860000e+03   1.0468246e+01  -2.9047000e-02  -1.9564000e-02   1.5450000e-02  -1.1400000e-04   7.0000000e-05   1.0600000e-04
   2.6870000e+03   1.0472144e+01  -4.0668000e-02  -1.4675000e-02  -3.6050000e-02  -1.1400000e-04   7.0000000e-05   1.0600000e-04
   2.6880000e+03   1.0476043e+01  -3.4854000e-02  -4.4015000e-02   1.5450000e-02  -1.1400000e-04   7.0000000e-05   1.0600000e-04
   2.6890000e+03   1.0479944e+01  -6.3901000e-02  -6.3579000e-02  -4.1200000e-02  -1.1400000e-04   7.0000000e-05   1.0600000e-04
   2.6900000e+03   1.0483841e+01  -5.2289000e-02  -9.7870000e-03   1.5450000e-02  -1.1400000e-04   7.0000000e-05   1.0600000e-04
   2.6910000e+03   1.0487739e+01  -3.4860000e-02  -5.0000000e-06  -1.5450000e-02  -1.1400000e-04   7.0000000e-05   1.0600000e-04
   2.6920000e+03   1.0491638e+01  -5.8080000e-03  -1.4671000e-02  -5.1500000e-03  -1.1400000e-04   7.0000000e-05   1.0600000e-04
   2.6930000e+03   1.0495537e+01  -4.6475000e-02  -3.9126000e-02  -4.1200000e-02  -1.1400000e-04   7.0000000e-05   1.0600000e-04
   2.6940000e+03   1.0499435e+01  -5.8090000e-03  -9.7810000e-03   2.0600000e-02  -1.1400000e-04   7.0000000e-05   1.0600000e-04
   2.6950000e+03   1.0503334e+01  -4.6476000e-02  -2.9346000e-02  -1.5450000e-02  -1.1400000e-04   7.0000000e-05   1.0600000e-04
   2.6960000e+03   1.0507234e+01  -4.0663000e-02  -5.8685000e-02  -5.1500000e-03  -1.1400000e-04   7.0000000e-05   1.0600000e-04
   2.6970000e+03   1.0511131e+01  -1.7429000e-02  -9.7820000e-03   3.0900000e-02  -1.1400000e-04   7.0000000e-05   1.0600000e-04
   2.6980000e+03   1.0515031e+01  -6.9718000e-02  -1.9568000e-02   1.5450000e-02  -1.1400000e-04   7.0000000e-05   1.0600000e-04
   2.6990000e+03   1.0518929e+01  -4.6479000e-02  -9.7860000e-03   4.1200000e-02  -1.1400000e-04   7.0000000e-05   1.0600000e-04
   2.7000000e+03   1.0522826e+01  -5.2289000e-02  -9.7860000e-03   3.0900000e-02  -1.1400000e-04   7.0000000e-05   1.0600000e-04
   2.7010000e+03   1.0526726e+01  -5.8070000e-03  -2.4451000e-02   2.5750000e-02  -1.1400000e-04   7.0000000e-05   1.0600000e-04
   2.7020000e+03   1.0530625e+01  -1.1613000e-02  -4.8902000e-02  -5.1500000e-03  -1.1400000e-04   7.0000000e-05   1.0600000e-04
   2.7030000e+03   1.0534524e+01  -6.3909000e-02  -9.7890000e-03   5.1500000e-02  -1.1400000e-04   7.0000000e-05   1.0600000e-04
   2.7040000e+03   1.0538422e+01  -2.3239000e-02  -9.7830000e-03   2.0600000e-02  -1.1400000e-04   7.0000000e-05   1.0600000e-04
   2.7050000e+03   1.0542320e+01  -2.9045000e-02  -3.9124000e-02   2.0600000e-02  -1.1400000e-04   7.0000000e-05   1.0600000e-04
   2.7060000e+03   1.0546220e+01   2.9055000e-02  -3.4226000e-02   3.6050000e-02  -1.1400000e-04   7.0000000e-05   1.0600000e-04
   2.7070000e+03   1.0550118e+01   1.1617000e-02   1.9562000e-02   4.6350000e-02  -1.1400000e-04   7.0000000e-05   1.0600000e-04
   2.7080000e+03   1.0554018e+01  -5.2283000e-02  -5.3797000e-02   2.0600000e-02  -1.1400000e-04   7.0000000e-05   1.0600000e-04
   2.7090000e+03   1.0557917e+01   5.0000000e-06  -3.9120000e-02   3.6050000e-02  -1.1400000e-04   7.0000000e-05   1.0600000e-04
   2.7100000e+03   1.0561815e+01  -1.1617000e-02  -1.9562000e-02   1.0300000e-02  -1.1400000e-04   7.0000000e-05   1.0600000e-04
   2.7110000e+03   1.0565713e+01   4.6485000e-02  -3.4224000e-02   6.6950000e-02  -1.1400000e-04   7.0000000e-05   1.0600000e-04
   2.7120000e+03   1.0569613e+01  -1.7428000e-02  -1.4672000e-02   0.0000000e+00  -1.1400000e-04   7.0000000e-05   1.0600000e-04
   2.7130000e+03   1.0573511e+01  -2.9048000e-02  -1.4674000e-02   6.1800000e-02  -1.1400000e-04   7.0000000e-05   1.0600000e-04
   2.7140000e+03   1.0577408e+01   4.6483000e-02  -1.9554000e-02   0.0000000e+00  -1.1400000e-04   7.0000000e-05   1.0600000e-04
   2.7150000e+03   1.0581306e+01  -1.1616000e-02  -2.9342000e-02   5.1500000e-02  -1.1400000e-04   7.0000000e-05   1.0600000e-04
   2.7160000e+03   1.0585205e+01  -2.9046000e-02  -2.9344000e-02   2.0600000e-02  -1.1400000e-04   7.0000000e-05   1.0600000e-04
   2.7170000e+03   1.0589104e+01  -1.7429000e-02  -9.7820000e-03   5.6650000e-02  -1.1400000e-04   7.0000000e-05   1.0600000e-04
   2.7180000e+03   1.0593002e+01  -1.1617000e-02  -2.4452000e-02   0.0000000e+00  -1.1400000e-04   7.0000000e-05   1.0600000e-04
   2.7190000e+03   1.0596919e+01   5.8180000e-03  -6.3569000e-02   3.6050000e-02  -1.1400000e-04   7.0000000e-05   1.0600000e-04
   2.7200000e+03   1.0600801e+01  -4.6481000e-02   9.7740000e-03   1.0300000e-02  -1.1400000e-04   7.0000000e-05   1.0600000e-04
   2.7210000e+03   1.0604698e+01   2.3241000e-02  -4.8870000e-03   4.6350000e-02  -1.1400000e-04   7.0000000e-05   1.0600000e-04
   2.7220000e+03   1.0608598e+01   5.8150000e-03  -3.9119000e-02  -2.5750000e-02  -1.1400000e-04   7.0000000e-05   1.0600000e-04
   2.7230000e+03   1.0612496e+01   3.0000000e-06  -2.4450000e-02   3.0900000e-02  -1.1400000e-04   7.0000000e-05   1.0600000e-04
   2.7240000e+03   1.0616395e+01   1.0000000e-06  -9.7800000e-03   0.0000000e+00  -1.1400000e-04   7.0000000e-05   1.0600000e-04
   2.7250000e+03   1.0620294e+01  -2.3239000e-02  -9.7830000e-03   4.1200000e-02  -1.1400000e-04   7.0000000e-05   1.0600000e-04
   2.7260000e+03   1.0624192e+01   1.0000000e-06  -9.7800000e-03   5.1500000e-03  -1.1400000e-04   7.0000000e-05   1.0600000e-04
   2.7270000e+03   1.0628091e+01   2.3245000e-02  -3.9117000e-02   3.6050000e-02  -1.1400000e-04   7.0000000e-05   1.0600000e-04
   2.7280000e+03   1.0631989e+01  -5.8040000e-03  -4.4011000e-02  -1.0300000e-02  -1.1400000e-04   7.0000000e-05   1.0600000e-04
   2.7290000e+03   1.0635888e+01   1.7435000e-02  -3.9118000e-02   2.0600000e-02  -1.1400000e-04   7.0000000e-05   1.0600000e-04
   2.7300000e+03   1.0639787e+01  -7.5523000e-02  -5.8689000e-02   2.5750000e-02  -1.1400000e-04   7.0000000e-05   1.0600000e-04
   2.7310000e+03   1.0643685e+01   5.8120000e-03  -1.4669000e-02   1.0300000e-02  -1.1400000e-04   7.0000000e-05   1.0600000e-04
   2.7320000e+03   1.0647585e+01  -2.3238000e-02  -1.4673000e-02   0.0000000e+00  -1.1400000e-04   7.0000000e-05   1.0600000e-04
   2.7330000e+03   1.0651484e+01  -4.0671000e-02   9.7750000e-03  -2.5750000e-02  -1.1400000e-04   7.0000000e-05   1.0600000e-04
   2.7340000e+03   1.0655381e+01  -6.9719000e-02  -9.7890000e-03   3.0900000e-02  -1.1400000e-04   7.0000000e-05   1.0600000e-04
   2.7350000e+03   1.0659281e+01  -3.4857000e-02  -2.4455000e-02  -4.1200000e-02  -1.1400000e-04   7.0000000e-05   1.0600000e-04
   2.7360000e+03   1.0663179e+01  -1.1608000e-02  -8.8022000e-02   1.0300000e-02  -1.1400000e-04   7.0000000e-05   1.0600000e-04
   2.7370000e+03   1.0667078e+01  -1.1620000e-02  -2.0000000e-06  -4.6350000e-02  -1.1400000e-04   7.0000000e-05   1.0600000e-04
   2.7380000e+03   1.0670978e+01   2.3240000e-02   3.0000000e-06   2.5750000e-02  -1.1400000e-04   7.0000000e-05   1.0600000e-04
   2.7390000e+03   1.0674876e+01  -2.9045000e-02  -3.9124000e-02  -2.0600000e-02  -1.1400000e-04   7.0000000e-05   1.0600000e-04
   2.7400000e+03   1.0678774e+01   5.8090000e-03   4.8910000e-03   1.0300000e-02  -1.1400000e-04   7.0000000e-05   1.0600000e-04
   2.7410000e+03   1.0682673e+01  -2.9051000e-02   9.7760000e-03  -3.0900000e-02  -1.1400000e-04   7.0000000e-05   1.0600000e-04
   2.7420000e+03   1.0686570e+01   1.1625000e-02  -3.4228000e-02   2.0600000e-02  -1.1400000e-04   7.0000000e-05   1.0600000e-04
   2.7430000e+03   1.0690469e+01  -4.0667000e-02  -1.9565000e-02  -4.1200000e-02  -1.1400000e-04   7.0000000e-05   1.0600000e-04
   2.7440000e+03   1.0694369e+01  -5.8050000e-03  -3.9121000e-02   1.0300000e-02  -1.1400000e-04   7.0000000e-05   1.0600000e-04
   2.7450000e+03   1.0698267e+01  -2.9047000e-02  -2.4454000e-02  -4.6350000e-02  -1.1400000e-04   7.0000000e-05   1.0600000e-04
   2.7460000e+03   1.0702167e+01  -4.0669000e-02  -9.7850000e-03   1.0300000e-02  -1.1400000e-04   7.0000000e-05   1.0600000e-04
   2.7470000e+03   1.0706064e+01  -5.2291000e-02   9.7730000e-03  -3.6050000e-02  -1.1400000e-04   7.0000000e-05   1.0600000e-04
   2.7480000e+03   1.0709963e+01  -1.7428000e-02  -1.4672000e-02   5.1500000e-03  -1.1400000e-04   7.0000000e-05   1.0600000e-04
   2.7490000e+03   1.0713861e+01  -2.3238000e-02  -1.4673000e-02  -7.2100000e-02  -1.1400000e-04   7.0000000e-05   1.0600000e-04
   2.7500000e+03   1.0717760e+01  -5.2287000e-02  -2.4457000e-02  -1.5450000e-02  -1.1400000e-04   7.0000000e-05   1.0600000e-04
   2.7510000e+03   1.0721660e+01  -1.7429000e-02  -9.7820000e-03  -2.5750000e-02  -1.1400000e-04   7.0000000e-05   1.0600000e-04
   2.7520000e+03   1.0725558e+01  -2.3234000e-02  -4.4013000e-02  -4.1200000e-02  -1.1400000e-04   7.0000000e-05   1.0600000e-04
   2.7530000e+03   1.0729461e+01   1.7433000e-02  -2.4448000e-02  -3.0900000e-02  -1.1400000e-04   7.0000000e-05   1.0600000e-04
   2.7540000e+03   1.0733356e+01   0.0000000e+00   0.0000000e+00  -2.5750000e-02  -1.1400000e-04   7.0000000e-05   1.0600000e-04
   2.7550000e+03   1.0737254e+01   2.3241000e-02  -4.8870000e-03  -2.5750000e-02  -1.1400000e-04   7.0000000e-05   1.0600000e-04
   2.7560000e+03   1.0741153e+01  -5.7990000e-03  -8.3131000e-02  -4.1200000e-02  -1.1400000e-04   7.0000000e-05   1.0600000e-04
   2.7570000e+03   1.0745050e+01  -4.0665000e-02  -3.4235000e-02  -3.0900000e-02  -1.1400000e-04   7.0000000e-05   1.0600000e-04
   2.7580000e+03   1.0748949e+01   5.8140000e-03  -2.9339000e-02  -2.0600000e-02  -1.1400000e-04   7.0000000e-05   1.0600000e-04
   2.7590000e+03   1.0752849e+01   1.1621000e-02  -4.8880000e-03  -3.0900000e-02  -1.1400000e-04   7.0000000e-05   1.0600000e-04
   2.7600000e+03   1.0756748e+01   2.9050000e-02   4.0000000e-06   5.1500000e-03  -1.1400000e-04   7.0000000e-05   1.0600000e-04
   2.7610000e+03   1.0760646e+01   2.3242000e-02  -1.9557000e-02  -3.6050000e-02  -1.1400000e-04   7.0000000e-05   1.0600000e-04
   2.7620000e+03   1.0764545e+01  -2.3236000e-02  -2.9343000e-02  -2.5750000e-02  -1.1400000e-04   7.0000000e-05   1.0600000e-04
   2.7630000e+03   1.0768444e+01  -1.7424000e-02  -4.8902000e-02  -4.1200000e-02  -1.1400000e-04   7.0000000e-05   1.0600000e-04
   2.7640000e+03   1.0772343e+01  -3.4854000e-02  -4.8904000e-02  -2.0600000e-02  -1.1400000e-04   7.0000000e-05   1.0600000e-04
   2.7650000e+03   1.0776241e+01   2.3242000e-02  -1.9557000e-02  -5.6650000e-02  -1.1400000e-04   7.0000000e-05   1.0600000e-04
   2.7660000e+03   1.0780140e+01   5.8130000e-03  -1.9559000e-02  -2.5750000e-02  -1.1400000e-04   7.0000000e-05   1.0600000e-04
   2.7670000e+03   1.0784039e+01  -4.6475000e-02  -3.4236000e-02   1.5450000e-02  -1.1400000e-04   7.0000000e-05   1.0600000e-04
   2.7680000e+03   1.0787938e+01  -6.3911000e-02   4.8810000e-03  -3.0900000e-02  -1.1400000e-04   7.0000000e-05   1.0600000e-04
   2.7690000e+03   1.0791836e+01  -4.0670000e-02  -5.0000000e-06   1.0300000e-02  -1.1400000e-04   7.0000000e-05   1.0600000e-04
   2.7700000e+03   1.0795735e+01   4.6488000e-02  -6.3564000e-02  -4.1200000e-02  -1.1400000e-04   7.0000000e-05   1.0600000e-04
   2.7710000e+03   1.0799633e+01  -5.8097000e-02  -1.9568000e-02   5.1500000e-03  -1.1400000e-04   7.0000000e-05   1.0600000e-04
   2.7720000e+03   1.0803532e+01  -5.8099000e-02  -9.7880000e-03  -3.0900000e-02  -1.1400000e-04   7.0000000e-05   1.0600000e-04
   2.7730000e+03   1.0807430e+01  -3.4854000e-02  -4.4015000e-02   0.0000000e+00  -1.1400000e-04   7.0000000e-05   1.0600000e-04
   2.7740000e+03   1.0811329e+01   5.8120000e-03  -1.4669000e-02  -4.1200000e-02  -1.1400000e-04   7.0000000e-05   1.0600000e-04
   2.7750000e+03   1.0815228e+01  -5.0000000e-06   3.9120000e-02   4.6350000e-02  -1.1400000e-04   7.0000000e-05   1.0600000e-04
   2.7760000e+03   1.0819127e+01   2.3244000e-02  -2.9337000e-02  -3.0900000e-02  -1.1400000e-04   7.0000000e-05   1.0600000e-04
   2.7770000e+03   1.0823025e+01  -5.8050000e-03  -3.9121000e-02  -5.1500000e-03  -1.1400000e-04   7.0000000e-05   1.0600000e-04
   2.7780000e+03   1.0826924e+01  -3.4848000e-02  -8.8025000e-02  -6.6950000e-02  -1.1400000e-04   7.0000000e-05   1.0600000e-04
   2.7790000e+03   1.0830823e+01   2.9056000e-02  -4.4006000e-02   3.0900000e-02  -1.1400000e-04   7.0000000e-05   1.0600000e-04
   2.7800000e+03   1.0834722e+01  -1.7429000e-02  -4.8920000e-03  -4.6350000e-02  -1.1400000e-04   7.0000000e-05   1.0600000e-04
   2.7810000e+03   1.0838621e+01   1.7433000e-02  -1.9558000e-02   2.5750000e-02  -1.1400000e-04   7.0000000e-05   1.0600000e-04
   2.7820000e+03   1.0842520e+01   2.3245000e-02  -3.9117000e-02  -4.6350000e-02  -1.1400000e-04   7.0000000e-05   1.0600000e-04
   2.7830000e+03   1.0846455e+01  -2.9044000e-02  -4.4014000e-02   2.0600000e-02  -1.1400000e-04   7.0000000e-05   1.0600000e-04
   2.7840000e+03   1.0850318e+01   3.4862000e-02  -1.4665000e-02  -5.6650000e-02  -1.1400000e-04   7.0000000e-05   1.0600000e-04
   2.7850000e+03   1.0854217e+01  -7.5528000e-02  -1.4680000e-02   4.1200000e-02  -1.1400000e-04   7.0000000e-05   1.0600000e-04
   2.7860000e+03   1.0858114e+01   2.3245000e-02  -3.9117000e-02   2.0600000e-02  -1.1400000e-04   7.0000000e-05   1.0600000e-04
   2.7870000e+03   1.0862012e+01  -4.0664000e-02  -4.4015000e-02   1.5450000e-02  -1.1400000e-04   7.0000000e-05   1.0600000e-04
   2.7880000e+03   1.0865914e+01  -3.4856000e-02  -2.9345000e-02   6.1800000e-02  -1.1400000e-04   7.0000000e-05   1.0600000e-04
   2.7890000e+03   1.0869811e+01  -7.5522000e-02  -5.8690000e-02   5.1500000e-03  -1.1400000e-04   7.0000000e-05   1.0600000e-04
   2.7900000e+03   1.0873711e+01  -4.6474000e-02  -4.4016000e-02   3.6050000e-02  -1.1400000e-04   7.0000000e-05   1.0600000e-04
   2.7910000e+03   1.0877609e+01  -3.4852000e-02  -5.8685000e-02   2.5750000e-02  -1.1400000e-04   7.0000000e-05   1.0600000e-04
   2.7920000e+03   1.0881507e+01  -7.5527000e-02  -1.9570000e-02   3.0900000e-02  -1.1400000e-04   7.0000000e-05   1.0600000e-04
   2.7930000e+03   1.0885406e+01  -5.8090000e-03  -4.8910000e-03   6.1800000e-02  -1.1400000e-04   7.0000000e-05   1.0600000e-04
   2.7940000e+03   1.0889305e+01  -3.4858000e-02  -1.4674000e-02   2.5750000e-02  -1.1400000e-04   7.0000000e-05   1.0600000e-04
   2.7950000e+03   1.0893221e+01  -6.9715000e-02  -4.4018000e-02   2.0600000e-02  -1.1400000e-04   7.0000000e-05   1.0600000e-04
   2.7960000e+03   1.0897101e+01  -8.7148000e-02  -1.4680000e-02   3.6050000e-02  -1.1400000e-04   7.0000000e-05   1.0600000e-04
   2.7970000e+03   1.0900999e+01  -3.4856000e-02  -2.9344000e-02   3.0900000e-02  -1.1400000e-04   7.0000000e-05   1.0600000e-04
   2.7980000e+03   1.0904898e+01   9.0000000e-06  -7.3350000e-02   3.6050000e-02  -1.1400000e-04   7.0000000e-05   1.0600000e-04
   2.7990000e+03   1.0908796e+01  -4.6475000e-02  -4.4016000e-02  -1.0300000e-02  -1.1400000e-04   7.0000000e-05   1.0600000e-04
   2.8000000e+03   1.0912700e+01  -2.3241000e-02   9.7770000e-03   5.6650000e-02  -1.1400000e-04   7.0000000e-05   1.0600000e-04
   2.8010000e+03   1.0916593e+01  -2.9053000e-02   1.9556000e-02   3.6050000e-02  -1.1400000e-04   7.0000000e-05   1.0600000e-04
   2.8020000e+03   1.0920493e+01   5.8140000e-03  -2.9339000e-02   2.0600000e-02  -1.1400000e-04   7.0000000e-05   1.0600000e-04
   2.8030000e+03   1.0924391e+01   2.3252000e-02  -9.2907000e-02   3.0900000e-02  -1.1400000e-04   7.0000000e-05   1.0600000e-04
   2.8040000e+03   1.0928290e+01  -2.3233000e-02  -4.8903000e-02   6.1800000e-02  -1.1400000e-04   7.0000000e-05   1.0600000e-04
   2.8050000e+03   1.0932190e+01   2.3245000e-02  -3.9117000e-02  -1.0300000e-02  -1.1400000e-04   7.0000000e-05   1.0600000e-04
   2.8060000e+03   1.0936088e+01  -4.0662000e-02  -5.8685000e-02   4.1200000e-02  -1.1400000e-04   7.0000000e-05   1.0600000e-04
   2.8070000e+03   1.0939987e+01   1.1627000e-02  -4.8898000e-02   0.0000000e+00  -1.1400000e-04   7.0000000e-05   1.0600000e-04
   2.8080000e+03   1.0943886e+01  -2.3237000e-02  -2.4453000e-02   5.1500000e-02  -1.1400000e-04   7.0000000e-05   1.0600000e-04
   2.8090000e+03   1.0947784e+01  -4.0671000e-02   9.7750000e-03   1.0300000e-02  -1.1400000e-04   7.0000000e-05   1.0600000e-04
   2.8100000e+03   1.0951684e+01  -1.1617000e-02  -1.9562000e-02   4.6350000e-02  -1.1400000e-04   7.0000000e-05   1.0600000e-04
   2.8110000e+03   1.0955582e+01  -1.7426000e-02  -2.9342000e-02   2.5750000e-02  -1.1400000e-04   7.0000000e-05   1.0600000e-04
   2.8120000e+03   1.0959480e+01  -1.1614000e-02  -4.4012000e-02   3.0900000e-02  -1.1400000e-04   7.0000000e-05   1.0600000e-04
   2.8130000e+03   1.0963380e+01  -3.4855000e-02  -3.4235000e-02   2.5750000e-02  -1.1400000e-04   7.0000000e-05   1.0600000e-04
   2.8140000e+03   1.0967278e+01   6.0000000e-06  -4.4010000e-02   5.1500000e-02  -1.1400000e-04   7.0000000e-05   1.0600000e-04
   2.8150000e+03   1.0971176e+01  -4.6477000e-02  -1.9566000e-02   3.0900000e-02  -1.1400000e-04   7.0000000e-05   1.0600000e-04
   2.8160000e+03   1.0975075e+01  -2.9044000e-02  -4.4014000e-02   3.0900000e-02  -1.1400000e-04   7.0000000e-05   1.0600000e-04
   2.8170000e+03   1.0978978e+01  -2.9046000e-02  -2.9344000e-02   3.6050000e-02  -1.1400000e-04   7.0000000e-05   1.0600000e-04
   2.8180000e+03   1.0982873e+01  -5.8060000e-03  -2.9341000e-02   6.6950000e-02  -1.1400000e-04   7.0000000e-05   1.0600000e-04
   2.8190000e+03   1.0986772e+01  -2.3234000e-02  -4.4013000e-02   1.5450000e-02  -1.1400000e-04   7.0000000e-05   1.0600000e-04
   2.8200000e+03   1.0990669e+01  -5.2285000e-02  -3.4237000e-02  -2.5750000e-02  -1.1400000e-04   7.0000000e-05   1.0600000e-04
   2.8210000e+03   1.0994569e+01  -5.2291000e-02   4.8830000e-03   2.0600000e-02  -1.1400000e-04   7.0000000e-05   1.0600000e-04
   2.8220000e+03   1.0998467e+01   2.3241000e-02  -4.8870000e-03  -4.6350000e-02  -1.1400000e-04   7.0000000e-05   1.0600000e-04
   2.8230000e+03   1.1002367e+01   6.0000000e-06  -4.4010000e-02   1.5450000e-02  -1.1400000e-04   7.0000000e-05   1.0600000e-04
   2.8240000e+03   1.1006266e+01  -2.9048000e-02  -1.4674000e-02  -4.6350000e-02  -1.1400000e-04   7.0000000e-05   1.0600000e-04
   2.8250000e+03   1.1010164e+01  -6.3905000e-02  -3.4239000e-02   4.1200000e-02  -1.1400000e-04   7.0000000e-05   1.0600000e-04
   2.8260000e+03   1.1014062e+01   1.1628000e-02  -6.8459000e-02  -5.6650000e-02  -1.1400000e-04   7.0000000e-05   1.0600000e-04
   2.8270000e+03   1.1017961e+01  -1.7429000e-02  -4.8920000e-03   5.1500000e-03  -1.1400000e-04   7.0000000e-05   1.0600000e-04
   2.8280000e+03   1.1021858e+01  -6.9722000e-02   1.9552000e-02  -3.6050000e-02  -1.1400000e-04   7.0000000e-05   1.0600000e-04
   2.8290000e+03   1.1025757e+01  -1.7431000e-02   4.8880000e-03   2.5750000e-02  -1.1400000e-04   7.0000000e-05   1.0600000e-04
   2.8300000e+03   1.1029657e+01  -2.9049000e-02  -9.7830000e-03  -8.2400000e-02  -1.1400000e-04   7.0000000e-05   1.0600000e-04
   2.8310000e+03   1.1033555e+01  -2.3229000e-02  -8.3133000e-02  -5.1500000e-03  -1.1400000e-04   7.0000000e-05   1.0600000e-04
   2.8320000e+03   1.1037455e+01  -2.3239000e-02  -9.7830000e-03  -5.6650000e-02  -1.1400000e-04   7.0000000e-05   1.0600000e-04
   2.8330000e+03   1.1041354e+01  -2.9048000e-02  -1.4674000e-02   5.1500000e-03  -1.1400000e-04   7.0000000e-05   1.0600000e-04
   2.8340000e+03   1.1045252e+01   1.7441000e-02  -8.3128000e-02  -4.1200000e-02  -1.1400000e-04   7.0000000e-05   1.0600000e-04
   2.8350000e+03   1.1049150e+01  -3.4859000e-02  -4.8950000e-03   1.0300000e-02  -1.1400000e-04   7.0000000e-05   1.0600000e-04
   2.8360000e+03   1.1053050e+01   2.3236000e-02   2.9343000e-02  -4.1200000e-02  -1.1400000e-04   7.0000000e-05   1.0600000e-04
   2.8370000e+03   1.1056949e+01   1.7434000e-02  -2.9338000e-02   1.0300000e-02  -1.1400000e-04   7.0000000e-05   1.0600000e-04
   2.8380000e+03   1.1060847e+01   1.7438000e-02  -5.8678000e-02  -5.1500000e-02  -1.1400000e-04   7.0000000e-05   1.0600000e-04
   2.8390000e+03   1.1064746e+01   3.0000000e-06  -1.9560000e-02  -4.1200000e-02  -1.1400000e-04   7.0000000e-05   1.0600000e-04
   2.8400000e+03   1.1068645e+01  -1.1614000e-02  -4.4012000e-02  -4.6350000e-02  -1.1400000e-04   7.0000000e-05   1.0600000e-04
   2.8410000e+03   1.1072543e+01   2.3245000e-02  -3.9117000e-02  -2.5750000e-02  -1.1400000e-04   7.0000000e-05   1.0600000e-04
   2.8420000e+03   1.1076443e+01  -3.4855000e-02  -3.9125000e-02  -5.1500000e-02  -1.1400000e-04   7.0000000e-05   1.0600000e-04
   2.8430000e+03   1.1080339e+01  -2.9049000e-02  -4.8940000e-03  -2.5750000e-02  -1.1400000e-04   7.0000000e-05   1.0600000e-04
   2.8440000e+03   1.1084238e+01  -1.1617000e-02  -2.4452000e-02  -4.1200000e-02  -1.1400000e-04   7.0000000e-05   1.0600000e-04
   2.8450000e+03   1.1088137e+01  -4.0667000e-02  -1.9565000e-02  -3.6050000e-02  -1.1400000e-04   7.0000000e-05   1.0600000e-04
   2.8460000e+03   1.1092035e+01  -4.0666000e-02  -2.9345000e-02  -4.6350000e-02  -1.1400000e-04   7.0000000e-05   1.0600000e-04
   2.8470000e+03   1.1095939e+01  -4.6478000e-02  -1.4676000e-02  -1.0300000e-02  -1.1400000e-04   7.0000000e-05   1.0600000e-04
   2.8480000e+03   1.1099833e+01  -1.7423000e-02  -5.3792000e-02  -2.0600000e-02  -1.1400000e-04   7.0000000e-05   1.0600000e-04
   2.8490000e+03   1.1103731e+01  -1.7425000e-02  -3.9122000e-02  -1.5450000e-02  -1.1400000e-04   7.0000000e-05   1.0600000e-04
   2.8500000e+03   1.1107631e+01  -1.7426000e-02  -2.9342000e-02  -4.6350000e-02  -1.1400000e-04   7.0000000e-05   1.0600000e-04
   2.8510000e+03   1.1111529e+01  -1.1613000e-02  -5.3792000e-02  -4.6350000e-02  -1.1400000e-04   7.0000000e-05   1.0600000e-04
   2.8520000e+03   1.1115428e+01  -2.9048000e-02  -1.4674000e-02  -3.0900000e-02  -1.1400000e-04   7.0000000e-05   1.0600000e-04
   2.8530000e+03   1.1119328e+01  -3.4856000e-02  -2.9345000e-02  -2.0600000e-02  -1.1400000e-04   7.0000000e-05   1.0600000e-04
   2.8540000e+03   1.1123226e+01  -4.0669000e-02  -9.7850000e-03  -3.0900000e-02  -1.1400000e-04   7.0000000e-05   1.0600000e-04
   2.8550000e+03   1.1127124e+01  -5.8090000e-03  -9.7810000e-03  -4.1200000e-02  -1.1400000e-04   7.0000000e-05   1.0600000e-04
   2.8560000e+03   1.1131022e+01  -2.9047000e-02  -1.9564000e-02   2.5750000e-02  -1.1400000e-04   7.0000000e-05   1.0600000e-04
   2.8570000e+03   1.1134919e+01  -7.5525000e-02  -3.4240000e-02  -2.5750000e-02  -1.1400000e-04   7.0000000e-05   1.0600000e-04
   2.8580000e+03   1.1138819e+01  -3.4858000e-02  -1.4674000e-02   2.5750000e-02  -1.1400000e-04   7.0000000e-05   1.0600000e-04
   2.8590000e+03   1.1142717e+01  -2.3234000e-02  -4.8903000e-02  -2.0600000e-02  -1.1400000e-04   7.0000000e-05   1.0600000e-04
   2.8600000e+03   1.1146617e+01  -3.4854000e-02  -4.8904000e-02   2.0600000e-02  -1.1400000e-04   7.0000000e-05   1.0600000e-04
   2.8610000e+03   1.1150516e+01  -3.4861000e-02   4.8860000e-03  -3.0900000e-02  -1.1400000e-04   7.0000000e-05   1.0600000e-04
   2.8620000e+03   1.1154414e+01  -4.6479000e-02  -9.7860000e-03   1.0300000e-02  -1.1400000e-04   7.0000000e-05   1.0600000e-04
   2.8630000e+03   1.1158312e+01   1.7431000e-02  -4.8880000e-03  -4.1200000e-02  -1.1400000e-04   7.0000000e-05   1.0600000e-04
   2.8640000e+03   1.1162211e+01  -7.5535000e-02   3.9110000e-02  -1.5450000e-02  -1.1400000e-04   7.0000000e-05   1.0600000e-04
   2.8650000e+03   1.1166110e+01  -5.8020000e-03  -5.8681000e-02  -4.1200000e-02  -1.1400000e-04   7.0000000e-05   1.0600000e-04
   2.8660000e+03   1.1170010e+01   5.8190000e-03  -6.8459000e-02   0.0000000e+00  -1.1400000e-04   7.0000000e-05   1.0600000e-04
   2.8670000e+03   1.1173908e+01  -7.5524000e-02  -4.4020000e-02  -3.6050000e-02  -1.1400000e-04   7.0000000e-05   1.0600000e-04
   2.8680000e+03   1.1177807e+01  -1.7426000e-02  -2.9342000e-02   5.1500000e-03  -1.1400000e-04   7.0000000e-05   1.0600000e-04
   2.8690000e+03   1.1181705e+01  -5.8150000e-03   3.9119000e-02  -5.1500000e-02  -1.1400000e-04   7.0000000e-05   1.0600000e-04
   2.8700000e+03   1.1185604e+01   4.6481000e-02  -4.8840000e-03   2.0600000e-02  -1.1400000e-04   7.0000000e-05   1.0600000e-04
   2.8710000e+03   1.1189502e+01  -5.8070000e-03  -2.4451000e-02  -6.1800000e-02  -1.1400000e-04   7.0000000e-05   1.0600000e-04
   2.8720000e+03   1.1193421e+01  -1.7425000e-02  -3.4232000e-02   5.1500000e-03  -1.1400000e-04   7.0000000e-05   1.0600000e-04
   2.8730000e+03   1.1197300e+01   2.9054000e-02  -2.9336000e-02  -4.1200000e-02  -1.1400000e-04   7.0000000e-05   1.0600000e-04
   2.8740000e+03   1.1201199e+01  -5.8030000e-03  -4.8901000e-02  -1.0300000e-02  -1.1400000e-04   7.0000000e-05   1.0600000e-04
   2.8750000e+03   1.1205097e+01   5.8150000e-03  -3.9119000e-02   6.6950000e-02  -1.1400000e-04   7.0000000e-05   1.0600000e-04
   2.8760000e+03   1.1208997e+01  -4.0669000e-02  -9.7850000e-03   2.5750000e-02  -1.1400000e-04   7.0000000e-05   1.0600000e-04
   2.8770000e+03   1.1212894e+01   4.6488000e-02  -6.3564000e-02   2.0600000e-02  -1.1400000e-04   7.0000000e-05   1.0600000e-04
   2.8780000e+03   1.1216793e+01  -1.1613000e-02  -5.3792000e-02   5.1500000e-03  -1.1400000e-04   7.0000000e-05   1.0600000e-04
   2.8790000e+03   1.1220692e+01  -6.3907000e-02  -2.4459000e-02   7.7250000e-02  -1.1400000e-04   7.0000000e-05   1.0600000e-04
   2.8800000e+03   1.1224590e+01  -6.9720000e-02  -9.0000000e-06   1.5450000e-02  -1.1400000e-04   7.0000000e-05   1.0600000e-04
   2.8810000e+03   1.1228493e+01  -2.3234000e-02  -4.4013000e-02   7.2100000e-02  -1.1400000e-04   7.0000000e-05   1.0600000e-04
   2.8820000e+03   1.1232388e+01  -1.1617000e-02  -2.4452000e-02   1.0300000e-02  -1.1400000e-04   7.0000000e-05   1.0600000e-04
   2.8830000e+03   1.1236287e+01  -6.9721000e-02   4.8810000e-03   5.6650000e-02  -1.1400000e-04   7.0000000e-05   1.0600000e-04
   2.8840000e+03   1.1240185e+01  -4.0667000e-02  -2.4455000e-02   1.0300000e-02  -1.1400000e-04   7.0000000e-05   1.0600000e-04
   2.8850000e+03   1.1244084e+01  -4.0663000e-02  -5.3795000e-02   4.1200000e-02  -1.1400000e-04   7.0000000e-05   1.0600000e-04
   2.8860000e+03   1.1247982e+01  -6.3901000e-02  -6.3579000e-02   5.1500000e-03  -1.1400000e-04   7.0000000e-05   1.0600000e-04
   2.8870000e+03   1.1251881e+01  -6.3905000e-02  -3.9129000e-02   5.6650000e-02  -1.1400000e-04   7.0000000e-05   1.0600000e-04
   2.8880000e+03   1.1255779e+01  -4.6483000e-02   2.4444000e-02   3.0900000e-02  -1.1400000e-04   7.0000000e-05   1.0600000e-04
   2.8890000e+03   1.1259678e+01   3.4863000e-02  -2.4445000e-02   5.6650000e-02  -1.1400000e-04   7.0000000e-05   1.0600000e-04
   2.8900000e+03   1.1263577e+01  -5.2284000e-02  -4.8906000e-02   1.0300000e-02  -1.1400000e-04   7.0000000e-05   1.0600000e-04
   2.8910000e+03   1.1267476e+01  -5.8100000e-03  -1.0000000e-06   4.6350000e-02  -1.1400000e-04   7.0000000e-05   1.0600000e-04
   2.8920000e+03   1.1271374e+01   3.0000000e-06  -2.4450000e-02  -5.1500000e-03  -1.1400000e-04   7.0000000e-05   1.0600000e-04
   2.8930000e+03   1.1275273e+01   1.1629000e-02  -7.3349000e-02   3.6050000e-02  -1.1400000e-04   7.0000000e-05   1.0600000e-04
   2.8940000e+03   1.1279172e+01  -2.3235000e-02  -3.9123000e-02   3.0900000e-02  -1.1400000e-04   7.0000000e-05   1.0600000e-04
   2.8950000e+03   1.1283072e+01  -2.3240000e-02  -3.0000000e-06   6.1800000e-02  -1.1400000e-04   7.0000000e-05   1.0600000e-04
   2.8960000e+03   1.1286970e+01   4.0675000e-02  -3.9115000e-02  -2.0600000e-02  -1.1400000e-04   7.0000000e-05   1.0600000e-04
   2.8970000e+03   1.1290869e+01  -3.4858000e-02  -1.4675000e-02   2.0600000e-02  -1.1400000e-04   7.0000000e-05   1.0600000e-04
   2.8980000e+03   1.1294766e+01  -3.0000000e-06   2.4450000e-02   5.1500000e-03  -1.1400000e-04   7.0000000e-05   1.0600000e-04
   2.8990000e+03   1.1298666e+01  -6.3907000e-02  -1.9569000e-02   6.1800000e-02  -1.1400000e-04   7.0000000e-05   1.0600000e-04
   2.9000000e+03   1.1302565e+01  -5.2281000e-02  -6.3577000e-02  -5.1500000e-03  -1.1400000e-04   7.0000000e-05   1.0600000e-04
   2.9010000e+03   1.1306462e+01  -2.9044000e-02  -4.4014000e-02   4.1200000e-02  -1.1400000e-04   7.0000000e-05   1.0600000e-04
   2.9020000e+03   1.1310361e+01  -6.9717000e-02  -2.4459000e-02   0.0000000e+00  -1.1400000e-04   7.0000000e-05   1.0600000e-04
   2.9030000e+03   1.1314260e+01   1.1619000e-02   9.7820000e-03   5.1500000e-02  -1.1400000e-04   7.0000000e-05   1.0600000e-04
   2.9040000e+03   1.1318159e+01  -7.5527000e-02  -2.4460000e-02  -1.0300000e-02  -1.1400000e-04   7.0000000e-05   1.0600000e-04
   2.9050000e+03   1.1322058e+01  -2.3233000e-02  -4.8903000e-02   3.0900000e-02  -1.1400000e-04   7.0000000e-05   1.0600000e-04
   2.9060000e+03   1.1325955e+01  -6.9720000e-02  -9.0000000e-06   4.1200000e-02  -1.1400000e-04   7.0000000e-05   1.0600000e-04
   2.9070000e+03   1.1329855e+01  -4.0667000e-02  -2.4455000e-02   4.6350000e-02  -1.1400000e-04   7.0000000e-05   1.0600000e-04
   2.9080000e+03   1.1333754e+01  -3.4855000e-02  -3.9125000e-02  -5.1500000e-03  -1.1400000e-04   7.0000000e-05   1.0600000e-04
   2.9090000e+03   1.1337652e+01  -2.3235000e-02  -3.4233000e-02  -2.5750000e-02  -1.1400000e-04   7.0000000e-05   1.0600000e-04
   2.9100000e+03   1.1341552e+01  -2.3243000e-02   1.9557000e-02   2.0600000e-02  -1.1400000e-04   7.0000000e-05   1.0600000e-04
   2.9110000e+03   1.1345452e+01  -2.9047000e-02  -2.4454000e-02  -4.1200000e-02  -1.1400000e-04   7.0000000e-05   1.0600000e-04
   2.9120000e+03   1.1349350e+01   1.1628000e-02  -6.3568000e-02  -1.0300000e-02  -1.1400000e-04   7.0000000e-05   1.0600000e-04
   2.9130000e+03   1.1353248e+01   2.0000000e-06  -1.4670000e-02  -1.0300000e-02  -1.1400000e-04   7.0000000e-05   1.0600000e-04
   2.9140000e+03   1.1357145e+01   3.0000000e-06  -1.9560000e-02   5.1500000e-03  -1.1400000e-04   7.0000000e-05   1.0600000e-04
   2.9150000e+03   1.1361044e+01   1.7435000e-02  -3.9118000e-02  -7.2100000e-02  -1.1400000e-04   7.0000000e-05   1.0600000e-04
   2.9160000e+03   1.1364943e+01  -2.3235000e-02  -3.9123000e-02  -1.0300000e-02  -1.1400000e-04   7.0000000e-05   1.0600000e-04
   2.9170000e+03   1.1368842e+01  -4.0000000e-06   2.9340000e-02  -3.0900000e-02  -1.1400000e-04   7.0000000e-05   1.0600000e-04
   2.9180000e+03   1.1372741e+01  -4.6480000e-02  -6.0000000e-06   5.1500000e-03  -1.1400000e-04   7.0000000e-05   1.0600000e-04
   2.9190000e+03   1.1376640e+01   3.4869000e-02  -6.8455000e-02  -4.1200000e-02  -1.1400000e-04   7.0000000e-05   1.0600000e-04
   2.9200000e+03   1.1380538e+01   6.0000000e-06  -4.4010000e-02  -3.6050000e-02  -1.1400000e-04   7.0000000e-05   1.0600000e-04
   2.9210000e+03   1.1384437e+01  -4.6475000e-02  -3.9126000e-02  -2.5750000e-02  -1.1400000e-04   7.0000000e-05   1.0600000e-04
   2.9220000e+03   1.1388335e+01   4.0669000e-02   9.7850000e-03  -2.0600000e-02  -1.1400000e-04   7.0000000e-05   1.0600000e-04
   2.9230000e+03   1.1392234e+01  -2.9048000e-02  -1.9563000e-02  -5.1500000e-02  -1.1400000e-04   7.0000000e-05   1.0600000e-04
   2.9240000e+03   1.1396132e+01  -2.3235000e-02  -4.4013000e-02  -1.5450000e-02  -1.1400000e-04   7.0000000e-05   1.0600000e-04
   2.9250000e+03   1.1400032e+01  -4.6485000e-02   3.9114000e-02  -1.0300000e-02  -1.1400000e-04   7.0000000e-05   1.0600000e-04
   2.9260000e+03   1.1403951e+01  -5.8050000e-03  -3.9121000e-02  -2.0600000e-02  -1.1400000e-04   7.0000000e-05   1.0600000e-04
   2.9270000e+03   1.1407828e+01  -1.1610000e-02  -8.3131000e-02  -6.1800000e-02  -1.1400000e-04   7.0000000e-05   1.0600000e-04
   2.9280000e+03   1.1411729e+01  -6.9719000e-02  -9.7890000e-03  -2.5750000e-02  -1.1400000e-04   7.0000000e-05   1.0600000e-04
   2.9290000e+03   1.1415626e+01  -4.6481000e-02   4.8840000e-03  -3.0900000e-02  -1.1400000e-04   7.0000000e-05   1.0600000e-04
   2.9300000e+03   1.1419524e+01  -4.6473000e-02  -5.3796000e-02  -3.6050000e-02  -1.1400000e-04   7.0000000e-05   1.0600000e-04
   2.9310000e+03   1.1423423e+01   1.0000000e-06  -4.8900000e-03  -5.6650000e-02  -1.1400000e-04   7.0000000e-05   1.0600000e-04
   2.9320000e+03   1.1427322e+01  -6.9724000e-02   2.9331000e-02   5.1500000e-03  -1.1400000e-04   7.0000000e-05   1.0600000e-04
   2.9330000e+03   1.1431221e+01  -2.3238000e-02  -1.4673000e-02  -3.0900000e-02  -1.1400000e-04   7.0000000e-05   1.0600000e-04
   2.9340000e+03   1.1435120e+01  -4.6473000e-02  -5.3796000e-02  -2.0600000e-02  -1.1400000e-04   7.0000000e-05   1.0600000e-04
   2.9350000e+03   1.1439017e+01   1.1628000e-02  -6.3568000e-02  -4.6350000e-02  -1.1400000e-04   7.0000000e-05   1.0600000e-04
   2.9360000e+03   1.1442917e+01  -2.3237000e-02  -1.9563000e-02  -5.1500000e-03  -1.1400000e-04   7.0000000e-05   1.0600000e-04
   2.9370000e+03   1.1446815e+01  -5.8099000e-02  -9.7880000e-03  -1.5450000e-02  -1.1400000e-04   7.0000000e-05   1.0600000e-04
   2.9380000e+03   1.1450715e+01   4.6487000e-02  -5.3784000e-02  -3.6050000e-02  -1.1400000e-04   7.0000000e-05   1.0600000e-04
   2.9390000e+03   1.1454614e+01  -2.3234000e-02  -4.4013000e-02  -7.2100000e-02  -1.1400000e-04   7.0000000e-05   1.0600000e-04
   2.9400000e+03   1.1458512e+01  -2.3236000e-02  -2.9343000e-02  -2.0600000e-02  -1.1400000e-04   7.0000000e-05   1.0600000e-04
   2.9410000e+03   1.1462411e+01   1.1622000e-02  -1.4668000e-02  -2.5750000e-02  -1.1400000e-04   7.0000000e-05   1.0600000e-04
   2.9420000e+03   1.1466310e+01   3.0000000e-06  -1.9560000e-02  -4.1200000e-02  -1.1400000e-04   7.0000000e-05   1.0600000e-04
   2.9430000e+03   1.1470208e+01  -2.9043000e-02  -4.8904000e-02  -4.6350000e-02  -1.1400000e-04   7.0000000e-05   1.0600000e-04
   2.9440000e+03   1.1474106e+01  -4.0669000e-02  -9.7850000e-03   0.0000000e+00  -1.1400000e-04   7.0000000e-05   1.0600000e-04
   2.9450000e+03   1.1478009e+01   4.0671000e-02  -4.8850000e-03   0.0000000e+00  -1.1400000e-04   7.0000000e-05   1.0600000e-04
   2.9460000e+03   1.1481904e+01   3.4868000e-02  -5.8675000e-02  -2.0600000e-02  -1.1400000e-04   7.0000000e-05   1.0600000e-04
   2.9470000e+03   1.1485803e+01  -4.0667000e-02  -1.9565000e-02   5.1500000e-03  -1.1400000e-04   7.0000000e-05   1.0600000e-04
   2.9480000e+03   1.1489701e+01  -4.0665000e-02  -3.4235000e-02  -2.0600000e-02  -1.1400000e-04   7.0000000e-05   1.0600000e-04
   2.9490000e+03   1.1493599e+01   1.1626000e-02  -4.4008000e-02  -1.0300000e-02  -1.1400000e-04   7.0000000e-05   1.0600000e-04
   2.9500000e+03   1.1497499e+01   4.6482000e-02  -1.4664000e-02  -2.0600000e-02  -1.1400000e-04   7.0000000e-05   1.0600000e-04
   2.9510000e+03   1.1501397e+01  -5.2290000e-02  -7.0000000e-06   5.1500000e-03  -1.1400000e-04   7.0000000e-05   1.0600000e-04
   2.9520000e+03   1.1505297e+01  -2.9048000e-02  -1.4674000e-02  -2.0600000e-02  -1.1400000e-04   7.0000000e-05   1.0600000e-04
   2.9530000e+03   1.1509195e+01  -1.1614000e-02  -4.4012000e-02  -1.0300000e-02  -1.1400000e-04   7.0000000e-05   1.0600000e-04
   2.9540000e+03   1.1513094e+01  -1.7422000e-02  -6.3572000e-02  -3.0900000e-02  -1.1400000e-04   7.0000000e-05   1.0600000e-04
   2.9550000e+03   1.1516994e+01  -2.9042000e-02  -5.8684000e-02  -5.1500000e-03  -1.1400000e-04   7.0000000e-05   1.0600000e-04
   2.9560000e+03   1.1520891e+01   5.8100000e-03   1.0000000e-06  -3.0900000e-02  -1.1400000e-04   7.0000000e-05   1.0600000e-04
   2.9570000e+03   1.1524791e+01  -1.7427000e-02  -2.4452000e-02   0.0000000e+00  -1.1400000e-04   7.0000000e-05   1.0600000e-04
   2.9580000e+03   1.1528687e+01  -4.0669000e-02  -4.8950000e-03  -3.0900000e-02  -1.1400000e-04   7.0000000e-05   1.0600000e-04
   2.9590000e+03   1.1532586e+01  -6.3911000e-02   9.7720000e-03   1.0300000e-02  -1.1400000e-04   7.0000000e-05   1.0600000e-04
   2.9600000e+03   1.1536486e+01  -1.7424000e-02  -4.8902000e-02  -3.0900000e-02  -1.1400000e-04   7.0000000e-05   1.0600000e-04
   2.9610000e+03   1.1540384e+01  -4.0666000e-02  -3.4235000e-02  -5.1500000e-03  -1.1400000e-04   7.0000000e-05   1.0600000e-04
   2.9620000e+03   1.1544284e+01  -3.4854000e-02  -4.4015000e-02   3.6050000e-02  -1.1400000e-04   7.0000000e-05   1.0600000e-04
   2.9630000e+03   1.1548182e+01  -6.3905000e-02  -3.4239000e-02  -5.1500000e-03  -1.1400000e-04   7.0000000e-05   1.0600000e-04
   2.9640000e+03   1.1552081e+01  -1.1613000e-02  -5.3792000e-02   3.6050000e-02  -1.1400000e-04   7.0000000e-05   1.0600000e-04
   2.9650000e+03   1.1555980e+01   5.8070000e-03   1.9561000e-02  -2.0600000e-02  -1.1400000e-04   7.0000000e-05   1.0600000e-04
   2.9660000e+03   1.1559879e+01  -7.5530000e-02  -1.0000000e-05   5.1500000e-02  -1.1400000e-04   7.0000000e-05   1.0600000e-04
   2.9670000e+03   1.1563779e+01  -2.3235000e-02  -3.9123000e-02   1.0300000e-02  -1.1400000e-04   7.0000000e-05   1.0600000e-04
   2.9680000e+03   1.1567677e+01  -3.4856000e-02  -2.9345000e-02   4.6350000e-02  -1.1400000e-04   7.0000000e-05   1.0600000e-04
   2.9690000e+03   1.1571576e+01   3.4866000e-02  -4.4005000e-02   0.0000000e+00  -1.1400000e-04   7.0000000e-05   1.0600000e-04
   2.9700000e+03   1.1575475e+01  -1.1614000e-02  -4.4012000e-02   3.6050000e-02  -1.1400000e-04   7.0000000e-05   1.0600000e-04
   2.9710000e+03   1.1579373e+01   1.1624000e-02  -2.9338000e-02   1.5450000e-02  -1.1400000e-04   7.0000000e-05   1.0600000e-04
   2.9720000e+03   1.1583272e+01   5.8150000e-03  -3.4229000e-02   4.6350000e-02  -1.1400000e-04   7.0000000e-05   1.0600000e-04
   2.9730000e+03   1.1587169e+01  -3.4857000e-02  -2.4455000e-02   2.0600000e-02  -1.1400000e-04   7.0000000e-05   1.0600000e-04
   2.9740000e+03   1.1591067e+01   1.7434000e-02  -2.9338000e-02   4.6350000e-02  -1.1400000e-04   7.0000000e-05   1.0600000e-04
   2.9750000e+03   1.1594969e+01   1.7434000e-02  -2.9338000e-02   5.1500000e-03  -1.1400000e-04   7.0000000e-05   1.0600000e-04
   2.9760000e+03   1.1598865e+01  -1.7424000e-02  -4.4012000e-02   3.6050000e-02  -1.1400000e-04   7.0000000e-05   1.0600000e-04
   2.9770000e+03   1.1602763e+01   2.9051000e-02  -9.7760000e-03   2.0600000e-02  -1.1400000e-04   7.0000000e-05   1.0600000e-04
   2.9780000e+03   1.1606661e+01  -2.3237000e-02  -1.9563000e-02   2.5750000e-02  -1.1400000e-04   7.0000000e-05   1.0600000e-04
   2.9790000e+03   1.1610560e+01   1.1625000e-02  -3.9118000e-02  -1.0300000e-02  -1.1400000e-04   7.0000000e-05   1.0600000e-04
   2.9800000e+03   1.1614459e+01  -1.1617000e-02  -1.9562000e-02   3.6050000e-02  -1.1400000e-04   7.0000000e-05   1.0600000e-04
   2.9810000e+03   1.1618359e+01  -2.3235000e-02  -3.9123000e-02   1.5450000e-02  -1.1400000e-04   7.0000000e-05   1.0600000e-04
   2.9820000e+03   1.1622287e+01   5.8180000e-03  -6.3569000e-02   3.6050000e-02  -1.1400000e-04   7.0000000e-05   1.0600000e-04
   2.9830000e+03   1.1626156e+01  -1.1616000e-02  -2.9342000e-02   4.6350000e-02  -1.1400000e-04   7.0000000e-05   1.0600000e-04
   2.9840000e+03   1.1630054e+01   1.0000000e-06  -4.8900000e-03   4.6350000e-02  -1.1400000e-04   7.0000000e-05   1.0600000e-04
   2.9850000e+03   1.1633953e+01  -5.8050000e-03  -3.4231000e-02   1.5450000e-02  -1.1400000e-04   7.0000000e-05   1.0600000e-04
   2.9860000e+03   1.1637852e+01   1.1623000e-02  -2.4448000e-02   2.5750000e-02  -1.1400000e-04   7.0000000e-05   1.0600000e-04
   2.9870000e+03   1.1641749e+01  -2.3242000e-02   1.4667000e-02   2.0600000e-02  -1.1400000e-04   7.0000000e-05   1.0600000e-04
   2.9880000e+03   1.1645649e+01  -4.6476000e-02  -2.9346000e-02   5.6650000e-02  -1.1400000e-04   7.0000000e-05   1.0600000e-04
   2.9890000e+03   1.1649549e+01  -5.8000000e-03  -8.3131000e-02   5.1500000e-03  -1.1400000e-04   7.0000000e-05   1.0600000e-04
   2.9900000e+03   1.1653447e+01  -4.6477000e-02  -2.4456000e-02   5.1500000e-02  -1.1400000e-04   7.0000000e-05   1.0600000e-04
   2.9910000e+03   1.1657347e+01  -5.2290000e-02  -6.0000000e-06   2.5750000e-02  -1.1400000e-04   7.0000000e-05   1.0600000e-04
   2.9920000e+03   1.1661243e+01  -2.3244000e-02   2.9337000e-02   4.6350000e-02  -1.1400000e-04   7.0000000e-05   1.0600000e-04
   2.9930000e+03   1.1665143e+01  -2.3241000e-02   4.8870000e-03  -1.5450000e-02  -1.1400000e-04   7.0000000e-05   1.0600000e-04
   2.9940000e+03   1.1669043e+01  -4.0662000e-02  -5.8685000e-02   2.5750000e-02  -1.1400000e-04   7.0000000e-05   1.0600000e-04
   2.9950000e+03   1.1672941e+01  -9.8763000e-02  -4.8913000e-02   3.6050000e-02  -1.1400000e-04   7.0000000e-05   1.0600000e-04
   2.9960000e+03   1.1676840e+01   2.9053000e-02  -1.9556000e-02   5.6650000e-02  -1.1400000e-04   7.0000000e-05   1.0600000e-04
   2.9970000e+03   1.1680739e+01   7.0000000e-06  -5.3790000e-02   1.0300000e-02  -1.1400000e-04   7.0000000e-05   1.0600000e-04
   2.9980000e+03   1.1684637e+01  -5.8096000e-02  -2.9348000e-02  -1.0300000e-02  -1.1400000e-04   7.0000000e-05   1.0600000e-04
   2.9990000e+03   1.1688536e+01  -7.5531000e-02   9.7700000e-03   2.0600000e-02  -1.1400000e-04   7.0000000e-05   1.0600000e-04
   3.0000000e+03   1.1692435e+01  -4.6478000e-02  -1.4676000e-02  -2.0600000e-02  -1.1400000e-04   7.0000000e-05   1.0600000e-04
   3.0010000e+03   1.1696334e+01   1.1627000e-02  -4.8898000e-02   5.1500000e-03  -1.1400000e-04   7.0000000e-05   1.0600000e-04
   3.0020000e+03   1.1700231e+01  -7.5530000e-02  -1.0000000e-05  -2.5750000e-02  -1.1400000e-04   7.0000000e-05   1.0600000e-04
   3.0030000e+03   1.1704129e+01   2.3247000e-02  -5.3787000e-02   1.5450000e-02  -1.1400000e-04   7.0000000e-05   1.0600000e-04
   3.0040000e+03   1.1708029e+01  -1.1616000e-02  -2.9342000e-02  -2.0600000e-02  -1.1400000e-04   7.0000000e-05   1.0600000e-04
   3.0050000e+03   1.1711927e+01   5.8102000e-02  -1.4662000e-02   0.0000000e+00  -1.1400000e-04   7.0000000e-05   1.0600000e-04
   3.0060000e+03   1.1715826e+01  -2.9045000e-02  -3.4234000e-02  -3.6050000e-02  -1.1400000e-04   7.0000000e-05   1.0600000e-04
   3.0070000e+03   1.1719725e+01  -1.7427000e-02  -1.9562000e-02   2.0600000e-02  -1.1400000e-04   7.0000000e-05   1.0600000e-04
   3.0080000e+03   1.1723623e+01  -1.1615000e-02  -3.4232000e-02  -6.1800000e-02  -1.1400000e-04   7.0000000e-05   1.0600000e-04
   3.0090000e+03   1.1727527e+01  -5.2288000e-02  -1.4677000e-02   1.0300000e-02  -1.1400000e-04   7.0000000e-05   1.0600000e-04
   3.0100000e+03   1.1731422e+01  -1.1617000e-02  -2.4452000e-02  -2.5750000e-02  -1.1400000e-04   7.0000000e-05   1.0600000e-04
   3.0110000e+03   1.1735321e+01  -5.8100000e-02  -8.0000000e-06  -1.0300000e-02  -1.1400000e-04   7.0000000e-05   1.0600000e-04
   3.0120000e+03   1.1739220e+01  -1.1619000e-02  -4.8920000e-03  -2.0600000e-02  -1.1400000e-04   7.0000000e-05   1.0600000e-04
   3.0130000e+03   1.1743116e+01  -6.3906000e-02  -2.9349000e-02   0.0000000e+00  -1.1400000e-04   7.0000000e-05   1.0600000e-04
   3.0140000e+03   1.1747017e+01  -2.9045000e-02  -3.9124000e-02  -3.6050000e-02  -1.1400000e-04   7.0000000e-05   1.0600000e-04
   3.0150000e+03   1.1750916e+01  -4.6471000e-02  -6.3576000e-02  -4.1200000e-02  -1.1400000e-04   7.0000000e-05   1.0600000e-04
   3.0160000e+03   1.1754812e+01   2.3246000e-02  -4.4007000e-02  -2.0600000e-02  -1.1400000e-04   7.0000000e-05   1.0600000e-04
   3.0170000e+03   1.1758712e+01  -5.8010000e-03  -6.8461000e-02  -5.1500000e-02  -1.1400000e-04   7.0000000e-05   1.0600000e-04
   3.0180000e+03   1.1762610e+01   4.0672000e-02  -1.4665000e-02  -4.6350000e-02  -1.1400000e-04   7.0000000e-05   1.0600000e-04
   3.0190000e+03   1.1766509e+01   1.0000000e-06  -9.7800000e-03  -3.0900000e-02  -1.1400000e-04   7.0000000e-05   1.0600000e-04
   3.0200000e+03   1.1770409e+01  -4.6482000e-02   1.4664000e-02   1.5450000e-02  -1.1400000e-04   7.0000000e-05   1.0600000e-04
   3.0210000e+03   1.1774307e+01   1.1622000e-02  -1.4669000e-02  -3.6050000e-02  -1.1400000e-04   7.0000000e-05   1.0600000e-04
   3.0220000e+03   1.1778205e+01   5.8210000e-03  -9.2909000e-02  -4.1200000e-02  -1.1400000e-04   7.0000000e-05   1.0600000e-04
   3.0230000e+03   1.1782104e+01  -2.3236000e-02  -2.9343000e-02  -4.6350000e-02  -1.1400000e-04   7.0000000e-05   1.0600000e-04
   3.0240000e+03   1.1786003e+01  -6.9719000e-02  -4.8980000e-03  -2.0600000e-02  -1.1400000e-04   7.0000000e-05   1.0600000e-04
   3.0250000e+03   1.1789902e+01  -1.1614000e-02  -4.8901000e-02  -6.1800000e-02  -1.1400000e-04   7.0000000e-05   1.0600000e-04
   3.0260000e+03   1.1793800e+01  -2.9049000e-02  -9.7840000e-03  -1.5450000e-02  -1.1400000e-04   7.0000000e-05   1.0600000e-04
   3.0270000e+03   1.1797699e+01  -6.3913000e-02   1.9551000e-02  -1.0300000e-02  -1.1400000e-04   7.0000000e-05   1.0600000e-04
   3.0280000e+03   1.1801597e+01   5.0000000e-06  -3.9120000e-02  -3.0900000e-02  -1.1400000e-04   7.0000000e-05   1.0600000e-04
   3.0290000e+03   1.1805496e+01  -1.7425000e-02  -3.4232000e-02  -4.1200000e-02  -1.1400000e-04   7.0000000e-05   1.0600000e-04
   3.0300000e+03   1.1809394e+01  -4.0665000e-02  -3.4235000e-02  -4.6350000e-02  -1.1400000e-04   7.0000000e-05   1.0600000e-04
   3.0310000e+03   1.1813293e+01  -5.2285000e-02  -3.4237000e-02  -1.5450000e-02  -1.1400000e-04   7.0000000e-05   1.0600000e-04
   3.0320000e+03   1.1817191e+01   2.3243000e-02  -1.9557000e-02  -3.0900000e-02  -1.1400000e-04   7.0000000e-05   1.0600000e-04
   3.0330000e+03   1.1821090e+01  -2.9048000e-02  -1.4674000e-02  -2.5750000e-02  -1.1400000e-04   7.0000000e-05   1.0600000e-04
   3.0340000e+03   1.1824989e+01  -4.0670000e-02  -5.0000000e-06  -2.0600000e-02  -1.1400000e-04   7.0000000e-05   1.0600000e-04
   3.0350000e+03   1.1828888e+01   1.1624000e-02  -2.9338000e-02  -2.5750000e-02  -1.1400000e-04   7.0000000e-05   1.0600000e-04
   3.0360000e+03   1.1832786e+01  -2.3235000e-02  -3.9123000e-02  -1.0300000e-02  -1.1400000e-04   7.0000000e-05   1.0600000e-04
   3.0370000e+03   1.1836684e+01   1.7431000e-02  -4.8880000e-03  -3.6050000e-02  -1.1400000e-04   7.0000000e-05   1.0600000e-04
   3.0380000e+03   1.1840584e+01  -4.6480000e-02  -6.0000000e-06  -5.1500000e-03  -1.1400000e-04   7.0000000e-05   1.0600000e-04
   3.0390000e+03   1.1844514e+01   0.0000000e+00   0.0000000e+00  -2.0600000e-02  -1.1400000e-04   7.0000000e-05   1.0600000e-04
   3.0400000e+03   1.1848383e+01   5.8090000e-03   9.7810000e-03   0.0000000e+00  -1.1400000e-04   7.0000000e-05   1.0600000e-04
   3.0410000e+03   1.1852282e+01   1.1621000e-02  -9.7780000e-03  -3.0900000e-02  -1.1400000e-04   7.0000000e-05   1.0600000e-04
   3.0420000e+03   1.1856179e+01   5.0000000e-06  -3.9120000e-02  -1.0300000e-02  -1.1400000e-04   7.0000000e-05   1.0600000e-04
   3.0430000e+03   1.1860079e+01  -2.3232000e-02  -6.3573000e-02  -4.6350000e-02  -1.1400000e-04   7.0000000e-05   1.0600000e-04
   3.0440000e+03   1.1863978e+01   4.0000000e-06  -2.9340000e-02   5.1500000e-03  -1.1400000e-04   7.0000000e-05   1.0600000e-04
   3.0450000e+03   1.1867875e+01   1.1619000e-02   9.7820000e-03  -2.0600000e-02  -1.1400000e-04   7.0000000e-05   1.0600000e-04
   3.0460000e+03   1.1871774e+01   3.0000000e-06  -2.4450000e-02  -2.0600000e-02  -1.1400000e-04   7.0000000e-05   1.0600000e-04
   3.0470000e+03   1.1875673e+01  -2.9042000e-02  -6.3574000e-02  -2.5750000e-02  -1.1400000e-04   7.0000000e-05   1.0600000e-04
   3.0480000e+03   1.1879572e+01  -4.0669000e-02  -4.8950000e-03   1.0300000e-02  -1.1400000e-04   7.0000000e-05   1.0600000e-04
   3.0490000e+03   1.1883471e+01   3.4867000e-02  -4.8895000e-02  -2.0600000e-02  -1.1400000e-04   7.0000000e-05   1.0600000e-04
   3.0500000e+03   1.1887368e+01  -6.3901000e-02  -6.8469000e-02   5.1500000e-03  -1.1400000e-04   7.0000000e-05   1.0600000e-04
   3.0510000e+03   1.1891267e+01  -2.9045000e-02  -3.9124000e-02   2.0600000e-02  -1.1400000e-04   7.0000000e-05   1.0600000e-04
   3.0520000e+03   1.1895165e+01  -5.8097000e-02  -1.9568000e-02   3.6050000e-02  -1.1400000e-04   7.0000000e-05   1.0600000e-04
   3.0530000e+03   1.1899066e+01   3.0000000e-06  -2.4450000e-02   1.0300000e-02  -1.1400000e-04   7.0000000e-05   1.0600000e-04
   3.0540000e+03   1.1902965e+01  -4.0671000e-02   9.7750000e-03   1.0300000e-02  -1.1400000e-04   7.0000000e-05   1.0600000e-04
   3.0550000e+03   1.1906863e+01  -8.1345000e-02   3.9110000e-02   5.1500000e-03  -1.1400000e-04   7.0000000e-05   1.0600000e-04
   3.0560000e+03   1.1910767e+01  -5.8050000e-03  -4.4011000e-02   2.5750000e-02  -1.1400000e-04   7.0000000e-05   1.0600000e-04
   3.0570000e+03   1.1914660e+01  -4.6475000e-02  -4.4016000e-02   1.5450000e-02  -1.1400000e-04   7.0000000e-05   1.0600000e-04
   3.0580000e+03   1.1918559e+01  -5.8080000e-03  -1.4671000e-02   4.1200000e-02  -1.1400000e-04   7.0000000e-05   1.0600000e-04
   3.0590000e+03   1.1922503e+01  -3.4855000e-02  -3.9125000e-02   3.6050000e-02  -1.1400000e-04   7.0000000e-05   1.0600000e-04
   3.0600000e+03   1.1926354e+01   2.9050000e-02   4.0000000e-06   5.1500000e-03  -1.1400000e-04   7.0000000e-05   1.0600000e-04
   3.0610000e+03   1.1930254e+01   5.8090000e-03   9.7810000e-03   4.1200000e-02  -1.1400000e-04   7.0000000e-05   1.0600000e-04
   3.0620000e+03   1.1934153e+01  -2.9050000e-02  -4.0000000e-06   2.5750000e-02  -1.1400000e-04   7.0000000e-05   1.0600000e-04
   3.0630000e+03   1.1938051e+01   5.8150000e-03  -3.9119000e-02   2.5750000e-02  -1.1400000e-04   7.0000000e-05   1.0600000e-04
   3.0640000e+03   1.1941950e+01  -2.3232000e-02  -6.3573000e-02   3.0900000e-02  -1.1400000e-04   7.0000000e-05   1.0600000e-04
   3.0650000e+03   1.1945848e+01   3.0000000e-06  -1.9560000e-02   4.1200000e-02  -1.1400000e-04   7.0000000e-05   1.0600000e-04
   3.0660000e+03   1.1949747e+01   1.1620000e-02   2.0000000e-06   3.0900000e-02  -1.1400000e-04   7.0000000e-05   1.0600000e-04
   3.0670000e+03   1.1953646e+01   5.0000000e-06  -3.4230000e-02   4.1200000e-02  -1.1400000e-04   7.0000000e-05   1.0600000e-04
   3.0680000e+03   1.1957544e+01  -5.8030000e-03  -5.3791000e-02   2.5750000e-02  -1.1400000e-04   7.0000000e-05   1.0600000e-04
   3.0690000e+03   1.1961443e+01  -7.5525000e-02  -3.4240000e-02   3.0900000e-02  -1.1400000e-04   7.0000000e-05   1.0600000e-04
   3.0700000e+03   1.1965343e+01   3.4867000e-02  -5.3785000e-02   5.1500000e-03  -1.1400000e-04   7.0000000e-05   1.0600000e-04
   3.0710000e+03   1.1969240e+01  -1.7429000e-02  -9.7820000e-03   2.0600000e-02  -1.1400000e-04   7.0000000e-05   1.0600000e-04
   3.0720000e+03   1.1973140e+01  -3.4857000e-02  -1.9565000e-02   0.0000000e+00  -1.1400000e-04   7.0000000e-05   1.0600000e-04
   3.0730000e+03   1.1977041e+01  -5.2287000e-02  -1.9567000e-02   2.5750000e-02  -1.1400000e-04   7.0000000e-05   1.0600000e-04
   3.0740000e+03   1.1980936e+01   2.0000000e-06  -1.4670000e-02  -2.0600000e-02  -1.1400000e-04   7.0000000e-05   1.0600000e-04
   3.0750000e+03   1.1984836e+01  -2.3234000e-02  -4.4013000e-02   4.6350000e-02  -1.1400000e-04   7.0000000e-05   1.0600000e-04
   3.0760000e+03   1.1988733e+01  -3.4858000e-02  -1.4675000e-02   5.1500000e-03  -1.1400000e-04   7.0000000e-05   1.0600000e-04
   3.0770000e+03   1.1992633e+01  -2.3232000e-02  -5.8683000e-02   4.6350000e-02  -1.1400000e-04   7.0000000e-05   1.0600000e-04
   3.0780000e+03   1.1996531e+01  -6.9716000e-02  -2.9349000e-02  -2.0600000e-02  -1.1400000e-04   7.0000000e-05   1.0600000e-04
   3.0790000e+03   1.2000429e+01  -4.0673000e-02   1.9555000e-02   3.0900000e-02  -1.1400000e-04   7.0000000e-05   1.0600000e-04
   3.0800000e+03   1.2004328e+01  -2.3240000e-02  -3.0000000e-06   5.1500000e-03  -1.1400000e-04   7.0000000e-05   1.0600000e-04
   3.0810000e+03   1.2008227e+01  -3.4855000e-02  -3.4235000e-02   1.5450000e-02  -1.1400000e-04   7.0000000e-05   1.0600000e-04
   3.0820000e+03   1.2012127e+01  -2.3241000e-02   4.8870000e-03   5.1500000e-03  -1.1400000e-04   7.0000000e-05   1.0600000e-04
   3.0830000e+03   1.2016026e+01  -2.9045000e-02  -3.9124000e-02   3.0900000e-02  -1.1400000e-04   7.0000000e-05   1.0600000e-04
   3.0840000e+03   1.2019924e+01   5.8170000e-03  -4.8899000e-02   1.0300000e-02  -1.1400000e-04   7.0000000e-05   1.0600000e-04
   3.0850000e+03   1.2023822e+01  -5.2288000e-02  -1.4676000e-02   2.0600000e-02  -1.1400000e-04   7.0000000e-05   1.0600000e-04
   3.0860000e+03   1.2027721e+01  -5.2290000e-02  -6.0000000e-06   1.5450000e-02  -1.1400000e-04   7.0000000e-05   1.0600000e-04
   3.0870000e+03   1.2031619e+01   5.8160000e-03  -4.8899000e-02  -4.6350000e-02  -1.1400000e-04   7.0000000e-05   1.0600000e-04
   3.0880000e+03   1.2035517e+01  -1.1621000e-02   4.8890000e-03  -1.0300000e-02  -1.1400000e-04   7.0000000e-05   1.0600000e-04
   3.0890000e+03   1.2039416e+01  -1.7432000e-02   1.9558000e-02  -4.1200000e-02  -1.1400000e-04   7.0000000e-05   1.0600000e-04
   3.0900000e+03   1.2043315e+01  -2.9045000e-02  -3.9123000e-02  -5.1500000e-03  -1.1400000e-04   7.0000000e-05   1.0600000e-04
   3.0910000e+03   1.2047215e+01   3.4864000e-02  -2.9335000e-02  -3.6050000e-02  -1.1400000e-04   7.0000000e-05   1.0600000e-04
   3.0920000e+03   1.2051114e+01   2.3247000e-02  -5.3787000e-02   5.1500000e-03  -1.1400000e-04   7.0000000e-05   1.0600000e-04
   3.0930000e+03   1.2055011e+01  -1.1615000e-02  -3.4232000e-02  -7.7250000e-02  -1.1400000e-04   7.0000000e-05   1.0600000e-04
   3.0940000e+03   1.2058910e+01   1.1617000e-02   1.9562000e-02  -5.1500000e-03  -1.1400000e-04   7.0000000e-05   1.0600000e-04
   3.0950000e+03   1.2062809e+01  -2.3239000e-02  -4.8930000e-03  -4.1200000e-02  -1.1400000e-04   7.0000000e-05   1.0600000e-04
   3.0960000e+03   1.2066708e+01  -1.7429000e-02  -9.7820000e-03   0.0000000e+00  -1.1400000e-04   7.0000000e-05   1.0600000e-04
   3.0970000e+03   1.2070606e+01  -1.1615000e-02  -3.9122000e-02  -2.5750000e-02  -1.1400000e-04   7.0000000e-05   1.0600000e-04
   3.0980000e+03   1.2074505e+01  -2.3231000e-02  -6.8463000e-02  -2.0600000e-02  -1.1400000e-04   7.0000000e-05   1.0600000e-04
   3.0990000e+03   1.2078404e+01   2.3243000e-02  -1.9557000e-02  -3.6050000e-02  -1.1400000e-04   7.0000000e-05   1.0600000e-04
   3.1000000e+03   1.2082302e+01   1.7431000e-02  -9.7780000e-03   2.0600000e-02  -1.1400000e-04   7.0000000e-05   1.0600000e-04
[truncated: 47,097,127 more chars]
