# Supplementary material for: Delays in Admittance-Controlled Haptic Devices Make Simulated Masses Feel Heavier
Source: PLoS One. 2015 Sep 11;10(9):e0138023. doi: 10.1371/journal.pone.0138023 (PMC4567313; doi:10.1371/journal.pone.0138023)
Supplement: S2 Appendix — (ZIP) [file pone.0138023.s002.zip › Data_subject8-14/Duw_pp14.txt]

{'ScanNr','Time','ForceX','ForceY','ForceZ','PosX','PosY','PosZ'}
   1.0000000e+00   1.5100000e-04   8.1333000e-02   1.9590000e-02   1.5450000e-02   2.6200000e-04   1.9000000e-04  -2.6200000e-04
   2.0000000e+00   4.0060000e-03   8.7141000e-02   2.4483000e-02   5.6650000e-02   2.6200000e-04   1.9000000e-04  -2.6200000e-04
   3.0000000e+00   7.8860000e-03  -2.4000000e-05   6.3570000e-02  -3.6050000e-02   2.6200000e-04   1.9000000e-04  -2.6200000e-04
   4.0000000e+00   1.1767000e-02  -1.1642000e-02   5.8676000e-02   2.0600000e-02   2.6200000e-04   1.9000000e-04  -2.6200000e-04
   5.0000000e+00   1.5646000e-02   9.2929000e-02   8.3165000e-02   2.0600000e-02   2.6200000e-04   1.9000000e-04  -2.6200000e-04
   6.0000000e+00   1.9527000e-02   4.6460000e-02   5.3807000e-02   0.0000000e+00   2.6200000e-04   1.9000000e-04  -2.6100000e-04
   7.0000000e+00   2.3404000e-02   5.8083000e-02   4.4033000e-02  -6.6950000e-02   2.6200000e-04   1.9000000e-04  -2.6100000e-04
   8.0000000e+00   2.7283000e-02   5.8083000e-02   4.4033000e-02   2.5750000e-02   2.6200000e-04   1.9000000e-04  -2.6100000e-04
   9.0000000e+00   3.1164000e-02   6.9718000e-02   4.9170000e-03  -4.1200000e-02   2.6200000e-04   1.9000000e-04  -2.6100000e-04
   1.0000000e+01   3.5044000e-02   8.7161000e-02  -2.9306000e-02  -1.5450000e-02   2.6200000e-04   1.9000000e-04  -2.6100000e-04
   1.1000000e+01   3.8936000e-02   5.8106000e-02  -1.4647000e-02  -2.5750000e-02   2.6100000e-04   1.9000000e-04  -2.6100000e-04
   1.2000000e+01   4.2822000e-02   6.3904000e-02   1.4695000e-02  -1.2360000e-01   2.6100000e-04   1.9000000e-04  -2.6100000e-04
   1.3000000e+01   4.6685000e-02   8.7171000e-02  -5.3756000e-02   1.0300000e-02   2.6100000e-04   1.9000000e-04  -2.6100000e-04
   1.4000000e+01   5.0564000e-02   1.7428000e-02   4.8970000e-03  -2.0600000e-02   2.6100000e-04   1.9000000e-04  -2.6100000e-04
   1.5000000e+01   5.4498000e-02   4.6507000e-02  -6.8442000e-02   1.0300000e-02   2.6100000e-04   1.9000000e-04  -2.6100000e-04
   1.6000000e+01   5.8325000e-02   8.7165000e-02  -3.9086000e-02   1.0300000e-02   2.6100000e-04   1.9000000e-04  -2.6100000e-04
   1.7000000e+01   6.2202000e-02   6.3919000e-02  -2.4425000e-02   3.0900000e-02   2.6100000e-04   1.9000000e-04  -2.6100000e-04
   1.8000000e+01   6.6081000e-02   4.6507000e-02  -6.8442000e-02   3.0900000e-02   2.6100000e-04   1.9000000e-04  -2.6100000e-04
   1.9000000e+01   7.0004000e-02   5.2299000e-02  -2.4430000e-02   0.0000000e+00   2.6100000e-04   1.8900000e-04  -2.6100000e-04
   2.0000000e+01   7.3838000e-02   5.8125000e-02  -6.3547000e-02   6.6950000e-02   2.6100000e-04   1.8900000e-04  -2.6100000e-04
   2.1000000e+01   7.7718000e-02   6.9754000e-02  -8.7993000e-02   0.0000000e+00   2.6100000e-04   1.8900000e-04  -2.6100000e-04
   2.2000000e+01   8.1598000e-02   2.9069000e-02  -4.8889000e-02   1.5450000e-02   2.6100000e-04   1.8900000e-04  -2.6100000e-04
   2.3000000e+01   8.5477000e-02   2.9065000e-02  -3.9109000e-02  -5.1500000e-02   2.6100000e-04   1.8900000e-04  -2.6000000e-04
   2.4000000e+01   8.9357000e-02   6.9747000e-02  -6.8433000e-02  -5.1500000e-03   2.6100000e-04   1.8900000e-04  -2.6000000e-04
   2.5000000e+01   9.3237000e-02   5.8113000e-02  -3.4208000e-02  -5.1500000e-03   2.6100000e-04   1.8900000e-04  -2.6000000e-04
   2.6000000e+01   9.7115000e-02   5.8050000e-03   1.4672000e-02  -1.5450000e-02   2.6100000e-04   1.8900000e-04  -2.6000000e-04
   2.7000000e+01   1.0099600e-01   2.3229000e-02   2.9349000e-02   1.0300000e-02   2.6100000e-04   1.8900000e-04  -2.6000000e-04
   2.8000000e+01   1.0487500e-01   6.9711000e-02   2.4476000e-02   4.6350000e-02   2.6100000e-04   1.8900000e-04  -2.6000000e-04
   2.9000000e+01   1.0875400e-01   6.3891000e-02   4.8925000e-02   1.5450000e-02   2.6100000e-04   1.8900000e-04  -2.6000000e-04
   3.0000000e+01   1.1263400e-01   3.4832000e-02   7.3364000e-02  -2.5750000e-02   2.6100000e-04   1.8900000e-04  -2.6000000e-04
   3.1000000e+01   1.1651400e-01  -5.8230000e-03   3.4228000e-02   2.0600000e-02   2.6100000e-04   1.8900000e-04  -2.6000000e-04
   3.2000000e+01   1.2039200e-01   9.8761000e-02   2.4488000e-02   5.1500000e-03   2.6100000e-04   1.8900000e-04  -2.6000000e-04
   3.3000000e+01   1.2427300e-01  -1.7438000e-02   1.9553000e-02  -4.1200000e-02   2.6000000e-04   1.8900000e-04  -2.6000000e-04
   3.4000000e+01   1.2815000e-01   2.9050000e-02   1.1000000e-05  -7.7250000e-02   2.6000000e-04   1.8900000e-04  -2.6000000e-04
   3.5000000e+01   1.3203000e-01   6.3912000e-02  -4.8650000e-03   0.0000000e+00   2.6000000e-04   1.8900000e-04  -2.6000000e-04
   3.6000000e+01   1.3591000e-01   8.1344000e-02  -9.7480000e-03   5.1500000e-03   2.6000000e-04   1.8900000e-04  -2.6000000e-04
   3.7000000e+01   1.3982300e-01  -1.7432000e-02   4.8830000e-03  -6.1800000e-02   2.6000000e-04   1.8900000e-04  -2.6000000e-04
   3.8000000e+01   1.4366900e-01   1.1629000e-02  -2.4445000e-02  -5.1500000e-03   2.6000000e-04   1.8900000e-04  -2.6000000e-04
   3.9000000e+01   1.4754800e-01   6.9728000e-02  -1.9533000e-02   2.5750000e-02   2.6000000e-04   1.8900000e-04  -2.6000000e-04
   4.0000000e+01   1.5142700e-01   9.8789000e-02  -4.8862000e-02   3.6050000e-02   2.6000000e-04   1.8900000e-04  -2.6000000e-04
   4.1000000e+01   1.5530700e-01  -1.7413000e-02  -4.4017000e-02  -2.5750000e-02   2.6000000e-04   1.8900000e-04  -2.6000000e-04
   4.2000000e+01   1.5918500e-01   3.2000000e-05  -8.3130000e-02   5.1500000e-03   2.6000000e-04   1.8900000e-04  -2.6000000e-04
   4.3000000e+01   1.6306600e-01   5.2317000e-02  -6.8440000e-02   3.6050000e-02   2.6000000e-04   1.8900000e-04  -2.6000000e-04
   4.4000000e+01   1.6694600e-01   1.1623300e-01  -8.7976000e-02   5.1500000e-03   2.6000000e-04   1.8900000e-04  -2.6000000e-04
   4.5000000e+01   1.7082500e-01  -5.7900000e-03  -5.3792000e-02  -5.6650000e-02   2.6000000e-04   1.8900000e-04  -2.6000000e-04
   4.6000000e+01   1.7470400e-01   1.7448000e-02  -4.8893000e-02   3.0900000e-02   2.6000000e-04   1.8900000e-04  -2.6000000e-04
   4.7000000e+01   1.7858500e-01   7.5530000e-02   2.8000000e-05   2.5750000e-02   2.6000000e-04   1.8900000e-04  -2.6000000e-04
   4.8000000e+01   1.8246400e-01   9.8759000e-02   2.9378000e-02  -7.7250000e-02   2.6000000e-04   1.8900000e-04  -2.6000000e-04
   4.9000000e+01   1.8634200e-01   2.0000000e-06  -4.8900000e-03  -2.5750000e-02   2.6000000e-04   1.8900000e-04  -2.6000000e-04
   5.0000000e+01   1.9022100e-01   5.8085000e-02   3.9143000e-02  -2.0600000e-02   2.6000000e-04   1.8900000e-04  -2.6000000e-04
   5.1000000e+01   1.9410100e-01   9.2935000e-02   6.3606000e-02   3.6050000e-02   2.6000000e-04   1.8900000e-04  -2.6000000e-04
   5.2000000e+01   1.9798100e-01  -1.7436000e-02   1.4663000e-02  -4.6350000e-02   2.6000000e-04   1.8900000e-04  -2.6000000e-04
   5.3000000e+01   2.0186000e-01  -1.1633000e-02   3.4225000e-02   2.0600000e-02   2.6000000e-04   1.8900000e-04  -2.6000000e-04
   5.4000000e+01   2.0573900e-01   5.2294000e-02  -9.7600000e-03   3.6050000e-02   2.6000000e-04   1.8900000e-04  -2.6000000e-04
   5.5000000e+01   2.0962200e-01   9.8755000e-02   3.9158000e-02   4.6350000e-02   2.6000000e-04   1.8900000e-04  -2.6000000e-04
   5.6000000e+01   2.1349800e-01  -1.1629000e-02   2.4445000e-02   5.1500000e-03   2.6000000e-04   1.8900000e-04  -2.6000000e-04
   5.7000000e+01   2.1737900e-01   1.7432000e-02  -4.8830000e-03   2.0600000e-02   2.6000000e-04   1.8900000e-04  -2.6000000e-04
   5.8000000e+01   2.2125900e-01   7.5526000e-02   9.8090000e-03   2.0600000e-02   2.6000000e-04   1.8900000e-04  -2.6000000e-04
   5.9000000e+01   2.2513800e-01   8.7161000e-02  -2.9306000e-02  -7.7250000e-02   2.6000000e-04   1.8900000e-04  -2.6000000e-04
   6.0000000e+01   2.2901700e-01  -2.3231000e-02  -2.4459000e-02  -3.6050000e-02   2.6000000e-04   1.8900000e-04  -2.6000000e-04
   6.1000000e+01   2.3289700e-01   2.3249000e-02  -2.4441000e-02  -1.0300000e-02   2.6000000e-04   1.8900000e-04  -2.6000000e-04
   6.2000000e+01   2.3677700e-01   4.6486000e-02  -1.4652000e-02   6.6950000e-02   2.6000000e-04   1.8900000e-04  -2.6000000e-04
   6.3000000e+01   2.4065500e-01   9.8779000e-02  -2.4412000e-02  -3.6050000e-02   2.6000000e-04   1.8900000e-04  -2.6000000e-04
   6.4000000e+01   2.4453400e-01  -4.6471000e-02  -2.4467000e-02   6.6950000e-02   2.6000000e-04   1.8900000e-04  -2.6000000e-04
   6.5000000e+01   2.4841400e-01   4.6506000e-02  -6.8443000e-02   4.6350000e-02   2.6000000e-04   1.8900000e-04  -2.6000000e-04
   6.6000000e+01   2.5229300e-01   6.3926000e-02  -4.3986000e-02   7.2100000e-02   2.6000000e-04   1.8900000e-04  -2.6000000e-04
   6.7000000e+01   2.5617300e-01   9.2969000e-02  -2.4415000e-02   5.1500000e-03   2.6000000e-04   1.8900000e-04  -2.6000000e-04
   6.8000000e+01   2.6005300e-01   5.8430000e-03  -8.8018000e-02  -5.1500000e-03   2.6000000e-04   1.8900000e-04  -2.6000000e-04
   6.9000000e+01   2.6393100e-01   8.7169000e-02  -4.8866000e-02   6.6950000e-02   2.6000000e-04   1.8900000e-04  -2.6000000e-04
   7.0000000e+01   2.6781100e-01   4.6488000e-02  -1.9542000e-02  -3.6050000e-02   2.6000000e-04   1.8900000e-04  -2.6000000e-04
   7.1000000e+01   2.7169100e-01   1.1618000e-02   4.8950000e-03   2.0600000e-02   2.6000000e-04   1.8900000e-04  -2.6000000e-04
   7.2000000e+01   2.7557000e-01  -1.1631000e-02   2.9335000e-02  -5.1500000e-03   2.6000000e-04   1.8900000e-04  -2.6000000e-04
   7.3000000e+01   2.7945000e-01   8.7154000e-02  -9.7460000e-03  -3.6050000e-02   2.6000000e-04   1.8900000e-04  -2.6000000e-04
   7.4000000e+01   2.8332900e-01   4.6450000e-02   7.8258000e-02  -1.5450000e-02   2.6000000e-04   1.8900000e-04  -2.6000000e-04
   7.5000000e+01   2.8720900e-01   2.3231000e-02   2.4459000e-02  -3.6050000e-02   2.6000000e-04   1.8900000e-04  -2.6000000e-04
   7.6000000e+01   2.9108900e-01   0.0000000e+00   0.0000000e+00   3.0900000e-02   2.6000000e-04   1.8900000e-04  -2.6000000e-04
   7.7000000e+01   2.9496800e-01   7.5511000e-02   4.8929000e-02   2.5750000e-02   2.6000000e-04   1.8900000e-04  -2.6000000e-04
   7.8000000e+01   2.9884600e-01   4.0664000e-02   1.4686000e-02  -1.5450000e-02   2.6000000e-04   1.8900000e-04  -2.6000000e-04
   7.9000000e+01   3.0272500e-01   1.1631000e-02  -2.9335000e-02   0.0000000e+00   2.6000000e-04   1.8900000e-04  -2.6000000e-04
   8.0000000e+01   3.0660600e-01   6.0000000e-06  -1.4670000e-02   6.6950000e-02   2.6000000e-04   1.8900000e-04  -2.6000000e-04
   8.1000000e+01   3.1048500e-01   7.5522000e-02   1.9589000e-02  -1.5450000e-02   2.6000000e-04   1.8900000e-04  -2.6000000e-04
   8.2000000e+01   3.1436400e-01   5.2281000e-02   2.4470000e-02   1.0300000e-02   2.6000000e-04   1.8900000e-04  -2.6000000e-04
   8.3000000e+01   3.1824300e-01   2.9054000e-02  -9.7690000e-03  -2.5750000e-02   2.6000000e-04   1.8900000e-04  -2.6000000e-04
   8.4000000e+01   3.2212300e-01   2.0000000e-06  -4.8900000e-03  -1.5450000e-02   2.6000000e-04   1.8900000e-04  -2.6000000e-04
   8.5000000e+01   3.2600300e-01   8.1340000e-02   3.0000000e-05  -3.0900000e-02   2.6000000e-04   1.8900000e-04  -2.6000000e-04
   8.6000000e+01   3.2988300e-01   2.9068000e-02  -4.8889000e-02  -2.5750000e-02   2.6000000e-04   1.8900000e-04  -2.6000000e-04
   8.7000000e+01   3.3376200e-01   2.3266000e-02  -6.8451000e-02   1.5450000e-02   2.6000000e-04   1.8900000e-04  -2.5900000e-04
   8.8000000e+01   3.3764100e-01   7.5561000e-02  -8.3102000e-02   1.0300000e-02   2.6000000e-04   1.8900000e-04  -2.5900000e-04
   8.9000000e+01   3.4152200e-01   4.0690000e-02  -5.3775000e-02   2.0600000e-02   2.6000000e-04   1.8900000e-04  -2.5900000e-04
   9.0000000e+01   3.4540100e-01   1.1637000e-02  -4.4005000e-02   2.0600000e-02   2.6000000e-04   1.8900000e-04  -2.5900000e-04
   9.1000000e+01   3.4928100e-01   1.7451000e-02  -5.3783000e-02   6.6950000e-02   2.6000000e-04   1.8900000e-04  -2.5900000e-04
   9.2000000e+01   3.5315900e-01   3.4866000e-02  -1.4656000e-02   5.1500000e-03   2.6000000e-04   1.8900000e-04  -2.5900000e-04
   9.3000000e+01   3.5703800e-01   5.2286000e-02   9.8000000e-03  -1.0300000e-02   2.6000000e-04   1.8900000e-04  -2.5900000e-04
   9.4000000e+01   3.6091800e-01   2.3259000e-02  -4.8891000e-02   2.5750000e-02   2.6000000e-04   1.8900000e-04  -2.5900000e-04
   9.5000000e+01   3.6479700e-01   2.3238000e-02   4.8990000e-03   1.0300000e-02   2.6000000e-04   1.8900000e-04  -2.5900000e-04
   9.6000000e+01   3.6867700e-01   7.5513000e-02   4.4039000e-02  -3.6050000e-02   2.6000000e-04   1.8900000e-04  -2.5900000e-04
   9.7000000e+01   3.7255700e-01   4.6471000e-02   2.4468000e-02  -2.5750000e-02   2.6000000e-04   1.8900000e-04  -2.5900000e-04
   9.8000000e+01   3.7643500e-01   2.3221000e-02   4.8909000e-02  -1.0300000e-02   2.6000000e-04   1.8900000e-04  -2.5900000e-04
   9.9000000e+01   3.8031600e-01   1.1611000e-02   2.4455000e-02  -5.1500000e-03   2.6000000e-04   1.8900000e-04  -2.5900000e-04
   1.0000000e+02   3.8419400e-01   6.3901000e-02   2.4475000e-02  -1.0300000e-02   2.6000000e-04   1.8900000e-04  -2.5900000e-04
   1.0100000e+02   3.8807400e-01   5.8094000e-02   1.4693000e-02   3.0900000e-02   2.6000000e-04   1.8900000e-04  -2.5900000e-04
   1.0200000e+02   3.9195500e-01   4.0685000e-02  -3.9104000e-02   3.0900000e-02   2.6000000e-04   1.8900000e-04  -2.5900000e-04
   1.0300000e+02   3.9583300e-01   1.7424000e-02   1.4677000e-02   2.5750000e-02   2.6000000e-04   1.8900000e-04  -2.5900000e-04
   1.0400000e+02   3.9971300e-01   5.2294000e-02  -9.7600000e-03  -3.0900000e-02   2.6000000e-04   1.8900000e-04  -2.5900000e-04
   1.0500000e+02   4.0359200e-01   2.3242000e-02  -4.8810000e-03   2.5750000e-02   2.6000000e-04   1.8900000e-04  -2.5900000e-04
   1.0600000e+02   4.0747200e-01   3.4862000e-02  -4.8760000e-03   1.5450000e-02   2.6000000e-04   1.8900000e-04  -2.5900000e-04
   1.0700000e+02   4.1135000e-01   2.9061000e-02  -2.9329000e-02   1.0300000e-02   2.6000000e-04   1.8900000e-04  -2.5900000e-04
   1.0800000e+02   4.1523000e-01   7.5534000e-02  -9.7520000e-03  -5.1500000e-02   2.6000000e-04   1.8900000e-04  -2.5900000e-04
   1.0900000e+02   4.1910900e-01   2.3256000e-02  -4.4001000e-02   1.0300000e-02   2.6000000e-04   1.8900000e-04  -2.5900000e-04
   1.1000000e+02   4.2298800e-01   4.0692000e-02  -5.8665000e-02   0.0000000e+00   2.6000000e-04   1.8900000e-04  -2.5900000e-04
   1.1100000e+02   4.2686900e-01   5.8300000e-03  -5.3788000e-02  -5.6650000e-02   2.6000000e-04   1.8900000e-04  -2.5900000e-04
   1.1200000e+02   4.3074700e-01   6.9751000e-02  -8.3104000e-02  -2.0600000e-02   2.6000000e-04   1.8900000e-04  -2.5900000e-04
   1.1300000e+02   4.3462800e-01   2.3268000e-02  -7.3341000e-02   4.6350000e-02   2.6000000e-04   1.8900000e-04  -2.5900000e-04
   1.1400000e+02   4.3850700e-01   4.0689000e-02  -4.8884000e-02   1.0300000e-02   2.6000000e-04   1.8900000e-04  -2.5900000e-04
   1.1500000e+02   4.4238700e-01  -1.1605000e-02  -3.9125000e-02  -1.5450000e-02   2.6000000e-04   1.8900000e-04  -2.5900000e-04
   1.1600000e+02   4.4626600e-01   5.8109000e-02  -2.4427000e-02   5.1500000e-02   2.6000000e-04   1.8900000e-04  -2.5900000e-04
   1.1700000e+02   4.5014600e-01   2.9056000e-02  -1.4659000e-02   2.5750000e-02   2.6000000e-04   1.8900000e-04  -2.5900000e-04
   1.1800000e+02   4.5402900e-01   7.5519000e-02   2.9369000e-02   5.1500000e-03   2.6000000e-04   1.8900000e-04  -2.5900000e-04
   1.1900000e+02   4.5790500e-01  -6.0000000e-06   1.4670000e-02  -5.6650000e-02   2.6000000e-04   1.8900000e-04  -2.5900000e-04
   1.2000000e+02   4.6178400e-01   5.8109000e-02  -2.4427000e-02  -2.0600000e-02   2.6000000e-04   1.8900000e-04  -2.5900000e-04
   1.2100000e+02   4.6566300e-01   2.9050000e-02   1.1000000e-05   5.1500000e-03   2.6000000e-04   1.8900000e-04  -2.5900000e-04
   1.2200000e+02   4.6954200e-01   6.0000000e-06  -1.4670000e-02  -7.7250000e-02   2.6000000e-04   1.8900000e-04  -2.5900000e-04
   1.2300000e+02   4.7342200e-01  -1.1614000e-02  -1.4675000e-02  -2.0600000e-02   2.6000000e-04   1.8900000e-04  -2.5900000e-04
   1.2400000e+02   4.7730100e-01   6.9724000e-02  -9.7530000e-03   0.0000000e+00   2.6000000e-04   1.8900000e-04  -2.5900000e-04
   1.2500000e+02   4.8118200e-01   4.6476000e-02   9.7980000e-03   1.0300000e-02   2.6000000e-04   1.8900000e-04  -2.5900000e-04
   1.2600000e+02   4.8506100e-01   5.7950000e-03   3.9122000e-02  -2.5750000e-02   2.6000000e-04   1.8900000e-04  -2.5900000e-04
   1.2700000e+02   4.8893900e-01  -2.3238000e-02  -4.8990000e-03   3.0900000e-02   2.6000000e-04   1.8900000e-04  -2.5900000e-04
   1.2800000e+02   4.9282000e-01   7.5526000e-02   9.8090000e-03   2.0600000e-02   2.6000000e-04   1.8900000e-04  -2.5900000e-04
   1.2900000e+02   4.9669900e-01   3.4871000e-02  -2.9326000e-02   5.1500000e-03   2.6000000e-04   1.8900000e-04  -2.5900000e-04
   1.3000000e+02   5.0057900e-01  -1.1622000e-02   4.8850000e-03  -5.6650000e-02   2.6000000e-04   1.8900000e-04  -2.5900000e-04
   1.3100000e+02   5.0445800e-01   2.3249000e-02  -2.4441000e-02   3.0900000e-02   2.6000000e-04   1.8900000e-04  -2.5900000e-04
   1.3200000e+02   5.0833800e-01   9.8774000e-02  -9.7430000e-03   2.5750000e-02   2.6000000e-04   1.8900000e-04  -2.5900000e-04
   1.3300000e+02   5.1221700e-01   5.2312000e-02  -5.8660000e-02  -7.7250000e-02   2.6000000e-04   1.8900000e-04  -2.5900000e-04
   1.3400000e+02   5.1609700e-01  -2.3224000e-02  -4.4019000e-02  -3.6050000e-02   2.6000000e-04   1.8900000e-04  -2.5900000e-04
   1.3500000e+02   5.1997500e-01   2.9072000e-02  -5.8669000e-02  -5.1500000e-03   2.6000000e-04   1.8900000e-04  -2.5900000e-04
   1.3600000e+02   5.2385400e-01   9.8786000e-02  -4.3973000e-02   4.6350000e-02   2.6000000e-04   1.8900000e-04  -2.5900000e-04
   1.3700000e+02   5.2773400e-01   5.2303000e-02  -3.4210000e-02  -4.6350000e-02   2.6000000e-04   1.8900000e-04  -2.5900000e-04
   1.3800000e+02   5.3161400e-01  -5.7870000e-03  -5.8682000e-02   3.0900000e-02   2.6000000e-04   1.8900000e-04  -2.5900000e-04
   1.3900000e+02   5.3549300e-01   1.1040300e-01  -3.4187000e-02   2.0600000e-02   2.6000000e-04   1.8900000e-04  -2.5900000e-04
   1.4000000e+02   5.3937300e-01   7.5534000e-02  -9.7510000e-03   4.6350000e-02   2.6000000e-04   1.8900000e-04  -2.5900000e-04
   1.4100000e+02   5.4325100e-01   3.4862000e-02  -4.8760000e-03   1.0300000e-02   2.6000000e-04   1.8900000e-04  -2.5900000e-04
   1.4200000e+02   5.4713200e-01  -5.8230000e-03   3.4228000e-02   1.0300000e-02   2.6000000e-04   1.8900000e-04  -2.5900000e-04
   1.4300000e+02   5.5101100e-01   1.2202100e-01  -2.9293000e-02   1.5450000e-02   2.6000000e-04   1.8900000e-04  -2.5900000e-04
   1.4400000e+02   5.5489100e-01   6.3904000e-02   1.4695000e-02  -2.5750000e-02   2.6000000e-04   1.8900000e-04  -2.5900000e-04
   1.4500000e+02   5.5877100e-01   1.1603000e-02   4.4015000e-02  -1.0300000e-02   2.6000000e-04   1.8900000e-04  -2.5900000e-04
   1.4600000e+02   5.6265000e-01  -2.3225000e-02  -3.9129000e-02  -1.0300000e-02   2.6000000e-04   1.8900000e-04  -2.5900000e-04
   1.4700000e+02   5.6652900e-01   1.3362400e-01   1.4722000e-02  -6.1800000e-02   2.6000000e-04   1.8900000e-04  -2.5900000e-04
   1.4800000e+02   5.7040900e-01   2.9041000e-02   2.4461000e-02  -1.0300000e-02   2.6000000e-04   1.8900000e-04  -2.5900000e-04
   1.4900000e+02   5.7428800e-01   2.3246000e-02  -1.4661000e-02   2.0600000e-02   2.6000000e-04   1.8900000e-04  -2.5900000e-04
   1.5000000e+02   5.7816600e-01  -5.8100000e-03  -2.0000000e-06   4.6350000e-02   2.6000000e-04   1.8900000e-04  -2.5900000e-04
   1.5100000e+02   5.8204600e-01   1.3363000e-01   5.2000000e-05   4.1200000e-02   2.6000000e-04   1.8900000e-04  -2.5900000e-04
   1.5200000e+02   5.8592600e-01   4.0661000e-02   2.4466000e-02   2.0600000e-02   2.6000000e-04   1.8900000e-04  -2.5900000e-04
   1.5300000e+02   5.8980500e-01   1.7438000e-02  -1.9553000e-02   0.0000000e+00   2.6000000e-04   1.8900000e-04  -2.5900000e-04
   1.5400000e+02   5.9368600e-01   1.5000000e-05  -3.9120000e-02   4.1200000e-02   2.6000000e-04   1.8900000e-04  -2.5900000e-04
   1.5500000e+02   5.9756500e-01   1.0458400e-01  -9.7410000e-03  -1.5450000e-02   2.6000000e-04   1.8900000e-04  -2.5900000e-04
   1.5600000e+02   6.0144300e-01   5.8300000e-03  -5.3788000e-02  -5.1500000e-03   2.6000000e-04   1.8900000e-04  -2.5900000e-04
   1.5700000e+02   6.0532400e-01   1.1638000e-02  -4.8896000e-02   0.0000000e+00   2.6000000e-04   1.8900000e-04  -2.5900000e-04
   1.5800000e+02   6.0920300e-01   7.5554000e-02  -6.3542000e-02  -1.5450000e-02   2.6000000e-04   1.8900000e-04  -2.5900000e-04
   1.5900000e+02   6.1308200e-01   8.7156000e-02  -1.4636000e-02  -3.0900000e-02   2.6000000e-04   1.8900000e-04  -2.5900000e-04
   1.6000000e+02   6.1696200e-01  -6.0000000e-06   1.4670000e-02  -2.0600000e-02   2.6000000e-04   1.8900000e-04  -2.5900000e-04
   1.6100000e+02   6.2084200e-01   5.8210000e-03  -2.9338000e-02   4.6350000e-02   2.6000000e-04   1.8900000e-04  -2.5900000e-04
   1.6200000e+02   6.2474100e-01   7.5530000e-02   2.9000000e-05  -3.0900000e-02   2.6000000e-04   1.8900000e-04  -2.5900000e-04
   1.6300000e+02   6.2860100e-01   9.8762000e-02   1.9598000e-02   2.0600000e-02   2.6000000e-04   1.8900000e-04  -2.5900000e-04
   1.6400000e+02   6.3247800e-01   8.0000000e-06  -1.9560000e-02   1.5450000e-02   2.6000000e-04   1.8900000e-04  -2.5900000e-04
   1.6500000e+02   6.3635900e-01   3.4871000e-02  -2.9326000e-02   7.7250000e-02   2.6000000e-04   1.8900000e-04  -2.5900000e-04
   1.6600000e+02   6.4023800e-01   7.5519000e-02   2.9369000e-02  -2.5750000e-02   2.6000000e-04   1.8900000e-04  -2.5900000e-04
   1.6700000e+02   6.4411700e-01   7.5532000e-02  -4.8610000e-03   5.1500000e-03   2.6000000e-04   1.8900000e-04  -2.5900000e-04
   1.6800000e+02   6.4799800e-01   5.8210000e-03  -2.9338000e-02  -3.0900000e-02   2.6000000e-04   1.8900000e-04  -2.5900000e-04
   1.6900000e+02   6.5187700e-01   2.3240000e-02   9.0000000e-06   1.5450000e-02   2.6000000e-04   1.8900000e-04  -2.5900000e-04
   1.7000000e+02   6.5575500e-01   6.3912000e-02  -4.8650000e-03  -3.0900000e-02   2.6000000e-04   1.8900000e-04  -2.5900000e-04
   1.7100000e+02   6.5963600e-01   8.1329000e-02   2.9372000e-02  -4.1200000e-02   2.6000000e-04   1.8900000e-04  -2.5900000e-04
   1.7200000e+02   6.6351500e-01   1.1624000e-02  -9.7750000e-03   3.6050000e-02   2.6000000e-04   1.8900000e-04  -2.5900000e-04
   1.7300000e+02   6.6739600e-01   4.0668000e-02   4.9060000e-03   1.0300000e-02   2.6000000e-04   1.8900000e-04  -2.5900000e-04
   1.7400000e+02   6.7127500e-01   5.2288000e-02   4.9100000e-03  -1.0300000e-02   2.6000000e-04   1.8900000e-04  -2.5900000e-04
   1.7500000e+02   6.7515400e-01   2.3248000e-02  -1.9551000e-02   3.0900000e-02   2.6000000e-04   1.8900000e-04  -2.5900000e-04
   1.7600000e+02   6.7903300e-01   1.7435000e-02  -1.4663000e-02   3.6050000e-02   2.6000000e-04   1.8900000e-04  -2.5900000e-04
   1.7700000e+02   6.8291300e-01   4.0685000e-02  -3.9105000e-02   3.0900000e-02   2.6000000e-04   1.8900000e-04  -2.5900000e-04
   1.7800000e+02   6.8679200e-01   4.6487000e-02  -1.9543000e-02  -2.0600000e-02   2.6000000e-04   1.8900000e-04  -2.5900000e-04
   1.7900000e+02   6.9067000e-01   2.3249000e-02  -2.4441000e-02   3.6050000e-02   2.6000000e-04   1.8900000e-04  -2.5900000e-04
   1.8000000e+02   6.9455000e-01   2.3267000e-02  -7.3341000e-02  -1.0300000e-02   2.6000000e-04   1.8900000e-04  -2.5900000e-04
   1.8100000e+02   6.9843000e-01   4.0681000e-02  -2.9325000e-02   1.0300000e-02   2.6000000e-04   1.8900000e-04  -2.5900000e-04
   1.8200000e+02   7.0231000e-01   7.5543000e-02  -3.4201000e-02  -5.1500000e-02   2.6000000e-04   1.8900000e-04  -2.5900000e-04
   1.8300000e+02   7.0619000e-01   2.3259000e-02  -4.8891000e-02   5.1500000e-03   2.6000000e-04   1.8900000e-04  -2.5900000e-04
   1.8400000e+02   7.1006900e-01   3.4864000e-02  -9.7660000e-03   1.0300000e-02   2.6000000e-04   1.8900000e-04  -2.5900000e-04
   1.8500000e+02   7.1394800e-01   2.9041000e-02   2.4461000e-02  -5.1500000e-03   2.6000000e-04   1.8900000e-04  -2.5900000e-04
   1.8600000e+02   7.1782700e-01   6.9714000e-02   1.4697000e-02   0.0000000e+00   2.6000000e-04   1.8900000e-04  -2.5900000e-04
   1.8700000e+02   7.2170800e-01   5.8120000e-03  -4.8880000e-03   4.1200000e-02   2.6000000e-04   1.8900000e-04  -2.5900000e-04
   1.8800000e+02   7.2558700e-01   6.3921000e-02  -2.9315000e-02   1.5450000e-02   2.6000000e-04   1.8900000e-04  -2.5900000e-04
   1.8900000e+02   7.2946600e-01   1.7436000e-02  -1.4663000e-02  -5.1500000e-03   2.6000000e-04   1.8900000e-04  -2.5900000e-04
   1.9000000e+02   7.3334600e-01   4.6497000e-02  -4.3992000e-02   4.1200000e-02   2.6000000e-04   1.8900000e-04  -2.5900000e-04
   1.9100000e+02   7.3722500e-01   1.1631000e-02  -2.9335000e-02  -5.1500000e-03   2.6000000e-04   1.8900000e-04  -2.5900000e-04
   1.9200000e+02   7.4110600e-01   7.5532000e-02  -4.8610000e-03   1.5450000e-02   2.6000000e-04   1.8900000e-04  -2.5900000e-04
   1.9300000e+02   7.4498300e-01   2.3234000e-02   1.4679000e-02  -6.6950000e-02   2.6000000e-04   1.8900000e-04  -2.5900000e-04
   1.9400000e+02   7.4886200e-01   5.2288000e-02   4.9100000e-03   0.0000000e+00   2.6000000e-04   1.8900000e-04  -2.5900000e-04
   1.9500000e+02   7.5274200e-01   1.7419000e-02   2.9347000e-02  -1.5450000e-02   2.6000000e-04   1.8900000e-04  -2.5900000e-04
   1.9600000e+02   7.5662200e-01   4.6465000e-02   3.9138000e-02  -3.6050000e-02   2.6000000e-04   1.8900000e-04  -2.5900000e-04
   1.9700000e+02   7.6050200e-01   2.3242000e-02  -4.8810000e-03  -2.5750000e-02   2.6000000e-04   1.8900000e-04  -2.5900000e-04
   1.9800000e+02   7.6438100e-01   5.2299000e-02  -2.4430000e-02   1.5450000e-02   2.6000000e-04   1.8900000e-04  -2.5900000e-04
   1.9900000e+02   7.6826000e-01   4.0681000e-02  -2.9325000e-02  -5.1500000e-03   2.6000000e-04   1.8900000e-04  -2.5900000e-04
   2.0000000e+02   7.7214000e-01   3.4865000e-02  -1.4657000e-02   2.5750000e-02   2.6000000e-04   1.8900000e-04  -2.5900000e-04
   2.0100000e+02   7.7601900e-01   4.6504000e-02  -6.3553000e-02   2.0600000e-02   2.6000000e-04   1.8900000e-04  -2.5900000e-04
   2.0200000e+02   7.7989800e-01   8.1353000e-02  -3.4200000e-02   5.1500000e-03   2.6000000e-04   1.8900000e-04  -2.5900000e-04
   2.0300000e+02   7.8377900e-01   4.0675000e-02  -1.4655000e-02  -2.0600000e-02   2.6000000e-04   1.8900000e-04  -2.5900000e-04
   2.0400000e+02   7.8765900e-01   4.6497000e-02  -4.3992000e-02  -5.6650000e-02   2.6000000e-04   1.8900000e-04  -2.5900000e-04
   2.0500000e+02   7.9153700e-01   2.3249000e-02  -2.4441000e-02   0.0000000e+00   2.6000000e-04   1.8900000e-04  -2.5900000e-04
   2.0600000e+02   7.9541700e-01   8.1346000e-02  -1.4638000e-02   1.0300000e-02   2.6000000e-04   1.8900000e-04  -2.5900000e-04
   2.0700000e+02   7.9929600e-01   3.4858000e-02   4.9040000e-03  -5.1500000e-02   2.6000000e-04   1.8900000e-04  -2.5900000e-04
   2.0800000e+02   8.0317400e-01   3.4868000e-02  -1.9546000e-02   0.0000000e+00   2.6000000e-04   1.8900000e-04  -2.5900000e-04
   2.0900000e+02   8.0705400e-01   9.2979000e-02  -4.8864000e-02   0.0000000e+00   2.6000000e-04   1.8900000e-04  -2.5900000e-04
   2.1000000e+02   8.1093500e-01   5.2282000e-02   1.9580000e-02   2.5750000e-02   2.6000000e-04   1.8900000e-04  -2.5900000e-04
   2.1100000e+02   8.1481300e-01   2.3234000e-02   1.4679000e-02  -1.5450000e-02   2.6000000e-04   1.8900000e-04  -2.5900000e-04
   2.1200000e+02   8.1869400e-01   2.3249000e-02  -2.4441000e-02   6.1800000e-02   2.6000000e-04   1.8900000e-04  -2.5900000e-04
   2.1300000e+02   8.2257300e-01   7.5541000e-02  -2.9311000e-02   0.0000000e+00   2.6000000e-04   1.8900000e-04  -2.5900000e-04
   2.1400000e+02   8.2645200e-01   6.9720000e-02   2.7000000e-05  -1.5450000e-02   2.6000000e-04   1.8900000e-04  -2.5900000e-04
   2.1500000e+02   8.3033200e-01   2.3232000e-02   1.9569000e-02   3.0900000e-02   2.6000000e-04   1.8900000e-04  -2.5900000e-04
   2.1600000e+02   8.3423300e-01   8.7165000e-02  -3.9086000e-02   1.0300000e-02   2.6000000e-04   1.8900000e-04  -2.5900000e-04
   2.1700000e+02   8.3809100e-01   9.8774000e-02  -9.7420000e-03   0.0000000e+00   2.6000000e-04   1.8900000e-04  -2.5900000e-04
   2.1800000e+02   8.4196900e-01   6.9703000e-02   4.4037000e-02  -7.7250000e-02   2.6000000e-04   1.8900000e-04  -2.5900000e-04
   2.1900000e+02   8.4585000e-01   4.0661000e-02   2.4466000e-02   0.0000000e+00   2.6000000e-04   1.8900000e-04  -2.5900000e-04
   2.2000000e+02   8.4972900e-01   4.6484000e-02  -9.7630000e-03  -1.5450000e-02   2.6000000e-04   1.8900000e-04  -2.5900000e-04
   2.2100000e+02   8.5361000e-01   5.2281000e-02   2.4470000e-02   4.6350000e-02   2.6000000e-04   1.8900000e-04  -2.5900000e-04
   2.2200000e+02   8.5748700e-01   6.3908000e-02   4.9140000e-03  -1.5450000e-02   2.6000000e-04   1.8900000e-04  -2.5900000e-04
   2.2300000e+02   8.6136600e-01   2.9068000e-02  -4.8889000e-02   4.1200000e-02   2.6000000e-04   1.8900000e-04  -2.5900000e-04
   2.2400000e+02   8.6524600e-01   5.8126000e-02  -6.8438000e-02   0.0000000e+00   2.6000000e-04   1.8900000e-04  -2.5900000e-04
   2.2500000e+02   8.6912500e-01   4.6489000e-02  -2.4433000e-02   2.5750000e-02   2.6000000e-04   1.8900000e-04  -2.5900000e-04
   2.2600000e+02   8.7300600e-01   5.2298000e-02  -1.9540000e-02   3.0900000e-02   2.6000000e-04   1.8900000e-04  -2.5900000e-04
   2.2700000e+02   8.7688500e-01   5.2305000e-02  -3.9100000e-02   1.0300000e-02   2.6000000e-04   1.8900000e-04  -2.5900000e-04
   2.2800000e+02   8.8076400e-01   7.5547000e-02  -4.3981000e-02   3.0900000e-02   2.6000000e-04   1.8900000e-04  -2.5900000e-04
   2.2900000e+02   8.8464300e-01   5.8091000e-02   2.4473000e-02  -5.6650000e-02   2.6000000e-04   1.8900000e-04  -2.5900000e-04
   2.3000000e+02   8.8852300e-01  -2.3244000e-02   9.7710000e-03   5.1500000e-03   2.6000000e-04   1.8900000e-04  -2.5900000e-04
   2.3100000e+02   8.9240200e-01   4.6484000e-02  -9.7620000e-03   1.5450000e-02   2.6000000e-04   1.8900000e-04  -2.5900000e-04
   2.3200000e+02   8.9628300e-01   4.0683000e-02  -3.4214000e-02  -6.1800000e-02   2.6000000e-04   1.8900000e-04  -2.5900000e-04
   2.3300000e+02   9.0016200e-01   5.2296000e-02  -1.4650000e-02  -5.1500000e-03   2.6000000e-04   1.8900000e-04  -2.5900000e-04
   2.3400000e+02   9.0404100e-01  -1.7421000e-02  -2.4457000e-02  -3.0900000e-02   2.6000000e-04   1.8900000e-04  -2.5900000e-04
   2.3500000e+02   9.0792100e-01   6.3931000e-02  -5.3765000e-02   4.6350000e-02   2.6000000e-04   1.8900000e-04  -2.5900000e-04
   2.3600000e+02   9.1180100e-01   4.0662000e-02   1.9576000e-02   0.0000000e+00   2.6000000e-04   1.8900000e-04  -2.5900000e-04
   2.3700000e+02   9.1567800e-01   5.2288000e-02   4.9100000e-03   3.6050000e-02   2.6000000e-04   1.8900000e-04  -2.5900000e-04
   2.3800000e+02   9.1955800e-01   1.1631000e-02  -2.9335000e-02   3.0900000e-02   2.6000000e-04   1.8900000e-04  -2.5900000e-04
   2.3900000e+02   9.2343800e-01   4.6474000e-02   1.4688000e-02   2.5750000e-02   2.6000000e-04   1.8900000e-04  -2.5900000e-04
   2.4000000e+02   9.2731700e-01   2.9042000e-02   1.9571000e-02  -6.1800000e-02   2.6000000e-04   1.8900000e-04  -2.5900000e-04
   2.4100000e+02   9.3119700e-01   2.3240000e-02   9.0000000e-06   5.1500000e-03   2.6000000e-04   1.8900000e-04  -2.5900000e-04
   2.4200000e+02   9.3507600e-01   0.0000000e+00   0.0000000e+00   2.0600000e-02   2.6000000e-04   1.8900000e-04  -2.5900000e-04
   2.4300000e+02   9.3895600e-01   5.2298000e-02  -1.9540000e-02  -5.6650000e-02   2.6000000e-04   1.8900000e-04  -2.5900000e-04
   2.4400000e+02   9.4283500e-01  -1.3364500e-01   3.9070000e-02  -1.5450000e-02   2.6000000e-04   1.8900000e-04  -2.5900000e-04
   2.4500000e+02   9.4671600e-01   2.3256000e-02  -4.4001000e-02  -1.5450000e-02   2.6000000e-04   1.8900000e-04  -2.5900000e-04
   2.4600000e+02   9.5062000e-01   1.7445000e-02  -3.9113000e-02   4.1200000e-02   2.6000000e-04   1.8900000e-04  -2.5900000e-04
   2.4700000e+02   9.5447500e-01   5.2301000e-02  -2.9320000e-02  -3.0900000e-02   2.6000000e-04   1.8900000e-04  -2.5900000e-04
   2.4800000e+02   9.5835400e-01   1.1629000e-02  -2.4446000e-02   0.0000000e+00   2.6000000e-04   1.8900000e-04  -2.5900000e-04
   2.4900000e+02   9.6223300e-01   2.3249000e-02  -2.4441000e-02   4.1200000e-02   2.6000000e-04   1.8900000e-04  -2.5900000e-04
   2.5000000e+02   9.6611400e-01   5.8290000e-03  -4.8898000e-02   2.5750000e-02   2.6000000e-04   1.8900000e-04  -2.5900000e-04
   2.5100000e+02   9.6999100e-01   5.2301000e-02  -2.9320000e-02   3.0900000e-02   2.6000000e-04   1.8900000e-04  -2.5900000e-04
   2.5200000e+02   9.7387100e-01   1.1626000e-02  -1.4665000e-02   4.6350000e-02   2.6000000e-04   1.8900000e-04  -2.5900000e-04
   2.5300000e+02   9.7775000e-01   1.1618000e-02   4.8950000e-03   0.0000000e+00   2.6000000e-04   1.8900000e-04  -2.5900000e-04
   2.5400000e+02   9.8163000e-01   2.9046000e-02   9.7910000e-03  -1.5450000e-02   2.6000000e-04   1.8900000e-04  -2.5900000e-04
   2.5500000e+02   9.8551000e-01   5.8098000e-02   4.9130000e-03  -6.1800000e-02   2.6000000e-04   1.8900000e-04  -2.5900000e-04
   2.5600000e+02   9.8938900e-01   8.0000000e-06  -1.9560000e-02  -5.1500000e-03   2.6000000e-04   1.8900000e-04  -2.5900000e-04
   2.5700000e+02   9.9326800e-01   1.7434000e-02  -9.7730000e-03   4.6350000e-02   2.6000000e-04   1.8900000e-04  -2.5900000e-04
   2.5800000e+02   9.9714800e-01   4.0674000e-02  -9.7640000e-03  -2.5750000e-02   2.6000000e-04   1.8900000e-04  -2.5900000e-04
   2.5900000e+02   1.0010280e+00   1.1629000e-02  -2.4445000e-02   1.0300000e-02   2.6000000e-04   1.8900000e-04  -2.5900000e-04
   2.6000000e+02   1.0049070e+00   1.7438000e-02  -1.9553000e-02   2.0600000e-02   2.6000000e-04   1.8900000e-04  -2.5900000e-04
   2.6100000e+02   1.0087880e+00   3.4856000e-02   9.7940000e-03   1.5450000e-02   2.6000000e-04   1.8900000e-04  -2.5900000e-04
   2.6200000e+02   1.0126660e+00   2.3238000e-02   4.8990000e-03   3.6050000e-02   2.6000000e-04   1.8900000e-04  -2.5900000e-04
   2.6300000e+02   1.0165440e+00   4.0664000e-02   1.4686000e-02   0.0000000e+00   2.6000000e-04   1.8900000e-04  -2.5900000e-04
   2.6400000e+02   1.0204240e+00   2.9041000e-02   2.4461000e-02   2.5750000e-02   2.6000000e-04   1.8900000e-04  -2.5900000e-04
   2.6500000e+02   1.0243050e+00   3.4854000e-02   1.4684000e-02  -5.1500000e-02   2.6000000e-04   1.8900000e-04  -2.5900000e-04
   2.6600000e+02   1.0281830e+00   2.3240000e-02   9.0000000e-06   1.0300000e-02   2.6000000e-04   1.8900000e-04  -2.5900000e-04
   2.6700000e+02   1.0320620e+00   4.0679000e-02  -2.4435000e-02  -1.0300000e-02   2.6000000e-04   1.8900000e-04  -2.5900000e-04
   2.6800000e+02   1.0359570e+00   5.8127000e-02  -7.3328000e-02  -6.1800000e-02   2.6000000e-04   1.8900000e-04  -2.5900000e-04
   2.6900000e+02   1.0398210e+00   2.3260000e-02  -5.3781000e-02  -3.0900000e-02   2.6000000e-04   1.8900000e-04  -2.5900000e-04
   2.7000000e+02   1.0437010e+00   3.4873000e-02  -3.4217000e-02  -2.5750000e-02   2.6000000e-04   1.8900000e-04  -2.5900000e-04
   2.7100000e+02   1.0475800e+00   4.0685000e-02  -3.9104000e-02   4.1200000e-02   2.6000000e-04   1.8900000e-04  -2.5900000e-04
   2.7200000e+02   1.0514600e+00   4.6493000e-02  -3.4212000e-02   4.6350000e-02   2.6000000e-04   1.8900000e-04  -2.5900000e-04
   2.7300000e+02   1.0553400e+00   2.9048000e-02   4.9010000e-03   2.0600000e-02   2.6000000e-04   1.8900000e-04  -2.5900000e-04
   2.7400000e+02   1.0592200e+00   5.8108000e-02  -1.9537000e-02   0.0000000e+00   2.6000000e-04   1.8900000e-04  -2.5900000e-04
   2.7500000e+02   1.0630990e+00   5.2301000e-02  -2.9320000e-02   4.1200000e-02   2.6000000e-04   1.8900000e-04  -2.5900000e-04
   2.7600000e+02   1.0669780e+00   4.6491000e-02  -2.9322000e-02  -2.0600000e-02   2.6000000e-04   1.8900000e-04  -2.5900000e-04
   2.7700000e+02   1.0708570e+00   2.9044000e-02   1.4681000e-02   2.5750000e-02   2.6000000e-04   1.8900000e-04  -2.5900000e-04
   2.7800000e+02   1.0747360e+00   5.2303000e-02  -3.4210000e-02  -2.0600000e-02   2.6000000e-04   1.8900000e-04  -2.5900000e-04
   2.7900000e+02   1.0786170e+00   4.6499000e-02  -4.8882000e-02  -1.5450000e-02   2.6000000e-04   1.8900000e-04  -2.5900000e-04
   2.8000000e+02   1.0824950e+00   3.4860000e-02   1.4000000e-05  -5.1500000e-02   2.6000000e-04   1.8900000e-04  -2.5900000e-04
   2.8100000e+02   1.0863750e+00   5.8020000e-03   1.9562000e-02   2.5750000e-02   2.6000000e-04   1.8900000e-04  -2.5900000e-04
   2.8200000e+02   1.0902540e+00   6.3929000e-02  -4.8875000e-02   1.5450000e-02   2.6000000e-04   1.8900000e-04  -2.5900000e-04
   2.8300000e+02   1.0941340e+00   3.4851000e-02   2.4464000e-02   2.5750000e-02   2.6000000e-04   1.8900000e-04  -2.5900000e-04
   2.8400000e+02   1.0980140e+00   4.0672000e-02  -4.8740000e-03   0.0000000e+00   2.6000000e-04   1.8900000e-04  -2.5900000e-04
   2.8500000e+02   1.1018930e+00   1.7417000e-02   3.4237000e-02   1.0300000e-02   2.6000000e-04   1.8900000e-04  -2.5900000e-04
   2.8600000e+02   1.1057720e+00   6.9731000e-02  -2.9313000e-02   3.6050000e-02   2.6000000e-04   1.8900000e-04  -2.5900000e-04
   2.8700000e+02   1.1096520e+00   1.1631000e-02  -2.9335000e-02   2.5750000e-02   2.6000000e-04   1.8900000e-04  -2.5900000e-04
   2.8800000e+02   1.1135320e+00   4.0664000e-02   1.4686000e-02  -2.0600000e-02   2.6000000e-04   1.8900000e-04  -2.5900000e-04
   2.8900000e+02   1.1174110e+00   2.9048000e-02   4.9010000e-03  -4.6350000e-02   2.6000000e-04   1.8900000e-04  -2.5900000e-04
   2.9000000e+02   1.1212920e+00   9.2978000e-02  -4.8865000e-02  -1.5450000e-02   2.6000000e-04   1.8900000e-04  -2.5900000e-04
   2.9100000e+02   1.1251700e+00   1.7439000e-02  -2.4443000e-02  -4.6350000e-02   2.6000000e-04   1.8900000e-04  -2.5900000e-04
   2.9200000e+02   1.1290490e+00   5.2299000e-02  -2.4430000e-02  -5.1500000e-03   2.6000000e-04   1.8900000e-04  -2.5900000e-04
   2.9300000e+02   1.1329620e+00   1.1642000e-02  -5.8676000e-02   6.6950000e-02   2.6000000e-04   1.8900000e-04  -2.5900000e-04
   2.9400000e+02   1.1368090e+00   8.7163000e-02  -3.4196000e-02  -1.0300000e-02   2.6000000e-04   1.8900000e-04  -2.5900000e-04
   2.9500000e+02   1.1406870e+00   2.9056000e-02  -1.4659000e-02  -3.0900000e-02   2.6000000e-04   1.8900000e-04  -2.5900000e-04
   2.9600000e+02   1.1445660e+00   3.4868000e-02  -1.9546000e-02   0.0000000e+00   2.6000000e-04   1.8900000e-04  -2.5900000e-04
   2.9700000e+02   1.1484470e+00   2.3248000e-02  -1.9551000e-02   4.6350000e-02   2.6000000e-04   1.8900000e-04  -2.5900000e-04
   2.9800000e+02   1.1523250e+00   5.2290000e-02   2.0000000e-05   0.0000000e+00   2.6000000e-04   1.8900000e-04  -2.5900000e-04
   2.9900000e+02   1.1562050e+00  -1.7430000e-02  -7.0000000e-06  -2.0600000e-02   2.6000000e-04   1.8900000e-04  -2.5900000e-04
   3.0000000e+02   1.1600840e+00   2.3257000e-02  -4.4001000e-02   1.0300000e-02   2.6000000e-04   1.8900000e-04  -2.5900000e-04
   3.0100000e+02   1.1639640e+00   4.0689000e-02  -4.8884000e-02  -2.0600000e-02   2.6000000e-04   1.8900000e-04  -2.5900000e-04
   3.0200000e+02   1.1678440e+00   5.2292000e-02  -4.8700000e-03   2.0600000e-02   2.6000000e-04   1.8900000e-04  -2.5900000e-04
   3.0300000e+02   1.1717240e+00   2.1000000e-05  -5.3790000e-02  -5.6650000e-02   2.6000000e-04   1.8900000e-04  -2.5900000e-04
   3.0400000e+02   1.1756030e+00   2.9054000e-02  -9.7690000e-03  -2.0600000e-02   2.6000000e-04   1.8900000e-04  -2.5900000e-04
   3.0500000e+02   1.1794830e+00   6.3914000e-02  -9.7550000e-03  -5.6650000e-02   2.6000000e-04   1.8900000e-04  -2.5900000e-04
   3.0600000e+02   1.1833610e+00   2.3240000e-02   9.0000000e-06  -2.5750000e-02   2.6000000e-04   1.8900000e-04  -2.5900000e-04
   3.0700000e+02   1.1872420e+00  -5.8160000e-03   1.4668000e-02  -5.1500000e-03   2.6000000e-04   1.8900000e-04  -2.5900000e-04
   3.0800000e+02   1.1911210e+00   2.9054000e-02  -9.7690000e-03   5.6650000e-02   2.6000000e-04   1.8900000e-04  -2.5900000e-04
   3.0900000e+02   1.1949990e+00   6.3904000e-02   1.4695000e-02   5.1500000e-03   2.6000000e-04   1.8900000e-04  -2.5900000e-04
   3.1000000e+02   1.1988810e+00   1.1618000e-02   4.8950000e-03  -1.0300000e-02   2.6000000e-04   1.8900000e-04  -2.5900000e-04
   3.1100000e+02   1.2027590e+00   2.3260000e-02  -5.3781000e-02   4.1200000e-02   2.6000000e-04   1.8900000e-04  -2.5900000e-04
   3.1200000e+02   1.2066380e+00   5.8104000e-02  -9.7580000e-03   1.5450000e-02   2.6000000e-04   1.8900000e-04  -2.5900000e-04
   3.1300000e+02   1.2105180e+00   6.9735000e-02  -3.9094000e-02   0.0000000e+00   2.6000000e-04   1.8900000e-04  -2.5900000e-04
   3.1400000e+02   1.2143970e+00   4.6482000e-02  -4.8730000e-03  -3.6050000e-02   2.6000000e-04   1.8900000e-04  -2.5900000e-04
   3.1500000e+02   1.2182760e+00   5.2305000e-02  -3.9100000e-02  -2.0600000e-02   2.6000000e-04   1.8900000e-04  -2.5900000e-04
   3.1600000e+02   1.2221560e+00   2.9061000e-02  -2.9329000e-02   5.1500000e-03   2.6000000e-04   1.8900000e-04  -2.5900000e-04
   3.1700000e+02   1.2260350e+00   6.9707000e-02   3.4257000e-02  -5.1500000e-02   2.6000000e-04   1.8900000e-04  -2.5900000e-04
   3.1800000e+02   1.2299150e+00   1.7439000e-02  -2.4443000e-02   2.0600000e-02   2.6000000e-04   1.8900000e-04  -2.5900000e-04
   3.1900000e+02   1.2338100e+00   7.5541000e-02  -2.9311000e-02  -1.0300000e-02   2.6000000e-04   1.8900000e-04  -2.5900000e-04
   3.2000000e+02   1.2376740e+00   2.9063000e-02  -3.4219000e-02   2.5750000e-02   2.6000000e-04   1.8900000e-04  -2.5900000e-04
   3.2100000e+02   1.2415530e+00   5.8109000e-02  -2.4427000e-02   0.0000000e+00   2.6000000e-04   1.8900000e-04  -2.5900000e-04
   3.2200000e+02   1.2454340e+00   2.3255000e-02  -3.9111000e-02   6.1800000e-02   2.6000000e-04   1.8900000e-04  -2.5900000e-04
   3.2300000e+02   1.2493110e+00   7.5557000e-02  -6.8431000e-02   0.0000000e+00   2.6000000e-04   1.8900000e-04  -2.5900000e-04
   3.2400000e+02   1.2531910e+00   2.9044000e-02   1.4681000e-02   5.1500000e-03   2.6000000e-04   1.8900000e-04  -2.5900000e-04
   3.2500000e+02   1.2570700e+00   8.1349000e-02  -2.4418000e-02  -3.0900000e-02   2.6000000e-04   1.8900000e-04  -2.5900000e-04
   3.2600000e+02   1.2609510e+00   1.1631000e-02  -2.9335000e-02  -1.0300000e-02   2.6000000e-04   1.8900000e-04  -2.5900000e-04
   3.2700000e+02   1.2648300e+00   5.8111000e-02  -2.9317000e-02   5.1500000e-03   2.6000000e-04   1.8900000e-04  -2.5900000e-04
   3.2800000e+02   1.2687090e+00   2.9050000e-02   1.1000000e-05  -3.6050000e-02   2.6000000e-04   1.8900000e-04  -2.5900000e-04
   3.2900000e+02   1.2725880e+00   8.7165000e-02  -3.9086000e-02   0.0000000e+00   2.6000000e-04   1.8900000e-04  -2.5900000e-04
   3.3000000e+02   1.2764680e+00   2.3244000e-02  -9.7710000e-03   5.1500000e-03   2.6000000e-04   1.8900000e-04  -2.5900000e-04
   3.3100000e+02   1.2803470e+00   6.3893000e-02   4.4035000e-02   1.5450000e-02   2.6000000e-04   1.8900000e-04  -2.5900000e-04
   3.3200000e+02   1.2842270e+00   2.9041000e-02   2.4461000e-02  -2.0600000e-02   2.6000000e-04   1.8900000e-04  -2.5900000e-04
   3.3300000e+02   1.2881070e+00   6.3908000e-02   4.9140000e-03   6.6950000e-02   2.6000000e-04   1.8900000e-04  -2.5900000e-04
   3.3400000e+02   1.2919860e+00   2.9065000e-02  -3.9109000e-02  -5.1500000e-03   2.6000000e-04   1.8900000e-04  -2.5900000e-04
   3.3500000e+02   1.2958650e+00   4.0668000e-02   4.9050000e-03  -1.0300000e-02   2.6000000e-04   1.8900000e-04  -2.5900000e-04
   3.3600000e+02   1.2997460e+00   4.6493000e-02  -3.4213000e-02   0.0000000e+00   2.6000000e-04   1.8900000e-04  -2.5900000e-04
   3.3700000e+02   1.3036250e+00   9.2980000e-02  -5.3755000e-02   2.5750000e-02   2.6000000e-04   1.8900000e-04  -2.5900000e-04
   3.3800000e+02   1.3075030e+00   2.9067000e-02  -4.3999000e-02   3.0900000e-02   2.6000000e-04   1.8900000e-04  -2.5900000e-04
   3.3900000e+02   1.3113820e+00   5.2296000e-02  -1.4650000e-02  -5.6650000e-02   2.6000000e-04   1.8900000e-04  -2.5900000e-04
   3.4000000e+02   1.3152630e+00   5.8106000e-02  -1.4647000e-02  -3.0900000e-02   2.6000000e-04   1.8900000e-04  -2.5900000e-04
   3.4100000e+02   1.3191420e+00   9.2956000e-02   9.8160000e-03   1.5450000e-02   2.6000000e-04   1.8900000e-04  -2.5900000e-04
   3.4200000e+02   1.3230220e+00   1.7436000e-02  -1.4663000e-02   0.0000000e+00   2.6000000e-04   1.8900000e-04  -2.5900000e-04
   3.4300000e+02   1.3269010e+00   2.9048000e-02   4.9010000e-03  -3.0900000e-02   2.6000000e-04   1.8900000e-04  -2.5900000e-04
   3.4400000e+02   1.3307800e+00   6.9731000e-02  -2.9313000e-02   3.6050000e-02   2.6000000e-04   1.8900000e-04  -2.5900000e-04
   3.4500000e+02   1.3346600e+00   9.8781000e-02  -2.9302000e-02   3.6050000e-02   2.6000000e-04   1.8900000e-04  -2.5900000e-04
   3.4600000e+02   1.3385400e+00   5.8140000e-03  -9.7780000e-03  -3.0900000e-02   2.6000000e-04   1.8900000e-04  -2.5900000e-04
   3.4700000e+02   1.3424190e+00   3.4877000e-02  -4.3996000e-02   4.1200000e-02   2.6000000e-04   1.8900000e-04  -2.5900000e-04
   3.4800000e+02   1.3462990e+00   5.8111000e-02  -2.9317000e-02   4.1200000e-02   2.6000000e-04   1.8900000e-04  -2.5900000e-04
   3.4900000e+02   1.3501780e+00   1.2201600e-01  -1.4623000e-02   4.1200000e-02   2.6000000e-04   1.8900000e-04  -2.5900000e-04
   3.5000000e+02   1.3540570e+00   1.1622000e-02  -4.8850000e-03  -5.6650000e-02   2.6000000e-04   1.8900000e-04  -2.5900000e-04
   3.5100000e+02   1.3579380e+00   5.8094000e-02   1.4693000e-02  -5.1500000e-03   2.6000000e-04   1.8900000e-04  -2.5900000e-04
   3.5200000e+02   1.3618150e+00   4.6491000e-02  -2.9322000e-02   4.6350000e-02   2.6000000e-04   1.8900000e-04  -2.5900000e-04
   3.5300000e+02   1.3656950e+00  -1.1633000e-02   3.4225000e-02  -5.6650000e-02   2.6000000e-04   1.8900000e-04  -2.5900000e-04
   3.5400000e+02   1.3695740e+00  -1.1618000e-02  -4.8950000e-03  -1.0300000e-02   2.6000000e-04   1.8900000e-04  -2.5900000e-04
   3.5500000e+02   1.3734540e+00   6.3917000e-02  -1.9536000e-02  -2.0600000e-02   2.6000000e-04   1.8900000e-04  -2.5900000e-04
   3.5600000e+02   1.3773340e+00   8.7154000e-02  -9.7470000e-03   2.5750000e-02   2.6000000e-04   1.8900000e-04  -2.5900000e-04
   3.5700000e+02   1.3812130e+00  -1.7415000e-02  -3.9127000e-02  -3.6050000e-02   2.6000000e-04   1.8900000e-04  -2.5900000e-04
   3.5800000e+02   1.3850920e+00  -2.3231000e-02  -2.4459000e-02   3.6050000e-02   2.6000000e-04   1.8900000e-04  -2.5900000e-04
   3.5900000e+02   1.3889720e+00   7.5541000e-02  -2.9312000e-02   2.0600000e-02   2.6000000e-04   1.8900000e-04  -2.5900000e-04
   3.6000000e+02   1.3928520e+00   7.5536000e-02  -1.4641000e-02   3.6050000e-02   2.6000000e-04   1.8900000e-04  -2.5900000e-04
   3.6100000e+02   1.3967310e+00  -4.6455000e-02  -6.3588000e-02  -6.1800000e-02   2.6000000e-04   1.8900000e-04  -2.5900000e-04
   3.6200000e+02   1.4006120e+00   5.8190000e-03  -2.4448000e-02   1.5450000e-02   2.6000000e-04   1.8900000e-04  -2.5900000e-04
   3.6300000e+02   1.4044900e+00   5.2301000e-02  -2.9320000e-02   0.0000000e+00   2.6000000e-04   1.8900000e-04  -2.5900000e-04
   3.6400000e+02   1.4083690e+00   9.2962000e-02  -4.8540000e-03  -3.6050000e-02   2.6000000e-04   1.8900000e-04  -2.5900000e-04
   3.6500000e+02   1.4122500e+00  -5.2296000e-02   1.4650000e-02  -4.1200000e-02   2.6000000e-04   1.8900000e-04  -2.5900000e-04
   3.6600000e+02   1.4161290e+00   1.7441000e-02  -2.9333000e-02   1.0300000e-02   2.6000000e-04   1.8900000e-04  -2.5900000e-04
   3.6700000e+02   1.4200070e+00   7.5522000e-02   1.9589000e-02   0.0000000e+00   2.6000000e-04   1.8900000e-04  -2.5900000e-04
   3.6800000e+02   1.4238860e+00   4.6472000e-02   1.9578000e-02   5.1500000e-03   2.6000000e-04   1.8900000e-04  -2.5900000e-04
   3.6900000e+02   1.4277660e+00  -2.3221000e-02  -4.8909000e-02   0.0000000e+00   2.6000000e-04   1.8900000e-04  -2.5900000e-04
   3.7000000e+02   1.4316610e+00   1.0459500e-01  -3.9079000e-02   3.6050000e-02   2.6000000e-04   1.8900000e-04  -2.5900000e-04
   3.7100000e+02   1.4355250e+00   6.3916000e-02  -1.4645000e-02   2.5750000e-02   2.6000000e-04   1.8900000e-04  -2.5900000e-04
   3.7200000e+02   1.4394030e+00   1.7424000e-02   1.4677000e-02  -1.0300000e-02   2.6000000e-04   1.8900000e-04  -2.5900000e-04
   3.7300000e+02   1.4432840e+00  -1.7419000e-02  -2.9347000e-02   2.0600000e-02   2.6000000e-04   1.8900000e-04  -2.5900000e-04
   3.7400000e+02   1.4471680e+00   9.2966000e-02  -1.4634000e-02   4.6350000e-02   2.6000000e-04   1.8900000e-04  -2.5900000e-04
   3.7500000e+02   1.4510440e+00   6.9703000e-02   4.4037000e-02  -5.1500000e-02   2.6000000e-04   1.8900000e-04  -2.5900000e-04
   3.7600000e+02   1.4549230e+00   5.7990000e-03   2.9342000e-02  -5.1500000e-03   2.6000000e-04   1.8900000e-04  -2.5900000e-04
   3.7700000e+02   1.4588030e+00  -9.0000000e-06   2.4450000e-02   0.0000000e+00   2.6000000e-04   1.8900000e-04  -2.5900000e-04
   3.7800000e+02   1.4626820e+00   6.9713000e-02   1.9586000e-02   4.1200000e-02   2.6000000e-04   1.8900000e-04  -2.5900000e-04
   3.7900000e+02   1.4665620e+00   5.2292000e-02  -4.8700000e-03  -4.1200000e-02   2.6000000e-04   1.8900000e-04  -2.5900000e-04
   3.8000000e+02   1.4704420e+00   1.1635000e-02  -3.9116000e-02  -3.6050000e-02   2.6000000e-04   1.8900000e-04  -2.5900000e-04
   3.8100000e+02   1.4743190e+00   1.7452000e-02  -5.8673000e-02   5.6650000e-02   2.6000000e-04   1.8900000e-04  -2.5900000e-04
   3.8200000e+02   1.4781990e+00   8.1345000e-02  -1.4640000e-02   3.0900000e-02   2.6000000e-04   1.8900000e-04  -2.5900000e-04
   3.8300000e+02   1.4820790e+00   5.2299000e-02  -2.4430000e-02   0.0000000e+00   2.6000000e-04   1.8900000e-04  -2.5900000e-04
   3.8400000e+02   1.4859590e+00   2.3251000e-02  -2.9331000e-02   5.1500000e-03   2.6000000e-04   1.8900000e-04  -2.5900000e-04
   3.8500000e+02   1.4898380e+00   1.1624000e-02  -9.7750000e-03   4.6350000e-02   2.6000000e-04   1.8900000e-04  -2.5900000e-04
   3.8600000e+02   1.4937170e+00   7.5532000e-02  -4.8610000e-03  -5.1500000e-02   2.6000000e-04   1.8900000e-04  -2.5900000e-04
   3.8700000e+02   1.4975960e+00   1.7424000e-02   1.4677000e-02   1.5450000e-02   2.6000000e-04   1.8900000e-04  -2.5900000e-04
   3.8800000e+02   1.5014770e+00   1.7430000e-02   7.0000000e-06  -2.5750000e-02   2.6000000e-04   1.8900000e-04  -2.5900000e-04
   3.8900000e+02   1.5053560e+00   5.2301000e-02  -2.9320000e-02  -1.0300000e-02   2.6000000e-04   1.8900000e-04  -2.5900000e-04
   3.9000000e+02   1.5092350e+00   7.5538000e-02  -1.9531000e-02  -4.1200000e-02   2.6000000e-04   1.8900000e-04  -2.5900000e-04
   3.9100000e+02   1.5131150e+00   1.1626000e-02  -1.4665000e-02  -3.6050000e-02   2.6000000e-04   1.8900000e-04  -2.5900000e-04
   3.9200000e+02   1.5169940e+00   4.0678000e-02  -1.9544000e-02   4.1200000e-02   2.6000000e-04   1.8900000e-04  -2.5900000e-04
   3.9300000e+02   1.5208740e+00   2.9050000e-02   1.1000000e-05  -3.0900000e-02   2.6000000e-04   1.8900000e-04  -2.5900000e-04
   3.9400000e+02   1.5247540e+00   5.8106000e-02  -1.4647000e-02  -1.0300000e-02   2.6000000e-04   1.8900000e-04  -2.5900000e-04
   3.9500000e+02   1.5286330e+00   5.2307000e-02  -4.3990000e-02   1.5450000e-02   2.6000000e-04   1.8900000e-04  -2.5900000e-04
   3.9600000e+02   1.5325110e+00   5.2294000e-02  -9.7600000e-03   5.1500000e-02   2.6000000e-04   1.8900000e-04  -2.5900000e-04
   3.9700000e+02   1.5363910e+00   3.4869000e-02  -2.4436000e-02  -1.0300000e-02   2.6000000e-04   1.8900000e-04  -2.5900000e-04
   3.9800000e+02   1.5402710e+00   4.6489000e-02  -2.4432000e-02   0.0000000e+00   2.6000000e-04   1.8900000e-04  -2.5900000e-04
   3.9900000e+02   1.5441500e+00   2.9050000e-02   1.1000000e-05  -3.0900000e-02   2.6000000e-04   1.8900000e-04  -2.5900000e-04
   4.0000000e+02   1.5480290e+00   7.5532000e-02  -4.8610000e-03  -2.5750000e-02   2.6000000e-04   1.8900000e-04  -2.5900000e-04
   4.0100000e+02   1.5519080e+00   1.7425000e-02   1.4677000e-02  -2.0600000e-02   2.6000000e-04   1.8900000e-04  -2.5900000e-04
   4.0200000e+02   1.5557880e+00   6.9724000e-02  -9.7540000e-03  -2.0600000e-02   2.6000000e-04   1.8900000e-04  -2.5900000e-04
   4.0300000e+02   1.5596690e+00   6.3912000e-02  -4.8660000e-03   2.5750000e-02   2.6000000e-04   1.8900000e-04  -2.5900000e-04
   4.0400000e+02   1.5635480e+00   5.0000000e-06  -1.4670000e-02  -1.5450000e-02   2.6000000e-04   1.8900000e-04  -2.5900000e-04
   4.0500000e+02   1.5674270e+00   4.6504000e-02  -6.3553000e-02   0.0000000e+00   2.6000000e-04   1.8900000e-04  -2.5900000e-04
   4.0600000e+02   1.5713060e+00   4.0689000e-02  -4.8884000e-02   0.0000000e+00   2.6000000e-04   1.8900000e-04  -2.5900000e-04
   4.0700000e+02   1.5751860e+00   4.0681000e-02  -2.9324000e-02   3.0900000e-02   2.6000000e-04   1.8900000e-04  -2.5900000e-04
   4.0800000e+02   1.5790660e+00  -2.9063000e-02   3.4219000e-02   0.0000000e+00   2.6000000e-04   1.8900000e-04  -2.5900000e-04
   4.0900000e+02   1.5829460e+00   6.3918000e-02  -1.9535000e-02  -2.0600000e-02   2.6000000e-04   1.8900000e-04  -2.5900000e-04
   4.1000000e+02   1.5868240e+00   5.2301000e-02  -2.9320000e-02   5.6650000e-02   2.6000000e-04   1.8900000e-04  -2.5900000e-04
   4.1100000e+02   1.5907030e+00   4.6471000e-02   2.4468000e-02  -3.0900000e-02   2.6000000e-04   1.8900000e-04  -2.5900000e-04
   4.1200000e+02   1.5945830e+00  -2.3234000e-02  -1.4679000e-02   5.1500000e-03   2.6000000e-04   1.8900000e-04  -2.5900000e-04
   4.1300000e+02   1.5984620e+00   6.9741000e-02  -5.3763000e-02  -2.0600000e-02   2.6000000e-04   1.8900000e-04  -2.5900000e-04
   4.1400000e+02   1.6023420e+00   4.6491000e-02  -2.9322000e-02   5.1500000e-03   2.6000000e-04   1.8900000e-04  -2.5900000e-04
   4.1500000e+02   1.6062220e+00   4.0679000e-02  -2.4434000e-02  -4.1200000e-02   2.6000000e-04   1.8900000e-04  -2.5900000e-04
   4.1600000e+02   1.6101000e+00  -5.7910000e-03  -4.8902000e-02   0.0000000e+00   2.6000000e-04   1.8900000e-04  -2.5900000e-04
   4.1700000e+02   1.6139810e+00   5.8115000e-02  -3.9097000e-02   2.5750000e-02   2.6000000e-04   1.8900000e-04  -2.5900000e-04
   4.1800000e+02   1.6178590e+00   5.8040000e-03   1.4672000e-02   4.6350000e-02   2.6000000e-04   1.8900000e-04  -2.5900000e-04
   4.1900000e+02   1.6217400e+00   2.9044000e-02   1.4681000e-02  -2.0600000e-02   2.6000000e-04   1.8900000e-04  -2.5900000e-04
   4.2000000e+02   1.6256190e+00  -1.1616000e-02  -9.7850000e-03   1.5450000e-02   2.6000000e-04   1.8900000e-04  -2.5900000e-04
   4.2100000e+02   1.6295090e+00   9.2956000e-02   9.8160000e-03   5.1500000e-02   2.6000000e-04   1.8900000e-04  -2.5900000e-04
   4.2200000e+02   1.6333760e+00   2.9048000e-02   4.9010000e-03  -1.0300000e-02   2.6000000e-04   1.8900000e-04  -2.5900000e-04
   4.2300000e+02   1.6372570e+00   1.1629000e-02  -2.4445000e-02  -1.5450000e-02   2.6000000e-04   1.8900000e-04  -2.5900000e-04
   4.2400000e+02   1.6411370e+00   1.5000000e-05  -3.9120000e-02  -3.0900000e-02   2.6000000e-04   1.8900000e-04  -2.5900000e-04
   4.2500000e+02   1.6450150e+00   8.7168000e-02  -4.8867000e-02   0.0000000e+00   2.6000000e-04   1.8900000e-04  -2.5900000e-04
   4.2600000e+02   1.6488950e+00   2.9063000e-02  -3.4219000e-02  -2.0600000e-02   2.6000000e-04   1.8900000e-04  -2.5900000e-04
   4.2700000e+02   1.6527750e+00  -1.1611000e-02  -2.4454000e-02  -3.0900000e-02   2.6000000e-04   1.8900000e-04  -2.5900000e-04
   4.2800000e+02   1.6566540e+00   2.3251000e-02  -2.9331000e-02   2.5750000e-02   2.6000000e-04   1.8900000e-04  -2.5900000e-04
   4.2900000e+02   1.6605330e+00   6.3906000e-02   9.8050000e-03  -2.0600000e-02   2.6000000e-04   1.8900000e-04  -2.5900000e-04
   4.3000000e+02   1.6644120e+00   4.0000000e-06  -9.7800000e-03   0.0000000e+00   2.6000000e-04   1.8900000e-04  -2.5900000e-04
   4.3100000e+02   1.6682920e+00   3.4879000e-02  -4.8886000e-02   2.0600000e-02   2.6000000e-04   1.8900000e-04  -2.5900000e-04
   4.3200000e+02   1.6721720e+00   2.9058000e-02  -1.9549000e-02   5.1500000e-02   2.6000000e-04   1.8900000e-04  -2.5900000e-04
   4.3300000e+02   1.6760520e+00   7.5524000e-02   1.4699000e-02  -5.1500000e-03   2.6000000e-04   1.8900000e-04  -2.5900000e-04
   4.3400000e+02   1.6799310e+00   9.0000000e-06  -2.4450000e-02  -2.0600000e-02   2.6000000e-04   1.8900000e-04  -2.5900000e-04
   4.3500000e+02   1.6838110e+00   2.3236000e-02   9.7890000e-03  -1.0300000e-02   2.6000000e-04   1.8900000e-04  -2.5900000e-04
   4.3600000e+02   1.6876900e+00   4.0681000e-02  -2.9324000e-02  -1.0300000e-02   2.6000000e-04   1.8900000e-04  -2.5900000e-04
   4.3700000e+02   1.6915700e+00   3.4866000e-02  -1.4656000e-02  -1.0300000e-02   2.6000000e-04   1.8900000e-04  -2.5900000e-04
   4.3800000e+02   1.6954560e+00   1.1629000e-02  -2.4445000e-02  -8.2400000e-02   2.6000000e-04   1.8900000e-04  -2.5900000e-04
   4.3900000e+02   1.6993270e+00   2.9069000e-02  -4.8889000e-02   3.0900000e-02   2.6000000e-04   1.8900000e-04  -2.5900000e-04
   4.4000000e+02   1.7032070e+00   8.1340000e-02   3.2000000e-05  -2.0600000e-02   2.6000000e-04   1.8900000e-04  -2.5900000e-04
   4.4100000e+02   1.7070870e+00   2.9052000e-02  -4.8790000e-03  -2.0600000e-02   2.6000000e-04   1.8900000e-04  -2.5900000e-04
   4.4200000e+02   1.7109660e+00   1.7439000e-02  -2.4443000e-02   0.0000000e+00   2.6000000e-04   1.8900000e-04  -2.5900000e-04
   4.4300000e+02   1.7148460e+00   4.0668000e-02   4.9060000e-03   7.2100000e-02   2.6000000e-04   1.8900000e-04  -2.5900000e-04
   4.4400000e+02   1.7187260e+00   4.6476000e-02   9.7980000e-03   5.1500000e-03   2.6000000e-04   1.8900000e-04  -2.5900000e-04
   4.4500000e+02   1.7226040e+00   5.2286000e-02   9.8000000e-03  -1.0300000e-02   2.6000000e-04   1.8900000e-04  -2.5900000e-04
   4.4600000e+02   1.7264850e+00   5.8115000e-02  -3.9098000e-02   5.1500000e-02   2.6000000e-04   1.8900000e-04  -2.5900000e-04
   4.4700000e+02   1.7303640e+00   2.9059000e-02  -2.4439000e-02   1.5450000e-02   2.6000000e-04   1.8900000e-04  -2.5900000e-04
   4.4800000e+02   1.7342440e+00   6.9729000e-02  -2.4424000e-02   0.0000000e+00   2.6000000e-04   1.8900000e-04  -2.5900000e-04
   4.4900000e+02   1.7381230e+00   3.4893000e-02  -8.8007000e-02  -6.1800000e-02   2.6000000e-04   1.8900000e-04  -2.5900000e-04
   4.5000000e+02   1.7420020e+00   3.4871000e-02  -2.9327000e-02   5.1500000e-03   2.6000000e-04   1.8900000e-04  -2.5900000e-04
   4.5100000e+02   1.7458820e+00   1.1622000e-02  -4.8850000e-03  -3.0900000e-02   2.6000000e-04   1.8900000e-04  -2.5900000e-04
   4.5200000e+02   1.7497620e+00   6.3916000e-02  -1.4645000e-02   1.0300000e-02   2.6000000e-04   1.8900000e-04  -2.5900000e-04
   4.5300000e+02   1.7536400e+00   5.2296000e-02  -1.4650000e-02   1.0300000e-02   2.6000000e-04   1.8900000e-04  -2.5900000e-04
   4.5400000e+02   1.7575190e+00   1.7422000e-02   1.9567000e-02   4.6350000e-02   2.6000000e-04   1.8900000e-04  -2.5900000e-04
   4.5500000e+02   1.7613990e+00   5.8010000e-03   2.4452000e-02  -2.0600000e-02   2.6000000e-04   1.8900000e-04  -2.5900000e-04
   4.5600000e+02   1.7652780e+00   9.8783000e-02  -3.4192000e-02  -2.5750000e-02   2.6000000e-04   1.8900000e-04  -2.5900000e-04
   4.5700000e+02   1.7691580e+00   1.1643000e-02  -5.8675000e-02   5.1500000e-02   2.6000000e-04   1.8900000e-04  -2.5900000e-04
   4.5800000e+02   1.7730380e+00   1.1616000e-02   9.7850000e-03   1.0300000e-02   2.6000000e-04   1.8900000e-04  -2.5900000e-04
   4.5900000e+02   1.7769160e+00   4.6493000e-02  -3.4212000e-02  -1.5450000e-02   2.6000000e-04   1.8900000e-04  -2.5900000e-04
   4.6000000e+02   1.7807960e+00   1.0459500e-01  -3.9079000e-02  -3.0900000e-02   2.6000000e-04   1.8900000e-04  -2.5900000e-04
   4.6100000e+02   1.7846760e+00   1.7449000e-02  -4.8893000e-02  -2.0600000e-02   2.6000000e-04   1.8900000e-04  -2.5900000e-04
   4.6200000e+02   1.7885560e+00   2.9048000e-02   4.9010000e-03   0.0000000e+00   2.6000000e-04   1.8900000e-04  -2.5900000e-04
   4.6300000e+02   1.7924360e+00   4.6480000e-02   1.8000000e-05  -8.2400000e-02   2.6000000e-04   1.8900000e-04  -2.5900000e-04
   4.6400000e+02   1.7963150e+00   9.8776000e-02  -1.4632000e-02   5.1500000e-03   2.6000000e-04   1.8900000e-04  -2.5900000e-04
   4.6500000e+02   1.8001930e+00   1.7441000e-02  -2.9333000e-02  -2.0600000e-02   2.6000000e-04   1.8900000e-04  -2.5900000e-04
   4.6600000e+02   1.8040740e+00   1.1614000e-02   1.4675000e-02   5.1500000e-03   2.6000000e-04   1.8900000e-04  -2.5900000e-04
   4.6700000e+02   1.8079530e+00   4.0676000e-02  -1.4654000e-02   0.0000000e+00   2.6000000e-04   1.8900000e-04  -2.5900000e-04
   4.6800000e+02   1.8118320e+00   7.5538000e-02  -1.9531000e-02   6.6950000e-02   2.6000000e-04   1.8900000e-04  -2.5900000e-04
   4.6900000e+02   1.8157110e+00   2.9035000e-02   3.9131000e-02   1.5450000e-02   2.6000000e-04   1.8900000e-04  -2.5900000e-04
   4.7000000e+02   1.8195910e+00   2.3249000e-02  -2.4441000e-02  -3.0900000e-02   2.6000000e-04   1.8900000e-04  -2.5900000e-04
   4.7100000e+02   1.8234700e+00   4.6491000e-02  -2.9323000e-02  -3.6050000e-02   2.6000000e-04   1.8900000e-04  -2.5900000e-04
   4.7200000e+02   1.8273510e+00   9.8774000e-02  -9.7430000e-03   5.1500000e-03   2.6000000e-04   1.8900000e-04  -2.5900000e-04
   4.7300000e+02   1.8312390e+00  -1.7417000e-02  -3.4237000e-02  -2.0600000e-02   2.6000000e-04   1.8900000e-04  -2.5900000e-04
   4.7400000e+02   1.8351140e+00   7.5536000e-02  -1.4641000e-02  -3.6050000e-02   2.6000000e-04   1.8900000e-04  -2.5900000e-04
   4.7500000e+02   1.8389940e+00   4.0693000e-02  -5.8664000e-02  -4.1200000e-02   2.6000000e-04   1.8900000e-04  -2.6000000e-04
   4.7600000e+02   1.8429090e+00   3.4871000e-02  -2.9326000e-02   1.0300000e-02   2.6100000e-04   1.8900000e-04  -2.6000000e-04
   4.7700000e+02   1.8467760e+00  -5.8080000e-03  -4.8920000e-03  -6.1800000e-02   2.9000000e-04   2.1800000e-04  -2.8900000e-04
   4.7800000e+02   1.8506790e+00  -1.8590200e-01  -3.9205000e-02   1.2875000e-01   3.5500000e-04   2.8300000e-04  -3.5500000e-04
   4.7900000e+02   1.8545620e+00  -4.4151000e-01  -7.8523000e-02   3.2960000e-01   4.5200000e-04   3.8000000e-04  -4.5100000e-04
   4.8000000e+02   1.8584400e+00  -1.0803440e+00  -3.3354600e-01   1.1381500e+00   5.7600000e-04   5.0300000e-04  -5.7500000e-04
   4.8100000e+02   1.8623210e+00   1.2845400e-01  -4.8394200e-01   1.1639000e+00   7.2300000e-04   6.4900000e-04  -7.2100000e-04
   4.8200000e+02   1.8661990e+00   5.2985000e-02  -4.0578000e-01   8.0340000e-01   8.8900000e-04   8.1400000e-04  -8.8700000e-04
   4.8300000e+02   1.8700460e+00   1.8731100e-01  -6.4997100e-01  -8.2400000e-02   1.0710000e-03   9.9600000e-04  -1.0690000e-03
   4.8400000e+02   1.8739280e+00   1.5866100e-01  -6.9397300e-01  -8.4460000e-01   1.2670000e-03   1.1920000e-03  -1.2650000e-03
   4.8500000e+02   1.8777980e+00  -2.7052000e-02  -6.5534500e-01  -3.3475000e-01   1.4740000e-03   1.3990000e-03  -1.4720000e-03
   4.8600000e+02   1.8816780e+00   5.4802500e-01  -5.3107200e-01   9.8365000e-01   1.6900000e-03   1.6170000e-03  -1.6890000e-03
   4.8700000e+02   1.8855570e+00   3.1575800e-01  -4.9750500e-01   1.0042500e+00   1.9140000e-03   1.8420000e-03  -1.9130000e-03
   4.8800000e+02   1.8894640e+00  -3.2390300e-01  -3.1933400e-01   7.6735000e-01   2.1440000e-03   2.0740000e-03  -2.1440000e-03
   4.8900000e+02   1.8933580e+00  -1.6340000e-01   1.4097900e-01  -1.0351500e+00   2.3800000e-03   2.3120000e-03  -2.3800000e-03
   4.9000000e+02   1.8972370e+00   2.2215300e-01  -2.4325300e-01  -6.0255000e-01   2.6220000e-03   2.5530000e-03  -2.6210000e-03
   4.9100000e+02   1.9011180e+00   3.8191600e-01   2.5174900e-01  -8.5490000e-01   2.8680000e-03   2.7980000e-03  -2.8670000e-03
   4.9200000e+02   1.9049960e+00   1.5053300e-01   7.9250000e-02  -1.0197000e+00   3.1180000e-03   3.0470000e-03  -3.1190000e-03
   4.9300000e+02   1.9088610e+00  -1.1099000e-01   8.2328000e-02  -5.5105000e-01   3.3720000e-03   3.2970000e-03  -3.3710000e-03
   4.9400000e+02   1.9127220e+00   5.8439500e-01   3.1262700e-01   3.4505000e-01   3.6290000e-03   3.5510000e-03  -3.6260000e-03
   4.9500000e+02   1.9166020e+00  -3.3912700e-01   2.5635400e-01  -4.6350000e-01   3.8880000e-03   3.8070000e-03  -3.8830000e-03
   4.9600000e+02   1.9204710e+00   1.1593500e-01   3.0370000e-02   1.3390000e+00   4.1490000e-03   4.0650000e-03  -4.1420000e-03
   4.9700000e+02   1.9243510e+00  -3.0616800e-01   4.2744900e-01   6.4375000e-01   4.4130000e-03   4.3270000e-03  -4.4050000e-03
   4.9800000e+02   1.9282300e+00  -2.4839900e-01  -1.4430100e-01   3.6565000e-01   4.6780000e-03   4.5910000e-03  -4.6690000e-03
   4.9900000e+02   1.9321500e+00  -1.1472200e-01   4.0957100e-01  -2.0085000e-01   4.9460000e-03   4.8570000e-03  -4.9360000e-03
   5.0000000e+02   1.9360330e+00  -1.7646500e-01   1.9364900e-01   6.1800000e-01   5.2150000e-03   5.1240000e-03  -5.2050000e-03
   5.0100000e+02   1.9399130e+00   6.0477100e-01  -4.1828000e-02   4.1200000e-02   5.4850000e-03   5.3940000e-03  -5.4750000e-03
   5.0200000e+02   1.9438240e+00   2.1159300e-01   2.7645800e-01  -5.5105000e-01   5.7570000e-03   5.6650000e-03  -5.7470000e-03
   5.0300000e+02   1.9476690e+00   4.9619700e-01  -1.7946000e-01   6.0255000e-01   6.0290000e-03   5.9370000e-03  -6.0190000e-03
   5.0400000e+02   1.9515260e+00  -1.7376000e-01  -4.1454000e-02  -5.9225000e-01   6.3020000e-03   6.2110000e-03  -6.2900000e-03
   5.0500000e+02   1.9553980e+00  -3.3893000e-01   1.3708400e-01  -8.7550000e-02   6.5750000e-03   6.4840000e-03  -6.5610000e-03
   5.0600000e+02   1.9592650e+00   4.1884500e-01  -3.3025000e-02   1.1330000e-01   6.8490000e-03   6.7590000e-03  -6.8330000e-03
   5.0700000e+02   1.9631460e+00   7.9580500e-01   1.6936000e-02   2.1630000e-01   7.1220000e-03   7.0340000e-03  -7.1060000e-03
   5.0800000e+02   1.9670250e+00  -3.0743100e-01  -3.4174000e-02   5.3560000e-01   7.3960000e-03   7.3090000e-03  -7.3800000e-03
   5.0900000e+02   1.9709190e+00  -2.3483400e-01  -2.0923200e-01  -2.9870000e-01   7.6700000e-03   7.5850000e-03  -7.6540000e-03
   5.1000000e+02   1.9748180e+00   8.2820000e-03  -1.4658100e-01   7.7250000e-02   7.9450000e-03   7.8610000e-03  -7.9290000e-03
   5.1100000e+02   1.9787090e+00   6.3600700e-01  -1.5030500e-01  -6.6435000e-01   8.2190000e-03   8.1360000e-03  -8.2040000e-03
   5.1200000e+02   1.9825820e+00   2.6783100e-01  -3.5220700e-01  -5.1500000e-03   8.4930000e-03   8.4120000e-03  -8.4780000e-03
   5.1300000e+02   1.9864620e+00   1.8952000e-01  -1.9211400e-01  -4.1200000e-01   8.7680000e-03   8.6880000e-03  -8.7520000e-03
   5.1400000e+02   1.9903460e+00   1.6452300e-01  -3.9790100e-01   7.7250000e-01   9.0420000e-03   8.9640000e-03  -9.0260000e-03
   5.1500000e+02   1.9941920e+00   3.5409000e-02  -3.2210400e-01  -5.4590000e-01   9.3170000e-03   9.2400000e-03  -9.2990000e-03
   5.1600000e+02   1.9980700e+00  -1.8831600e-01  -1.7011700e-01   2.4205000e-01   9.5920000e-03   9.5160000e-03  -9.5730000e-03
   5.1700000e+02   2.0019400e+00  -4.5644100e-01  -1.2691300e-01   6.7980000e-01   9.8670000e-03   9.7920000e-03  -9.8470000e-03
   5.1800000e+02   2.0058180e+00   2.9274000e-01  -1.0132600e-01   4.9440000e-01   1.0142000e-02   1.0067000e-02  -1.0122000e-02
   5.1900000e+02   2.0096990e+00   3.5110000e-01  -1.0965600e-01   2.8840000e-01   1.0418000e-02   1.0341000e-02  -1.0397000e-02
   5.2000000e+02   2.0136090e+00   7.3523000e-02   8.9703000e-02   2.8325000e-01   1.0694000e-02   1.0615000e-02  -1.0673000e-02
   5.2100000e+02   2.0175000e+00   3.2278500e-01   1.1507600e-01  -1.6480000e-01   1.0970000e-02   1.0889000e-02  -1.0949000e-02
   5.2200000e+02   2.0213800e+00   4.6944000e-02   2.2611600e-01   2.3690000e-01   1.1246000e-02   1.1162000e-02  -1.1224000e-02
   5.2300000e+02   2.0252570e+00   7.7498300e-01   3.9545100e-01  -4.0685000e-01   1.1523000e-02   1.1434000e-02  -1.1500000e-02
   5.2400000e+02   2.0291340e+00  -5.5566000e-02   3.6548400e-01  -6.1800000e-02   1.1799000e-02   1.1707000e-02  -1.1775000e-02
   5.2500000e+02   2.0330050e+00   3.3496300e-01   5.4168400e-01   8.0340000e-01   1.2076000e-02   1.1980000e-02  -1.2050000e-02
   5.2600000e+02   2.0368600e+00  -4.4867000e-02   3.8527600e-01   2.1115000e-01   1.2352000e-02   1.2253000e-02  -1.2325000e-02
   5.2700000e+02   2.0407540e+00  -4.7100200e-01   4.4734300e-01   5.8195000e-01   1.2628000e-02   1.2527000e-02  -1.2600000e-02
   5.2800000e+02   2.0446140e+00  -4.2966100e-01   1.9872300e-01  -2.4205000e-01   1.2905000e-02   1.2801000e-02  -1.2875000e-02
   5.2900000e+02   2.0484930e+00  -3.8722700e-01   1.3117600e-01   5.1500000e-03   1.3181000e-02   1.3076000e-02  -1.3150000e-02
   5.3000000e+02   2.0523730e+00  -5.3692400e-01   7.7825000e-02  -3.5020000e-01   1.3457000e-02   1.3352000e-02  -1.3426000e-02
   5.3100000e+02   2.0562920e+00  -1.9094900e-01  -2.9945000e-02   3.3990000e-01   1.3732000e-02   1.3629000e-02  -1.3702000e-02
   5.3200000e+02   2.0601740e+00  -1.2598900e-01  -2.6296900e-01  -4.6865000e-01   1.4008000e-02   1.3907000e-02  -1.3978000e-02
   5.3300000e+02   2.0640500e+00   9.2653000e-02  -1.8313800e-01   5.1500000e-01   1.4283000e-02   1.4185000e-02  -1.4253000e-02
   5.3400000e+02   2.0679320e+00  -1.2687900e-01  -2.2401000e-01  -7.3645000e-01   1.4558000e-02   1.4464000e-02  -1.4529000e-02
   5.3500000e+02   2.0718100e+00  -7.9310000e-03  -4.9437300e-01  -2.6265000e-01   1.4834000e-02   1.4743000e-02  -1.4804000e-02
   5.3600000e+02   2.0756720e+00   2.4390200e-01  -5.4515000e-01   9.4760000e-01   1.5110000e-02   1.5022000e-02  -1.5080000e-02
   5.3700000e+02   2.0795410e+00  -2.2238800e-01  -3.1537300e-01  -1.0866500e+00   1.5385000e-02   1.5301000e-02  -1.5355000e-02
   5.3800000e+02   2.0834100e+00   9.8690200e-01  -3.1511600e-01   8.0340000e-01   1.5660000e-02   1.5579000e-02  -1.5631000e-02
   5.3900000e+02   2.0872870e+00   9.6848000e-02  -2.9034300e-01  -4.3775000e-01   1.5936000e-02   1.5856000e-02  -1.5907000e-02
   5.4000000e+02   2.0911680e+00  -4.5360500e-01  -1.6701400e-01   5.2015000e-01   1.6212000e-02   1.6133000e-02  -1.6183000e-02
   5.4100000e+02   2.0950590e+00  -5.9411800e-01   3.3407000e-02  -4.9440000e-01   1.6488000e-02   1.6408000e-02  -1.6458000e-02
   5.4200000e+02   2.0989700e+00   3.7246700e-01  -1.1457000e-02  -3.4505000e-01   1.6764000e-02   1.6683000e-02  -1.6734000e-02
   5.4300000e+02   2.1028480e+00   7.2440600e-01   6.4851000e-02  -4.9955000e-01   1.7040000e-02   1.6957000e-02  -1.7009000e-02
   5.4400000e+02   2.1067270e+00  -7.3022000e-02   2.5181500e-01  -5.6650000e-02   1.7315000e-02   1.7231000e-02  -1.7285000e-02
   5.4500000e+02   2.1106060e+00   8.8968000e-02   1.1090400e-01  -3.2445000e-01   1.7591000e-02   1.7504000e-02  -1.7560000e-02
   5.4600000e+02   2.1144880e+00  -2.8031700e-01   3.4681100e-01   2.8840000e-01   1.7867000e-02   1.7777000e-02  -1.7837000e-02
   5.4700000e+02   2.1183410e+00   2.3517900e-01  -6.9440000e-02   6.4890000e-01   1.8143000e-02   1.8050000e-02  -1.8112000e-02
   5.4800000e+02   2.1222140e+00  -3.9081100e-01   3.3741200e-01  -6.3345000e-01   1.8419000e-02   1.8323000e-02  -1.8389000e-02
   5.4900000e+02   2.1261180e+00   1.1737400e-01   1.2199700e-01   8.5490000e-01   1.8694000e-02   1.8597000e-02  -1.8665000e-02
   5.5000000e+02   2.1299610e+00   6.8912900e-01   7.1118000e-02  -9.2185000e-01   1.8970000e-02   1.8871000e-02  -1.8941000e-02
   5.5100000e+02   2.1338400e+00   4.7561900e-01   1.7555100e-01   2.5750000e-02   1.9246000e-02   1.9146000e-02  -1.9216000e-02
   5.5200000e+02   2.1377520e+00   1.7012900e-01  -3.7175000e-02   3.0385000e-01   1.9522000e-02   1.9421000e-02  -1.9491000e-02
   5.5300000e+02   2.1416460e+00   1.7074900e-01  -5.1740000e-02   2.4205000e-01   1.9798000e-02   1.9698000e-02  -1.9767000e-02
   5.5400000e+02   2.1455230e+00   1.9460500e-01  -6.5343000e-02   1.6480000e-01   2.0074000e-02   1.9974000e-02  -2.0042000e-02
   5.5500000e+02   2.1494020e+00  -3.9924800e-01   9.0899000e-02   4.1200000e-01   2.0350000e-02   2.0251000e-02  -2.0317000e-02
   5.5600000e+02   2.1532770e+00   2.5002000e-01   8.5400000e-04   4.2230000e-01   2.0626000e-02   2.0528000e-02  -2.0593000e-02
   5.5700000e+02   2.1571420e+00   6.8398300e-01  -8.3091000e-02  -5.2015000e-01   2.0902000e-02   2.0805000e-02  -2.0869000e-02
   5.5800000e+02   2.1610010e+00   2.6632100e-01  -1.0584200e-01   5.9740000e-01   2.1178000e-02   2.1082000e-02  -2.1145000e-02
   5.5900000e+02   2.1648860e+00  -1.3609100e-01   5.2722000e-02  -4.0685000e-01   2.1454000e-02   2.1360000e-02  -2.1421000e-02
   5.6000000e+02   2.1687560e+00  -3.7691000e-02  -1.9748200e-01   8.1370000e-01   2.1730000e-02   2.1637000e-02  -2.1697000e-02
   5.6100000e+02   2.1726360e+00   4.2723500e-01  -5.8971000e-02  -3.3475000e-01   2.2007000e-02   2.1913000e-02  -2.1974000e-02
   5.6200000e+02   2.1765140e+00  -1.6452500e-01   3.6515000e-02   4.4805000e-01   2.2283000e-02   2.2190000e-02  -2.2250000e-02
   5.6300000e+02   2.1804330e+00   5.7157500e-01  -1.5950600e-01   1.5450000e-02   2.2559000e-02   2.2467000e-02  -2.2525000e-02
   5.6400000e+02   2.1843170e+00  -6.2961400e-01  -9.3183000e-02  -4.2745000e-01   2.2835000e-02   2.2743000e-02  -2.2801000e-02
   5.6500000e+02   2.1881950e+00  -9.7740000e-02  -1.4660800e-01   5.7680000e-01   2.3111000e-02   2.3019000e-02  -2.3077000e-02
   5.6600000e+02   2.1920780e+00   7.5566100e-01  -1.1060100e-01  -6.1800000e-01   2.3387000e-02   2.3295000e-02  -2.3352000e-02
   5.6700000e+02   2.1959550e+00   1.5385000e-01  -1.7367600e-01   2.6265000e-01   2.3663000e-02   2.3571000e-02  -2.3627000e-02
   5.6800000e+02   2.1998090e+00   5.3776400e-01   6.5554000e-02  -1.1072500e+00   2.3939000e-02   2.3847000e-02  -2.3903000e-02
   5.6900000e+02   2.2036860e+00   3.3803100e-01  -1.3011300e-01   4.5835000e-01   2.4214000e-02   2.4122000e-02  -2.4178000e-02
   5.7000000e+02   2.2075500e+00   2.9782200e-01   9.3275000e-02   1.9570000e-01   2.4490000e-02   2.4398000e-02  -2.4454000e-02
   5.7100000e+02   2.2114300e+00   1.1756600e-01  -2.5354300e-01  -5.9225000e-01   2.4766000e-02   2.4673000e-02  -2.4730000e-02
   5.7200000e+02   2.2153080e+00  -4.0186600e-01   8.7930000e-03   2.4720000e-01   2.5043000e-02   2.4948000e-02  -2.5006000e-02
   5.7300000e+02   2.2192090e+00  -6.3180000e-03   1.2208700e-01  -7.4160000e-01   2.5319000e-02   2.5223000e-02  -2.5281000e-02
   5.7400000e+02   2.2231040e+00  -3.1089900e-01   1.6002500e-01   8.4460000e-01   2.5595000e-02   2.5497000e-02  -2.5556000e-02
   5.7500000e+02   2.2269940e+00   1.9507100e-01   1.6210500e-01  -4.2230000e-01   2.5872000e-02   2.5772000e-02  -2.5832000e-02
   5.7600000e+02   2.2308690e+00  -2.8298300e-01  -3.9584000e-02  -8.7550000e-02   2.6148000e-02   2.6046000e-02  -2.6108000e-02
   5.7700000e+02   2.2347490e+00   5.6568900e-01   2.9981900e-01   7.7250000e-02   2.6424000e-02   2.6321000e-02  -2.6384000e-02
   5.7800000e+02   2.2386520e+00   1.6058000e-01   4.3017000e-02  -2.2660000e-01   2.6701000e-02   2.6596000e-02  -2.6659000e-02
   5.7900000e+02   2.2425130e+00   6.6097600e-01   1.4894400e-01   2.3175000e-01   2.6977000e-02   2.6871000e-02  -2.6936000e-02
   5.8000000e+02   2.2463970e+00  -5.8167000e-02   1.0451900e-01  -3.6050000e-02   2.7254000e-02   2.7146000e-02  -2.7212000e-02
   5.8100000e+02   2.2502650e+00   1.1559300e-01   2.2196800e-01   3.3475000e-01   2.7530000e-02   2.7422000e-02  -2.7487000e-02
   5.8200000e+02   2.2541550e+00  -1.1794600e-01   2.7618000e-02  -5.6135000e-01   2.7806000e-02   2.7698000e-02  -2.7763000e-02
   5.8300000e+02   2.2580290e+00   3.4942700e-01  -4.5570000e-03  -1.5450000e-01   2.8082000e-02   2.7974000e-02  -2.8039000e-02
   5.8400000e+02   2.2619090e+00   6.1658000e-02  -6.0126000e-02   5.0985000e-01   2.8358000e-02   2.8250000e-02  -2.8314000e-02
   5.8500000e+02   2.2657960e+00  -1.7709900e-01  -1.5723500e-01   5.3560000e-01   2.8634000e-02   2.8527000e-02  -2.8590000e-02
   5.8600000e+02   2.2696670e+00  -2.7325000e-01  -1.0419100e-01   4.7895000e-01   2.8910000e-02   2.8804000e-02  -2.8866000e-02
   5.8700000e+02   2.2735410e+00   5.7262300e-01  -4.3148300e-01  -5.3045000e-01   2.9185000e-02   2.9081000e-02  -2.9142000e-02
   5.8800000e+02   2.2774240e+00  -1.5052800e-01   8.4091000e-02   6.9010000e-01   2.9461000e-02   2.9359000e-02  -2.9418000e-02
   5.8900000e+02   2.2813120e+00  -1.2989000e-02  -7.4265000e-02  -6.1285000e-01   2.9736000e-02   2.9636000e-02  -2.9694000e-02
   5.9000000e+02   2.2851850e+00  -1.7609000e-01  -1.6746500e-01  -4.1200000e-01   3.0012000e-02   2.9912000e-02  -2.9971000e-02
   5.9100000e+02   2.2890600e+00  -8.6207000e-02  -1.1306400e-01   7.2615000e-01   3.0288000e-02   3.0189000e-02  -3.0247000e-02
   5.9200000e+02   2.2929420e+00  -5.3440700e-01  -1.8325000e-02  -7.9825000e-01   3.0563000e-02   3.0465000e-02  -3.0522000e-02
   5.9300000e+02   2.2968180e+00  -3.3900000e-02  -1.0990100e-01   5.5105000e-01   3.0839000e-02   3.0741000e-02  -3.0798000e-02
   5.9400000e+02   2.3007100e+00  -5.7037700e-01  -9.4639000e-02  -1.8025000e-01   3.1115000e-02   3.1017000e-02  -3.1073000e-02
   5.9500000e+02   2.3045760e+00  -3.0406600e-01   1.1302800e-01   8.2400000e-02   3.1391000e-02   3.1292000e-02  -3.1349000e-02
   5.9600000e+02   2.3084740e+00  -1.6833300e-01  -9.8954000e-02  -1.2875000e-01   3.1667000e-02   3.1567000e-02  -3.1624000e-02
   5.9700000e+02   2.3123370e+00   2.2765900e-01   1.7146800e-01  -1.8540000e-01   3.1943000e-02   3.1842000e-02  -3.1900000e-02
   5.9800000e+02   2.3162270e+00   4.1607900e-01  -4.1591000e-02  -4.7380000e-01   3.2220000e-02   3.2117000e-02  -3.2175000e-02
   5.9900000e+02   2.3200940e+00  -4.4024900e-01   5.4495000e-02   1.0300000e-02   3.2495000e-02   3.2392000e-02  -3.2451000e-02
   6.0000000e+02   2.3239970e+00  -1.5878300e-01   2.3832000e-02   3.9140000e-01   3.2772000e-02   3.2667000e-02  -3.2727000e-02
   6.0100000e+02   2.3278570e+00   5.1108600e-01   1.0748900e-01  -3.7080000e-01   3.3049000e-02   3.2943000e-02  -3.3004000e-02
   6.0200000e+02   2.3317450e+00  -6.3681000e-02  -9.2483000e-02   7.0040000e-01   3.3325000e-02   3.3218000e-02  -3.3279000e-02
   6.0300000e+02   2.3356130e+00   4.5162400e-01  -4.7933000e-02  -6.7465000e-01   3.3601000e-02   3.3494000e-02  -3.3555000e-02
   6.0400000e+02   2.3395030e+00   1.8020300e-01  -8.0869000e-02  -5.1500000e-03   3.3877000e-02   3.3770000e-02  -3.3831000e-02
   6.0500000e+02   2.3433710e+00  -4.6151000e-02  -9.1389000e-02   6.3860000e-01   3.4154000e-02   3.4045000e-02  -3.4107000e-02
   6.0600000e+02   2.3472530e+00   3.8552000e-02   3.2072000e-02  -1.9055000e-01   3.4430000e-02   3.4321000e-02  -3.4382000e-02
   6.0700000e+02   2.3511330e+00   1.4080000e-01  -1.4716000e-02   3.9140000e-01   3.4705000e-02   3.4597000e-02  -3.4658000e-02
   6.0800000e+02   2.3550090e+00  -3.9444100e-01  -1.0606900e-01  -2.4720000e-01   3.4981000e-02   3.4874000e-02  -3.4934000e-02
   6.0900000e+02   2.3589010e+00  -6.7378000e-01   1.3872000e-01  -1.7510000e-01   3.5257000e-02   3.5150000e-02  -3.5209000e-02
   6.1000000e+02   2.3627710e+00  -1.3774700e-01  -2.7452100e-01   1.5450000e-02   3.5534000e-02   3.5426000e-02  -3.5485000e-02
   6.1100000e+02   2.3666620e+00   3.8764100e-01   1.9934800e-01   6.0255000e-01   3.5809000e-02   3.5701000e-02  -3.5761000e-02
   6.1200000e+02   2.3705290e+00  -1.0043900e-01  -6.1175000e-02  -3.3990000e-01   3.6085000e-02   3.5977000e-02  -3.6037000e-02
   6.1300000e+02   2.3744170e+00   3.7559400e-01   4.1994000e-02  -1.2875000e-01   3.6361000e-02   3.6253000e-02  -3.6313000e-02
   6.1400000e+02   2.3782830e+00   3.9260000e-01   4.8334000e-02  -7.2100000e-02   3.6638000e-02   3.6529000e-02  -3.6589000e-02
   6.1500000e+02   2.3821780e+00   5.7174700e-01  -9.0268000e-02   5.8710000e-01   3.6914000e-02   3.6804000e-02  -3.6865000e-02
   6.1600000e+02   2.3860460e+00  -1.8540400e-01   6.4702000e-02   2.5235000e-01   3.7190000e-02   3.7080000e-02  -3.7141000e-02
   6.1700000e+02   2.3899390e+00   8.4325000e-02   1.1908100e-01  -5.0470000e-01   3.7466000e-02   3.7356000e-02  -3.7416000e-02
   6.1800000e+02   2.3938070e+00   3.3669100e-01   9.3973000e-02   3.5020000e-01   3.7742000e-02   3.7631000e-02  -3.7692000e-02
   6.1900000e+02   2.3976940e+00   2.0634800e-01   4.5047000e-02   5.1500000e-02   3.8017000e-02   3.7907000e-02  -3.7968000e-02
   6.2000000e+02   2.4015690e+00  -5.6172100e-01   3.0755000e-02   3.0385000e-01   3.8293000e-02   3.8183000e-02  -3.8243000e-02
   6.2100000e+02   2.4054570e+00  -1.7396500e-01  -2.3894500e-01  -4.3775000e-01   3.8569000e-02   3.8459000e-02  -3.8518000e-02
   6.2200000e+02   2.4093240e+00  -5.1097700e-01   1.2729900e-01   1.8025000e-01   3.8846000e-02   3.8735000e-02  -3.8794000e-02
   6.2300000e+02   2.4132160e+00   7.6870000e-03  -2.3926000e-02   2.3175000e-01   3.9123000e-02   3.9011000e-02  -3.9069000e-02
   6.2400000e+02   2.4170790e+00  -3.8639000e-02  -2.7547000e-02   1.8025000e-01   3.9400000e-02   3.9287000e-02  -3.9345000e-02
   6.2500000e+02   2.4209670e+00  -3.2243700e-01  -4.9914000e-02   4.3775000e-01   3.9677000e-02   3.9564000e-02  -3.9620000e-02
   6.2600000e+02   2.4248370e+00  -1.3590800e-01  -1.9717300e-01  -8.3430000e-01   3.9954000e-02   3.9840000e-02  -3.9896000e-02
   6.2700000e+02   2.4287160e+00  -1.1350000e-01  -3.8484000e-02   5.9740000e-01   4.0231000e-02   4.0116000e-02  -4.0171000e-02
   6.2800000e+02   2.4326010e+00  -1.2288000e-02  -6.4761000e-02  -2.5750000e-01   4.0506000e-02   4.0392000e-02  -4.0447000e-02
   6.2900000e+02   2.4364850e+00   4.4828000e-01   6.7660000e-03   4.4290000e-01   4.0781000e-02   4.0668000e-02  -4.0722000e-02
   6.3000000e+02   2.4403760e+00  -7.5187700e-01  -1.4449700e-01  -7.1070000e-01   4.1055000e-02   4.0944000e-02  -4.0997000e-02
   6.3100000e+02   2.4442410e+00  -1.9050800e-01  -9.4075000e-02   4.0685000e-01   4.1330000e-02   4.1220000e-02  -4.1273000e-02
   6.3200000e+02   2.4480940e+00   6.2162600e-01  -1.1569300e-01   2.0600000e-02   4.1605000e-02   4.1496000e-02  -4.1548000e-02
   6.3300000e+02   2.4519680e+00   1.3170500e-01   9.9221000e-02  -1.4935000e-01   4.1880000e-02   4.1771000e-02  -4.1823000e-02
   6.3400000e+02   2.4558340e+00   4.5036400e-01  -2.2748200e-01   5.5620000e-01   4.2154000e-02   4.2047000e-02  -4.2098000e-02
   6.3500000e+02   2.4597140e+00   5.5826300e-01   1.7316000e-02  -9.3215000e-01   4.2428000e-02   4.2322000e-02  -4.2374000e-02
   6.3600000e+02   2.4635930e+00  -1.0389000e-02  -8.4300000e-02   3.5535000e-01   4.2703000e-02   4.2597000e-02  -4.2649000e-02
   6.3700000e+02   2.4674940e+00  -1.2196100e-01   2.0068900e-01  -5.8710000e-01   4.2977000e-02   4.2873000e-02  -4.2924000e-02
   6.3800000e+02   2.4713920e+00  -2.8776400e-01  -1.1286800e-01   9.0640000e-01   4.3251000e-02   4.3148000e-02  -4.3199000e-02
   6.3900000e+02   2.4752770e+00   6.1527900e-01   3.3129000e-02  -2.1630000e-01   4.3526000e-02   4.3423000e-02  -4.3475000e-02
   6.4000000e+02   2.4791530e+00   3.2648900e-01   1.3613900e-01   4.2745000e-01   4.3801000e-02   4.3698000e-02  -4.3751000e-02
   6.4100000e+02   2.4830350e+00  -6.4939000e-02   9.0930000e-03  -3.1930000e-01   4.4077000e-02   4.3973000e-02  -4.4027000e-02
   6.4200000e+02   2.4869050e+00  -1.1549700e-01   5.3736000e-02  -1.1845000e-01   4.4354000e-02   4.4249000e-02  -4.4302000e-02
   6.4300000e+02   2.4907640e+00   3.7193100e-01   8.1718000e-02   1.5965000e-01   4.4631000e-02   4.4524000e-02  -4.4578000e-02
   6.4400000e+02   2.4946390e+00   5.2085000e-01   1.7849000e-01   0.0000000e+00   4.4907000e-02   4.4799000e-02  -4.4854000e-02
   6.4500000e+02   2.4985110e+00   5.4486800e-01   3.8512000e-02   4.9440000e-01   4.5183000e-02   4.5075000e-02  -4.5129000e-02
   6.4600000e+02   2.5023880e+00  -3.0702500e-01   2.3772200e-01  -5.6135000e-01   4.5460000e-02   4.5350000e-02  -4.5404000e-02
   6.4700000e+02   2.5062680e+00  -2.0210000e-01  -2.3038000e-02   2.4205000e-01   4.5737000e-02   4.5626000e-02  -4.5680000e-02
   6.4800000e+02   2.5101780e+00   3.4814600e-01   8.5405000e-02  -1.5450000e-02   4.6014000e-02   4.5902000e-02  -4.5956000e-02
   6.4900000e+02   2.5140710e+00   2.4488000e-01   1.3022800e-01   7.5705000e-01   4.6290000e-02   4.6179000e-02  -4.6231000e-02
   6.5000000e+02   2.5179510e+00  -5.3877000e-02  -1.1293900e-01  -7.6220000e-01   4.6566000e-02   4.6455000e-02  -4.6507000e-02
   6.5100000e+02   2.5218270e+00  -1.5935700e-01   8.3602000e-02   2.5235000e-01   4.6842000e-02   4.6732000e-02  -4.6783000e-02
   6.5200000e+02   2.5257050e+00  -5.7795600e-01  -2.4968800e-01   4.6865000e-01   4.7118000e-02   4.7009000e-02  -4.7059000e-02
   6.5300000e+02   2.5295700e+00  -1.6625900e-01  -1.5782100e-01  -6.9525000e-01   4.7395000e-02   4.7286000e-02  -4.7335000e-02
   6.5400000e+02   2.5334360e+00  -4.7187000e-02   5.4280000e-03   7.0555000e-01   4.7671000e-02   4.7563000e-02  -4.7611000e-02
   6.5500000e+02   2.5373130e+00   1.2326900e-01  -1.9473700e-01  -3.3990000e-01   4.7947000e-02   4.7840000e-02  -4.7887000e-02
   6.5600000e+02   2.5411820e+00  -5.3485800e-01  -2.0751300e-01   1.9570000e-01   4.8223000e-02   4.8117000e-02  -4.8163000e-02
   6.5700000e+02   2.5450630e+00  -4.9447200e-01  -1.4010500e-01   3.8625000e-01   4.8500000e-02   4.8394000e-02  -4.8439000e-02
   6.5800000e+02   2.5489530e+00   1.2703700e-01  -4.1526800e-01  -6.5920000e-01   4.8776000e-02   4.8670000e-02  -4.8715000e-02
   6.5900000e+02   2.5528550e+00   5.2817200e-01   3.0839000e-02   4.3260000e-01   4.9052000e-02   4.8947000e-02  -4.8990000e-02
   6.6000000e+02   2.5567430e+00   5.4046000e-02  -1.3727000e-01   4.1200000e-02   4.9327000e-02   4.9223000e-02  -4.9266000e-02
   6.6100000e+02   2.5606240e+00  -2.1162500e-01  -4.4999000e-02   1.2360000e-01   4.9604000e-02   4.9499000e-02  -4.9542000e-02
   6.6200000e+02   2.5645020e+00  -2.6729900e-01  -1.9298200e-01  -2.7810000e-01   4.9880000e-02   4.9774000e-02  -4.9817000e-02
   6.6300000e+02   2.5683830e+00  -2.3786200e-01   1.0454400e-01   1.5450000e-02   5.0156000e-02   5.0050000e-02  -5.0093000e-02
   6.6400000e+02   2.5722370e+00  -2.9382600e-01   7.9299000e-02  -4.1200000e-02   5.0432000e-02   5.0325000e-02  -5.0370000e-02
   6.6500000e+02   2.5761100e+00   1.6154200e-01   2.5667800e-01  -2.3690000e-01   5.0707000e-02   5.0599000e-02  -5.0646000e-02
   6.6600000e+02   2.5799780e+00   4.4375900e-01   2.3555800e-01   3.4505000e-01   5.0984000e-02   5.0873000e-02  -5.0922000e-02
   6.6700000e+02   2.5838570e+00  -3.5802000e-01   7.7415000e-02  -5.1500000e-03   5.1261000e-02   5.1148000e-02  -5.1198000e-02
   6.6800000e+02   2.5877360e+00   3.8388300e-01   1.3173700e-01   4.8925000e-01   5.1537000e-02   5.1422000e-02  -5.1474000e-02
   6.6900000e+02   2.5916360e+00   2.2342000e-01   1.0106700e-01  -5.0985000e-01   5.1813000e-02   5.1697000e-02  -5.1750000e-02
   6.7000000e+02   2.5955380e+00  -4.1909800e-01   2.1820600e-01  -1.9055000e-01   5.2088000e-02   5.1972000e-02  -5.2026000e-02
   6.7100000e+02   2.5994190e+00   1.8913700e-01   9.2896000e-02   4.9955000e-01   5.2364000e-02   5.2247000e-02  -5.2301000e-02
   6.7200000e+02   2.6032930e+00   1.2798800e-01   4.0625800e-01   1.5965000e-01   5.2640000e-02   5.2522000e-02  -5.2577000e-02
   6.7300000e+02   2.6071750e+00  -1.1150300e-01   6.2325000e-02   2.9870000e-01   5.2916000e-02   5.2798000e-02  -5.2853000e-02
   6.7400000e+02   2.6110540e+00   2.5380000e-01   3.1003000e-02  -2.8840000e-01   5.3192000e-02   5.3074000e-02  -5.3129000e-02
   6.7500000e+02   2.6149040e+00   5.7842300e-01  -5.8256000e-02   8.3430000e-01   5.3468000e-02   5.3350000e-02  -5.3404000e-02
   6.7600000e+02   2.6188140e+00   9.3197000e-02   5.8830000e-02  -4.2745000e-01   5.3745000e-02   5.3627000e-02  -5.3680000e-02
   6.7700000e+02   2.6227060e+00  -3.8920000e-01  -2.0902000e-02   7.0555000e-01   5.4021000e-02   5.3904000e-02  -5.3955000e-02
   6.7800000e+02   2.6265830e+00   2.3623000e-02  -2.4430000e-03  -4.6865000e-01   5.4296000e-02   5.4182000e-02  -5.4231000e-02
   6.7900000e+02   2.6304550e+00   1.9615400e-01  -8.7540000e-02   2.0600000e-01   5.4572000e-02   5.4459000e-02  -5.4507000e-02
   6.8000000e+02   2.6343440e+00  -2.1044000e-02  -2.4316800e-01  -7.4160000e-01   5.4848000e-02   5.4737000e-02  -5.4783000e-02
   6.8100000e+02   2.6382220e+00   6.7483000e-02  -1.4036100e-01   1.4420000e-01   5.5124000e-02   5.5014000e-02  -5.5058000e-02
   6.8200000e+02   2.6421040e+00  -2.0731500e-01  -3.0241500e-01   4.6350000e-01   5.5400000e-02   5.5292000e-02  -5.5334000e-02
   6.8300000e+02   2.6459760e+00  -4.3607100e-01  -2.3850400e-01  -4.6350000e-02   5.5676000e-02   5.5569000e-02  -5.5610000e-02
   6.8400000e+02   2.6498600e+00   3.9474600e-01  -3.5590700e-01   3.0900000e-01   5.5952000e-02   5.5846000e-02  -5.5886000e-02
   6.8500000e+02   2.6537320e+00   2.4996500e-01  -9.5951000e-02  -6.4890000e-01   5.6227000e-02   5.6123000e-02  -5.6161000e-02
   6.8600000e+02   2.6576170e+00  -2.1938000e-01  -2.4023300e-01   6.9010000e-01   5.6504000e-02   5.6399000e-02  -5.6437000e-02
   6.8700000e+02   2.6614900e+00   4.2481200e-01   1.6793000e-02  -4.0685000e-01   5.6779000e-02   5.6675000e-02  -5.6712000e-02
   6.8800000e+02   2.6653750e+00  -3.8802200e-01  -3.2642000e-02   2.9355000e-01   5.7055000e-02   5.6951000e-02  -5.6988000e-02
   6.8900000e+02   2.6692490e+00  -4.5036100e-01  -1.0363300e-01   1.0300000e-01   5.7331000e-02   5.7225000e-02  -5.7264000e-02
   6.9000000e+02   2.6731390e+00  -1.1120500e-01  -5.1636000e-02  -6.2315000e-01   5.7607000e-02   5.7500000e-02  -5.7540000e-02
   6.9100000e+02   2.6770100e+00  -5.4096500e-01   2.8573000e-02   5.8195000e-01   5.7883000e-02   5.7774000e-02  -5.7816000e-02
   6.9200000e+02   2.6808810e+00   2.4186000e-02   1.5030000e-01  -5.1500000e-01   5.8160000e-02   5.8048000e-02  -5.8092000e-02
   6.9300000e+02   2.6847750e+00  -4.1436800e-01   1.5048900e-01  -1.5450000e-02   5.8436000e-02   5.8322000e-02  -5.8368000e-02
   6.9400000e+02   2.6886590e+00   3.5915300e-01   1.3381500e-01  -5.8195000e-01   5.8712000e-02   5.8596000e-02  -5.8644000e-02
   6.9500000e+02   2.6925270e+00  -8.2095000e-02   2.6139800e-01  -1.4935000e-01   5.8988000e-02   5.8871000e-02  -5.8920000e-02
   6.9600000e+02   2.6964040e+00   1.9764600e-01   2.6843900e-01   4.9955000e-01   5.9264000e-02   5.9145000e-02  -5.9195000e-02
   6.9700000e+02   2.7002940e+00   1.1811200e-01   1.9552200e-01  -2.8840000e-01   5.9540000e-02   5.9420000e-02  -5.9471000e-02
   6.9800000e+02   2.7041590e+00  -6.3285900e-01   1.1446000e-02   6.0255000e-01   5.9815000e-02   5.9695000e-02  -5.9746000e-02
   6.9900000e+02   2.7080510e+00   2.7454600e-01   2.5787400e-01  -4.6865000e-01   6.0091000e-02   5.9971000e-02  -6.0022000e-02
   7.0000000e+02   2.7119260e+00   6.2362000e-02   1.6961000e-01   6.6950000e-02   6.0367000e-02   6.0247000e-02  -6.0298000e-02
   7.0100000e+02   2.7158100e+00   4.3872400e-01  -1.0191700e-01   1.7510000e-01   6.0643000e-02   6.0523000e-02  -6.0573000e-02
   7.0200000e+02   2.7196760e+00  -6.9481000e-01  -6.0902000e-02   3.0900000e-01   6.0918000e-02   6.0800000e-02  -6.0849000e-02
   7.0300000e+02   2.7235720e+00   1.4585700e-01  -4.7014000e-02  -5.3560000e-01   6.1194000e-02   6.1078000e-02  -6.1125000e-02
   7.0400000e+02   2.7274370e+00   1.2847400e-01  -9.8216000e-02  -2.3690000e-01   6.1470000e-02   6.1356000e-02  -6.1401000e-02
   7.0500000e+02   2.7313300e+00   6.1359400e-01  -1.9384400e-01   2.3175000e-01   6.1746000e-02   6.1633000e-02  -6.1677000e-02
   7.0600000e+02   2.7351970e+00   8.6459000e-02  -8.8287000e-02  -2.2145000e-01   6.2021000e-02   6.1911000e-02  -6.1953000e-02
   7.0700000e+02   2.7390920e+00   5.8664800e-01  -2.1126000e-01   1.2875000e-01   6.2297000e-02   6.2189000e-02  -6.2229000e-02
   7.0800000e+02   2.7429540e+00  -1.6674500e-01  -3.2019400e-01  -4.3775000e-01   6.2572000e-02   6.2467000e-02  -6.2504000e-02
   7.0900000e+02   2.7468470e+00  -4.4246300e-01  -1.1678800e-01   7.3130000e-01   6.2848000e-02   6.2745000e-02  -6.2780000e-02
   7.1000000e+02   2.7507170e+00  -1.9230000e-02  -4.2584600e-01  -2.8325000e-01   6.3123000e-02   6.3022000e-02  -6.3055000e-02
   7.1100000e+02   2.7546090e+00  -6.2736000e-02  -1.1097000e-01   4.7895000e-01   6.3399000e-02   6.3298000e-02  -6.3331000e-02
   7.1200000e+02   2.7584750e+00   2.9061300e-01  -2.2598500e-01  -2.2660000e-01   6.3675000e-02   6.3575000e-02  -6.3607000e-02
   7.1300000e+02   2.7623630e+00  -2.4188500e-01   6.4292000e-02  -4.3260000e-01   6.3951000e-02   6.3850000e-02  -6.3883000e-02
   7.1400000e+02   2.7662340e+00   3.9005000e-02  -1.2826000e-01   1.1330000e+00   6.4227000e-02   6.4125000e-02  -6.4159000e-02
   7.1500000e+02   2.7701210e+00  -4.2013400e-01   3.7405000e-02  -5.2530000e-01   6.4503000e-02   6.4400000e-02  -6.4436000e-02
   7.1600000e+02   2.7740030e+00   3.4958100e-01   1.3260000e-02   7.7250000e-02   6.4780000e-02   6.4674000e-02  -6.4712000e-02
   7.1700000e+02   2.7778700e+00   6.9556400e-01   1.9883600e-01  -1.1845000e-01   6.5056000e-02   6.4949000e-02  -6.4988000e-02
   7.1800000e+02   2.7817630e+00  -4.3036500e-01   1.1934200e-01  -5.7165000e-01   6.5333000e-02   6.5223000e-02  -6.5265000e-02
   7.1900000e+02   2.7856310e+00   1.5506100e-01   2.6064400e-01   1.4420000e-01   6.5609000e-02   6.5496000e-02  -6.5540000e-02
   7.2000000e+02   2.7895200e+00  -9.7202000e-02   2.6386500e-01  -2.4205000e-01   6.5885000e-02   6.5771000e-02  -6.5816000e-02
   7.2100000e+02   2.7933970e+00  -2.1299900e-01   1.7778000e-02   5.2530000e-01   6.6161000e-02   6.6045000e-02  -6.6092000e-02
   7.2200000e+02   2.7972700e+00   1.6835500e-01   3.8576100e-01  -8.2400000e-01   6.6437000e-02   6.6320000e-02  -6.6367000e-02
   7.2300000e+02   2.8011480e+00   1.1496200e-01   6.3730000e-02   3.7595000e-01   6.6713000e-02   6.6595000e-02  -6.6643000e-02
   7.2400000e+02   2.8050270e+00   5.0935500e-01   9.3809000e-02  -9.9910000e-01   6.6989000e-02   6.6870000e-02  -6.6918000e-02
   7.2500000e+02   2.8089190e+00  -4.5260000e-02   3.3703000e-02   4.0170000e-01   6.7264000e-02   6.7146000e-02  -6.7194000e-02
   7.2600000e+02   2.8127920e+00  -2.4867400e-01  -7.1018000e-02   7.7250000e-02   6.7540000e-02   6.7423000e-02  -6.7470000e-02
   7.2700000e+02   2.8166790e+00  -3.8572700e-01  -9.8460000e-02   4.7895000e-01   6.7816000e-02   6.7700000e-02  -6.7745000e-02
   7.2800000e+02   2.8205440e+00   5.1510000e-02  -8.2148000e-02   4.5320000e-01   6.8091000e-02   6.7978000e-02  -6.8022000e-02
   7.2900000e+02   2.8244290e+00   3.7191300e-01  -1.5932300e-01  -6.9525000e-01   6.8367000e-02   6.8255000e-02  -6.8298000e-02
   7.3000000e+02   2.8283030e+00  -1.7828800e-01  -1.1664400e-01   6.2315000e-01   6.8642000e-02   6.8533000e-02  -6.8574000e-02
   7.3100000e+02   2.8321860e+00   1.9193900e-01  -2.6116700e-01  -6.3860000e-01   6.8918000e-02   6.8811000e-02  -6.8851000e-02
   7.3200000e+02   2.8360610e+00  -6.6491000e-02  -2.5517600e-01   2.1630000e-01   6.9194000e-02   6.9089000e-02  -6.9127000e-02
   7.3300000e+02   2.8399410e+00  -5.5972700e-01  -2.0107600e-01   2.0600000e-01   6.9470000e-02   6.9367000e-02  -6.9403000e-02
   7.3400000e+02   2.8438320e+00  -3.4463600e-01  -2.3242200e-01   5.1500000e-02   6.9746000e-02   6.9645000e-02  -6.9679000e-02
   7.3500000e+02   2.8476990e+00   1.5783900e-01  -2.6535600e-01  -2.4205000e-01   7.0021000e-02   6.9922000e-02  -6.9955000e-02
   7.3600000e+02   2.8515920e+00   1.9073000e-01   2.0158000e-02   3.5020000e-01   7.0297000e-02   7.0198000e-02  -7.0231000e-02
   7.3700000e+02   2.8554630e+00  -1.1264000e-01   9.7940000e-03  -6.1285000e-01   7.0573000e-02   7.0475000e-02  -7.0507000e-02
   7.3800000e+02   2.8593490e+00   1.8502600e-01  -1.5800600e-01   5.3045000e-01   7.0849000e-02   7.0750000e-02  -7.0783000e-02
   7.3900000e+02   2.8632200e+00   1.6899300e-01  -3.6737000e-02  -9.2700000e-02   7.1125000e-02   7.1025000e-02  -7.1059000e-02
   7.4000000e+02   2.8671070e+00   4.2020000e-02   1.6840200e-01   5.4075000e-01   7.1401000e-02   7.1300000e-02  -7.1335000e-02
   7.4100000e+02   2.8709780e+00  -1.4759000e-02   2.2693000e-02  -6.6950000e-01   7.1677000e-02   7.1575000e-02  -7.1611000e-02
   7.4200000e+02   2.8748700e+00   6.4659800e-01   2.0520500e-01  -5.1500000e-02   7.1953000e-02   7.1849000e-02  -7.1888000e-02
   7.4300000e+02   2.8787300e+00  -7.8654000e-02  -2.5396000e-02   5.8195000e-01   7.2229000e-02   7.2123000e-02  -7.2163000e-02
   7.4400000e+02   2.8826260e+00   4.0419100e-01   3.0626800e-01  -1.1793500e+00   7.2505000e-02   7.2398000e-02  -7.2439000e-02
   7.4500000e+02   2.8864930e+00   3.5135200e-01   3.2140000e-03   7.1070000e-01   7.2781000e-02   7.2672000e-02  -7.2714000e-02
   7.4600000e+02   2.8903840e+00  -2.7376900e-01   2.8848200e-01  -2.6780000e-01   7.3057000e-02   7.2947000e-02  -7.2990000e-02
   7.4700000e+02   2.8942580e+00  -4.8210000e-03   7.8307000e-02   4.7895000e-01   7.3332000e-02   7.3222000e-02  -7.3265000e-02
   7.4800000e+02   2.8981450e+00   1.7714600e-01   1.6244500e-01  -1.4420000e-01   7.3608000e-02   7.3497000e-02  -7.3540000e-02
   7.4900000e+02   2.9020250e+00  -2.3747000e-02   2.5834100e-01   8.0340000e-01   7.3884000e-02   7.3773000e-02  -7.3816000e-02
   7.5000000e+02   2.9058910e+00  -2.7335100e-01  -1.0182600e-01  -1.4420000e-01   7.4160000e-02   7.4049000e-02  -7.4091000e-02
   7.5100000e+02   2.9097730e+00   6.4766000e-02   2.9526700e-01   8.2400000e-01   7.4436000e-02   7.4326000e-02  -7.4368000e-02
   7.5200000e+02   2.9136610e+00  -8.5934000e-02  -2.6862600e-01  -6.4890000e-01   7.4712000e-02   7.4603000e-02  -7.4644000e-02
   7.5300000e+02   2.9175290e+00  -3.8488500e-01  -5.8466000e-02  -2.5750000e-02   7.4988000e-02   7.4880000e-02  -7.4920000e-02
   7.5400000e+02   2.9214210e+00   2.1951000e-02  -1.9936900e-01   6.0255000e-01   7.5263000e-02   7.5158000e-02  -7.5196000e-02
   7.5500000e+02   2.9252870e+00   6.9933000e-01  -2.1812000e-01  -9.1155000e-01   7.5539000e-02   7.5436000e-02  -7.5473000e-02
   7.5600000e+02   2.9291680e+00  -1.1507100e-01  -1.6158000e-02   7.6735000e-01   7.5815000e-02   7.5714000e-02  -7.5749000e-02
   7.5700000e+02   2.9330470e+00   1.9519400e-01  -2.1941800e-01  -5.6650000e-01   7.6091000e-02   7.5991000e-02  -7.6025000e-02
   7.5800000e+02   2.9369750e+00   3.8376400e-01  -1.8282500e-01   5.6650000e-02   7.6367000e-02   7.6269000e-02  -7.6300000e-02
   7.5900000e+02   2.9408080e+00  -1.5541900e-01  -1.4550100e-01   6.1800000e-02   7.6643000e-02   7.6546000e-02  -7.6576000e-02
   7.6000000e+02   2.9446980e+00  -1.2846400e-01  -2.1089200e-01  -2.7810000e-01   7.6919000e-02   7.6823000e-02  -7.6852000e-02
   7.6100000e+02   2.9485810e+00  -5.5953900e-01   1.4054000e-02   4.1200000e-02   7.7195000e-02   7.7100000e-02  -7.7127000e-02
   7.6200000e+02   2.9524500e+00  -4.2906900e-01  -3.6684000e-02   3.0900000e-02   7.7471000e-02   7.7376000e-02  -7.7403000e-02
   7.6300000e+02   2.9563260e+00   1.1918900e-01  -1.2536000e-02   2.0600000e-01   7.7747000e-02   7.7651000e-02  -7.7679000e-02
   7.6400000e+02   2.9602020e+00   2.4256900e-01  -5.4013000e-02   4.3775000e-01   7.8023000e-02   7.7926000e-02  -7.7955000e-02
   7.6500000e+02   2.9640980e+00   2.6312000e-01   4.7868000e-02   5.6650000e-02   7.8300000e-02   7.8201000e-02  -7.8231000e-02
   7.6600000e+02   2.9679590e+00   2.2721500e-01   2.5524800e-01   5.8710000e-01   7.8576000e-02   7.8476000e-02  -7.8507000e-02
   7.6700000e+02   2.9718490e+00   8.7005000e-02   2.4982000e-01  -2.6780000e-01   7.8852000e-02   7.8751000e-02  -7.8783000e-02
   7.6800000e+02   2.9757360e+00  -3.1035300e-01  -5.6750000e-03   3.1930000e-01   7.9128000e-02   7.9026000e-02  -7.9059000e-02
   7.6900000e+02   2.9796140e+00   3.0813000e-02   2.7136500e-01   3.2960000e-01   7.9403000e-02   7.9301000e-02  -7.9335000e-02
   7.7000000e+02   2.9834830e+00   6.3675300e-01   1.4273300e-01  -7.6220000e-01   7.9679000e-02   7.9576000e-02  -7.9611000e-02
   7.7100000e+02   2.9873580e+00  -3.9484900e-01   1.6932200e-01   6.5405000e-01   7.9955000e-02   7.9851000e-02  -7.9886000e-02
   7.7200000e+02   2.9912540e+00  -9.3712000e-02   3.5690000e-01  -1.1021000e+00   8.0230000e-02   8.0127000e-02  -8.0162000e-02
   7.7300000e+02   2.9951230e+00  -4.0958600e-01  -1.6929600e-01   9.0125000e-01   8.0506000e-02   8.0403000e-02  -8.0437000e-02
   7.7400000e+02   2.9989980e+00  -1.0200500e-01   1.4539000e-02  -3.5020000e-01   8.0782000e-02   8.0679000e-02  -8.0712000e-02
   7.7500000e+02   3.0028820e+00   3.2543100e-01  -5.5432000e-02   5.6650000e-02   8.1057000e-02   8.0956000e-02  -8.0988000e-02
   7.7600000e+02   3.0067630e+00   6.5963500e-01  -2.8727100e-01  -6.4890000e-01   8.1333000e-02   8.1233000e-02  -8.1263000e-02
   7.7700000e+02   3.0106520e+00   1.1922200e-01   2.7718000e-02   1.2875000e-01   8.1608000e-02   8.1510000e-02  -8.1539000e-02
   7.7800000e+02   3.0145220e+00   5.5180000e-02  -4.0707800e-01  -5.6650000e-01   8.1884000e-02   8.1788000e-02  -8.1814000e-02
   7.7900000e+02   3.0183920e+00   4.4074000e-02  -1.3677600e-01   2.7295000e-01   8.2159000e-02   8.2066000e-02  -8.2090000e-02
   7.8000000e+02   3.0222880e+00  -2.0290500e-01  -1.7401900e-01   4.1200000e-01   8.2434000e-02   8.2343000e-02  -8.2366000e-02
   7.8100000e+02   3.0261560e+00  -3.6023700e-01  -1.4351400e-01  -6.1800000e-01   8.2709000e-02   8.2621000e-02  -8.2642000e-02
   7.8200000e+02   3.0300450e+00   3.1007600e-01  -1.4584700e-01   1.6995000e-01   8.2984000e-02   8.2898000e-02  -8.2918000e-02
   7.8300000e+02   3.0339310e+00   1.8654300e-01  -3.3764100e-01  -7.9310000e-01   8.3260000e-02   8.3175000e-02  -8.3194000e-02
   7.8400000e+02   3.0377930e+00   3.1200400e-01   3.0482500e-01   4.6865000e-01   8.3535000e-02   8.3451000e-02  -8.3470000e-02
   7.8500000e+02   3.0416870e+00  -2.4865600e-01  -1.4192800e-01  -2.5235000e-01   8.3811000e-02   8.3728000e-02  -8.3745000e-02
   7.8600000e+02   3.0455550e+00  -2.7377300e-01  -2.8441900e-01  -2.2660000e-01   8.4087000e-02   8.4003000e-02  -8.4021000e-02
   7.8700000e+02   3.0494450e+00  -2.9199600e-01   6.3921000e-02  -6.5405000e-01   8.4363000e-02   8.4279000e-02  -8.4297000e-02
   7.8800000e+02   3.0533110e+00  -4.1171500e-01  -1.1299800e-01   4.5320000e-01   8.4638000e-02   8.4554000e-02  -8.4572000e-02
   7.8900000e+02   3.0572010e+00   5.6717300e-01   5.8047000e-02   5.2015000e-01   8.4914000e-02   8.4830000e-02  -8.4848000e-02
   7.9000000e+02   3.0610700e+00   7.1988500e-01   3.2445000e-01  -3.1930000e-01   8.5189000e-02   8.5105000e-02  -8.5124000e-02
   7.9100000e+02   3.0649640e+00   4.0358000e-01   1.2710700e-01   5.1500000e-01   8.5465000e-02   8.5380000e-02  -8.5401000e-02
   7.9200000e+02   3.0688300e+00   5.4883700e-01   1.0044600e-01  -1.9570000e-01   8.5740000e-02   8.5655000e-02  -8.5678000e-02
   7.9300000e+02   3.0727230e+00  -1.9306800e-01   2.5687400e-01  -1.2360000e-01   8.6016000e-02   8.5930000e-02  -8.5954000e-02
   7.9400000e+02   3.0765890e+00  -8.0446000e-02   1.7547600e-01   6.4375000e-01   8.6291000e-02   8.6206000e-02  -8.6231000e-02
   7.9500000e+02   3.0804720e+00   2.8410200e-01  -1.2363100e-01  -3.3475000e-01   8.6567000e-02   8.6481000e-02  -8.6507000e-02
   7.9600000e+02   3.0843500e+00   4.4419700e-01   5.5170000e-02  -3.6050000e-01   8.6842000e-02   8.6757000e-02  -8.6783000e-02
   7.9700000e+02   3.0882300e+00   5.0096000e-02  -5.6441000e-02   1.8540000e-01   8.7118000e-02   8.7033000e-02  -8.7058000e-02
   7.9800000e+02   3.0921070e+00   2.1577300e-01  -9.9478000e-02  -4.3260000e-01   8.7393000e-02   8.7310000e-02  -8.7333000e-02
   7.9900000e+02   3.0959870e+00   3.1833000e-01  -7.8150000e-02   7.0555000e-01   8.7669000e-02   8.7587000e-02  -8.7609000e-02
   8.0000000e+02   3.0998660e+00   3.3166100e-01   2.3135000e-02  -3.6565000e-01   8.7944000e-02   8.7865000e-02  -8.7884000e-02
   8.0100000e+02   3.1037500e+00  -2.2577500e-01  -2.4405400e-01   5.6135000e-01   8.8219000e-02   8.8142000e-02  -8.8160000e-02
   8.0200000e+02   3.1076330e+00   7.5609000e-02  -1.4141100e-01  -3.3475000e-01   8.8494000e-02   8.8420000e-02  -8.8436000e-02
   8.0300000e+02   3.1115040e+00  -2.3936900e-01  -2.3160300e-01   2.5750000e-02   8.8770000e-02   8.8697000e-02  -8.8713000e-02
   8.0400000e+02   3.1153960e+00  -3.8423000e-01  -2.4514100e-01   3.0900000e-02   8.9045000e-02   8.8975000e-02  -8.8989000e-02
   8.0500000e+02   3.1193060e+00   2.6383000e-02  -3.8210000e-01  -9.7850000e-01   8.9320000e-02   8.9252000e-02  -8.9266000e-02
   8.0600000e+02   3.1231450e+00  -3.1413100e-01   1.3544000e-02   4.0170000e-01   8.9596000e-02   8.9528000e-02  -8.9542000e-02
   8.0700000e+02   3.1270330e+00   2.8862500e-01  -1.4636200e-01  -3.5535000e-01   8.9871000e-02   8.9805000e-02  -8.9818000e-02
   8.0800000e+02   3.1309040e+00   1.0738600e-01   2.7381000e-02  -6.6950000e-02   9.0147000e-02   9.0081000e-02  -9.0094000e-02
   8.0900000e+02   3.1347920e+00   3.9360000e-03  -2.4131000e-02  -1.2875000e-01   9.0423000e-02   9.0357000e-02  -9.0370000e-02
   8.1000000e+02   3.1386540e+00   3.7912800e-01  -2.3033800e-01  -2.7295000e-01   9.0699000e-02   9.0633000e-02  -9.0645000e-02
   8.1100000e+02   3.1425520e+00   3.3688500e-01   9.9837000e-02   1.0300000e+00   9.0974000e-02   9.0908000e-02  -9.0921000e-02
   8.1200000e+02   3.1464230e+00   7.7475800e-01   1.2239100e-01  -4.8410000e-01   9.1250000e-02   9.1183000e-02  -9.1197000e-02
   8.1300000e+02   3.1503090e+00   4.0806600e-01   4.5380600e-01   8.3430000e-01   9.1525000e-02   9.1459000e-02  -9.1474000e-02
   8.1400000e+02   3.1541810e+00  -2.8965000e-01   6.6670000e-03  -1.0815000e-01   9.1801000e-02   9.1734000e-02  -9.1750000e-02
   8.1500000e+02   3.1580680e+00  -4.1665900e-01   1.6891000e-01  -6.1800000e-02   9.2076000e-02   9.2009000e-02  -9.2027000e-02
   8.1600000e+02   3.1619320e+00  -2.3541900e-01   6.9966000e-02   7.6220000e-01   9.2352000e-02   9.2285000e-02  -9.2304000e-02
   8.1700000e+02   3.1658320e+00   3.4888800e-01   3.4558700e-01  -8.9095000e-01   9.2627000e-02   9.2561000e-02  -9.2581000e-02
   8.1800000e+02   3.1696980e+00  -2.1314000e-02  -1.3471000e-02   6.9010000e-01   9.2903000e-02   9.2837000e-02  -9.2858000e-02
   8.1900000e+02   3.1735770e+00   4.9486000e-02   1.6197400e-01  -1.0248500e+00   9.3178000e-02   9.3113000e-02  -9.3134000e-02
   8.2000000e+02   3.1774540e+00   2.6825000e-02  -8.9709000e-02   2.6265000e-01   9.3453000e-02   9.3390000e-02  -9.3410000e-02
   8.2100000e+02   3.1813360e+00   3.8486100e-01   1.6386500e-01   2.8325000e-01   9.3728000e-02   9.3667000e-02  -9.3685000e-02
   8.2200000e+02   3.1852140e+00  -2.5391800e-01  -2.0643200e-01  -2.9355000e-01   9.4003000e-02   9.3945000e-02  -9.3960000e-02
   8.2300000e+02   3.1890970e+00   3.0952300e-01   2.6057400e-01   4.3775000e-01   9.4278000e-02   9.4223000e-02  -9.4236000e-02
   8.2400000e+02   3.1929710e+00   3.3455000e-01  -3.4011900e-01  -9.2700000e-02   9.4552000e-02   9.4501000e-02  -9.4512000e-02
   8.2500000e+02   3.1968580e+00  -3.7559600e-01  -2.5223300e-01   1.1330000e+00   9.4827000e-02   9.4779000e-02  -9.4788000e-02
   8.2600000e+02   3.2007430e+00  -2.1677400e-01  -1.8073400e-01  -8.4460000e-01   9.5102000e-02   9.5057000e-02  -9.5064000e-02
   8.2700000e+02   3.2046150e+00   2.7267100e-01  -2.1640100e-01   1.0300000e-02   9.5377000e-02   9.5336000e-02  -9.5341000e-02
   8.2800000e+02   3.2085020e+00   2.7128000e-01  -3.4552900e-01   1.4420000e-01   9.5651000e-02   9.5613000e-02  -9.5618000e-02
   8.2900000e+02   3.2123760e+00   6.9166000e-02  -2.6597800e-01  -3.0385000e-01   9.5926000e-02   9.5891000e-02  -9.5894000e-02
   8.3000000e+02   3.2162590e+00   4.1890300e-01   3.2278000e-02  -1.7510000e-01   9.6201000e-02   9.6168000e-02  -9.6170000e-02
   8.3100000e+02   3.2201280e+00   5.1091200e-01   2.1700100e-01   2.5750000e-02   9.6476000e-02   9.6445000e-02  -9.6446000e-02
   8.3200000e+02   3.2240190e+00   6.9500000e-03  -1.4270800e-01  -4.7895000e-01   9.6752000e-02   9.6721000e-02  -9.6722000e-02
   8.3300000e+02   3.2278860e+00  -1.7235800e-01  -9.4341000e-02   2.1115000e-01   9.7027000e-02   9.6997000e-02  -9.6997000e-02
   8.3400000e+02   3.2317720e+00   4.4818500e-01   6.7810000e-02  -5.4590000e-01   9.7302000e-02   9.7272000e-02  -9.7273000e-02
   8.3500000e+02   3.2356600e+00   3.2502100e-01   1.6570200e-01   1.0866500e+00   9.7577000e-02   9.7547000e-02  -9.7549000e-02
   8.3600000e+02   3.2395220e+00   8.0208300e-01   3.3832900e-01  -2.4205000e-01   9.7852000e-02   9.7822000e-02  -9.7825000e-02
   8.3700000e+02   3.2434060e+00  -2.1692000e-02   4.2808200e-01   3.2445000e-01   9.8127000e-02   9.8097000e-02  -9.8102000e-02
   8.3800000e+02   3.2472860e+00  -1.0258600e-01   2.1536600e-01  -2.1630000e-01   9.8401000e-02   9.8372000e-02  -9.8379000e-02
   8.3900000e+02   3.2511780e+00   4.2016100e-01   2.2763200e-01  -2.9870000e-01   9.8673000e-02   9.8644000e-02  -9.8653000e-02
   8.4000000e+02   3.2550440e+00   4.3597800e-01   3.0506800e-01  -5.1500000e-01   9.8935000e-02   9.8907000e-02  -9.8918000e-02
   8.4100000e+02   3.2589280e+00   4.5303800e-01   3.0824500e-01  -1.8025000e-01   9.9184000e-02   9.9158000e-02  -9.9169000e-02
   8.4200000e+02   3.2627600e+00   5.3320000e-01   4.2187400e-01  -3.3475000e-01   9.9415000e-02   9.9391000e-02  -9.9402000e-02
   8.4300000e+02   3.2666390e+00   1.3167000e-02   2.2579400e-01  -3.6565000e-01   9.9625000e-02   9.9604000e-02  -9.9614000e-02
   8.4400000e+02   3.2705170e+00  -1.8918600e-01   1.3533600e-01  -2.9355000e-01   9.9813000e-02   9.9796000e-02  -9.9803000e-02
   8.4500000e+02   3.2743960e+00   8.9608500e-01   4.3706900e-01  -8.1370000e-01   9.9978000e-02   9.9964000e-02  -9.9968000e-02
   8.4600000e+02   3.2782770e+00   7.8633500e-01   2.2406900e-01  -4.2230000e-01   1.0011800e-01   1.0010900e-01  -1.0010900e-01
   8.4700000e+02   3.2821560e+00   9.8286400e-01   4.1309900e-01  -8.2915000e-01   1.0023400e-01   1.0023000e-01  -1.0022600e-01
   8.4800000e+02   3.2860360e+00   6.7275800e-01   2.9846700e-01  -8.7550000e-02   1.0032800e-01   1.0032800e-01  -1.0032100e-01
   8.4900000e+02   3.2899150e+00   7.8632500e-01   5.2238600e-01  -3.1415000e-01   1.0040000e-01   1.0040400e-01  -1.0039500e-01
   8.5000000e+02   3.2937930e+00   6.9643000e-01   1.9849300e-01  -2.4720000e-01   1.0045300e-01   1.0046100e-01  -1.0045000e-01
   8.5100000e+02   3.2976730e+00   5.1883400e-01   3.0100400e-01  -1.6480000e-01   1.0048900e-01   1.0049800e-01  -1.0048800e-01
   8.5200000e+02   3.3015540e+00   2.8173400e-01   2.7369100e-01  -5.6650000e-01   1.0050900e-01   1.0051800e-01  -1.0050900e-01
   8.5300000e+02   3.3054320e+00   1.3700900e-01   1.5851000e-01  -1.6995000e-01   1.0051600e-01   1.0052400e-01  -1.0051600e-01
   8.5400000e+02   3.3093110e+00   2.8859400e-01   2.3517700e-01  -5.3045000e-01   1.0051000e-01   1.0051800e-01  -1.0050900e-01
   8.5500000e+02   3.3131910e+00   1.8905400e-01   9.8239000e-02   3.9140000e-01   1.0049500e-01   1.0050000e-01  -1.0049200e-01
   8.5600000e+02   3.3170700e+00   1.0699600e-01   2.2766300e-01  -1.9055000e-01   1.0047100e-01   1.0047500e-01  -1.0046600e-01
   8.5700000e+02   3.3209500e+00   7.6932000e-02  -1.2060000e-03   3.0900000e-02   1.0044100e-01   1.0044200e-01  -1.0043400e-01
   8.5800000e+02   3.3248300e+00   2.2772300e-01   2.7893200e-01  -6.4375000e-01   1.0040500e-01   1.0040500e-01  -1.0039700e-01
   8.5900000e+02   3.3287080e+00   1.5817800e-01   7.2838000e-02   1.7510000e-01   1.0036700e-01   1.0036400e-01  -1.0035700e-01
   8.6000000e+02   3.3325900e+00   3.5218000e-02   1.0062900e-01   9.2700000e-02   1.0032600e-01   1.0032100e-01  -1.0031500e-01
   8.6100000e+02   3.3364670e+00   1.6503500e-01   3.4299000e-02   6.6950000e-02   1.0028300e-01   1.0027800e-01  -1.0027300e-01
   8.6200000e+02   3.3403470e+00  -7.7626800e-01  -1.4783700e-01   1.0145500e+00   1.0024100e-01   1.0023400e-01  -1.0023100e-01
   8.6300000e+02   3.3442270e+00   3.7479000e-02   2.1555000e-02   1.5450000e-01   1.0020000e-01   1.0019300e-01  -1.0018900e-01
   8.6400000e+02   3.3481050e+00   2.7964700e-01  -7.9487000e-02   3.0900000e-02   1.0016000e-01   1.0015300e-01  -1.0015000e-01
   8.6500000e+02   3.3519850e+00   4.4577000e-02  -5.1686000e-02  -8.7550000e-02   1.0012300e-01   1.0011600e-01  -1.0011300e-01
   8.6600000e+02   3.3558640e+00   7.7628000e-02  -2.0474800e-01  -1.5450000e-02   1.0008900e-01   1.0008200e-01  -1.0007800e-01
   8.6700000e+02   3.3597440e+00  -8.3000000e-05  -9.9341000e-02  -5.1500000e-03   1.0005800e-01   1.0005100e-01  -1.0004700e-01
   8.6800000e+02   3.3636240e+00   8.5551000e-02  -2.8280700e-01   3.6565000e-01   1.0002900e-01   1.0002400e-01  -1.0001900e-01
   8.6900000e+02   3.3675040e+00  -8.4173900e-01  -3.7766900e-01   2.5750000e-02   1.0000500e-01   1.0000100e-01  -9.9995000e-02
   8.7000000e+02   3.3713820e+00   2.9777000e-02  -2.6786400e-01  -1.0300000e-02   9.9983000e-02   9.9980000e-02  -9.9973000e-02
   8.7100000e+02   3.3752630e+00  -2.1117000e-02  -2.4708600e-01   1.4420000e-01   9.9966000e-02   9.9963000e-02  -9.9957000e-02
   8.7200000e+02   3.3791430e+00  -8.5371000e-01  -3.1020300e-01   6.6950000e-02   9.9952000e-02   9.9950000e-02  -9.9944000e-02
   8.7300000e+02   3.3830200e+00   3.5583000e-02  -1.6751100e-01   1.2875000e-01   9.9942000e-02   9.9939000e-02  -9.9934000e-02
   8.7400000e+02   3.3869000e+00  -1.6310000e-02  -7.8560000e-03  -5.1500000e-03   9.9934000e-02   9.9931000e-02  -9.9928000e-02
   8.7500000e+02   3.3907800e+00  -7.5827000e-02  -3.8266000e-02   1.0815000e-01   9.9929000e-02   9.9925000e-02  -9.9924000e-02
   8.7600000e+02   3.3946590e+00  -1.0487000e-02   9.2499000e-02   2.0600000e-02   9.9927000e-02   9.9922000e-02  -9.9923000e-02
   8.7700000e+02   3.3985390e+00   2.7501000e-02   4.4601000e-02   2.0600000e-02   9.9928000e-02   9.9920000e-02  -9.9923000e-02
   8.7800000e+02   3.4024180e+00  -2.9857000e-02   1.6852600e-01   2.0600000e-02   9.9930000e-02   9.9920000e-02  -9.9926000e-02
   8.7900000e+02   3.4062970e+00  -4.5916000e-02   1.2595100e-01  -4.6350000e-02   9.9933000e-02   9.9922000e-02  -9.9929000e-02
   8.8000000e+02   3.4101760e+00   2.5896000e-02   1.5357300e-01  -2.0600000e-02   9.9937000e-02   9.9925000e-02  -9.9934000e-02
   8.8100000e+02   3.4140570e+00   4.1065300e-01   2.4656900e-01  -5.1500000e-03   9.9942000e-02   9.9928000e-02  -9.9939000e-02
   8.8200000e+02   3.4179360e+00  -1.9620000e-02   1.1074500e-01   1.5450000e-02   9.9948000e-02   9.9933000e-02  -9.9944000e-02
   8.8300000e+02   3.4218160e+00  -5.8700000e-03   1.3304600e-01  -1.3390000e-01   9.9953000e-02   9.9939000e-02  -9.9950000e-02
   8.8400000e+02   3.4256960e+00   3.3582800e-01   6.9430000e-02   5.1500000e-03   9.9959000e-02   9.9946000e-02  -9.9956000e-02
   8.8500000e+02   3.4295740e+00  -1.9622000e-02   1.1074500e-01  -6.1800000e-02   9.9965000e-02   9.9953000e-02  -9.9962000e-02
   8.8600000e+02   3.4334710e+00   2.7149000e-02  -2.0020000e-02  -2.5750000e-02   9.9971000e-02   9.9960000e-02  -9.9968000e-02
   8.8700000e+02   3.4373330e+00   8.4610000e-02  -4.4602000e-02   5.6650000e-02   9.9977000e-02   9.9968000e-02  -9.9974000e-02
   8.8800000e+02   3.4412140e+00   1.3695100e-01  -4.0291000e-02   8.7550000e-02   9.9982000e-02   9.9975000e-02  -9.9979000e-02
   8.8900000e+02   3.4450930e+00   4.6776000e-02  -1.3076400e-01   6.6950000e-02   9.9988000e-02   9.9982000e-02  -9.9985000e-02
   8.9000000e+02   3.4489720e+00   6.8806000e-02  -1.2189300e-01   8.2400000e-02   9.9992000e-02   9.9989000e-02  -9.9989000e-02
   8.9100000e+02   3.4528510e+00   1.2370900e-01  -1.3202700e-01   6.6950000e-02   9.9996000e-02   9.9995000e-02  -9.9994000e-02
   8.9200000e+02   3.4567310e+00   1.5949000e-01  -1.0085200e-01  -2.0600000e-02   1.0000000e-01   1.0000000e-01  -9.9998000e-02
   8.9300000e+02   3.4606090e+00   4.9594000e-02  -1.7992600e-01  -1.0300000e-02   1.0000200e-01   1.0000400e-01  -1.0000100e-01
   8.9400000e+02   3.4644890e+00   7.1372000e-02  -1.3633500e-01  -3.6050000e-02   1.0000400e-01   1.0000800e-01  -1.0000400e-01
   8.9500000e+02   3.4683690e+00   9.1188000e-02  -4.8396000e-02  -8.7550000e-02   1.0000600e-01   1.0001000e-01  -1.0000600e-01
   8.9600000e+02   3.4722480e+00   8.7773000e-02  -2.9136000e-02  -6.1800000e-02   1.0000800e-01   1.0001200e-01  -1.0000700e-01
   8.9700000e+02   3.4761280e+00   2.4590000e-02  -5.5730000e-03  -4.6350000e-02   1.0000900e-01   1.0001200e-01  -1.0000800e-01
   8.9800000e+02   3.4800090e+00   6.9248000e-02   4.2075000e-02  -3.6050000e-02   1.0001000e-01   1.0001200e-01  -1.0000900e-01
   8.9900000e+02   3.4838860e+00   7.9327000e-02   1.1835500e-01  -3.6050000e-02   1.0001100e-01   1.0001200e-01  -1.0000900e-01
   9.0000000e+02   3.4877670e+00   3.2962000e-02   8.0338000e-02   3.0900000e-02   1.0001200e-01   1.0001100e-01  -1.0000900e-01
   9.0100000e+02   3.4916450e+00   1.0423000e-02   1.4090300e-01   8.7550000e-02   1.0001200e-01   1.0000900e-01  -1.0000800e-01
   9.0200000e+02   3.4955240e+00   1.8704000e-02   1.2747300e-01   8.7550000e-02   1.0001200e-01   1.0000800e-01  -1.0000800e-01
   9.0300000e+02   3.4994050e+00   1.2385000e-02   9.6555000e-02   8.7550000e-02   1.0001200e-01   1.0000700e-01  -1.0000800e-01
   9.0400000e+02   3.5032850e+00  -4.5677000e-02   9.1227000e-02  -5.1500000e-02   1.0001200e-01   1.0000500e-01  -1.0000800e-01
   9.0500000e+02   3.5071640e+00   3.2363000e-02   5.0434000e-02   5.1500000e-03   1.0001200e-01   1.0000500e-01  -1.0000800e-01
   9.0600000e+02   3.5110440e+00   1.1786000e-02   6.6651000e-02  -5.6650000e-02   1.0001100e-01   1.0000400e-01  -1.0000700e-01
   9.0700000e+02   3.5149210e+00   4.6620000e-02   3.2990000e-03  -6.1800000e-02   1.0001100e-01   1.0000400e-01  -1.0000700e-01
   9.0800000e+02   3.5188010e+00   1.1612300e-01   1.0655000e-02  -1.0300000e-01   1.0001100e-01   1.0000300e-01  -1.0000600e-01
   9.0900000e+02   3.5226800e+00   7.2064000e-02  -7.0890000e-03   5.1500000e-03   1.0001000e-01   1.0000300e-01  -1.0000500e-01
   9.1000000e+02   3.5265610e+00   3.4834000e-02  -6.3352000e-02   0.0000000e+00   1.0000900e-01   1.0000300e-01  -1.0000500e-01
   9.1100000e+02   3.5304400e+00   1.2260800e-01  -9.2487000e-02   5.1500000e-03   1.0000900e-01   1.0000400e-01  -1.0000400e-01
   9.1200000e+02   3.5343200e+00   8.0001000e-02  -8.5142000e-02   5.1500000e-02   1.0000800e-01   1.0000400e-01  -1.0000300e-01
   9.1300000e+02   3.5381990e+00   4.9945000e-02  -1.1530200e-01  -2.0600000e-02   1.0000700e-01   1.0000400e-01  -1.0000300e-01
   9.1400000e+02   3.5420780e+00   9.9381000e-02  -1.6116600e-01   5.1500000e-03   1.0000700e-01   1.0000400e-01  -1.0000200e-01
   9.1500000e+02   3.5459580e+00   6.0788000e-02  -1.4317700e-01   3.0900000e-02   1.0000700e-01   1.0000400e-01  -1.0000200e-01
   9.1600000e+02   3.5498370e+00   2.6208000e-02  -1.1454400e-01  -1.5450000e-02   1.0000600e-01   1.0000400e-01  -1.0000200e-01
   9.1700000e+02   3.5537170e+00   3.5688000e-02  -6.8167000e-02  -4.6350000e-02   1.0000600e-01   1.0000400e-01  -1.0000200e-01
   9.1800000e+02   3.5575970e+00   7.7186000e-02  -3.5978000e-02  -5.1500000e-03   1.0000600e-01   1.0000300e-01  -1.0000200e-01
   9.1900000e+02   3.5614760e+00   6.7541000e-02   5.1704000e-02   1.5450000e-02   1.0000600e-01   1.0000300e-01  -1.0000200e-01
   9.2000000e+02   3.5653560e+00  -3.5089000e-02   9.8070000e-02  -2.5750000e-02   1.0000600e-01   1.0000200e-01  -1.0000200e-01
   9.2100000e+02   3.5692350e+00   3.4669000e-02   7.0708000e-02   4.1200000e-02   1.0000600e-01   1.0000100e-01  -1.0000100e-01
   9.2200000e+02   3.5731130e+00   5.3883000e-02   1.2874300e-01   4.1200000e-02   1.0000600e-01   1.0000000e-01  -1.0000100e-01
   9.2300000e+02   3.5769930e+00   2.3960000e-03   1.1961500e-01  -3.6050000e-02   1.0000600e-01   9.9999000e-02  -1.0000100e-01
   9.2400000e+02   3.5808720e+00   7.2154000e-02   9.2252000e-02  -2.0600000e-02   1.0000600e-01   9.9999000e-02  -1.0000100e-01
   9.2500000e+02   3.5847520e+00   3.1853000e-02   1.1987100e-01   1.5450000e-02   1.0000600e-01   9.9998000e-02  -1.0000100e-01
   9.2600000e+02   3.5886310e+00   3.0655000e-02   6.0064000e-02  -3.0900000e-02   1.0000600e-01   9.9998000e-02  -1.0000100e-01
   9.2700000e+02   3.5925120e+00   2.0322000e-02   1.8502000e-02  -4.6350000e-02   1.0000600e-01   9.9998000e-02  -1.0000100e-01
   9.2800000e+02   3.5963900e+00   8.7519000e-02   5.5840000e-03   4.1200000e-02   1.0000600e-01   9.9998000e-02  -1.0000100e-01
   9.2900000e+02   3.6002710e+00   1.9723000e-02  -1.1402000e-02  -3.0900000e-02   1.0000600e-01   9.9998000e-02  -1.0000100e-01
   9.3000000e+02   3.6041500e+00   5.4902000e-02  -1.0131000e-02   2.0600000e-02   1.0000600e-01   9.9999000e-02  -1.0000100e-01
   9.3100000e+02   3.6080280e+00   7.3427000e-02  -8.1341000e-02   3.0900000e-02   1.0000600e-01   9.9999000e-02  -1.0000100e-01
   9.3200000e+02   3.6119090e+00   1.3319600e-01  -8.5643000e-02  -5.1500000e-03   1.0000500e-01   1.0000000e-01  -1.0000100e-01
   9.3300000e+02   3.6157880e+00   2.0233000e-02  -8.0839000e-02  -2.0600000e-02   1.0000500e-01   1.0000000e-01  -1.0000100e-01
   9.3400000e+02   3.6196670e+00   8.1963000e-02  -1.2949000e-01   0.0000000e+00   1.0000500e-01   1.0000100e-01  -1.0000100e-01
   9.3500000e+02   3.6235470e+00   7.9403000e-02  -1.1504500e-01   1.5450000e-02   1.0000500e-01   1.0000100e-01  -1.0000100e-01
   9.3600000e+02   3.6274250e+00   7.3682000e-02  -1.1606000e-01  -4.6350000e-02   1.0000500e-01   1.0000100e-01  -1.0000100e-01
   9.3700000e+02   3.6313090e+00   1.6219000e-02  -9.1483000e-02  -2.0600000e-02   1.0000500e-01   1.0000100e-01  -1.0000100e-01
   9.3800000e+02   3.6351850e+00   7.0611000e-02  -3.2178000e-02  -4.1200000e-02   1.0000500e-01   1.0000100e-01  -1.0000100e-01
   9.3900000e+02   3.6390650e+00   9.0934000e-02  -1.3676000e-02  -2.5750000e-02   1.0000500e-01   1.0000100e-01  -1.0000100e-01
   9.4000000e+02   3.6429440e+00   1.9813000e-02   8.7939000e-02   4.6350000e-02   1.0000500e-01   1.0000100e-01  -1.0000100e-01
   9.4100000e+02   3.6468250e+00   1.2041000e-02   3.1932000e-02  -2.0600000e-02   1.0000500e-01   1.0000000e-01  -1.0000100e-01
   9.4200000e+02   3.6507030e+00   8.4449000e-02   8.9466000e-02   3.6050000e-02   1.0000500e-01   9.9999000e-02  -1.0000100e-01
   9.4300000e+02   3.6545830e+00   7.8728000e-02   8.8452000e-02   2.0600000e-02   1.0000500e-01   9.9999000e-02  -1.0000100e-01
   9.4400000e+02   3.6584630e+00  -3.9240000e-03   8.8697000e-02   4.1200000e-02   1.0000500e-01   9.9998000e-02  -1.0000100e-01
   9.4500000e+02   3.6623410e+00   1.7761000e-02   3.2946000e-02  -3.0900000e-02   1.0000500e-01   9.9998000e-02  -1.0000100e-01
   9.4600000e+02   3.6662200e+00   1.7507000e-02   6.7665000e-02  -5.1500000e-03   1.0000500e-01   9.9998000e-02  -1.0000100e-01
   9.4700000e+02   3.6701010e+00   7.4714000e-02   7.7808000e-02  -1.5450000e-02   1.0000500e-01   9.9998000e-02  -1.0000100e-01
   9.4800000e+02   3.6739800e+00   1.8870000e-02  -6.5870000e-03  -2.0600000e-02   1.0000500e-01   9.9998000e-02  -1.0000100e-01
   9.4900000e+02   3.6778600e+00   7.3771000e-02  -1.6719000e-02   4.1200000e-02   1.0000500e-01   9.9998000e-02  -1.0000100e-01
   9.5000000e+02   3.6817380e+00   6.5490000e-02  -3.2890000e-03  -5.1500000e-03   1.0000500e-01   9.9998000e-02  -1.0000100e-01
   9.5100000e+02   3.6856170e+00   7.0012000e-02  -6.2082000e-02  -1.0300000e-02   1.0000500e-01   9.9999000e-02  -1.0000100e-01
   9.5200000e+02   3.6894970e+00   5.1396000e-02  -9.0213000e-02  -3.0900000e-02   1.0000500e-01   9.9999000e-02  -1.0000100e-01
   9.5300000e+02   3.6933770e+00   1.2200700e-01  -1.2239200e-01   1.0300000e-02   1.0000500e-01   1.0000000e-01  -1.0000100e-01
   9.5400000e+02   3.6972560e+00   6.8559000e-02  -8.7171000e-02  -4.1200000e-02   1.0000500e-01   1.0000000e-01  -1.0000100e-01
   9.5500000e+02   3.7011360e+00   6.0277000e-02  -7.3740000e-02  -6.1800000e-02   1.0000500e-01   1.0000000e-01  -1.0000100e-01
   9.5600000e+02   3.7050170e+00   3.3380000e-02  -8.8441000e-02  -3.0900000e-02   1.0000500e-01   1.0000100e-01  -1.0000100e-01
   9.5700000e+02   3.7088940e+00   4.3969000e-02  -8.1597000e-02  -3.6050000e-02   1.0000500e-01   1.0000100e-01  -1.0000100e-01
   9.5800000e+02   3.7127750e+00   5.8571000e-02  -6.4110000e-02  -4.6350000e-02   1.0000500e-01   1.0000100e-01  -1.0000100e-01
   9.5900000e+02   3.7166540e+00   3.7140000e-02  -4.3078000e-02   0.0000000e+00   1.0000500e-01   1.0000000e-01  -1.0000100e-01
   9.6000000e+02   3.7205330e+00   5.4048000e-02  -5.3170000e-03   1.5450000e-02   1.0000500e-01   1.0000000e-01  -1.0000100e-01
   9.6100000e+02   3.7244130e+00   3.7485000e-02   2.1544000e-02  -5.1500000e-02   1.0000500e-01   1.0000000e-01  -1.0000100e-01
   9.6200000e+02   3.7282920e+00   6.3528000e-02   4.1060000e-02   1.0300000e-02   1.0000500e-01   1.0000000e-01  -1.0000100e-01
   9.6300000e+02   3.7321720e+00   5.0979000e-02   7.8565000e-02   5.1500000e-03   1.0000500e-01   9.9999000e-02  -1.0000100e-01
   9.6400000e+02   3.7360510e+00   6.2420000e-02   8.0593000e-02  -1.5450000e-02   1.0000500e-01   9.9999000e-02  -1.0000100e-01
   9.6500000e+02   3.7399290e+00   1.0933000e-02   7.1466000e-02  -2.5750000e-02   1.0000500e-01   9.9999000e-02  -1.0000100e-01
   9.6600000e+02   3.7438090e+00   7.6677000e-02   3.3458000e-02  -6.1800000e-02   1.0000500e-01   9.9999000e-02  -1.0000100e-01
   9.6700000e+02   3.7476880e+00  -1.9610000e-03   4.4348000e-02  -3.0900000e-02   1.0000500e-01   9.9998000e-02  -1.0000100e-01
   9.6800000e+02   3.7515690e+00   5.3539000e-02   6.4120000e-02  -1.0300000e-02   1.0000500e-01   9.9999000e-02  -1.0000100e-01
   9.6900000e+02   3.7554480e+00   4.7474000e-02  -1.5170000e-03   3.6050000e-02   1.0000500e-01   9.9999000e-02  -1.0000100e-01
   9.7000000e+02   3.7593280e+00   7.5224000e-02   8.3690000e-03   2.0600000e-02   1.0000500e-01   9.9999000e-02  -1.0000100e-01
   9.7100000e+02   3.7632140e+00   3.1764000e-02   2.0530000e-02  -5.1500000e-03   1.0000500e-01   9.9999000e-02  -1.0000100e-01
   9.7200000e+02   3.7670890e+00   6.4890000e-02  -3.3193000e-02   3.6050000e-02   1.0000500e-01   9.9999000e-02  -1.0000100e-01
   9.7300000e+02   3.7709690e+00   8.2307000e-02  -6.4869000e-02  -4.1200000e-02   1.0000500e-01   1.0000000e-01  -1.0000100e-01
   9.7400000e+02   3.7748780e+00   7.2572000e-02  -7.6527000e-02   3.6050000e-02   1.0000500e-01   1.0000000e-01  -1.0000100e-01
   9.7500000e+02   3.7787710e+00   1.6817000e-02  -6.1580000e-02  -4.1200000e-02   1.0000500e-01   1.0000100e-01  -1.0000100e-01
   9.7600000e+02   3.7826250e+00   6.0533000e-02  -1.0845800e-01  -9.2700000e-02   1.0000500e-01   1.0000100e-01  -1.0000100e-01
   9.7700000e+02   3.7865220e+00   6.5145000e-02  -6.7910000e-02  -2.5750000e-02   1.0000600e-01   1.0000100e-01  -1.0000100e-01
   9.7800000e+02   3.7904110e+00   4.0899000e-02   2.2850000e-03  -1.0300000e-02   1.0000600e-01   1.0000100e-01  -1.0000100e-01
   9.7900000e+02   3.7942830e+00   3.1420000e-02  -4.4092000e-02  -2.5750000e-02   1.0000700e-01   1.0000100e-01  -1.0000100e-01
   9.8000000e+02   3.7981660e+00   7.3771000e-02  -1.6720000e-02  -1.5450000e-02   1.0000700e-01   1.0000100e-01  -1.0000100e-01
   9.8100000e+02   3.8020430e+00   7.2663000e-02   2.2814000e-02   4.6350000e-02   1.0000800e-01   1.0000100e-01  -1.0000100e-01
   9.8200000e+02   3.8059280e+00   3.0057000e-02   3.0160000e-02   5.1500000e-03   1.0000800e-01   1.0000100e-01  -1.0000100e-01
   9.8300000e+02   3.8098050e+00   1.1187000e-02   3.6747000e-02   0.0000000e+00   1.0000900e-01   1.0000000e-01  -1.0000100e-01
   9.8400000e+02   3.8136600e+00   3.7830000e-02   8.6166000e-02   5.1500000e-03   1.0000900e-01   9.9999000e-02  -1.0000100e-01
   9.8500000e+02   3.8175340e+00   9.1024000e-02   8.5664000e-02  -6.1800000e-02   1.0001000e-01   9.9999000e-02  -1.0000100e-01
   9.8600000e+02   3.8214020e+00   1.3494000e-02   5.7021000e-02  -5.1500000e-02   1.0001100e-01   9.9998000e-02  -1.0000200e-01
   9.8700000e+02   3.8252820e+00   3.1510000e-02   5.5248000e-02  -5.1500000e-03   1.0001100e-01   9.9997000e-02  -1.0000200e-01
   9.8800000e+02   3.8291950e+00   3.4071000e-02   4.0804000e-02   5.1500000e-03   1.0001200e-01   9.9997000e-02  -1.0000200e-01
   9.8900000e+02   3.8330710e+00  -2.8858000e-02   2.9648000e-02   5.1500000e-03   1.0001300e-01   9.9996000e-02  -1.0000200e-01
   9.9000000e+02   3.8369610e+00   5.4902000e-02  -1.0132000e-02   3.0900000e-02   1.0001400e-01   9.9996000e-02  -1.0000200e-01
   9.9100000e+02   3.8408370e+00   1.1151000e-01  -2.9894000e-02   2.0600000e-02   1.0001400e-01   9.9996000e-02  -1.0000200e-01
   9.9200000e+02   3.8447160e+00   2.2883000e-02   4.0570000e-03  -1.5450000e-02   1.0001500e-01   9.9996000e-02  -1.0000200e-01
   9.9300000e+02   3.8485980e+00   6.7451000e-02  -4.7637000e-02   7.2100000e-02   1.0001600e-01   9.9996000e-02  -1.0000200e-01
   9.9400000e+02   3.8524630e+00   5.7117000e-02  -8.9199000e-02   0.0000000e+00   1.0001600e-01   9.9997000e-02  -1.0000200e-01
   9.9500000e+02   3.8563260e+00   5.3703000e-02  -6.9940000e-02  -4.6350000e-02   1.0001700e-01   9.9997000e-02  -1.0000300e-01
   9.9600000e+02   3.8602060e+00   3.7140000e-02  -4.3078000e-02  -2.0600000e-02   1.0001700e-01   9.9997000e-02  -1.0000300e-01
   9.9700000e+02   3.8640760e+00   5.6264000e-02  -8.4384000e-02   0.0000000e+00   1.0001800e-01   9.9998000e-02  -1.0000300e-01
   9.9800000e+02   3.8679550e+00   5.9424000e-02  -6.8925000e-02  -3.0900000e-02   1.0001900e-01   9.9998000e-02  -1.0000300e-01
   9.9900000e+02   3.8718450e+00   2.0577000e-02  -1.6217000e-02  -2.0600000e-02   1.0001900e-01   9.9998000e-02  -1.0000300e-01
   1.0000000e+03   3.8757480e+00  -3.1600000e-03  -1.5459000e-02   4.1200000e-02   1.0002000e-01   9.9998000e-02  -1.0000300e-01
   1.0010000e+03   3.8796370e+00   4.5766000e-02   8.1130000e-03   4.1200000e-02   1.0002100e-01   9.9998000e-02  -1.0000300e-01
   1.0020000e+03   3.8835090e+00   5.0634000e-02   1.3942000e-02   7.2100000e-02   1.0002100e-01   9.9998000e-02  -1.0000300e-01
   1.0030000e+03   3.8873910e+00  -1.1442000e-02  -2.0280000e-03  -1.0300000e-02   1.0002200e-01   9.9997000e-02  -1.0000300e-01
   1.0040000e+03   3.8912680e+00   7.9837000e-02   4.8917000e-02   6.6950000e-02   1.0002300e-01   9.9997000e-02  -1.0000300e-01
   1.0050000e+03   3.8951280e+00   4.6965000e-02   6.7921000e-02  -4.1200000e-02   1.0002300e-01   9.9996000e-02  -1.0000300e-01
   1.0060000e+03   3.8990030e+00   2.7496000e-02   4.4604000e-02   5.1500000e-03   1.0002400e-01   9.9996000e-02  -1.0000400e-01
   1.0070000e+03   3.9028710e+00  -4.3714000e-02   4.6879000e-02  -3.0900000e-02   1.0002400e-01   9.9995000e-02  -1.0000400e-01
   1.0080000e+03   3.9067510e+00   7.0956000e-02   3.2444000e-02  -3.6050000e-02   1.0002500e-01   9.9995000e-02  -1.0000400e-01
   1.0090000e+03   3.9106300e+00   4.6366000e-02   3.8017000e-02   2.5750000e-02   1.0002500e-01   9.9994000e-02  -1.0000400e-01
   1.0100000e+03   3.9145310e+00   3.0910000e-02   2.5345000e-02  -5.6650000e-02   1.0002600e-01   9.9994000e-02  -1.0000400e-01
   1.0110000e+03   3.9184310e+00   3.9192000e-02   1.1914000e-02   2.0600000e-02   1.0002600e-01   9.9994000e-02  -1.0000400e-01
   1.0120000e+03   3.9223090e+00   9.9814000e-02   2.7960000e-03   2.0600000e-02   1.0002700e-01   9.9994000e-02  -1.0000400e-01
   1.0130000e+03   3.9261830e+00   6.6343000e-02  -8.1040000e-03   2.0600000e-02   1.0002800e-01   9.9994000e-02  -1.0000400e-01
   1.0140000e+03   3.9301030e+00   1.7213300e-01  -3.9012000e-02  -7.2100000e-02   1.0002800e-01   9.9995000e-02  -1.0000400e-01
   1.0150000e+03   3.9339460e+00   3.5941000e-02  -1.0288600e-01   2.0600000e-02   1.0002900e-01   9.9995000e-02  -1.0000400e-01
   1.0160000e+03   3.9377950e+00   6.4890000e-02  -3.3193000e-02  -5.1500000e-03   1.0002900e-01   9.9995000e-02  -1.0000400e-01
   1.0170000e+03   3.9416790e+00   7.6586000e-02  -6.5883000e-02  -3.6050000e-02   1.0003000e-01   9.9996000e-02  -1.0000400e-01
   1.0180000e+03   3.9455440e+00  -7.5190000e-03  -9.0725000e-02   0.0000000e+00   1.0003000e-01   9.9996000e-02  -1.0000500e-01
   1.0190000e+03   3.9494250e+00   5.2849000e-02  -6.5125000e-02  -1.5450000e-02   1.0003100e-01   9.9996000e-02  -1.0000500e-01
   1.0200000e+03   3.9533550e+00   4.8327000e-02  -6.3320000e-03  -4.6350000e-02   1.0003200e-01   9.9996000e-02  -1.0000500e-01
   1.0210000e+03   3.9572210e+00   4.7474000e-02  -1.5170000e-03   5.6650000e-02   1.0003200e-01   9.9996000e-02  -1.0000500e-01
   1.0220000e+03   3.9611020e+00   2.4590000e-02  -5.5740000e-03   3.0900000e-02   1.0003300e-01   9.9996000e-02  -1.0000500e-01
   1.0230000e+03   3.9649960e+00   8.0691000e-02   4.4101000e-02   2.5750000e-02   1.0003400e-01   9.9996000e-02  -1.0000500e-01
   1.0240000e+03   3.9688590e+00   2.0922000e-02   4.8405000e-02  -5.1500000e-03   1.0003500e-01   9.9996000e-02  -1.0000500e-01
   1.0250000e+03   3.9727320e+00   4.3206000e-02   2.2558000e-02   1.0300000e-02   1.0003600e-01   9.9995000e-02  -1.0000500e-01
   1.0260000e+03   3.9766260e+00   2.1176000e-02   1.3686000e-02  -3.6050000e-02   1.0003600e-01   9.9995000e-02  -1.0000500e-01
   1.0270000e+03   3.9805000e+00   2.5190000e-02   2.4330000e-02  -5.1500000e-03   1.0003700e-01   9.9994000e-02  -1.0000500e-01
   1.0280000e+03   3.9843900e+00   2.3737000e-02  -7.5900000e-04   0.0000000e+00   1.0003800e-01   9.9994000e-02  -1.0000500e-01
   1.0290000e+03   3.9882560e+00   1.7762000e-02   3.2946000e-02  -4.1200000e-02   1.0003900e-01   9.9993000e-02  -1.0000500e-01
   1.0300000e+03   3.9921340e+00   2.7751000e-02   9.8850000e-03   2.5750000e-02   1.0004000e-01   9.9993000e-02  -1.0000600e-01
   1.0310000e+03   3.9960180e+00  -2.2030000e-02  -8.8710000e-03   2.0600000e-02   1.0004200e-01   9.9993000e-02  -1.0000600e-01
   1.0320000e+03   3.9999130e+00   6.6943000e-02   2.1798000e-02  -2.0600000e-02   1.0004300e-01   9.9993000e-02  -1.0000600e-01
   1.0330000e+03   4.0037750e+00   6.8050000e-02  -1.7736000e-02   5.1500000e-03   1.0004400e-01   9.9993000e-02  -1.0000600e-01
   1.0340000e+03   4.0076590e+00   9.8108000e-02   1.2423000e-02   4.6350000e-02   1.0004500e-01   9.9993000e-02  -1.0000600e-01
   1.0350000e+03   4.0115430e+00   3.0818000e-02  -7.3997000e-02  -6.1800000e-02   1.0004600e-01   9.9993000e-02  -1.0000600e-01
   1.0360000e+03   4.0154260e+00   8.4012000e-02  -7.4501000e-02   2.5750000e-02   1.0004700e-01   9.9993000e-02  -1.0000600e-01
   1.0370000e+03   4.0193010e+00   4.0299000e-02  -2.7621000e-02  -4.1200000e-02   1.0004800e-01   9.9993000e-02  -1.0000600e-01
   1.0380000e+03   4.0231740e+00   8.9733000e-02  -7.3487000e-02  -4.1200000e-02   1.0004900e-01   9.9994000e-02  -1.0000700e-01
   1.0390000e+03   4.0270640e+00   7.0010000e-02  -6.2084000e-02  -2.0600000e-02   1.0005000e-01   9.9994000e-02  -1.0000700e-01
   1.0400000e+03   4.0309360e+00   6.2582000e-02  -5.3468000e-02  -1.5450000e-02   1.0005000e-01   9.9994000e-02  -1.0000700e-01
   1.0410000e+03   4.0348130e+00   3.1164000e-02  -9.3750000e-03   0.0000000e+00   1.0005100e-01   9.9994000e-02  -1.0000700e-01
   1.0420000e+03   4.0386990e+00   6.9503000e-02   7.3530000e-03  -1.0300000e-02   1.0005200e-01   9.9994000e-02  -1.0000700e-01
   1.0430000e+03   4.0425820e+00   5.6355000e-02   1.4955000e-02   5.6650000e-02   1.0005300e-01   9.9994000e-02  -1.0000700e-01
   1.0440000e+03   4.0464490e+00   2.2630000e-02   3.8775000e-02  -1.5450000e-02   1.0005400e-01   9.9994000e-02  -1.0000700e-01
   1.0450000e+03   4.0503280e+00   1.3495000e-02   5.7020000e-02   3.0900000e-02   1.0005500e-01   9.9993000e-02  -1.0000700e-01
   1.0460000e+03   4.0542110e+00   4.4060000e-02   1.7742000e-02   1.5450000e-02   1.0005600e-01   9.9993000e-02  -1.0000800e-01
   1.0470000e+03   4.0580960e+00   6.8397000e-02   4.6887000e-02  -3.6050000e-02   1.0005700e-01   9.9992000e-02  -1.0000800e-01
   1.0480000e+03   4.0619670e+00  -2.8857000e-02   2.9649000e-02  -9.2700000e-02   1.0005800e-01   9.9992000e-02  -1.0000800e-01
   1.0490000e+03   4.0658520e+00   4.1753000e-02  -2.5320000e-03  -1.0300000e-02   1.0006000e-01   9.9992000e-02  -1.0000900e-01
   1.0500000e+03   4.0697270e+00   8.0692000e-02   4.4100000e-02   2.5750000e-02   1.0006100e-01   9.9991000e-02  -1.0000900e-01
   1.0510000e+03   4.0736170e+00   7.0704000e-02   6.7161000e-02  -2.0600000e-02   1.0006200e-01   9.9991000e-02  -1.0000900e-01
   1.0520000e+03   4.0774850e+00   3.4751700e-01   3.6766000e-02   4.1200000e-02   1.0006300e-01   9.9991000e-02  -1.0000900e-01
   1.0530000e+03   4.0813620e+00   6.8650000e-02   1.2168000e-02   1.0300000e-02   1.0006400e-01   9.9991000e-02  -1.0000900e-01
   1.0540000e+03   4.0852480e+00   6.9503000e-02   7.3530000e-03   1.5450000e-02   1.0006500e-01   9.9991000e-02  -1.0000900e-01
   1.0550000e+03   4.0891360e+00   2.5829100e-01   4.0816000e-02   1.5450000e-02   1.0006700e-01   9.9991000e-02  -1.0000900e-01
   1.0560000e+03   4.0930050e+00   5.3740000e-03  -6.3608000e-02  -4.1200000e-02   1.0006800e-01   9.9991000e-02  -1.0000900e-01
   1.0570000e+03   4.0968790e+00   1.0408200e-01  -2.1281000e-02   3.0900000e-02   1.0006900e-01   9.9991000e-02  -1.0001000e-01
   1.0580000e+03   4.1007670e+00   3.2018000e-02  -1.4190000e-02   1.0300000e-02   1.0007000e-01   9.9991000e-02  -1.0001000e-01
   1.0590000e+03   4.1046530e+00   3.7392000e-02  -7.7798000e-02  -8.2400000e-02   1.0007100e-01   9.9992000e-02  -1.0001000e-01
   1.0600000e+03   4.1085340e+00   4.7727000e-02  -3.6236000e-02   5.1500000e-03   1.0007300e-01   9.9992000e-02  -1.0001000e-01
   1.0610000e+03   4.1124460e+00   6.3436000e-02  -5.8283000e-02  -3.6050000e-02   1.0007400e-01   9.9992000e-02  -1.0001000e-01
   1.0620000e+03   4.1162850e+00   2.5444000e-02  -1.0389000e-02  -1.0300000e-02   1.0007500e-01   9.9992000e-02  -1.0001000e-01
   1.0630000e+03   4.1201570e+00   3.2871000e-02  -1.9005000e-02  -3.0900000e-02   1.0007700e-01   9.9992000e-02  -1.0001000e-01
   1.0640000e+03   4.1240400e+00   9.5547000e-02   2.6868000e-02   6.6950000e-02   1.0007800e-01   9.9992000e-02  -1.0001000e-01
   1.0650000e+03   4.1279300e+00   1.2295000e-02  -2.7870000e-03  -1.0300000e-02   1.0008000e-01   9.9992000e-02  -1.0001000e-01
   1.0660000e+03   4.1317990e+00   3.4325000e-02   6.0840000e-03   2.0600000e-02   1.0008100e-01   9.9992000e-02  -1.0001000e-01
   1.0670000e+03   4.1356810e+00   1.1188000e-02   3.6747000e-02  -2.0600000e-02   1.0008300e-01   9.9992000e-02  -1.0001100e-01
   1.0680000e+03   4.1395650e+00   6.8397000e-02   4.6887000e-02  -3.6050000e-02   1.0008500e-01   9.9991000e-02  -1.0001100e-01
   1.0690000e+03   4.1434340e+00   1.4349000e-02   5.2206000e-02  -5.1500000e-03   1.0008600e-01   9.9991000e-02  -1.0001100e-01
   1.0700000e+03   4.1473150e+00   9.0933000e-02  -1.3681000e-02   5.1500000e-03   1.0008800e-01   9.9991000e-02  -1.0001100e-01
   1.0710000e+03   4.1512050e+00   3.5779000e-02   3.1172000e-02   3.6050000e-02   1.0008900e-01   9.9990000e-02  -1.0001100e-01
   1.0720000e+03   4.1550700e+00   8.1546000e-02   3.9284000e-02  -4.1200000e-02   1.0009100e-01   9.9990000e-02  -1.0001200e-01
   1.0730000e+03   4.1589580e+00   4.6873000e-02  -3.1422000e-02   5.6650000e-02   1.0009300e-01   9.9990000e-02  -1.0001200e-01
   1.0740000e+03   4.1628460e+00   7.6078000e-02   3.5510000e-03  -5.1500000e-03   1.0009400e-01   9.9990000e-02  -1.0001200e-01
   1.0750000e+03   4.1667240e+00   2.1429000e-02  -2.1033000e-02  -1.5450000e-02   1.0009600e-01   9.9990000e-02  -1.0001200e-01
   1.0760000e+03   4.1705910e+00   6.1475000e-02  -1.3935000e-02   1.0300000e-02   1.0009700e-01   9.9990000e-02  -1.0001200e-01
   1.0770000e+03   4.1744880e+00   7.5477000e-02  -2.6352000e-02  -1.0300000e-02   1.0009900e-01   9.9990000e-02  -1.0001200e-01
   1.0780000e+03   4.1783640e+00   5.1993000e-02  -6.0312000e-02   2.0600000e-02   1.0010000e-01   9.9990000e-02  -1.0001200e-01
   1.0790000e+03   4.1822310e+00   4.1152000e-02  -3.2436000e-02  -1.0300000e-02   1.0010200e-01   9.9990000e-02  -1.0001300e-01
   1.0800000e+03   4.1861140e+00   6.6848000e-02  -7.7544000e-02  -8.2400000e-02   1.0010200e-01   9.9991000e-02  -1.0001300e-01
   1.0810000e+03   4.1900030e+00   1.2525800e-01  -7.5970000e-03  -1.5450000e-02   1.0010300e-01   9.9991000e-02  -1.0001300e-01
   1.0820000e+03   4.1938690e+00   1.5709000e-02  -2.2047000e-02  -2.5750000e-02   1.0010300e-01   9.9991000e-02  -1.0001300e-01
   1.0830000e+03   4.1977530e+00   2.2536000e-02  -6.0567000e-02   5.1500000e-03   1.0010300e-01   9.9991000e-02  -1.0001300e-01
   1.0840000e+03   4.2016400e+00   5.6608000e-02  -1.9765000e-02   5.1500000e-02   1.0010300e-01   9.9991000e-02  -1.0001300e-01
   1.0850000e+03   4.2055160e+00   9.8961000e-02   7.6060000e-03   2.5750000e-02   1.0010300e-01   9.9991000e-02  -1.0001300e-01
   1.0860000e+03   4.2093970e+00  -8.2810000e-03   1.3431000e-02  -1.5450000e-02   1.0010300e-01   9.9991000e-02  -1.0001300e-01
   1.0870000e+03   4.2132670e+00   1.1466900e-01  -1.4441000e-02  -2.5750000e-02   1.0010300e-01   9.9990000e-02  -1.0001300e-01
   1.0880000e+03   4.2171550e+00   8.1546000e-02   3.9283000e-02  -1.5450000e-02   1.0010300e-01   9.9990000e-02  -1.0001300e-01
   1.0890000e+03   4.2210260e+00   7.0958000e-02   3.2440000e-02  -6.1800000e-02   1.0010300e-01   9.9990000e-02  -1.0001300e-01
   1.0900000e+03   4.2249170e+00   2.4338000e-02   2.9144000e-02  -3.0900000e-02   1.0010300e-01   9.9990000e-02  -1.0001300e-01
   1.0910000e+03   4.2287970e+00   6.6090000e-02   2.6611000e-02   0.0000000e+00   1.0010300e-01   9.9990000e-02  -1.0001300e-01
   1.0920000e+03   4.2326660e+00   3.9793000e-02   4.1816000e-02   5.1500000e-02   1.0010300e-01   9.9990000e-02  -1.0001300e-01
   1.0930000e+03   4.2365400e+00  -9.1340000e-03   1.8246000e-02  -3.0900000e-02   1.0010300e-01   9.9990000e-02  -1.0001300e-01
   1.0940000e+03   4.2404270e+00   5.4301000e-02  -4.0038000e-02   6.6950000e-02   1.0010200e-01   9.9990000e-02  -1.0001300e-01
   1.0950000e+03   4.2443360e+00   6.4636000e-02   1.5230000e-03   1.0300000e-02   1.0010200e-01   9.9990000e-02  -1.0001300e-01
   1.0960000e+03   4.2481910e+00   4.2006000e-02  -3.7251000e-02  -1.0300000e-02   1.0010200e-01   9.9990000e-02  -1.0001300e-01
   1.0970000e+03   4.2520590e+00   2.1429000e-02  -2.1033000e-02   5.1500000e-03   1.0010200e-01   9.9990000e-02  -1.0001300e-01
   1.0980000e+03   4.2559430e+00   9.4346000e-02  -3.2941000e-02  -1.5450000e-02   1.0010200e-01   9.9990000e-02  -1.0001300e-01
   1.0990000e+03   4.2598220e+00   3.3725000e-02  -2.3820000e-02  -2.0600000e-02   1.0010200e-01   9.9991000e-02  -1.0001300e-01
   1.1000000e+03   4.2637080e+00   2.7150000e-02  -2.0019000e-02  -7.7250000e-02   1.0010200e-01   9.9991000e-02  -1.0001300e-01
   1.1010000e+03   4.2675760e+00   5.3194000e-02  -5.0400000e-04   2.5750000e-02   1.0010200e-01   9.9991000e-02  -1.0001300e-01
   1.1020000e+03   4.2714530e+00   9.6654000e-02  -1.2668000e-02  -5.6650000e-02   1.0010200e-01   9.9991000e-02  -1.0001300e-01
   1.1030000e+03   4.2753450e+00   5.1139000e-02  -5.5498000e-02   1.5450000e-02   1.0010200e-01   9.9991000e-02  -1.0001300e-01
   1.1040000e+03   4.2792210e+00   6.1475000e-02  -1.3936000e-02   6.1800000e-02   1.0010200e-01   9.9991000e-02  -1.0001300e-01
   1.1050000e+03   4.2830980e+00   3.9445000e-02  -2.2807000e-02   3.6050000e-02   1.0010200e-01   9.9990000e-02  -1.0001300e-01
   1.1060000e+03   4.2869850e+00   9.3841000e-02   3.6497000e-02   2.5750000e-02   1.0010200e-01   9.9990000e-02  -1.0001300e-01
   1.1070000e+03   4.2908650e+00   1.8869000e-02  -6.5880000e-03   2.0600000e-02   1.0010200e-01   9.9990000e-02  -1.0001300e-01
   1.1080000e+03   4.2947290e+00   1.0237500e-01  -1.1653000e-02   1.0300000e-02   1.0010200e-01   9.9990000e-02  -1.0001300e-01
   1.1090000e+03   4.2986140e+00   1.6056000e-02   4.2575000e-02  -3.6050000e-02   1.0010200e-01   9.9990000e-02  -1.0001400e-01
   1.1100000e+03   4.3025070e+00   2.2631000e-02   3.8774000e-02  -3.0900000e-02   1.0010200e-01   9.9990000e-02  -1.0001400e-01
   1.1110000e+03   4.3063800e+00   3.0058000e-02   3.0158000e-02  -1.5450000e-02   1.0010200e-01   9.9990000e-02  -1.0001400e-01
   1.1120000e+03   4.3102560e+00   4.0046000e-02   7.0980000e-03  -5.1500000e-03   1.0010200e-01   9.9990000e-02  -1.0001400e-01
   1.1130000e+03   4.3141380e+00   7.5224000e-02   8.3660000e-03   0.0000000e+00   1.0010200e-01   9.9990000e-02  -1.0001400e-01
   1.1140000e+03   4.3180190e+00   5.8062000e-02   5.3240000e-03  -3.6050000e-02   1.0010200e-01   9.9990000e-02  -1.0001400e-01
   1.1150000e+03   4.3219030e+00   9.5200000e-02  -3.7755000e-02  -1.0300000e-02   1.0010200e-01   9.9990000e-02  -1.0001300e-01
   1.1160000e+03   4.3257710e+00   1.0841000e-02  -2.7876000e-02   5.1500000e-03   1.0010200e-01   9.9990000e-02  -1.0001400e-01
   1.1170000e+03   4.3296440e+00   4.2006000e-02  -3.7251000e-02   1.5450000e-02   1.0010200e-01   9.9990000e-02  -1.0001400e-01
   1.1180000e+03   4.3335320e+00   6.0874000e-02  -4.3840000e-02  -4.6350000e-02   1.0010200e-01   9.9990000e-02  -1.0001400e-01
   1.1190000e+03   4.3374180e+00   8.5212000e-02  -1.4696000e-02  -5.1500000e-03   1.0010200e-01   9.9990000e-02  -1.0001400e-01
   1.1200000e+03   4.3412890e+00   6.1475000e-02  -1.3935000e-02  -1.5450000e-02   1.0010200e-01   9.9990000e-02  -1.0001400e-01
   1.1210000e+03   4.3451620e+00   3.1417000e-02  -4.4094000e-02  -6.1800000e-02   1.0010200e-01   9.9990000e-02  -1.0001400e-01
   1.1220000e+03   4.3490480e+00   8.2051000e-02  -3.0153000e-02  -1.0300000e-02   1.0010200e-01   9.9990000e-02  -1.0001400e-01
   1.1230000e+03   4.3529400e+00   1.0553500e-01   3.8060000e-03   1.0300000e-02   1.0010200e-01   9.9990000e-02  -1.0001400e-01
   1.1240000e+03   4.3568080e+00   2.6297000e-02  -1.5204000e-02   0.0000000e+00   1.0010200e-01   9.9990000e-02  -1.0001400e-01
   1.1250000e+03   4.3606910e+00   6.8650000e-02   1.2167000e-02   2.0600000e-02   1.0010200e-01   9.9990000e-02  -1.0001400e-01
   1.1260000e+03   4.3645240e+00   4.3207000e-02   2.2556000e-02   2.0600000e-02   1.0010200e-01   9.9990000e-02  -1.0001400e-01
   1.1270000e+03   4.3684160e+00   6.6690000e-02   5.6516000e-02   0.0000000e+00   1.0010200e-01   9.9990000e-02  -1.0001400e-01
   1.1280000e+03   4.3723180e+00   2.5191000e-02   2.4330000e-02   1.0300000e-02   1.0010200e-01   9.9990000e-02  -1.0001400e-01
   1.1290000e+03   4.3762060e+00   5.2341000e-02   4.3100000e-03   8.2400000e-02   1.0010200e-01   9.9990000e-02  -1.0001400e-01
   1.1300000e+03   4.3800810e+00   4.8927000e-02   2.3570000e-02  -7.2100000e-02   1.0010200e-01   9.9990000e-02  -1.0001400e-01
   1.1310000e+03   4.3839610e+00   9.4094000e-02   1.7780000e-03  -1.5450000e-02   1.0010200e-01   9.9990000e-02  -1.0001400e-01
   1.1320000e+03   4.3878410e+00   7.4270000e-03  -8.6160000e-03   0.0000000e+00   1.0010200e-01   9.9989000e-02  -1.0001400e-01
   1.1330000e+03   4.3916970e+00   4.1753000e-02  -2.5330000e-03  -4.6350000e-02   1.0010200e-01   9.9990000e-02  -1.0001400e-01
   1.1340000e+03   4.3955710e+00  -5.4844500e-01  -2.0148700e-01   2.2145000e-01   1.0010200e-01   9.9990000e-02  -1.0001400e-01
   1.1350000e+03   4.3994420e+00  -2.4021600e-01  -2.7598300e-01   7.3645000e-01   1.0010200e-01   9.9990000e-02  -1.0001400e-01
   1.1360000e+03   4.4033200e+00  -2.1597000e-01  -3.4618300e-01   8.9610000e-01   1.0010200e-01   9.9990000e-02  -1.0001400e-01
   1.1370000e+03   4.4071990e+00  -1.9466700e-01   9.9586000e-02  -4.5835000e-01   1.0010200e-01   9.9990000e-02  -1.0001400e-01
   1.1380000e+03   4.4111060e+00  -3.6920000e-01  -8.7989400e-01   1.3905000e+00   1.0010200e-01   9.9990000e-02  -1.0001400e-01
   1.1390000e+03   4.4150020e+00  -5.1974300e-01  -9.7083000e-02   5.1500000e-01   1.0010200e-01   9.9990000e-02  -1.0001400e-01
   1.1400000e+03   4.4188760e+00  -5.4850600e-01  -8.6697700e-01   1.3647500e+00   1.0010200e-01   9.9990000e-02  -1.0001400e-01
   1.1410000e+03   4.4227530e+00  -7.7752900e-01  -2.0733300e-01   1.0403000e+00   1.0010100e-01   9.9989000e-02  -1.0001300e-01
   1.1420000e+03   4.4266560e+00  -7.2431300e-01  -7.7397000e-01   9.0125000e-01   1.0010000e-01   9.9988000e-02  -1.0001000e-01
   1.1430000e+03   4.4305040e+00  -6.8318600e-01  -2.4026400e-01   1.0918000e+00   1.0009900e-01   9.9986000e-02  -1.0000600e-01
   1.1440000e+03   4.4343610e+00  -5.7989800e-01  -4.9013400e-01   8.8065000e-01   1.0009700e-01   9.9983000e-02  -1.0000100e-01
   1.1450000e+03   4.4382460e+00  -6.7193600e-01  -4.3691900e-01   1.1124000e+00   1.0009500e-01   9.9980000e-02  -9.9995000e-02
   1.1460000e+03   4.4421140e+00  -5.6254300e-01  -2.8841100e-01   8.7550000e-01   1.0009100e-01   9.9975000e-02  -9.9986000e-02
   1.1470000e+03   4.4459940e+00  -4.9433700e-01  -4.4020800e-01   9.9395000e-01   1.0008600e-01   9.9969000e-02  -9.9975000e-02
   1.1480000e+03   4.4498730e+00  -5.1863900e-01  -1.3661000e-01   1.0042500e+00   1.0007900e-01   9.9962000e-02  -9.9961000e-02
   1.1490000e+03   4.4537860e+00  -4.9630200e-01  -3.9585200e-01   8.2400000e-01   1.0007100e-01   9.9954000e-02  -9.9945000e-02
   1.1500000e+03   4.4576750e+00  -1.3546460e+00  -1.8044200e-01   9.1670000e-01   1.0006000e-01   9.9944000e-02  -9.9926000e-02
   1.1510000e+03   4.4615530e+00  -3.9750500e-01  -2.5417200e-01   6.7980000e-01   1.0004800e-01   9.9934000e-02  -9.9905000e-02
   1.1520000e+03   4.4654330e+00  -3.9840600e-01  -1.5946000e-02   6.3345000e-01   1.0003500e-01   9.9922000e-02  -9.9884000e-02
   1.1530000e+03   4.4693090e+00  -4.1361400e-01  -6.3329000e-02   7.4160000e-01   1.0002000e-01   9.9910000e-02  -9.9867000e-02
   1.1540000e+03   4.4731710e+00  -2.8921200e-01  -6.6117000e-02   7.5190000e-01   1.0000400e-01   9.9897000e-02  -9.9854000e-02
   1.1550000e+03   4.4770430e+00  -3.7090200e-01   2.8675000e-02   8.0340000e-01   9.9987000e-02   9.9883000e-02  -9.9845000e-02
   1.1560000e+03   4.4809090e+00  -3.1522000e-02  -5.5242000e-02   9.3215000e-01   9.9969000e-02   9.9869000e-02  -9.9840000e-02
   1.1570000e+03   4.4847880e+00  -3.0882200e-01   4.4646000e-02   9.7335000e-01   9.9949000e-02   9.9854000e-02  -9.9839000e-02
   1.1580000e+03   4.4886680e+00  -2.8641400e-01  -1.1525800e-01   9.0125000e-01   9.9928000e-02   9.9839000e-02  -9.9840000e-02
   1.1590000e+03   4.4925670e+00  -9.5116000e-01  -1.9317400e-01   9.5790000e-01   9.9906000e-02   9.9824000e-02  -9.9843000e-02
   1.1600000e+03   4.4964620e+00  -2.7899400e-01  -1.2386400e-01   9.1670000e-01   9.9885000e-02   9.9808000e-02  -9.9848000e-02
   1.1610000e+03   4.5003470e+00  -2.6475500e-01  -1.7099700e-01   7.2615000e-01   9.9869000e-02   9.9793000e-02  -9.9853000e-02
   1.1620000e+03   4.5042250e+00  -2.9312400e-01  -2.1076900e-01   6.9010000e-01   9.9858000e-02   9.9778000e-02  -9.9859000e-02
   1.1630000e+03   4.5081060e+00  -2.3823200e-01  -2.2091400e-01   7.0040000e-01   9.9853000e-02   9.9762000e-02  -9.9864000e-02
   1.1640000e+03   4.5119860e+00  -3.0992800e-01  -1.4916700e-01   5.9740000e-01   9.9851000e-02   9.9747000e-02  -9.9868000e-02
   1.1650000e+03   4.5158620e+00  -1.9502800e-01  -1.9836200e-01   5.5105000e-01   9.9852000e-02   9.9731000e-02  -9.9871000e-02
   1.1660000e+03   4.5197530e+00  -1.9234300e-01  -1.1346100e-01   6.3345000e-01   9.9856000e-02   9.9716000e-02  -9.9873000e-02
   1.1670000e+03   4.5236300e+00  -1.5182200e-01  -1.7581400e-01   5.9225000e-01   9.9861000e-02   9.9700000e-02  -9.9874000e-02
   1.1680000e+03   4.5274990e+00  -1.8625000e-01  -4.7818000e-02   5.7165000e-01   9.9867000e-02   9.9684000e-02  -9.9875000e-02
   1.1690000e+03   4.5313850e+00  -1.5679400e-01  -4.7573000e-02   5.8195000e-01   9.9873000e-02   9.9667000e-02  -9.9876000e-02
   1.1700000e+03   4.5352750e+00  -9.5562000e-02  -2.6817000e-02   5.2015000e-01   9.9878000e-02   9.9651000e-02  -9.9877000e-02
   1.1710000e+03   4.5391510e+00  -1.5324300e-01   3.2517000e-02   3.6565000e-01   9.9883000e-02   9.9633000e-02  -9.9878000e-02
   1.1720000e+03   4.5430170e+00  -9.9816000e-02  -2.7330000e-03   3.0385000e-01   9.9888000e-02   9.9616000e-02  -9.9878000e-02
   1.1730000e+03   4.5469000e+00  -5.7678000e-02   5.9333000e-02   1.4420000e-01   9.9891000e-02   9.9598000e-02  -9.9879000e-02
   1.1740000e+03   4.5507880e+00   2.2426000e-02   7.3478000e-02   1.0815000e-01   9.9894000e-02   9.9579000e-02  -9.9880000e-02
   1.1750000e+03   4.5546680e+00  -1.4452000e-02   8.1864000e-02  -2.0600000e-02   9.9897000e-02   9.9561000e-02  -9.9880000e-02
   1.1760000e+03   4.5585370e+00  -3.9036000e-02   8.7456000e-02   8.7550000e-02   9.9898000e-02   9.9543000e-02  -9.9881000e-02
   1.1770000e+03   4.5624250e+00  -7.2520000e-03   1.0796200e-01   4.6350000e-02   9.9899000e-02   9.9525000e-02  -9.9881000e-02
   1.1780000e+03   4.5663090e+00  -8.0990000e-03   1.1277800e-01   4.6350000e-02   9.9900000e-02   9.9506000e-02  -9.9882000e-02
   1.1790000e+03   4.5701850e+00   2.8384000e-02   3.9765000e-02   1.2360000e-01   9.9900000e-02   9.9489000e-02  -9.9883000e-02
   1.1800000e+03   4.5740570e+00   3.5805000e-02   3.1142000e-02   3.0900000e-02   9.9900000e-02   9.9471000e-02  -9.9884000e-02
   1.1810000e+03   4.5779470e+00   8.3724000e-02  -3.9856000e-02   7.7250000e-02   9.9900000e-02   9.9454000e-02  -9.9886000e-02
   1.1820000e+03   4.5818120e+00   3.2226000e-02  -4.8938000e-02  -3.0900000e-02   9.9900000e-02   9.9437000e-02  -9.9888000e-02
   1.1830000e+03   4.5857040e+00   7.1241000e-02  -1.3640400e-01   1.5450000e-02   9.9899000e-02   9.9420000e-02  -9.9891000e-02
   1.1840000e+03   4.5895710e+00   4.5803000e-02  -1.2599200e-01  -5.6650000e-02   9.9899000e-02   9.9404000e-02  -9.9893000e-02
   1.1850000e+03   4.5934630e+00   9.5599000e-02  -1.0728700e-01  -3.6050000e-02   9.9899000e-02   9.9388000e-02  -9.9895000e-02
   1.1860000e+03   4.5973370e+00   7.8431000e-02  -1.1031400e-01  -2.5750000e-02   9.9900000e-02   9.9373000e-02  -9.9897000e-02
   1.1870000e+03   4.6012260e+00   1.3310200e-01  -8.5789000e-02  -1.0300000e-02   9.9900000e-02   9.9358000e-02  -9.9898000e-02
   1.1880000e+03   4.6050960e+00   8.9653000e-02  -7.3584000e-02  -1.0300000e-02   9.9900000e-02   9.9342000e-02  -9.9899000e-02
   1.1890000e+03   4.6089900e+00   8.1171000e-02  -2.5426000e-02  -1.5450000e-02   9.9900000e-02   9.9327000e-02  -9.9900000e-02
   1.1900000e+03   4.6128490e+00   1.1232400e-01  -3.4838000e-02   5.1500000e-02   9.9900000e-02   9.9312000e-02  -9.9900000e-02
   1.1910000e+03   4.6167420e+00   9.1765000e-02  -1.8600000e-02  -1.0300000e-02   9.9901000e-02   9.9296000e-02  -9.9901000e-02
   1.1920000e+03   4.6206070e+00   2.6067000e-02   1.9484000e-02  -3.0900000e-02   9.9901000e-02   9.9280000e-02  -9.9902000e-02
   1.1930000e+03   4.6244980e+00  -1.1656000e-02   3.2705000e-02   0.0000000e+00   9.9902000e-02   9.9265000e-02  -9.9903000e-02
   1.1940000e+03   4.6283720e+00   4.6413000e-02   3.7959000e-02   3.6050000e-02   9.9903000e-02   9.9248000e-02  -9.9903000e-02
   1.1950000e+03   4.6322570e+00  -4.8529000e-02   4.1112000e-02   5.6650000e-02   9.9905000e-02   9.9232000e-02  -9.9904000e-02
   1.1960000e+03   4.6361360e+00  -3.4959000e-02   9.8117000e-02   5.6650000e-02   9.9906000e-02   9.9216000e-02  -9.9905000e-02
   1.1970000e+03   4.6400060e+00  -7.2902000e-02   1.2002000e-02   1.7510000e-01   9.9908000e-02   9.9200000e-02  -9.9906000e-02
   1.1980000e+03   4.6438780e+00   2.9740000e-03   5.0174000e-02   1.3390000e-01   9.9910000e-02   9.9184000e-02  -9.9907000e-02
   1.1990000e+03   4.6477670e+00  -1.3648600e-01  -2.8963000e-02   1.9570000e-01   9.9912000e-02   9.9167000e-02  -9.9908000e-02
   1.2000000e+03   4.6516530e+00  -1.2717400e-01  -8.1937000e-02   3.0900000e-01   9.9914000e-02   9.9152000e-02  -9.9909000e-02
   1.2010000e+03   4.6555220e+00  -8.2276000e-02  -2.0313100e-01   3.9655000e-01   9.9916000e-02   9.9136000e-02  -9.9910000e-02
   1.2020000e+03   4.6594160e+00  -1.1536400e-01  -2.8341700e-01   5.2530000e-01   9.9918000e-02   9.9121000e-02  -9.9911000e-02
   1.2030000e+03   4.6632800e+00  -1.1622100e-01  -2.7859600e-01   3.8625000e-01   9.9920000e-02   9.9106000e-02  -9.9911000e-02
   1.2040000e+03   4.6671710e+00  -1.3364100e-01  -3.8095000e-01   4.0685000e-01   9.9922000e-02   9.9091000e-02  -9.9911000e-02
   1.2050000e+03   4.6710430e+00  -6.6674000e-02  -3.5925200e-01   4.1200000e-01   9.9924000e-02   9.9076000e-02  -9.9911000e-02
   1.2060000e+03   4.6749220e+00  -1.5635200e-01  -4.1968100e-01   5.3560000e-01   9.9925000e-02   9.9061000e-02  -9.9911000e-02
   1.2070000e+03   4.6788020e+00  -1.8288900e-01  -5.0377200e-01   5.5105000e-01   9.9926000e-02   9.9047000e-02  -9.9909000e-02
   1.2080000e+03   4.6826900e+00  -4.9217200e-01  -6.5736100e-01   5.6135000e-01   9.9927000e-02   9.9032000e-02  -9.9907000e-02
   1.2090000e+03   4.6865620e+00  -5.8537100e-01  -5.2973500e-01   3.9655000e-01   9.9927000e-02   9.9016000e-02  -9.9904000e-02
   1.2100000e+03   4.6904390e+00  -1.9774900e-01  -4.8650300e-01   7.5705000e-01   9.9927000e-02   9.9000000e-02  -9.9899000e-02
   1.2110000e+03   4.6943180e+00  -6.3870000e-02  -5.7718900e-01   7.9825000e-01   9.9927000e-02   9.8983000e-02  -9.9894000e-02
   1.2120000e+03   4.6981950e+00  -2.2073700e-01  -6.2456900e-01   6.8495000e-01   9.9926000e-02   9.8965000e-02  -9.9890000e-02
   1.2130000e+03   4.7020770e+00  -1.7947500e-01  -6.9178700e-01   7.2615000e-01   9.9925000e-02   9.8947000e-02  -9.9887000e-02
   1.2140000e+03   4.7059570e+00  -3.8499000e-02  -5.8761700e-01   6.0770000e-01   9.9923000e-02   9.8927000e-02  -9.9884000e-02
   1.2150000e+03   4.7098390e+00  -2.3121500e-01  -6.6608800e-01   6.1285000e-01   9.9921000e-02   9.8906000e-02  -9.9881000e-02
   1.2160000e+03   4.7137130e+00  -1.5300100e-01  -6.0768000e-01   6.0770000e-01   9.9919000e-02   9.8884000e-02  -9.9879000e-02
   1.2170000e+03   4.7175980e+00  -5.2645000e-02  -7.0922900e-01   5.5620000e-01   9.9916000e-02   9.8860000e-02  -9.9878000e-02
   1.2180000e+03   4.7214750e+00  -2.7064000e-02  -7.5438400e-01   4.3260000e-01   9.9912000e-02   9.8835000e-02  -9.9877000e-02
   1.2190000e+03   4.7253650e+00  -4.7930000e-02  -8.3746500e-01   3.3475000e-01   9.9908000e-02   9.8809000e-02  -9.9876000e-02
   1.2200000e+03   4.7292420e+00  -1.8730800e-01  -9.5122500e-01   3.0900000e-01   9.9903000e-02   9.8781000e-02  -9.9876000e-02
   1.2210000e+03   4.7331110e+00  -1.7961000e-02  -1.1102030e+00   3.4505000e-01   9.9898000e-02   9.8752000e-02  -9.9876000e-02
   1.2220000e+03   4.7370030e+00   8.6372000e-02  -1.2011450e+00   3.5535000e-01   9.9894000e-02   9.8722000e-02  -9.9876000e-02
   1.2230000e+03   4.7408850e+00   1.1647300e-01  -1.3398360e+00   3.9655000e-01   9.9891000e-02   9.8689000e-02  -9.9876000e-02
   1.2240000e+03   4.7447500e+00   2.6689900e-01  -1.4922300e+00   5.0985000e-01   9.9889000e-02   9.8656000e-02  -9.9877000e-02
   1.2250000e+03   4.7486300e+00   3.5286000e-01  -1.6807320e+00   5.0470000e-01   9.9888000e-02   9.8620000e-02  -9.9878000e-02
   1.2260000e+03   4.7525100e+00   3.9685900e-01  -1.8318980e+00   5.6135000e-01   9.9888000e-02   9.8583000e-02  -9.9879000e-02
   1.2270000e+03   4.7563920e+00   4.9739700e-01  -2.0029720e+00   5.8710000e-01   9.9889000e-02   9.8544000e-02  -9.9881000e-02
   1.2280000e+03   4.7602620e+00   6.6757000e-01  -2.2016110e+00   6.6435000e-01   9.9890000e-02   9.8501000e-02  -9.9883000e-02
   1.2290000e+03   4.7641260e+00   7.9412100e-01  -2.3532820e+00   6.2830000e-01   9.9892000e-02   9.8456000e-02  -9.9885000e-02
   1.2300000e+03   4.7680000e+00   9.0900800e-01  -2.4722640e+00   6.3860000e-01   9.9894000e-02   9.8408000e-02  -9.9886000e-02
   1.2310000e+03   4.7718680e+00   1.1223270e+00  -2.6485570e+00   6.1800000e-01   9.9897000e-02   9.8356000e-02  -9.9887000e-02
   1.2320000e+03   4.7757480e+00   1.2940200e+00  -2.8569570e+00   5.6135000e-01   9.9900000e-02   9.8300000e-02  -9.9888000e-02
   1.2330000e+03   4.7796270e+00   1.4956330e+00  -3.0006210e+00   5.7165000e-01   9.9903000e-02   9.8240000e-02  -9.9888000e-02
   1.2340000e+03   4.7835360e+00   1.5164180e+00  -3.1559400e+00   4.8925000e-01   9.9908000e-02   9.8175000e-02  -9.9887000e-02
   1.2350000e+03   4.7874260e+00   1.7526910e+00  -3.3978790e+00   3.3990000e-01   9.9914000e-02   9.8105000e-02  -9.9887000e-02
   1.2360000e+03   4.7913070e+00   1.7728260e+00  -3.6526410e+00   3.5535000e-01   9.9922000e-02   9.8029000e-02  -9.9885000e-02
   1.2370000e+03   4.7951940e+00   1.7173720e+00  -3.8460730e+00   2.6780000e-01   9.9933000e-02   9.7946000e-02  -9.9884000e-02
   1.2380000e+03   4.7990660e+00   1.7948080e+00  -4.1603690e+00   2.6780000e-01   9.9946000e-02   9.7857000e-02  -9.9883000e-02
   1.2390000e+03   4.8029500e+00   1.8750650e+00  -4.3898300e+00   2.2660000e-01   9.9963000e-02   9.7762000e-02  -9.9882000e-02
   1.2400000e+03   4.8068230e+00   1.9083400e+00  -4.7912060e+00   2.2660000e-01   9.9983000e-02   9.7658000e-02  -9.9881000e-02
   1.2410000e+03   4.8107050e+00   1.8943180e+00  -5.0916130e+00   1.4420000e-01   1.0000700e-01   9.7547000e-02  -9.9880000e-02
   1.2420000e+03   4.8145910e+00   1.9566520e+00  -5.5276780e+00   2.1630000e-01   1.0003600e-01   9.7428000e-02  -9.9880000e-02
   1.2430000e+03   4.8184750e+00   1.9620360e+00  -5.9090760e+00   2.8325000e-01   1.0006800e-01   9.7300000e-02  -9.9880000e-02
   1.2440000e+03   4.8223160e+00   1.9101390e+00  -6.4045180e+00   3.2960000e-01   1.0010500e-01   9.7162000e-02  -9.9881000e-02
   1.2450000e+03   4.8262210e+00   1.8767110e+00  -6.9413900e+00   4.3775000e-01   1.0014000e-01   9.7014000e-02  -9.9882000e-02
   1.2460000e+03   4.8301010e+00   2.0073910e+00  -7.4401140e+00   5.4590000e-01   1.0016700e-01   9.6855000e-02  -9.9884000e-02
   1.2470000e+03   4.8339750e+00   1.9410710e+00  -7.8585120e+00   6.6435000e-01   1.0018700e-01   9.6684000e-02  -9.9886000e-02
   1.2480000e+03   4.8378590e+00   1.8670540e+00  -8.4071380e+00   7.3130000e-01   1.0020100e-01   9.6501000e-02  -9.9888000e-02
   1.2490000e+03   4.8417340e+00   2.0453750e+00  -8.9175830e+00   9.1155000e-01   1.0020900e-01   9.6304000e-02  -9.9890000e-02
   1.2500000e+03   4.8456170e+00   2.2705750e+00  -9.1869890e+00   9.4760000e-01   1.0021200e-01   9.6092000e-02  -9.9891000e-02
   1.2510000e+03   4.8495070e+00   1.8307490e+00  -9.7083330e+00   9.0640000e-01   1.0021100e-01   9.5865000e-02  -9.9892000e-02
   1.2520000e+03   4.8533820e+00   2.0563260e+00  -1.0230653e+01   8.0340000e-01   1.0020700e-01   9.5620000e-02  -9.9892000e-02
   1.2530000e+03   4.8572600e+00   2.4557460e+00  -1.0426198e+01   7.0555000e-01   1.0020100e-01   9.5357000e-02  -9.9892000e-02
   1.2540000e+03   4.8611330e+00   2.7678100e+00  -1.0631867e+01   5.6135000e-01   1.0019400e-01   9.5074000e-02  -9.9891000e-02
   1.2550000e+03   4.8649970e+00   2.3776470e+00  -1.1079644e+01   4.0170000e-01   1.0018700e-01   9.4770000e-02  -9.9889000e-02
   1.2560000e+03   4.8689020e+00   2.0312280e+00  -1.1266776e+01   2.4720000e-01   1.0018000e-01   9.4444000e-02  -9.9886000e-02
   1.2570000e+03   4.8727720e+00   3.3164000e+00  -1.1315505e+01   1.3390000e-01   1.0017500e-01   9.4096000e-02  -9.9883000e-02
   1.2580000e+03   4.8766460e+00   2.8939090e+00  -1.1550135e+01   1.6995000e-01   1.0017000e-01   9.3722000e-02  -9.9880000e-02
   1.2590000e+03   4.8805320e+00   3.6827000e+00  -1.1598939e+01   1.4935000e-01   1.0016700e-01   9.3324000e-02  -9.9877000e-02
   1.2600000e+03   4.8844200e+00   3.5365740e+00  -1.1911720e+01   3.0385000e-01   1.0016600e-01   9.2899000e-02  -9.9874000e-02
   1.2610000e+03   4.8882920e+00   3.5195830e+00  -1.2227915e+01   4.8925000e-01   1.0016600e-01   9.2447000e-02  -9.9873000e-02
   1.2620000e+03   4.8921690e+00   3.0968550e+00  -1.2446643e+01   6.2315000e-01   1.0016800e-01   9.1968000e-02  -9.9873000e-02
   1.2630000e+03   4.8960480e+00   3.1220520e+00  -1.2745686e+01   7.5705000e-01   1.0017100e-01   9.1460000e-02  -9.9874000e-02
   1.2640000e+03   4.8999390e+00   2.3159480e+00  -1.3153725e+01   9.5275000e-01   1.0017500e-01   9.0924000e-02  -9.9876000e-02
   1.2650000e+03   4.9038070e+00   2.9928090e+00  -1.3238870e+01   1.0609000e+00   1.0018000e-01   9.0359000e-02  -9.9879000e-02
   1.2660000e+03   4.9076850e+00   2.8725940e+00  -1.3610426e+01   1.0660500e+00   1.0018600e-01   8.9764000e-02  -9.9882000e-02
   1.2670000e+03   4.9115690e+00   2.8591320e+00  -1.3959873e+01   1.2154000e+00   1.0019200e-01   8.9139000e-02  -9.9885000e-02
   1.2680000e+03   4.9154580e+00   3.1455300e+00  -1.4242500e+01   1.2978000e+00   1.0019700e-01   8.8483000e-02  -9.9888000e-02
   1.2690000e+03   4.9193260e+00   2.1110250e+00  -1.4775322e+01   1.2514500e+00   1.0020200e-01   8.7796000e-02  -9.9889000e-02
   1.2700000e+03   4.9232400e+00   3.6136330e+00  -1.4885219e+01   1.2463000e+00   1.0020600e-01   8.7076000e-02  -9.9889000e-02
   1.2710000e+03   4.9270840e+00   2.6753160e+00  -1.5302190e+01   1.3235500e+00   1.0020800e-01   8.6324000e-02  -9.9888000e-02
   1.2720000e+03   4.9309810e+00   3.8461880e+00  -1.5649928e+01   1.6016500e+00   1.0020900e-01   8.5538000e-02  -9.9885000e-02
   1.2730000e+03   4.9348550e+00   3.4646620e+00  -1.5887187e+01   1.2102500e+00   1.0020900e-01   8.4718000e-02  -9.9882000e-02
   1.2740000e+03   4.9387250e+00   4.1439440e+00  -1.5882152e+01   1.2514500e+00   1.0020700e-01   8.3863000e-02  -9.9878000e-02
   1.2750000e+03   4.9426050e+00   3.8916010e+00  -1.6139406e+01   1.3647500e+00   1.0020500e-01   8.2972000e-02  -9.9874000e-02
   1.2760000e+03   4.9464900e+00   4.7144990e+00  -1.6254972e+01   1.2772000e+00   1.0020300e-01   8.2044000e-02  -9.9869000e-02
   1.2770000e+03   4.9503730e+00   4.3578210e+00  -1.6137154e+01   1.1381500e+00   1.0020100e-01   8.1078000e-02  -9.9865000e-02
   1.2780000e+03   4.9542550e+00   4.8819490e+00  -1.6150648e+01   1.1278500e+00   1.0019900e-01   8.0074000e-02  -9.9862000e-02
   1.2790000e+03   4.9581200e+00   4.7346230e+00  -1.6368572e+01   1.0660500e+00   1.0020000e-01   7.9031000e-02  -9.9858000e-02
   1.2800000e+03   4.9620130e+00   6.0528520e+00  -1.6211781e+01   1.0712000e+00   1.0020100e-01   7.7947000e-02  -9.9855000e-02
   1.2810000e+03   4.9658890e+00   6.0902890e+00  -1.6219292e+01   1.1021000e+00   1.0020400e-01   7.6823000e-02  -9.9854000e-02
   1.2820000e+03   4.9697720e+00   6.4621280e+00  -1.6325748e+01   1.1124000e+00   1.0020900e-01   7.5658000e-02  -9.9852000e-02
   1.2830000e+03   4.9736380e+00   6.7148030e+00  -1.6296806e+01   1.0403000e+00   1.0021500e-01   7.4453000e-02  -9.9851000e-02
   1.2840000e+03   4.9775170e+00   7.1432580e+00  -1.6458700e+01   1.1948000e+00   1.0022200e-01   7.3206000e-02  -9.9852000e-02
   1.2850000e+03   4.9814120e+00   6.0976700e+00  -1.6745541e+01   1.2360000e+00   1.0023000e-01   7.1919000e-02  -9.9852000e-02
   1.2860000e+03   4.9852780e+00   7.9216120e+00  -1.6725368e+01   1.3441500e+00   1.0023900e-01   7.0590000e-02  -9.9854000e-02
   1.2870000e+03   4.9891590e+00   8.1822580e+00  -1.7008381e+01   1.2411500e+00   1.0024800e-01   6.9220000e-02  -9.9855000e-02
   1.2880000e+03   4.9930380e+00   8.2540660e+00  -1.7300776e+01   1.4471500e+00   1.0025800e-01   6.7809000e-02  -9.9857000e-02
   1.2890000e+03   4.9969140e+00   8.4408540e+00  -1.7703722e+01   1.2772000e+00   1.0027000e-01   6.6356000e-02  -9.9859000e-02
   1.2900000e+03   5.0008060e+00   7.8192460e+00  -1.8273745e+01   1.4008000e+00   1.0028100e-01   6.4862000e-02  -9.9860000e-02
   1.2910000e+03   5.0046720e+00   8.1124220e+00  -1.8591343e+01   1.3441500e+00   1.0029300e-01   6.3326000e-02  -9.9862000e-02
   1.2920000e+03   5.0085560e+00   9.1633240e+00  -1.8922310e+01   1.3235500e+00   1.0030400e-01   6.1749000e-02  -9.9862000e-02
   1.2930000e+03   5.0124340e+00   9.0280740e+00  -1.9453636e+01   1.2669000e+00   1.0031600e-01   6.0129000e-02  -9.9863000e-02
   1.2940000e+03   5.0163290e+00   8.2861960e+00  -1.9982960e+01   1.2926500e+00   1.0032700e-01   5.8466000e-02  -9.9863000e-02
   1.2950000e+03   5.0201910e+00   9.1994040e+00  -2.0225473e+01   1.2669000e+00   1.0033800e-01   5.6759000e-02  -9.9862000e-02
   1.2960000e+03   5.0240690e+00   8.9318700e+00  -2.0612610e+01   1.3235500e+00   1.0034900e-01   5.5007000e-02  -9.9861000e-02
   1.2970000e+03   5.0279540e+00   8.0202560e+00  -2.0955454e+01   1.2669000e+00   1.0035900e-01   5.3210000e-02  -9.9860000e-02
   1.2980000e+03   5.0318470e+00   8.6902760e+00  -2.1155920e+01   1.2978000e+00   1.0036900e-01   5.1366000e-02  -9.9859000e-02
   1.2990000e+03   5.0357140e+00   7.6101550e+00  -2.1385075e+01   1.3802000e+00   1.0037700e-01   4.9473000e-02  -9.9858000e-02
   1.3000000e+03   5.0396030e+00   7.9685950e+00  -2.1561796e+01   1.3750500e+00   1.0038500e-01   4.7532000e-02  -9.9857000e-02
   1.3010000e+03   5.0434620e+00   7.9459220e+00  -2.1610235e+01   1.3596000e+00   1.0039100e-01   4.5541000e-02  -9.9856000e-02
   1.3020000e+03   5.0473540e+00   6.3456880e+00  -2.1935659e+01   1.2772000e+00   1.0039500e-01   4.3499000e-02  -9.9856000e-02
   1.3030000e+03   5.0512300e+00   6.2772850e+00  -2.1899313e+01   1.2102500e+00   1.0039800e-01   4.1404000e-02  -9.9856000e-02
   1.3040000e+03   5.0551170e+00   6.7353890e+00  -2.2008692e+01   1.2617500e+00   1.0039800e-01   3.9257000e-02  -9.9856000e-02
   1.3050000e+03   5.0589960e+00   6.1163080e+00  -2.2073965e+01   1.1278500e+00   1.0039700e-01   3.7056000e-02  -9.9856000e-02
   1.3060000e+03   5.0628680e+00   5.9137850e+00  -2.2144432e+01   1.0248500e+00   1.0039400e-01   3.4800000e-02  -9.9856000e-02
   1.3070000e+03   5.0667480e+00   6.2717010e+00  -2.2182529e+01   8.3945000e-01   1.0038800e-01   3.2490000e-02  -9.9855000e-02
   1.3080000e+03   5.0706420e+00   5.8272820e+00  -2.2290663e+01   8.7550000e-01   1.0038100e-01   3.0125000e-02  -9.9855000e-02
   1.3090000e+03   5.0745130e+00   5.0566030e+00  -2.2445570e+01   6.7465000e-01   1.0037300e-01   2.7705000e-02  -9.9855000e-02
   1.3100000e+03   5.0783820e+00   4.9755650e+00  -2.2339573e+01   6.6435000e-01   1.0036300e-01   2.5229000e-02  -9.9855000e-02
   1.3110000e+03   5.0822620e+00   5.8273370e+00  -2.2349607e+01   7.6735000e-01   1.0035200e-01   2.2698000e-02  -9.9856000e-02
   1.3120000e+03   5.0861480e+00   5.7404430e+00  -2.2512697e+01   5.7165000e-01   1.0034100e-01   2.0110000e-02  -9.9856000e-02
   1.3130000e+03   5.0900330e+00   5.3377400e+00  -2.2352579e+01   6.4375000e-01   1.0033000e-01   1.7467000e-02  -9.9857000e-02
   1.3140000e+03   5.0939140e+00   3.9989410e+00  -2.2178143e+01   6.8495000e-01   1.0032000e-01   1.4767000e-02  -9.9859000e-02
   1.3150000e+03   5.0977800e+00   5.3399790e+00  -2.2096083e+01   7.2615000e-01   1.0031000e-01   1.2010000e-02  -9.9861000e-02
   1.3160000e+03   5.1016620e+00   4.7729620e+00  -2.1918867e+01   8.3945000e-01   1.0030200e-01   9.1970000e-03  -9.9863000e-02
   1.3170000e+03   5.1055940e+00   4.7103200e+00  -2.1722620e+01   9.1155000e-01   1.0029400e-01   6.3270000e-03  -9.9866000e-02
   1.3180000e+03   5.1094230e+00   4.5663100e+00  -2.1487957e+01   9.8880000e-01   1.0028800e-01   3.4000000e-03  -9.9869000e-02
   1.3190000e+03   5.1133140e+00   4.2543000e+00  -2.1120613e+01   1.1690500e+00   1.0028300e-01   4.1600000e-04  -9.9872000e-02
   1.3200000e+03   5.1171900e+00   4.1712070e+00  -2.0845196e+01   1.3029500e+00   1.0027900e-01  -2.6250000e-03  -9.9874000e-02
   1.3210000e+03   5.1210600e+00   3.9692830e+00  -2.0382647e+01   1.3905000e+00   1.0027500e-01  -5.7210000e-03  -9.9876000e-02
   1.3220000e+03   5.1249410e+00   3.6853170e+00  -1.9775679e+01   1.3029500e+00   1.0027000e-01  -8.8740000e-03  -9.9878000e-02
   1.3230000e+03   5.1288300e+00   2.4766600e+00  -1.9413574e+01   1.3802000e+00   1.0026600e-01  -1.2083000e-02  -9.9879000e-02
   1.3240000e+03   5.1326780e+00   2.1381490e+00  -1.8599138e+01   1.4677500e+00   1.0026300e-01  -1.5347000e-02  -9.9879000e-02
   1.3250000e+03   5.1365490e+00   2.9317770e+00  -1.7699163e+01   1.4832000e+00   1.0025900e-01  -1.8666000e-02  -9.9878000e-02
   1.3260000e+03   5.1404280e+00   3.5315320e+00  -1.7089903e+01   1.4008000e+00   1.0025500e-01  -2.2039000e-02  -9.9877000e-02
   1.3270000e+03   5.1442950e+00   2.2512860e+00  -1.6022369e+01   1.3544500e+00   1.0025100e-01  -2.5464000e-02  -9.9874000e-02
   1.3280000e+03   5.1481730e+00   3.0283770e+00  -1.5324000e+01   1.4059500e+00   1.0024700e-01  -2.8942000e-02  -9.9871000e-02
   1.3290000e+03   5.1520530e+00   3.2129660e+00  -1.4350387e+01   1.4008000e+00   1.0024300e-01  -3.2470000e-02  -9.9868000e-02
   1.3300000e+03   5.1559670e+00   2.5234860e+00  -1.3115477e+01   1.5192500e+00   1.0023800e-01  -3.6048000e-02  -9.9864000e-02
   1.3310000e+03   5.1598560e+00   3.7705120e+00  -1.2365618e+01   1.3338500e+00   1.0023100e-01  -3.9673000e-02  -9.9860000e-02
   1.3320000e+03   5.1637330e+00   2.8306800e+00  -1.1247355e+01   1.4986500e+00   1.0022400e-01  -4.3344000e-02  -9.9857000e-02
   1.3330000e+03   5.1676110e+00   3.3079220e+00  -1.0282430e+01   1.4832000e+00   1.0021700e-01  -4.7058000e-02  -9.9855000e-02
   1.3340000e+03   5.1714870e+00   3.5563930e+00  -9.1501450e+00   1.3493000e+00   1.0020900e-01  -5.0814000e-02  -9.9852000e-02
   1.3350000e+03   5.1753850e+00   3.6408520e+00  -8.3529290e+00   1.3905000e+00   1.0020300e-01  -5.4610000e-02  -9.9851000e-02
   1.3360000e+03   5.1792490e+00   2.8906990e+00  -7.2070010e+00   1.2463000e+00   1.0019800e-01  -5.8442000e-02  -9.9850000e-02
   1.3370000e+03   5.1831320e+00   3.3319350e+00  -6.5634990e+00   1.1484500e+00   1.0019400e-01  -6.2309000e-02  -9.9849000e-02
   1.3380000e+03   5.1870190e+00   2.8080350e+00  -5.3613050e+00   8.4975000e-01   1.0019200e-01  -6.6207000e-02  -9.9849000e-02
   1.3390000e+03   5.1908880e+00   2.6929820e+00  -4.7051110e+00   8.1370000e-01   1.0019200e-01  -7.0134000e-02  -9.9850000e-02
   1.3400000e+03   5.1947640e+00   2.3141850e+00  -3.8088130e+00   4.7380000e-01   1.0019300e-01  -7.4089000e-02  -9.9850000e-02
   1.3410000e+03   5.1986490e+00   2.0350850e+00  -3.4532540e+00   1.4420000e-01   1.0019600e-01  -7.8067000e-02  -9.9850000e-02
   1.3420000e+03   5.2025380e+00   2.5704270e+00  -2.7447060e+00   3.0385000e-01   1.0020000e-01  -8.2067000e-02  -9.9851000e-02
   1.3430000e+03   5.2064200e+00   2.2373490e+00  -2.4366340e+00   3.6050000e-01   1.0020500e-01  -8.6085000e-02  -9.9852000e-02
   1.3440000e+03   5.2102850e+00   2.1657700e+00  -1.7745060e+00   2.5235000e-01   1.0020900e-01  -9.0121000e-02  -9.9853000e-02
   1.3450000e+03   5.2141700e+00   1.4364790e+00  -1.7074560e+00   5.3560000e-01   1.0021100e-01  -9.4172000e-02  -9.9855000e-02
   1.3460000e+03   5.2180560e+00   2.0813150e+00  -1.2079280e+00   6.1800000e-01   1.0021100e-01  -9.8069000e-02  -9.9857000e-02
   1.3470000e+03   5.2219360e+00   2.5492870e+00  -1.5607320e+00   7.4160000e-01   1.0020900e-01  -1.0135500e-01  -9.9861000e-02
   1.3480000e+03   5.2258140e+00   1.6235760e+00  -2.4345080e+00   1.1845000e+00   1.0020600e-01  -1.0408900e-01  -9.9865000e-02
   1.3490000e+03   5.2296940e+00   1.1281660e+00  -5.9715480e+00   6.7465000e-01   1.0020300e-01  -1.0635200e-01  -9.9869000e-02
   1.3500000e+03   5.2335850e+00   4.1619300e-01  -7.2045900e+00   1.0918000e+00   1.0019900e-01  -1.0821200e-01  -9.9873000e-02
   1.3510000e+03   5.2374500e+00   3.8628100e-01  -1.1304589e+01  -1.5450000e-01   1.0019400e-01  -1.0972900e-01  -9.9876000e-02
   1.3520000e+03   5.2413140e+00   7.5576600e-01  -1.1846444e+01  -4.6350000e-01   1.0019000e-01  -1.1095300e-01  -9.9879000e-02
   1.3530000e+03   5.2452110e+00   6.0537200e-01  -1.3875458e+01   7.2615000e-01   1.0018600e-01  -1.1192700e-01  -9.9880000e-02
   1.3540000e+03   5.2490890e+00   2.1314180e+00  -1.5258822e+01  -4.5320000e-01   1.0018300e-01  -1.1268800e-01  -9.9881000e-02
   1.3550000e+03   5.2529690e+00   2.1935150e+00  -1.3519123e+01  -3.0385000e-01   1.0018200e-01  -1.1327000e-01  -9.9880000e-02
   1.3560000e+03   5.2568540e+00   1.7115900e+00  -1.2939948e+01  -1.0403000e+00   1.0017900e-01  -1.1370600e-01  -9.9879000e-02
   1.3570000e+03   5.2607280e+00   2.1548600e+00  -1.0416533e+01  -1.3905000e-01   1.0017400e-01  -1.1402300e-01  -9.9878000e-02
   1.3580000e+03   5.2646170e+00   1.9825520e+00  -8.3663910e+00  -1.2360000e-01   1.0016800e-01  -1.1424500e-01  -9.9879000e-02
   1.3590000e+03   5.2684980e+00   1.1179790e+00  -6.3447650e+00  -1.5450000e-02   1.0016100e-01  -1.1439000e-01  -9.9881000e-02
   1.3600000e+03   5.2723650e+00   2.7216000e-02  -5.2349650e+00  -2.3690000e-01   1.0015400e-01  -1.1447600e-01  -9.9883000e-02
   1.3610000e+03   5.2762470e+00  -2.7918800e-01  -2.8623720e+00   4.6350000e-02   1.0014900e-01  -1.1451200e-01  -9.9886000e-02
   1.3620000e+03   5.2801230e+00  -6.7269100e-01  -4.2223700e-01  -3.0385000e-01   1.0014800e-01  -1.1450700e-01  -9.9890000e-02
   1.3630000e+03   5.2840180e+00  -1.1993930e+00   8.6716300e-01  -2.6780000e-01   1.0014800e-01  -1.1446100e-01  -9.9895000e-02
   1.3640000e+03   5.2878910e+00  -1.4555260e+00   1.3878830e+00  -7.8795000e-01   1.0015000e-01  -1.1437800e-01  -9.9899000e-02
   1.3650000e+03   5.2917690e+00  -1.8749040e+00   2.2158760e+00  -4.9955000e-01   1.0015100e-01  -1.1425700e-01  -9.9902000e-02
   1.3660000e+03   5.2956410e+00  -1.0179520e+00   1.2386600e+00  -1.0300000e-01   1.0015200e-01  -1.1409900e-01  -9.9905000e-02
   1.3670000e+03   5.2995200e+00  -6.3130000e-01   1.1003110e+00  -4.6865000e-01   1.0015000e-01  -1.1390700e-01  -9.9907000e-02
   1.3680000e+03   5.3034240e+00  -5.9891100e-01  -9.7172100e-01  -3.4505000e-01   1.0014500e-01  -1.1368100e-01  -9.9910000e-02
   1.3690000e+03   5.3072810e+00  -1.4414800e-01   7.8871000e-02  -1.1845000e-01   1.0013800e-01  -1.1342000e-01  -9.9913000e-02
   1.3700000e+03   5.3111590e+00  -3.3789800e-01  -1.8024990e+00   6.7465000e-01   1.0012800e-01  -1.1312500e-01  -9.9916000e-02
   1.3710000e+03   5.3150530e+00  -5.8841900e-01  -3.1187780e+00  -4.6350000e-02   1.0011800e-01  -1.1280000e-01  -9.9921000e-02
   1.3720000e+03   5.3189260e+00  -7.8012000e-01  -5.0102280e+00   2.6780000e-01   1.0010700e-01  -1.1244800e-01  -9.9926000e-02
   1.3730000e+03   5.3228120e+00  -4.6556200e-01  -3.9508450e+00  -3.9140000e-01   1.0009800e-01  -1.1207400e-01  -9.9931000e-02
   1.3740000e+03   5.3266800e+00  -1.8203410e+00  -6.3791580e+00   2.0600000e-01   1.0008800e-01  -1.1168100e-01  -9.9936000e-02
   1.3750000e+03   5.3305570e+00  -4.5340600e-01  -4.9396640e+00  -6.1800000e-02   1.0007800e-01  -1.1127700e-01  -9.9941000e-02
   1.3760000e+03   5.3344490e+00  -2.2174600e-01  -4.2023700e+00  -4.3775000e-01   1.0007000e-01  -1.1086300e-01  -9.9946000e-02
   1.3770000e+03   5.3383150e+00  -1.6714100e-01  -3.3057040e+00  -6.8495000e-01   1.0006200e-01  -1.1044200e-01  -9.9950000e-02
   1.3780000e+03   5.3421940e+00   3.3469200e-01  -1.9284190e+00  -8.4460000e-01   1.0005500e-01  -1.1002000e-01  -9.9953000e-02
   1.3790000e+03   5.3460720e+00   3.4548600e-01  -1.7160800e-01  -1.4935000e-01   1.0004700e-01  -1.0960000e-01  -9.9956000e-02
   1.3800000e+03   5.3499570e+00   4.3942200e-01   2.8367300e-01  -1.8025000e-01   1.0003800e-01  -1.0918200e-01  -9.9958000e-02
   1.3810000e+03   5.3538350e+00  -1.4284000e-01   3.2244440e+00  -1.3390000e-01   1.0002900e-01  -1.0876800e-01  -9.9960000e-02
   1.3820000e+03   5.3577260e+00   1.1416790e+00   2.3453660e+00  -3.5020000e-01   1.0002000e-01  -1.0835800e-01  -9.9962000e-02
   1.3830000e+03   5.3615910e+00  -4.0183600e-01   4.4626560e+00  -1.3390000e-01   1.0001100e-01  -1.0794900e-01  -9.9964000e-02
   1.3840000e+03   5.3654820e+00   1.0428860e+00   3.4303500e+00   1.0300000e-02   1.0000300e-01  -1.0753700e-01  -9.9967000e-02
   1.3850000e+03   5.3693520e+00   1.1205800e-01   4.0549550e+00  -2.4205000e-01   9.9996000e-02  -1.0712100e-01  -9.9972000e-02
   1.3860000e+03   5.3732420e+00   1.0193120e+00   2.9874660e+00   3.2960000e-01   9.9991000e-02  -1.0669700e-01  -9.9977000e-02
   1.3870000e+03   5.3771130e+00   1.1943290e+00   3.1439440e+00   3.6050000e-02   9.9987000e-02  -1.0626400e-01  -9.9982000e-02
   1.3880000e+03   5.3810000e+00  -6.7277100e-01   5.7378900e-01   0.0000000e+00   9.9985000e-02  -1.0581900e-01  -9.9986000e-02
   1.3890000e+03   5.3848760e+00   7.6797600e-01   2.1985600e-01   2.0600000e-02   9.9985000e-02  -1.0536300e-01  -9.9990000e-02
   1.3900000e+03   5.3887600e+00  -9.2170000e-01  -3.8086300e-01  -6.9525000e-01   9.9986000e-02  -1.0489500e-01  -9.9994000e-02
   1.3910000e+03   5.3926330e+00   1.4358800e-01  -1.1404900e+00  -2.5750000e-01   9.9988000e-02  -1.0441600e-01  -9.9998000e-02
   1.3920000e+03   5.3965170e+00  -1.1629420e+00  -3.1719490e+00  -3.8110000e-01   9.9992000e-02  -1.0392900e-01  -1.0000100e-01
   1.3930000e+03   5.4003880e+00  -2.6811000e-02  -3.7882970e+00  -6.1800000e-01   9.9998000e-02  -1.0343500e-01  -1.0000300e-01
   1.3940000e+03   5.4042760e+00  -3.1773200e-01  -3.9434470e+00  -8.7550000e-02   1.0000500e-01  -1.0293700e-01  -1.0000500e-01
   1.3950000e+03   5.4081440e+00  -1.6109260e+00  -5.6217790e+00   1.5450000e-02   1.0001300e-01  -1.0243900e-01  -1.0000700e-01
   1.3960000e+03   5.4120280e+00  -5.1976500e-01  -3.8913550e+00   1.6995000e-01   1.0002000e-01  -1.0194300e-01  -1.0000800e-01
   1.3970000e+03   5.4159040e+00  -2.6009700e-01  -3.9775900e+00   1.9570000e-01   1.0002600e-01  -1.0145100e-01  -1.0001000e-01
   1.3980000e+03   5.4197920e+00  -2.5753300e-01  -2.6960220e+00  -1.1330000e-01   1.0003100e-01  -1.0096300e-01  -1.0001300e-01
   1.3990000e+03   5.4236660e+00  -8.2381000e-02  -1.3263580e+00   3.7595000e-01   1.0003400e-01  -1.0048300e-01  -1.0001700e-01
   1.4000000e+03   5.4275430e+00  -2.1786500e-01  -2.6438700e-01   1.7510000e-01   1.0003600e-01  -1.0001100e-01  -1.0002100e-01
   1.4010000e+03   5.4314330e+00  -2.2680000e-02   3.0686700e-01  -4.1200000e-01   1.0003600e-01  -9.9548000e-02  -1.0002500e-01
   1.4020000e+03   5.4353030e+00   1.0198490e+00   2.0503780e+00  -4.1200000e-02   1.0003500e-01  -9.9095000e-02  -1.0002800e-01
   1.4030000e+03   5.4391940e+00   4.8405400e-01   3.5193070e+00  -8.8065000e-01   1.0003200e-01  -9.8649000e-02  -1.0003000e-01
   1.4040000e+03   5.4430740e+00   4.6530000e-01   3.8004050e+00  -1.0300000e-02   1.0002900e-01  -9.8208000e-02  -1.0003200e-01
   1.4050000e+03   5.4469420e+00  -7.4660000e-02   3.9680400e+00  -1.5965000e-01   1.0002500e-01  -9.7768000e-02  -1.0003400e-01
   1.4060000e+03   5.4508180e+00   9.9660000e-01   4.2147920e+00  -3.1415000e-01   1.0002200e-01  -9.7327000e-02  -1.0003400e-01
   1.4070000e+03   5.4546990e+00   8.3636400e-01   3.1608920e+00   4.1200000e-01   1.0001900e-01  -9.6881000e-02  -1.0003400e-01
   1.4080000e+03   5.4585770e+00   1.5619300e-01   3.7831310e+00  -7.2100000e-02   1.0001700e-01  -9.6431000e-02  -1.0003500e-01
   1.4090000e+03   5.4624560e+00   2.6848900e-01   8.5216500e-01   5.3045000e-01   1.0001600e-01  -9.5973000e-02  -1.0003500e-01
   1.4100000e+03   5.4663380e+00   4.1805500e-01   1.3576310e+00   3.6565000e-01   1.0001600e-01  -9.5505000e-02  -1.0003600e-01
   1.4110000e+03   5.4702300e+00  -7.9623900e-01  -5.3052500e-01   2.1630000e-01   1.0001800e-01  -9.5027000e-02  -1.0003800e-01
   1.4120000e+03   5.4740990e+00  -9.0865800e-01   8.7101800e-01  -1.3390000e-01   1.0002100e-01  -9.4540000e-02  -1.0004000e-01
   1.4130000e+03   5.4779780e+00  -4.7296100e-01  -1.8496420e+00   5.6650000e-02   1.0002500e-01  -9.4046000e-02  -1.0004300e-01
   1.4140000e+03   5.4818550e+00  -6.4490000e-01  -2.6837510e+00  -6.1800000e-01   1.0003000e-01  -9.3545000e-02  -1.0004400e-01
   1.4150000e+03   5.4857420e+00  -4.3595200e-01  -3.2882960e+00   4.1200000e-01   1.0003600e-01  -9.3039000e-02  -1.0004600e-01
   1.4160000e+03   5.4896140e+00  -3.8509500e-01  -4.5403120e+00  -2.0600000e-01   1.0004200e-01  -9.2534000e-02  -1.0004600e-01
   1.4170000e+03   5.4934970e+00  -4.9757500e-01  -3.7388420e+00   1.3390000e-01   1.0004700e-01  -9.2030000e-02  -1.0004500e-01
   1.4180000e+03   5.4973830e+00  -3.8651700e-01  -3.9103080e+00   3.6050000e-02   1.0005200e-01  -9.1531000e-02  -1.0004400e-01
   1.4190000e+03   5.5012570e+00   1.7486900e-01  -2.3115370e+00  -2.9870000e-01   1.0005600e-01  -9.1034000e-02  -1.0004300e-01
   1.4200000e+03   5.5051400e+00  -1.4216000e-02  -2.2559900e+00   5.0985000e-01   1.0005900e-01  -9.0542000e-02  -1.0004200e-01
   1.4210000e+03   5.5090100e+00   8.2981000e-02  -5.1332900e-01  -2.0600000e-01   1.0006000e-01  -9.0059000e-02  -1.0004200e-01
   1.4220000e+03   5.5129050e+00   2.3757700e-01  -9.7034000e-02   1.5450000e-01   1.0005800e-01  -8.9584000e-02  -1.0004200e-01
   1.4230000e+03   5.5167700e+00   7.6439200e-01   4.0926100e-01  -1.9055000e-01   1.0005600e-01  -8.9118000e-02  -1.0004200e-01
   1.4240000e+03   5.5206630e+00   9.0900500e-01   3.4361660e+00  -2.9870000e-01   1.0005400e-01  -8.8660000e-02  -1.0004200e-01
   1.4250000e+03   5.5245290e+00   3.0466000e-01   1.1996660e+00   1.0300000e-02   1.0005000e-01  -8.8208000e-02  -1.0004200e-01
   1.4260000e+03   5.5284170e+00   8.3411000e-02   4.7821550e+00  -3.1415000e-01   1.0004700e-01  -8.7759000e-02  -1.0004200e-01
   1.4270000e+03   5.5322890e+00  -2.9693000e-01   2.3416760e+00   5.6650000e-02   1.0004400e-01  -8.7311000e-02  -1.0004100e-01
   1.4280000e+03   5.5361760e+00   1.0237480e+00   4.0628420e+00  -5.3045000e-01   1.0004100e-01  -8.6860000e-02  -1.0004100e-01
   1.4290000e+03   5.5400480e+00   3.7208000e-01   2.8963610e+00   1.3905000e-01   1.0003900e-01  -8.6407000e-02  -1.0004000e-01
   1.4300000e+03   5.5439390e+00   5.0973800e-01   2.4252770e+00   1.9055000e-01   1.0003800e-01  -8.5948000e-02  -1.0004000e-01
   1.4310000e+03   5.5478040e+00   3.8093200e-01   6.1499400e-01   4.6350000e-02   1.0003700e-01  -8.5481000e-02  -1.0003900e-01
   1.4320000e+03   5.5517020e+00   5.3836000e-02   7.4848900e-01   4.2745000e-01   1.0003700e-01  -8.5007000e-02  -1.0004000e-01
   1.4330000e+03   5.5555660e+00   5.3451000e-02   2.7878000e-01   2.4205000e-01   1.0004000e-01  -8.4525000e-02  -1.0004100e-01
   1.4340000e+03   5.5594590e+00   4.5680400e-01  -3.6457300e-01  -3.0385000e-01   1.0004200e-01  -8.4036000e-02  -1.0004200e-01
   1.4350000e+03   5.5633360e+00  -4.0592600e-01  -2.2286640e+00   1.6995000e-01   1.0004600e-01  -8.3540000e-02  -1.0004400e-01
   1.4360000e+03   5.5672030e+00  -2.6247700e-01  -2.2646460e+00   5.3045000e-01   1.0005000e-01  -8.3040000e-02  -1.0004500e-01
   1.4370000e+03   5.5710930e+00  -3.8339800e-01  -3.1858840e+00  -1.7510000e-01   1.0005500e-01  -8.2537000e-02  -1.0004600e-01
   1.4380000e+03   5.5749630e+00  -3.4724800e-01  -3.9668520e+00   4.5320000e-01   1.0006000e-01  -8.2035000e-02  -1.0004600e-01
   1.4390000e+03   5.5788520e+00  -3.2715300e-01  -2.9171850e+00  -3.5020000e-01   1.0006400e-01  -8.1535000e-02  -1.0004600e-01
   1.4400000e+03   5.5827220e+00  -2.8940100e-01  -3.0410760e+00   4.1200000e-02   1.0006800e-01  -8.1038000e-02  -1.0004500e-01
   1.4410000e+03   5.5866150e+00  -1.1433400e-01  -2.4089470e+00  -1.6995000e-01   1.0007100e-01  -8.0544000e-02  -1.0004500e-01
   1.4420000e+03   5.5904820e+00  -8.9564000e-02  -1.0886630e+00   9.2700000e-02   1.0007300e-01  -8.0056000e-02  -1.0004400e-01
   1.4430000e+03   5.5943680e+00   1.1115500e-01  -6.2796400e-01  -3.7595000e-01   1.0007300e-01  -7.9576000e-02  -1.0004300e-01
   1.4440000e+03   5.5982390e+00   7.9710800e-01   2.0457700e-01  -3.8110000e-01   1.0007300e-01  -7.9102000e-02  -1.0004200e-01
   1.4450000e+03   5.6021230e+00   9.7100000e-02   1.7539500e+00   1.9570000e-01   1.0007100e-01  -7.8637000e-02  -1.0004100e-01
   1.4460000e+03   5.6059960e+00  -6.0351100e-01   1.2779960e+00  -6.1285000e-01   1.0006800e-01  -7.8178000e-02  -1.0003900e-01
   1.4470000e+03   5.6098780e+00   5.4108500e-01   1.8901780e+00  -8.7550000e-02   1.0006500e-01  -7.7723000e-02  -1.0003900e-01
   1.4480000e+03   5.6137560e+00   7.4588900e-01   3.6589090e+00   6.2315000e-01   1.0006200e-01  -7.7271000e-02  -1.0003800e-01
   1.4490000e+03   5.6176470e+00   5.7666200e-01   2.2608330e+00  -3.9655000e-01   1.0005800e-01  -7.6819000e-02  -1.0003700e-01
   1.4500000e+03   5.6215160e+00   6.3495000e-01   2.8798370e+00   1.4420000e-01   1.0005600e-01  -7.6364000e-02  -1.0003800e-01
   1.4510000e+03   5.6253950e+00   3.9133800e-01   3.1347410e+00   4.9440000e-01   1.0005400e-01  -7.5906000e-02  -1.0003900e-01
   1.4520000e+03   5.6292820e+00   1.9032400e-01   1.1191410e+00  -8.2400000e-02   1.0005300e-01  -7.5442000e-02  -1.0004000e-01
   1.4530000e+03   5.6331530e+00   2.9689400e-01   1.0014540e+00   9.7850000e-02   1.0005300e-01  -7.4972000e-02  -1.0004100e-01
   1.4540000e+03   5.6370330e+00   6.1172600e-01   5.0632700e-01   5.0470000e-01   1.0005400e-01  -7.4498000e-02  -1.0004300e-01
   1.4550000e+03   5.6409250e+00  -8.4523000e-02   6.5219600e-01  -4.5320000e-01   1.0005700e-01  -7.4014000e-02  -1.0004400e-01
   1.4560000e+03   5.6447920e+00   2.2830200e-01  -5.8693100e-01  -9.7850000e-02   1.0006000e-01  -7.3526000e-02  -1.0004400e-01
   1.4570000e+03   5.6486530e+00  -5.3084600e-01  -2.9292430e+00  -6.6950000e-02   1.0006300e-01  -7.3032000e-02  -1.0004500e-01
   1.4580000e+03   5.6525540e+00  -1.7547400e-01  -6.8248300e-01   4.1715000e-01   1.0006700e-01  -7.2534000e-02  -1.0004500e-01
   1.4590000e+03   5.6564330e+00  -1.1304490e+00  -4.1347490e+00  -2.0085000e-01   1.0007200e-01  -7.2034000e-02  -1.0004400e-01
   1.4600000e+03   5.6602650e+00  -1.0434800e-01  -2.7667670e+00   4.6350000e-02   1.0007500e-01  -7.1536000e-02  -1.0004300e-01
   1.4610000e+03   5.6641900e+00   9.6234000e-02  -2.8213330e+00   1.6995000e-01   1.0007900e-01  -7.1039000e-02  -1.0004200e-01
   1.4620000e+03   5.6680760e+00   2.1128800e-01  -2.5297500e+00  -5.6650000e-02   1.0008200e-01  -7.0544000e-02  -1.0004100e-01
   1.4630000e+03   5.6719600e+00  -1.3067700e-01  -2.3785140e+00   2.2660000e-01   1.0008500e-01  -7.0052000e-02  -1.0004100e-01
   1.4640000e+03   5.6758320e+00   1.2287200e-01  -4.2896000e-01   2.2660000e-01   1.0008700e-01  -6.9567000e-02  -1.0004100e-01
   1.4650000e+03   5.6797190e+00   8.3037000e-02  -3.7468000e-01  -4.2230000e-01   1.0008800e-01  -6.9088000e-02  -1.0004100e-01
   1.4660000e+03   5.6835870e+00   5.1273600e-01   1.7429500e-01  -3.6050000e-01   1.0008700e-01  -6.8615000e-02  -1.0004100e-01
   1.4670000e+03   5.6874770e+00   9.4265800e-01   2.1915620e+00  -2.8840000e-01   1.0008600e-01  -6.8150000e-02  -1.0004100e-01
   1.4680000e+03   5.6913500e+00   2.0060300e-01  -2.3082900e-01  -2.5750000e-01   1.0008500e-01  -6.7689000e-02  -1.0004000e-01
   1.4690000e+03   5.6952400e+00   3.5809100e-01   2.7692850e+00  -1.5965000e-01   1.0008200e-01  -6.7232000e-02  -1.0004000e-01
   1.4700000e+03   5.6991090e+00   6.6964800e-01   2.9492100e+00   3.0385000e-01   1.0008000e-01  -6.6778000e-02  -1.0003900e-01
   1.4710000e+03   5.7029950e+00   4.3160800e-01   2.0862090e+00  -4.7895000e-01   1.0007900e-01  -6.6322000e-02  -1.0003800e-01
   1.4720000e+03   5.7068640e+00   6.5682000e-01   2.5278320e+00   1.1845000e-01   1.0007800e-01  -6.5864000e-02  -1.0003800e-01
   1.4730000e+03   5.7107500e+00   2.2451800e-01   2.4993200e+00   6.5920000e-01   1.0007900e-01  -6.5403000e-02  -1.0003900e-01
   1.4740000e+03   5.7146270e+00   5.3473700e-01   8.8859800e-01  -3.0900000e-02   1.0008000e-01  -6.4936000e-02  -1.0003900e-01
   1.4750000e+03   5.7185140e+00   2.4446100e-01   1.1188860e+00   5.7165000e-01   1.0008100e-01  -6.4466000e-02  -1.0004100e-01
   1.4760000e+03   5.7223840e+00   2.4934000e-01   7.0504700e-01   3.0900000e-02   1.0008300e-01  -6.3990000e-02  -1.0004200e-01
   1.4770000e+03   5.7262740e+00  -2.5853000e-02   3.4243500e-01  -4.5835000e-01   1.0008600e-01  -6.3507000e-02  -1.0004300e-01
   1.4780000e+03   5.7301440e+00   6.2924000e-02  -6.4173100e-01   5.1500000e-02   1.0009000e-01  -6.3019000e-02  -1.0004400e-01
   1.4790000e+03   5.7340240e+00  -3.8482700e-01  -3.0569230e+00  -1.9570000e-01   1.0009300e-01  -6.2528000e-02  -1.0004500e-01
   1.4800000e+03   5.7378980e+00  -2.1584100e-01  -3.1575000e-01   1.4420000e-01   1.0009800e-01  -6.2032000e-02  -1.0004500e-01
   1.4810000e+03   5.7417820e+00  -7.2749100e-01  -3.9985650e+00  -2.7295000e-01   1.0010100e-01  -6.1536000e-02  -1.0004500e-01
   1.4820000e+03   5.7456700e+00  -1.2528910e+00  -1.8615950e+00  -2.2145000e-01   1.0010300e-01  -6.1040000e-02  -1.0004300e-01
   1.4830000e+03   5.7495390e+00  -1.9427200e-01  -2.8512820e+00   3.1415000e-01   1.0010500e-01  -6.0544000e-02  -1.0004200e-01
   1.4840000e+03   5.7534300e+00  -5.3835500e-01  -2.2638920e+00  -5.1500000e-02   1.0010500e-01  -6.0051000e-02  -1.0004100e-01
   1.4850000e+03   5.7572980e+00   3.5480000e-02  -1.6607720e+00   2.6780000e-01   1.0010500e-01  -5.9560000e-02  -1.0004000e-01
   1.4860000e+03   5.7611910e+00   5.3530000e-01  -6.3602300e-01   1.9570000e-01   1.0010300e-01  -5.9077000e-02  -1.0004000e-01
   1.4870000e+03   5.7650580e+00   1.6608500e-01  -3.1936000e-02  -5.3560000e-01   1.0010200e-01  -5.8599000e-02  -1.0004000e-01
   1.4880000e+03   5.7689470e+00   1.8126000e-02  -5.1017000e-02  -5.6650000e-02   1.0010000e-01  -5.8126000e-02  -1.0004000e-01
   1.4890000e+03   5.7728110e+00   6.9637800e-01   1.6199550e+00  -1.6995000e-01   1.0009900e-01  -5.7660000e-02  -1.0004000e-01
   1.4900000e+03   5.7767090e+00  -5.5256700e-01  -2.0959900e-01  -1.0815000e-01   1.0009700e-01  -5.7198000e-02  -1.0004100e-01
   1.4910000e+03   5.7805730e+00   1.3779900e-01   2.9496230e+00  -1.8025000e-01   1.0009500e-01  -5.6739000e-02  -1.0004100e-01
   1.4920000e+03   5.7844530e+00   2.7013000e-01   2.2483780e+00  -1.0300000e-02   1.0009300e-01  -5.6282000e-02  -1.0004000e-01
   1.4930000e+03   5.7883320e+00   2.5388900e-01   2.2794990e+00  -2.8325000e-01   1.0009200e-01  -5.5823000e-02  -1.0004000e-01
   1.4940000e+03   5.7922290e+00   5.3286300e-01   1.9869260e+00   2.1630000e-01   1.0009100e-01  -5.5363000e-02  -1.0003900e-01
   1.4950000e+03   5.7960910e+00   4.0442300e-01   2.3042520e+00   4.0685000e-01   1.0009100e-01  -5.4899000e-02  -1.0004000e-01
   1.4960000e+03   5.7999720e+00   4.5004000e-02   9.5362100e-01   1.5450000e-01   1.0009100e-01  -5.4432000e-02  -1.0004000e-01
   1.4970000e+03   5.8038600e+00   9.4312000e-02   1.3565930e+00   2.4205000e-01   1.0009100e-01  -5.3961000e-02  -1.0004100e-01
   1.4980000e+03   5.8077340e+00   1.5097400e-01   6.0953000e-01  -1.4420000e-01   1.0009200e-01  -5.3485000e-02  -1.0004200e-01
   1.4990000e+03   5.8116190e+00  -1.0213200e-01  -9.3572000e-02  -1.8025000e-01   1.0009300e-01  -5.3003000e-02  -1.0004300e-01
   1.5000000e+03   5.8154920e+00   2.7660100e-01  -1.6318400e-01   3.6050000e-02   1.0009400e-01  -5.2516000e-02  -1.0004400e-01
   1.5010000e+03   5.8193780e+00   2.8070000e-02  -3.1846680e+00  -1.2875000e-01   1.0009500e-01  -5.2026000e-02  -1.0004400e-01
   1.5020000e+03   5.8232480e+00  -6.3768300e-01  -3.3963700e-01   1.3905000e-01   1.0009600e-01  -5.1532000e-02  -1.0004400e-01
   1.5030000e+03   5.8271290e+00  -4.4750000e-02  -3.2757540e+00  -3.2960000e-01   1.0009700e-01  -5.1038000e-02  -1.0004300e-01
   1.5040000e+03   5.8310160e+00  -1.0601000e-02  -2.0119400e+00   1.4420000e-01   1.0009800e-01  -5.0543000e-02  -1.0004200e-01
   1.5050000e+03   5.8348870e+00  -4.0887000e-02  -2.7700220e+00   5.1500000e-03   1.0009900e-01  -5.0048000e-02  -1.0004200e-01
   1.5060000e+03   5.8387820e+00  -1.4625900e-01  -1.8034160e+00   7.2100000e-02   1.0010000e-01  -4.9556000e-02  -1.0004100e-01
   1.5070000e+03   5.8426450e+00   1.1004200e-01  -1.8256190e+00   1.4935000e-01   1.0010100e-01  -4.9067000e-02  -1.0004100e-01
   1.5080000e+03   5.8465390e+00   4.0018000e-01  -5.6929400e-01   2.0600000e-02   1.0010100e-01  -4.8584000e-02  -1.0004100e-01
   1.5090000e+03   5.8504110e+00  -1.0416410e+00  -4.4081000e-02  -2.6780000e-01   1.0010100e-01  -4.8105000e-02  -1.0004100e-01
   1.5100000e+03   5.8542830e+00   1.1227200e-01  -2.5970600e-01  -1.6480000e-01   1.0010000e-01  -4.7632000e-02  -1.0004100e-01
   1.5110000e+03   5.8581620e+00   2.0465700e-01   7.7788700e-01   2.7295000e-01   1.0010000e-01  -4.7164000e-02  -1.0004100e-01
   1.5120000e+03   5.8620510e+00   9.9860000e-02   9.2892700e-01  -2.0085000e-01   1.0009900e-01  -4.6701000e-02  -1.0004100e-01
   1.5130000e+03   5.8659240e+00   1.0119700e-01   1.1692430e+00  -5.1500000e-03   1.0009900e-01  -4.6239000e-02  -1.0004100e-01
   1.5140000e+03   5.8698020e+00   2.3414200e-01   2.6106640e+00   7.2100000e-02   1.0009800e-01  -4.5780000e-02  -1.0004000e-01
   1.5150000e+03   5.8736910e+00   2.2749100e-01   2.1893340e+00  -6.6950000e-02   1.0009800e-01  -4.5320000e-02  -1.0004000e-01
   1.5160000e+03   5.8775620e+00  -1.1978800e-01   1.6527560e+00  -2.0600000e-02   1.0009700e-01  -4.4858000e-02  -1.0004100e-01
   1.5170000e+03   5.8814500e+00   1.1799800e-01   2.3991020e+00   4.4290000e-01   1.0009700e-01  -4.4394000e-02  -1.0004100e-01
   1.5180000e+03   5.8853200e+00   4.4180400e-01   1.3390570e+00  -1.5965000e-01   1.0009600e-01  -4.3926000e-02  -1.0004200e-01
   1.5190000e+03   5.8892100e+00   1.6020600e-01   1.1010020e+00  -2.2145000e-01   1.0009600e-01  -4.3455000e-02  -1.0004200e-01
   1.5200000e+03   5.8930800e+00   3.0723000e-02   6.3519600e-01   1.5450000e-01   1.0009600e-01  -4.2981000e-02  -1.0004200e-01
   1.5210000e+03   5.8969620e+00  -8.4406000e-02  -3.7799000e-02  -1.3390000e-01   1.0009700e-01  -4.2500000e-02  -1.0004200e-01
   1.5220000e+03   5.9008370e+00   2.2815700e-01  -3.0133000e-01  -9.7850000e-02   1.0009800e-01  -4.2015000e-02  -1.0004300e-01
   1.5230000e+03   5.9047190e+00  -1.3855200e-01  -1.3332970e+00   1.5450000e-02   1.0009900e-01  -4.1526000e-02  -1.0004300e-01
   1.5240000e+03   5.9085960e+00  -8.6752700e-01  -1.9227630e+00   1.0815000e-01   1.0010000e-01  -4.1034000e-02  -1.0004200e-01
   1.5250000e+03   5.9124850e+00   2.1583700e-01  -1.3783580e+00  -5.6650000e-02   1.0010200e-01  -4.0540000e-02  -1.0004100e-01
   1.5260000e+03   5.9163800e+00   1.0469000e-01  -2.8016710e+00   8.7550000e-02   1.0010300e-01  -4.0046000e-02  -1.0004100e-01
   1.5270000e+03   5.9202470e+00  -8.3468000e-02  -2.3617960e+00  -2.5750000e-02   1.0010300e-01  -3.9553000e-02  -1.0004100e-01
   1.5280000e+03   5.9241150e+00   2.6658600e-01  -1.4545580e+00   1.2875000e-01   1.0010300e-01  -3.9061000e-02  -1.0004100e-01
   1.5290000e+03   5.9280020e+00   6.9143600e-01  -2.0762060e+00  -4.1200000e-02   1.0010300e-01  -3.8573000e-02  -1.0004100e-01
   1.5300000e+03   5.9318650e+00   1.2386300e-01  -6.6995900e-01  -6.6950000e-02   1.0010300e-01  -3.8088000e-02  -1.0004100e-01
   1.5310000e+03   5.9357640e+00  -1.9839000e-02  -6.5048300e-01  -3.0900000e-02   1.0010200e-01  -3.7610000e-02  -1.0004100e-01
   1.5320000e+03   5.9396350e+00   9.9567000e-02  -8.0023000e-02  -1.8540000e-01   1.0010100e-01  -3.7134000e-02  -1.0004100e-01
   1.5330000e+03   5.9435230e+00   1.4501600e-01   1.7193900e-01   1.9055000e-01   1.0010100e-01  -3.6664000e-02  -1.0004100e-01
   1.5340000e+03   5.9473870e+00   1.9733200e-01   1.6337940e+00  -1.6995000e-01   1.0010000e-01  -3.6198000e-02  -1.0004100e-01
   1.5350000e+03   5.9512830e+00  -2.7263900e-01   4.7773600e-01  -1.0300000e-01   1.0009900e-01  -3.5735000e-02  -1.0004100e-01
   1.5360000e+03   5.9551440e+00   2.6038100e-01   2.2228600e+00  -4.6350000e-02   1.0009800e-01  -3.5274000e-02  -1.0004000e-01
   1.5370000e+03   5.9590400e+00  -6.1945400e-01   1.9535700e+00   2.2660000e-01   1.0009700e-01  -3.4812000e-02  -1.0004000e-01
   1.5380000e+03   5.9629100e+00   1.4326900e-01   2.3673190e+00  -2.3690000e-01   1.0009700e-01  -3.4350000e-02  -1.0004000e-01
   1.5390000e+03   5.9667980e+00   1.1233300e-01   1.2963490e+00   1.5450000e-02   1.0009600e-01  -3.3886000e-02  -1.0004000e-01
   1.5400000e+03   5.9706670e+00   1.6341300e-01   1.9840540e+00   2.2660000e-01   1.0009600e-01  -3.3419000e-02  -1.0004000e-01
   1.5410000e+03   5.9745570e+00   5.2014000e-02   7.9539200e-01  -5.6650000e-02   1.0009600e-01  -3.2949000e-02  -1.0004000e-01
   1.5420000e+03   5.9784270e+00   9.2319000e-02   4.9431100e-01   8.7550000e-02   1.0009500e-01  -3.2474000e-02  -1.0004000e-01
   1.5430000e+03   5.9823380e+00   3.0297000e-02   5.3704600e-01   3.6050000e-02   1.0009500e-01  -3.1995000e-02  -1.0004000e-01
   1.5440000e+03   5.9861410e+00   4.6160000e-03  -7.5447900e-01  -4.3260000e-01   1.0009600e-01  -3.1512000e-02  -1.0004000e-01
   1.5450000e+03   5.9900670e+00   1.5461400e-01  -2.5822200e-01   1.5965000e-01   1.0009600e-01  -3.1024000e-02  -1.0004000e-01
   1.5460000e+03   5.9939480e+00  -1.4881600e-01  -2.6560010e+00  -3.0900000e-02   1.0009700e-01  -3.0534000e-02  -1.0004000e-01
   1.5470000e+03   5.9978250e+00  -9.6380000e-02  -3.9153900e-01  -2.0600000e-02   1.0009800e-01  -3.0041000e-02  -1.0004000e-01
   1.5480000e+03   6.0017130e+00   9.1574000e-02  -3.2659340e+00   4.1200000e-02   1.0009800e-01  -2.9549000e-02  -1.0004000e-01
   1.5490000e+03   6.0055950e+00   3.5130000e-02  -1.3581070e+00  -1.2875000e-01   1.0009900e-01  -2.9057000e-02  -1.0004000e-01
   1.5500000e+03   6.0094670e+00  -9.7800000e-04  -1.9829110e+00   1.0815000e-01   1.0010000e-01  -2.8566000e-02  -1.0003900e-01
   1.5510000e+03   6.0133420e+00   9.9550000e-03  -1.7973180e+00  -5.6650000e-02   1.0010000e-01  -2.8078000e-02  -1.0003900e-01
   1.5520000e+03   6.0172320e+00   3.3796000e-02  -7.4090400e-01   7.2100000e-02   1.0010100e-01  -2.7593000e-02  -1.0003900e-01
   1.5530000e+03   6.0211040e+00   6.0903000e-02  -7.9598700e-01   8.2400000e-02   1.0010100e-01  -2.7113000e-02  -1.0004000e-01
   1.5540000e+03   6.0249760e+00   1.2965800e-01   1.6036700e-01  -1.5450000e-02   1.0010100e-01  -2.6637000e-02  -1.0004000e-01
   1.5550000e+03   6.0288710e+00  -7.9500900e-01   4.1840300e-01   2.1115000e-01   1.0010100e-01  -2.6166000e-02  -1.0004000e-01
   1.5560000e+03   6.0327440e+00  -7.3410000e-03   1.6401520e+00  -3.6050000e-02   1.0010100e-01  -2.5698000e-02  -1.0004000e-01
   1.5570000e+03   6.0366190e+00   1.7154800e-01   5.8955600e-01   2.0600000e-02   1.0010100e-01  -2.5234000e-02  -1.0004000e-01
   1.5580000e+03   6.0405080e+00   9.5616000e-02   1.9292170e+00  -1.1330000e-01   1.0010100e-01  -2.4771000e-02  -1.0004000e-01
   1.5590000e+03   6.0443900e+00  -4.3655000e-02   1.7002440e+00  -1.0300000e-02   1.0010100e-01  -2.4310000e-02  -1.0004000e-01
   1.5600000e+03   6.0482550e+00   5.8372000e-02   2.2244570e+00  -5.3560000e-01   1.0010000e-01  -2.3847000e-02  -1.0004000e-01
   1.5610000e+03   6.0521450e+00   1.1122400e-01   1.0085140e+00   2.5750000e-02   1.0010100e-01  -2.3382000e-02  -1.0003900e-01
   1.5620000e+03   6.0560160e+00   4.9079000e-02   1.9409270e+00   7.7250000e-02   1.0010100e-01  -2.2915000e-02  -1.0003900e-01
   1.5630000e+03   6.0598960e+00   4.5061600e-01   5.1564800e-01  -1.2875000e-01   1.0010100e-01  -2.2443000e-02  -1.0003800e-01
   1.5640000e+03   6.0637850e+00  -7.2350100e-01   5.3688000e-01   2.3175000e-01   1.0010000e-01  -2.1968000e-02  -1.0003700e-01
   1.5650000e+03   6.0676540e+00   3.4400000e-02   4.4890100e-01   1.9570000e-01   1.0010100e-01  -2.1489000e-02  -1.0003700e-01
   1.5660000e+03   6.0715440e+00   9.7915000e-02  -6.5443100e-01  -1.7510000e-01   1.0010100e-01  -2.1006000e-02  -1.0003700e-01
   1.5670000e+03   6.0754130e+00  -9.1500000e-04  -5.0885800e-01   2.0600000e-02   1.0010100e-01  -2.0519000e-02  -1.0003700e-01
   1.5680000e+03   6.0793020e+00  -9.6544000e-02  -2.0810310e+00   1.0300000e-01   1.0010100e-01  -2.0030000e-02  -1.0003800e-01
   1.5690000e+03   6.0831750e+00  -4.1097000e-02  -6.8848500e-01  -3.0900000e-02   1.0010100e-01  -1.9539000e-02  -1.0003900e-01
   1.5700000e+03   6.0870610e+00   3.1718100e-01  -2.8533060e+00  -7.2100000e-02   1.0010100e-01  -1.9048000e-02  -1.0003900e-01
   1.5710000e+03   6.0909320e+00   2.9054700e-01  -1.4283370e+00  -2.2660000e-01   1.0010100e-01  -1.8557000e-02  -1.0003900e-01
   1.5720000e+03   6.0948240e+00   1.6677000e-02  -1.8547740e+00   2.5750000e-02   1.0010100e-01  -1.8068000e-02  -1.0003900e-01
   1.5730000e+03   6.0987300e+00   8.5663000e-02  -1.7443130e+00  -1.9055000e-01   1.0010100e-01  -1.7581000e-02  -1.0003900e-01
   1.5740000e+03   6.1025710e+00   1.5694000e-02  -4.4566100e-01   1.4935000e-01   1.0010100e-01  -1.7097000e-02  -1.0003800e-01
   1.5750000e+03   6.1064580e+00   6.4781000e-02  -7.6994000e-01  -7.7250000e-02   1.0010100e-01  -1.6618000e-02  -1.0003800e-01
   1.5760000e+03   6.1103300e+00   8.7640000e-02   6.3347800e-01   1.1330000e-01   1.0010000e-01  -1.6142000e-02  -1.0003800e-01
   1.5770000e+03   6.1142130e+00   2.9521300e-01   1.6801700e-01   2.8325000e-01   1.0010000e-01  -1.5671000e-02  -1.0003800e-01
   1.5780000e+03   6.1180950e+00  -2.9490000e-03   1.6388070e+00  -1.3390000e-01   1.0010000e-01  -1.5203000e-02  -1.0003800e-01
   1.5790000e+03   6.1219740e+00   2.7617000e-02   3.9551000e-01   3.0900000e-01   1.0010000e-01  -1.4738000e-02  -1.0003900e-01
   1.5800000e+03   6.1258590e+00   5.1110000e-03   1.8390830e+00  -1.6480000e-01   1.0010000e-01  -1.4275000e-02  -1.0003900e-01
   1.5810000e+03   6.1297310e+00  -3.1985000e-02   2.0502740e+00   6.1800000e-02   1.0010000e-01  -1.3811000e-02  -1.0003900e-01
   1.5820000e+03   6.1336050e+00   2.1569700e-01   7.7759000e-01  -6.0770000e-01   1.0010000e-01  -1.3347000e-02  -1.0004000e-01
   1.5830000e+03   6.1374830e+00   1.2295700e-01   2.1102510e+00  -4.1200000e-02   1.0010000e-01  -1.2881000e-02  -1.0003900e-01
   1.5840000e+03   6.1413750e+00   1.5517800e-01   7.2542100e-01   1.0300000e-02   1.0010000e-01  -1.2411000e-02  -1.0003900e-01
   1.5850000e+03   6.1452410e+00   4.5340000e-02   7.8162500e-01  -2.3690000e-01   1.0010000e-01  -1.1938000e-02  -1.0003800e-01
   1.5860000e+03   6.1491240e+00   4.9894000e-02   1.7018600e-01   2.3690000e-01   1.0010000e-01  -1.1463000e-02  -1.0003700e-01
   1.5870000e+03   6.1530140e+00   1.9956000e-02   1.3167200e-01  -4.6350000e-02   1.0010000e-01  -1.0983000e-02  -1.0003600e-01
   1.5880000e+03   6.1568930e+00   5.7809000e-02  -3.3363500e-01   3.6050000e-02   1.0010000e-01  -1.0499000e-02  -1.0003500e-01
   1.5890000e+03   6.1607610e+00   2.2271700e-01  -5.5654400e-01  -1.3905000e-01   1.0010000e-01  -1.0013000e-02  -1.0003600e-01
   1.5900000e+03   6.1646490e+00   3.1075000e-02  -1.6291100e+00   1.0300000e-01   1.0010000e-01  -9.5240000e-03  -1.0003600e-01
   1.5910000e+03   6.1685200e+00  -5.1015000e-02  -1.0262240e+00   1.2360000e-01   1.0010100e-01  -9.0350000e-03  -1.0003700e-01
   1.5920000e+03   6.1724090e+00   3.3252000e-02  -2.0643020e+00   1.0300000e-02   1.0010100e-01  -8.5450000e-03  -1.0003800e-01
   1.5930000e+03   6.1762720e+00   1.8130000e-03  -1.5307450e+00   6.6950000e-02   1.0010100e-01  -8.0570000e-03  -1.0003800e-01
   1.5940000e+03   6.1801710e+00   5.2141000e-02  -1.3406590e+00  -4.1200000e-02   1.0010100e-01  -7.5690000e-03  -1.0003900e-01
   1.5950000e+03   6.1840420e+00   2.2641000e-02  -1.4722780e+00   5.1500000e-02   1.0010100e-01  -7.0840000e-03  -1.0003900e-01
   1.5960000e+03   6.1879250e+00  -1.6398000e-02  -4.2038100e-01   2.0600000e-02   1.0010100e-01  -6.6010000e-03  -1.0004000e-01
   1.5970000e+03   6.1917980e+00   4.1858000e-02  -4.4056400e-01  -9.2700000e-02   1.0010100e-01  -6.1230000e-03  -1.0003900e-01
   1.5980000e+03   6.1956920e+00   6.0733000e-02   2.7326800e-01   1.1330000e-01   1.0010100e-01  -5.6470000e-03  -1.0003900e-01
   1.5990000e+03   6.1995580e+00   1.7807300e-01   4.2877200e-01   1.3390000e-01   1.0010100e-01  -5.1750000e-03  -1.0003900e-01
   1.6000000e+03   6.2034460e+00  -1.2497500e-01   1.0866100e+00   1.1330000e-01   1.0010100e-01  -4.7070000e-03  -1.0003900e-01
   1.6010000e+03   6.2073090e+00   5.0738000e-02   5.9623300e-01   9.7850000e-02   1.0010100e-01  -4.2400000e-03  -1.0003900e-01
   1.6020000e+03   6.2112020e+00   9.6879000e-02   1.5446610e+00  -2.3690000e-01   1.0010100e-01  -3.7750000e-03  -1.0003800e-01
   1.6030000e+03   6.2150750e+00  -1.0130600e-01   1.6534020e+00  -5.1500000e-02   1.0010100e-01  -3.3100000e-03  -1.0003800e-01
   1.6040000e+03   6.2189630e+00   1.2137800e-01   1.1094760e+00  -5.7165000e-01   1.0010100e-01  -2.8440000e-03  -1.0003800e-01
   1.6050000e+03   6.2228360e+00   5.8487000e-02   1.6037060e+00  -1.0300000e-02   1.0010100e-01  -2.3760000e-03  -1.0003700e-01
   1.6060000e+03   6.2267230e+00   2.0235000e-02   9.2415300e-01   1.0300000e-02   1.0010100e-01  -1.9060000e-03  -1.0003700e-01
   1.6070000e+03   6.2305950e+00  -2.1999000e-02   5.6240000e-01   5.1500000e-03   1.0010100e-01  -1.4330000e-03  -1.0003600e-01
   1.6080000e+03   6.2344780e+00   1.2250300e-01   3.6169300e-01   2.5750000e-01   1.0010100e-01  -9.5700000e-04  -1.0003500e-01
   1.6090000e+03   6.2383470e+00   4.0654000e-02  -2.9362000e-02  -1.0300000e-01   1.0010100e-01  -4.7800000e-04  -1.0003500e-01
   1.6100000e+03   6.2422390e+00  -3.8000000e-05   1.2225000e-01   5.1500000e-02   1.0010100e-01   5.0000000e-06  -1.0003400e-01
   1.6110000e+03   6.2461090e+00   1.1694500e-01  -6.4045400e-01  -3.0900000e-02   1.0010100e-01   4.9000000e-04  -1.0003500e-01
   1.6120000e+03   6.2500000e+00   5.5340000e-02  -1.5109010e+00   2.3175000e-01   1.0010100e-01   9.7700000e-04  -1.0003600e-01
   1.6130000e+03   6.2538920e+00  -3.8560000e-03  -6.7972400e-01  -1.5965000e-01   1.0010100e-01   1.4660000e-03  -1.0003700e-01
   1.6140000e+03   6.2577440e+00   1.4669900e-01  -1.9456860e+00   1.4420000e-01   1.0010100e-01   1.9540000e-03  -1.0003800e-01
   1.6150000e+03   6.2616370e+00   9.9459000e-02  -1.4127680e+00  -2.5750000e-02   1.0010100e-01   2.4420000e-03  -1.0003800e-01
   1.6160000e+03   6.2655050e+00   3.7312000e-02  -1.5108280e+00   3.0900000e-02   1.0010100e-01   2.9290000e-03  -1.0003800e-01
   1.6170000e+03   6.2693960e+00   1.1293200e-01  -1.3147190e+00   1.3905000e-01   1.0010100e-01   3.4140000e-03  -1.0003800e-01
   1.6180000e+03   6.2732660e+00   7.4449000e-02  -6.5474000e-01  -8.2400000e-02   1.0010100e-01   3.8970000e-03  -1.0003800e-01
   1.6190000e+03   6.2771440e+00   4.5185000e-02  -5.5711200e-01   1.0300000e-01   1.0010100e-01   4.3760000e-03  -1.0003800e-01
   1.6200000e+03   6.2810250e+00   3.3457000e-02   1.5678600e-01   2.0600000e-02   1.0010100e-01   4.8530000e-03  -1.0003800e-01
   1.6210000e+03   6.2849040e+00   1.5979700e-01   2.9498000e-01   2.0600000e-02   1.0010100e-01   5.3260000e-03  -1.0003800e-01
   1.6220000e+03   6.2887850e+00  -1.3059000e-01   8.0550600e-01   1.0815000e-01   1.0010100e-01   5.7960000e-03  -1.0003700e-01
   1.6230000e+03   6.2926360e+00  -2.1704000e-02   8.8000900e-01  -1.5965000e-01   1.0010100e-01   6.2640000e-03  -1.0003700e-01
   1.6240000e+03   6.2965100e+00   2.1685000e-02   1.0712580e+00  -2.0600000e-01   1.0010100e-01   6.7300000e-03  -1.0003600e-01
   1.6250000e+03   6.3003760e+00   7.6371000e-02   1.2627330e+00  -1.9570000e-01   1.0010100e-01   7.1960000e-03  -1.0003600e-01
   1.6260000e+03   6.3042550e+00  -1.3840000e-02   1.8239540e+00  -2.4205000e-01   1.0010100e-01   7.6620000e-03  -1.0003500e-01
   1.6270000e+03   6.3081360e+00   3.5711000e-02   7.2921700e-01  -1.3390000e-01   1.0010100e-01   8.1300000e-03  -1.0003500e-01
   1.6280000e+03   6.3120400e+00  -1.2927000e-02   1.5745700e+00   1.1330000e-01   1.0010100e-01   8.5990000e-03  -1.0003400e-01
   1.6290000e+03   6.3159430e+00  -6.1300000e-04   3.9124300e-01   4.6350000e-02   1.0010100e-01   9.0720000e-03  -1.0003300e-01
   1.6300000e+03   6.3198170e+00  -1.5761000e-02   5.7683400e-01   1.8025000e-01   1.0010100e-01   9.5470000e-03  -1.0003300e-01
   1.6310000e+03   6.3236960e+00   6.1281800e-01   4.9526800e-01   1.1845000e-01   1.0010100e-01   1.0025000e-02  -1.0003300e-01
   1.6320000e+03   6.3275770e+00   1.6921900e-01  -3.4405000e-01  -4.6350000e-02   1.0010100e-01   1.0506000e-02  -1.0003300e-01
   1.6330000e+03   6.3314460e+00   5.6631000e-02  -2.1897300e-01   7.7250000e-02   1.0010100e-01   1.0991000e-02  -1.0003400e-01
   1.6340000e+03   6.3352990e+00   6.5619000e-02  -1.4904140e+00   1.5450000e-02   1.0010000e-01   1.1477000e-02  -1.0003500e-01
   1.6350000e+03   6.3391800e+00   7.7237000e-02  -6.1951400e-01  -2.6265000e-01   1.0010000e-01   1.1964000e-02  -1.0003600e-01
   1.6360000e+03   6.3430500e+00   3.2984400e-01  -2.0175950e+00   1.3905000e-01   1.0010000e-01   1.2452000e-02  -1.0003600e-01
   1.6370000e+03   6.3469290e+00   1.2346300e-01  -1.3128980e+00  -2.7295000e-01   1.0009900e-01   1.2940000e-02  -1.0003600e-01
   1.6380000e+03   6.3508140e+00   4.6702000e-02  -1.4565180e+00   8.2400000e-02   1.0009900e-01   1.3427000e-02  -1.0003500e-01
   1.6390000e+03   6.3547250e+00   1.6500600e-01  -1.4877950e+00  -3.0900000e-02   1.0009900e-01   1.3913000e-02  -1.0003500e-01
   1.6400000e+03   6.3586150e+00   9.8746000e-02  -4.4747800e-01  -1.2360000e-01   1.0009900e-01   1.4396000e-02  -1.0003500e-01
   1.6410000e+03   6.3624910e+00   1.0749400e-01  -7.6024000e-01   2.6780000e-01   1.0009800e-01   1.4877000e-02  -1.0003400e-01
   1.6420000e+03   6.3663720e+00   1.4695900e-01   1.5080800e-01  -1.0815000e-01   1.0009800e-01   1.5354000e-02  -1.0003400e-01
   1.6430000e+03   6.3702510e+00   5.4354000e-02  -7.1834000e-02   1.8025000e-01   1.0009700e-01   1.5828000e-02  -1.0003400e-01
   1.6440000e+03   6.3741030e+00   1.5695000e-02   1.0522600e+00   2.4205000e-01   1.0009700e-01   1.6299000e-02  -1.0003400e-01
   1.6450000e+03   6.3779760e+00   4.4466000e-02   6.4711000e-01  -4.1200000e-02   1.0009700e-01   1.6768000e-02  -1.0003400e-01
   1.6460000e+03   6.3818440e+00  -4.0870000e-02   1.1337580e+00   2.1115000e-01   1.0009800e-01   1.7234000e-02  -1.0003400e-01
   1.6470000e+03   6.3857240e+00   2.8956000e-02   1.4686580e+00  -2.2145000e-01   1.0009800e-01   1.7701000e-02  -1.0003400e-01
   1.6480000e+03   6.3896030e+00  -4.9400000e-04   1.0861390e+00  -1.4935000e-01   1.0009800e-01   1.8167000e-02  -1.0003400e-01
   1.6490000e+03   6.3934970e+00   4.8789000e-02   1.4988020e+00  -1.3905000e-01   1.0009900e-01   1.8635000e-02  -1.0003400e-01
   1.6500000e+03   6.3974050e+00   2.1660000e-02   8.9613500e-01  -1.9055000e-01   1.0009900e-01   1.9104000e-02  -1.0003300e-01
   1.6510000e+03   6.4012890e+00  -1.5279000e-02   9.3402800e-01  -6.1800000e-02   1.0009900e-01   1.9577000e-02  -1.0003300e-01
   1.6520000e+03   6.4051640e+00   8.8542000e-02   2.8697700e-01  -7.2100000e-02   1.0010000e-01   2.0052000e-02  -1.0003200e-01
   1.6530000e+03   6.4090430e+00   1.7563200e-01   4.4195200e-01   2.2660000e-01   1.0010000e-01   2.0529000e-02  -1.0003100e-01
   1.6540000e+03   6.4129250e+00   1.1630200e-01  -5.2700000e-04  -4.1200000e-02   1.0010000e-01   2.1010000e-02  -1.0003000e-01
   1.6550000e+03   6.4167740e+00  -9.2718000e-01  -6.8645700e-01  -4.6350000e-02   1.0010000e-01   2.1493000e-02  -1.0003000e-01
   1.6560000e+03   6.4206510e+00   1.7315600e-01  -7.0769000e-01   1.5965000e-01   1.0010000e-01   2.1979000e-02  -1.0003000e-01
   1.6570000e+03   6.4245190e+00   1.1409800e-01  -9.5952600e-01  -7.2100000e-02   1.0010000e-01   2.2466000e-02  -1.0003000e-01
   1.6580000e+03   6.4283980e+00   1.8139200e-01  -1.7299730e+00   2.3690000e-01   1.0009900e-01   2.2953000e-02  -1.0003100e-01
   1.6590000e+03   6.4322790e+00   1.3728700e-01  -1.3352880e+00  -2.0085000e-01   1.0009900e-01   2.3441000e-02  -1.0003200e-01
   1.6600000e+03   6.4361890e+00   8.0362000e-02  -1.2006040e+00   9.7850000e-02   1.0009900e-01   2.3927000e-02  -1.0003200e-01
   1.6610000e+03   6.4400820e+00   1.8684000e-01  -1.4847220e+00   5.6650000e-02   1.0009900e-01   2.4413000e-02  -1.0003200e-01
   1.6620000e+03   6.4439620e+00  -8.6909800e-01  -5.9664900e-01  -1.4420000e-01   1.0010000e-01   2.4896000e-02  -1.0003200e-01
   1.6630000e+03   6.4478390e+00   5.9846000e-02  -5.5042500e-01   2.7295000e-01   1.0010000e-01   2.5376000e-02  -1.0003200e-01
   1.6640000e+03   6.4517240e+00   1.2661900e-01  -9.6950000e-02  -1.6480000e-01   1.0010000e-01   2.5854000e-02  -1.0003200e-01
   1.6650000e+03   6.4555860e+00   8.5835000e-02  -1.0827430e+00   9.2700000e-02   1.0010000e-01   2.6329000e-02  -1.0003100e-01
   1.6660000e+03   6.4594400e+00   5.0800000e-03   7.4437500e-01   3.1415000e-01   1.0010100e-01   2.6800000e-02  -1.0003100e-01
   1.6670000e+03   6.4633270e+00   2.4345000e-02   8.1388800e-01  -1.4935000e-01   1.0010100e-01   2.7270000e-02  -1.0003100e-01
   1.6680000e+03   6.4671940e+00  -5.1031000e-02   7.9552000e-01   7.2100000e-02   1.0010100e-01   2.7737000e-02  -1.0003000e-01
   1.6690000e+03   6.4710730e+00   3.2229000e-02   1.3235970e+00  -2.4720000e-01   1.0010100e-01   2.8204000e-02  -1.0003000e-01
   1.6700000e+03   6.4749530e+00  -9.2520000e-02   1.2389500e+00  -1.6995000e-01   1.0010100e-01   2.8671000e-02  -1.0002900e-01
   1.6710000e+03   6.4788680e+00  -5.9100000e-03   1.0083940e+00  -1.0300000e-01   1.0010100e-01   2.9139000e-02  -1.0002900e-01
   1.6720000e+03   6.4827620e+00   1.3121000e-02   1.0730970e+00  -2.3175000e-01   1.0010200e-01   2.9609000e-02  -1.0002800e-01
   1.6730000e+03   6.4866450e+00   1.4742000e-02   7.0106700e-01   2.2660000e-01   1.0010200e-01   3.0081000e-02  -1.0002700e-01
   1.6740000e+03   6.4905160e+00   7.5474000e-02   4.3017400e-01  -3.6050000e-02   1.0010200e-01   3.0556000e-02  -1.0002600e-01
   1.6750000e+03   6.4943920e+00   7.4587000e-02   2.2941200e-01   2.8325000e-01   1.0010100e-01   3.1033000e-02  -1.0002600e-01
   1.6760000e+03   6.4982770e+00  -1.8416000e-02   2.2426000e-01  -4.1200000e-02   1.0010100e-01   3.1513000e-02  -1.0002500e-01
   1.6770000e+03   6.5021630e+00   3.8608600e-01  -4.4328600e-01  -2.0085000e-01   1.0010000e-01   3.1996000e-02  -1.0002600e-01
   1.6780000e+03   6.5060340e+00   8.5537000e-02  -7.7386000e-01   1.3390000e-01   1.0010000e-01   3.2481000e-02  -1.0002600e-01
   1.6790000e+03   6.5099220e+00   2.1373000e-02  -5.6206400e-01  -1.0815000e-01   1.0009900e-01   3.2967000e-02  -1.0002700e-01
   1.6800000e+03   6.5137880e+00  -3.2712800e-01  -1.4450090e+00   1.0815000e-01   1.0009900e-01   3.3453000e-02  -1.0002700e-01
   1.6810000e+03   6.5176780e+00   1.4237400e-01  -1.1034500e+00  -2.6780000e-01   1.0009900e-01   3.3940000e-02  -1.0002800e-01
   1.6820000e+03   6.5215500e+00   7.4904000e-02  -1.4112710e+00   1.0300000e-01   1.0009800e-01   3.4425000e-02  -1.0002700e-01
   1.6830000e+03   6.5254390e+00   1.6108100e-01  -1.0923570e+00   6.6950000e-02   1.0009800e-01   3.4910000e-02  -1.0002700e-01
   1.6840000e+03   6.5293070e+00  -1.0472430e+00  -9.3328400e-01  -3.6050000e-02   1.0009800e-01   3.5394000e-02  -1.0002700e-01
   1.6850000e+03   6.5332020e+00   7.9325000e-02  -4.2122700e-01   1.0815000e-01   1.0009800e-01   3.5875000e-02  -1.0002700e-01
   1.6860000e+03   6.5370650e+00   1.3650700e-01  -3.0967200e-01   4.6350000e-02   1.0009800e-01   3.6353000e-02  -1.0002700e-01
   1.6870000e+03   6.5409470e+00   1.5176000e-01   1.7168000e-01   8.7550000e-02   1.0009800e-01   3.6829000e-02  -1.0002600e-01
   1.6880000e+03   6.5448470e+00   1.0421800e-01   2.7157500e-01  -3.0900000e-02   1.0009800e-01   3.7302000e-02  -1.0002600e-01
   1.6890000e+03   6.5487050e+00  -7.4346000e-02   9.3109900e-01   1.0300000e-01   1.0009800e-01   3.7772000e-02  -1.0002600e-01
   1.6900000e+03   6.5525960e+00  -2.5461000e-02   4.5899100e-01  -5.1500000e-03   1.0009800e-01   3.8241000e-02  -1.0002600e-01
   1.6910000e+03   6.5564650e+00   1.4917900e-01   9.6120400e-01  -2.7295000e-01   1.0009900e-01   3.8709000e-02  -1.0002600e-01
   1.6920000e+03   6.5603530e+00  -7.9348000e-02   9.6993900e-01  -7.7250000e-02   1.0009900e-01   3.9177000e-02  -1.0002500e-01
   1.6930000e+03   6.5642240e+00   2.6660500e-01   1.4208500e+00  -2.6780000e-01   1.0010000e-01   3.9645000e-02  -1.0002500e-01
   1.6940000e+03   6.5681130e+00   1.9488000e-02   6.2400600e-01   5.1500000e-03   1.0010000e-01   4.0115000e-02  -1.0002400e-01
   1.6950000e+03   6.5719800e+00   8.8530000e-02   1.1928670e+00   3.6050000e-02   1.0010000e-01   4.0587000e-02  -1.0002300e-01
   1.6960000e+03   6.5758640e+00   8.5402000e-02   5.8480500e-01   1.0300000e-02   1.0010000e-01   4.1061000e-02  -1.0002300e-01
   1.6970000e+03   6.5797480e+00   1.1590600e-01   8.7027000e-02   2.4205000e-01   1.0010000e-01   4.1538000e-02  -1.0002200e-01
   1.6980000e+03   6.5836220e+00   2.5799000e-02   5.1191000e-01   8.7550000e-02   1.0010000e-01   4.2016000e-02  -1.0002200e-01
   1.6990000e+03   6.5875120e+00   1.7512600e-01  -1.5839200e-01  -5.1500000e-03   1.0010000e-01   4.2497000e-02  -1.0002200e-01
   1.7000000e+03   6.5913890e+00   1.4311200e-01  -1.9503300e-01  -4.1200000e-02   1.0010000e-01   4.2980000e-02  -1.0002300e-01
   1.7010000e+03   6.5952840e+00   1.1913900e-01  -9.3737300e-01  -5.1500000e-02   1.0009900e-01   4.3464000e-02  -1.0002400e-01
   1.7020000e+03   6.5991370e+00  -7.4448000e-02  -3.1483400e-01   2.0600000e-02   1.0009800e-01   4.3949000e-02  -1.0002400e-01
   1.7030000e+03   6.6030300e+00   1.9632200e-01  -1.5983080e+00   6.1800000e-02   1.0009700e-01   4.4435000e-02  -1.0002400e-01
   1.7040000e+03   6.6068990e+00   2.4505000e-01  -8.7813600e-01  -1.8025000e-01   1.0009600e-01   4.4921000e-02  -1.0002400e-01
   1.7050000e+03   6.6107780e+00   1.3449700e-01  -1.3039240e+00   3.0900000e-02   1.0009500e-01   4.5406000e-02  -1.0002400e-01
   1.7060000e+03   6.6146700e+00  -6.0434100e-01  -1.0943770e+00   1.0300000e-02   1.0009400e-01   4.5890000e-02  -1.0002300e-01
   1.7070000e+03   6.6185440e+00   3.2547100e-01  -6.9441600e-01   4.1200000e-02   1.0009400e-01   4.6372000e-02  -1.0002300e-01
   1.7080000e+03   6.6224190e+00   2.8086900e-01  -5.0162300e-01  -5.6650000e-02   1.0009300e-01   4.6853000e-02  -1.0002300e-01
   1.7090000e+03   6.6263020e+00  -1.4251000e-02  -3.1527000e-01  -4.1200000e-02   1.0009200e-01   4.7331000e-02  -1.0002300e-01
   1.7100000e+03   6.6301840e+00   6.9851000e-02   1.3845200e-01   6.1800000e-02   1.0009100e-01   4.7807000e-02  -1.0002200e-01
   1.7110000e+03   6.6340650e+00   1.0000800e-01   5.7676000e-02   1.5450000e-02   1.0009100e-01   4.8280000e-02  -1.0002200e-01
   1.7120000e+03   6.6379310e+00  -6.7508000e-02   7.1076500e-01   1.9055000e-01   1.0009100e-01   4.8751000e-02  -1.0002200e-01
   1.7130000e+03   6.6418210e+00   7.6060000e-02   4.6317700e-01  -1.5450000e-01   1.0009100e-01   4.9220000e-02  -1.0002200e-01
   1.7140000e+03   6.6456910e+00   7.2251000e-02   9.6366300e-01   9.7850000e-02   1.0009000e-01   4.9689000e-02  -1.0002200e-01
   1.7150000e+03   6.6495800e+00   5.9778000e-02   7.0247900e-01  -7.2100000e-02   1.0009000e-01   5.0158000e-02  -1.0002200e-01
   1.7160000e+03   6.6534500e+00  -6.7690000e-02   1.0102310e+00  -9.7850000e-02   1.0009000e-01   5.0627000e-02  -1.0002200e-01
   1.7170000e+03   6.6573300e+00  -5.8240000e-02   1.0896730e+00   5.1500000e-02   1.0009100e-01   5.1097000e-02  -1.0002100e-01
   1.7180000e+03   6.6612290e+00   1.5824000e-01   5.6450100e-01  -2.0600000e-01   1.0009100e-01   5.1569000e-02  -1.0002100e-01
   1.7190000e+03   6.6650900e+00   5.7007000e-02   7.0754200e-01   1.5450000e-02   1.0009100e-01   5.2043000e-02  -1.0002100e-01
   1.7200000e+03   6.6689730e+00   1.6139100e-01   5.2094600e-01   1.4420000e-01   1.0009000e-01   5.2519000e-02  -1.0002000e-01
   1.7210000e+03   6.6728490e+00   2.9938000e-02   4.2522800e-01   7.2100000e-02   1.0008900e-01   5.2997000e-02  -1.0002000e-01
   1.7220000e+03   6.6767410e+00   4.1668400e-01  -1.4702400e-01   1.5450000e-02   1.0008900e-01   5.3477000e-02  -1.0001900e-01
   1.7230000e+03   6.6806070e+00   1.9067500e-01  -4.0651000e-02  -1.1845000e-01   1.0008800e-01   5.3958000e-02  -1.0001900e-01
   1.7240000e+03   6.6844960e+00   1.6612300e-01  -2.6886200e-01   1.0300000e-01   1.0008700e-01   5.4442000e-02  -1.0001900e-01
   1.7250000e+03   6.6883750e+00   3.0088600e-01  -9.2869400e-01  -1.5450000e-02   1.0008600e-01   5.4926000e-02  -1.0002000e-01
   1.7260000e+03   6.6922470e+00  -6.9805600e-01  -8.5498100e-01   9.2700000e-02   1.0008600e-01   5.5411000e-02  -1.0002000e-01
   1.7270000e+03   6.6961390e+00  -1.1881450e+00  -1.2630830e+00  -5.1500000e-02   1.0008600e-01   5.5897000e-02  -1.0002000e-01
   1.7280000e+03   6.7000060e+00   3.2803500e-01  -1.1171100e+00  -1.0300000e-01   1.0008500e-01   5.6382000e-02  -1.0002000e-01
   1.7290000e+03   6.7038950e+00   9.5434000e-02  -9.4384700e-01   4.6350000e-02   1.0008500e-01   5.6866000e-02  -1.0002000e-01
   1.7300000e+03   6.7077620e+00   1.9563300e-01  -8.3040900e-01  -1.5450000e-02   1.0008600e-01   5.7349000e-02  -1.0002000e-01
   1.7310000e+03   6.7116560e+00   9.9763000e-02  -5.1573000e-01  -1.3905000e-01   1.0008600e-01   5.7831000e-02  -1.0001900e-01
   1.7320000e+03   6.7155220e+00   8.0108000e-02  -5.4722600e-01  -5.1500000e-03   1.0008700e-01   5.8310000e-02  -1.0001900e-01
   1.7330000e+03   6.7194000e+00  -8.8512700e-01  -8.2713000e-02  -1.2875000e-01   1.0008700e-01   5.8787000e-02  -1.0001900e-01
   1.7340000e+03   6.7232820e+00   3.0428000e-02  -1.1544000e-02   1.1330000e-01   1.0008800e-01   5.9262000e-02  -1.0001900e-01
   1.7350000e+03   6.7271630e+00   1.1334100e-01   2.5300300e-01  -1.0300000e-02   1.0008800e-01   5.9734000e-02  -1.0001800e-01
   1.7360000e+03   6.7310400e+00   1.8015000e-02   7.5929600e-01   1.3390000e-01   1.0008800e-01   6.0205000e-02  -1.0001800e-01
   1.7370000e+03   6.7349320e+00  -3.6210000e-03   6.2916400e-01   3.0900000e-02   1.0008900e-01   6.0675000e-02  -1.0001800e-01
   1.7380000e+03   6.7388000e+00  -6.7456000e-02   1.0502130e+00  -4.1200000e-02   1.0009000e-01   6.1144000e-02  -1.0001800e-01
   1.7390000e+03   6.7426870e+00  -5.0411000e-02   6.7333600e-01   1.5450000e-02   1.0009200e-01   6.1614000e-02  -1.0001800e-01
   1.7400000e+03   6.7465710e+00  -1.4559700e-01   9.4818900e-01  -2.1115000e-01   1.0009200e-01   6.2084000e-02  -1.0001800e-01
   1.7410000e+03   6.7504360e+00   4.1261000e-02   8.9022100e-01   1.0300000e-02   1.0009300e-01   6.2556000e-02  -1.0001800e-01
   1.7420000e+03   6.7543260e+00  -4.2420000e-03   6.6380800e-01  -1.0300000e-01   1.0009400e-01   6.3029000e-02  -1.0001800e-01
   1.7430000e+03   6.7581930e+00  -6.5547000e-02   6.3233800e-01   5.1500000e-02   1.0009400e-01   6.3504000e-02  -1.0001700e-01
   1.7440000e+03   6.7620810e+00  -2.0262000e-02   3.3235900e-01   6.6950000e-02   1.0009400e-01   6.3981000e-02  -1.0001700e-01
   1.7450000e+03   6.7659520e+00   9.5139000e-02  -1.3709000e-02  -5.6650000e-02   1.0009400e-01   6.4460000e-02  -1.0001700e-01
   1.7460000e+03   6.7698300e+00   1.0474900e-01  -2.4880000e-01  -3.0900000e-02   1.0009300e-01   6.4941000e-02  -1.0001600e-01
   1.7470000e+03   6.7737130e+00   8.8015000e-02  -1.0299400e-01   7.2100000e-02   1.0009100e-01   6.5424000e-02  -1.0001600e-01
   1.7480000e+03   6.7775960e+00   3.5370000e-01  -1.0220320e+00  -3.0900000e-02   1.0009000e-01   6.5908000e-02  -1.0001600e-01
   1.7490000e+03   6.7814720e+00  -6.6691000e-02  -4.2640300e-01   7.7250000e-02   1.0008800e-01   6.6393000e-02  -1.0001600e-01
   1.7500000e+03   6.7853500e+00  -8.7458300e-01  -1.6009690e+00   0.0000000e+00   1.0008700e-01   6.6878000e-02  -1.0001600e-01
   1.7510000e+03   6.7892280e+00   6.0173500e-01  -6.2729900e-01  -1.0300000e-02   1.0008500e-01   6.7363000e-02  -1.0001600e-01
   1.7520000e+03   6.7931110e+00   2.4307600e-01  -1.0936850e+00  -2.0600000e-02   1.0008400e-01   6.7847000e-02  -1.0001600e-01
   1.7530000e+03   6.7969980e+00  -1.4823800e-01  -8.9974700e-01  -2.5750000e-02   1.0008300e-01   6.8329000e-02  -1.0001600e-01
   1.7540000e+03   6.8008760e+00   2.3432900e-01  -5.2802700e-01  -4.6350000e-02   1.0008200e-01   6.8811000e-02  -1.0001600e-01
   1.7550000e+03   6.8047590e+00  -5.7772400e-01  -4.8995600e-01  -1.0815000e-01   1.0008100e-01   6.9290000e-02  -1.0001600e-01
   1.7560000e+03   6.8086320e+00   1.4446000e-02  -1.1646800e-01  -5.1500000e-02   1.0008000e-01   6.9767000e-02  -1.0001500e-01
   1.7570000e+03   6.8125230e+00   2.0148900e-01   7.4441000e-02  -6.6950000e-02   1.0008000e-01   7.0241000e-02  -1.0001500e-01
   1.7580000e+03   6.8163880e+00   2.9743000e-02   4.6208900e-01   2.1115000e-01   1.0008000e-01   7.0714000e-02  -1.0001500e-01
   1.7590000e+03   6.8202670e+00  -3.5310000e-02   6.9545000e-01   1.3390000e-01   1.0008000e-01   7.1185000e-02  -1.0001500e-01
   1.7600000e+03   6.8241460e+00   1.8972800e-01   6.2557100e-01  -5.6650000e-02   1.0008000e-01   7.1655000e-02  -1.0001400e-01
   1.7610000e+03   6.8280260e+00  -2.6537000e-02   1.1206450e+00   1.1330000e-01   1.0008100e-01   7.2125000e-02  -1.0001400e-01
   1.7620000e+03   6.8319130e+00  -2.5120000e-02   6.0321600e-01  -1.2360000e-01   1.0008100e-01   7.2595000e-02  -1.0001400e-01
   1.7630000e+03   6.8357880e+00   1.2421300e-01   9.3824300e-01  -1.6480000e-01   1.0008200e-01   7.3065000e-02  -1.0001500e-01
   1.7640000e+03   6.8396760e+00  -6.0697800e-01   7.8863100e-01  -8.2400000e-02   1.0008200e-01   7.3537000e-02  -1.0001500e-01
   1.7650000e+03   6.8435360e+00   1.1547900e-01   5.9224800e-01  -2.0600000e-02   1.0008300e-01   7.4010000e-02  -1.0001500e-01
   1.7660000e+03   6.8474380e+00   2.2637200e-01   5.4789200e-01   6.1800000e-02   1.0008300e-01   7.4486000e-02  -1.0001400e-01
   1.7670000e+03   6.8513010e+00   1.5329500e-01   2.5721600e-01  -2.5750000e-02   1.0008200e-01   7.4963000e-02  -1.0001400e-01
   1.7680000e+03   6.8551910e+00   7.8199000e-02  -5.8589000e-02   1.5450000e-02   1.0008200e-01   7.5443000e-02  -1.0001300e-01
   1.7690000e+03   6.8590660e+00   4.1690600e-01  -9.1779000e-02  -9.7850000e-02   1.0008100e-01   7.5924000e-02  -1.0001300e-01
   1.7700000e+03   6.8629510e+00   2.5643100e-01  -2.9088900e-01   1.5450000e-02   1.0007900e-01   7.6406000e-02  -1.0001300e-01
   1.7710000e+03   6.8668180e+00   4.1767800e-01  -6.5364000e-01   3.0900000e-02   1.0007800e-01   7.6890000e-02  -1.0001300e-01
   1.7720000e+03   6.8707230e+00   3.7218100e-01  -6.5961800e-01   3.0900000e-02   1.0007600e-01   7.7375000e-02  -1.0001300e-01
   1.7730000e+03   6.8745930e+00   2.2222900e-01  -1.0553030e+00   5.1500000e-02   1.0007500e-01   7.7860000e-02  -1.0001300e-01
   1.7740000e+03   6.8784590e+00   3.5624300e-01  -8.7366100e-01  -6.6950000e-02   1.0007300e-01   7.8344000e-02  -1.0001300e-01
   1.7750000e+03   6.8823400e+00   1.7593200e-01  -9.6290500e-01   2.5750000e-02   1.0007200e-01   7.8828000e-02  -1.0001300e-01
   1.7760000e+03   6.8862280e+00   2.7904200e-01  -7.3105500e-01  -5.1500000e-02   1.0007000e-01   7.9310000e-02  -1.0001300e-01
   1.7770000e+03   6.8901010e+00   1.7647100e-01  -5.8246500e-01  -1.4935000e-01   1.0006900e-01   7.9791000e-02  -1.0001300e-01
   1.7780000e+03   6.8939860e+00   3.5593500e-01  -1.9126600e-01   1.0300000e-02   1.0006800e-01   8.0270000e-02  -1.0001300e-01
   1.7790000e+03   6.8978580e+00   1.3605400e-01  -8.9159000e-02  -1.3390000e-01   1.0006700e-01   8.0747000e-02  -1.0001300e-01
   1.7800000e+03   6.9017380e+00   1.5418700e-01   1.1118800e-01  -6.6950000e-02   1.0006700e-01   8.1222000e-02  -1.0001200e-01
   1.7810000e+03   6.9056120e+00   3.2205400e-01   2.8888100e-01   1.4935000e-01   1.0006600e-01   8.1695000e-02  -1.0001200e-01
   1.7820000e+03   6.9095280e+00   4.4935000e-02   4.5627100e-01   2.1630000e-01   1.0006600e-01   8.2166000e-02  -1.0001100e-01
   1.7830000e+03   6.9133830e+00   2.1247900e-01   7.9234500e-01  -2.0600000e-02   1.0006600e-01   8.2637000e-02  -1.0001100e-01
   1.7840000e+03   6.9172530e+00   5.2202000e-02   6.0087700e-01   1.5965000e-01   1.0006500e-01   8.3107000e-02  -1.0001100e-01
   1.7850000e+03   6.9211430e+00  -7.2125500e-01   5.8497900e-01  -1.2360000e-01   1.0006500e-01   8.3577000e-02  -1.0001100e-01
   1.7860000e+03   6.9250110e+00  -1.2799060e+00   5.8506800e-01   4.1200000e-02   1.0006400e-01   8.4048000e-02  -1.0001100e-01
   1.7870000e+03   6.9289020e+00   3.0756800e-01   8.0770500e-01  -7.7250000e-02   1.0006300e-01   8.4520000e-02  -1.0001200e-01
   1.7880000e+03   6.9327710e+00  -4.0004000e-01   5.4787500e-01  -1.1845000e-01   1.0006200e-01   8.4994000e-02  -1.0001200e-01
   1.7890000e+03   6.9366550e+00   5.0613700e-01   5.3684500e-01  -9.2700000e-02   1.0006100e-01   8.5469000e-02  -1.0001100e-01
   1.7900000e+03   6.9405390e+00   3.0673200e-01   5.3161000e-01  -1.0815000e-01   1.0006000e-01   8.5946000e-02  -1.0001100e-01
   1.7910000e+03   6.9443870e+00   2.7194000e-02   1.6743700e-01   9.2700000e-02   1.0005800e-01   8.6425000e-02  -1.0001000e-01
   1.7920000e+03   6.9482890e+00  -4.9254400e-01  -4.6356000e-02  -2.0600000e-01   1.0005600e-01   8.6905000e-02  -1.0000900e-01
   1.7930000e+03   6.9521670e+00   2.1427400e-01  -3.5767400e-01  -1.5450000e-02   1.0005300e-01   8.7386000e-02  -1.0000800e-01
   1.7940000e+03   6.9560470e+00   3.0600200e-01  -1.8979900e-01  -5.1500000e-03   1.0005000e-01   8.7869000e-02  -1.0000800e-01
   1.7950000e+03   6.9599390e+00   5.2244300e-01  -6.3078300e-01   1.4935000e-01   1.0004700e-01   8.8352000e-02  -1.0000700e-01
   1.7960000e+03   6.9638080e+00   2.1575000e-01  -6.5902600e-01   1.0300000e-02   1.0004400e-01   8.8836000e-02  -1.0000700e-01
   1.7970000e+03   6.9676900e+00   4.8792000e-02  -8.6366400e-01   6.6950000e-02   1.0004200e-01   8.9320000e-02  -1.0000800e-01
   1.7980000e+03   6.9715650e+00  -9.8520200e-01  -9.7915500e-01   9.7850000e-02   1.0003900e-01   8.9804000e-02  -1.0000700e-01
   1.7990000e+03   6.9754490e+00   2.6340900e-01  -9.0863300e-01   1.0300000e-02   1.0003600e-01   9.0286000e-02  -1.0000700e-01
   1.8000000e+03   6.9793410e+00   4.4280900e-01  -4.8335500e-01   2.0600000e-02   1.0003400e-01   9.0768000e-02  -1.0000800e-01
   1.8010000e+03   6.9831990e+00   2.7117100e-01  -6.1985500e-01   0.0000000e+00   1.0003200e-01   9.1248000e-02  -1.0000800e-01
   1.8020000e+03   6.9870950e+00  -5.3603700e-01  -5.0353700e-01   2.5750000e-02   1.0003100e-01   9.1727000e-02  -1.0000700e-01
   1.8030000e+03   6.9909550e+00   3.6062400e-01   9.8719000e-02  -8.2400000e-02   1.0003000e-01   9.2203000e-02  -1.0000700e-01
   1.8040000e+03   6.9948550e+00  -5.6726500e-01  -2.0244200e-01  -1.0815000e-01   1.0002900e-01   9.2678000e-02  -1.0000600e-01
   1.8050000e+03   6.9987330e+00   1.4900500e-01   4.1622700e-01   5.1500000e-02   1.0002800e-01   9.3151000e-02  -1.0000600e-01
   1.8060000e+03   7.0026040e+00   4.4313500e-01   6.2892100e-01   8.7550000e-02   1.0002600e-01   9.3623000e-02  -1.0000500e-01
   1.8070000e+03   7.0064820e+00   1.0838400e-01   4.7920200e-01   5.1500000e-02   1.0002600e-01   9.4095000e-02  -1.0000400e-01
   1.8080000e+03   7.0103600e+00   1.9585700e-01   6.5768200e-01  -6.6950000e-02   1.0002600e-01   9.4565000e-02  -1.0000300e-01
   1.8090000e+03   7.0142370e+00  -6.1487000e-02   8.1780700e-01   4.6350000e-02   1.0002500e-01   9.5036000e-02  -1.0000200e-01
   1.8100000e+03   7.0181210e+00  -6.5433000e-02   6.9816300e-01  -1.8540000e-01   1.0002400e-01   9.5508000e-02  -1.0000200e-01
   1.8110000e+03   7.0220090e+00  -6.6798000e-02   6.6821000e-01  -9.2700000e-02   1.0002300e-01   9.5980000e-02  -1.0000100e-01
   1.8120000e+03   7.0258800e+00   7.9795000e-02   7.7274800e-01  -1.0300000e-01   1.0002200e-01   9.6454000e-02  -1.0000100e-01
   1.8130000e+03   7.0297680e+00   3.5517000e-02   5.4697000e-01  -2.0600000e-02   1.0002100e-01   9.6929000e-02  -1.0000100e-01
   1.8140000e+03   7.0336480e+00   2.7957000e-02   2.1326900e-01   7.7250000e-02   1.0001900e-01   9.7405000e-02  -1.0000000e-01
   1.8150000e+03   7.0375170e+00   3.7891100e-01   1.9492500e-01  -1.5450000e-02   1.0001700e-01   9.7873000e-02  -1.0000000e-01
   1.8160000e+03   7.0414060e+00  -7.0733700e-01  -1.0369600e-01  -1.1845000e-01   1.0001500e-01   9.8323000e-02  -1.0000000e-01
   1.8170000e+03   7.0452760e+00   1.6756700e-01  -1.1458100e-01   4.1200000e-02   1.0001300e-01   9.8747000e-02  -1.0000000e-01
   1.8180000e+03   7.0491070e+00   2.2211300e-01  -1.8928900e-01   1.2360000e-01   1.0001100e-01   9.9139000e-02  -1.0000000e-01
   1.8190000e+03   7.0529870e+00   2.5872700e-01  -2.6215700e-01   8.2400000e-02   1.0000800e-01   9.9495000e-02  -1.0000100e-01
   1.8200000e+03   7.0568670e+00   2.2966300e-01  -2.9699300e-01   1.8540000e-01   1.0000600e-01   9.9811000e-02  -1.0000100e-01
   1.8210000e+03   7.0607450e+00   2.4331400e-01  -1.4052100e-01   6.1800000e-02   1.0000400e-01   1.0008500e-01  -1.0000200e-01
   1.8220000e+03   7.0646260e+00   1.6729200e-01  -1.4404600e-01   1.2875000e-01   1.0000200e-01   1.0031700e-01  -1.0000200e-01
   1.8230000e+03   7.0685360e+00   2.3792100e-01   1.2193000e-01  -6.1800000e-02   1.0000000e-01   1.0050700e-01  -1.0000200e-01
   1.8240000e+03   7.0723850e+00   2.7474400e-01   2.1301800e-01  -9.2700000e-02   9.9998000e-02   1.0065600e-01  -1.0000300e-01
   1.8250000e+03   7.0762650e+00  -2.2264000e-02   3.8845900e-01  -3.6050000e-02   9.9997000e-02   1.0076600e-01  -1.0000300e-01
   1.8260000e+03   7.0801440e+00  -5.7938000e-02   6.2052900e-01  -6.6950000e-02   9.9996000e-02   1.0084200e-01  -1.0000200e-01
   1.8270000e+03   7.0840230e+00   2.1145400e-01   9.6185700e-01  -1.9570000e-01   9.9997000e-02   1.0088500e-01  -1.0000100e-01
   1.8280000e+03   7.0879020e+00  -8.7897000e-02   8.5362000e-01  -1.6480000e-01   9.9998000e-02   1.0090100e-01  -1.0000100e-01
   1.8290000e+03   7.0918320e+00  -1.4546500e-01   9.7744200e-01  -1.7510000e-01   9.9999000e-02   1.0089200e-01  -1.0000000e-01
   1.8300000e+03   7.0956610e+00  -6.4258000e-02   1.0515870e+00   3.0900000e-02   1.0000100e-01   1.0086400e-01  -9.9999000e-02
   1.8310000e+03   7.0995400e+00  -1.0992700e-01   1.0434080e+00   8.7550000e-02   1.0000300e-01   1.0082000e-01  -9.9999000e-02
   1.8320000e+03   7.1034210e+00  -1.0742000e-01   8.6501600e-01   1.4935000e-01   1.0000400e-01   1.0076400e-01  -9.9998000e-02
   1.8330000e+03   7.1072980e+00  -4.8050000e-02   7.3156000e-01   2.1115000e-01   1.0000600e-01   1.0070000e-01  -9.9998000e-02
   1.8340000e+03   7.1111780e+00  -1.3431600e-01   7.8569300e-01   1.0815000e-01   1.0000600e-01   1.0063100e-01  -9.9998000e-02
   1.8350000e+03   7.1150580e+00   2.0387100e-01   4.7842700e-01   3.6050000e-02   1.0000700e-01   1.0055900e-01  -9.9999000e-02
   1.8360000e+03   7.1189370e+00   9.7320000e-03   1.1100700e-01  -1.5450000e-01   1.0000700e-01   1.0048700e-01  -1.0000000e-01
   1.8370000e+03   7.1228180e+00  -7.8309600e-01  -2.0892300e-01  -2.3690000e-01   1.0000600e-01   1.0041700e-01  -1.0000100e-01
   1.8380000e+03   7.1266970e+00   1.9644100e-01  -1.0909500e-01  -2.0085000e-01   1.0000600e-01   1.0035000e-01  -1.0000200e-01
   1.8390000e+03   7.1305760e+00   2.2822400e-01  -6.1999800e-01  -1.3390000e-01   1.0000400e-01   1.0028700e-01  -1.0000200e-01
   1.8400000e+03   7.1344570e+00   1.6768600e-01  -8.4432600e-01   5.6650000e-02   1.0000300e-01   1.0022800e-01  -1.0000200e-01
   1.8410000e+03   7.1383350e+00   2.4401200e-01  -7.7614600e-01  -4.1200000e-02   1.0000200e-01   1.0017500e-01  -1.0000100e-01
   1.8420000e+03   7.1422140e+00   3.0532000e-01  -1.3215110e+00   1.5965000e-01   1.0000100e-01   1.0012700e-01  -1.0000000e-01
   1.8430000e+03   7.1460940e+00   2.7506600e-01  -1.1182980e+00   5.6650000e-02   1.0000000e-01   1.0008400e-01  -1.0000000e-01
   1.8440000e+03   7.1499740e+00   7.1738600e-01  -8.5115100e-01   5.6650000e-02   9.9999000e-02   1.0004500e-01  -1.0000000e-01
   1.8450000e+03   7.1538520e+00   2.5702200e-01  -1.0172130e+00   1.0300000e-01   9.9998000e-02   1.0001000e-01  -1.0000000e-01
   1.8460000e+03   7.1577320e+00   1.4244400e-01  -5.7069900e-01   5.1500000e-02   9.9998000e-02   9.9980000e-02  -1.0000100e-01
   1.8470000e+03   7.1616110e+00   1.0247500e-01  -4.7846000e-01   8.2400000e-02   9.9998000e-02   9.9952000e-02  -1.0000200e-01
   1.8480000e+03   7.1654900e+00  -1.4560000e-03  -2.5089000e-02  -1.0300000e-02   9.9999000e-02   9.9928000e-02  -1.0000300e-01
   1.8490000e+03   7.1693700e+00   2.3986000e-02  -3.5480000e-02   5.1500000e-03   1.0000000e-01   9.9906000e-02  -1.0000300e-01
   1.8500000e+03   7.1732490e+00   1.6851000e-02   5.0456000e-01   1.2360000e-01   1.0000200e-01   9.9888000e-02  -1.0000300e-01
   1.8510000e+03   7.1771290e+00  -1.4040800e-01   5.2637200e-01  -1.1330000e-01   1.0000400e-01   9.9872000e-02  -1.0000200e-01
   1.8520000e+03   7.1810100e+00  -7.5899000e-02   6.6194500e-01   5.1500000e-02   1.0000600e-01   9.9860000e-02  -1.0000200e-01
   1.8530000e+03   7.1848890e+00  -6.7374000e-02   8.4719700e-01  -2.0085000e-01   1.0000800e-01   9.9851000e-02  -1.0000100e-01
   1.8540000e+03   7.1887690e+00  -1.1509300e-01   8.8344300e-01  -1.0300000e-01   1.0001000e-01   9.9846000e-02  -1.0000000e-01
   1.8550000e+03   7.1926480e+00  -1.0156900e-01   7.0706000e-01  -9.2700000e-02   1.0001100e-01   9.9845000e-02  -1.0000000e-01
   1.8560000e+03   7.1965270e+00  -2.4163000e-02   8.6974400e-01  -4.1200000e-02   1.0001200e-01   9.9848000e-02  -9.9999000e-02
   1.8570000e+03   7.2004060e+00  -3.0474000e-02   6.0542700e-01   6.6950000e-02   1.0001200e-01   9.9854000e-02  -9.9998000e-02
   1.8580000e+03   7.2042860e+00  -1.9147000e-02   5.0811200e-01   9.2700000e-02   1.0001200e-01   9.9865000e-02  -9.9998000e-02
   1.8590000e+03   7.2081650e+00  -9.8680000e-03   1.2240400e-01   1.6995000e-01   1.0001100e-01   9.9878000e-02  -9.9998000e-02
   1.8600000e+03   7.2120440e+00   1.0703000e-02   1.0618200e-01  -1.8025000e-01   1.0001000e-01   9.9894000e-02  -9.9998000e-02
   1.8610000e+03   7.2159240e+00   6.0262000e-02  -7.3752000e-02  -1.2360000e-01   1.0000900e-01   9.9912000e-02  -9.9998000e-02
   1.8620000e+03   7.2198030e+00   8.5987000e-02  -3.5226300e-01   3.6050000e-02   1.0000700e-01   9.9931000e-02  -9.9999000e-02
   1.8630000e+03   7.2236820e+00   5.8532000e-02  -6.3026100e-01   1.1845000e-01   1.0000600e-01   9.9951000e-02  -1.0000000e-01
   1.8640000e+03   7.2275630e+00   2.0041000e-01  -8.9813100e-01   9.2700000e-02   1.0000400e-01   9.9971000e-02  -1.0000100e-01
   1.8650000e+03   7.2314410e+00   1.9541500e-01  -7.6989400e-01   6.1800000e-02   1.0000300e-01   9.9989000e-02  -1.0000100e-01
   1.8660000e+03   7.2353210e+00   2.4247500e-01  -9.3536900e-01   5.1500000e-03   1.0000100e-01   1.0000600e-01  -1.0000100e-01
   1.8670000e+03   7.2392010e+00   2.0305400e-01  -9.1255700e-01   5.1500000e-02   1.0000000e-01   1.0002000e-01  -1.0000100e-01
   1.8680000e+03   7.2430800e+00   1.5554200e-01  -6.7763200e-01   5.1500000e-02   9.9999000e-02   1.0003100e-01  -1.0000200e-01
   1.8690000e+03   7.2469610e+00   1.9159200e-01  -6.8117200e-01   2.5750000e-02   9.9999000e-02   1.0003900e-01  -1.0000200e-01
   1.8700000e+03   7.2508390e+00   9.4354000e-02  -3.6567200e-01  -9.2700000e-02   9.9999000e-02   1.0004300e-01  -1.0000200e-01
   1.8710000e+03   7.2547190e+00   4.8842000e-02  -7.5765000e-02  -5.6650000e-02   9.9999000e-02   1.0004300e-01  -1.0000200e-01
   1.8720000e+03   7.2585980e+00   1.9548000e-02   1.2265900e-01  -1.3905000e-01   1.0000000e-01   1.0004100e-01  -1.0000200e-01
   1.8730000e+03   7.2624770e+00   4.7122000e-02   2.6660700e-01   5.6650000e-02   1.0000100e-01   1.0003600e-01  -1.0000100e-01
   1.8740000e+03   7.2663570e+00  -1.3561500e-01   6.3150100e-01   4.1200000e-02   1.0000200e-01   1.0002900e-01  -1.0000100e-01
   1.8750000e+03   7.2702360e+00  -7.5236000e-02   3.2436500e-01   8.2400000e-02   1.0000300e-01   1.0002000e-01  -1.0000000e-01
   1.8760000e+03   7.2741150e+00  -5.4753000e-02   8.7429300e-01  -6.1800000e-02   1.0000500e-01   1.0001100e-01  -1.0000000e-01
   1.8770000e+03   7.2780300e+00  -1.2347500e-01   7.6277800e-01  -5.1500000e-03   1.0000600e-01   1.0000200e-01  -1.0000000e-01
   1.8780000e+03   7.2818760e+00  -1.3661400e-01   7.7038100e-01  -1.6995000e-01   1.0000700e-01   9.9994000e-02  -1.0000000e-01
   1.8790000e+03   7.2857530e+00  -1.2652700e-01   8.4666400e-01  -2.5750000e-02   1.0000800e-01   9.9987000e-02  -1.0000000e-01
   1.8800000e+03   7.2896340e+00  -2.4660000e-02   5.7171500e-01  -5.1500000e-02   1.0000900e-01   9.9983000e-02  -1.0000000e-01
   1.8810000e+03   7.2935130e+00  -6.5042000e-02   4.9999300e-01  -7.2100000e-02   1.0000900e-01   9.9981000e-02  -1.0000000e-01
   1.8820000e+03   7.2973920e+00   4.6455000e-02   1.3735900e-01   1.2875000e-01   1.0000900e-01   9.9981000e-02  -1.0000000e-01
   1.8830000e+03   7.3012730e+00   4.7040000e-03   1.3988900e-01  -1.3390000e-01   1.0000800e-01   9.9983000e-02  -1.0000000e-01
   1.8840000e+03   7.3051520e+00   8.6575000e-02  -8.8943000e-02  -8.2400000e-02   1.0000700e-01   9.9987000e-02  -1.0000000e-01
   1.8850000e+03   7.3090310e+00   1.2277000e-01  -2.2654800e-01  -3.6050000e-02   1.0000600e-01   9.9992000e-02  -1.0000000e-01
   1.8860000e+03   7.3129100e+00   1.5349900e-01  -3.9988500e-01   1.4420000e-01   1.0000500e-01   9.9999000e-02  -1.0000000e-01
   1.8870000e+03   7.3167900e+00   1.2358700e-01  -8.9684600e-01   1.2360000e-01   1.0000300e-01   1.0000600e-01  -1.0000100e-01
   1.8880000e+03   7.3206690e+00   2.0711100e-01  -5.6916600e-01   1.5450000e-02   1.0000200e-01   1.0001300e-01  -1.0000100e-01
   1.8890000e+03   7.3245480e+00   2.2886800e-01  -8.5831700e-01   4.6350000e-02   1.0000100e-01   1.0001900e-01  -1.0000100e-01
   1.8900000e+03   7.3284270e+00   1.4084000e-01  -7.9446300e-01  -2.0600000e-02   1.0000000e-01   1.0002400e-01  -1.0000200e-01
   1.8910000e+03   7.3323060e+00   1.8875800e-01  -6.3201300e-01   1.0300000e-02   9.9999000e-02   1.0002800e-01  -1.0000200e-01
   1.8920000e+03   7.3361870e+00   1.6365800e-01  -5.5700300e-01  -2.5750000e-02   9.9999000e-02   1.0002900e-01  -1.0000200e-01
   1.8930000e+03   7.3400650e+00   1.2114100e-01  -4.5031700e-01  -6.6950000e-02   9.9999000e-02   1.0002900e-01  -1.0000200e-01
   1.8940000e+03   7.3439460e+00   9.3407000e-02  -1.2746000e-01  -1.1330000e-01   9.9999000e-02   1.0002700e-01  -1.0000200e-01
   1.8950000e+03   7.3478250e+00   8.7862000e-02   7.0207000e-02  -4.6350000e-02   1.0000000e-01   1.0002200e-01  -1.0000100e-01
   1.8960000e+03   7.3517040e+00   7.5911000e-02   1.3761600e-01  -6.6950000e-02   1.0000200e-01   1.0001600e-01  -1.0000100e-01
   1.8970000e+03   7.3555840e+00  -7.0858000e-02   3.9963700e-01   1.4420000e-01   1.0000300e-01   1.0000900e-01  -1.0000000e-01
   1.8980000e+03   7.3594640e+00  -1.9530000e-03   3.7709000e-01   6.6950000e-02   1.0000400e-01   1.0000100e-01  -1.0000000e-01
   1.8990000e+03   7.3633430e+00  -2.9694000e-02   6.9994500e-01   1.6995000e-01   1.0000600e-01   9.9993000e-02  -1.0000000e-01
   1.9000000e+03   7.3672230e+00  -9.9277000e-02   5.9324900e-01   5.1500000e-02   1.0000700e-01   9.9986000e-02  -1.0000000e-01
   1.9010000e+03   7.3711020e+00  -1.9037600e-01   7.4098400e-01  -1.7510000e-01   1.0000900e-01   9.9979000e-02  -1.0000000e-01
   1.9020000e+03   7.3749810e+00  -2.4299000e-02   6.3633800e-01  -1.3905000e-01   1.0001000e-01   9.9974000e-02  -1.0000000e-01
   1.9030000e+03   7.3788610e+00  -7.1519000e-02   6.0313600e-01  -2.0085000e-01   1.0001000e-01   9.9971000e-02  -1.0000000e-01
   1.9040000e+03   7.3827400e+00  -5.4284000e-02   3.7277800e-01  -6.6950000e-02   1.0001100e-01   9.9970000e-02  -1.0000000e-01
   1.9050000e+03   7.3866190e+00   4.5097000e-02   2.1161000e-01  -6.6950000e-02   1.0001100e-01   9.9971000e-02  -1.0000000e-01
   1.9060000e+03   7.3904990e+00   4.2445000e-02   1.2671300e-01  -2.5750000e-02   1.0001000e-01   9.9973000e-02  -9.9999000e-02
   1.9070000e+03   7.3943790e+00   5.4901000e-02  -1.0134000e-02  -8.2400000e-02   1.0000900e-01   9.9978000e-02  -9.9999000e-02
   1.9080000e+03   7.3982570e+00   1.3053900e-01  -1.7054500e-01   1.2875000e-01   1.0000800e-01   9.9983000e-02  -9.9999000e-02
   1.9090000e+03   7.4021380e+00   1.0440100e-01  -2.8940100e-01   1.1330000e-01   1.0000700e-01   9.9990000e-02  -9.9999000e-02
   1.9100000e+03   7.4060240e+00   1.0908800e-01  -4.8225200e-01   1.4420000e-01   1.0000600e-01   9.9997000e-02  -1.0000000e-01
   1.9110000e+03   7.4098960e+00   2.4133600e-01  -6.6242500e-01   2.0600000e-01   1.0000400e-01   1.0000400e-01  -1.0000000e-01
   1.9120000e+03   7.4137760e+00   1.5084100e-01  -4.8478300e-01  -1.5450000e-02   1.0000300e-01   1.0001100e-01  -1.0000100e-01
   1.9130000e+03   7.4176550e+00   1.0002300e-01  -6.9740700e-01   5.1500000e-02   1.0000200e-01   1.0001600e-01  -1.0000200e-01
   1.9140000e+03   7.4215340e+00   1.9566900e-01  -5.7119400e-01  -4.1200000e-02   1.0000100e-01   1.0002000e-01  -1.0000300e-01
   1.9150000e+03   7.4254150e+00   1.1319900e-01  -3.7226600e-01  -3.6050000e-02   1.0000000e-01   1.0002300e-01  -1.0000300e-01
   1.9160000e+03   7.4292950e+00   1.0628500e-01  -4.3308600e-01  -1.3390000e-01   1.0000000e-01   1.0002400e-01  -1.0000300e-01
   1.9170000e+03   7.4331730e+00   3.5853000e-02  -2.0222600e-01  -1.2875000e-01   1.0000000e-01   1.0002300e-01  -1.0000200e-01
   1.9180000e+03   7.4370520e+00   9.0934000e-02  -1.3675000e-02  -1.3905000e-01   1.0000100e-01   1.0002000e-01  -1.0000200e-01
   1.9190000e+03   7.4409310e+00   5.9857000e-02   9.5040000e-02  -5.1500000e-02   1.0000200e-01   1.0001700e-01  -1.0000100e-01
   1.9200000e+03   7.4448100e+00   4.1674000e-02   2.3087100e-01  -3.0900000e-02   1.0000300e-01   1.0001100e-01  -1.0000000e-01
   1.9210000e+03   7.4486900e+00  -7.0750000e-03   4.0598000e-01   2.0085000e-01   1.0000400e-01   1.0000600e-01  -1.0000000e-01
   1.9220000e+03   7.4525700e+00   6.7118000e-02   2.2048400e-01   2.5750000e-01   1.0000500e-01   1.0000000e-01  -9.9999000e-02
   1.9230000e+03   7.4564500e+00  -9.8169000e-02   5.5371500e-01   1.6480000e-01   1.0000600e-01   9.9994000e-02  -9.9999000e-02
   1.9240000e+03   7.4603300e+00  -6.3335000e-02   4.9036300e-01   1.4420000e-01   1.0000700e-01   9.9988000e-02  -1.0000000e-01
   1.9250000e+03   7.4642090e+00  -9.5410000e-03   5.1976500e-01  -1.4935000e-01   1.0000700e-01   9.9984000e-02  -1.0000000e-01
   1.9260000e+03   7.4680880e+00  -6.1627000e-02   4.8073300e-01  -1.6995000e-01   1.0000800e-01   9.9981000e-02  -1.0000100e-01
   1.9270000e+03   7.4719670e+00  -7.2899000e-02   3.4464600e-01  -2.4720000e-01   1.0000800e-01   9.9979000e-02  -1.0000200e-01
   1.9280000e+03   7.4758470e+00   5.3030000e-03   1.6979200e-01  -1.8540000e-01   1.0000800e-01   9.9979000e-02  -1.0000200e-01
   1.9290000e+03   7.4797260e+00   7.0193000e-02   1.3660000e-01  -1.2875000e-01   1.0000800e-01   9.9981000e-02  -1.0000100e-01
   1.9300000e+03   7.4836060e+00   4.9527000e-02   5.3475000e-02  -1.3390000e-01   1.0000800e-01   9.9983000e-02  -1.0000100e-01
   1.9310000e+03   7.4874890e+00   1.1031000e-01  -8.9703000e-02   1.0300000e-01   1.0000800e-01   9.9987000e-02  -1.0000000e-01
   1.9320000e+03   7.4913660e+00   9.8269000e-02  -1.2163500e-01   1.2875000e-01   1.0000700e-01   9.9991000e-02  -9.9999000e-02
   1.9330000e+03   7.4952450e+00   1.2788800e-01  -2.5543900e-01   1.6480000e-01   1.0000600e-01   9.9996000e-02  -9.9999000e-02
   1.9340000e+03   7.4991230e+00   1.5529700e-01  -3.1017400e-01   1.5965000e-01   1.0000500e-01   1.0000100e-01  -9.9999000e-02
   1.9350000e+03   7.5030030e+00   1.7066100e-01  -3.9684300e-01   2.3175000e-01   1.0000400e-01   1.0000600e-01  -1.0000000e-01
   1.9360000e+03   7.5068830e+00   5.0270000e-02  -3.8342200e-01   5.6650000e-02   1.0000300e-01   1.0001000e-01  -1.0000100e-01
   1.9370000e+03   7.5107620e+00   1.1763000e-01  -5.3040000e-01   1.0300000e-01   1.0000200e-01   1.0001300e-01  -1.0000300e-01
   1.9380000e+03   7.5146420e+00   1.0065000e-01  -3.3476100e-01  -7.2100000e-02   1.0000200e-01   1.0001500e-01  -1.0000300e-01
   1.9390000e+03   7.5185210e+00   6.5217000e-02  -3.0131200e-01  -7.7250000e-02   1.0000200e-01   1.0001600e-01  -1.0000400e-01
   1.9400000e+03   7.5224000e+00   4.8908000e-02  -3.0916900e-01  -1.7510000e-01   1.0000200e-01   1.0001600e-01  -1.0000300e-01
   1.9410000e+03   7.5262800e+00   1.3695500e-01  -4.0280000e-02  -2.3690000e-01   1.0000200e-01   1.0001500e-01  -1.0000300e-01
   1.9420000e+03   7.5301590e+00   5.2341000e-02   4.3130000e-03  -2.0600000e-01   1.0000300e-01   1.0001300e-01  -1.0000200e-01
   1.9430000e+03   7.5340390e+00   2.6986000e-02   1.1404200e-01  -8.7550000e-02   1.0000300e-01   1.0001000e-01  -1.0000100e-01
   1.9440000e+03   7.5379180e+00   8.1124000e-02   2.0806700e-01   5.1500000e-03   1.0000400e-01   1.0000700e-01  -1.0000000e-01
   1.9450000e+03   7.5417970e+00   7.5238000e-02   3.4111200e-01   9.7850000e-02   1.0000500e-01   1.0000200e-01  -9.9999000e-02
   1.9460000e+03   7.5456780e+00  -8.7020000e-03   1.8220900e-01   1.8540000e-01   1.0000500e-01   9.9998000e-02  -9.9998000e-02
   1.9470000e+03   7.5495560e+00  -4.8823000e-02   4.0851000e-01   1.9570000e-01   1.0000600e-01   9.9994000e-02  -9.9998000e-02
   1.9480000e+03   7.5534350e+00   5.5773000e-02   3.1779500e-01   2.2660000e-01   1.0000600e-01   9.9991000e-02  -9.9999000e-02
   1.9490000e+03   7.5573140e+00   2.8330000e-03   2.8357800e-01   5.1500000e-02   1.0000700e-01   9.9988000e-02  -1.0000000e-01
   1.9500000e+03   7.5612290e+00  -6.0441000e-02   2.0780000e-01  -8.7550000e-02   1.0000700e-01   9.9986000e-02  -1.0000100e-01
   1.9510000e+03   7.5650700e+00  -2.9875000e-02   1.6852200e-01  -2.2145000e-01   1.0000700e-01   9.9985000e-02  -1.0000200e-01
   1.9520000e+03   7.5689510e+00   2.6134000e-02   1.1885700e-01  -2.3690000e-01   1.0000700e-01   9.9984000e-02  -1.0000300e-01
   1.9530000e+03   7.5728300e+00   2.2883000e-02   4.0570000e-03  -2.2145000e-01   1.0000700e-01   9.9983000e-02  -1.0000500e-01
   1.9540000e+03   7.5767090e+00   1.0588000e-02   6.8430000e-03  -2.0085000e-01   1.0000800e-01   9.9982000e-02  -1.0000700e-01
   1.9550000e+03   7.5806220e+00   1.1040200e-01   9.6390000e-03  -1.0815000e-01   1.0000800e-01   9.9981000e-02  -1.0000900e-01
   1.9560000e+03   7.5844760e+00   1.1116500e-01  -9.4517000e-02   3.0900000e-02   1.0000800e-01   9.9981000e-02  -1.0001200e-01
   1.9570000e+03   7.5883570e+00   1.0108300e-01  -1.7079800e-01   2.4205000e-01   1.0000900e-01   9.9980000e-02  -1.0001400e-01
   1.9580000e+03   7.5922630e+00   1.2166000e-01  -1.8701600e-01   2.0085000e-01   1.0000900e-01   9.9979000e-02  -1.0001600e-01
   1.9590000e+03   7.5961470e+00   1.2908800e-01  -1.9563200e-01   2.1630000e-01   1.0001000e-01   9.9977000e-02  -1.0001700e-01
   1.9600000e+03   7.6000210e+00   7.2983000e-02  -2.4530700e-01   1.9570000e-01   1.0001100e-01   9.9976000e-02  -1.0001800e-01
   1.9610000e+03   7.6039030e+00   5.2154000e-02  -1.9437100e-01   8.7550000e-02   1.0001200e-01   9.9974000e-02  -1.0001800e-01
   1.9620000e+03   7.6077820e+00   1.2361000e-02  -2.3618800e-01   6.1800000e-02   1.0001300e-01   9.9971000e-02  -1.0001900e-01
   1.9630000e+03   7.6116420e+00   3.5740000e-03  -1.5331900e-01  -1.0300000e-01   1.0001500e-01   9.9969000e-02  -1.0001900e-01
   1.9640000e+03   7.6155230e+00   7.3328000e-02  -1.8068600e-01  -1.6480000e-01   1.0001600e-01   9.9966000e-02  -1.0002000e-01
   1.9650000e+03   7.6193960e+00   2.4843000e-02  -4.0293000e-02  -2.9870000e-01   1.0001700e-01   9.9963000e-02  -1.0002100e-01
   1.9660000e+03   7.6232620e+00   1.4855000e-02  -1.7232000e-02  -1.5965000e-01   1.0001900e-01   9.9960000e-02  -1.0002200e-01
   1.9670000e+03   7.6271420e+00   2.6393000e-02   8.4137000e-02  -9.7850000e-02   1.0002000e-01   9.9957000e-02  -1.0002300e-01
   1.9680000e+03   7.6310220e+00   5.9866000e-02   9.5034000e-02  -1.5450000e-02   1.0002100e-01   9.9954000e-02  -1.0002500e-01
   1.9690000e+03   7.6349290e+00   5.5949000e-02   1.8373100e-01   1.5450000e-02   1.0002300e-01   9.9952000e-02  -1.0002700e-01
   1.9700000e+03   7.6388170e+00   5.5348000e-02   1.5382700e-01   1.8025000e-01   1.0002400e-01   9.9950000e-02  -1.0002800e-01
   1.9710000e+03   7.6426980e+00   1.2460200e-01   1.9589500e-01   2.1630000e-01   1.0002600e-01   9.9949000e-02  -1.0003000e-01
   1.9720000e+03   7.6465760e+00   1.9040000e-03   1.8905200e-01   1.4420000e-01   1.0002700e-01   9.9947000e-02  -1.0003000e-01
   1.9730000e+03   7.6504560e+00   7.5260000e-03   9.0725000e-02   4.1200000e-02   1.0002900e-01   9.9946000e-02  -1.0003100e-01
   1.9740000e+03   7.6543260e+00   1.2142000e-02   1.3127200e-01  -7.7250000e-02   1.0003000e-01   9.9946000e-02  -1.0003100e-01
   1.9750000e+03   7.6581850e+00   5.4399000e-02   5.9300000e-02  -6.1800000e-02   1.0003200e-01   9.9945000e-02  -1.0003200e-01
   1.9760000e+03   7.6620680e+00  -1.0589000e-02  -6.8420000e-03  -1.4420000e-01   1.0003300e-01   9.9945000e-02  -1.0003300e-01
   1.9770000e+03   7.6659380e+00   2.2281000e-02  -2.5849000e-02  -1.3390000e-01   1.0003400e-01   9.9944000e-02  -1.0003300e-01
   1.9780000e+03   7.6698160e+00   6.0872000e-02  -4.3842000e-02  -1.6480000e-01   1.0003600e-01   9.9944000e-02  -1.0003500e-01
   1.9790000e+03   7.6737020e+00   7.1711000e-02  -7.1720000e-02  -3.0900000e-02   1.0003700e-01   9.9944000e-02  -1.0003600e-01
   1.9800000e+03   7.6776010e+00   9.9964000e-02  -1.3127400e-01   9.7850000e-02   1.0003800e-01   9.9944000e-02  -1.0003700e-01
   1.9810000e+03   7.6814920e+00   4.4210000e-02  -1.1632100e-01   6.6950000e-02   1.0004000e-01   9.9943000e-02  -1.0003800e-01
   1.9820000e+03   7.6853700e+00   1.3454000e-01  -1.5991200e-01   1.1845000e-01   1.0004100e-01   9.9942000e-02  -1.0003900e-01
   1.9830000e+03   7.6892520e+00   9.6551000e-02  -1.1201400e-01   1.2875000e-01   1.0004300e-01   9.9941000e-02  -1.0003900e-01
   1.9840000e+03   7.6931310e+00   7.3916000e-02  -1.5078800e-01   8.7550000e-02   1.0004500e-01   9.9940000e-02  -1.0004000e-01
   1.9850000e+03   7.6969920e+00   5.4797000e-02  -1.0948000e-01  -4.6350000e-02   1.0004700e-01   9.9938000e-02  -1.0004000e-01
   1.9860000e+03   7.7008640e+00   1.1346300e-01  -7.4256000e-02  -2.5750000e-02   1.0004800e-01   9.9937000e-02  -1.0004000e-01
   1.9870000e+03   7.7047310e+00   3.7988000e-02  -4.7898000e-02  -1.5965000e-01   1.0005000e-01   9.9935000e-02  -1.0004000e-01
   1.9880000e+03   7.7086110e+00   3.2870000e-02  -1.9008000e-02  -1.3390000e-01   1.0005200e-01   9.9933000e-02  -1.0004100e-01
   1.9890000e+03   7.7124900e+00   4.1752000e-02  -2.5360000e-03  -1.3905000e-01   1.0005400e-01   9.9932000e-02  -1.0004200e-01
   1.9900000e+03   7.7163790e+00   1.3218400e-01   5.3214000e-02  -1.0300000e-02   1.0005600e-01   9.9930000e-02  -1.0004300e-01
   1.9910000e+03   7.7202860e+00   2.7253000e-02   7.9319000e-02   6.6950000e-02   1.0005700e-01   9.9929000e-02  -1.0004400e-01
   1.9920000e+03   7.7241680e+00   7.5329000e-02   1.0770000e-01   3.0900000e-02   1.0005900e-01   9.9928000e-02  -1.0004400e-01
   1.9930000e+03   7.7280450e+00   8.0801000e-02   1.4343200e-01   1.3905000e-01   1.0006100e-01   9.9927000e-02  -1.0004500e-01
   1.9940000e+03   7.7319230e+00   2.4444000e-02   1.2848300e-01   1.3390000e-01   1.0006300e-01   9.9926000e-02  -1.0004600e-01
   1.9950000e+03   7.7358050e+00  -1.7912000e-02   1.0111600e-01   1.2360000e-01   1.0006500e-01   9.9926000e-02  -1.0004600e-01
   1.9960000e+03   7.7396550e+00   1.2305300e-01   7.1457000e-02  -5.1500000e-02   1.0006600e-01   9.9926000e-02  -1.0004600e-01
   1.9970000e+03   7.7435370e+00   5.1843000e-02   7.3742000e-02  -6.6950000e-02   1.0006800e-01   9.9926000e-02  -1.0004600e-01
   1.9980000e+03   7.7474040e+00   1.6914000e-02   3.7759000e-02  -1.0815000e-01   1.0007000e-01   9.9926000e-02  -1.0004600e-01
   1.9990000e+03   7.7512840e+00   3.1662000e-02  -7.8816000e-02  -7.2100000e-02   1.0007100e-01   9.9926000e-02  -1.0004700e-01
   2.0000000e+03   7.7551640e+00   5.8312000e-02  -2.9400000e-02  -6.1800000e-02   1.0007300e-01   9.9926000e-02  -1.0004700e-01
   2.0010000e+03   7.7590700e+00   8.8267000e-02  -9.8586000e-02  -5.1500000e-02   1.0007500e-01   9.9926000e-02  -1.0004800e-01
   2.0020000e+03   7.7629610e+00   9.3135000e-02  -9.2758000e-02   5.1500000e-03   1.0007600e-01   9.9925000e-02  -1.0004800e-01
   2.0030000e+03   7.7668420e+00   1.3744600e-01  -1.0974000e-01   0.0000000e+00   1.0007800e-01   9.9925000e-02  -1.0004900e-01
   2.0040000e+03   7.7707220e+00   1.1626800e-01  -1.2342300e-01   3.0900000e-02   1.0008000e-01   9.9924000e-02  -1.0004900e-01
   2.0050000e+03   7.7745970e+00   1.2284100e-01  -1.2722700e-01   7.2100000e-02   1.0008200e-01   9.9924000e-02  -1.0004900e-01
   2.0060000e+03   7.7784680e+00   1.9366000e-02  -7.6028000e-02   8.7550000e-02   1.0008400e-01   9.9923000e-02  -1.0005000e-01
   2.0070000e+03   7.7823270e+00   5.1133000e-02  -5.5503000e-02  -7.2100000e-02   1.0008600e-01   9.9922000e-02  -1.0005000e-01
   2.0080000e+03   7.7862110e+00   4.9676000e-02  -8.0592000e-02  -3.6050000e-02   1.0008800e-01   9.9921000e-02  -1.0005000e-01
   2.0090000e+03   7.7900790e+00   1.0237300e-01  -1.1665000e-02  -1.5450000e-02   1.0009000e-01   9.9919000e-02  -1.0005000e-01
   2.0100000e+03   7.7939580e+00  -8.8840000e-03  -1.6472000e-02  -3.6050000e-02   1.0009200e-01   9.9918000e-02  -1.0005100e-01
   2.0110000e+03   7.7978430e+00   4.2356000e-02   2.7366000e-02  -4.6350000e-02   1.0009500e-01   9.9917000e-02  -1.0005100e-01
   2.0120000e+03   7.8017440e+00   9.2744000e-02   7.6019000e-02  -3.6050000e-02   1.0009700e-01   9.9916000e-02  -1.0005100e-01
   2.0130000e+03   7.8056350e+00   6.6810000e-03   9.5539000e-02   5.1500000e-02   1.0009900e-01   9.9915000e-02  -1.0005200e-01
   2.0140000e+03   7.8095140e+00   2.7008000e-02   1.1403700e-01   2.0600000e-02   1.0010100e-01   9.9915000e-02  -1.0005200e-01
   2.0150000e+03   7.8133950e+00   7.3876000e-02   8.2609000e-02   8.7550000e-02   1.0010300e-01   9.9914000e-02  -1.0005200e-01
   2.0160000e+03   7.8172740e+00   1.0514800e-01   1.7257000e-01   2.0600000e-02   1.0010400e-01   9.9914000e-02  -1.0005300e-01
   2.0170000e+03   7.8211330e+00   1.2651000e-02   6.1834000e-02  -5.1500000e-03   1.0010500e-01   9.9914000e-02  -1.0005300e-01
   2.0180000e+03   7.8250050e+00   2.6047000e-02   1.9511000e-02  -1.5450000e-02   1.0010500e-01   9.9914000e-02  -1.0005300e-01
   2.0190000e+03   7.8288750e+00   4.0047000e-02   7.0920000e-03  -7.2100000e-02   1.0010500e-01   9.9914000e-02  -1.0005300e-01
   2.0200000e+03   7.8327540e+00   8.6916000e-02  -2.4336000e-02  -2.5750000e-02   1.0010500e-01   9.9914000e-02  -1.0005300e-01
   2.0210000e+03   7.8366330e+00   3.6528000e-02  -7.2988000e-02   5.1500000e-03   1.0010500e-01   9.9914000e-02  -1.0005300e-01
   2.0220000e+03   7.8405220e+00   9.8854000e-02  -9.1747000e-02   1.0300000e-02   1.0010500e-01   9.9914000e-02  -1.0005300e-01
   2.0230000e+03   7.8444300e+00   5.7954000e-02  -9.4024000e-02  -3.0900000e-02   1.0010400e-01   9.9914000e-02  -1.0005300e-01
   2.0240000e+03   7.8483140e+00   1.2173800e-01  -8.7694000e-02   4.1200000e-02   1.0010400e-01   9.9914000e-02  -1.0005300e-01
   2.0250000e+03   7.8522010e+00   8.8017000e-02  -6.3870000e-02   4.6350000e-02   1.0010400e-01   9.9914000e-02  -1.0005300e-01
   2.0260000e+03   7.8560660e+00   9.5195000e-02  -3.7768000e-02   4.6350000e-02   1.0010400e-01   9.9913000e-02  -1.0005300e-01
   2.0270000e+03   7.8599500e+00   8.8017000e-02  -6.3870000e-02  -4.6350000e-02   1.0010400e-01   9.9913000e-02  -1.0005300e-01
   2.0280000e+03   7.8638260e+00   6.6837000e-02  -7.7554000e-02  -3.6050000e-02   1.0010400e-01   9.9912000e-02  -1.0005300e-01
   2.0290000e+03   7.8677160e+00   3.4574000e-02  -2.8640000e-02  -1.5450000e-02   1.0010300e-01   9.9912000e-02  -1.0005300e-01
   2.0300000e+03   7.8715850e+00   5.0031000e-02  -1.5971000e-02  -6.1800000e-02   1.0010300e-01   9.9911000e-02  -1.0005300e-01
   2.0310000e+03   7.8754560e+00   3.5426000e-02  -3.3455000e-02  -1.0300000e-02   1.0010300e-01   9.9911000e-02  -1.0005300e-01
   2.0320000e+03   7.8793440e+00  -1.6558000e-02   2.6864000e-02  -3.6050000e-02   1.0010300e-01   9.9910000e-02  -1.0005300e-01
   2.0330000e+03   7.8832350e+00   3.0915000e-02   2.5339000e-02   2.0600000e-02   1.0010300e-01   9.9910000e-02  -1.0005300e-01
   2.0340000e+03   7.8871140e+00   7.4730000e-02   7.7793000e-02   2.0600000e-02   1.0010200e-01   9.9910000e-02  -1.0005300e-01
   2.0350000e+03   7.8909820e+00   6.2188000e-02   1.1530000e-01   4.6350000e-02   1.0010200e-01   9.9910000e-02  -1.0005300e-01
   2.0360000e+03   7.8948630e+00  -3.0540000e-03   8.3883000e-02   0.0000000e+00   1.0010200e-01   9.9910000e-02  -1.0005300e-01
   2.0370000e+03   7.8987550e+00   4.2714000e-02   9.1987000e-02   1.0300000e-02   1.0010200e-01   9.9911000e-02  -1.0005300e-01
   2.0380000e+03   7.9026720e+00   2.7257000e-02   7.9318000e-02  -7.7250000e-02   1.0010200e-01   9.9911000e-02  -1.0005300e-01
   2.0390000e+03   7.9065100e+00   4.3210000e-02   2.2550000e-02  -3.0900000e-02   1.0010200e-01   9.9911000e-02  -1.0005300e-01
   2.0400000e+03   7.9103880e+00   3.4326000e-02   6.0790000e-03  -5.1500000e-03   1.0010200e-01   9.9911000e-02  -1.0005300e-01
   2.0410000e+03   7.9142620e+00   7.0605000e-02  -3.2192000e-02  -8.2400000e-02   1.0010200e-01   9.9911000e-02  -1.0005300e-01
   2.0420000e+03   7.9181390e+00   2.8248000e-02  -5.9557000e-02  -5.6650000e-02   1.0010200e-01   9.9911000e-02  -1.0005300e-01
   2.0430000e+03   7.9220200e+00   4.4806000e-02  -8.6421000e-02   0.0000000e+00   1.0010200e-01   9.9911000e-02  -1.0005300e-01
   2.0440000e+03   7.9259110e+00   5.3690000e-02  -6.9950000e-02   1.0300000e-02   1.0010200e-01   9.9911000e-02  -1.0005300e-01
   2.0450000e+03   7.9297890e+00   8.5458000e-02  -4.9426000e-02  -1.0300000e-02   1.0010200e-01   9.9911000e-02  -1.0005300e-01
   2.0460000e+03   7.9336510e+00   6.4527000e-02  -9.7827000e-02   0.0000000e+00   1.0010200e-01   9.9911000e-02  -1.0005300e-01
   2.0470000e+03   7.9375490e+00   9.2031000e-02  -5.3228000e-02   2.0600000e-02   1.0010200e-01   9.9911000e-02  -1.0005300e-01
   2.0480000e+03   7.9414280e+00   1.1085000e-02  -6.2596000e-02  -1.5450000e-02   1.0010200e-01   9.9910000e-02  -1.0005300e-01
   2.0490000e+03   7.9453040e+00   1.0262100e-01  -4.6385000e-02   2.5750000e-02   1.0010200e-01   9.9910000e-02  -1.0005300e-01
   2.0500000e+03   7.9491760e+00   2.2279000e-02  -2.5851000e-02   0.0000000e+00   1.0010200e-01   9.9910000e-02  -1.0005300e-01
   2.0510000e+03   7.9530560e+00   8.8840000e-03   1.6472000e-02   2.5750000e-02   1.0010200e-01   9.9910000e-02  -1.0005300e-01
   2.0520000e+03   7.9569440e+00   2.2884000e-02   4.0530000e-03  -4.1200000e-02   1.0010200e-01   9.9910000e-02  -1.0005300e-01
   2.0530000e+03   7.9608260e+00   9.0435000e-02   5.5745000e-02   3.0900000e-02   1.0010200e-01   9.9910000e-02  -1.0005300e-01
   2.0540000e+03   7.9646870e+00   2.2139000e-02   1.0820900e-01   5.1500000e-03   1.0010200e-01   9.9910000e-02  -1.0005300e-01
   2.0550000e+03   7.9685710e+00   2.9209000e-02   3.4969000e-02   4.1200000e-02   1.0010200e-01   9.9910000e-02  -1.0005300e-01
   2.0560000e+03   7.9724510e+00   3.7240000e-02   5.6256000e-02  -5.1500000e-02   1.0010200e-01   9.9910000e-02  -1.0005300e-01
   2.0570000e+03   7.9763440e+00   6.8761000e-02   1.1149800e-01  -2.0600000e-02   1.0010200e-01   9.9910000e-02  -1.0005400e-01
   2.0580000e+03   7.9802110e+00   1.6915000e-02   3.7758000e-02   5.1500000e-02   1.0010200e-01   9.9910000e-02  -1.0005400e-01
   2.0590000e+03   7.9840910e+00   4.1505000e-02   3.2180000e-02   4.6350000e-02   1.0010200e-01   9.9911000e-02  -1.0005400e-01
   2.0600000e+03   7.9879800e+00   3.2621000e-02   1.5709000e-02   1.0300000e-02   1.0010200e-01   9.9911000e-02  -1.0005400e-01
   2.0610000e+03   7.9918500e+00   6.1473000e-02  -1.3944000e-02  -1.0300000e-02   1.0010200e-01   9.9911000e-02  -1.0005400e-01
   2.0620000e+03   7.9957280e+00   4.5163000e-02  -2.1798000e-02   6.6950000e-02   1.0010200e-01   9.9911000e-02  -1.0005300e-01
   2.0630000e+03   7.9996180e+00   7.3164000e-02  -4.6636000e-02  -3.0900000e-02   1.0010200e-01   9.9911000e-02  -1.0005300e-01
   2.0640000e+03   8.0034880e+00   1.1406300e-01  -4.4359000e-02   1.0300000e-02   1.0010200e-01   9.9911000e-02  -1.0005300e-01
   2.0650000e+03   8.0073620e+00   8.8869000e-02  -6.8685000e-02  -2.5750000e-02   1.0010200e-01   9.9911000e-02  -1.0005300e-01
   2.0660000e+03   8.0112470e+00   8.3397000e-02  -1.0441700e-01  -4.6350000e-02   1.0010200e-01   9.9911000e-02  -1.0005300e-01
   2.0670000e+03   8.0151390e+00   3.7985000e-02  -4.7900000e-02  -5.6650000e-02   1.0010200e-01   9.9910000e-02  -1.0005400e-01
   2.0680000e+03   8.0190040e+00   1.0603200e-01  -6.5645000e-02  -3.0900000e-02   1.0010200e-01   9.9910000e-02  -1.0005400e-01
   2.0690000e+03   8.0228740e+00   8.8621000e-02  -3.3966000e-02  -1.0300000e-02   1.0010200e-01   9.9910000e-02  -1.0005400e-01
   2.0700000e+03   8.0267630e+00   2.9705000e-02  -3.4468000e-02  -6.6950000e-02   1.0010200e-01   9.9910000e-02  -1.0005400e-01
   2.0710000e+03   8.0306570e+00   1.4853000e-02  -1.7234000e-02  -2.0600000e-02   1.0010200e-01   9.9909000e-02  -1.0005400e-01
   2.0720000e+03   8.0345320e+00   1.3097800e-01  -6.6020000e-03   1.5450000e-02   1.0010200e-01   9.9909000e-02  -1.0005400e-01
   2.0730000e+03   8.0384020e+00   3.8947000e-02   4.6625000e-02   5.1500000e-02   1.0010200e-01   9.9909000e-02  -1.0005400e-01
   2.0740000e+03   8.0422860e+00   2.5194000e-02   2.4326000e-02   0.0000000e+00   1.0010200e-01   9.9909000e-02  -1.0005400e-01
   2.0750000e+03   8.0461740e+00   3.3226000e-02   4.5612000e-02  -1.0300000e-02   1.0010200e-01   9.9909000e-02  -1.0005400e-01
   2.0760000e+03   8.0500500e+00   7.2172000e-02   9.2238000e-02  -6.6950000e-02   1.0010200e-01   9.9909000e-02  -1.0005400e-01
   2.0770000e+03   8.0539300e+00  -2.0821000e-02   5.0940000e-02  -1.5450000e-02   1.0010200e-01   9.9909000e-02  -1.0005400e-01
   2.0780000e+03   8.0577940e+00   2.4342000e-02   2.9141000e-02  -3.6050000e-02   1.0010200e-01   9.9910000e-02  -1.0005400e-01
   2.0790000e+03   8.0616900e+00   4.5520000e-02   4.2824000e-02  -5.6650000e-02   1.0010200e-01   9.9910000e-02  -1.0005400e-01
   2.0800000e+03   8.0655650e+00   6.9504000e-02   7.3430000e-03  -1.0300000e-02   1.0010200e-01   9.9910000e-02  -1.0005400e-01
   2.0810000e+03   8.0694480e+00   6.8047000e-02  -1.7746000e-02  -5.1500000e-03   1.0010200e-01   9.9910000e-02  -1.0005400e-01
   2.0820000e+03   8.0733180e+00   1.3752000e-02   2.2300000e-02   5.1500000e-03   1.0010200e-01   9.9910000e-02  -1.0005400e-01
   2.0830000e+03   8.0771950e+00   6.3783000e-02   6.3300000e-03   5.1500000e-03   1.0010200e-01   9.9910000e-02  -1.0005400e-01
   2.0840000e+03   8.0810870e+00   6.0016000e-02  -3.9032000e-02   6.1800000e-02   1.0010200e-01   9.9910000e-02  -1.0005400e-01
   2.0850000e+03   8.0850180e+00   1.1090000e-01  -5.9817000e-02   5.1500000e-02   1.0010200e-01   9.9910000e-02  -1.0005400e-01
   2.0860000e+03   8.0888380e+00   3.8838000e-02  -5.2715000e-02  -2.0600000e-02   1.0010200e-01   9.9910000e-02  -1.0005400e-01
   2.0870000e+03   8.0927270e+00   1.2550500e-01  -4.2334000e-02   1.5450000e-02   1.0010200e-01   9.9910000e-02  -1.0005400e-01
   2.0880000e+03   8.0965880e+00   6.4279000e-02  -6.3108000e-02  -5.1500000e-03   1.0010200e-01   9.9909000e-02  -1.0005400e-01
   2.0890000e+03   8.1004750e+00   5.1132000e-02  -5.5504000e-02  -4.1200000e-02   1.0010200e-01   9.9909000e-02  -1.0005400e-01
   2.0900000e+03   8.1043620e+00   2.3379000e-02  -6.5385000e-02  -7.2100000e-02   1.0010200e-01   9.9909000e-02  -1.0005400e-01
   2.0910000e+03   8.1082430e+00   1.3815600e-01   1.9499000e-02  -3.6050000e-02   1.0010200e-01   9.9909000e-02  -1.0005400e-01
   2.0920000e+03   8.1121170e+00   5.6962000e-02   4.4850000e-02   5.1500000e-03   1.0010200e-01   9.9909000e-02  -1.0005400e-01
   2.0930000e+03   8.1160050e+00   4.4063000e-02   1.7735000e-02   4.1200000e-02   1.0010200e-01   9.9909000e-02  -1.0005400e-01
   2.0940000e+03   8.1198600e+00   3.7241000e-02   5.6256000e-02   5.1500000e-03   1.0010200e-01   9.9909000e-02  -1.0005500e-01
   2.0950000e+03   8.1237650e+00   6.0730000e-02   9.0212000e-02   3.0900000e-02   1.0010200e-01   9.9909000e-02  -1.0005500e-01
   2.0960000e+03   8.1276250e+00  -4.2630000e-03   2.4075000e-02   2.0600000e-02   1.0010200e-01   9.9909000e-02  -1.0005400e-01
   2.0970000e+03   8.1315220e+00  -1.6211200e-01  -2.1741900e-01   2.5235000e-01   1.0010200e-01   9.9909000e-02  -1.0005400e-01
   2.0980000e+03   8.1353870e+00  -4.1281600e-01  -6.3427000e-01   4.4290000e-01   1.0010100e-01   9.9908000e-02  -1.0005400e-01
   2.0990000e+03   8.1392780e+00  -4.8917100e-01  -3.6969100e-01   3.7080000e-01   1.0010000e-01   9.9907000e-02  -1.0005300e-01
   2.1000000e+03   8.1431460e+00  -2.4088250e+00  -3.0238250e+00   1.1021000e+00   1.0009900e-01   9.9905000e-02  -1.0005100e-01
   2.1010000e+03   8.1470270e+00  -3.4606500e-01  -1.1622000e-02   1.6480000e-01   1.0009600e-01   9.9901000e-02  -1.0004700e-01
   2.1020000e+03   8.1509050e+00   9.3480900e-01  -6.1413500e-01   1.8385500e+00   1.0009400e-01   9.9896000e-02  -1.0004300e-01
   2.1030000e+03   8.1547860e+00   1.0554740e+00  -8.9569800e-01   1.9158000e+00   1.0009000e-01   9.9890000e-02  -1.0003600e-01
   2.1040000e+03   8.1586720e+00   3.1557100e-01  -1.4488400e+00   8.8580000e-01   1.0008600e-01   9.9882000e-02  -1.0002900e-01
   2.1050000e+03   8.1625420e+00  -1.3629540e+00  -1.1997900e+00   7.4675000e-01   1.0008100e-01   9.9872000e-02  -1.0001900e-01
   2.1060000e+03   8.1664220e+00  -1.2316480e+00  -1.3751230e+00   4.6865000e-01   1.0007600e-01   9.9860000e-02  -1.0000800e-01
   2.1070000e+03   8.1703130e+00  -7.3518400e-01  -1.3467880e+00   8.8065000e-01   1.0006900e-01   9.9845000e-02  -9.9996000e-02
   2.1080000e+03   8.1741940e+00  -4.0852500e-01  -1.2591520e+00   8.4975000e-01   1.0006200e-01   9.9829000e-02  -9.9982000e-02
   2.1090000e+03   8.1780610e+00   7.8224000e-02  -1.2425430e+00   8.7035000e-01   1.0005400e-01   9.9811000e-02  -9.9967000e-02
   2.1100000e+03   8.1819410e+00   1.2540600e-01  -1.2093630e+00   8.7035000e-01   1.0004600e-01   9.9790000e-02  -9.9951000e-02
   2.1110000e+03   8.1858220e+00   1.5819000e-02  -1.2237750e+00   6.4375000e-01   1.0003800e-01   9.9768000e-02  -9.9933000e-02
   2.1120000e+03   8.1897000e+00  -1.8726700e-01  -1.2100160e+00   4.8410000e-01   1.0002900e-01   9.9743000e-02  -9.9914000e-02
   2.1130000e+03   8.1935830e+00  -3.3077000e-02  -1.1479830e+00   4.1200000e-01   1.0002100e-01   9.9717000e-02  -9.9895000e-02
   2.1140000e+03   8.1974720e+00   1.7648000e-02  -1.0347260e+00   3.3990000e-01   1.0001300e-01   9.9689000e-02  -9.9879000e-02
   2.1150000e+03   8.2013500e+00   5.2084000e-02  -9.2932100e-01   3.6050000e-01   1.0000500e-01   9.9659000e-02  -9.9866000e-02
   2.1160000e+03   8.2052200e+00   9.5719000e-02  -9.7623100e-01   1.0300000e-01   9.9997000e-02   9.9627000e-02  -9.9857000e-02
   2.1170000e+03   8.2090960e+00   4.9718200e-01  -8.1099700e-01   1.9055000e-01   9.9990000e-02   9.9594000e-02  -9.9851000e-02
   2.1180000e+03   8.2129760e+00   9.0058000e-02  -8.7791000e-01  -2.0600000e-02   9.9982000e-02   9.9560000e-02  -9.9849000e-02
   2.1190000e+03   8.2168700e+00   5.2045000e-02  -8.2999200e-01  -8.7550000e-02   9.9975000e-02   9.9524000e-02  -9.9849000e-02
   2.1200000e+03   8.2207370e+00  -7.1500000e-03  -7.9573600e-01  -1.5450000e-01   9.9968000e-02   9.9487000e-02  -9.9852000e-02
   2.1210000e+03   8.2246180e+00  -1.5683000e-02  -7.4757900e-01  -1.4935000e-01   9.9961000e-02   9.9449000e-02  -9.9857000e-02
   2.1220000e+03   8.2285080e+00   8.4074000e-02  -7.4488300e-01  -1.6480000e-01   9.9954000e-02   9.9409000e-02  -9.9863000e-02
   2.1230000e+03   8.2323880e+00  -6.6857000e-02  -8.2608600e-01  -1.7510000e-01   9.9947000e-02   9.9368000e-02  -9.9870000e-02
   2.1240000e+03   8.2362580e+00  -1.4342200e-01  -7.6011000e-01  -2.3690000e-01   9.9940000e-02   9.9326000e-02  -9.9877000e-02
   2.1250000e+03   8.2401280e+00  -1.6912700e-01  -8.4902000e-01  -1.8540000e-01   9.9933000e-02   9.9283000e-02  -9.9883000e-02
   2.1260000e+03   8.2440170e+00  -1.3994600e-01  -9.4813200e-01  -1.9055000e-01   9.9925000e-02   9.9238000e-02  -9.9890000e-02
   2.1270000e+03   8.2479050e+00  -1.0442900e-01  -1.0163370e+00  -1.9055000e-01   9.9917000e-02   9.9192000e-02  -9.9896000e-02
   2.1280000e+03   8.2517710e+00  -3.9465000e-02  -1.0843350e+00  -1.9055000e-01   9.9909000e-02   9.9144000e-02  -9.9901000e-02
   2.1290000e+03   8.2556500e+00   3.8164000e-02  -1.2245870e+00  -2.1630000e-01   9.9901000e-02   9.9094000e-02  -9.9907000e-02
   2.1300000e+03   8.2595330e+00   1.0860700e-01  -1.2568850e+00  -2.7810000e-01   9.9894000e-02   9.9042000e-02  -9.9912000e-02
   2.1310000e+03   8.2634230e+00   2.1188300e-01  -1.3082570e+00  -2.8325000e-01   9.9888000e-02   9.8989000e-02  -9.9919000e-02
   2.1320000e+03   8.2672900e+00   2.5352700e-01  -1.3108810e+00  -2.6265000e-01   9.9885000e-02   9.8933000e-02  -9.9925000e-02
   2.1330000e+03   8.2711640e+00   3.2496700e-01  -1.3827580e+00  -3.4505000e-01   9.9882000e-02   9.8875000e-02  -9.9933000e-02
   2.1340000e+03   8.2750460e+00   4.7717200e-01  -1.4107130e+00  -3.0385000e-01   9.9882000e-02   9.8814000e-02  -9.9940000e-02
   2.1350000e+03   8.2789370e+00   3.2352500e-01  -1.4773520e+00  -3.0900000e-01   9.9883000e-02   9.8752000e-02  -9.9949000e-02
   2.1360000e+03   8.2828200e+00   4.5924900e-01  -1.6472190e+00  -3.8110000e-01   9.9885000e-02   9.8686000e-02  -9.9958000e-02
   2.1370000e+03   8.2866880e+00   3.9929300e-01  -1.6428300e+00  -2.7295000e-01   9.9888000e-02   9.8618000e-02  -9.9967000e-02
   2.1380000e+03   8.2905690e+00   4.3913200e-01  -1.8046630e+00  -2.3690000e-01   9.9892000e-02   9.8548000e-02  -9.9977000e-02
   2.1390000e+03   8.2944560e+00   1.2594600e-01  -2.0728020e+00  -1.5965000e-01   9.9896000e-02   9.8474000e-02  -9.9987000e-02
   2.1400000e+03   8.2983380e+00   5.7951200e-01  -2.0035790e+00  -9.7850000e-02   9.9900000e-02   9.8397000e-02  -9.9997000e-02
   2.1410000e+03   8.3022040e+00   5.5876900e-01  -2.1908860e+00  -1.5450000e-02   9.9904000e-02   9.8317000e-02  -1.0000800e-01
   2.1420000e+03   8.3060840e+00   5.7132700e-01  -2.3326690e+00   5.1500000e-03   9.9909000e-02   9.8233000e-02  -1.0001800e-01
   2.1430000e+03   8.3099750e+00   7.0918600e-01  -2.5171770e+00   5.1500000e-03   9.9915000e-02   9.8145000e-02  -1.0002900e-01
   2.1440000e+03   8.3138550e+00   6.5250200e-01  -2.7702750e+00   9.2700000e-02   9.9923000e-02   9.8053000e-02  -1.0003900e-01
   2.1450000e+03   8.3177250e+00   6.9728200e-01  -3.0652840e+00   1.2360000e-01   9.9931000e-02   9.7956000e-02  -1.0004900e-01
   2.1460000e+03   8.3216250e+00   7.9418400e-01  -3.3214750e+00   2.7295000e-01   9.9941000e-02   9.7853000e-02  -1.0005900e-01
   2.1470000e+03   8.3254800e+00   9.1030500e-01  -3.7232410e+00   2.6780000e-01   9.9952000e-02   9.7746000e-02  -1.0006900e-01
   2.1480000e+03   8.3293600e+00   9.2411600e-01  -4.1824310e+00   4.1715000e-01   9.9964000e-02   9.7631000e-02  -1.0007800e-01
   2.1490000e+03   8.3332380e+00   1.0624920e+00  -4.5108990e+00   4.7895000e-01   9.9978000e-02   9.7510000e-02  -1.0008600e-01
   2.1500000e+03   8.3371200e+00   1.2440960e+00  -4.8865370e+00   5.3560000e-01   9.9994000e-02   9.7382000e-02  -1.0009400e-01
   2.1510000e+03   8.3410080e+00   1.4704940e+00  -5.2495500e+00   5.5620000e-01   1.0001200e-01   9.7244000e-02  -1.0010100e-01
   2.1520000e+03   8.3448780e+00   1.7622720e+00  -5.7205000e+00   5.8195000e-01   1.0003300e-01   9.7098000e-02  -1.0010600e-01
   2.1530000e+03   8.3487580e+00   2.0911790e+00  -6.1008520e+00   6.4890000e-01   1.0005600e-01   9.6943000e-02  -1.0010800e-01
   2.1540000e+03   8.3526450e+00   2.4877930e+00  -6.5342610e+00   6.3860000e-01   1.0008400e-01   9.6777000e-02  -1.0010900e-01
   2.1550000e+03   8.3565260e+00   2.8248630e+00  -6.8292610e+00   7.5190000e-01   1.0011500e-01   9.6600000e-02  -1.0010900e-01
   2.1560000e+03   8.3603970e+00   3.1902240e+00  -7.1543930e+00   8.1885000e-01   1.0014400e-01   9.6411000e-02  -1.0010600e-01
   2.1570000e+03   8.3642740e+00   3.5005260e+00  -7.4692810e+00   7.4675000e-01   1.0017000e-01   9.6210000e-02  -1.0010300e-01
   2.1580000e+03   8.3681650e+00   3.9707800e+00  -7.7572210e+00   7.8280000e-01   1.0019300e-01   9.5997000e-02  -1.0009900e-01
   2.1590000e+03   8.3720450e+00   4.2941280e+00  -8.0506360e+00   9.0640000e-01   1.0021300e-01   9.5770000e-02  -1.0009400e-01
   2.1600000e+03   8.3759120e+00   4.4926400e+00  -8.3406760e+00   9.6305000e-01   1.0023100e-01   9.5530000e-02  -1.0008800e-01
   2.1610000e+03   8.3797860e+00   4.7268250e+00  -8.6000760e+00   1.0145500e+00   1.0024600e-01   9.5276000e-02  -1.0007900e-01
   2.1620000e+03   8.3836740e+00   4.1264020e+00  -8.9803330e+00   1.0866500e+00   1.0025800e-01   9.5007000e-02  -1.0007000e-01
   2.1630000e+03   8.3875630e+00   5.4680930e+00  -8.9648820e+00   1.0763500e+00   1.0026800e-01   9.4723000e-02  -1.0005800e-01
   2.1640000e+03   8.3914400e+00   5.3130110e+00  -9.2308500e+00   1.1742000e+00   1.0027600e-01   9.4424000e-02  -1.0004400e-01
   2.1650000e+03   8.3953080e+00   5.0100360e+00  -9.7444750e+00   1.1690500e+00   1.0028200e-01   9.4110000e-02  -1.0002900e-01
   2.1660000e+03   8.3992010e+00   5.4522070e+00  -9.8911830e+00   1.1845000e+00   1.0028700e-01   9.3779000e-02  -1.0001100e-01
   2.1670000e+03   8.4030780e+00   5.4634320e+00  -1.0248532e+01   1.2566000e+00   1.0029000e-01   9.3431000e-02  -9.9992000e-02
   2.1680000e+03   8.4069570e+00   5.5427020e+00  -1.0629361e+01   1.2617500e+00   1.0029300e-01   9.3065000e-02  -9.9970000e-02
   2.1690000e+03   8.4108270e+00   5.8411030e+00  -1.1023982e+01   1.2772000e+00   1.0029400e-01   9.2682000e-02  -9.9947000e-02
   2.1700000e+03   8.4147070e+00   5.8425790e+00  -1.1373434e+01   8.4975000e-01   1.0029500e-01   9.2280000e-02  -9.9921000e-02
   2.1710000e+03   8.4185980e+00   5.7849610e+00  -1.1727622e+01   1.1793500e+00   1.0029500e-01   9.1858000e-02  -9.9894000e-02
   2.1720000e+03   8.4224770e+00   5.7289970e+00  -1.2096288e+01   1.0712000e+00   1.0029400e-01   9.1417000e-02  -9.9868000e-02
   2.1730000e+03   8.4263450e+00   5.7591060e+00  -1.2495708e+01   1.1021000e+00   1.0029400e-01   9.0955000e-02  -9.9848000e-02
   2.1740000e+03   8.4302270e+00   5.8504390e+00  -1.2806149e+01   1.1330000e+00   1.0029300e-01   9.0472000e-02  -9.9833000e-02
   2.1750000e+03   8.4341030e+00   5.8851200e+00  -1.3175404e+01   1.0300000e+00   1.0029200e-01   8.9967000e-02  -9.9822000e-02
   2.1760000e+03   8.4379940e+00   6.0163570e+00  -1.3455194e+01   9.5790000e-01   1.0029200e-01   8.9440000e-02  -9.9816000e-02
   2.1770000e+03   8.4418720e+00   5.2477040e+00  -1.3891615e+01   9.3215000e-01   1.0029100e-01   8.8890000e-02  -9.9813000e-02
   2.1780000e+03   8.4457330e+00   6.3029680e+00  -1.3927879e+01   1.1124000e+00   1.0029100e-01   8.8316000e-02  -9.9813000e-02
   2.1790000e+03   8.4496250e+00   6.5386450e+00  -1.4637910e+01   1.0712000e+00   1.0029200e-01   8.7719000e-02  -9.9816000e-02
   2.1800000e+03   8.4535120e+00   5.6870650e+00  -1.4867671e+01   1.0351500e+00   1.0029300e-01   8.7097000e-02  -9.9820000e-02
   2.1810000e+03   8.4573800e+00   6.4913860e+00  -1.4901978e+01   1.0763500e+00   1.0029500e-01   8.6450000e-02  -9.9825000e-02
   2.1820000e+03   8.4612580e+00   6.3082370e+00  -1.5562895e+01   1.3596000e+00   1.0029800e-01   8.5777000e-02  -9.9832000e-02
   2.1830000e+03   8.4651450e+00   6.5138170e+00  -1.5502242e+01   1.3081000e+00   1.0030100e-01   8.5079000e-02  -9.9837000e-02
   2.1840000e+03   8.4690290e+00   5.7034060e+00  -1.5920050e+01   1.3441500e+00   1.0030400e-01   8.4354000e-02  -9.9843000e-02
   2.1850000e+03   8.4729080e+00   6.8143920e+00  -1.6037201e+01   1.3956500e+00   1.0030700e-01   8.3602000e-02  -9.9848000e-02
   2.1860000e+03   8.4767770e+00   6.8072500e+00  -1.6108631e+01   1.4008000e+00   1.0031000e-01   8.2823000e-02  -9.9852000e-02
   2.1870000e+03   8.4806590e+00   6.0144600e+00  -1.6476830e+01   1.4626000e+00   1.0031300e-01   8.2017000e-02  -9.9856000e-02
   2.1880000e+03   8.4845470e+00   6.1959690e+00  -1.6569786e+01   1.4111000e+00   1.0031500e-01   8.1183000e-02  -9.9858000e-02
   2.1890000e+03   8.4884250e+00   6.4696050e+00  -1.6823235e+01   1.4523000e+00   1.0031600e-01   8.0320000e-02  -9.9860000e-02
   2.1900000e+03   8.4922970e+00   6.9859150e+00  -1.6979460e+01   1.3905000e+00   1.0031800e-01   7.9430000e-02  -9.9861000e-02
   2.1910000e+03   8.4961700e+00   7.3320260e+00  -1.7062399e+01   1.3081000e+00   1.0031900e-01   7.8510000e-02  -9.9862000e-02
   2.1920000e+03   8.5000540e+00   6.1393380e+00  -1.7396862e+01   1.2926500e+00   1.0032000e-01   7.7562000e-02  -9.9862000e-02
   2.1930000e+03   8.5039450e+00   7.5575400e+00  -1.7581888e+01   1.1793500e+00   1.0032200e-01   7.6584000e-02  -9.9862000e-02
   2.1940000e+03   8.5078240e+00   6.6918190e+00  -1.8017237e+01   1.1948000e+00   1.0032400e-01   7.5577000e-02  -9.9862000e-02
   2.1950000e+03   8.5116940e+00   7.6758340e+00  -1.7920473e+01   1.2360000e+00   1.0032800e-01   7.4539000e-02  -9.9861000e-02
   2.1960000e+03   8.5155760e+00   7.4597290e+00  -1.8155752e+01   1.1278500e+00   1.0033100e-01   7.3471000e-02  -9.9861000e-02
   2.1970000e+03   8.5194610e+00   8.0317970e+00  -1.8245478e+01   1.0712000e+00   1.0033600e-01   7.2372000e-02  -9.9861000e-02
   2.1980000e+03   8.5233430e+00   8.3176930e+00  -1.8309704e+01   1.1845000e+00   1.0034100e-01   7.1242000e-02  -9.9861000e-02
   2.1990000e+03   8.5272100e+00   8.2896560e+00  -1.8497965e+01   1.1072500e+00   1.0034600e-01   7.0082000e-02  -9.9861000e-02
   2.2000000e+03   8.5310810e+00   7.6794360e+00  -1.8535450e+01   1.2463000e+00   1.0035200e-01   6.8890000e-02  -9.9861000e-02
   2.2010000e+03   8.5349870e+00   8.8427270e+00  -1.8389015e+01   1.2514500e+00   1.0035900e-01   6.7667000e-02  -9.9861000e-02
   2.2020000e+03   8.5388590e+00   8.3331370e+00  -1.8551987e+01   1.2926500e+00   1.0036500e-01   6.6413000e-02  -9.9861000e-02
   2.2030000e+03   8.5427390e+00   8.1892730e+00  -1.8602213e+01   1.4214000e+00   1.0037100e-01   6.5127000e-02  -9.9860000e-02
   2.2040000e+03   8.5466100e+00   9.4210400e+00  -1.8571564e+01   1.3956500e+00   1.0037700e-01   6.3810000e-02  -9.9860000e-02
   2.2050000e+03   8.5504820e+00   8.2428220e+00  -1.8910208e+01   1.3750500e+00   1.0038200e-01   6.2462000e-02  -9.9859000e-02
   2.2060000e+03   8.5543670e+00   9.3476100e+00  -1.8929726e+01   1.4008000e+00   1.0038800e-01   6.1081000e-02  -9.9858000e-02
   2.2070000e+03   8.5582480e+00   8.5509270e+00  -1.9272490e+01   1.4317000e+00   1.0039300e-01   5.9668000e-02  -9.9857000e-02
   2.2080000e+03   8.5621400e+00   9.1358570e+00  -1.9327747e+01   1.4265500e+00   1.0039700e-01   5.8223000e-02  -9.9856000e-02
   2.2090000e+03   8.5660090e+00   8.6201830e+00  -1.9663198e+01   1.4368500e+00   1.0040100e-01   5.6745000e-02  -9.9855000e-02
   2.2100000e+03   8.5698880e+00   9.3938280e+00  -1.9836933e+01   1.5347000e+00   1.0040400e-01   5.5234000e-02  -9.9854000e-02
   2.2110000e+03   8.5737710e+00   9.3664620e+00  -2.0149845e+01   1.4626000e+00   1.0040700e-01   5.3690000e-02  -9.9854000e-02
   2.2120000e+03   8.5776530e+00   9.1843090e+00  -2.0526340e+01   1.5450000e+00   1.0040900e-01   5.2111000e-02  -9.9853000e-02
   2.2130000e+03   8.5815320e+00   9.3453290e+00  -2.0729464e+01   1.6274000e+00   1.0041000e-01   5.0497000e-02  -9.9852000e-02
   2.2140000e+03   8.5854030e+00   7.8400310e+00  -2.1184486e+01   1.6840500e+00   1.0040900e-01   4.8848000e-02  -9.9851000e-02
   2.2150000e+03   8.5892870e+00   8.8692270e+00  -2.1309135e+01   1.6943500e+00   1.0040800e-01   4.7164000e-02  -9.9850000e-02
   2.2160000e+03   8.5931730e+00   8.4646830e+00  -2.1618288e+01   1.7922000e+00   1.0040600e-01   4.5443000e-02  -9.9848000e-02
   2.2170000e+03   8.5970550e+00   7.7428980e+00  -2.1777885e+01   1.9209500e+00   1.0040300e-01   4.3685000e-02  -9.9847000e-02
   2.2180000e+03   8.6009210e+00   7.6095620e+00  -2.1723734e+01   1.5295500e+00   1.0039800e-01   4.1891000e-02  -9.9846000e-02
   2.2190000e+03   8.6048030e+00   7.9548160e+00  -2.1861406e+01   1.6171000e+00   1.0039300e-01   4.0060000e-02  -9.9845000e-02
   2.2200000e+03   8.6086920e+00   7.1502150e+00  -2.1911787e+01   1.5089500e+00   1.0038700e-01   3.8192000e-02  -9.9844000e-02
   2.2210000e+03   8.6125770e+00   7.1328100e+00  -2.1912672e+01   1.4471500e+00   1.0038000e-01   3.6287000e-02  -9.9844000e-02
   2.2220000e+03   8.6164380e+00   6.7265500e+00  -2.1662920e+01   1.3184000e+00   1.0037300e-01   3.4345000e-02  -9.9844000e-02
   2.2230000e+03   8.6203160e+00   7.0678360e+00  -2.1452442e+01   1.2308500e+00   1.0036500e-01   3.2367000e-02  -9.9845000e-02
   2.2240000e+03   8.6241980e+00   7.0829150e+00  -2.1007538e+01   1.2772000e+00   1.0035800e-01   3.0352000e-02  -9.9846000e-02
   2.2250000e+03   8.6280910e+00   6.3521190e+00  -2.0742044e+01   1.2257000e+00   1.0035100e-01   2.8302000e-02  -9.9847000e-02
   2.2260000e+03   8.6319660e+00   6.7174180e+00  -2.0123831e+01   1.1948000e+00   1.0034400e-01   2.6216000e-02  -9.9849000e-02
   2.2270000e+03   8.6358290e+00   6.1463570e+00  -1.9846453e+01   1.1742000e+00   1.0033700e-01   2.4097000e-02  -9.9851000e-02
   2.2280000e+03   8.6397250e+00   5.9976380e+00  -1.9182705e+01   1.1124000e+00   1.0033100e-01   2.1944000e-02  -9.9853000e-02
   2.2290000e+03   8.6436070e+00   6.6935830e+00  -1.8783722e+01   1.2154000e+00   1.0032400e-01   1.9760000e-02  -9.9855000e-02
   2.2300000e+03   8.6474850e+00   6.2897330e+00  -1.8266850e+01   9.7850000e-01   1.0031900e-01   1.7543000e-02  -9.9857000e-02
   2.2310000e+03   8.6513550e+00   6.2190670e+00  -1.7714653e+01   8.5490000e-01   1.0031400e-01   1.5296000e-02  -9.9859000e-02
   2.2320000e+03   8.6552350e+00   5.9788960e+00  -1.7489067e+01   8.3430000e-01   1.0030900e-01   1.3019000e-02  -9.9861000e-02
   2.2330000e+03   8.6591250e+00   5.7839310e+00  -1.6796741e+01   6.0770000e-01   1.0030500e-01   1.0712000e-02  -9.9863000e-02
   2.2340000e+03   8.6630010e+00   5.5193050e+00  -1.6578636e+01   4.1715000e-01   1.0030100e-01   8.3770000e-03  -9.9866000e-02
   2.2350000e+03   8.6668720e+00   5.6086140e+00  -1.6263014e+01   3.1415000e-01   1.0029800e-01   6.0140000e-03  -9.9869000e-02
   2.2360000e+03   8.6707540e+00   5.2996870e+00  -1.6014086e+01   3.1930000e-01   1.0029400e-01   3.6230000e-03  -9.9872000e-02
   2.2370000e+03   8.6746440e+00   5.0678800e+00  -1.5748321e+01   1.9570000e-01   1.0029100e-01   1.2060000e-03  -9.9876000e-02
   2.2380000e+03   8.6785050e+00   5.0178940e+00  -1.5496423e+01   1.4420000e-01   1.0028700e-01  -1.2380000e-03  -9.9879000e-02
   2.2390000e+03   8.6824000e+00   4.9689310e+00  -1.5298447e+01   3.3475000e-01   1.0028300e-01  -3.7080000e-03  -9.9883000e-02
   2.2400000e+03   8.6862690e+00   4.6729740e+00  -1.5004337e+01   2.7295000e-01   1.0027900e-01  -6.2040000e-03  -9.9886000e-02
   2.2410000e+03   8.6901490e+00   4.5920440e+00  -1.4795083e+01   3.1930000e-01   1.0027500e-01  -8.7260000e-03  -9.9889000e-02
   2.2420000e+03   8.6940270e+00   4.2065760e+00  -1.4481184e+01   4.8410000e-01   1.0027000e-01  -1.1272000e-02  -9.9891000e-02
   2.2430000e+03   8.6979130e+00   4.1721630e+00  -1.4173361e+01   3.9655000e-01   1.0026500e-01  -1.3842000e-02  -9.9892000e-02
   2.2440000e+03   8.7017990e+00   3.9615510e+00  -1.3806422e+01   5.6135000e-01   1.0026000e-01  -1.6436000e-02  -9.9893000e-02
   2.2450000e+03   8.7056670e+00   3.8594450e+00  -1.3412396e+01   5.6650000e-01   1.0025400e-01  -1.9054000e-02  -9.9893000e-02
   2.2460000e+03   8.7095380e+00   3.7812410e+00  -1.3082333e+01   6.3860000e-01   1.0024900e-01  -2.1694000e-02  -9.9893000e-02
   2.2470000e+03   8.7134280e+00   3.3908490e+00  -1.2390146e+01   5.8710000e-01   1.0024300e-01  -2.4356000e-02  -9.9892000e-02
   2.2480000e+03   8.7173190e+00   2.8232100e+00  -1.2106627e+01   6.6435000e-01   1.0023700e-01  -2.7039000e-02  -9.9891000e-02
   2.2490000e+03   8.7211990e+00   2.9489570e+00  -1.1635362e+01   5.1500000e-01   1.0023200e-01  -2.9743000e-02  -9.9889000e-02
   2.2500000e+03   8.7250650e+00   3.2375810e+00  -1.1136006e+01   4.7380000e-01   1.0022700e-01  -3.2466000e-02  -9.9887000e-02
   2.2510000e+03   8.7289450e+00   4.1290860e+00  -1.0751797e+01   2.9355000e-01   1.0022300e-01  -3.5207000e-02  -9.9886000e-02
   2.2520000e+03   8.7328340e+00   4.2527770e+00  -1.0073401e+01   8.7550000e-02   1.0021900e-01  -3.7967000e-02  -9.9885000e-02
   2.2530000e+03   8.7367120e+00   4.0815850e+00  -9.6143890e+00  -2.7810000e-01   1.0021700e-01  -4.0744000e-02  -9.9885000e-02
   2.2540000e+03   8.7405900e+00   4.3298350e+00  -9.0642740e+00  -7.0040000e-01   1.0021600e-01  -4.3537000e-02  -9.9887000e-02
   2.2550000e+03   8.7444640e+00   4.5972720e+00  -8.6996450e+00  -8.6520000e-01   1.0021600e-01  -4.6345000e-02  -9.9889000e-02
   2.2560000e+03   8.7483430e+00   3.7877500e+00  -8.2220840e+00  -8.2915000e-01   1.0021700e-01  -4.9167000e-02  -9.9893000e-02
   2.2570000e+03   8.7522320e+00   3.8594510e+00  -7.6621530e+00  -8.9610000e-01   1.0021900e-01  -5.2003000e-02  -9.9898000e-02
   2.2580000e+03   8.7561000e+00   3.4320970e+00  -7.1269550e+00  -8.1885000e-01   1.0022000e-01  -5.4852000e-02  -9.9903000e-02
   2.2590000e+03   8.7599740e+00   3.1296470e+00  -6.7869450e+00  -7.8280000e-01   1.0022100e-01  -5.7714000e-02  -9.9910000e-02
   2.2600000e+03   8.7638590e+00   2.5098040e+00  -6.1187200e+00  -6.6435000e-01   1.0022100e-01  -6.0586000e-02  -9.9918000e-02
   2.2610000e+03   8.7677470e+00   2.6662340e+00  -5.6703950e+00  -5.9740000e-01   1.0021900e-01  -6.3469000e-02  -9.9927000e-02
   2.2620000e+03   8.7716160e+00   2.5342080e+00  -5.0804430e+00  -4.5835000e-01   1.0021700e-01  -6.6361000e-02  -9.9937000e-02
   2.2630000e+03   8.7754900e+00   2.1365450e+00  -4.5540400e+00  -5.5105000e-01   1.0021300e-01  -6.9261000e-02  -9.9948000e-02
   2.2640000e+03   8.7793790e+00   2.0685780e+00  -3.9179630e+00  -2.7295000e-01   1.0020800e-01  -7.2168000e-02  -9.9959000e-02
   2.2650000e+03   8.7832660e+00   1.2833900e+00  -3.0404020e+00  -3.2960000e-01   1.0020200e-01  -7.5082000e-02  -9.9971000e-02
   2.2660000e+03   8.7871450e+00   8.3029800e-01  -2.4027890e+00  -3.7080000e-01   1.0019400e-01  -7.8001000e-02  -9.9983000e-02
   2.2670000e+03   8.7910090e+00   5.9898200e-01  -1.9353190e+00  -2.3175000e-01   1.0018500e-01  -8.0924000e-02  -9.9996000e-02
   2.2680000e+03   8.7948950e+00   8.2404100e-01  -1.2764820e+00   2.5750000e-02   1.0017500e-01  -8.3850000e-02  -1.0000900e-01
   2.2690000e+03   8.7987730e+00   6.1131300e-01  -7.9317800e-01   3.0900000e-02   1.0016500e-01  -8.6778000e-02  -1.0002300e-01
   2.2700000e+03   8.8026660e+00   3.5229900e-01  -4.4312300e-01  -1.9055000e-01   1.0015500e-01  -8.9707000e-02  -1.0003600e-01
   2.2710000e+03   8.8065360e+00   1.0396500e-01  -1.2337000e-02  -5.6650000e-02   1.0014400e-01  -9.2636000e-02  -1.0005000e-01
   2.2720000e+03   8.8103790e+00   7.1815700e-01  -1.7775300e-01   1.0300000e-01   1.0013400e-01  -9.5526000e-02  -1.0006300e-01
   2.2730000e+03   8.8142590e+00   7.8602600e-01  -5.9075000e-02   5.1500000e-01   1.0012600e-01  -9.8073000e-02  -1.0007500e-01
   2.2740000e+03   8.8181380e+00   1.1539930e+00  -4.7610000e-01   3.2960000e-01   1.0012000e-01  -1.0025900e-01  -1.0008400e-01
   2.2750000e+03   8.8220180e+00   2.5736000e-01  -1.8517520e+00   1.0300000e-01   1.0011700e-01  -1.0212900e-01  -1.0009200e-01
   2.2760000e+03   8.8258960e+00   3.0378000e-02  -3.7806640e+00   2.4720000e-01   1.0011400e-01  -1.0372400e-01  -1.0009900e-01
   2.2770000e+03   8.8297770e+00  -9.1539700e-01  -4.3657110e+00   5.6650000e-02   1.0011100e-01  -1.0508100e-01  -1.0010400e-01
   2.2780000e+03   8.8336550e+00   1.3049500e-01  -5.9777180e+00  -9.2700000e-02   1.0010900e-01  -1.0623100e-01  -1.0010800e-01
   2.2790000e+03   8.8375350e+00  -6.7678200e-01  -6.8407720e+00  -4.0685000e-01   1.0010700e-01  -1.0720100e-01  -1.0011000e-01
   2.2800000e+03   8.8414150e+00  -2.3648700e-01  -7.4891720e+00  -6.5405000e-01   1.0010400e-01  -1.0801400e-01  -1.0011100e-01
   2.2810000e+03   8.8452930e+00  -5.8319500e-01  -7.4680270e+00  -8.1885000e-01   1.0010100e-01  -1.0869200e-01  -1.0011300e-01
   2.2820000e+03   8.8491730e+00  -1.1253900e-01  -5.3533950e+00  -3.6565000e-01   1.0009800e-01  -1.0924900e-01  -1.0011400e-01
   2.2830000e+03   8.8530530e+00  -2.3303100e-01  -4.8621020e+00  -6.3860000e-01   1.0009500e-01  -1.0969800e-01  -1.0011500e-01
   2.2840000e+03   8.8569320e+00   3.8853000e-02  -2.1003710e+00  -4.9440000e-01   1.0009100e-01  -1.1005000e-01  -1.0011600e-01
   2.2850000e+03   8.8608110e+00   7.2081000e-02  -1.4442790e+00  -2.5750000e-02   1.0008800e-01  -1.1031500e-01  -1.0011700e-01
   2.2860000e+03   8.8646910e+00   3.4214800e-01   4.4613200e-01   3.3990000e-01   1.0008600e-01  -1.1050000e-01  -1.0011600e-01
   2.2870000e+03   8.8685700e+00   6.3135600e-01   1.9994700e-01   3.3475000e-01   1.0008400e-01  -1.1061400e-01  -1.0011500e-01
   2.2880000e+03   8.8724510e+00   1.2738100e+00   2.3860730e+00  -8.7550000e-02   1.0008300e-01  -1.1066500e-01  -1.0011200e-01
   2.2890000e+03   8.8763290e+00   3.0889800e-01   2.7798620e+00   9.1155000e-01   1.0008300e-01  -1.1065700e-01  -1.0011000e-01
   2.2900000e+03   8.8802090e+00   5.4442600e-01   5.3099510e+00   3.2445000e-01   1.0008400e-01  -1.1059700e-01  -1.0010700e-01
   2.2910000e+03   8.8840880e+00   5.3359900e-01   3.0247640e+00   1.8540000e-01   1.0008600e-01  -1.1048800e-01  -1.0010400e-01
   2.2920000e+03   8.8879670e+00   3.8081000e-01   4.6989560e+00   5.1500000e-02   1.0008800e-01  -1.1034000e-01  -1.0010200e-01
   2.2930000e+03   8.8918460e+00   4.4096600e-01   2.8634560e+00   2.6780000e-01   1.0009200e-01  -1.1015500e-01  -1.0010000e-01
   2.2940000e+03   8.8957560e+00   3.1487700e-01   2.7385320e+00   1.2875000e-01   1.0009600e-01  -1.0994000e-01  -1.0009800e-01
   2.2950000e+03   8.8996040e+00  -5.1688600e-01   3.2472300e-01  -1.4935000e-01   1.0009900e-01  -1.0970100e-01  -1.0009600e-01
   2.2960000e+03   8.9034850e+00   3.0177100e-01   8.2311600e-01  -5.6650000e-02   1.0010200e-01  -1.0944100e-01  -1.0009500e-01
   2.2970000e+03   8.9073640e+00   3.6260600e-01  -6.0312500e-01  -4.7380000e-01   1.0010400e-01  -1.0916500e-01  -1.0009400e-01
   2.2980000e+03   8.9112420e+00  -3.7375700e-01  -2.4877150e+00  -1.8025000e-01   1.0010600e-01  -1.0887600e-01  -1.0009300e-01
   2.2990000e+03   8.9151230e+00   4.3602000e-02  -2.8468760e+00   1.2360000e-01   1.0010600e-01  -1.0857800e-01  -1.0009300e-01
   2.3000000e+03   8.9190030e+00  -1.0239040e+00  -4.1005640e+00   8.7550000e-02   1.0010500e-01  -1.0827400e-01  -1.0009300e-01
   2.3010000e+03   8.9228820e+00  -3.7681300e-01  -3.9457580e+00  -3.1930000e-01   1.0010400e-01  -1.0796600e-01  -1.0009300e-01
   2.3020000e+03   8.9267630e+00  -4.8130000e-02  -4.5907380e+00   3.2445000e-01   1.0010200e-01  -1.0765400e-01  -1.0009300e-01
   2.3030000e+03   8.9306420e+00  -8.1676100e-01  -3.7023360e+00  -2.1630000e-01   1.0010000e-01  -1.0734000e-01  -1.0009200e-01
   2.3040000e+03   8.9345210e+00  -1.5429300e-01  -3.1212750e+00   1.0815000e-01   1.0009700e-01  -1.0702300e-01  -1.0009200e-01
   2.3050000e+03   8.9383990e+00  -2.4465300e-01  -2.0140610e+00  -1.6995000e-01   1.0009500e-01  -1.0670100e-01  -1.0009200e-01
   2.3060000e+03   8.9422800e+00  -2.7572800e-01  -1.7696300e-01  -2.7295000e-01   1.0009200e-01  -1.0637300e-01  -1.0009200e-01
   2.3070000e+03   8.9461580e+00  -1.6246000e-02  -1.8104000e-01  -2.6265000e-01   1.0009000e-01  -1.0603800e-01  -1.0009300e-01
   2.3080000e+03   8.9500550e+00  -1.3113500e-01   1.8372400e-01  -8.2400000e-02   1.0008800e-01  -1.0569700e-01  -1.0009400e-01
   2.3090000e+03   8.9539180e+00   6.7075700e-01   2.4565870e+00   3.2445000e-01   1.0008600e-01  -1.0534900e-01  -1.0009400e-01
   2.3100000e+03   8.9577960e+00   5.4877300e-01   1.3951190e+00  -2.5750000e-02   1.0008500e-01  -1.0499300e-01  -1.0009500e-01
   2.3110000e+03   8.9616760e+00   1.2115130e+00   4.1818640e+00  -1.0300000e-01   1.0008500e-01  -1.0462900e-01  -1.0009500e-01
   2.3120000e+03   8.9655560e+00   5.6263800e-01   2.8896580e+00   1.6480000e-01   1.0008600e-01  -1.0425600e-01  -1.0009500e-01
   2.3130000e+03   8.9694350e+00  -7.7556000e-02   3.7879520e+00  -3.6050000e-02   1.0008800e-01  -1.0387600e-01  -1.0009500e-01
   2.3140000e+03   8.9733150e+00   1.0226160e+00   2.6165460e+00   4.7895000e-01   1.0009000e-01  -1.0348900e-01  -1.0009500e-01
   2.3150000e+03   8.9771950e+00   7.7553600e-01   2.8906370e+00   2.6780000e-01   1.0009300e-01  -1.0309700e-01  -1.0009500e-01
   2.3160000e+03   8.9810740e+00  -1.4371000e-01   8.6608400e-01   1.8025000e-01   1.0009600e-01  -1.0270200e-01  -1.0009400e-01
   2.3170000e+03   8.9849530e+00  -5.8538000e-02   1.6654630e+00  -1.2875000e-01   1.0009900e-01  -1.0230500e-01  -1.0009300e-01
   2.3180000e+03   8.9888320e+00  -1.1136800e-01  -3.2276400e-01  -5.4075000e-01   1.0010200e-01  -1.0190700e-01  -1.0009200e-01
   2.3190000e+03   8.9927130e+00   8.6510000e-03   4.8129000e-02   1.1330000e-01   1.0010400e-01  -1.0151100e-01  -1.0009200e-01
   2.3200000e+03   8.9965920e+00  -7.6634400e-01  -1.9393040e+00  -1.9570000e-01   1.0010500e-01  -1.0111600e-01  -1.0009200e-01
   2.3210000e+03   9.0004710e+00  -3.6793800e-01  -2.5918150e+00   7.2100000e-02   1.0010500e-01  -1.0072500e-01  -1.0009300e-01
   2.3220000e+03   9.0043510e+00  -7.8647500e-01  -2.4329350e+00  -2.0600000e-02   1.0010400e-01  -1.0033800e-01  -1.0009300e-01
   2.3230000e+03   9.0082440e+00  -1.1544140e+00  -3.4208250e+00  -1.0300000e-02   1.0010300e-01  -9.9955000e-02  -1.0009300e-01
   2.3240000e+03   9.0121090e+00  -3.7066800e-01  -3.1721130e+00   2.6780000e-01   1.0010100e-01  -9.9577000e-02  -1.0009300e-01
   2.3250000e+03   9.0159870e+00  -3.8967100e-01  -2.8558630e+00   9.2700000e-02   1.0010000e-01  -9.9202000e-02  -1.0009300e-01
   2.3260000e+03   9.0198680e+00  -1.6213600e-01  -2.1062790e+00   1.2875000e-01   1.0009700e-01  -9.8830000e-02  -1.0009200e-01
   2.3270000e+03   9.0237460e+00   2.2792700e-01  -1.1962700e+00   1.8025000e-01   1.0009500e-01  -9.8458000e-02  -1.0009100e-01
   2.3280000e+03   9.0276270e+00  -1.2718500e-01  -5.2882900e-01  -2.4720000e-01   1.0009300e-01  -9.8086000e-02  -1.0009100e-01
   2.3290000e+03   9.0315070e+00  -7.0388300e-01  -4.7029000e-02  -2.3175000e-01   1.0009100e-01  -9.7713000e-02  -1.0009000e-01
   2.3300000e+03   9.0353860e+00   3.3126100e-01  -6.2012000e-02   1.2875000e-01   1.0009000e-01  -9.7338000e-02  -1.0009000e-01
   2.3310000e+03   9.0392670e+00   2.1594200e-01   1.8086080e+00  -7.7250000e-02   1.0008900e-01  -9.6961000e-02  -1.0009000e-01
   2.3320000e+03   9.0431430e+00  -1.4993500e-01   5.7131600e-01  -6.6950000e-02   1.0008800e-01  -9.6579000e-02  -1.0009000e-01
   2.3330000e+03   9.0470240e+00  -1.7197000e-02   3.6041190e+00  -3.3990000e-01   1.0008800e-01  -9.6195000e-02  -1.0009100e-01
   2.3340000e+03   9.0509040e+00  -4.9811900e-01   2.7279860e+00   3.6050000e-02   1.0008800e-01  -9.5805000e-02  -1.0009100e-01
   2.3350000e+03   9.0547850e+00   6.3651200e-01   1.9555720e+00  -3.8110000e-01   1.0008900e-01  -9.5411000e-02  -1.0009200e-01
   2.3360000e+03   9.0586620e+00   4.8903600e-01   2.8037030e+00   4.6865000e-01   1.0009100e-01  -9.5014000e-02  -1.0009200e-01
   2.3370000e+03   9.0625420e+00   1.3959000e-01   2.3465850e+00   4.0685000e-01   1.0009300e-01  -9.4613000e-02  -1.0009200e-01
   2.3380000e+03   9.0664210e+00   4.7986200e-01   1.0056850e+00  -2.2145000e-01   1.0009500e-01  -9.4211000e-02  -1.0009200e-01
   2.3390000e+03   9.0703010e+00  -2.1544600e-01   1.4336350e+00   2.1115000e-01   1.0009700e-01  -9.3808000e-02  -1.0009200e-01
   2.3400000e+03   9.0741800e+00  -1.0347600e-01   8.6499000e-02   8.7550000e-02   1.0009900e-01  -9.3405000e-02  -1.0009100e-01
   2.3410000e+03   9.0781060e+00   3.3177400e-01  -2.3799100e-01   5.1500000e-02   1.0010100e-01  -9.3004000e-02  -1.0009100e-01
   2.3420000e+03   9.0819400e+00  -1.0642100e-01  -7.2089000e-01  -1.0815000e-01   1.0010200e-01  -9.2604000e-02  -1.0009000e-01
   2.3430000e+03   9.0858190e+00  -2.3471000e-01  -2.8800230e+00  -8.7550000e-02   1.0010200e-01  -9.2207000e-02  -1.0009000e-01
   2.3440000e+03   9.0896990e+00   5.8495000e-02  -7.6255000e-01   9.2700000e-02   1.0010200e-01  -9.1815000e-02  -1.0008900e-01
   2.3450000e+03   9.0935780e+00  -2.4675500e-01  -3.2691040e+00  -3.6050000e-02   1.0010100e-01  -9.1426000e-02  -1.0008900e-01
   2.3460000e+03   9.0974580e+00  -9.6977300e-01  -2.3647990e+00   1.0300000e-02   1.0010000e-01  -9.1040000e-02  -1.0008900e-01
   2.3470000e+03   9.1013360e+00  -2.2167200e-01  -2.1138470e+00  -5.1500000e-03   1.0009900e-01  -9.0659000e-02  -1.0008900e-01
   2.3480000e+03   9.1052160e+00  -2.6298000e-02  -1.8577760e+00  -8.7550000e-02   1.0009700e-01  -9.0279000e-02  -1.0008800e-01
   2.3490000e+03   9.1090950e+00   7.6468000e-02  -1.1460710e+00  -6.1800000e-02   1.0009600e-01  -8.9902000e-02  -1.0008800e-01
   2.3500000e+03   9.1129760e+00   1.0747600e-01  -9.9237600e-01  -4.6350000e-02   1.0009500e-01  -8.9524000e-02  -1.0008800e-01
   2.3510000e+03   9.1168550e+00   1.1309500e-01  -3.6437300e-01  -2.5235000e-01   1.0009300e-01  -8.9147000e-02  -1.0008800e-01
   2.3520000e+03   9.1207340e+00   2.0662700e-01  -3.2456000e-02  -5.1500000e-03   1.0009200e-01  -8.8768000e-02  -1.0008800e-01
   2.3530000e+03   9.1246130e+00   3.4475500e-01   5.4991200e-01   1.5450000e-01   1.0009100e-01  -8.8388000e-02  -1.0008800e-01
   2.3540000e+03   9.1284910e+00   3.9378800e-01   1.5470830e+00  -1.3905000e-01   1.0009100e-01  -8.8006000e-02  -1.0008800e-01
   2.3550000e+03   9.1323710e+00   1.9226300e-01   8.6090800e-01  -2.0600000e-02   1.0009100e-01  -8.7620000e-02  -1.0008900e-01
   2.3560000e+03   9.1362500e+00   2.7986500e-01   2.3466410e+00   1.0300000e-01   1.0009200e-01  -8.7232000e-02  -1.0008900e-01
   2.3570000e+03   9.1401310e+00   3.1712700e-01   2.2171760e+00  -8.7550000e-02   1.0009300e-01  -8.6841000e-02  -1.0008900e-01
   2.3580000e+03   9.1440210e+00   2.8535500e-01   1.3662130e+00  -6.1800000e-02   1.0009400e-01  -8.6446000e-02  -1.0008900e-01
   2.3590000e+03   9.1478900e+00   9.6341100e-01   2.5837110e+00   3.7595000e-01   1.0009600e-01  -8.6049000e-02  -1.0008900e-01
   2.3600000e+03   9.1517700e+00   1.0274900e-01   1.2208870e+00  -3.1930000e-01   1.0009800e-01  -8.5649000e-02  -1.0008900e-01
   2.3610000e+03   9.1556690e+00   3.8670800e-01   1.0444730e+00   2.0085000e-01   1.0010000e-01  -8.5248000e-02  -1.0008900e-01
   2.3620000e+03   9.1595290e+00  -4.8676600e-01   6.3185100e-01   2.8325000e-01   1.0010300e-01  -8.4848000e-02  -1.0008800e-01
   2.3630000e+03   9.1634080e+00  -4.6906000e-02  -2.3526100e-01  -5.1500000e-03   1.0010400e-01  -8.4447000e-02  -1.0008800e-01
   2.3640000e+03   9.1672890e+00  -2.4443000e-02  -8.5353000e-02  -1.8540000e-01   1.0010500e-01  -8.4049000e-02  -1.0008700e-01
   2.3650000e+03   9.1711670e+00   3.4027200e-01  -1.0736440e+00   1.4935000e-01   1.0010500e-01  -8.3651000e-02  -1.0008700e-01
   2.3660000e+03   9.1750470e+00  -1.6792700e-01  -2.0561770e+00  -2.5750000e-02   1.0010500e-01  -8.3257000e-02  -1.0008600e-01
   2.3670000e+03   9.1789250e+00   1.2809200e-01  -9.2817900e-01  -1.2360000e-01   1.0010500e-01  -8.2866000e-02  -1.0008600e-01
   2.3680000e+03   9.1828040e+00   1.2806600e-01  -2.4204370e+00   1.0815000e-01   1.0010400e-01  -8.2477000e-02  -1.0008600e-01
   2.3690000e+03   9.1866840e+00  -8.3487000e-02  -2.0286550e+00  -3.5535000e-01   1.0010300e-01  -8.2091000e-02  -1.0008500e-01
   2.3700000e+03   9.1905640e+00  -1.3150400e-01  -1.3150190e+00   9.2700000e-02   1.0010300e-01  -8.1708000e-02  -1.0008600e-01
   2.3710000e+03   9.1944440e+00   2.9572000e-02  -1.7926830e+00  -2.0600000e-01   1.0010200e-01  -8.1327000e-02  -1.0008600e-01
   2.3720000e+03   9.1983230e+00   3.9549200e-01  -1.0495790e+00  -3.6050000e-02   1.0010100e-01  -8.0947000e-02  -1.0008600e-01
   2.3730000e+03   9.2022030e+00  -1.7092900e-01  -7.4618500e-01   2.5750000e-02   1.0010000e-01  -8.0567000e-02  -1.0008600e-01
   2.3740000e+03   9.2060820e+00   5.2714000e-02  -3.7296200e-01  -2.5750000e-02   1.0009900e-01  -8.0188000e-02  -1.0008700e-01
   2.3750000e+03   9.2099610e+00   6.3118000e-01   4.3931000e-01   8.7550000e-02   1.0009900e-01  -7.9807000e-02  -1.0008700e-01
   2.3760000e+03   9.2138400e+00   2.5344000e-02   4.3098500e-01  -2.5750000e-02   1.0009800e-01  -7.9425000e-02  -1.0008700e-01
   2.3770000e+03   9.2177200e+00   5.7951600e-01   1.4594950e+00   2.2145000e-01   1.0009800e-01  -7.9040000e-02  -1.0008700e-01
   2.3780000e+03   9.2216000e+00   1.0154400e-01   5.1907900e-01   9.2700000e-02   1.0009800e-01  -7.8653000e-02  -1.0008700e-01
   2.3790000e+03   9.2254780e+00   3.2963200e-01   1.8302880e+00   1.0300000e-02   1.0009900e-01  -7.8264000e-02  -1.0008600e-01
   2.3800000e+03   9.2293600e+00   1.1475800e-01   1.8550020e+00  -6.6950000e-02   1.0009900e-01  -7.7873000e-02  -1.0008600e-01
   2.3810000e+03   9.2332370e+00   3.7893900e-01   1.4386530e+00  -1.1845000e-01   1.0010000e-01  -7.7478000e-02  -1.0008500e-01
   2.3820000e+03   9.2371170e+00   2.5499000e-01   1.5691880e+00  -2.5750000e-02   1.0010000e-01  -7.7082000e-02  -1.0008500e-01
   2.3830000e+03   9.2409960e+00   1.0188000e-01   7.5107200e-01   4.1200000e-02   1.0010100e-01  -7.6684000e-02  -1.0008500e-01
   2.3840000e+03   9.2448760e+00   1.0253400e-01   9.3355400e-01   8.2400000e-02   1.0010200e-01  -7.6285000e-02  -1.0008500e-01
   2.3850000e+03   9.2487550e+00   9.0638000e-02  -1.1084500e-01  -5.6650000e-02   1.0010300e-01  -7.5887000e-02  -1.0008500e-01
   2.3860000e+03   9.2526350e+00   1.8328700e-01   5.8233100e-01   4.6350000e-02   1.0010300e-01  -7.5490000e-02  -1.0008400e-01
   2.3870000e+03   9.2565160e+00  -1.0901000e-02  -7.8782800e-01   4.1200000e-02   1.0010400e-01  -7.5093000e-02  -1.0008400e-01
   2.3880000e+03   9.2603950e+00   1.1003000e-01  -3.2036000e-01  -2.0600000e-02   1.0010400e-01  -7.4698000e-02  -1.0008400e-01
   2.3890000e+03   9.2642750e+00   1.7062700e-01  -1.9558120e+00  -4.1200000e-02   1.0010400e-01  -7.4304000e-02  -1.0008400e-01
   2.3900000e+03   9.2681530e+00  -1.0972100e-01  -3.0127400e-01   1.4935000e-01   1.0010400e-01  -7.3914000e-02  -1.0008400e-01
   2.3910000e+03   9.2720330e+00  -1.5962900e-01  -2.2623860e+00  -2.5235000e-01   1.0010300e-01  -7.3524000e-02  -1.0008400e-01
   2.3920000e+03   9.2759110e+00   4.8577900e-01  -1.2709250e+00  -2.2660000e-01   1.0010200e-01  -7.3138000e-02  -1.0008400e-01
   2.3930000e+03   9.2797910e+00  -1.3903400e-01  -1.3527410e+00   1.4935000e-01   1.0010200e-01  -7.2753000e-02  -1.0008400e-01
   2.3940000e+03   9.2836700e+00   5.7940000e-02  -1.7427630e+00  -1.0300000e-02   1.0010100e-01  -7.2370000e-02  -1.0008400e-01
   2.3950000e+03   9.2875500e+00  -2.5556000e-02  -4.3054200e-01  -1.0815000e-01   1.0010100e-01  -7.1989000e-02  -1.0008500e-01
   2.3960000e+03   9.2914300e+00  -8.3435500e-01  -5.3015300e-01   8.2400000e-02   1.0010000e-01  -7.1607000e-02  -1.0008500e-01
   2.3970000e+03   9.2953080e+00   6.1228000e-02  -7.1786000e-02  -1.4420000e-01   1.0009900e-01  -7.1225000e-02  -1.0008500e-01
   2.3980000e+03   9.2991880e+00   1.8271400e-01   2.4323300e-01   1.6480000e-01   1.0009800e-01  -7.0842000e-02  -1.0008500e-01
   2.3990000e+03   9.3030660e+00  -1.0076700e+00   6.5283800e-01   3.5535000e-01   1.0009800e-01  -7.0458000e-02  -1.0008500e-01
   2.4000000e+03   9.3069470e+00   3.3123500e-01   1.1612410e+00  -5.1500000e-02   1.0009700e-01  -7.0072000e-02  -1.0008400e-01
   2.4010000e+03   9.3108270e+00   7.1354200e-01   2.3232100e-01   2.1630000e-01   1.0009700e-01  -6.9684000e-02  -1.0008400e-01
   2.4020000e+03   9.3147070e+00   6.6634700e-01   1.5687550e+00   8.7550000e-02   1.0009700e-01  -6.9294000e-02  -1.0008300e-01
   2.4030000e+03   9.3185860e+00   8.3971000e-02   1.0735240e+00  -1.9055000e-01   1.0009800e-01  -6.8903000e-02  -1.0008200e-01
   2.4040000e+03   9.3224660e+00   2.5919200e-01   1.3182560e+00  -2.6780000e-01   1.0009800e-01  -6.8509000e-02  -1.0008200e-01
   2.4050000e+03   9.3263440e+00   5.8709000e-02   6.3322300e-01  -3.6050000e-02   1.0009900e-01  -6.8115000e-02  -1.0008200e-01
   2.4060000e+03   9.3302240e+00   1.0993200e-01   9.6689800e-01   5.1500000e-03   1.0010000e-01  -6.7719000e-02  -1.0008200e-01
   2.4070000e+03   9.3341040e+00   1.1490600e-01   3.7535700e-01  -9.7850000e-02   1.0010100e-01  -6.7323000e-02  -1.0008200e-01
   2.4080000e+03   9.3379840e+00  -6.3354000e-01   1.3408700e-01   6.1800000e-02   1.0010200e-01  -6.6927000e-02  -1.0008200e-01
   2.4090000e+03   9.3418640e+00   1.8382500e-01   7.1692800e-01   1.0300000e-01   1.0010200e-01  -6.6532000e-02  -1.0008200e-01
   2.4100000e+03   9.3457420e+00   2.5074000e-02  -7.8574500e-01  -5.1500000e-02   1.0010200e-01  -6.6137000e-02  -1.0008200e-01
   2.4110000e+03   9.3496210e+00   4.1650000e-02  -4.4227000e-02   1.2875000e-01   1.0010300e-01  -6.5743000e-02  -1.0008200e-01
   2.4120000e+03   9.3535000e+00   8.9841000e-02  -1.3985460e+00  -3.6050000e-02   1.0010200e-01  -6.5350000e-02  -1.0008200e-01
   2.4130000e+03   9.3573810e+00   2.6495500e-01  -3.5368000e-02  -5.1500000e-03   1.0010200e-01  -6.4959000e-02  -1.0008200e-01
   2.4140000e+03   9.3612590e+00  -2.3364800e-01  -2.0453880e+00  -1.2875000e-01   1.0010200e-01  -6.4569000e-02  -1.0008200e-01
   2.4150000e+03   9.3651570e+00  -1.1977900e-01  -4.8838400e-01  -1.0300000e-02   1.0010100e-01  -6.4182000e-02  -1.0008200e-01
   2.4160000e+03   9.3690200e+00   2.6920600e-01  -1.2409660e+00   8.2400000e-02   1.0010100e-01  -6.3796000e-02  -1.0008200e-01
   2.4170000e+03   9.3728980e+00  -6.6909000e-02  -1.3259970e+00  -9.2700000e-02   1.0010000e-01  -6.3411000e-02  -1.0008200e-01
   2.4180000e+03   9.3767790e+00   9.4525000e-02  -3.0575600e-01   7.7250000e-02   1.0009800e-01  -6.3027000e-02  -1.0008200e-01
   2.4190000e+03   9.3806570e+00  -1.6805000e-02  -5.7376900e-01   7.2100000e-02   1.0009700e-01  -6.2643000e-02  -1.0008200e-01
   2.4200000e+03   9.3845370e+00  -1.0680820e+00   1.4274000e-02  -1.7510000e-01   1.0009600e-01  -6.2259000e-02  -1.0008100e-01
   2.4210000e+03   9.3884150e+00   6.6115000e-02  -3.6749000e-02   1.5450000e-01   1.0009500e-01  -6.1874000e-02  -1.0008100e-01
   2.4220000e+03   9.3923020e+00   5.6782000e-01   2.2355700e-01   6.1800000e-02   1.0009400e-01  -6.1489000e-02  -1.0008100e-01
   2.4230000e+03   9.3961740e+00   2.9424000e-02   8.6738700e-01   7.7250000e-02   1.0009400e-01  -6.1102000e-02  -1.0008100e-01
   2.4240000e+03   9.4000540e+00   8.9819000e-02  -3.4232000e-02  -1.1330000e-01   1.0009400e-01  -6.0714000e-02  -1.0008000e-01
   2.4250000e+03   9.4039330e+00  -4.7429600e-01   1.2505120e+00  -5.6650000e-02   1.0009400e-01  -6.0326000e-02  -1.0008000e-01
   2.4260000e+03   9.4078120e+00   3.4225200e-01   5.8332300e-01  -9.7850000e-02   1.0009400e-01  -5.9935000e-02  -1.0008000e-01
   2.4270000e+03   9.4116920e+00   2.4794000e-01   1.1343160e+00  -1.5965000e-01   1.0009400e-01  -5.9544000e-02  -1.0008000e-01
   2.4280000e+03   9.4155710e+00   7.3886700e-01   3.0623600e-01   1.0300000e-02   1.0009500e-01  -5.9151000e-02  -1.0008000e-01
   2.4290000e+03   9.4194520e+00   1.7529400e-01   1.1813710e+00   1.5450000e-02   1.0009600e-01  -5.8757000e-02  -1.0008000e-01
   2.4300000e+03   9.4233320e+00   9.8967000e-02   2.7982900e-01  -6.1800000e-02   1.0009700e-01  -5.8363000e-02  -1.0008000e-01
   2.4310000e+03   9.4272100e+00  -6.9633200e-01   3.8597600e-01   9.7850000e-02   1.0009800e-01  -5.7969000e-02  -1.0008000e-01
   2.4320000e+03   9.4310900e+00   4.1594000e-02   5.8068300e-01  -1.5450000e-02   1.0009900e-01  -5.7574000e-02  -1.0008000e-01
   2.4330000e+03   9.4349700e+00  -4.3414000e-02  -2.5610200e-01  -1.0300000e-02   1.0010000e-01  -5.7180000e-02  -1.0008000e-01
   2.4340000e+03   9.4388480e+00   3.2373200e-01  -3.2510000e-02  -1.0815000e-01   1.0010100e-01  -5.6786000e-02  -1.0007900e-01
   2.4350000e+03   9.4427280e+00   9.3730000e-03  -3.7441800e-01   7.7250000e-02   1.0010200e-01  -5.6393000e-02  -1.0007900e-01
   2.4360000e+03   9.4466090e+00  -1.1371800e-01  -4.9978600e-01  -4.1200000e-02   1.0010200e-01  -5.6001000e-02  -1.0007900e-01
   2.4370000e+03   9.4504870e+00  -2.6011000e-02  -7.3939400e-01   7.2100000e-02   1.0010200e-01  -5.5610000e-02  -1.0007900e-01
   2.4380000e+03   9.4543660e+00  -1.2000700e-01  -1.0495450e+00   2.5750000e-02   1.0010100e-01  -5.5220000e-02  -1.0007900e-01
   2.4390000e+03   9.4582440e+00   2.2260400e-01  -9.5504300e-01   5.6650000e-02   1.0010000e-01  -5.4832000e-02  -1.0007900e-01
   2.4400000e+03   9.4621240e+00  -7.0584000e-02  -1.1574930e+00   9.7850000e-02   1.0009900e-01  -5.4446000e-02  -1.0007900e-01
   2.4410000e+03   9.4660040e+00   2.8320400e-01  -8.2286300e-01  -2.0600000e-02   1.0009800e-01  -5.4061000e-02  -1.0007800e-01
   2.4420000e+03   9.4698850e+00   1.4927900e-01  -3.3344300e-01  -5.1500000e-02   1.0009800e-01  -5.3676000e-02  -1.0007800e-01
   2.4430000e+03   9.4737630e+00   3.5435600e-01  -4.5087100e-01   4.1200000e-02   1.0009800e-01  -5.3291000e-02  -1.0007800e-01
   2.4440000e+03   9.4776430e+00   6.3954000e-02  -6.4917000e-02  -1.8025000e-01   1.0009800e-01  -5.2906000e-02  -1.0007700e-01
   2.4450000e+03   9.4815230e+00   2.2941500e-01   1.4568200e-01   2.5750000e-02   1.0009800e-01  -5.2521000e-02  -1.0007700e-01
   2.4460000e+03   9.4854020e+00  -1.7162900e-01   2.2697400e-01  -2.5750000e-02   1.0009800e-01  -5.2135000e-02  -1.0007700e-01
   2.4470000e+03   9.4892830e+00   2.0164900e-01   6.1009100e-01  -9.2700000e-02   1.0009800e-01  -5.1748000e-02  -1.0007700e-01
   2.4480000e+03   9.4931600e+00   7.4539000e-02   3.7131200e-01   1.1845000e-01   1.0009800e-01  -5.1359000e-02  -1.0007700e-01
   2.4490000e+03   9.4970400e+00   3.3924800e-01   5.9299000e-01  -6.1800000e-02   1.0009900e-01  -5.0970000e-02  -1.0007700e-01
   2.4500000e+03   9.5009190e+00   9.1491000e-02   7.6261300e-01   4.1200000e-02   1.0009900e-01  -5.0580000e-02  -1.0007700e-01
   2.4510000e+03   9.5048000e+00   1.1204900e-01   8.6880800e-01   8.7550000e-02   1.0010000e-01  -5.0188000e-02  -1.0007700e-01
   2.4520000e+03   9.5086790e+00   4.7790000e-02   4.7686600e-01  -3.0900000e-02   1.0010000e-01  -4.9796000e-02  -1.0007700e-01
   2.4530000e+03   9.5125580e+00   4.3601700e-01   5.8532800e-01  -3.0900000e-02   1.0010100e-01  -4.9402000e-02  -1.0007700e-01
   2.4540000e+03   9.5164370e+00   2.0981900e-01   3.3522500e-01   1.5450000e-02   1.0010100e-01  -4.9009000e-02  -1.0007700e-01
   2.4550000e+03   9.5203170e+00  -8.4325900e-01   2.9821500e-01   1.2875000e-01   1.0010100e-01  -4.8615000e-02  -1.0007700e-01
   2.4560000e+03   9.5241960e+00  -4.6605000e-02   3.4260500e-01  -7.7250000e-02   1.0010100e-01  -4.8221000e-02  -1.0007600e-01
   2.4570000e+03   9.5280750e+00   4.8876000e-02  -2.4950400e-01  -7.2100000e-02   1.0010200e-01  -4.7828000e-02  -1.0007600e-01
   2.4580000e+03   9.5319570e+00   1.3861300e-01  -8.5230000e-02  -7.2100000e-02   1.0010200e-01  -4.7435000e-02  -1.0007600e-01
   2.4590000e+03   9.5358360e+00   5.1294800e-01  -3.5177800e-01  -1.5450000e-02   1.0010200e-01  -4.7043000e-02  -1.0007600e-01
   2.4600000e+03   9.5397140e+00   1.6305400e-01  -5.6788600e-01  -6.1800000e-02   1.0010200e-01  -4.6651000e-02  -1.0007600e-01
   2.4610000e+03   9.5435940e+00   1.0307000e-02  -6.5828900e-01   4.6350000e-02   1.0010100e-01  -4.6261000e-02  -1.0007600e-01
   2.4620000e+03   9.5474740e+00   4.8300000e-04  -7.8500600e-01   1.1330000e-01   1.0010100e-01  -4.5872000e-02  -1.0007600e-01
   2.4630000e+03   9.5513530e+00  -5.9590000e-03  -7.9916300e-01  -3.0900000e-02   1.0010100e-01  -4.5483000e-02  -1.0007600e-01
   2.4640000e+03   9.5552330e+00   3.8246000e-02  -7.6340100e-01   2.5750000e-02   1.0010100e-01  -4.5096000e-02  -1.0007600e-01
   2.4650000e+03   9.5591130e+00  -4.0615100e-01  -2.7203100e-01   4.1200000e-02   1.0010100e-01  -4.4710000e-02  -1.0007500e-01
   2.4660000e+03   9.5629910e+00  -6.8729700e-01  -4.4157300e-01  -5.6650000e-02   1.0010100e-01  -4.4324000e-02  -1.0007500e-01
   2.4670000e+03   9.5668710e+00  -5.5194000e-02  -2.6057000e-01  -4.1200000e-02   1.0010100e-01  -4.3938000e-02  -1.0007500e-01
   2.4680000e+03   9.5707500e+00   3.7383000e-02   3.1455000e-02   6.6950000e-02   1.0010000e-01  -4.3552000e-02  -1.0007500e-01
   2.4690000e+03   9.5746300e+00   1.1022600e-01   7.0062000e-02  -3.0900000e-02   1.0010000e-01  -4.3166000e-02  -1.0007500e-01
   2.4700000e+03   9.5785080e+00   9.9532000e-02   2.3767600e-01  -4.1200000e-02   1.0010000e-01  -4.2779000e-02  -1.0007500e-01
   2.4710000e+03   9.5823890e+00   2.0270700e-01   4.5067200e-01   1.2875000e-01   1.0010000e-01  -4.2391000e-02  -1.0007500e-01
   2.4720000e+03   9.5862670e+00   3.4359000e-02   5.4173300e-01   2.0600000e-01   1.0010100e-01  -4.2002000e-02  -1.0007400e-01
   2.4730000e+03   9.5901490e+00   4.7248000e-02   2.4659100e-01  -6.6950000e-02   1.0010100e-01  -4.1612000e-02  -1.0007400e-01
   2.4740000e+03   9.5940280e+00   9.2853000e-02   3.9528200e-01  -6.6950000e-02   1.0010100e-01  -4.1222000e-02  -1.0007300e-01
   2.4750000e+03   9.5979060e+00   4.3572500e-01   4.6865500e-01  -7.7250000e-02   1.0010100e-01  -4.0831000e-02  -1.0007300e-01
   2.4760000e+03   9.6017870e+00   5.3395000e-02   5.8448100e-01  -1.3390000e-01   1.0010100e-01  -4.0440000e-02  -1.0007300e-01
   2.4770000e+03   9.6056650e+00  -4.0789400e-01   2.4454600e-01  -2.4720000e-01   1.0010100e-01  -4.0047000e-02  -1.0007300e-01
   2.4780000e+03   9.6095450e+00  -2.6244500e-01   4.9387300e-01  -9.7850000e-02   1.0010100e-01  -3.9655000e-02  -1.0007300e-01
   2.4790000e+03   9.6134240e+00   3.1458900e-01   1.6935400e-01   1.1845000e-01   1.0010100e-01  -3.9262000e-02  -1.0007300e-01
   2.4800000e+03   9.6173030e+00   7.8598000e-02   1.2694600e-01   3.0900000e-02   1.0010100e-01  -3.8870000e-02  -1.0007300e-01
   2.4810000e+03   9.6211830e+00  -1.1293500e+00   9.1436000e-02  -7.7250000e-02   1.0010100e-01  -3.8477000e-02  -1.0007400e-01
   2.4820000e+03   9.6250630e+00   8.4001000e-02  -4.9758000e-02   2.0600000e-02   1.0010100e-01  -3.8085000e-02  -1.0007400e-01
   2.4830000e+03   9.6289410e+00   1.1530000e-03  -2.4511800e-01  -3.6050000e-02   1.0010100e-01  -3.7693000e-02  -1.0007400e-01
   2.4840000e+03   9.6328200e+00   9.1841000e-02  -3.7359500e-01   1.4420000e-01   1.0010100e-01  -3.7302000e-02  -1.0007400e-01
   2.4850000e+03   9.6367010e+00  -4.0950000e-03  -5.0937300e-01   1.0815000e-01   1.0010100e-01  -3.6912000e-02  -1.0007400e-01
   2.4860000e+03   9.6405790e+00   4.7364000e-02  -4.3916900e-01  -1.0300000e-02   1.0010000e-01  -3.6522000e-02  -1.0007300e-01
   2.4870000e+03   9.6444590e+00   2.6296000e-02  -6.8277000e-01   8.2400000e-02   1.0010000e-01  -3.6133000e-02  -1.0007300e-01
   2.4880000e+03   9.6483400e+00  -9.8271000e-02  -5.4256900e-01   3.0900000e-02   1.0009900e-01  -3.5745000e-02  -1.0007200e-01
   2.4890000e+03   9.6522180e+00   4.2610800e-01  -5.4104900e-01  -2.0600000e-02   1.0009800e-01  -3.5358000e-02  -1.0007200e-01
   2.4900000e+03   9.6560980e+00   8.2070000e-03  -3.3855900e-01   0.0000000e+00   1.0009800e-01  -3.4971000e-02  -1.0007100e-01
   2.4910000e+03   9.6599780e+00   5.7215000e-02  -3.0233800e-01  -3.0900000e-02   1.0009700e-01  -3.4584000e-02  -1.0007100e-01
   2.4920000e+03   9.6638570e+00   2.0143000e-02   1.4085200e-01  -7.7250000e-02   1.0009700e-01  -3.4197000e-02  -1.0007100e-01
   2.4930000e+03   9.6677350e+00  -7.3673000e-02  -6.4186000e-02  -8.2400000e-02   1.0009700e-01  -3.3810000e-02  -1.0007100e-01
   2.4940000e+03   9.6716160e+00   2.0928900e-01   1.9339400e-01  -1.1845000e-01   1.0009700e-01  -3.3423000e-02  -1.0007100e-01
   2.4950000e+03   9.6754950e+00   3.0719000e-01   1.7802500e-01   1.0815000e-01   1.0009700e-01  -3.3034000e-02  -1.0007100e-01
   2.4960000e+03   9.6793760e+00   1.3147600e-01   2.6182200e-01   8.2400000e-02   1.0009700e-01  -3.2646000e-02  -1.0007100e-01
   2.4970000e+03   9.6832530e+00   1.2942300e-01   4.3344500e-01   4.6350000e-02   1.0009700e-01  -3.2256000e-02  -1.0007000e-01
   2.4980000e+03   9.6871330e+00  -8.0536900e-01   4.7627200e-01   7.2100000e-02   1.0009700e-01  -3.1866000e-02  -1.0007000e-01
   2.4990000e+03   9.6910120e+00   6.7984000e-02   4.9087600e-01  -1.0300000e-02   1.0009700e-01  -3.1476000e-02  -1.0007000e-01
   2.5000000e+03   9.6948930e+00   5.7739000e-02   3.1026500e-01  -6.6950000e-02   1.0009700e-01  -3.1084000e-02  -1.0006900e-01
   2.5010000e+03   9.6987710e+00   1.1003300e-01   5.2783400e-01  -9.7850000e-02   1.0009700e-01  -3.0692000e-02  -1.0006900e-01
   2.5020000e+03   9.7026510e+00   6.5850000e-03   1.4339000e-02  -5.1500000e-02   1.0009800e-01  -3.0300000e-02  -1.0006900e-01
   2.5030000e+03   9.7065300e+00   1.9847000e-02   1.5565100e-01  -1.4420000e-01   1.0009800e-01  -2.9908000e-02  -1.0006900e-01
   2.5040000e+03   9.7104110e+00   7.7716000e-02   4.0023000e-02  -7.7250000e-02   1.0009800e-01  -2.9516000e-02  -1.0007000e-01
   2.5050000e+03   9.7142900e+00   1.0190100e-01   5.8419000e-02  -6.1800000e-02   1.0009800e-01  -2.9124000e-02  -1.0007000e-01
   2.5060000e+03   9.7181690e+00   7.1086000e-02  -2.0435100e-01   5.6650000e-02   1.0009800e-01  -2.8732000e-02  -1.0007000e-01
   2.5070000e+03   9.7220490e+00   7.3128000e-02  -2.8273300e-01   9.2700000e-02   1.0009800e-01  -2.8341000e-02  -1.0007000e-01
   2.5080000e+03   9.7259270e+00   1.5359900e-01  -3.0622400e-01   1.9055000e-01   1.0009800e-01  -2.7951000e-02  -1.0007000e-01
   2.5090000e+03   9.7298070e+00  -2.3478600e-01  -5.2222900e-01   8.2400000e-02   1.0009900e-01  -2.7561000e-02  -1.0007000e-01
   2.5100000e+03   9.7336860e+00   4.6050000e-02  -3.7427300e-01   5.1500000e-02   1.0009900e-01  -2.7172000e-02  -1.0007000e-01
   2.5110000e+03   9.7375660e+00   8.7520000e-03  -5.5359900e-01   1.1845000e-01   1.0009900e-01  -2.6783000e-02  -1.0006900e-01
   2.5120000e+03   9.7414460e+00   1.7367200e-01  -2.6753200e-01  -3.6050000e-02   1.0009900e-01  -2.6395000e-02  -1.0006800e-01
   2.5130000e+03   9.7453240e+00   5.9772000e-02  -3.4540000e-01   1.5450000e-02   1.0009900e-01  -2.6007000e-02  -1.0006800e-01
   2.5140000e+03   9.7492040e+00   6.3759000e-02  -2.6231400e-01   5.1500000e-03   1.0010000e-01  -2.5620000e-02  -1.0006700e-01
   2.5150000e+03   9.7530830e+00   4.6000000e-02  -1.1835000e-02  -5.6650000e-02   1.0010000e-01  -2.5232000e-02  -1.0006700e-01
   2.5160000e+03   9.7569660e+00   5.3338000e-02  -1.1001900e-01  -9.2700000e-02   1.0010000e-01  -2.4844000e-02  -1.0006600e-01
   2.5170000e+03   9.7608440e+00   1.1765600e-01   1.6623900e-01  -1.3390000e-01   1.0010000e-01  -2.4456000e-02  -1.0006600e-01
   2.5180000e+03   9.7647230e+00  -1.1406000e-02   1.4242100e-01  -1.2360000e-01   1.0010000e-01  -2.4068000e-02  -1.0006600e-01
   2.5190000e+03   9.7686020e+00  -2.2037800e-01   2.9305900e-01  -6.1800000e-02   1.0010000e-01  -2.3679000e-02  -1.0006600e-01
   2.5200000e+03   9.7724810e+00   7.9074000e-02   8.4851000e-02   1.6995000e-01   1.0010000e-01  -2.3290000e-02  -1.0006700e-01
   2.5210000e+03   9.7763610e+00   2.3528300e-01   4.9948700e-01   1.0300000e-02   1.0010000e-01  -2.2900000e-02  -1.0006700e-01
   2.5220000e+03   9.7802400e+00   2.1480400e-01   1.3830400e-01   1.3390000e-01   1.0010100e-01  -2.2510000e-02  -1.0006600e-01
   2.5230000e+03   9.7841370e+00   9.9642000e-02   3.1910500e-01   8.2400000e-02   1.0010100e-01  -2.2119000e-02  -1.0006600e-01
   2.5240000e+03   9.7879990e+00   7.4900000e-02   1.3415700e-01  -5.1500000e-02   1.0010100e-01  -2.1728000e-02  -1.0006600e-01
   2.5250000e+03   9.7918790e+00   1.4913000e-02   8.7522000e-02  -2.0600000e-02   1.0010100e-01  -2.1337000e-02  -1.0006500e-01
   2.5260000e+03   9.7957590e+00   6.9089000e-02   1.3936000e-01  -1.9055000e-01   1.0010100e-01  -2.0945000e-02  -1.0006500e-01
   2.5270000e+03   9.7996390e+00  -2.4108000e-02  -2.3594000e-02  -1.1845000e-01   1.0010100e-01  -2.0554000e-02  -1.0006500e-01
   2.5280000e+03   9.8035160e+00   5.8498000e-02   1.7407600e-01  -2.0085000e-01   1.0010100e-01  -2.0163000e-02  -1.0006500e-01
   2.5290000e+03   9.8073960e+00   1.7167400e-01  -2.4572500e-01  -4.6350000e-02   1.0010100e-01  -1.9772000e-02  -1.0006600e-01
   2.5300000e+03   9.8112760e+00   7.2487000e-02  -9.0542000e-02   2.5750000e-02   1.0010000e-01  -1.9381000e-02  -1.0006600e-01
   2.5310000e+03   9.8151570e+00   6.7160000e-02  -2.5177300e-01   1.5450000e-01   1.0010000e-01  -1.8990000e-02  -1.0006600e-01
   2.5320000e+03   9.8190350e+00   2.4297800e-01  -2.1344200e-01   1.5450000e-01   1.0010000e-01  -1.8600000e-02  -1.0006600e-01
   2.5330000e+03   9.8229160e+00   4.3656000e-02  -2.7048600e-01   9.7850000e-02   1.0010000e-01  -1.8211000e-02  -1.0006600e-01
   2.5340000e+03   9.8267960e+00   2.2720000e-03  -2.9850800e-01   4.6350000e-02   1.0010000e-01  -1.7821000e-02  -1.0006600e-01
   2.5350000e+03   9.8306740e+00   2.9303000e-02  -1.8191300e-01   6.1800000e-02   1.0010000e-01  -1.7433000e-02  -1.0006500e-01
   2.5360000e+03   9.8345540e+00   4.2456000e-02  -3.2904900e-01   6.6950000e-02   1.0010000e-01  -1.7044000e-02  -1.0006400e-01
   2.5370000e+03   9.8384330e+00   3.0900000e-03  -9.3040000e-02  -5.6650000e-02   1.0010000e-01  -1.6655000e-02  -1.0006400e-01
   2.5380000e+03   9.8423120e+00   9.0410000e-03  -2.9377800e-01  -5.1500000e-03   1.0010000e-01  -1.6267000e-02  -1.0006300e-01
   2.5390000e+03   9.8461910e+00   9.9549000e-02   2.6577000e-02  -1.8025000e-01   1.0010000e-01  -1.5879000e-02  -1.0006300e-01
   2.5400000e+03   9.8500710e+00   1.6789600e-01  -2.4132000e-02  -6.1800000e-02   1.0010000e-01  -1.5490000e-02  -1.0006300e-01
   2.5410000e+03   9.8539500e+00   1.0804000e-01   1.2921400e-01  -1.9055000e-01   1.0010000e-01  -1.5102000e-02  -1.0006200e-01
   2.5420000e+03   9.8578300e+00   4.2675000e-02   7.7165000e-02  -7.2100000e-02   1.0010000e-01  -1.4713000e-02  -1.0006300e-01
   2.5430000e+03   9.8617100e+00   8.0049000e-02   1.7897700e-01  -3.0900000e-02   1.0010100e-01  -1.4323000e-02  -1.0006300e-01
   2.5440000e+03   9.8655880e+00   3.8073000e-02   1.3114000e-01   9.2700000e-02   1.0010100e-01  -1.3934000e-02  -1.0006300e-01
   2.5450000e+03   9.8694680e+00   1.0408000e-01   2.2253300e-01   8.2400000e-02   1.0010100e-01  -1.3544000e-02  -1.0006300e-01
   2.5460000e+03   9.8733490e+00   6.2544700e-01   1.5678500e-01   8.7550000e-02   1.0010100e-01  -1.3154000e-02  -1.0006300e-01
   2.5470000e+03   9.8772280e+00   5.7851000e-02   2.4815900e-01   1.8025000e-01   1.0010100e-01  -1.2763000e-02  -1.0006300e-01
   2.5480000e+03   9.8811070e+00   5.0070000e-02   1.6521400e-01   1.5450000e-02   1.0010100e-01  -1.2372000e-02  -1.0006200e-01
   2.5490000e+03   9.8849860e+00   1.9066000e-02   7.7857000e-02  -3.6050000e-02   1.0010100e-01  -1.1982000e-02  -1.0006200e-01
   2.5500000e+03   9.8888940e+00   4.2050000e-02   6.7621000e-02  -1.7510000e-01   1.0010100e-01  -1.1591000e-02  -1.0006100e-01
   2.5510000e+03   9.8927440e+00  -2.3810000e-02  -2.8879000e-02  -1.3905000e-01   1.0010100e-01  -1.1200000e-02  -1.0006100e-01
   2.5520000e+03   9.8966250e+00   5.1356000e-02  -4.9880000e-02  -6.6950000e-02   1.0010100e-01  -1.0809000e-02  -1.0006100e-01
   2.5530000e+03   9.9005030e+00   3.3926300e-01  -1.9691600e-01   4.1200000e-02   1.0010100e-01  -1.0418000e-02  -1.0006200e-01
   2.5540000e+03   9.9043830e+00   6.2187000e-02  -9.8904000e-02   1.5450000e-02   1.0010100e-01  -1.0028000e-02  -1.0006200e-01
   2.5550000e+03   9.9082620e+00   4.8664000e-02  -2.1600900e-01   6.6950000e-02   1.0010100e-01  -9.6380000e-03  -1.0006200e-01
   2.5560000e+03   9.9121410e+00   7.7939000e-02  -2.1155400e-01   1.2360000e-01   1.0010100e-01  -9.2480000e-03  -1.0006200e-01
   2.5570000e+03   9.9160200e+00   2.5800000e-02  -2.1069400e-01   1.2360000e-01   1.0010100e-01  -8.8590000e-03  -1.0006100e-01
   2.5580000e+03   9.9199010e+00   1.3553100e-01  -2.6608800e-01   4.1200000e-02   1.0010100e-01  -8.4700000e-03  -1.0006100e-01
   2.5590000e+03   9.9237800e+00   1.4955000e-02  -1.7626800e-01   0.0000000e+00   1.0010100e-01  -8.0810000e-03  -1.0006000e-01
   2.5600000e+03   9.9276610e+00   6.8081000e-02  -1.2317000e-01   5.1500000e-03   1.0010100e-01  -7.6920000e-03  -1.0006000e-01
   2.5610000e+03   9.9315400e+00   6.4029000e-02   8.9690000e-03  -6.6950000e-02   1.0010100e-01  -7.3040000e-03  -1.0005900e-01
   2.5620000e+03   9.9354200e+00  -6.5710000e-03  -6.3496000e-02  -7.7250000e-02   1.0010100e-01  -6.9150000e-03  -1.0005900e-01
   2.5630000e+03   9.9392990e+00   2.4011000e-02   6.8193000e-02  -1.5965000e-01   1.0010100e-01  -6.5260000e-03  -1.0005900e-01
   2.5640000e+03   9.9431780e+00   1.3995100e-01   4.7419000e-02  -8.2400000e-02   1.0010100e-01  -6.1370000e-03  -1.0005900e-01
   2.5650000e+03   9.9470580e+00   1.4563000e-01   3.7679000e-02  -5.1500000e-03   1.0010100e-01  -5.7470000e-03  -1.0005900e-01
   2.5660000e+03   9.9509370e+00   8.3319000e-02   2.1440200e-01  -4.1200000e-02   1.0010100e-01  -5.3580000e-03  -1.0005900e-01
   2.5670000e+03   9.9548160e+00   5.9516000e-02   1.6575800e-01   1.1330000e-01   1.0010100e-01  -4.9680000e-03  -1.0005900e-01
   2.5680000e+03   9.9586960e+00   5.3936000e-02   2.0985400e-01   8.2400000e-02   1.0010100e-01  -4.5780000e-03  -1.0005900e-01
   2.5690000e+03   9.9625760e+00   4.7458000e-02   1.3658400e-01   8.7550000e-02   1.0010100e-01  -4.1870000e-03  -1.0005900e-01
   2.5700000e+03   9.9664550e+00   1.8535000e-02   1.7103400e-01   7.7250000e-02   1.0010100e-01  -3.7970000e-03  -1.0005900e-01
   2.5710000e+03   9.9703330e+00   8.7318000e-02   2.8836000e-02  -2.5750000e-02   1.0010100e-01  -3.4060000e-03  -1.0005800e-01
   2.5720000e+03   9.9742140e+00   3.5232000e-02   7.3172000e-02  -5.1500000e-02   1.0010100e-01  -3.0150000e-03  -1.0005800e-01
   2.5730000e+03   9.9780920e+00   9.2402000e-02  -1.2754600e-01  -5.1500000e-02   1.0010100e-01  -2.6250000e-03  -1.0005800e-01
   2.5740000e+03   9.9819720e+00   4.0381000e-02  -7.8390000e-02  -7.7250000e-02   1.0010100e-01  -2.2340000e-03  -1.0005700e-01
   2.5750000e+03   9.9858530e+00   4.0287000e-02  -1.2726200e-01  -2.0600000e-02   1.0010100e-01  -1.8440000e-03  -1.0005700e-01
   2.5760000e+03   9.9897470e+00   8.6765000e-02  -1.6646100e-01   1.0300000e-02   1.0010100e-01  -1.4540000e-03  -1.0005700e-01
   2.5770000e+03   9.9936130e+00   2.8699000e-02  -2.1520700e-01   3.6050000e-02   1.0010100e-01  -1.0640000e-03  -1.0005700e-01
   2.5780000e+03   9.9974900e+00   5.2084000e-02  -2.2009900e-01   2.0600000e-02   1.0010100e-01  -6.7500000e-04  -1.0005700e-01
   2.5790000e+03   1.0001369e+01   6.9689000e-02  -1.2226800e-01   6.6950000e-02   1.0010100e-01  -2.8600000e-04  -1.0005700e-01
   2.5800000e+03   1.0005250e+01   1.1631200e-01  -2.5422900e-01   5.1500000e-02   1.0010100e-01   1.0400000e-04  -1.0005700e-01
   2.5810000e+03   1.0009130e+01  -1.1653000e-02   2.9327000e-02  -3.6050000e-02   1.0010100e-01   4.9200000e-04  -1.0005600e-01
   2.5820000e+03   1.0013008e+01  -2.2909000e-02  -1.8097200e-01   2.0600000e-02   1.0010100e-01   8.8100000e-04  -1.0005600e-01
   2.5830000e+03   1.0016887e+01   6.3934000e-02  -9.6190000e-03  -7.2100000e-02   1.0010100e-01   1.2700000e-03  -1.0005600e-01
   2.5840000e+03   1.0020765e+01   1.2742700e-01   1.2266000e-01   1.5450000e-02   1.0010100e-01   1.6590000e-03  -1.0005600e-01
   2.5850000e+03   1.0024645e+01   5.7000000e-05  -1.4670000e-02  -4.6350000e-02   1.0010100e-01   2.0490000e-03  -1.0005600e-01
   2.5860000e+03   1.0028524e+01   2.2657000e-02   1.2724500e-01   4.1200000e-02   1.0010100e-01   2.4380000e-03  -1.0005600e-01
   2.5870000e+03   1.0032404e+01   6.9281000e-02   8.3496000e-02  -5.1500000e-03   1.0010100e-01   2.8280000e-03  -1.0005600e-01
   2.5880000e+03   1.0036284e+01   7.4129000e-02   2.3516600e-01   5.1500000e-02   1.0010100e-01   3.2180000e-03  -1.0005500e-01
   2.5890000e+03   1.0040164e+01   2.2915000e-02   4.9053000e-02   1.5450000e-02   1.0010100e-01   3.6080000e-03  -1.0005500e-01
   2.5900000e+03   1.0044044e+01   4.5007000e-02   2.0082600e-01  -4.6350000e-02   1.0010100e-01   3.9980000e-03  -1.0005500e-01
   2.5910000e+03   1.0047924e+01   5.7666000e-02   5.4255000e-02  -4.1200000e-02   1.0010100e-01   4.3890000e-03  -1.0005400e-01
   2.5920000e+03   1.0051804e+01   6.3310000e-02   6.9015000e-02  -4.1200000e-02   1.0010100e-01   4.7790000e-03  -1.0005400e-01
   2.5930000e+03   1.0055681e+01   2.9095000e-02  -4.6160000e-03  -1.5450000e-02   1.0010100e-01   5.1700000e-03  -1.0005400e-01
   2.5940000e+03   1.0059561e+01   3.5303000e-02  -4.3655000e-02  -2.0600000e-02   1.0010100e-01   5.5610000e-03  -1.0005400e-01
   2.5950000e+03   1.0063441e+01  -1.0140000e-02  -1.3703800e-01  -2.5750000e-02   1.0010000e-01   5.9510000e-03  -1.0005400e-01
   2.5960000e+03   1.0067320e+01   4.1454000e-02  -6.7988000e-02   7.2100000e-02   1.0010100e-01   6.3410000e-03  -1.0005400e-01
   2.5970000e+03   1.0071250e+01   3.0898000e-02  -1.5122400e-01   7.2100000e-02   1.0010100e-01   6.7310000e-03  -1.0005400e-01
   2.5980000e+03   1.0075079e+01   2.5822000e-02  -2.0017400e-01   1.5450000e-02   1.0010100e-01   7.1210000e-03  -1.0005400e-01
   2.5990000e+03   1.0078958e+01   1.9419000e-02  -1.4645000e-01   3.6050000e-02   1.0010100e-01   7.5100000e-03  -1.0005300e-01
   2.6000000e+03   1.0082837e+01   2.0930000e-03  -1.4668500e-01   6.6950000e-02   1.0010100e-01   7.8990000e-03  -1.0005300e-01
   2.6010000e+03   1.0086717e+01   3.7343000e-02  -1.6572000e-01  -2.0600000e-02   1.0010100e-01   8.2880000e-03  -1.0005200e-01
   2.6020000e+03   1.0090596e+01   1.0005900e-01  -8.1574000e-02  -6.1800000e-02   1.0010100e-01   8.6770000e-03  -1.0005200e-01
   2.6030000e+03   1.0094476e+01   5.2523000e-02  -1.3814000e-02  -1.5965000e-01   1.0010100e-01   9.0660000e-03  -1.0005200e-01
   2.6040000e+03   1.0098356e+01   3.4355000e-02   2.9929000e-02  -6.1800000e-02   1.0010100e-01   9.4560000e-03  -1.0005200e-01
   2.6050000e+03   1.0102235e+01   7.0575000e-02  -4.7657000e-02  -4.1200000e-02   1.0010100e-01   9.8450000e-03  -1.0005200e-01
   2.6060000e+03   1.0106114e+01   2.8054000e-02   5.4316000e-02   3.0900000e-02   1.0010100e-01   1.0234000e-02  -1.0005200e-01
   2.6070000e+03   1.0109994e+01   8.7508000e-02  -1.7891000e-02  -7.2100000e-02   1.0010100e-01   1.0624000e-02  -1.0005200e-01
   2.6080000e+03   1.0113873e+01   2.0331000e-02   1.4713100e-01   6.6950000e-02   1.0010100e-01   1.1013000e-02  -1.0005200e-01
   2.6090000e+03   1.0117752e+01   7.9921000e-02   7.0112000e-02   9.2700000e-02   1.0010100e-01   1.1403000e-02  -1.0005200e-01
   2.6100000e+03   1.0121632e+01   1.8785000e-02   2.1071500e-01   2.0600000e-02   1.0010100e-01   1.1793000e-02  -1.0005200e-01
   2.6110000e+03   1.0125512e+01   3.9591000e-02   4.9777000e-02   8.2400000e-02   1.0010100e-01   1.2184000e-02  -1.0005100e-01
   2.6120000e+03   1.0129392e+01   2.6506000e-02   1.1309700e-01  -3.0900000e-02   1.0010100e-01   1.2574000e-02  -1.0005100e-01
   2.6130000e+03   1.0133269e+01   2.2325000e-02   3.9649000e-02   4.1200000e-02   1.0010100e-01   1.2965000e-02  -1.0005100e-01
   2.6140000e+03   1.0137149e+01   2.3400000e-04  -9.7770000e-03  -4.6350000e-02   1.0010100e-01   1.3355000e-02  -1.0005000e-01
   2.6150000e+03   1.0141028e+01   1.0575200e-01  -4.6310000e-02  -3.6050000e-02   1.0010100e-01   1.3746000e-02  -1.0005000e-01
   2.6160000e+03   1.0144908e+01   5.1778000e-02   2.0878000e-02  -2.0600000e-02   1.0010100e-01   1.4136000e-02  -1.0005000e-01
   2.6170000e+03   1.0148787e+01   7.2875000e-02  -1.2039600e-01  -6.1800000e-02   1.0010100e-01   1.4527000e-02  -1.0005000e-01
   2.6180000e+03   1.0152669e+01   7.7722000e-02  -8.1084000e-02   4.1200000e-02   1.0010100e-01   1.4917000e-02  -1.0005000e-01
   2.6190000e+03   1.0156547e+01   5.2493000e-02  -2.1869400e-01  -2.5750000e-02   1.0010100e-01   1.5306000e-02  -1.0005000e-01
   2.6200000e+03   1.0160428e+01   2.8830000e-03  -1.0265000e-01   1.5450000e-02   1.0010100e-01   1.5696000e-02  -1.0005000e-01
   2.6210000e+03   1.0164307e+01   1.0407500e-01  -1.8290200e-01   5.6650000e-02   1.0010100e-01   1.6085000e-02  -1.0004900e-01
   2.6220000e+03   1.0168185e+01   6.8059000e-02  -1.3986600e-01   5.1500000e-03   1.0010100e-01   1.6474000e-02  -1.0004900e-01
   2.6230000e+03   1.0172064e+01  -1.0436000e-02  -3.9452000e-02  -3.0900000e-02   1.0010100e-01   1.6864000e-02  -1.0004900e-01
   2.6240000e+03   1.0175944e+01   2.2610000e-03  -7.3315000e-02   0.0000000e+00   1.0010100e-01   1.7253000e-02  -1.0004900e-01
   2.6250000e+03   1.0179824e+01   5.0568000e-02   5.5412000e-02  -2.0600000e-02   1.0010000e-01   1.7642000e-02  -1.0004900e-01
   2.6260000e+03   1.0183702e+01   8.0825000e-02   1.7282000e-02   2.5750000e-02   1.0010000e-01   1.8031000e-02  -1.0004800e-01
   2.6270000e+03   1.0187583e+01   6.2428000e-02   4.6089000e-02  -1.5450000e-02   1.0010000e-01   1.8421000e-02  -1.0004800e-01
   2.6280000e+03   1.0191462e+01   8.6772000e-02   1.2702000e-02   8.7550000e-02   1.0010000e-01   1.8810000e-02  -1.0004800e-01
   2.6290000e+03   1.0195340e+01   2.8638000e-02   1.8201800e-01  -3.6050000e-02   1.0010000e-01   1.9200000e-02  -1.0004800e-01
   2.6300000e+03   1.0199263e+01  -9.2260000e-03   9.7537000e-02   0.0000000e+00   1.0010000e-01   1.9590000e-02  -1.0004700e-01
   2.6310000e+03   1.0203101e+01   4.3137000e-02   9.4509000e-02  -4.6350000e-02   1.0010000e-01   1.9980000e-02  -1.0004700e-01
   2.6320000e+03   1.0206981e+01   1.8426000e-02   1.3278700e-01  -7.7250000e-02   1.0010000e-01   2.0370000e-02  -1.0004700e-01
   2.6330000e+03   1.0210860e+01   4.1004000e-02  -8.2660000e-03   2.5750000e-02   1.0010000e-01   2.0761000e-02  -1.0004700e-01
   2.6340000e+03   1.0214739e+01   5.2806000e-02  -1.2686000e-02  -7.2100000e-02   1.0010000e-01   2.1151000e-02  -1.0004700e-01
   2.6350000e+03   1.0218619e+01  -6.8994000e-01  -5.1002000e-02  -5.1500000e-03   1.0010000e-01   2.1541000e-02  -1.0004600e-01
   2.6360000e+03   1.0222497e+01   1.6427700e-01  -3.7612000e-02  -1.5450000e-02   1.0010000e-01   2.1932000e-02  -1.0004600e-01
   2.6370000e+03   1.0226377e+01   1.3566500e-01  -4.8428000e-02   0.0000000e+00   1.0010000e-01   2.2322000e-02  -1.0004600e-01
   2.6380000e+03   1.0230256e+01   3.0611000e-02  -3.7911000e-02   8.7550000e-02   1.0010000e-01   2.2712000e-02  -1.0004600e-01
   2.6390000e+03   1.0234135e+01  -1.8991000e-02  -1.0356000e-01   2.0600000e-02   1.0010000e-01   2.3101000e-02  -1.0004600e-01
   2.6400000e+03   1.0238015e+01   1.8780500e-01  -4.1072000e-02  -5.6650000e-02   1.0010000e-01   2.3491000e-02  -1.0004500e-01
   2.6410000e+03   1.0241895e+01   1.4246000e-01  -2.0439100e-01   1.0300000e-02   1.0010000e-01   2.3881000e-02  -1.0004500e-01
   2.6420000e+03   1.0245773e+01  -1.5750000e-03  -9.7960000e-02  -2.0600000e-02   1.0010000e-01   2.4270000e-02  -1.0004500e-01
   2.6430000e+03   1.0249653e+01   3.7835000e-02  -6.6862000e-02  -8.2400000e-02   1.0010000e-01   2.4660000e-02  -1.0004500e-01
   2.6440000e+03   1.0253532e+01   9.0337000e-02  -6.9388000e-02  -1.0300000e-01   1.0010000e-01   2.5049000e-02  -1.0004500e-01
   2.6450000e+03   1.0257411e+01   7.0798000e-02   1.0600800e-01  -2.5750000e-02   1.0010000e-01   2.5438000e-02  -1.0004400e-01
   2.6460000e+03   1.0261292e+01   5.2280000e-02  -1.2486700e-01   4.6350000e-02   1.0010000e-01   2.5828000e-02  -1.0004400e-01
   2.6470000e+03   1.0265173e+01   1.6282600e-01   1.2510000e-01  -2.5750000e-02   1.0010000e-01   2.6217000e-02  -1.0004400e-01
   2.6480000e+03   1.0269051e+01   8.6115000e-02  -9.8720000e-02   6.1800000e-02   1.0010000e-01   2.6607000e-02  -1.0004400e-01
   2.6490000e+03   1.0272930e+01   1.2870000e-02   2.1602800e-01   2.0600000e-02   1.0009900e-01   2.6996000e-02  -1.0004400e-01
   2.6500000e+03   1.0276810e+01   7.7586000e-02  -4.0274000e-02   1.3390000e-01   1.0009900e-01   2.7386000e-02  -1.0004400e-01
   2.6510000e+03   1.0280689e+01   3.8929000e-02   1.5370200e-01  -4.6350000e-02   1.0009900e-01   2.7776000e-02  -1.0004300e-01
   2.6520000e+03   1.0284570e+01  -8.2978500e-01  -4.1649000e-02   6.1800000e-02   1.0009800e-01   2.8166000e-02  -1.0004300e-01
   2.6530000e+03   1.0288448e+01   9.8394000e-02   9.9040000e-03   3.0900000e-02   1.0009800e-01   2.8556000e-02  -1.0004300e-01
   2.6540000e+03   1.0292327e+01   8.6035000e-02   1.3664400e-01  -7.7250000e-02   1.0009700e-01   2.8946000e-02  -1.0004200e-01
   2.6550000e+03   1.0296206e+01   4.3167000e-02  -4.6710000e-02  -2.0600000e-02   1.0009700e-01   2.9336000e-02  -1.0004200e-01
   2.6560000e+03   1.0300085e+01   9.7080000e-02   3.4523000e-02  -6.1800000e-02   1.0009600e-01   2.9726000e-02  -1.0004200e-01
   2.6570000e+03   1.0303965e+01   1.4451000e-02  -1.6082700e-01   7.2100000e-02   1.0009600e-01   3.0117000e-02  -1.0004200e-01
   2.6580000e+03   1.0307844e+01  -1.0844000e-02   9.2458000e-02  -3.0900000e-02   1.0009500e-01   3.0507000e-02  -1.0004200e-01
   2.6590000e+03   1.0311726e+01   7.1227000e-02  -2.5464000e-02   4.6350000e-02   1.0009500e-01   3.0897000e-02  -1.0004200e-01
   2.6600000e+03   1.0315604e+01   1.0931600e-01  -8.2064000e-02  -1.5450000e-02   1.0009400e-01   3.1286000e-02  -1.0004200e-01
   2.6610000e+03   1.0319485e+01   4.5580000e-02   1.7265000e-02  -1.0300000e-02   1.0009400e-01   3.1676000e-02  -1.0004100e-01
   2.6620000e+03   1.0323363e+01   4.8187000e-02  -2.3235000e-01   8.2400000e-02   1.0009300e-01   3.2066000e-02  -1.0004100e-01
   2.6630000e+03   1.0327243e+01   6.2957000e-02   1.8333000e-02  -3.0900000e-02   1.0009300e-01   3.2455000e-02  -1.0004100e-01
   2.6640000e+03   1.0331122e+01   4.3742000e-02  -5.1323000e-02  -2.0600000e-02   1.0009300e-01   3.2845000e-02  -1.0004100e-01
   2.6650000e+03   1.0335001e+01   3.7550000e-03  -6.3459000e-02  -2.0600000e-02   1.0009300e-01   3.3234000e-02  -1.0004000e-01
   2.6660000e+03   1.0338881e+01   1.2184000e-02  -9.0680000e-03   0.0000000e+00   1.0009300e-01   3.3624000e-02  -1.0004000e-01
   2.6670000e+03   1.0342760e+01  -5.9100000e-04   9.7620000e-03  -7.7250000e-02   1.0009300e-01   3.4013000e-02  -1.0004000e-01
   2.6680000e+03   1.0346640e+01   2.7746200e-01   3.1690000e-02  -5.1500000e-03   1.0009300e-01   3.4403000e-02  -1.0004000e-01
   2.6690000e+03   1.0350519e+01   2.4839000e-01  -6.3004000e-02  -2.5750000e-02   1.0009200e-01   3.4792000e-02  -1.0004000e-01
   2.6700000e+03   1.0354399e+01   2.6843000e-02   1.2907100e-01   3.0900000e-02   1.0009200e-01   3.5182000e-02  -1.0004000e-01
   2.6710000e+03   1.0358277e+01   1.9867000e-02  -3.7940000e-02   2.0600000e-02   1.0009200e-01   3.5572000e-02  -1.0003900e-01
   2.6720000e+03   1.0362157e+01   1.2599700e-01   3.2567000e-02  -1.0300000e-02   1.0009100e-01   3.5962000e-02  -1.0003900e-01
   2.6730000e+03   1.0366036e+01   1.0668600e-01   6.0806000e-02  -5.1500000e-03   1.0009100e-01   3.6352000e-02  -1.0003900e-01
   2.6740000e+03   1.0369916e+01  -3.0265000e-02   1.7622000e-02   5.1500000e-02   1.0009100e-01   3.6742000e-02  -1.0003900e-01
   2.6750000e+03   1.0373796e+01   2.5770000e-02  -3.7502000e-02  -2.0600000e-02   1.0009100e-01   3.7132000e-02  -1.0003900e-01
   2.6760000e+03   1.0377676e+01   5.3477000e-02  -1.6032000e-02  -5.1500000e-02   1.0009100e-01   3.7522000e-02  -1.0003800e-01
   2.6770000e+03   1.0381555e+01   3.2477000e-02   3.6499000e-02   3.0900000e-02   1.0009100e-01   3.7912000e-02  -1.0003800e-01
   2.6780000e+03   1.0385443e+01   1.8909000e-02  -1.0654100e-01  -2.0600000e-02   1.0009000e-01   3.8302000e-02  -1.0003800e-01
   2.6790000e+03   1.0389314e+01   7.6446000e-02   7.3885000e-02   3.0900000e-02   1.0009000e-01   3.8692000e-02  -1.0003800e-01
   2.6800000e+03   1.0393193e+01   8.7588000e-02  -8.7044000e-02  -3.0900000e-02   1.0009100e-01   3.9082000e-02  -1.0003700e-01
   2.6810000e+03   1.0397072e+01  -1.6296500e-01  -1.6380000e-03   0.0000000e+00   1.0009100e-01   3.9472000e-02  -1.0003700e-01
   2.6820000e+03   1.0400953e+01   1.4436600e-01  -1.4663400e-01  -5.1500000e-03   1.0009100e-01   3.9862000e-02  -1.0003700e-01
   2.6830000e+03   1.0404831e+01   1.0606000e-01  -1.6916000e-02  -4.6350000e-02   1.0009100e-01   4.0251000e-02  -1.0003700e-01
   2.6840000e+03   1.0408713e+01   4.4010600e-01  -1.2506400e-01  -2.5750000e-02   1.0009100e-01   4.0641000e-02  -1.0003700e-01
   2.6850000e+03   1.0412589e+01   3.6904000e-02  -2.6724000e-02  -4.6350000e-02   1.0009100e-01   4.1030000e-02  -1.0003600e-01
   2.6860000e+03   1.0416469e+01   4.9992000e-02   3.3104000e-02   5.1500000e-03   1.0009100e-01   4.1420000e-02  -1.0003600e-01
   2.6870000e+03   1.0420348e+01   3.3315900e-01  -1.4448000e-02  -6.1800000e-02   1.0009200e-01   4.1809000e-02  -1.0003600e-01
   2.6880000e+03   1.0424229e+01   5.5312000e-02   1.1693800e-01   5.1500000e-03   1.0009200e-01   4.2199000e-02  -1.0003600e-01
   2.6890000e+03   1.0428108e+01   6.1746000e-02  -1.2282600e-01   3.6050000e-02   1.0009200e-01   4.2589000e-02  -1.0003600e-01
   2.6900000e+03   1.0431989e+01  -7.9494300e-01   3.2407000e-02  -2.0600000e-02   1.0009200e-01   4.2978000e-02  -1.0003600e-01
   2.6910000e+03   1.0435867e+01   2.1771800e-01  -2.7347000e-02   2.0600000e-02   1.0009200e-01   4.3368000e-02  -1.0003600e-01
   2.6920000e+03   1.0439748e+01   6.1440000e-02   3.4211000e-02  -2.5750000e-02   1.0009300e-01   4.3758000e-02  -1.0003500e-01
   2.6930000e+03   1.0443626e+01   1.1967000e-02  -3.9650000e-03  -5.1500000e-02   1.0009300e-01   4.4148000e-02  -1.0003500e-01
   2.6940000e+03   1.0447505e+01   7.0275000e-02  -4.2430000e-03  -5.1500000e-03   1.0009300e-01   4.4537000e-02  -1.0003500e-01
   2.6950000e+03   1.0451385e+01   7.9472000e-02   9.9557000e-02   1.0300000e-02   1.0009400e-01   4.4927000e-02  -1.0003500e-01
   2.6960000e+03   1.0455265e+01   1.2868800e-01  -7.7932000e-02  -6.1800000e-02   1.0009400e-01   4.5317000e-02  -1.0003400e-01
   2.6970000e+03   1.0459145e+01   3.0240700e-01   1.5214300e-01  -3.0900000e-02   1.0009400e-01   4.5707000e-02  -1.0003400e-01
   2.6980000e+03   1.0463024e+01  -2.4839300e-01  -9.8866000e-02   2.5750000e-02   1.0009400e-01   4.6097000e-02  -1.0003400e-01
   2.6990000e+03   1.0466903e+01   5.0904000e-02   1.8928000e-02  -4.6350000e-02   1.0009400e-01   4.6487000e-02  -1.0003400e-01
   2.7000000e+03   1.0470781e+01   5.1154400e-01   1.8111000e-02  -5.1500000e-03   1.0009400e-01   4.6877000e-02  -1.0003400e-01
   2.7010000e+03   1.0474661e+01   7.1059000e-02  -8.2357000e-02   7.2100000e-02   1.0009500e-01   4.7268000e-02  -1.0003400e-01
   2.7020000e+03   1.0478540e+01   3.6395000e-02   5.2160000e-02   1.5450000e-02   1.0009500e-01   4.7657000e-02  -1.0003400e-01
   2.7030000e+03   1.0482420e+01   1.6712400e-01  -1.1332400e-01   3.6050000e-02   1.0009500e-01   4.8047000e-02  -1.0003300e-01
   2.7040000e+03   1.0486300e+01  -3.3806000e-02  -8.1441000e-02  -3.0900000e-02   1.0009500e-01   4.8437000e-02  -1.0003300e-01
   2.7050000e+03   1.0490181e+01   3.4333100e-01  -5.8540000e-02   2.5750000e-02   1.0009500e-01   4.8827000e-02  -1.0003300e-01
   2.7060000e+03   1.0494060e+01   5.5588200e-01   1.1246100e-01   3.0900000e-02   1.0009500e-01   4.9217000e-02  -1.0003300e-01
   2.7070000e+03   1.0497940e+01   3.9613000e-01   5.4860000e-03   4.6350000e-02   1.0009500e-01   4.9606000e-02  -1.0003200e-01
   2.7080000e+03   1.0501818e+01   5.5981000e-02  -3.9207000e-02  -5.1500000e-02   1.0009500e-01   4.9996000e-02  -1.0003200e-01
   2.7090000e+03   1.0505697e+01   2.6752000e-02   2.6945000e-02  -2.0600000e-02   1.0009500e-01   5.0386000e-02  -1.0003200e-01
   2.7100000e+03   1.0509577e+01   2.2252400e-01  -9.3700000e-03  -1.0300000e-02   1.0009500e-01   5.0775000e-02  -1.0003200e-01
   2.7110000e+03   1.0513455e+01   4.4933000e-02  -4.5015000e-02   1.5450000e-02   1.0009600e-01   5.1165000e-02  -1.0003200e-01
   2.7120000e+03   1.0517336e+01   9.0340000e-02   3.2832000e-02  -5.1500000e-03   1.0009500e-01   5.1555000e-02  -1.0003200e-01
   2.7130000e+03   1.0521215e+01   4.8532000e-02  -2.0072000e-02  -1.0300000e-02   1.0009500e-01   5.1945000e-02  -1.0003100e-01
   2.7140000e+03   1.0525093e+01   1.6107400e-01   2.4809000e-02   1.0300000e-02   1.0009500e-01   5.2334000e-02  -1.0003100e-01
   2.7150000e+03   1.0528973e+01   5.5257000e-02  -2.9200000e-02   4.1200000e-02   1.0009500e-01   5.2724000e-02  -1.0003100e-01
   2.7160000e+03   1.0532852e+01   3.4705600e-01   3.2777000e-02  -4.1200000e-02   1.0009500e-01   5.3114000e-02  -1.0003100e-01
   2.7170000e+03   1.0536733e+01   1.2123500e-01  -4.7412000e-02   4.1200000e-02   1.0009500e-01   5.3504000e-02  -1.0003100e-01
   2.7180000e+03   1.0540612e+01   4.3926700e-01   1.0595200e-01   4.1200000e-02   1.0009400e-01   5.3894000e-02  -1.0003000e-01
   2.7190000e+03   1.0544493e+01   2.6432100e-01  -7.7661000e-02   5.1500000e-03   1.0009400e-01   5.4283000e-02  -1.0003000e-01
   2.7200000e+03   1.0548371e+01   1.8873000e-02   4.6052000e-02  -6.6950000e-02   1.0009400e-01   5.4673000e-02  -1.0003000e-01
   2.7210000e+03   1.0552252e+01   1.3966400e-01  -5.5116000e-02   2.0600000e-02   1.0009400e-01   5.5063000e-02  -1.0003000e-01
   2.7220000e+03   1.0556130e+01  -7.9165200e-01  -8.2939000e-02  -2.5750000e-02   1.0009400e-01   5.5453000e-02  -1.0002900e-01
   2.7230000e+03   1.0560009e+01   1.3346000e-01   8.3330000e-03  -8.2400000e-02   1.0009400e-01   5.5843000e-02  -1.0002900e-01
   2.7240000e+03   1.0563890e+01   7.4294000e-02  -1.0068900e-01  -2.5750000e-02   1.0009400e-01   5.6233000e-02  -1.0002900e-01
   2.7250000e+03   1.0567771e+01  -2.9298000e-02  -5.7011000e-02  -5.6650000e-02   1.0009400e-01   5.6623000e-02  -1.0002900e-01
   2.7260000e+03   1.0571650e+01  -7.0844000e-02   7.5670000e-03   0.0000000e+00   1.0009400e-01   5.7012000e-02  -1.0002900e-01
   2.7270000e+03   1.0575527e+01   1.2485400e-01  -2.1670000e-02   3.0900000e-02   1.0009400e-01   5.7402000e-02  -1.0002900e-01
   2.7280000e+03   1.0579407e+01   8.5195000e-02   2.3498000e-02   1.0300000e-02   1.0009400e-01   5.7792000e-02  -1.0002900e-01
   2.7290000e+03   1.0583285e+01   8.3423000e-02  -1.5955000e-02  -4.1200000e-02   1.0009300e-01   5.8182000e-02  -1.0002800e-01
   2.7300000e+03   1.0587165e+01   6.5802000e-02   4.1264000e-02   6.1800000e-02   1.0009300e-01   5.8572000e-02  -1.0002800e-01
   2.7310000e+03   1.0591044e+01   1.5890100e-01  -6.6934000e-02   0.0000000e+00   1.0009300e-01   5.8961000e-02  -1.0002800e-01
   2.7320000e+03   1.0594924e+01  -7.6050200e-01  -4.5795000e-02  -5.1500000e-03   1.0009300e-01   5.9351000e-02  -1.0002800e-01
   2.7330000e+03   1.0598804e+01  -8.0567000e-02  -1.2165600e-01  -2.0600000e-02   1.0009300e-01   5.9741000e-02  -1.0002700e-01
   2.7340000e+03   1.0602685e+01   1.9700300e-01   7.0229000e-02   5.1500000e-03   1.0009200e-01   6.0131000e-02  -1.0002700e-01
   2.7350000e+03   1.0606563e+01   2.7198000e-01  -8.3861000e-02  -4.1200000e-02   1.0009200e-01   6.0521000e-02  -1.0002700e-01
   2.7360000e+03   1.0610444e+01   1.5750000e-02   1.6461000e-02  -6.6950000e-02   1.0009200e-01   6.0910000e-02  -1.0002700e-01
   2.7370000e+03   1.0614322e+01   8.3250000e-03   8.4529000e-02   2.5750000e-02   1.0009100e-01   6.1300000e-02  -1.0002600e-01
   2.7380000e+03   1.0618217e+01   5.4457200e-01  -9.1690000e-03  -3.6050000e-02   1.0009100e-01   6.1690000e-02  -1.0002600e-01
   2.7390000e+03   1.0622081e+01   3.3387600e-01   4.6672000e-02  -2.0600000e-02   1.0009100e-01   6.2080000e-02  -1.0002600e-01
   2.7400000e+03   1.0625959e+01   5.3750000e-02  -6.2914000e-02  -2.5750000e-02   1.0009000e-01   6.2469000e-02  -1.0002600e-01
   2.7410000e+03   1.0629840e+01   2.3417200e-01   1.5408800e-01   1.5450000e-02   1.0009000e-01   6.2859000e-02  -1.0002600e-01
   2.7420000e+03   1.0633720e+01   7.9347000e-02  -1.3378600e-01   2.5750000e-02   1.0008900e-01   6.3249000e-02  -1.0002600e-01
   2.7430000e+03   1.0637598e+01   6.9286000e-02   1.1117900e-01  -1.5450000e-02   1.0008900e-01   6.3639000e-02  -1.0002500e-01
   2.7440000e+03   1.0641478e+01   1.0280400e-01   2.1541000e-02  -1.0300000e-02   1.0008800e-01   6.4029000e-02  -1.0002500e-01
   2.7450000e+03   1.0645357e+01   3.4979000e-02  -5.0138000e-02  -3.6050000e-02   1.0008800e-01   6.4419000e-02  -1.0002500e-01
   2.7460000e+03   1.0649236e+01   4.5056000e-02   1.5033000e-02  -2.5750000e-02   1.0008800e-01   6.4808000e-02  -1.0002500e-01
   2.7470000e+03   1.0653116e+01   9.2054000e-02  -8.7790000e-02   3.0900000e-02   1.0008700e-01   6.5198000e-02  -1.0002500e-01
   2.7480000e+03   1.0656997e+01   1.4028000e-02   8.0404000e-02  -4.1200000e-02   1.0008700e-01   6.5588000e-02  -1.0002400e-01
   2.7490000e+03   1.0660875e+01   1.5986600e-01   3.3511000e-02  -2.0600000e-02   1.0008600e-01   6.5978000e-02  -1.0002400e-01
   2.7500000e+03   1.0664756e+01   5.1970000e-03   5.5370000e-03   3.0900000e-02   1.0008600e-01   6.6368000e-02  -1.0002400e-01
   2.7510000e+03   1.0668635e+01   4.2637100e-01   5.5496000e-02  -1.5450000e-02   1.0008500e-01   6.6758000e-02  -1.0002400e-01
   2.7520000e+03   1.0672513e+01  -7.2222400e-01  -2.2405200e-01   7.2100000e-02   1.0008500e-01   6.7148000e-02  -1.0002400e-01
   2.7530000e+03   1.0676393e+01   4.4750800e-01   1.7189900e-01  -1.5450000e-02   1.0008400e-01   6.7538000e-02  -1.0002300e-01
   2.7540000e+03   1.0680273e+01  -2.3545100e-01  -2.7961800e-01   4.1200000e-02   1.0008300e-01   6.7928000e-02  -1.0002300e-01
   2.7550000e+03   1.0684152e+01   7.4017000e-02   1.6168600e-01  -5.1500000e-03   1.0008200e-01   6.8317000e-02  -1.0002300e-01
   2.7560000e+03   1.0688030e+01   3.5701300e-01  -1.4362000e-01   4.6350000e-02   1.0008100e-01   6.8707000e-02  -1.0002300e-01
   2.7570000e+03   1.0691910e+01   9.0097000e-02   1.2437500e-01   1.0300000e-02   1.0008000e-01   6.9097000e-02  -1.0002200e-01
   2.7580000e+03   1.0695789e+01   3.6192500e-01  -3.9081000e-02  -2.5750000e-02   1.0007900e-01   6.9487000e-02  -1.0002200e-01
   2.7590000e+03   1.0699669e+01  -5.5049900e-01  -9.2979000e-02   5.6650000e-02   1.0007900e-01   6.9876000e-02  -1.0002200e-01
   2.7600000e+03   1.0703548e+01   2.6064800e-01   2.2682000e-02  -1.0300000e-02   1.0007800e-01   7.0266000e-02  -1.0002200e-01
   2.7610000e+03   1.0707428e+01  -7.7820000e-01  -1.9132600e-01  -3.6050000e-02   1.0007700e-01   7.0656000e-02  -1.0002100e-01
   2.7620000e+03   1.0711308e+01   1.1824200e-01   8.3926000e-02   1.0300000e-02   1.0007700e-01   7.1046000e-02  -1.0002100e-01
   2.7630000e+03   1.0715188e+01   9.3399000e-02  -1.3602300e-01  -5.1500000e-03   1.0007600e-01   7.1435000e-02  -1.0002100e-01
   2.7640000e+03   1.0719067e+01  -2.1471300e-01   7.6124000e-02   3.6050000e-02   1.0007500e-01   7.1825000e-02  -1.0002100e-01
   2.7650000e+03   1.0722946e+01   1.3673700e-01  -6.1338000e-02   0.0000000e+00   1.0007500e-01   7.2215000e-02  -1.0002100e-01
   2.7660000e+03   1.0726826e+01   5.6011000e-02   1.1076500e-01   9.7850000e-02   1.0007400e-01   7.2605000e-02  -1.0002000e-01
   2.7670000e+03   1.0730705e+01   5.5000000e-02  -1.7523000e-02   2.5750000e-02   1.0007400e-01   7.2994000e-02  -1.0002000e-01
   2.7680000e+03   1.0734585e+01   2.3305100e-01   5.5036000e-02  -3.0900000e-02   1.0007300e-01   7.3384000e-02  -1.0002000e-01
   2.7690000e+03   1.0738463e+01  -6.5867000e-02   5.5482000e-02  -1.0300000e-02   1.0007300e-01   7.3774000e-02  -1.0001900e-01
   2.7700000e+03   1.0742344e+01   1.0940800e-01  -1.1875700e-01   2.0600000e-02   1.0007200e-01   7.4164000e-02  -1.0001900e-01
   2.7710000e+03   1.0746222e+01   4.2743000e-01   2.2431800e-01  -6.6950000e-02   1.0007200e-01   7.4554000e-02  -1.0001900e-01
   2.7720000e+03   1.0750101e+01  -7.7724800e-01  -3.2546500e-01   0.0000000e+00   1.0007200e-01   7.4944000e-02  -1.0001900e-01
   2.7730000e+03   1.0753981e+01   3.1770900e-01   2.1025800e-01  -7.7250000e-02   1.0007100e-01   7.5334000e-02  -1.0001800e-01
   2.7740000e+03   1.0757860e+01   1.2472600e-01  -2.2992500e-01   4.6350000e-02   1.0007100e-01   7.5724000e-02  -1.0001800e-01
   2.7750000e+03   1.0761740e+01  -1.0829870e+00   3.1225000e-02  -5.1500000e-02   1.0007100e-01   7.6113000e-02  -1.0001800e-01
   2.7760000e+03   1.0765620e+01   4.9518000e-02  -6.2360000e-02   1.0300000e-02   1.0007000e-01   7.6503000e-02  -1.0001800e-01
   2.7770000e+03   1.0769501e+01   2.9781800e-01   9.4967000e-02  -7.2100000e-02   1.0007000e-01   7.6893000e-02  -1.0001800e-01
   2.7780000e+03   1.0773378e+01   2.5393000e-01   2.9924000e-02  -1.0300000e-02   1.0006900e-01   7.7283000e-02  -1.0001800e-01
   2.7790000e+03   1.0777259e+01  -5.7677300e-01  -1.9805200e-01   7.7250000e-02   1.0006900e-01   7.7673000e-02  -1.0001700e-01
   2.7800000e+03   1.0781137e+01   2.3949600e-01   1.7637400e-01   5.1500000e-03   1.0006900e-01   7.8063000e-02  -1.0001700e-01
   2.7810000e+03   1.0785017e+01   6.1237000e-02  -6.0589000e-02  -5.1500000e-03   1.0006900e-01   7.8453000e-02  -1.0001700e-01
   2.7820000e+03   1.0788897e+01   2.3558000e-01  -6.5130000e-03  -3.6050000e-02   1.0006900e-01   7.8843000e-02  -1.0001700e-01
   2.7830000e+03   1.0792778e+01  -7.1308000e-02  -1.1867500e-01   5.1500000e-02   1.0006900e-01   7.9233000e-02  -1.0001600e-01
   2.7840000e+03   1.0796656e+01   1.0259000e-01  -2.0062000e-02  -4.1200000e-02   1.0006900e-01   7.9623000e-02  -1.0001600e-01
   2.7850000e+03   1.0800535e+01   6.4211000e-02   4.3699000e-02  -5.6650000e-02   1.0006800e-01   8.0012000e-02  -1.0001600e-01
   2.7860000e+03   1.0804415e+01   4.8015200e-01   4.8808000e-02  -1.5450000e-02   1.0006800e-01   8.0402000e-02  -1.0001600e-01
   2.7870000e+03   1.0808293e+01   1.3852600e-01  -2.4583000e-02  -3.6050000e-02   1.0006800e-01   8.0792000e-02  -1.0001500e-01
   2.7880000e+03   1.0812173e+01   2.5651300e-01   1.2281000e-02   3.6050000e-02   1.0006800e-01   8.1182000e-02  -1.0001500e-01
   2.7890000e+03   1.0816053e+01   5.2240500e-01   4.1103000e-02  -4.6350000e-02   1.0006800e-01   8.1572000e-02  -1.0001500e-01
   2.7900000e+03   1.0819932e+01   1.5923200e-01  -8.5534000e-02  -3.0900000e-02   1.0006800e-01   8.1962000e-02  -1.0001500e-01
   2.7910000e+03   1.0823812e+01   1.6770000e-03   1.0897000e-01   2.0600000e-02   1.0006700e-01   8.2351000e-02  -1.0001400e-01
   2.7920000e+03   1.0827692e+01   4.7259900e-01  -5.9050000e-02   5.6650000e-02   1.0006700e-01   8.2741000e-02  -1.0001400e-01
   2.7930000e+03   1.0831572e+01  -5.3018200e-01  -2.8850000e-02  -3.6050000e-02   1.0006600e-01   8.3131000e-02  -1.0001400e-01
   2.7940000e+03   1.0835451e+01   2.9667700e-01  -5.9803000e-02   5.1500000e-03   1.0006600e-01   8.3521000e-02  -1.0001400e-01
   2.7950000e+03   1.0839330e+01   4.6673000e-02   4.1564000e-02  -1.0300000e-02   1.0006500e-01   8.3911000e-02  -1.0001300e-01
   2.7960000e+03   1.0843209e+01  -8.3103700e-01  -9.9704000e-02   4.1200000e-02   1.0006400e-01   8.4300000e-02  -1.0001300e-01
   2.7970000e+03   1.0847089e+01   1.6094400e-01  -1.5351000e-02  -3.0900000e-02   1.0006400e-01   8.4690000e-02  -1.0001300e-01
   2.7980000e+03   1.0850968e+01   2.8923100e-01   1.0799600e-01  -1.5450000e-02   1.0006300e-01   8.5080000e-02  -1.0001200e-01
   2.7990000e+03   1.0854848e+01   6.5514000e-02  -4.4462000e-02   9.7850000e-02   1.0006300e-01   8.5470000e-02  -1.0001200e-01
   2.8000000e+03   1.0858727e+01   8.1731000e-02   4.2142000e-02  -6.1800000e-02   1.0006200e-01   8.5860000e-02  -1.0001200e-01
   2.8010000e+03   1.0862606e+01  -1.1079700e-01  -1.2086000e-01   5.6650000e-02   1.0006100e-01   8.6250000e-02  -1.0001200e-01
   2.8020000e+03   1.0866486e+01  -3.8825400e-01  -7.4583000e-02   1.0300000e-02   1.0006000e-01   8.6640000e-02  -1.0001200e-01
   2.8030000e+03   1.0870364e+01   1.0433400e-01  -2.8406000e-02   6.1800000e-02   1.0005900e-01   8.7030000e-02  -1.0001100e-01
   2.8040000e+03   1.0874244e+01   2.0224000e-02  -1.6654000e-02   1.0300000e-02   1.0005900e-01   8.7420000e-02  -1.0001100e-01
   2.8050000e+03   1.0878124e+01   1.2450000e-01   6.8905000e-02   2.5750000e-02   1.0005800e-01   8.7809000e-02  -1.0001100e-01
   2.8060000e+03   1.0882053e+01   1.2205400e-01   9.2190000e-03  -1.0300000e-02   1.0005700e-01   8.8199000e-02  -1.0001000e-01
   2.8070000e+03   1.0885883e+01  -6.1825700e-01  -3.2912000e-02  -7.7250000e-02   1.0005600e-01   8.8589000e-02  -1.0001000e-01
   2.8080000e+03   1.0889764e+01   1.4530000e-02  -1.7507000e-02   3.6050000e-02   1.0005500e-01   8.8979000e-02  -1.0001000e-01
   2.8090000e+03   1.0893641e+01   2.4713600e-01  -3.8800000e-04  -5.1500000e-03   1.0005400e-01   8.9369000e-02  -1.0000900e-01
   2.8100000e+03   1.0897521e+01   1.5841400e-01  -3.4169000e-02  -3.0900000e-02   1.0005300e-01   8.9759000e-02  -1.0000900e-01
   2.8110000e+03   1.0901401e+01   8.3083000e-02  -4.1174000e-02   1.0300000e-02   1.0005100e-01   9.0149000e-02  -1.0000900e-01
   2.8120000e+03   1.0905281e+01   1.1775000e-02   3.6563000e-02  -7.2100000e-02   1.0005000e-01   9.0538000e-02  -1.0000900e-01
   2.8130000e+03   1.0909160e+01   1.0118300e-01   6.5872000e-02   3.0900000e-02   1.0004800e-01   9.0928000e-02  -1.0000800e-01
   2.8140000e+03   1.0913038e+01   7.9253000e-02  -1.6871000e-02   1.0300000e-02   1.0004700e-01   9.1318000e-02  -1.0000800e-01
   2.8150000e+03   1.0916918e+01   1.3425000e-01   7.0010000e-03   1.5450000e-02   1.0004600e-01   9.1708000e-02  -1.0000800e-01
   2.8160000e+03   1.0920797e+01  -7.7506400e-01  -1.5648900e-01  -3.0900000e-02   1.0004500e-01   9.2098000e-02  -1.0000800e-01
   2.8170000e+03   1.0924677e+01   9.9049000e-02   6.3560000e-03   2.5750000e-02   1.0004300e-01   9.2487000e-02  -1.0000700e-01
   2.8180000e+03   1.0928557e+01   4.1019400e-01   4.7836000e-02  -6.1800000e-02   1.0004200e-01   9.2877000e-02  -1.0000700e-01
   2.8190000e+03   1.0932436e+01  -7.6328100e-01  -1.5616500e-01   1.0300000e-02   1.0004000e-01   9.3267000e-02  -1.0000700e-01
   2.8200000e+03   1.0936316e+01   6.0181000e-02   1.3393900e-01   3.0900000e-02   1.0003900e-01   9.3657000e-02  -1.0000600e-01
   2.8210000e+03   1.0940195e+01  -6.5177300e-01  -1.5347100e-01  -7.2100000e-02   1.0003800e-01   9.4047000e-02  -1.0000600e-01
   2.8220000e+03   1.0944076e+01   4.0170200e-01  -4.1719000e-02  -5.1500000e-03   1.0003600e-01   9.4437000e-02  -1.0000600e-01
   2.8230000e+03   1.0947961e+01   2.2105400e-01   8.6810000e-02   1.0300000e-02   1.0003400e-01   9.4826000e-02  -1.0000500e-01
   2.8240000e+03   1.0951835e+01   2.3320200e-01  -2.0082000e-02   8.2400000e-02   1.0003200e-01   9.5216000e-02  -1.0000500e-01
   2.8250000e+03   1.0955714e+01   3.2895300e-01   1.1040200e-01  -2.5750000e-02   1.0003100e-01   9.5606000e-02  -1.0000500e-01
   2.8260000e+03   1.0959593e+01   1.8900400e-01   3.2217000e-02   1.0815000e-01   1.0002900e-01   9.5996000e-02  -1.0000400e-01
   2.8270000e+03   1.0963472e+01   4.6782000e-02  -1.0113800e-01  -1.0300000e-02   1.0002700e-01   9.6386000e-02  -1.0000400e-01
   2.8280000e+03   1.0967352e+01  -8.6456400e-01  -1.8330600e-01  -3.6050000e-02   1.0002500e-01   9.6776000e-02  -1.0000400e-01
   2.8290000e+03   1.0971231e+01   1.4434600e-01  -1.1899900e-01   0.0000000e+00   1.0002200e-01   9.7165000e-02  -1.0000300e-01
   2.8300000e+03   1.0975110e+01   1.6017500e-01   6.2486000e-02   1.0300000e-02   1.0002000e-01   9.7552000e-02  -1.0000300e-01
   2.8310000e+03   1.0978989e+01   1.4994600e-01  -4.8373000e-02   4.1200000e-02   1.0001800e-01   9.7930000e-02  -1.0000200e-01
   2.8320000e+03   1.0982869e+01   6.7000000e-02   2.1623000e-02  -5.1500000e-02   1.0001500e-01   9.8295000e-02  -1.0000200e-01
   2.8330000e+03   1.0986748e+01   1.4872200e-01   1.9484300e-01   4.6350000e-02   1.0001300e-01   9.8642000e-02  -1.0000200e-01
   2.8340000e+03   1.0990628e+01   2.1555300e-01   8.2564000e-02  -2.0600000e-02   1.0001200e-01   9.8968000e-02  -1.0000100e-01
   2.8350000e+03   1.0994509e+01   2.0167500e-01   3.2850700e-01   1.0300000e-02   1.0001000e-01   9.9271000e-02  -1.0000100e-01
   2.8360000e+03   1.0998387e+01   1.3466300e-01   1.7277600e-01   1.2360000e-01   1.0000800e-01   9.9548000e-02  -1.0000100e-01
   2.8370000e+03   1.1002268e+01   7.0402000e-02   3.3527600e-01   1.2875000e-01   1.0000600e-01   9.9799000e-02  -1.0000000e-01
   2.8380000e+03   1.1006146e+01  -4.0505400e-01   3.2042400e-01   1.1330000e-01   1.0000500e-01   1.0002300e-01  -1.0000000e-01
   2.8390000e+03   1.1010026e+01   5.9621000e-02   4.2781600e-01  -2.0600000e-02   1.0000400e-01   1.0021900e-01  -9.9999000e-02
   2.8400000e+03   1.1013905e+01  -6.5510000e-03   5.9984100e-01  -5.6650000e-02   1.0000300e-01   1.0038800e-01  -9.9999000e-02
   2.8410000e+03   1.1017785e+01   1.8750000e-03   6.5104100e-01  -2.4720000e-01   1.0000200e-01   1.0053100e-01  -9.9998000e-02
   2.8420000e+03   1.1021664e+01  -3.1070000e-03   6.4520600e-01  -2.0600000e-01   1.0000100e-01   1.0064900e-01  -9.9998000e-02
   2.8430000e+03   1.1025543e+01   2.9187400e-01   7.7743600e-01  -1.9055000e-01   1.0000000e-01   1.0074300e-01  -9.9999000e-02
   2.8440000e+03   1.1029422e+01  -2.9620000e-03   6.1048700e-01  -3.0900000e-02   1.0000000e-01   1.0081500e-01  -1.0000000e-01
   2.8450000e+03   1.1033332e+01   3.4517000e-02   5.3275000e-01   1.2360000e-01   9.9999000e-02   1.0086500e-01  -1.0000000e-01
   2.8460000e+03   1.1037181e+01   3.6537000e-02   4.8840600e-01   1.1845000e-01   9.9999000e-02   1.0089700e-01  -1.0000100e-01
   2.8470000e+03   1.1041062e+01   8.0080000e-03   3.8394700e-01   1.5450000e-01   9.9998000e-02   1.0091100e-01  -1.0000100e-01
   2.8480000e+03   1.1044940e+01  -1.7614000e-02   2.3033000e-01   4.6350000e-02   9.9998000e-02   1.0090900e-01  -1.0000100e-01
   2.8490000e+03   1.1048820e+01   1.3090000e-02   9.1761000e-02  -7.7250000e-02   9.9998000e-02   1.0089300e-01  -1.0000000e-01
   2.8500000e+03   1.1052700e+01   4.8337000e-02  -6.2550000e-03  -1.9570000e-01   9.9998000e-02   1.0086500e-01  -1.0000000e-01
   2.8510000e+03   1.1056579e+01   5.6391000e-02  -8.4299000e-02  -1.0300000e-01   9.9998000e-02   1.0082700e-01  -1.0000000e-01
   2.8520000e+03   1.1060460e+01   9.9000000e-02  -9.1590000e-02  -6.6950000e-02   9.9998000e-02   1.0078000e-01  -1.0000100e-01
   2.8530000e+03   1.1064390e+01   1.1648400e-01  -2.2259600e-01   5.6650000e-02   9.9999000e-02   1.0072600e-01  -1.0000100e-01
   2.8540000e+03   1.1068217e+01   1.8595200e-01  -2.1517300e-01   8.2400000e-02   9.9999000e-02   1.0066700e-01  -1.0000100e-01
   2.8550000e+03   1.1072097e+01   1.5562400e-01  -3.1001000e-01   1.4420000e-01   1.0000000e-01   1.0060500e-01  -1.0000100e-01
   2.8560000e+03   1.1075975e+01   1.7074400e-01  -2.6262300e-01   9.2700000e-02   1.0000100e-01   1.0054000e-01  -1.0000100e-01
   2.8570000e+03   1.1079856e+01   7.6338000e-02  -2.2978400e-01   5.6650000e-02   1.0000200e-01   1.0047400e-01  -1.0000100e-01
   2.8580000e+03   1.1083735e+01   1.1806400e-01  -2.3229500e-01   8.7550000e-02   1.0000300e-01   1.0040800e-01  -1.0000000e-01
   2.8590000e+03   1.1087614e+01   2.9116000e-02  -1.6369100e-01  -7.7250000e-02   1.0000400e-01   1.0034400e-01  -1.0000000e-01
   2.8600000e+03   1.1091494e+01  -1.1215000e-02  -1.3609300e-01  -1.4420000e-01   1.0000400e-01   1.0028200e-01  -9.9999000e-02
   2.8610000e+03   1.1095373e+01   1.0633500e-01  -1.0030600e-01  -1.2360000e-01   1.0000500e-01   1.0022200e-01  -9.9999000e-02
   2.8620000e+03   1.1099252e+01   1.0586000e-02   6.8460000e-03  -1.2360000e-01   1.0000600e-01   1.0016700e-01  -1.0000000e-01
   2.8630000e+03   1.1103132e+01  -6.3183100e-01  -9.7232000e-02  -1.6995000e-01   1.0000600e-01   1.0011600e-01  -1.0000000e-01
   2.8640000e+03   1.1107013e+01   1.5454000e-02   1.2674000e-02  -2.0600000e-02   1.0000600e-01   1.0006900e-01  -1.0000000e-01
   2.8650000e+03   1.1110891e+01   6.2417000e-02   8.0596000e-02   8.7550000e-02   1.0000600e-01   1.0002700e-01  -1.0000100e-01
   2.8660000e+03   1.1114772e+01   3.6472000e-02   1.6041800e-01   1.1330000e-01   1.0000600e-01   9.9990000e-02  -1.0000100e-01
   2.8670000e+03   1.1118649e+01   3.9543000e-02   7.6533000e-02   2.1115000e-01   1.0000600e-01   9.9958000e-02  -1.0000100e-01
   2.8680000e+03   1.1122530e+01  -8.4250000e-03   1.4749100e-01   1.4420000e-01   1.0000600e-01   9.9931000e-02  -1.0000100e-01
   2.8690000e+03   1.1126410e+01   4.6190000e-03   4.0547000e-02   1.0300000e-01   1.0000600e-01   9.9908000e-02  -1.0000100e-01
   2.8700000e+03   1.1130288e+01   1.7768000e-02   3.2943000e-02   1.0300000e-02   1.0000600e-01   9.9890000e-02  -1.0000000e-01
   2.8710000e+03   1.1134168e+01  -5.7210000e-03  -1.0130000e-03  -1.4420000e-01   1.0000600e-01   9.9877000e-02  -1.0000000e-01
   2.8720000e+03   1.1138047e+01  -5.7210000e-03  -1.0130000e-03  -8.7550000e-02   1.0000500e-01   9.9866000e-02  -1.0000000e-01
   2.8730000e+03   1.1141926e+01   4.4800000e-02  -8.6424000e-02  -7.2100000e-02   1.0000500e-01   9.9860000e-02  -1.0000000e-01
   2.8740000e+03   1.1145805e+01   1.2368100e-01  -1.3205300e-01  -9.7850000e-02   1.0000500e-01   9.9856000e-02  -1.0000000e-01
   2.8750000e+03   1.1149685e+01   5.3569000e-02  -1.6929400e-01  -4.1200000e-02   1.0000500e-01   9.9855000e-02  -1.0000000e-01
   2.8760000e+03   1.1153564e+01   1.1017300e-01  -1.8907100e-01   5.6650000e-02   1.0000500e-01   9.9856000e-02  -1.0000000e-01
   2.8770000e+03   1.1157444e+01   9.9092000e-02  -1.2647400e-01   8.2400000e-02   1.0000500e-01   9.9859000e-02  -1.0000000e-01
   2.8780000e+03   1.1161324e+01   9.1305000e-02  -1.8247900e-01   6.1800000e-02   1.0000500e-01   9.9863000e-02  -1.0000000e-01
   2.8790000e+03   1.1165203e+01   5.0405000e-02  -1.8475200e-01   5.6650000e-02   1.0000500e-01   9.9869000e-02  -1.0000000e-01
   2.8800000e+03   1.1169084e+01   1.0676300e-01  -1.6981000e-01   1.0300000e-02   1.0000600e-01   9.9876000e-02  -1.0000000e-01
   2.8810000e+03   1.1172963e+01   1.7901000e-02  -1.0111800e-01  -5.1500000e-02   1.0000600e-01   9.9884000e-02  -1.0000000e-01
   2.8820000e+03   1.1176841e+01   4.2605000e-02  -7.3550000e-03  -6.6950000e-02   1.0000600e-01   9.9892000e-02  -1.0000000e-01
   2.8830000e+03   1.1180722e+01   2.6047000e-02   1.9510000e-02  -3.6050000e-02   1.0000600e-01   9.9901000e-02  -1.0000000e-01
   2.8840000e+03   1.1184601e+01   5.7567000e-02   7.4753000e-02  -8.7550000e-02   1.0000600e-01   9.9910000e-02  -1.0000000e-01
   2.8850000e+03   1.1188480e+01  -2.2020000e-03   7.9068000e-02  -3.0900000e-02   1.0000600e-01   9.9920000e-02  -1.0000000e-01
   2.8860000e+03   1.1192359e+01   6.1830000e-03   1.6497700e-01   1.0300000e-02   1.0000600e-01   9.9930000e-02  -1.0000000e-01
   2.8870000e+03   1.1196239e+01   4.7931000e-02   1.6244000e-01   7.2100000e-02   1.0000600e-01   9.9940000e-02  -1.0000000e-01
   2.8880000e+03   1.1200118e+01   8.0194000e-02   1.1353100e-01   4.1200000e-02   1.0000600e-01   9.9949000e-02  -1.0000000e-01
   2.8890000e+03   1.1203998e+01   7.9340000e-02   1.1834700e-01   3.0900000e-02   1.0000600e-01   9.9959000e-02  -1.0000000e-01
   2.8900000e+03   1.1207877e+01   3.2968000e-02   8.0335000e-02  -2.5750000e-02   1.0000600e-01   9.9968000e-02  -1.0000000e-01
   2.8910000e+03   1.1211757e+01   3.2438200e-01   6.7420000e-02  -5.1500000e-03   1.0000500e-01   9.9976000e-02  -1.0000000e-01
   2.8920000e+03   1.1215636e+01   7.4371000e-02   1.3182000e-02  -7.7250000e-02   1.0000500e-01   9.9984000e-02  -1.0000000e-01
   2.8930000e+03   1.1219516e+01   4.8927000e-02   2.3572000e-02  -2.5750000e-02   1.0000500e-01   9.9991000e-02  -1.0000000e-01
   2.8940000e+03   1.1223395e+01   4.2861000e-02  -4.2064000e-02   2.0600000e-02   1.0000500e-01   9.9997000e-02  -1.0000000e-01
   2.8950000e+03   1.1227276e+01   5.8316000e-02  -2.9392000e-02  -2.5750000e-02   1.0000500e-01   1.0000300e-01  -1.0000000e-01
   2.8960000e+03   1.1231153e+01   8.4614000e-02  -4.4594000e-02   1.5450000e-02   1.0000500e-01   1.0000700e-01  -1.0000000e-01
   2.8970000e+03   1.1235033e+01   4.0810000e-02  -9.7056000e-02   3.0900000e-02   1.0000400e-01   1.0001100e-01  -1.0000000e-01
   2.8980000e+03   1.1238913e+01   1.2064700e-01  -4.8137000e-02   8.2400000e-02   1.0000400e-01   1.0001400e-01  -1.0000000e-01
   2.8990000e+03   1.1242833e+01   5.9425000e-02  -6.8924000e-02   5.1500000e-03   1.0000400e-01   1.0001600e-01  -1.0000000e-01
   2.9000000e+03   1.1246673e+01   1.0459300e-01  -9.0713000e-02   0.0000000e+00   1.0000500e-01   1.0001700e-01  -1.0000000e-01
   2.9010000e+03   1.1250551e+01   8.0003000e-02  -8.5141000e-02   0.0000000e+00   1.0000500e-01   1.0001800e-01  -1.0000000e-01
   2.9020000e+03   1.1254430e+01   6.1732000e-02  -4.8649000e-02  -5.1500000e-02   1.0000500e-01   1.0001800e-01  -1.0000000e-01
   2.9030000e+03   1.1258309e+01   6.9160000e-02  -5.7264000e-02  -6.1800000e-02   1.0000500e-01   1.0001800e-01  -1.0000000e-01
   2.9040000e+03   1.1262189e+01   5.7208000e-02   1.0144000e-02  -4.6350000e-02   1.0000500e-01   1.0001700e-01  -1.0000000e-01
   2.9050000e+03   1.1266068e+01   5.1231000e-02   4.3848000e-02   3.0900000e-02   1.0000500e-01   1.0001700e-01  -1.0000000e-01
   2.9060000e+03   1.1269949e+01   6.2673000e-02   4.5877000e-02  -3.0900000e-02   1.0000500e-01   1.0001600e-01  -1.0000000e-01
   2.9070000e+03   1.1273829e+01   1.0306100e-01   1.1760000e-01   5.6650000e-02   1.0000500e-01   1.0001600e-01  -1.0000000e-01
   2.9080000e+03   1.1277708e+01   3.9278000e-02   1.1125700e-01   4.1200000e-02   1.0000500e-01   1.0001500e-01  -1.0000100e-01
   2.9090000e+03   1.1281588e+01   4.5255000e-02   7.7552000e-02   9.7850000e-02   1.0000500e-01   1.0001400e-01  -1.0000000e-01
   2.9100000e+03   1.1285468e+01   4.6364000e-02   3.8019000e-02   5.1500000e-03   1.0000500e-01   1.0001400e-01  -1.0000000e-01
   2.9110000e+03   1.1289347e+01   1.8359000e-02   6.2851000e-02  -1.5450000e-02   1.0000500e-01   1.0001300e-01  -1.0000000e-01
   2.9120000e+03   1.1293226e+01   6.9503000e-02   7.3580000e-03  -5.1500000e-03   1.0000500e-01   1.0001300e-01  -1.0000000e-01
   2.9130000e+03   1.1297105e+01   7.9493000e-02  -1.5702000e-02  -4.6350000e-02   1.0000500e-01   1.0001200e-01  -1.0000000e-01
   2.9140000e+03   1.1300984e+01   2.1176000e-02   1.3687000e-02   0.0000000e+00   1.0000500e-01   1.0001200e-01  -1.0000000e-01
   2.9150000e+03   1.1304864e+01   8.9482000e-02  -3.8763000e-02  -4.1200000e-02   1.0000500e-01   1.0001100e-01  -1.0000000e-01
   2.9160000e+03   1.1308743e+01   8.2053000e-02  -3.0148000e-02   5.1500000e-03   1.0000500e-01   1.0001000e-01  -1.0000000e-01
   2.9170000e+03   1.1312622e+01   1.0152200e-01  -6.8310000e-03  -1.0300000e-02   1.0000500e-01   1.0001000e-01  -1.0000000e-01
   2.9180000e+03   1.1316502e+01   7.0013000e-02  -6.2080000e-02  -1.0300000e-02   1.0000500e-01   1.0000900e-01  -1.0000000e-01
   2.9190000e+03   1.1320382e+01   8.9737000e-02  -7.3482000e-02   6.1800000e-02   1.0000500e-01   1.0000800e-01  -1.0000100e-01
   2.9200000e+03   1.1324261e+01   2.8516000e-02  -9.4269000e-02  -4.6350000e-02   1.0000500e-01   1.0000700e-01  -1.0000100e-01
   2.9210000e+03   1.1328141e+01   4.5678000e-02  -9.1226000e-02  -1.5450000e-02   1.0000500e-01   1.0000600e-01  -1.0000100e-01
   2.9220000e+03   1.1332021e+01   5.8317000e-02  -2.9390000e-02  -3.6050000e-02   1.0000500e-01   1.0000500e-01  -1.0000000e-01
   2.9230000e+03   1.1335899e+01   9.5202000e-02  -3.7749000e-02   3.0900000e-02   1.0000500e-01   1.0000400e-01  -1.0000000e-01
   2.9240000e+03   1.1339779e+01   3.9447000e-02  -2.2803000e-02  -4.6350000e-02   1.0000500e-01   1.0000300e-01  -1.0000000e-01
   2.9250000e+03   1.1343658e+01   4.0045000e-02   7.1000000e-03   1.0300000e-02   1.0000500e-01   1.0000200e-01  -1.0000000e-01
   2.9260000e+03   1.1347538e+01   2.5189000e-02   2.4331000e-02  -5.1500000e-03   1.0000500e-01   1.0000200e-01  -1.0000000e-01
   2.9270000e+03   1.1351417e+01   4.2351000e-02   2.7374000e-02  -3.0900000e-02   1.0000500e-01   1.0000100e-01  -1.0000000e-01
   2.9280000e+03   1.1355296e+01   7.3261000e-02   5.2720000e-02   5.1500000e-03   1.0000500e-01   1.0000100e-01  -1.0000000e-01
   2.9290000e+03   1.1359176e+01   4.6963000e-02   6.7922000e-02  -3.6050000e-02   1.0000500e-01   1.0000100e-01  -1.0000000e-01
   2.9300000e+03   1.1363056e+01   4.2950000e-02   5.7278000e-02   2.5750000e-02   1.0000500e-01   1.0000100e-01  -1.0000000e-01
   2.9310000e+03   1.1366934e+01   7.5822000e-02   3.8275000e-02  -5.1500000e-02   1.0000500e-01   1.0000100e-01  -1.0000000e-01
   2.9320000e+03   1.1370813e+01   4.0389000e-02   7.1723000e-02  -4.1200000e-02   1.0000500e-01   1.0000100e-01  -1.0000000e-01
   2.9330000e+03   1.1374693e+01   2.3737000e-02  -7.5800000e-04  -5.1500000e-03   1.0000500e-01   1.0000100e-01  -1.0000000e-01
   2.9340000e+03   1.1378579e+01   8.4614000e-02  -4.4594000e-02   6.1800000e-02   1.0000500e-01   1.0000100e-01  -1.0000000e-01
   2.9350000e+03   1.1382453e+01   9.1350000e-03  -1.8245000e-02   2.5750000e-02   1.0000500e-01   1.0000100e-01  -1.0000000e-01
   2.9360000e+03   1.1386333e+01   6.5744000e-02  -3.8007000e-02   0.0000000e+00   1.0000500e-01   1.0000100e-01  -1.0000000e-01
   2.9370000e+03   1.1390211e+01   1.0459200e-01  -9.0714000e-02   8.2400000e-02   1.0000500e-01   1.0000100e-01  -1.0000000e-01
   2.9380000e+03   1.1394092e+01   5.3449000e-02  -3.5220000e-02  -2.5750000e-02   1.0000500e-01   1.0000100e-01  -1.0000000e-01
   2.9390000e+03   1.1397971e+01   5.8826000e-02  -9.8828000e-02  -2.5750000e-02   1.0000500e-01   1.0000100e-01  -1.0000000e-01
   2.9400000e+03   1.1401850e+01   8.8283000e-02  -9.8572000e-02  -2.0600000e-02   1.0000500e-01   1.0000100e-01  -1.0000000e-01
   2.9410000e+03   1.1405729e+01   6.4292000e-02  -6.3096000e-02  -1.0300000e-02   1.0000500e-01   1.0000000e-01  -1.0000000e-01
   2.9420000e+03   1.1409610e+01  -2.0921000e-02  -4.8405000e-02  -6.1800000e-02   1.0000500e-01   1.0000000e-01  -1.0000000e-01
   2.9430000e+03   1.1413488e+01   7.7186000e-02  -3.5978000e-02  -2.5750000e-02   1.0000500e-01   1.0000000e-01  -1.0000000e-01
   2.9440000e+03   1.1417368e+01   7.4370000e-02   1.3185000e-02   2.5750000e-02   1.0000500e-01   1.0000000e-01  -1.0000100e-01
   2.9450000e+03   1.1421247e+01   6.1476000e-02  -1.3932000e-02   2.0600000e-02   1.0000500e-01   1.0000000e-01  -1.0000100e-01
   2.9460000e+03   1.1425126e+01   9.8107000e-02   1.2426000e-02   4.1200000e-02   1.0000500e-01   1.0000000e-01  -1.0000100e-01
   2.9470000e+03   1.1429005e+01   7.4116000e-02   4.7903000e-02   2.5750000e-02   1.0000500e-01   1.0000000e-01  -1.0000100e-01
   2.9480000e+03   1.1432885e+01   2.4935000e-02   5.9049000e-02   4.6350000e-02   1.0000500e-01   1.0000000e-01  -1.0000000e-01
   2.9490000e+03   1.1436764e+01   1.6908000e-02   3.7761000e-02  -4.1200000e-02   1.0000500e-01   1.0000000e-01  -1.0000000e-01
   2.9500000e+03   1.1440644e+01   9.0425000e-02   5.5760000e-02   1.5450000e-02   1.0000500e-01   1.0000000e-01  -1.0000000e-01
   2.9510000e+03   1.1444523e+01  -2.2538000e-02   6.0566000e-02  -3.6050000e-02   1.0000500e-01   1.0000000e-01  -1.0000000e-01
   2.9520000e+03   1.1448403e+01   1.2041000e-02   3.1932000e-02  -1.0815000e-01   1.0000500e-01   1.0000000e-01  -1.0000000e-01
   2.9530000e+03   1.1452298e+01   1.6309000e-02   7.8570000e-03  -7.2100000e-02   1.0000500e-01   1.0000000e-01  -1.0000000e-01
   2.9540000e+03   1.1456162e+01   7.5823000e-02   3.8273000e-02  -1.5450000e-02   1.0000500e-01   1.0000100e-01  -1.0000000e-01
   2.9550000e+03   1.1460042e+01   3.3126000e-02  -5.3722000e-02   4.1200000e-02   1.0000500e-01   1.0000100e-01  -1.0000100e-01
   2.9560000e+03   1.1463922e+01   6.3183000e-02  -2.3563000e-02  -3.0900000e-02   1.0000500e-01   1.0000100e-01  -1.0000100e-01
   2.9570000e+03   1.1467800e+01   9.8361000e-02  -2.2293000e-02   3.0900000e-02   1.0000500e-01   1.0000100e-01  -1.0000100e-01
   2.9580000e+03   1.1471681e+01   1.1005700e-01  -5.4983000e-02   3.0900000e-02   1.0000500e-01   1.0000000e-01  -1.0000000e-01
   2.9590000e+03   1.1475559e+01   7.4879000e-02  -5.6253000e-02   1.5450000e-02   1.0000500e-01   1.0000000e-01  -1.0000000e-01
   2.9600000e+03   1.1479438e+01   3.7395000e-02  -7.7797000e-02  -5.6650000e-02   1.0000500e-01   1.0000000e-01  -1.0000000e-01
   2.9610000e+03   1.1483317e+01   8.7430000e-02  -9.3757000e-02   0.0000000e+00   1.0000500e-01   1.0000000e-01  -1.0000000e-01
   2.9620000e+03   1.1487197e+01   4.1153000e-02  -3.2434000e-02  -1.5450000e-02   1.0000500e-01   1.0000000e-01  -1.0000000e-01
   2.9630000e+03   1.1491076e+01   5.7462000e-02  -2.4577000e-02  -8.7550000e-02   1.0000500e-01   1.0000000e-01  -1.0000000e-01
   2.9640000e+03   1.1494958e+01   4.7982000e-02  -7.0954000e-02  -4.6350000e-02   1.0000500e-01   1.0000000e-01  -1.0000000e-01
   2.9650000e+03   1.1498837e+01   1.0698800e-01   2.8899000e-02   0.0000000e+00   1.0000500e-01   9.9999000e-02  -1.0000100e-01
   2.9660000e+03   1.1502715e+01   4.0140000e-03   1.0644000e-02   2.0600000e-02   1.0000500e-01   9.9999000e-02  -1.0000100e-01
   2.9670000e+03   1.1506596e+01   3.7485000e-02   2.1544000e-02  -2.0600000e-02   1.0000500e-01   9.9999000e-02  -1.0000100e-01
   2.9680000e+03   1.1510474e+01   6.7542000e-02   5.1704000e-02   1.5450000e-02   1.0000500e-01   9.9999000e-02  -1.0000100e-01
   2.9690000e+03   1.1514354e+01   4.4659000e-02   4.7647000e-02   4.6350000e-02   1.0000500e-01   1.0000000e-01  -1.0000100e-01
   2.9700000e+03   1.1518232e+01   4.0140000e-03   1.0644000e-02   2.0600000e-02   1.0000500e-01   1.0000000e-01  -1.0000000e-01
   2.9710000e+03   1.1522114e+01   7.0956000e-02   3.2444000e-02   5.1500000e-03   1.0000500e-01   1.0000000e-01  -1.0000000e-01
   2.9720000e+03   1.1525992e+01   4.5512000e-02   4.2832000e-02  -1.5450000e-02   1.0000500e-01   1.0000000e-01  -1.0000000e-01
   2.9730000e+03   1.1529872e+01   3.9791000e-02   4.1818000e-02  -2.0600000e-02   1.0000500e-01   1.0000000e-01  -1.0000000e-01
   2.9740000e+03   1.1533751e+01   7.0956000e-02   3.2445000e-02  -3.6050000e-02   1.0000500e-01   1.0000000e-01  -1.0000000e-01
   2.9750000e+03   1.1537629e+01   1.4002000e-02  -1.2416000e-02  -3.0900000e-02   1.0000500e-01   1.0000000e-01  -1.0000000e-01
   2.9760000e+03   1.1541510e+01   7.2917000e-02  -1.1905000e-02   2.0600000e-02   1.0000500e-01   1.0000000e-01  -1.0000000e-01
   2.9770000e+03   1.1545390e+01   7.9492000e-02  -1.5705000e-02   1.0300000e-02   1.0000500e-01   1.0000000e-01  -1.0000000e-01
   2.9780000e+03   1.1549269e+01   7.6332000e-02  -3.1164000e-02  -1.0300000e-02   1.0000500e-01   1.0000000e-01  -1.0000000e-01
   2.9790000e+03   1.1553149e+01   4.8582000e-02  -4.1049000e-02   3.6050000e-02   1.0000500e-01   1.0000000e-01  -1.0000000e-01
   2.9800000e+03   1.1557029e+01   1.2320600e-01  -6.2585000e-02   1.5450000e-02   1.0000500e-01   1.0000000e-01  -1.0000000e-01
   2.9810000e+03   1.1560907e+01   4.0554000e-02  -6.2338000e-02  -1.5450000e-02   1.0000500e-01   1.0000000e-01  -1.0000000e-01
   2.9820000e+03   1.1564787e+01   3.0565000e-02  -3.9278000e-02  -1.0300000e-02   1.0000500e-01   1.0000000e-01  -1.0000000e-01
   2.9830000e+03   1.1568666e+01   7.1465000e-02  -3.6993000e-02   5.1500000e-03   1.0000500e-01   1.0000000e-01  -1.0000000e-01
   2.9840000e+03   1.1572546e+01   7.5478000e-02  -2.6349000e-02  -1.0300000e-02   1.0000500e-01   9.9999000e-02  -1.0000000e-01
   2.9850000e+03   1.1576426e+01  -7.4280000e-03   8.6160000e-03  -5.6650000e-02   1.0000500e-01   9.9999000e-02  -1.0000000e-01
   2.9860000e+03   1.1580304e+01   7.9492000e-02  -1.5705000e-02   1.0300000e-02   1.0000500e-01   9.9999000e-02  -1.0000000e-01
   2.9870000e+03   1.1584184e+01   4.3206000e-02   2.2558000e-02   5.1500000e-03   1.0000500e-01   9.9999000e-02  -1.0000000e-01
   2.9880000e+03   1.1588063e+01   5.9260000e-02   6.5134000e-02  -4.1200000e-02   1.0000500e-01   9.9999000e-02  -1.0000100e-01
   2.9890000e+03   1.1591942e+01   2.2030000e-02   8.8720000e-03   0.0000000e+00   1.0000500e-01   9.9999000e-02  -1.0000100e-01
   2.9900000e+03   1.1595821e+01   2.0921000e-02   4.8405000e-02   5.1500000e-03   1.0000500e-01   1.0000000e-01  -1.0000100e-01
   2.9910000e+03   1.1599701e+01   5.9259000e-02   6.5135000e-02  -5.1500000e-03   1.0000500e-01   1.0000000e-01  -1.0000100e-01
   2.9920000e+03   1.1603580e+01   8.1544000e-02   3.9287000e-02   2.5750000e-02   1.0000500e-01   1.0000000e-01  -1.0000100e-01
   2.9930000e+03   1.1607460e+01   4.9272000e-02   8.8195000e-02   2.0600000e-02   1.0000500e-01   1.0000000e-01  -1.0000000e-01
   2.9940000e+03   1.1611341e+01   1.8615000e-02   2.8131000e-02   2.0600000e-02   1.0000500e-01   1.0000000e-01  -1.0000000e-01
   2.9950000e+03   1.1615219e+01   9.7508000e-02  -1.7476000e-02   0.0000000e+00   1.0000500e-01   1.0000000e-01  -1.0000000e-01
   2.9960000e+03   1.1619100e+01   5.4902000e-02  -1.0131000e-02  -8.2400000e-02   1.0000500e-01   1.0000000e-01  -1.0000000e-01
   2.9970000e+03   1.1622978e+01   4.2606000e-02  -7.3460000e-03   2.0600000e-02   1.0000500e-01   1.0000000e-01  -1.0000000e-01
   2.9980000e+03   1.1626858e+01   4.0554000e-02  -6.2338000e-02  -1.0300000e-02   1.0000500e-01   1.0000000e-01  -1.0000000e-01
   2.9990000e+03   1.1630736e+01   1.2611200e-01  -1.2407000e-02  -3.6050000e-02   1.0000500e-01   1.0000000e-01  -1.0000000e-01
   3.0000000e+03   1.1634617e+01   4.5421000e-02  -5.6509000e-02  -2.0600000e-02   1.0000500e-01   1.0000000e-01  -1.0000000e-01
   3.0010000e+03   1.1638497e+01   7.4879000e-02  -5.6253000e-02  -1.0300000e-02   1.0000500e-01   1.0000000e-01  -1.0000000e-01
   3.0020000e+03   1.1642375e+01   2.1430000e-02  -2.1032000e-02  -1.0300000e-02   1.0000500e-01   1.0000000e-01  -1.0000000e-01
   3.0030000e+03   1.1646254e+01   6.8904000e-02  -2.2549000e-02  -4.1200000e-02   1.0000500e-01   1.0000000e-01  -1.0000100e-01
   3.0040000e+03   1.1650133e+01   3.7395000e-02  -7.7797000e-02   4.6350000e-02   1.0000500e-01   1.0000000e-01  -1.0000100e-01
   3.0050000e+03   1.1654014e+01   7.6078000e-02   3.5540000e-03   1.0300000e-02   1.0000500e-01   9.9999000e-02  -1.0000000e-01
   3.0060000e+03   1.1657893e+01   3.8593000e-02  -1.7990000e-02  -2.5750000e-02   1.0000500e-01   9.9999000e-02  -1.0000000e-01
   3.0070000e+03   1.1661785e+01   1.2013700e-01   2.1298000e-02   5.1500000e-02   1.0000500e-01   9.9999000e-02  -1.0000000e-01
   3.0080000e+03   1.1665653e+01   3.8084000e-02   5.1448000e-02   5.1500000e-03   1.0000500e-01   9.9999000e-02  -1.0000000e-01
   3.0090000e+03   1.1669531e+01   9.7340000e-03   1.1658000e-02  -5.1500000e-02   1.0000500e-01   9.9999000e-02  -1.0000000e-01
   3.0100000e+03   1.1673411e+01   3.6886000e-02  -8.3590000e-03  -2.5750000e-02   1.0000500e-01   1.0000000e-01  -1.0000000e-01
   3.0110000e+03   1.1677291e+01   6.6434000e-02   9.1237000e-02  -1.0300000e-02   1.0000500e-01   1.0000000e-01  -1.0000000e-01
   3.0120000e+03   1.1681170e+01  -4.2680000e-03   2.4075000e-02  -5.1500000e-02   1.0000500e-01   1.0000000e-01  -1.0000000e-01
   3.0130000e+03   1.1685049e+01   5.1487000e-02   9.1280000e-03   5.1500000e-03   1.0000500e-01   1.0000000e-01  -1.0000100e-01
   3.0140000e+03   1.1688929e+01   1.0954900e-01   1.4456000e-02   2.0600000e-02   1.0000500e-01   1.0000000e-01  -1.0000100e-01
   3.0150000e+03   1.1692809e+01   4.4313000e-02  -1.6975000e-02   2.5750000e-02   1.0000500e-01   1.0000000e-01  -1.0000100e-01
   3.0160000e+03   1.1696688e+01   4.5766000e-02   8.1130000e-03   3.6050000e-02   1.0000500e-01   1.0000000e-01  -1.0000100e-01
   3.0170000e+03   1.1700567e+01   4.8926000e-02   2.3572000e-02  -2.5750000e-02   1.0000500e-01   1.0000000e-01  -1.0000000e-01
   3.0180000e+03   1.1704446e+01   6.8904000e-02  -2.2548000e-02   4.6350000e-02   1.0000500e-01   1.0000000e-01  -1.0000000e-01
   3.0190000e+03   1.1708325e+01   5.4302000e-02  -4.0036000e-02  -1.5450000e-02   1.0000500e-01   1.0000000e-01  -1.0000000e-01
   3.0200000e+03   1.1712206e+01   3.7140000e-02  -4.3078000e-02   5.1500000e-03   1.0000500e-01   1.0000000e-01  -1.0000000e-01
   3.0210000e+03   1.1716084e+01   2.0831000e-02  -5.0936000e-02  -8.2400000e-02   1.0000500e-01   1.0000000e-01  -1.0000000e-01
   3.0220000e+03   1.1719964e+01   9.4348000e-02  -3.2937000e-02  -4.1200000e-02   1.0000500e-01   1.0000000e-01  -1.0000000e-01
   3.0230000e+03   1.1723845e+01   4.1753000e-02  -2.5310000e-03  -1.5450000e-02   1.0000500e-01   1.0000000e-01  -1.0000000e-01
   3.0240000e+03   1.1727723e+01   1.9723000e-02  -1.1402000e-02  -6.1800000e-02   1.0000500e-01   1.0000000e-01  -1.0000000e-01
   3.0250000e+03   1.1731604e+01   5.8316000e-02  -2.9392000e-02   3.6050000e-02   1.0000500e-01   9.9999000e-02  -1.0000100e-01
   3.0260000e+03   1.1735482e+01   8.6920000e-02  -2.4321000e-02  -3.0900000e-02   1.0000500e-01   9.9999000e-02  -1.0000100e-01
   3.0270000e+03   1.1739362e+01  -8.2820000e-03   1.3431000e-02  -5.1500000e-03   1.0000500e-01   9.9999000e-02  -1.0000000e-01
   3.0280000e+03   1.1743241e+01   5.9769000e-02  -4.3030000e-03   2.0600000e-02   1.0000500e-01   9.9999000e-02  -1.0000000e-01
   3.0290000e+03   1.1747121e+01   4.8073000e-02   2.8388000e-02   4.6350000e-02   1.0000500e-01   9.9999000e-02  -1.0000000e-01
   3.0300000e+03   1.1751000e+01   2.6043000e-02   1.9516000e-02   5.1500000e-03   1.0000500e-01   9.9999000e-02  -1.0000000e-01
   3.0310000e+03   1.1754879e+01   3.0057000e-02   3.0160000e-02   5.1500000e-03   1.0000500e-01   1.0000000e-01  -1.0000000e-01
   3.0320000e+03   1.1758758e+01   6.8395000e-02   4.6889000e-02  -3.6050000e-02   1.0000500e-01   1.0000000e-01  -1.0000000e-01
   3.0330000e+03   1.1762637e+01   6.7541000e-02   5.1704000e-02  -3.0900000e-02   1.0000500e-01   1.0000000e-01  -1.0000000e-01
   3.0340000e+03   1.1766517e+01   4.5766000e-02   8.1140000e-03  -3.6050000e-02   1.0000500e-01   1.0000000e-01  -1.0000000e-01
   3.0350000e+03   1.1770396e+01   5.5501000e-02   1.9772000e-02  -2.5750000e-02   1.0000500e-01   1.0000000e-01  -1.0000000e-01
   3.0360000e+03   1.1774277e+01   2.5444000e-02  -1.0388000e-02   2.5750000e-02   1.0000500e-01   1.0000000e-01  -1.0000000e-01
   3.0370000e+03   1.1778157e+01   8.6920000e-02  -2.4321000e-02  -2.0600000e-02   1.0000500e-01   1.0000000e-01  -1.0000000e-01
   3.0380000e+03   1.1782037e+01   5.2595000e-02  -3.0405000e-02  -2.0600000e-02   1.0000500e-01   1.0000000e-01  -1.0000000e-01
   3.0390000e+03   1.1785915e+01   2.2883000e-02   4.0570000e-03   4.6350000e-02   1.0000500e-01   1.0000000e-01  -1.0000000e-01
   3.0400000e+03   1.1789795e+01   4.6275000e-02  -6.1324000e-02   3.6050000e-02   1.0000500e-01   1.0000000e-01  -1.0000000e-01
   3.0410000e+03   1.1793674e+01   9.4348000e-02  -3.2937000e-02   5.1500000e-03   1.0000500e-01   1.0000000e-01  -1.0000000e-01
   3.0420000e+03   1.1797554e+01   3.6286000e-02  -3.8263000e-02  -1.5450000e-02   1.0000500e-01   1.0000000e-01  -1.0000000e-01
   3.0430000e+03   1.1801434e+01   7.7440000e-02  -7.0698000e-02   1.0300000e-02   1.0000500e-01   1.0000000e-01  -1.0000000e-01
   3.0440000e+03   1.1805312e+01   7.9492000e-02  -1.5705000e-02  -4.1200000e-02   1.0000500e-01   9.9999000e-02  -1.0000000e-01
   3.0450000e+03   1.1809193e+01   4.7728000e-02  -3.6235000e-02  -4.6350000e-02   1.0000500e-01   9.9999000e-02  -1.0000000e-01
   3.0460000e+03   1.1813072e+01   2.5698000e-02  -4.5107000e-02   3.0900000e-02   1.0000500e-01   9.9999000e-02  -1.0000000e-01
   3.0470000e+03   1.1816950e+01   4.0899000e-02   2.2840000e-03   3.0900000e-02   1.0000500e-01   9.9999000e-02  -1.0000000e-01
   3.0480000e+03   1.1820829e+01   3.4071000e-02   4.0804000e-02  -3.0900000e-02   1.0000500e-01   9.9999000e-02  -1.0000000e-01
   3.0490000e+03   1.1824709e+01   7.0357000e-02   2.5410000e-03   0.0000000e+00   1.0000500e-01   9.9999000e-02  -1.0000000e-01
   3.0500000e+03   1.1828588e+01   2.1775000e-02   4.3591000e-02   1.5450000e-02   1.0000500e-01   9.9999000e-02  -1.0000000e-01
   3.0510000e+03   1.1832468e+01   3.3217000e-02   4.5619000e-02   3.6050000e-02   1.0000500e-01   9.9999000e-02  -1.0000000e-01
   3.0520000e+03   1.1836349e+01   6.6343000e-02  -8.1040000e-03  -5.1500000e-03   1.0000500e-01   1.0000000e-01  -1.0000000e-01
   3.0530000e+03   1.1840227e+01   3.8338000e-02   1.6729000e-02   4.6350000e-02   1.0000500e-01   1.0000000e-01  -1.0000000e-01
   3.0540000e+03   1.1844108e+01  -2.2030000e-02  -8.8720000e-03   3.6050000e-02   1.0000500e-01   1.0000000e-01  -1.0000000e-01
   3.0550000e+03   1.1847986e+01   4.5167000e-02  -2.1790000e-02  -4.1200000e-02   1.0000500e-01   1.0000000e-01  -1.0000000e-01
   3.0560000e+03   1.1851866e+01   4.8327000e-02  -6.3310000e-03   1.5450000e-02   1.0000500e-01   1.0000000e-01  -1.0000000e-01
   3.0570000e+03   1.1855744e+01   3.0311000e-02  -4.5590000e-03  -1.0300000e-02   1.0000500e-01   1.0000000e-01  -1.0000000e-01
   3.0580000e+03   1.1859626e+01   2.8858000e-02  -2.9648000e-02  -7.2100000e-02   1.0000500e-01   1.0000000e-01  -1.0000000e-01
   3.0590000e+03   1.1863504e+01   7.9492000e-02  -1.5705000e-02  -1.5450000e-02   1.0000500e-01   1.0000000e-01  -1.0000000e-01
   3.0600000e+03   1.1867383e+01   5.4302000e-02  -4.0036000e-02  -2.0600000e-02   1.0000500e-01   1.0000000e-01  -1.0000000e-01
   3.0610000e+03   1.1871267e+01   3.4833000e-02  -6.3352000e-02   0.0000000e+00   1.0000500e-01   1.0000000e-01  -1.0000000e-01
   3.0620000e+03   1.1875172e+01   5.9169000e-02  -3.4207000e-02   2.5750000e-02   1.0000500e-01   1.0000000e-01  -1.0000000e-01
   3.0630000e+03   1.1879021e+01   7.9492000e-02  -1.5705000e-02   3.0900000e-02   1.0000500e-01   1.0000000e-01  -1.0000000e-01
   3.0640000e+03   1.1882900e+01   6.8051000e-02  -1.7733000e-02  -5.1500000e-03   1.0000500e-01   1.0000000e-01  -1.0000000e-01
   3.0650000e+03   1.1886781e+01   5.6609000e-02  -1.9761000e-02   1.5450000e-02   1.0000500e-01   9.9999000e-02  -1.0000000e-01
   3.0660000e+03   1.1890661e+01   2.4336000e-02   2.9145000e-02  -9.2700000e-02   1.0000500e-01   9.9999000e-02  -1.0000000e-01
   3.0670000e+03   1.1894539e+01   9.9890000e-03  -2.3060000e-02   2.5750000e-02   1.0000500e-01   9.9999000e-02  -1.0000000e-01
   3.0680000e+03   1.1898419e+01   1.0126700e-01   2.7885000e-02  -5.1500000e-03   1.0000500e-01   9.9999000e-02  -1.0000000e-01
   3.0690000e+03   1.1902300e+01   2.9203000e-02   3.4975000e-02  -3.6050000e-02   1.0000500e-01   9.9999000e-02  -1.0000000e-01
   3.0700000e+03   1.1906178e+01  -1.7070000e-03   9.6300000e-03  -1.5450000e-02   1.0000500e-01   9.9999000e-02  -1.0000000e-01
   3.0710000e+03   1.1910058e+01   5.4647000e-02   2.4586000e-02  -5.1500000e-03   1.0000500e-01   1.0000000e-01  -1.0000000e-01
   3.0720000e+03   1.1913938e+01   9.2132000e-02   4.6130000e-02   0.0000000e+00   1.0000500e-01   1.0000000e-01  -1.0000000e-01
   3.0730000e+03   1.1917816e+01   1.5200000e-02   4.7391000e-02  -1.5450000e-02   1.0000500e-01   1.0000000e-01  -1.0000000e-01
   3.0740000e+03   1.1921697e+01   4.4658000e-02   4.7648000e-02   3.6050000e-02   1.0000500e-01   1.0000000e-01  -1.0000000e-01
   3.0750000e+03   1.1925575e+01   2.4590000e-02  -5.5730000e-03   1.0300000e-02   1.0000500e-01   1.0000000e-01  -1.0000000e-01
   3.0760000e+03   1.1929454e+01   2.0577000e-02  -1.6217000e-02   1.0300000e-02   1.0000500e-01   1.0000000e-01  -1.0000000e-01
   3.0770000e+03   1.1933334e+01   5.6609000e-02  -1.9761000e-02   4.6350000e-02   1.0000500e-01   1.0000000e-01  -1.0000000e-01
   3.0780000e+03   1.1937214e+01   6.1476000e-02  -1.3933000e-02  -1.0300000e-02   1.0000500e-01   1.0000000e-01  -1.0000000e-01
   3.0790000e+03   1.1941092e+01   6.1476000e-02  -1.3933000e-02   0.0000000e+00   1.0000500e-01   1.0000000e-01  -1.0000000e-01
   3.0800000e+03   1.1944973e+01   7.2064000e-02  -7.0900000e-03  -5.6650000e-02   1.0000500e-01   1.0000000e-01  -1.0000000e-01
   3.0810000e+03   1.1948853e+01   3.7993000e-02  -4.7893000e-02  -1.0300000e-02   1.0000500e-01   1.0000000e-01  -1.0000000e-01
   3.0820000e+03   1.1952732e+01   2.5699000e-02  -4.5106000e-02  -1.5450000e-02   1.0000500e-01   1.0000000e-01  -1.0000000e-01
   3.0830000e+03   1.1956612e+01   3.3725000e-02  -2.3819000e-02   1.0300000e-02   1.0000500e-01   1.0000000e-01  -1.0000000e-01
   3.0840000e+03   1.1960491e+01   1.2696500e-01  -1.7222000e-02  -2.5750000e-02   1.0000500e-01   1.0000000e-01  -1.0000000e-01
   3.0850000e+03   1.1964370e+01   7.7185000e-02  -3.5979000e-02   3.6050000e-02   1.0000500e-01   1.0000000e-01  -1.0000000e-01
   3.0860000e+03   1.1968249e+01   7.2318000e-02  -4.1808000e-02   5.1500000e-03   1.0000500e-01   9.9999000e-02  -1.0000000e-01
   3.0870000e+03   1.1972128e+01   1.8016000e-02  -1.7720000e-03  -4.1200000e-02   1.0000500e-01   9.9999000e-02  -1.0000000e-01
   3.0880000e+03   1.1976008e+01   6.6089000e-02   2.6615000e-02   4.1200000e-02   1.0000500e-01   9.9999000e-02  -1.0000000e-01
   3.0890000e+03   1.1979888e+01   8.0091000e-02   1.4198000e-02  -2.5750000e-02   1.0000500e-01   9.9999000e-02  -1.0000000e-01
   3.0900000e+03   1.1983767e+01   7.5224000e-02   8.3690000e-03   5.1500000e-03   1.0000500e-01   9.9999000e-02  -1.0000000e-01
   3.0910000e+03   1.1987646e+01   2.6897000e-02   1.4701000e-02  -8.2400000e-02   1.0000500e-01   1.0000000e-01  -1.0000000e-01
   3.0920000e+03   1.1991526e+01   3.5178000e-02   1.2710000e-03  -5.1500000e-03   1.0000500e-01   1.0000000e-01  -1.0000000e-01
   3.0930000e+03   1.1995404e+01   3.2363000e-02   5.0434000e-02  -3.0900000e-02   1.0000500e-01   1.0000000e-01  -1.0000000e-01
   3.0940000e+03   1.1999285e+01   8.5558000e-02   4.9931000e-02  -4.6350000e-02   1.0000500e-01   1.0000000e-01  -1.0000000e-01
   3.0950000e+03   1.2003165e+01   3.6886000e-02  -8.3600000e-03   4.6350000e-02   1.0000500e-01   1.0000000e-01  -1.0000100e-01
   3.0960000e+03   1.2007044e+01   3.8593000e-02  -1.7989000e-02  -5.1500000e-02   1.0000500e-01   1.0000000e-01  -1.0000100e-01
   3.0970000e+03   1.2010924e+01   2.7151000e-02  -2.0018000e-02   5.1500000e-03   1.0000500e-01   1.0000000e-01  -1.0000100e-01
   3.0980000e+03   1.2014805e+01   1.2184400e-01   1.1668000e-02   0.0000000e+00   1.0000500e-01   1.0000000e-01  -1.0000000e-01
   3.0990000e+03   1.2018682e+01   1.2295000e-02  -2.7870000e-03   3.6050000e-02   1.0000500e-01   1.0000000e-01  -1.0000000e-01
   3.1000000e+03   1.2022561e+01   4.6875000e-02  -3.1420000e-02   0.0000000e+00   1.0000500e-01   1.0000000e-01  -1.0000000e-01
[truncated: 50,440,807 more chars]
