# Supplementary material for: Delays in Admittance-Controlled Haptic Devices Make Simulated Masses Feel Heavier
Source: PLoS One. 2015 Sep 11;10(9):e0138023. doi: 10.1371/journal.pone.0138023 (PMC4567313; doi:10.1371/journal.pone.0138023)
Supplement: S2 Appendix — (ZIP) [file pone.0138023.s002.zip › Data_subject8-14/Duw_pp8.txt]

{'ScanNr','Time','ForceX','ForceY','ForceZ','PosX','PosY','PosZ'}
   1.0000000e+00   2.9400000e-04  -4.6476000e-02  -2.9347000e-02   5.1500000e-03  -1.1400000e-04   7.1000000e-05   1.0600000e-04
   2.0000000e+00   4.1920000e-03   1.1626000e-02  -4.4008000e-02   1.5450000e-02  -1.1400000e-04   7.1000000e-05   1.0600000e-04
   3.0000000e+00   8.1180000e-03   5.8180000e-03  -5.3789000e-02   0.0000000e+00  -1.1400000e-04   7.1000000e-05   1.0600000e-04
   4.0000000e+00   1.2043000e-02  -5.2289000e-02  -4.8980000e-03   1.0300000e-02  -1.1400000e-04   7.1000000e-05   1.0600000e-04
   5.0000000e+00   1.5969000e-02   2.9051000e-02  -4.8860000e-03  -1.5450000e-02  -1.1400000e-04   7.0000000e-05   1.0600000e-04
   6.0000000e+00   1.9895000e-02   2.9057000e-02  -4.8896000e-02   2.0600000e-02  -1.1400000e-04   7.0000000e-05   1.0600000e-04
   7.0000000e+00   2.3820000e-02   5.8130000e-03  -1.9559000e-02  -3.0900000e-02  -1.1400000e-04   7.0000000e-05   1.0600000e-04
   8.0000000e+00   2.7746000e-02   3.0000000e-06  -1.9560000e-02   4.1200000e-02  -1.1400000e-04   7.0000000e-05   1.0600000e-04
   9.0000000e+00   3.1672000e-02  -2.9052000e-02   1.4666000e-02   3.0900000e-02  -1.1400000e-04   7.0000000e-05   1.0600000e-04
   1.0000000e+01   3.5597000e-02  -3.4868000e-02   5.3785000e-02   3.0900000e-02  -1.1400000e-04   7.0000000e-05   1.0600000e-04
   1.1000000e+01   3.9524000e-02   5.2282000e-02   5.3798000e-02   1.0300000e-02  -1.1400000e-04   7.0000000e-05   1.0600000e-04
   1.2000000e+01   4.3448000e-02   2.3232000e-02   5.3793000e-02   3.6050000e-02  -1.1400000e-04   7.0000000e-05   1.0600000e-04
   1.3000000e+01   4.7375000e-02  -2.3244000e-02   2.4447000e-02   1.5450000e-02  -1.1400000e-04   7.0000000e-05   1.0600000e-04
   1.4000000e+01   5.1304000e-02   4.0664000e-02   3.9126000e-02   0.0000000e+00  -1.1400000e-04   7.0000000e-05   1.0600000e-04
   1.5000000e+01   5.5226000e-02   3.4856000e-02   2.9345000e-02  -5.1500000e-03  -1.1400000e-04   7.0000000e-05   1.0600000e-04
   1.6000000e+01   5.9184000e-02  -5.8240000e-03   9.2909000e-02   2.0600000e-02  -1.1400000e-04   7.0000000e-05   1.0600000e-04
   1.7000000e+01   6.3077000e-02   2.3230000e-02   7.8243000e-02   5.1500000e-02  -1.1400000e-04   7.0000000e-05   1.0600000e-04
   1.8000000e+01   6.7009000e-02  -1.7425000e-02  -3.4232000e-02  -4.6350000e-02  -1.1400000e-04   7.0000000e-05   1.0600000e-04
   1.9000000e+01   7.0929000e-02  -2.3244000e-02   2.9337000e-02   4.1200000e-02  -1.1400000e-04   7.0000000e-05   1.0600000e-04
   2.0000000e+01   7.4854000e-02   6.9716000e-02   2.9349000e-02  -2.5750000e-02  -1.1400000e-04   7.0000000e-05   1.0600000e-04
   2.1000000e+01   7.8780000e-02  -5.8110000e-03   4.8890000e-03   5.6650000e-02  -1.1400000e-04   7.0000000e-05   1.0600000e-04
   2.2000000e+01   8.2706000e-02  -5.2292000e-02   1.4663000e-02  -5.1500000e-03  -1.1400000e-04   7.0000000e-05   1.0600000e-04
   2.3000000e+01   8.6632000e-02   4.6488000e-02  -6.3564000e-02   4.6350000e-02  -1.1400000e-04   7.0000000e-05   1.0600000e-04
   2.4000000e+01   9.0558000e-02  -4.6477000e-02  -2.4456000e-02  -5.1500000e-03  -1.1400000e-04   7.0000000e-05   1.0600000e-04
   2.5000000e+01   9.4483000e-02  -5.8093000e-02  -5.3798000e-02   3.6050000e-02  -1.1400000e-04   7.0000000e-05   1.0600000e-04
   2.6000000e+01   9.8408000e-02   1.1627000e-02  -5.3788000e-02  -1.0300000e-02  -1.1400000e-04   7.0000000e-05   1.0600000e-04
   2.7000000e+01   1.0233400e-01   6.3907000e-02   1.9569000e-02  -5.1500000e-03  -1.1400000e-04   7.0000000e-05   1.0600000e-04
   2.8000000e+01   1.0626200e-01   4.0672000e-02  -1.4665000e-02   4.1200000e-02  -1.1400000e-04   7.0000000e-05   1.0600000e-04
   2.9000000e+01   1.1018400e-01   1.7434000e-02  -2.9338000e-02   1.5450000e-02  -1.1400000e-04   7.0000000e-05   1.0600000e-04
   3.0000000e+01   1.1411000e-01  -1.7430000e-02  -2.0000000e-06   2.5750000e-02  -1.1400000e-04   7.0000000e-05   1.0600000e-04
   3.1000000e+01   1.1803700e-01   5.8100000e-03   1.0000000e-06  -5.1500000e-03  -1.1400000e-04   7.0000000e-05   1.0600000e-04
   3.2000000e+01   1.2196200e-01   2.9043000e-02   5.3794000e-02   2.5750000e-02  -1.1400000e-04   7.0000000e-05   1.0600000e-04
   3.3000000e+01   1.2588800e-01  -9.0000000e-06   6.8460000e-02  -3.0900000e-02  -1.1400000e-04   7.0000000e-05   1.0600000e-04
   3.4000000e+01   1.2981300e-01  -5.8170000e-03   4.8899000e-02   3.0900000e-02  -1.1400000e-04   7.0000000e-05   1.0600000e-04
   3.5000000e+01   1.3374200e-01  -7.0000000e-06   5.3790000e-02  -1.5450000e-02  -1.1400000e-04   7.0000000e-05   1.0600000e-04
   3.6000000e+01   1.3766400e-01   5.8095000e-02   3.9128000e-02   5.6650000e-02  -1.1400000e-04   7.0000000e-05   1.0600000e-04
   3.7000000e+01   1.4159100e-01   1.7429000e-02   9.7830000e-03  -1.0300000e-02  -1.1400000e-04   7.0000000e-05   1.0600000e-04
   3.8000000e+01   1.4551600e-01  -5.8160000e-03   3.9119000e-02   3.0900000e-02  -1.1400000e-04   7.0000000e-05   1.0600000e-04
   3.9000000e+01   1.4944200e-01  -5.8190000e-03   6.3569000e-02  -5.1500000e-03  -1.1400000e-04   7.0000000e-05   1.0600000e-04
   4.0000000e+01   1.5336800e-01   1.1609000e-02   7.3352000e-02   5.1500000e-03  -1.1400000e-04   7.0000000e-05   1.0600000e-04
   4.1000000e+01   1.5729300e-01   4.6476000e-02   2.4457000e-02   5.1500000e-03  -1.1400000e-04   7.0000000e-05   1.0600000e-04
   4.2000000e+01   1.6121800e-01   5.8140000e-03  -2.9339000e-02   2.0600000e-02  -1.1400000e-04   7.0000000e-05   1.0600000e-04
   4.3000000e+01   1.6514400e-01  -4.0671000e-02   9.7740000e-03   0.0000000e+00  -1.1400000e-04   7.0000000e-05   1.0600000e-04
   4.4000000e+01   1.6906900e-01   2.9047000e-02   1.9564000e-02   5.1500000e-03  -1.1400000e-04   7.0000000e-05   1.0600000e-04
   4.5000000e+01   1.7299500e-01  -1.1619000e-02  -4.8920000e-03   1.5450000e-02  -1.1400000e-04   7.0000000e-05   1.0600000e-04
   4.6000000e+01   1.7692100e-01  -3.4865000e-02   3.4225000e-02  -2.5750000e-02  -1.1400000e-04   7.0000000e-05   1.0600000e-04
   4.7000000e+01   1.8084700e-01   3.4861000e-02  -4.8850000e-03   6.6950000e-02  -1.1400000e-04   7.0000000e-05   1.0600000e-04
   4.8000000e+01   1.8477300e-01   5.2297000e-02  -4.8892000e-02   2.5750000e-02  -1.1400000e-04   7.0000000e-05   1.0600000e-04
   4.9000000e+01   1.8869800e-01   5.0000000e-06  -3.9120000e-02   6.6950000e-02  -1.1400000e-04   7.0000000e-05   1.0600000e-04
   5.0000000e+01   1.9262400e-01   3.4863000e-02  -2.4445000e-02   1.5450000e-02  -1.1400000e-04   7.0000000e-05   1.0600000e-04
   5.1000000e+01   1.9654900e-01  -5.2294000e-02   2.9333000e-02   2.0600000e-02  -1.1400000e-04   7.0000000e-05   1.0600000e-04
   5.2000000e+01   2.0047500e-01  -2.3237000e-02  -2.4453000e-02   1.5450000e-02  -1.1400000e-04   7.0000000e-05   1.0600000e-04
   5.3000000e+01   2.0440100e-01   1.7432000e-02  -1.4668000e-02   1.0300000e-02  -1.1400000e-04   7.0000000e-05   1.0600000e-04
   5.4000000e+01   2.0832700e-01  -1.1622000e-02   1.4668000e-02   1.0300000e-02  -1.1400000e-04   7.0000000e-05   1.0600000e-04
   5.5000000e+01   2.1225100e-01  -1.7426000e-02  -2.4453000e-02   2.0600000e-02  -1.1400000e-04   7.0000000e-05   1.0600000e-04
   5.6000000e+01   2.1617800e-01  -2.3244000e-02   2.9337000e-02   0.0000000e+00  -1.1400000e-04   7.0000000e-05   1.0600000e-04
   5.7000000e+01   2.2010200e-01   2.3236000e-02   2.4453000e-02  -5.1500000e-03  -1.1400000e-04   7.0000000e-05   1.0600000e-04
   5.8000000e+01   2.2402800e-01   2.3238000e-02   1.4673000e-02  -1.0300000e-02  -1.1400000e-04   7.0000000e-05   1.0600000e-04
   5.9000000e+01   2.2795400e-01  -5.8160000e-03   4.4009000e-02  -3.6050000e-02  -1.1400000e-04   7.0000000e-05   1.0600000e-04
   6.0000000e+01   2.3188100e-01   5.8060000e-03   2.9341000e-02  -4.6350000e-02  -1.1400000e-04   7.0000000e-05   1.0600000e-04
   6.1000000e+01   2.3580600e-01   5.8040000e-03   4.4011000e-02   0.0000000e+00  -1.1400000e-04   7.0000000e-05   1.0600000e-04
   6.2000000e+01   2.3973200e-01   2.9046000e-02   2.9344000e-02   5.1500000e-02  -1.1400000e-04   7.0000000e-05   1.0600000e-04
   6.3000000e+01   2.4365600e-01   1.1613000e-02   5.3792000e-02   2.0600000e-02  -1.1400000e-04   7.0000000e-05   1.0600000e-04
   6.4000000e+01   2.4758300e-01  -5.8110000e-02   7.8232000e-02   3.0900000e-02  -1.1400000e-04   7.0000000e-05   1.0600000e-04
   6.5000000e+01   2.5150800e-01   4.6474000e-02   4.4016000e-02   1.0300000e-02  -1.1400000e-04   7.0000000e-05   1.0600000e-04
   6.6000000e+01   2.5543500e-01  -1.1622000e-02   1.4668000e-02   5.1500000e-03  -1.1400000e-04   7.0000000e-05   1.0600000e-04
   6.7000000e+01   2.5936000e-01  -2.9054000e-02   2.9336000e-02  -1.0300000e-02  -1.1400000e-04   7.0000000e-05   1.0600000e-04
   6.8000000e+01   2.6328600e-01   2.9053000e-02  -2.4446000e-02   5.1500000e-03  -1.1400000e-04   7.0000000e-05   1.0600000e-04
   6.9000000e+01   2.6721100e-01  -8.1344000e-02   2.4438000e-02  -1.0300000e-02  -1.1400000e-04   7.0000000e-05   1.0600000e-04
   7.0000000e+01   2.7113700e-01   5.8060000e-03   2.9341000e-02  -1.0300000e-02  -1.1400000e-04   7.0000000e-05   1.0600000e-04
   7.1000000e+01   2.7506200e-01   4.0679000e-02  -6.3564000e-02  -1.0300000e-02  -1.1400000e-04   7.0000000e-05   1.0600000e-04
   7.2000000e+01   2.7898700e-01  -5.8099000e-02  -9.7890000e-03  -3.0900000e-02  -1.1400000e-04   7.0000000e-05   1.0600000e-04
   7.3000000e+01   2.8291300e-01   5.8100000e-03   1.0000000e-06  -2.5750000e-02  -1.1400000e-04   7.0000000e-05   1.0600000e-04
   7.4000000e+01   2.8683900e-01   4.0670000e-02   6.0000000e-06  -2.5750000e-02  -1.1400000e-04   7.0000000e-05   1.0600000e-04
   7.5000000e+01   2.9076500e-01  -6.0000000e-06   3.9120000e-02  -6.1800000e-02  -1.1400000e-04   7.0000000e-05   1.0600000e-04
   7.6000000e+01   2.9469100e-01  -2.9047000e-02  -2.4454000e-02   0.0000000e+00  -1.1400000e-04   7.0000000e-05   1.0600000e-04
   7.7000000e+01   2.9861700e-01  -3.4863000e-02   1.9555000e-02  -2.0600000e-02  -1.1400000e-04   7.0000000e-05   1.0600000e-04
   7.8000000e+01   3.0254200e-01   3.4861000e-02  -4.8850000e-03   2.5750000e-02  -1.1400000e-04   7.0000000e-05   1.0600000e-04
   7.9000000e+01   3.0646800e-01   2.9051000e-02  -4.8860000e-03   1.0300000e-02  -1.1400000e-04   7.0000000e-05   1.0600000e-04
   8.0000000e+01   3.1040700e-01  -2.3248000e-02   5.8677000e-02  -1.0300000e-02  -1.1400000e-04   7.0000000e-05   1.0600000e-04
   8.1000000e+01   3.1431900e-01   1.1615000e-02   3.4232000e-02   0.0000000e+00  -1.1400000e-04   7.0000000e-05   1.0600000e-04
   8.2000000e+01   3.1825500e-01   1.1615000e-02   3.4232000e-02   5.1500000e-03  -1.1400000e-04   7.0000000e-05   1.0600000e-04
   8.3000000e+01   3.2217100e-01   5.8096000e-02   2.9349000e-02  -2.5750000e-02  -1.1400000e-04   7.0000000e-05   1.0600000e-04
   8.4000000e+01   3.2609500e-01  -5.0000000e-06   3.4230000e-02  -1.0300000e-02  -1.1400000e-04   7.0000000e-05   1.0600000e-04
   8.5000000e+01   3.3002200e-01  -9.0000000e-06   6.3570000e-02  -3.6050000e-02  -1.1400000e-04   7.0000000e-05   1.0600000e-04
   8.6000000e+01   3.3394600e-01   1.7421000e-02   5.8683000e-02  -3.6050000e-02  -1.1400000e-04   7.0000000e-05   1.0600000e-04
   8.7000000e+01   3.3791600e-01   1.7422000e-02   5.3793000e-02   0.0000000e+00  -1.1400000e-04   7.0000000e-05   1.0600000e-04
   8.8000000e+01   3.4182700e-01   9.2954000e-02   4.4024000e-02  -4.1200000e-02  -1.1400000e-04   7.0000000e-05   1.0600000e-04
   8.9000000e+01   3.4572600e-01   1.7425000e-02   3.4233000e-02   0.0000000e+00  -1.1400000e-04   7.0000000e-05   1.0600000e-04
   9.0000000e+01   3.4965100e-01   2.3240000e-02   3.0000000e-06  -2.5750000e-02  -1.1400000e-04   7.0000000e-05   1.0600000e-04
   9.1000000e+01   3.5357700e-01  -1.7427000e-02  -2.4452000e-02  -5.1500000e-03  -1.1400000e-04   7.0000000e-05   1.0500000e-04
   9.2000000e+01   3.5750400e-01   5.8020000e-03   5.8681000e-02  -1.5450000e-02  -1.1400000e-04   7.0000000e-05   1.0500000e-04
   9.3000000e+01   3.6142900e-01   1.1621000e-02  -4.8880000e-03   2.0600000e-02  -1.1400000e-04   7.0000000e-05   1.0500000e-04
   9.4000000e+01   3.6535900e-01  -5.8110000e-03   9.7790000e-03  -2.0600000e-02  -1.1400000e-04   7.0000000e-05   1.0500000e-04
   9.5000000e+01   3.6928300e-01  -2.9045000e-02  -3.4234000e-02  -5.1500000e-03  -1.1400000e-04   7.0000000e-05   1.0500000e-04
   9.6000000e+01   3.7320800e-01   1.1623000e-02  -1.9558000e-02  -5.1500000e-03  -1.1400000e-04   7.0000000e-05   1.0500000e-04
   9.7000000e+01   3.7713800e-01   1.1624000e-02  -2.4448000e-02  -5.1500000e-03  -1.1400000e-04   7.0000000e-05   1.0500000e-04
   9.8000000e+01   3.8105700e-01  -3.4861000e-02   4.8850000e-03  -1.5450000e-02  -1.1400000e-04   7.0000000e-05   1.0500000e-04
   9.9000000e+01   3.8499100e-01  -4.0678000e-02   5.3784000e-02  -2.5750000e-02  -1.1400000e-04   7.0000000e-05   1.0500000e-04
   1.0000000e+02   3.8890900e-01  -5.8160000e-03   4.4009000e-02  -3.6050000e-02  -1.1400000e-04   7.0000000e-05   1.0500000e-04
   1.0100000e+02   3.9283400e-01  -2.9050000e-02  -4.0000000e-06  -2.0600000e-02  -1.1400000e-04   7.0000000e-05   1.0500000e-04
   1.0200000e+02   3.9676000e-01   4.6484000e-02  -2.9333000e-02  -2.5750000e-02  -1.1400000e-04   7.0000000e-05   1.0500000e-04
   1.0300000e+02   4.0068600e-01  -7.0000000e-06   5.3790000e-02  -7.2100000e-02  -1.1400000e-04   7.0000000e-05   1.0500000e-04
   1.0400000e+02   4.0461100e-01   1.1612000e-02   5.8682000e-02  -5.1500000e-03  -1.1400000e-04   7.0000000e-05   1.0500000e-04
   1.0500000e+02   4.0853800e-01  -4.0000000e-06   2.9340000e-02   5.1500000e-03  -1.1400000e-04   7.0000000e-05   1.0500000e-04
   1.0600000e+02   4.1246300e-01  -1.1628000e-02   6.3568000e-02   0.0000000e+00  -1.1400000e-04   7.0000000e-05   1.0500000e-04
   1.0700000e+02   4.1638800e-01   5.2287000e-02   2.4457000e-02  -5.1500000e-03  -1.1400000e-04   7.0000000e-05   1.0500000e-04
   1.0800000e+02   4.2031500e-01   4.0667000e-02   2.4455000e-02  -1.5450000e-02  -1.1400000e-04   7.0000000e-05   1.0500000e-04
   1.0900000e+02   4.2424000e-01   1.7417000e-02   8.8023000e-02   1.5450000e-02  -1.1400000e-04   7.0000000e-05   1.0500000e-04
   1.1000000e+02   4.2816600e-01   1.7424000e-02   3.9123000e-02   1.0300000e-02  -1.1400000e-04   7.0000000e-05   1.0500000e-04
   1.1100000e+02   4.3209100e-01   1.1621000e-02  -4.8880000e-03   2.5750000e-02  -1.1400000e-04   7.0000000e-05   1.0500000e-04
   1.1200000e+02   4.3601800e-01   0.0000000e+00   0.0000000e+00  -1.0300000e-02  -1.1400000e-04   7.0000000e-05   1.0500000e-04
   1.1300000e+02   4.3994200e-01   5.8080000e-03   1.4671000e-02   1.5450000e-02  -1.1400000e-04   7.0000000e-05   1.0500000e-04
   1.1400000e+02   4.4386900e-01   1.1616000e-02   2.9342000e-02  -2.5750000e-02  -1.1400000e-04   7.0000000e-05   1.0500000e-04
   1.1500000e+02   4.4779300e-01   2.3239000e-02   4.8930000e-03   0.0000000e+00  -1.1400000e-04   7.0000000e-05   1.0500000e-04
   1.1600000e+02   4.5171800e-01   1.7431000e-02  -4.8880000e-03  -5.6650000e-02  -1.1400000e-04   7.0000000e-05   1.0500000e-04
   1.1700000e+02   4.5564400e-01   3.0000000e-06  -1.9560000e-02  -5.1500000e-03  -1.1400000e-04   7.0000000e-05   1.0500000e-04
   1.1800000e+02   4.5957100e-01   3.4863000e-02  -2.4445000e-02  -4.1200000e-02  -1.1400000e-04   7.0000000e-05   1.0500000e-04
   1.1900000e+02   4.6349600e-01  -1.1620000e-02  -2.0000000e-06   1.5450000e-02  -1.1400000e-04   7.0000000e-05   1.0500000e-04
   1.2000000e+02   4.6742200e-01  -1.1617000e-02  -1.9562000e-02  -1.5450000e-02  -1.1400000e-04   7.0000000e-05   1.0500000e-04
   1.2100000e+02   4.7134600e-01  -2.9047000e-02  -2.4454000e-02   1.5450000e-02  -1.1400000e-04   7.0000000e-05   1.0500000e-04
   1.2200000e+02   4.7527300e-01   4.0664000e-02   4.4015000e-02  -1.0300000e-02  -1.1400000e-04   7.0000000e-05   1.0500000e-04
   1.2300000e+02   4.7919900e-01   5.8080000e-03   1.4671000e-02  -1.0300000e-02  -1.1400000e-04   7.0000000e-05   1.0500000e-04
   1.2400000e+02   4.8312500e-01   5.8110000e-03  -4.8890000e-03   2.0600000e-02  -1.1400000e-04   7.0000000e-05   1.0500000e-04
   1.2500000e+02   4.8705100e-01   5.8106000e-02  -4.4001000e-02   0.0000000e+00  -1.1400000e-04   7.0000000e-05   1.0500000e-04
   1.2600000e+02   4.9097600e-01  -2.9051000e-02   9.7760000e-03   3.6050000e-02  -1.1400000e-04   7.0000000e-05   1.0500000e-04
   1.2700000e+02   4.9490100e-01  -2.3243000e-02   1.9557000e-02  -2.5750000e-02  -1.1400000e-04   7.0000000e-05   1.0500000e-04
   1.2800000e+02   4.9882800e-01   5.8050000e-03   3.4231000e-02   2.0600000e-02  -1.1400000e-04   7.0000000e-05   1.0500000e-04
   1.2900000e+02   5.0275300e-01  -2.9061000e-02   7.3346000e-02  -3.6050000e-02  -1.1400000e-04   7.0000000e-05   1.0500000e-04
   1.3000000e+02   5.0667700e-01  -1.1629000e-02   6.8458000e-02   5.1500000e-03  -1.1400000e-04   7.0000000e-05   1.0500000e-04
   1.3100000e+02   5.1064800e-01   2.9051000e-02  -9.7760000e-03  -2.5750000e-02  -1.1400000e-04   7.0000000e-05   1.0500000e-04
   1.3200000e+02   5.1453000e-01   5.8100000e-03   1.0000000e-06   1.5450000e-02  -1.1400000e-04   7.0000000e-05   1.0500000e-04
   1.3300000e+02   5.1845500e-01   1.1615000e-02   3.4232000e-02   2.0600000e-02  -1.1400000e-04   7.0000000e-05   1.0500000e-04
   1.3400000e+02   5.2238200e-01  -3.4870000e-02   7.8235000e-02   1.5450000e-02  -1.1400000e-04   7.0000000e-05   1.0500000e-04
   1.3500000e+02   5.2630700e-01  -2.9053000e-02   2.4446000e-02   0.0000000e+00  -1.1400000e-04   7.0000000e-05   1.0500000e-04
   1.3600000e+02   5.3023200e-01   5.8050000e-03   3.4231000e-02  -2.0600000e-02  -1.1400000e-04   7.0000000e-05   1.0500000e-04
   1.3700000e+02   5.3415800e-01  -4.6481000e-02   9.7730000e-03   3.0900000e-02  -1.1400000e-04   7.0000000e-05   1.0500000e-04
   1.3800000e+02   5.3808400e-01   1.7436000e-02  -3.9117000e-02  -1.0300000e-02  -1.1400000e-04   7.0000000e-05   1.0500000e-04
   1.3900000e+02   5.4201000e-01  -1.0000000e-06   4.8900000e-03   5.1500000e-02  -1.1400000e-04   7.0000000e-05   1.0500000e-04
   1.4000000e+02   5.4593500e-01  -5.8100000e-03  -1.0000000e-06  -5.1500000e-03  -1.1400000e-04   7.0000000e-05   1.0500000e-04
   1.4100000e+02   5.4986100e-01  -1.7426000e-02  -2.4453000e-02   4.1200000e-02  -1.1400000e-04   7.0000000e-05   1.0500000e-04
   1.4200000e+02   5.5378600e-01  -2.3241000e-02   9.7770000e-03  -3.6050000e-02  -1.1400000e-04   7.0000000e-05   1.0500000e-04
   1.4300000e+02   5.5771300e-01   1.1620000e-02   2.0000000e-06   5.1500000e-02  -1.1400000e-04   7.0000000e-05   1.0500000e-04
   1.4400000e+02   5.6163700e-01  -5.8110000e-03   9.7790000e-03  -4.6350000e-02  -1.1400000e-04   7.0000000e-05   1.0500000e-04
   1.4500000e+02   5.6556200e-01   2.9047000e-02   2.4454000e-02   2.0600000e-02  -1.1400000e-04   7.0000000e-05   1.0500000e-04
   1.4600000e+02   5.6949300e-01   2.9049000e-02   9.7840000e-03  -2.0600000e-02  -1.1400000e-04   7.0000000e-05   1.0500000e-04
   1.4700000e+02   5.7341400e-01   5.8030000e-03   4.8901000e-02   1.0300000e-02  -1.1400000e-04   7.0000000e-05   1.0500000e-04
   1.4800000e+02   5.7734000e-01   4.6481000e-02  -4.8840000e-03   5.1500000e-03  -1.1400000e-04   7.0000000e-05   1.0500000e-04
   1.4900000e+02   5.8126600e-01   1.7422000e-02   5.8682000e-02  -1.5450000e-02  -1.1400000e-04   7.0000000e-05   1.0500000e-04
   1.5000000e+02   5.8519000e-01  -4.0000000e-06   2.9340000e-02   5.1500000e-03  -1.1400000e-04   7.0000000e-05   1.0500000e-04
   1.5100000e+02   5.8911700e-01  -4.0000000e-06   2.4450000e-02  -1.5450000e-02  -1.1400000e-04   7.0000000e-05   1.0500000e-04
   1.5200000e+02   5.9304200e-01  -2.3252000e-02   7.8237000e-02   1.0300000e-02  -1.1400000e-04   7.0000000e-05   1.0500000e-04
   1.5300000e+02   5.9696800e-01  -1.1630000e-02   6.8458000e-02  -3.6050000e-02  -1.1400000e-04   7.0000000e-05   1.0500000e-04
   1.5400000e+02   6.0089500e-01  -1.1621000e-02   4.8880000e-03   1.0300000e-02  -1.1400000e-04   7.0000000e-05   1.0500000e-04
   1.5500000e+02   6.0482000e-01  -2.3240000e-02  -3.0000000e-06  -4.6350000e-02  -1.1400000e-04   7.0000000e-05   1.0500000e-04
   1.5600000e+02   6.0874500e-01  -5.8120000e-03   1.4669000e-02   1.0300000e-02  -1.1400000e-04   7.0000000e-05   1.0500000e-04
   1.5700000e+02   6.1267200e-01  -3.4865000e-02   3.9115000e-02  -6.6950000e-02  -1.1400000e-04   7.0000000e-05   1.0500000e-04
   1.5800000e+02   6.1659700e-01  -5.8160000e-03   4.4009000e-02   4.1200000e-02  -1.1400000e-04   7.0000000e-05   1.0500000e-04
   1.5900000e+02   6.2052100e-01   5.8050000e-03   3.4231000e-02  -4.6350000e-02  -1.1400000e-04   7.0000000e-05   1.0500000e-04
   1.6000000e+02   6.2444700e-01  -1.7429000e-02  -9.7820000e-03   3.0900000e-02  -1.1400000e-04   7.0000000e-05   1.0500000e-04
   1.6100000e+02   6.2837300e-01  -1.1614000e-02  -4.4012000e-02  -1.5450000e-02  -1.1400000e-04   7.0000000e-05   1.0500000e-04
   1.6200000e+02   6.3229900e-01  -3.4866000e-02   4.4005000e-02  -5.1500000e-03  -1.1400000e-04   7.0000000e-05   1.0500000e-04
   1.6300000e+02   6.3622800e-01  -3.0000000e-06   2.4450000e-02   0.0000000e+00  -1.1400000e-04   7.0000000e-05   1.0500000e-04
   1.6400000e+02   6.4015100e-01   1.7431000e-02  -9.7770000e-03   3.6050000e-02  -1.1400000e-04   7.0000000e-05   1.0500000e-04
   1.6500000e+02   6.4407600e-01  -1.7429000e-02  -9.7830000e-03   1.0300000e-02  -1.1400000e-04   7.0000000e-05   1.0500000e-04
   1.6600000e+02   6.4800100e-01   3.4864000e-02  -2.4445000e-02   5.1500000e-02  -1.1400000e-04   7.0000000e-05   1.0500000e-04
   1.6700000e+02   6.5192800e-01  -2.9051000e-02   9.7760000e-03   2.0600000e-02  -1.1400000e-04   7.0000000e-05   1.0500000e-04
   1.6800000e+02   6.5585400e-01   1.1621000e-02  -4.8880000e-03   0.0000000e+00  -1.1400000e-04   7.0000000e-05   1.0500000e-04
   1.6900000e+02   6.5977900e-01   6.9719000e-02   9.7900000e-03   0.0000000e+00  -1.1400000e-04   7.0000000e-05   1.0500000e-04
   1.7000000e+02   6.6370500e-01  -2.3243000e-02   1.9557000e-02  -2.5750000e-02  -1.1400000e-04   7.0000000e-05   1.0500000e-04
   1.7100000e+02   6.6763000e-01  -2.3239000e-02  -4.8930000e-03  -5.1500000e-03  -1.1400000e-04   7.0000000e-05   1.0500000e-04
   1.7200000e+02   6.7155700e-01  -3.4863000e-02   1.9555000e-02  -5.6650000e-02  -1.1400000e-04   7.0000000e-05   1.0500000e-04
   1.7300000e+02   6.7548100e-01  -5.8130000e-03   1.9559000e-02   2.5750000e-02  -1.1400000e-04   7.0000000e-05   1.0500000e-04
   1.7400000e+02   6.7940600e-01  -1.1624000e-02   2.9338000e-02  -5.6650000e-02  -1.1400000e-04   7.0000000e-05   1.0500000e-04
   1.7500000e+02   6.8333200e-01   5.8050000e-03   3.9121000e-02  -5.1500000e-03  -1.1400000e-04   7.0000000e-05   1.0500000e-04
   1.7600000e+02   6.8725900e-01  -5.8130000e-03   2.4449000e-02  -5.1500000e-03  -1.1400000e-04   7.0000000e-05   1.0500000e-04
   1.7700000e+02   6.9118400e-01  -5.8120000e-03   1.4669000e-02   1.0300000e-02  -1.1400000e-04   7.0000000e-05   1.0500000e-04
   1.7800000e+02   6.9511000e-01  -2.3243000e-02   1.9557000e-02   1.5450000e-02  -1.1400000e-04   7.0000000e-05   1.0500000e-04
   1.7900000e+02   6.9903400e-01  -2.9052000e-02   1.4666000e-02   2.5750000e-02  -1.1400000e-04   7.0000000e-05   1.0500000e-04
   1.8000000e+02   7.0296100e-01  -3.0000000e-06   1.9560000e-02   1.5450000e-02  -1.1400000e-04   7.0000000e-05   1.0500000e-04
   1.8100000e+02   7.0688700e-01  -2.3249000e-02   5.8677000e-02   5.6650000e-02  -1.1400000e-04   7.0000000e-05   1.0500000e-04
   1.8200000e+02   7.1081200e-01  -5.8200000e-03   6.8459000e-02   1.5450000e-02  -1.1400000e-04   7.0000000e-05   1.0500000e-04
   1.8300000e+02   7.1474100e-01   1.1618000e-02   1.4672000e-02   5.6650000e-02  -1.1400000e-04   7.0000000e-05   1.0500000e-04
   1.8400000e+02   7.1866400e-01  -2.3236000e-02  -2.4453000e-02   3.6050000e-02  -1.1400000e-04   7.0000000e-05   1.0500000e-04
   1.8500000e+02   7.2258900e-01   1.1623000e-02  -1.9558000e-02  -3.6050000e-02  -1.1400000e-04   7.0000000e-05   1.0500000e-04
   1.8600000e+02   7.2651400e-01   1.1623000e-02  -2.4448000e-02   4.1200000e-02  -1.1400000e-04   7.0000000e-05   1.0500000e-04
   1.8700000e+02   7.3044100e-01  -1.1623000e-02   1.9558000e-02  -3.0900000e-02  -1.1400000e-04   7.0000000e-05   1.0500000e-04
   1.8800000e+02   7.3436500e-01   1.1620000e-02   2.0000000e-06   2.0600000e-02  -1.1400000e-04   7.0000000e-05   1.0500000e-04
   1.8900000e+02   7.3829100e-01  -5.8130000e-03   2.4449000e-02  -3.6050000e-02  -1.1400000e-04   7.0000000e-05   1.0500000e-04
   1.9000000e+02   7.4221700e-01  -1.1619000e-02  -4.8920000e-03   3.0900000e-02  -1.1400000e-04   7.0000000e-05   1.0500000e-04
   1.9100000e+02   7.4614300e-01   3.4861000e-02  -4.8850000e-03  -1.0300000e-02  -1.1400000e-04   7.0000000e-05   1.0500000e-04
   1.9200000e+02   7.5006800e-01   1.1614000e-02   3.9122000e-02   2.5750000e-02  -1.1400000e-04   7.0000000e-05   1.0500000e-04
   1.9300000e+02   7.5399300e-01   5.8060000e-03   2.9341000e-02   1.5450000e-02  -1.1400000e-04   7.0000000e-05   1.0500000e-04
   1.9400000e+02   7.5791900e-01  -2.3242000e-02   1.4667000e-02   6.1800000e-02  -1.1400000e-04   7.0000000e-05   1.0500000e-04
   1.9500000e+02   7.6184500e-01  -1.7434000e-02   2.4447000e-02   3.6050000e-02  -1.1400000e-04   7.0000000e-05   1.0500000e-04
   1.9600000e+02   7.6577200e-01   5.8090000e-03   4.8910000e-03   7.2100000e-02  -1.1400000e-04   7.0000000e-05   1.0500000e-04
   1.9700000e+02   7.6969700e-01  -3.4868000e-02   5.3785000e-02   1.0300000e-02  -1.1400000e-04   7.0000000e-05   1.0500000e-04
   1.9800000e+02   7.7362300e-01   1.1615000e-02   3.4232000e-02   7.2100000e-02  -1.1400000e-04   7.0000000e-05   1.0500000e-04
   1.9900000e+02   7.7754900e-01   1.7423000e-02   4.8902000e-02  -2.0600000e-02  -1.1400000e-04   7.0000000e-05   1.0500000e-04
   2.0000000e+02   7.8147400e-01  -1.1619000e-02  -4.8920000e-03   2.0600000e-02  -1.1400000e-04   7.0000000e-05   1.0500000e-04
   2.0100000e+02   7.8539900e-01   2.9051000e-02  -4.8860000e-03   2.0600000e-02  -1.1400000e-04   7.0000000e-05   1.0500000e-04
   2.0200000e+02   7.8932400e-01  -5.8120000e-03   1.4669000e-02  -2.5750000e-02  -1.1400000e-04   7.0000000e-05   1.0500000e-04
   2.0300000e+02   7.9325000e-01  -1.1617000e-02  -1.9562000e-02   2.5750000e-02  -1.1400000e-04   7.0000000e-05   1.0500000e-04
   2.0400000e+02   7.9717600e-01  -2.9055000e-02   3.9116000e-02  -5.1500000e-03  -1.1400000e-04   7.0000000e-05   1.0500000e-04
   2.0500000e+02   8.0110200e-01  -1.1624000e-02   2.9338000e-02   1.5450000e-02  -1.1400000e-04   7.0000000e-05   1.0500000e-04
   2.0600000e+02   8.0502900e-01  -2.3244000e-02   2.4447000e-02  -1.0300000e-02  -1.1400000e-04   7.0000000e-05   1.0500000e-04
   2.0700000e+02   8.0895300e-01   1.7430000e-02   3.0000000e-06   3.6050000e-02  -1.1400000e-04   7.0000000e-05   1.0500000e-04
   2.0800000e+02   8.1287800e-01   1.7434000e-02  -2.9337000e-02   0.0000000e+00  -1.1400000e-04   7.0000000e-05   1.0500000e-04
   2.0900000e+02   8.1680500e-01  -1.7428000e-02  -1.4673000e-02   3.6050000e-02  -1.1400000e-04   7.0000000e-05   1.0500000e-04
   2.1000000e+02   8.2076000e-01  -2.3238000e-02  -1.4673000e-02   1.0300000e-02  -1.1400000e-04   7.0000000e-05   1.0500000e-04
   2.1100000e+02   8.2465600e-01   1.7424000e-02   3.9123000e-02   4.6350000e-02  -1.1400000e-04   7.0000000e-05   1.0500000e-04
   2.1200000e+02   8.2858300e-01  -1.1627000e-02   4.8898000e-02   1.5450000e-02  -1.1400000e-04   7.0000000e-05   1.0500000e-04
   2.1300000e+02   8.3250700e-01   5.2299000e-02  -5.8672000e-02   4.6350000e-02  -1.1400000e-04   7.0000000e-05   1.0500000e-04
   2.1400000e+02   8.3643300e-01  -5.8070000e-03  -2.4451000e-02  -5.1500000e-03  -1.1400000e-04   7.0000000e-05   1.0500000e-04
   2.1500000e+02   8.4035900e-01   2.9045000e-02   3.9124000e-02   2.5750000e-02  -1.1400000e-04   7.0000000e-05   1.0500000e-04
   2.1600000e+02   8.4428300e-01   4.0666000e-02   2.9345000e-02   1.0300000e-02  -1.1400000e-04   7.0000000e-05   1.0500000e-04
   2.1700000e+02   8.4820900e-01  -8.0000000e-06   5.8680000e-02  -5.1500000e-03  -1.1400000e-04   7.0000000e-05   1.0500000e-04
   2.1800000e+02   8.5213500e-01   1.1039100e-01  -4.8750000e-03   5.1500000e-03  -1.1400000e-04   7.0000000e-05   1.0500000e-04
   2.1900000e+02   8.5606100e-01   1.1617000e-02   1.9562000e-02   0.0000000e+00  -1.1400000e-04   7.0000000e-05   1.0500000e-04
   2.2000000e+02   8.5998700e-01   2.9053000e-02  -1.9556000e-02   7.7250000e-02  -1.1400000e-04   7.0000000e-05   1.0500000e-04
   2.2100000e+02   8.6391200e-01   1.7430000e-02   3.0000000e-06   2.0600000e-02  -1.1400000e-04   7.0000000e-05   1.0500000e-04
   2.2200000e+02   8.6783700e-01  -1.1626000e-02   4.4008000e-02   3.6050000e-02  -1.1400000e-04   7.0000000e-05   1.0500000e-04
   2.2300000e+02   8.7176300e-01   1.7424000e-02   3.9123000e-02   2.0600000e-02  -1.1400000e-04   7.0000000e-05   1.0500000e-04
   2.2400000e+02   8.7568900e-01  -5.8140000e-03   2.4449000e-02   5.6650000e-02  -1.1400000e-04   7.0000000e-05   1.0500000e-04
   2.2500000e+02   8.7961600e-01   4.6481000e-02  -4.8830000e-03   1.5450000e-02  -1.1400000e-04   7.0000000e-05   1.0500000e-04
   2.2600000e+02   8.8354100e-01   5.2288000e-02   1.4678000e-02   5.6650000e-02  -1.1400000e-04   7.0000000e-05   1.0500000e-04
   2.2700000e+02   8.8747100e-01  -4.0673000e-02   1.9554000e-02   4.1200000e-02  -1.1400000e-04   7.0000000e-05   1.0500000e-04
   2.2800000e+02   8.9139100e-01  -5.8070000e-03  -2.4451000e-02   6.6950000e-02  -1.1400000e-04   7.0000000e-05   1.0500000e-04
   2.2900000e+02   8.9531700e-01  -5.8105000e-02   3.9112000e-02   1.5450000e-02  -1.1400000e-04   7.0000000e-05   1.0500000e-04
   2.3000000e+02   8.9924300e-01  -1.1623000e-02   1.9558000e-02   3.0900000e-02  -1.1400000e-04   7.0000000e-05   1.0500000e-04
   2.3100000e+02   9.0316800e-01  -2.9057000e-02   4.8896000e-02   1.5450000e-02  -1.1400000e-04   7.0000000e-05   1.0500000e-04
   2.3200000e+02   9.0709300e-01   3.4859000e-02   4.8950000e-03   1.0300000e-02  -1.1400000e-04   7.0000000e-05   1.0500000e-04
   2.3300000e+02   9.1102000e-01   1.0000000e-06  -9.7800000e-03   3.0900000e-02  -1.1400000e-04   7.0000000e-05   1.0500000e-04
   2.3400000e+02   9.1499500e-01  -4.6480000e-02  -6.0000000e-06  -2.5750000e-02  -1.1400000e-04   7.0000000e-05   1.0500000e-04
   2.3500000e+02   9.1887200e-01   6.3909000e-02   4.8990000e-03   7.7250000e-02  -1.1400000e-04   7.0000000e-05   1.0500000e-04
   2.3600000e+02   9.2279600e-01  -6.0000000e-06   3.9120000e-02   2.5750000e-02  -1.1400000e-04   7.0000000e-05   1.0500000e-04
   2.3700000e+02   9.2672200e-01   4.0671000e-02  -9.7740000e-03   7.2100000e-02  -1.1400000e-04   7.0000000e-05   1.0500000e-04
   2.3800000e+02   9.3066800e-01  -2.9053000e-02   1.9556000e-02  -5.1500000e-03  -1.1400000e-04   7.0000000e-05   1.0500000e-04
   2.3900000e+02   9.3457400e-01  -5.8104000e-02   2.4441000e-02   4.6350000e-02  -1.1400000e-04   7.0000000e-05   1.0500000e-04
   2.4000000e+02   9.3850000e-01   1.1621000e-02  -4.8880000e-03   2.0600000e-02  -1.1400000e-04   7.0000000e-05   1.0500000e-04
   2.4100000e+02   9.4242500e-01   1.7416000e-02   9.7803000e-02   3.6050000e-02  -1.1400000e-04   7.0000000e-05   1.0500000e-04
   2.4200000e+02   9.4635100e-01   4.6478000e-02   1.4677000e-02   5.1500000e-03  -1.1400000e-04   7.0000000e-05   1.0500000e-04
   2.4300000e+02   9.5027600e-01  -5.8080000e-03  -1.4671000e-02   3.0900000e-02  -1.1400000e-04   7.0000000e-05   1.0500000e-04
   2.4400000e+02   9.5420300e-01   2.3240000e-02   3.0000000e-06   1.5450000e-02  -1.1400000e-04   7.0000000e-05   1.0500000e-04
   2.4500000e+02   9.5812700e-01  -5.8140000e-03   2.9339000e-02   1.5450000e-02  -1.1400000e-04   7.0000000e-05   1.0500000e-04
   2.4600000e+02   9.6205300e-01   1.1615000e-02   3.9122000e-02   1.0300000e-02  -1.1400000e-04   7.0000000e-05   1.0500000e-04
   2.4700000e+02   9.6597900e-01   1.7427000e-02   1.9562000e-02   1.0300000e-02  -1.1400000e-04   7.0000000e-05   1.0500000e-04
   2.4800000e+02   9.6990400e-01   4.0667000e-02   1.9565000e-02   3.6050000e-02  -1.1400000e-04   7.0000000e-05   1.0500000e-04
   2.4900000e+02   9.7383000e-01   4.6481000e-02  -9.7730000e-03   5.1500000e-03  -1.1400000e-04   7.0000000e-05   1.0500000e-04
   2.5000000e+02   9.7775600e-01   5.8090000e-03   9.7810000e-03   4.1200000e-02  -1.1400000e-04   7.0000000e-05   1.0500000e-04
   2.5100000e+02   9.8168100e-01   2.3237000e-02   1.9563000e-02   0.0000000e+00  -1.1400000e-04   7.0000000e-05   1.0500000e-04
   2.5200000e+02   9.8560700e-01   4.6481000e-02  -9.7730000e-03   7.7250000e-02  -1.1400000e-04   7.0000000e-05   1.0500000e-04
   2.5300000e+02   9.8953300e-01   1.1617000e-02   1.9562000e-02   2.5750000e-02  -1.1400000e-04   7.0000000e-05   1.0500000e-04
   2.5400000e+02   9.9345800e-01   1.1623000e-02  -1.9558000e-02   5.6650000e-02  -1.1400000e-04   7.0000000e-05   1.0500000e-04
   2.5500000e+02   9.9738500e-01  -5.2295000e-02   3.4222000e-02   5.1500000e-03  -1.1400000e-04   7.0000000e-05   1.0500000e-04
   2.5600000e+02   1.0013110e+00   1.1618000e-02   1.4672000e-02   5.1500000e-02  -1.1400000e-04   7.0000000e-05   1.0500000e-04
   2.5700000e+02   1.0052350e+00  -2.3242000e-02   1.4667000e-02   2.0600000e-02  -1.1400000e-04   7.0000000e-05   1.0500000e-04
   2.5800000e+02   1.0091620e+00   1.7425000e-02   3.4232000e-02   4.1200000e-02  -1.1400000e-04   7.0000000e-05   1.0500000e-04
   2.5900000e+02   1.0130880e+00   5.8080000e-03   1.4671000e-02   2.0600000e-02  -1.1400000e-04   7.0000000e-05   1.0500000e-04
   2.6000000e+02   1.0170120e+00   3.4861000e-02  -9.7750000e-03   2.0600000e-02  -1.1400000e-04   7.0000000e-05   1.0500000e-04
   2.6100000e+02   1.0209370e+00  -1.7433000e-02   1.9558000e-02   3.6050000e-02  -1.1400000e-04   7.0000000e-05   1.0500000e-04
   2.6200000e+02   1.0248640e+00  -7.5531000e-02   4.8800000e-03   4.1200000e-02  -1.1400000e-04   7.0000000e-05   1.0500000e-04
   2.6300000e+02   1.0287890e+00  -3.4863000e-02   1.9555000e-02   3.6050000e-02  -1.1400000e-04   7.0000000e-05   1.0500000e-04
   2.6400000e+02   1.0327160e+00  -1.1625000e-02   3.4228000e-02   2.5750000e-02  -1.1400000e-04   7.0000000e-05   1.0500000e-04
   2.6500000e+02   1.0366410e+00  -2.9062000e-02   7.8236000e-02   3.0900000e-02  -1.1400000e-04   7.0000000e-05   1.0500000e-04
   2.6600000e+02   1.0405660e+00   2.3237000e-02   1.9563000e-02   3.6050000e-02  -1.1400000e-04   7.0000000e-05   1.0500000e-04
   2.6700000e+02   1.0444920e+00  -1.1621000e-02   4.8880000e-03   6.1800000e-02  -1.1400000e-04   7.0000000e-05   1.0500000e-04
   2.6800000e+02   1.0484180e+00  -1.1628000e-02   5.3788000e-02   2.5750000e-02  -1.1400000e-04   7.0000000e-05   1.0500000e-04
   2.6900000e+02   1.0523440e+00  -2.3243000e-02   1.9557000e-02   6.1800000e-02  -1.1400000e-04   7.0000000e-05   1.0500000e-04
   2.7000000e+02   1.0562690e+00  -5.8180000e-03   5.3789000e-02   0.0000000e+00  -1.1400000e-04   7.0000000e-05   1.0500000e-04
   2.7100000e+02   1.0601950e+00   1.1615000e-02   3.4232000e-02   2.0600000e-02  -1.1400000e-04   7.0000000e-05   1.0500000e-04
   2.7200000e+02   1.0641200e+00  -1.1626000e-02   4.4008000e-02   1.5450000e-02  -1.1400000e-04   7.0000000e-05   1.0500000e-04
   2.7300000e+02   1.0680470e+00  -4.6477000e-02  -2.4456000e-02   5.1500000e-03  -1.1400000e-04   7.0000000e-05   1.0500000e-04
   2.7400000e+02   1.0719760e+00  -5.2286000e-02  -2.9347000e-02   0.0000000e+00  -1.1400000e-04   7.0000000e-05   1.0500000e-04
   2.7500000e+02   1.0758970e+00  -1.1625000e-02   3.4228000e-02   5.1500000e-03  -1.1400000e-04   7.0000000e-05   1.0500000e-04
   2.7600000e+02   1.0798230e+00  -2.9048000e-02  -1.4674000e-02   3.0900000e-02  -1.1400000e-04   7.0000000e-05   1.0500000e-04
   2.7700000e+02   1.0837480e+00   1.0000000e-06  -9.7800000e-03   5.1500000e-03  -1.1400000e-04   7.0000000e-05   1.0500000e-04
   2.7800000e+02   1.0876740e+00  -3.4857000e-02  -1.9565000e-02   8.7550000e-02  -1.1400000e-04   7.0000000e-05   1.0500000e-04
   2.7900000e+02   1.0916000e+00   5.2291000e-02  -4.8820000e-03   3.0900000e-02  -1.1400000e-04   7.0000000e-05   1.0500000e-04
   2.8000000e+02   1.0955250e+00  -2.3240000e-02  -3.0000000e-06   4.6350000e-02  -1.1400000e-04   7.0000000e-05   1.0500000e-04
   2.8100000e+02   1.0994510e+00  -1.1616000e-02  -2.4452000e-02   3.6050000e-02  -1.1400000e-04   7.0000000e-05   1.0500000e-04
   2.8200000e+02   1.1033770e+00  -4.0000000e-06   2.9340000e-02   5.6650000e-02  -1.1400000e-04   7.0000000e-05   1.0500000e-04
   2.8300000e+02   1.1073020e+00   4.0673000e-02  -1.9554000e-02   3.6050000e-02  -1.1400000e-04   7.0000000e-05   1.0500000e-04
   2.8400000e+02   1.1112290e+00  -2.9053000e-02   1.9556000e-02   7.2100000e-02  -1.1400000e-04   7.0000000e-05   1.0500000e-04
   2.8500000e+02   1.1151530e+00  -5.8110000e-03   4.8890000e-03   5.1500000e-03  -1.1400000e-04   7.0000000e-05   1.0500000e-04
   2.8600000e+02   1.1190800e+00   3.4858000e-02   1.4675000e-02   3.0900000e-02  -1.1400000e-04   7.0000000e-05   1.0500000e-04
   2.8700000e+02   1.1230060e+00  -5.8150000e-03   3.9119000e-02   1.5450000e-02  -1.1400000e-04   7.0000000e-05   1.0500000e-04
   2.8800000e+02   1.1269310e+00   8.1338000e-02   1.4681000e-02   3.0900000e-02  -1.1400000e-04   7.0000000e-05   1.0500000e-04
   2.8900000e+02   1.1308550e+00  -1.1625000e-02   3.9118000e-02  -1.5450000e-02  -1.1400000e-04   7.0000000e-05   1.0500000e-04
   2.9000000e+02   1.1347810e+00   6.3911000e-02  -4.8810000e-03   3.6050000e-02  -1.1400000e-04   7.0000000e-05   1.0500000e-04
   2.9100000e+02   1.1387180e+00   2.3232000e-02   5.8683000e-02   1.0300000e-02  -1.1400000e-04   7.0000000e-05   1.0500000e-04
   2.9200000e+02   1.1426330e+00   1.1620000e-02   2.0000000e-06   3.6050000e-02  -1.1400000e-04   7.0000000e-05   1.0500000e-04
   2.9300000e+02   1.1465590e+00   2.3238000e-02   1.4673000e-02   6.1800000e-02  -1.1400000e-04   7.0000000e-05   1.0500000e-04
   2.9400000e+02   1.1504830e+00  -3.4873000e-02   8.8015000e-02   2.5750000e-02  -1.1400000e-04   7.0000000e-05   1.0500000e-04
   2.9500000e+02   1.1544100e+00   6.3904000e-02   4.4019000e-02   3.6050000e-02  -1.1400000e-04   7.0000000e-05   1.0500000e-04
   2.9600000e+02   1.1583350e+00   4.0000000e-06  -2.4450000e-02   2.5750000e-02  -1.1400000e-04   7.0000000e-05   1.0500000e-04
   2.9700000e+02   1.1622620e+00   4.0676000e-02  -4.4004000e-02   3.6050000e-02  -1.1400000e-04   7.0000000e-05   1.0500000e-04
   2.9800000e+02   1.1661880e+00   1.7428000e-02   1.4673000e-02   4.1200000e-02  -1.1400000e-04   7.0000000e-05   1.0500000e-04
   2.9900000e+02   1.1701130e+00  -3.0000000e-06   1.9560000e-02   5.6650000e-02  -1.1400000e-04   7.0000000e-05   1.0500000e-04
   3.0000000e+02   1.1740390e+00   2.3237000e-02   2.4453000e-02   5.1500000e-02  -1.1400000e-04   7.0000000e-05   1.0500000e-04
   3.0100000e+02   1.1779650e+00  -3.4865000e-02   3.4225000e-02   1.5450000e-02  -1.1400000e-04   7.0000000e-05   1.0500000e-04
   3.0200000e+02   1.1818900e+00   4.0675000e-02  -3.9115000e-02   4.1200000e-02  -1.1400000e-04   7.0000000e-05   1.0500000e-04
   3.0300000e+02   1.1858150e+00  -2.9050000e-02  -4.0000000e-06   5.1500000e-03  -1.1400000e-04   7.0000000e-05   1.0500000e-04
   3.0400000e+02   1.1897410e+00   5.2285000e-02   3.9127000e-02  -3.0900000e-02  -1.1400000e-04   7.0000000e-05   1.0500000e-04
   3.0500000e+02   1.1936660e+00  -2.9053000e-02   1.9556000e-02   2.0600000e-02  -1.1400000e-04   7.0000000e-05   1.0500000e-04
   3.0600000e+02   1.1975920e+00   2.3231000e-02   5.8683000e-02  -5.6650000e-02  -1.1400000e-04   7.0000000e-05   1.0500000e-04
   3.0700000e+02   1.2015180e+00   1.7429000e-02   4.8930000e-03   3.0900000e-02  -1.1400000e-04   7.0000000e-05   1.0500000e-04
   3.0800000e+02   1.2054440e+00  -3.4863000e-02   1.9555000e-02   7.2100000e-02  -1.1400000e-04   7.0000000e-05   1.0500000e-04
   3.0900000e+02   1.2093680e+00   5.8101000e-02  -4.8810000e-03   6.6950000e-02  -1.1400000e-04   7.0000000e-05   1.0500000e-04
   3.1000000e+02   1.2132950e+00  -2.3244000e-02   2.9337000e-02   5.6650000e-02  -1.1400000e-04   7.0000000e-05   1.0500000e-04
   3.1100000e+02   1.2172210e+00   5.2283000e-02   4.8908000e-02   4.6350000e-02  -1.1400000e-04   7.0000000e-05   1.0500000e-04
   3.1200000e+02   1.2211460e+00   5.8040000e-03   3.9121000e-02   4.1200000e-02  -1.1400000e-04   7.0000000e-05   1.0500000e-04
   3.1300000e+02   1.2250730e+00   1.1616000e-02   2.4452000e-02   4.1200000e-02  -1.1400000e-04   7.0000000e-05   1.0500000e-04
   3.1400000e+02   1.2289970e+00   2.9049000e-02   4.8940000e-03   4.1200000e-02  -1.1400000e-04   7.0000000e-05   1.0500000e-04
   3.1500000e+02   1.2329230e+00  -1.7437000e-02   4.8898000e-02   4.1200000e-02  -1.1400000e-04   7.0000000e-05   1.0500000e-04
   3.1600000e+02   1.2368500e+00   3.4863000e-02  -2.4445000e-02   3.6050000e-02  -1.1400000e-04   7.0000000e-05   1.0500000e-04
   3.1700000e+02   1.2407730e+00  -4.0000000e-06   2.9340000e-02   1.0300000e-02  -1.1400000e-04   7.0000000e-05   1.0500000e-04
   3.1800000e+02   1.2446990e+00   4.0667000e-02   1.9565000e-02   3.6050000e-02  -1.1400000e-04   7.0000000e-05   1.0500000e-04
   3.1900000e+02   1.2486250e+00   1.7428000e-02   1.4672000e-02  -1.0300000e-02  -1.1400000e-04   7.0000000e-05   1.0500000e-04
   3.2000000e+02   1.2525510e+00   4.0669000e-02   9.7850000e-03   3.0900000e-02  -1.1400000e-04   7.0000000e-05   1.0500000e-04
   3.2100000e+02   1.2564770e+00   2.3243000e-02  -1.9557000e-02   5.1500000e-03  -1.1400000e-04   7.0000000e-05   1.0500000e-04
   3.2200000e+02   1.2604020e+00  -4.6479000e-02  -4.8970000e-03   3.0900000e-02  -1.1400000e-04   7.0000000e-05   1.0500000e-04
   3.2300000e+02   1.2643270e+00   4.6475000e-02   3.4237000e-02  -1.0300000e-02  -1.1400000e-04   7.0000000e-05   1.0500000e-04
   3.2400000e+02   1.2682540e+00   1.7422000e-02   5.3793000e-02   1.5450000e-02  -1.1400000e-04   7.0000000e-05   1.0500000e-04
   3.2500000e+02   1.2721790e+00   6.9716000e-02   2.9350000e-02  -5.1500000e-03  -1.1400000e-04   7.0000000e-05   1.0500000e-04
   3.2600000e+02   1.2761060e+00  -1.7425000e-02  -3.4233000e-02   2.0600000e-02  -1.1400000e-04   7.0000000e-05   1.0500000e-04
   3.2700000e+02   1.2800320e+00   1.1624000e-02  -2.9338000e-02   5.1500000e-02  -1.1400000e-04   7.0000000e-05   1.0500000e-04
   3.2800000e+02   1.2839570e+00  -1.1619000e-02  -4.8920000e-03   2.5750000e-02  -1.1400000e-04   7.0000000e-05   1.0500000e-04
   3.2900000e+02   1.2878810e+00  -2.9053000e-02   1.9556000e-02   3.0900000e-02  -1.1400000e-04   7.0000000e-05   1.0500000e-04
   3.3000000e+02   1.2918080e+00  -1.1623000e-02   1.9558000e-02   3.6050000e-02  -1.1400000e-04   7.0000000e-05   1.0500000e-04
   3.3100000e+02   1.2957340e+00   1.7422000e-02   5.8682000e-02  -5.1500000e-03  -1.1400000e-04   7.0000000e-05   1.0500000e-04
   3.3200000e+02   1.2996580e+00   2.0000000e-06  -1.4670000e-02   0.0000000e+00  -1.1400000e-04   7.0000000e-05   1.0500000e-04
   3.3300000e+02   1.3035840e+00  -5.8090000e-03  -4.8910000e-03   1.5450000e-02  -1.1400000e-04   7.0000000e-05   1.0500000e-04
   3.3400000e+02   1.3075100e+00  -3.4869000e-02   6.8455000e-02  -1.0300000e-02  -1.1400000e-04   7.0000000e-05   1.0500000e-04
   3.3500000e+02   1.3114360e+00   1.7425000e-02   3.4232000e-02   5.1500000e-02  -1.1400000e-04   7.0000000e-05   1.0500000e-04
   3.3600000e+02   1.3153620e+00  -2.3244000e-02   2.4447000e-02  -4.6350000e-02  -1.1400000e-04   7.0000000e-05   1.0500000e-04
   3.3700000e+02   1.3193340e+00   1.1620000e-02   2.0000000e-06   6.1800000e-02  -1.1400000e-04   7.0000000e-05   1.0500000e-04
   3.3800000e+02   1.3232220e+00  -3.4864000e-02   2.4445000e-02  -2.5750000e-02  -1.1400000e-04   7.0000000e-05   1.0500000e-04
   3.3900000e+02   1.3271390e+00  -5.8130000e-03   1.9559000e-02   6.6950000e-02  -1.1400000e-04   7.0000000e-05   1.0500000e-04
   3.4000000e+02   1.3310650e+00  -5.8120000e-03   1.4669000e-02  -5.1500000e-03  -1.1400000e-04   7.0000000e-05   1.0500000e-04
   3.4100000e+02   1.3349900e+00  -4.6483000e-02   1.9553000e-02   3.0900000e-02  -1.1400000e-04   7.0000000e-05   1.0500000e-04
   3.4200000e+02   1.3389160e+00  -1.0000000e-06   4.8900000e-03   2.5750000e-02  -1.1400000e-04   7.0000000e-05   1.0500000e-04
   3.4300000e+02   1.3428420e+00  -2.9054000e-02   2.9336000e-02   1.5450000e-02  -1.1400000e-04   7.0000000e-05   1.0500000e-04
   3.4400000e+02   1.3467670e+00   2.3239000e-02   4.8930000e-03  -1.0300000e-02  -1.1400000e-04   7.0000000e-05   1.0500000e-04
   3.4500000e+02   1.3506940e+00  -2.3239000e-02  -4.8930000e-03  -1.0300000e-02  -1.1400000e-04   7.0000000e-05   1.0500000e-04
   3.4600000e+02   1.3546170e+00  -3.4857000e-02  -1.9565000e-02  -5.1500000e-03  -1.1400000e-04   7.0000000e-05   1.0500000e-04
   3.4700000e+02   1.3585430e+00   4.0669000e-02   9.7850000e-03   0.0000000e+00  -1.1400000e-04   7.0000000e-05   1.0500000e-04
   3.4800000e+02   1.3624690e+00  -4.0676000e-02   4.4005000e-02   1.5450000e-02  -1.1400000e-04   7.0000000e-05   1.0500000e-04
   3.4900000e+02   1.3663950e+00   4.0669000e-02   4.8950000e-03  -5.1500000e-03  -1.1400000e-04   7.0000000e-05   1.0500000e-04
   3.5000000e+02   1.3703210e+00  -1.0000000e-06   9.7800000e-03   1.5450000e-02  -1.1400000e-04   7.0000000e-05   1.0500000e-04
   3.5100000e+02   1.3742460e+00   2.9050000e-02   4.0000000e-06  -5.1500000e-03  -1.1400000e-04   7.0000000e-05   1.0500000e-04
   3.5200000e+02   1.3781710e+00  -2.3244000e-02   2.4447000e-02   3.6050000e-02  -1.1400000e-04   7.0000000e-05   1.0500000e-04
   3.5300000e+02   1.3820980e+00  -5.8160000e-03   4.4009000e-02   0.0000000e+00  -1.1400000e-04   7.0000000e-05   1.0500000e-04
   3.5400000e+02   1.3860230e+00   3.4849000e-02   7.3355000e-02   5.6650000e-02  -1.1400000e-04   7.0000000e-05   1.0500000e-04
   3.5500000e+02   1.3899520e+00  -3.4860000e-02  -5.0000000e-06  -1.0300000e-02  -1.1400000e-04   7.0000000e-05   1.0500000e-04
   3.5600000e+02   1.3938750e+00   1.7432000e-02  -1.4667000e-02   3.6050000e-02  -1.1400000e-04   7.0000000e-05   1.0500000e-04
   3.5700000e+02   1.3978010e+00  -1.7439000e-02   6.3567000e-02  -2.5750000e-02  -1.1400000e-04   7.0000000e-05   1.0500000e-04
   3.5800000e+02   1.4017260e+00   8.1338000e-02   1.4681000e-02   2.0600000e-02  -1.1400000e-04   7.0000000e-05   1.0500000e-04
   3.5900000e+02   1.4056520e+00  -5.8150000e-03   3.9119000e-02  -2.0600000e-02  -1.1400000e-04   7.0000000e-05   1.0500000e-04
   3.6000000e+02   1.4095780e+00   8.1339000e-02   4.9010000e-03   1.0300000e-02  -1.1400000e-04   7.0000000e-05   1.0500000e-04
   3.6100000e+02   1.4135020e+00   1.7426000e-02   2.9342000e-02  -5.1500000e-03  -1.1400000e-04   7.0000000e-05   1.0500000e-04
   3.6200000e+02   1.4174280e+00   1.1619000e-02   9.7820000e-03   2.0600000e-02  -1.1400000e-04   7.0000000e-05   1.0500000e-04
   3.6300000e+02   1.4213540e+00   3.0000000e-06  -2.4450000e-02   5.1500000e-03  -1.1400000e-04   7.0000000e-05   1.0500000e-04
   3.6400000e+02   1.4252800e+00  -3.4872000e-02   7.8235000e-02  -1.5450000e-02  -1.1400000e-04   7.0000000e-05   1.0500000e-04
   3.6500000e+02   1.4292060e+00   6.3907000e-02   1.9569000e-02   5.1500000e-03  -1.1400000e-04   7.0000000e-05   1.0500000e-04
   3.6600000e+02   1.4331300e+00  -1.7433000e-02   1.9557000e-02   0.0000000e+00  -1.1400000e-04   7.0000000e-05   1.0500000e-04
   3.6700000e+02   1.4370560e+00   4.0674000e-02  -2.4444000e-02   1.5450000e-02  -1.1400000e-04   7.0000000e-05   1.0500000e-04
   3.6800000e+02   1.4409830e+00   1.1618000e-02   1.4672000e-02   1.0300000e-02  -1.1400000e-04   7.0000000e-05   1.0500000e-04
   3.6900000e+02   1.4449080e+00   3.4860000e-02   5.0000000e-06   3.0900000e-02  -1.1400000e-04   7.0000000e-05   1.0500000e-04
   3.7000000e+02   1.4488340e+00   1.7428000e-02   1.4673000e-02  -5.1500000e-03  -1.1400000e-04   7.0000000e-05   1.0500000e-04
   3.7100000e+02   1.4527600e+00   1.1621000e-02  -9.7780000e-03   1.5450000e-02  -1.1400000e-04   7.0000000e-05   1.0500000e-04
   3.7200000e+02   1.4566850e+00   5.8110000e-03  -4.8890000e-03  -1.5450000e-02  -1.1400000e-04   7.0000000e-05   1.0500000e-04
   3.7300000e+02   1.4606110e+00  -1.1621000e-02   4.8880000e-03   0.0000000e+00  -1.1400000e-04   7.0000000e-05   1.0500000e-04
   3.7400000e+02   1.4645380e+00  -1.1620000e-02  -2.0000000e-06  -2.0600000e-02  -1.1400000e-04   7.0000000e-05   1.0500000e-04
   3.7500000e+02   1.4684610e+00  -5.8170000e-03   4.8899000e-02  -1.5450000e-02  -1.1400000e-04   7.0000000e-05   1.0500000e-04
   3.7600000e+02   1.4723870e+00   5.2285000e-02   3.9127000e-02  -3.0900000e-02  -1.1400000e-04   7.0000000e-05   1.0500000e-04
   3.7700000e+02   1.4763130e+00  -5.8130000e-03   2.4449000e-02  -2.5750000e-02  -1.1400000e-04   7.0000000e-05   1.0500000e-04
   3.7800000e+02   1.4802390e+00   3.4855000e-02   3.4235000e-02  -5.6650000e-02  -1.1400000e-04   7.0000000e-05   1.0500000e-04
   3.7900000e+02   1.4841640e+00   3.4861000e-02  -9.7750000e-03  -1.5450000e-02  -1.1400000e-04   7.0000000e-05   1.0500000e-04
   3.8000000e+02   1.4880900e+00  -2.3244000e-02   2.4447000e-02   6.1800000e-02  -1.1400000e-04   7.0000000e-05   1.0500000e-04
   3.8100000e+02   1.4920150e+00   1.1624000e-02  -2.4448000e-02   5.1500000e-03  -1.1400000e-04   7.0000000e-05   1.0500000e-04
   3.8200000e+02   1.4959420e+00  -3.4859000e-02  -4.8950000e-03   4.1200000e-02  -1.1400000e-04   7.0000000e-05   1.0500000e-04
   3.8300000e+02   1.4998670e+00   2.3231000e-02   5.8683000e-02   3.0900000e-02  -1.1400000e-04   7.0000000e-05   1.0500000e-04
   3.8400000e+02   1.5037930e+00  -2.9062000e-02   8.3126000e-02   3.0900000e-02  -1.1400000e-04   7.0000000e-05   1.0500000e-04
   3.8500000e+02   1.5077190e+00   1.1620000e-02   2.0000000e-06   5.1500000e-03  -1.1400000e-04   7.0000000e-05   1.0500000e-04
   3.8600000e+02   1.5116440e+00   5.8110000e-03  -4.8890000e-03   0.0000000e+00  -1.1400000e-04   7.0000000e-05   1.0500000e-04
   3.8700000e+02   1.5155690e+00  -1.1626000e-02   3.9118000e-02   5.1500000e-03  -1.1400000e-04   7.0000000e-05   1.0500000e-04
   3.8800000e+02   1.5194960e+00   1.1618000e-02   1.4672000e-02   0.0000000e+00  -1.1400000e-04   7.0000000e-05   1.0500000e-04
   3.8900000e+02   1.5234230e+00  -5.8160000e-03   4.4009000e-02  -1.5450000e-02  -1.1400000e-04   7.0000000e-05   1.0500000e-04
   3.9000000e+02   1.5273460e+00   4.0669000e-02   4.8950000e-03   0.0000000e+00  -1.1400000e-04   7.0000000e-05   1.0500000e-04
   3.9100000e+02   1.5312710e+00   1.1624000e-02  -2.9338000e-02  -3.0900000e-02  -1.1400000e-04   7.0000000e-05   1.0500000e-04
   3.9200000e+02   1.5351980e+00   3.4863000e-02  -1.9555000e-02  -1.5450000e-02  -1.1400000e-04   7.0000000e-05   1.0500000e-04
   3.9300000e+02   1.5391230e+00   1.7427000e-02   2.4452000e-02  -4.1200000e-02  -1.1400000e-04   7.0000000e-05   1.0500000e-04
   3.9400000e+02   1.5430490e+00  -5.8140000e-03   2.4449000e-02  -5.1500000e-03  -1.1400000e-04   7.0000000e-05   1.0500000e-04
   3.9500000e+02   1.5469730e+00  -2.9055000e-02   3.4226000e-02  -3.0900000e-02  -1.1400000e-04   7.0000000e-05   1.0500000e-04
   3.9600000e+02   1.5509000e+00  -3.4861000e-02   9.7750000e-03   5.1500000e-03  -1.1400000e-04   7.0000000e-05   1.0500000e-04
   3.9700000e+02   1.5548260e+00  -1.1619000e-02  -4.8920000e-03   8.2400000e-02  -1.1400000e-04   7.0000000e-05   1.0500000e-04
   3.9800000e+02   1.5587520e+00   1.7424000e-02   3.9123000e-02  -5.1500000e-03  -1.1400000e-04   7.0000000e-05   1.0500000e-04
   3.9900000e+02   1.5626780e+00   4.0668000e-02   1.4676000e-02   4.6350000e-02  -1.1400000e-04   7.0000000e-05   1.0500000e-04
   4.0000000e+02   1.5666040e+00   2.3235000e-02   3.4233000e-02   5.1500000e-03  -1.1400000e-04   7.0000000e-05   1.0500000e-04
   4.0100000e+02   1.5705290e+00   5.8080000e-03   1.4671000e-02   3.6050000e-02  -1.1400000e-04   7.0000000e-05   1.0500000e-04
   4.0200000e+02   1.5744600e+00   2.3238000e-02   1.4673000e-02   1.5450000e-02  -1.1400000e-04   7.0000000e-05   1.0500000e-04
   4.0300000e+02   1.5783800e+00  -1.1623000e-02   1.9558000e-02   5.1500000e-03  -1.1400000e-04   7.0000000e-05   1.0500000e-04
   4.0400000e+02   1.5823050e+00   1.7429000e-02   4.8920000e-03   0.0000000e+00  -1.1400000e-04   7.0000000e-05   1.0500000e-04
   4.0500000e+02   1.5862310e+00  -2.3241000e-02   4.8870000e-03   1.5450000e-02  -1.1400000e-04   7.0000000e-05   1.0500000e-04
   4.0600000e+02   1.5901570e+00   5.8090000e-03   4.8910000e-03  -2.0600000e-02  -1.1400000e-04   7.0000000e-05   1.0500000e-04
   4.0700000e+02   1.5940820e+00  -3.4869000e-02   6.8455000e-02  -1.0300000e-02  -1.1400000e-04   7.0000000e-05   1.0500000e-04
   4.0800000e+02   1.5980090e+00  -5.8110000e-03   4.8890000e-03  -3.0900000e-02  -1.1400000e-04   7.0000000e-05   1.0500000e-04
   4.0900000e+02   1.6019340e+00   1.7429000e-02   9.7830000e-03  -1.5450000e-02  -1.1400000e-04   7.0000000e-05   1.0500000e-04
   4.1000000e+02   1.6058590e+00   2.9049000e-02   9.7840000e-03  -4.6350000e-02  -1.1400000e-04   7.0000000e-05   1.0500000e-04
   4.1100000e+02   1.6097850e+00  -3.0000000e-06   1.9560000e-02  -5.1500000e-03  -1.1400000e-04   7.0000000e-05   1.0500000e-04
   4.1200000e+02   1.6137110e+00   2.0000000e-06  -1.4670000e-02  -4.6350000e-02  -1.1400000e-04   7.0000000e-05   1.0500000e-04
   4.1300000e+02   1.6176370e+00   5.2283000e-02   4.8908000e-02   5.1500000e-03  -1.1400000e-04   7.0000000e-05   1.0500000e-04
   4.1400000e+02   1.6215630e+00   5.8040000e-03   4.4011000e-02   1.5450000e-02  -1.1400000e-04   7.0000000e-05   1.0500000e-04
   4.1500000e+02   1.6254890e+00   4.0674000e-02  -2.4444000e-02   1.5450000e-02  -1.1400000e-04   7.0000000e-05   1.0500000e-04
   4.1600000e+02   1.6294130e+00  -3.4857000e-02  -1.9565000e-02   1.5450000e-02  -1.1400000e-04   7.0000000e-05   1.0500000e-04
   4.1700000e+02   1.6333400e+00   1.1617000e-02   1.9562000e-02   1.5450000e-02  -1.1400000e-04   7.0000000e-05   1.0500000e-04
   4.1800000e+02   1.6372640e+00  -7.5539000e-02   6.3560000e-02   5.1500000e-03  -1.1400000e-04   7.0000000e-05   1.0500000e-04
   4.1900000e+02   1.6411940e+00   1.1615000e-02   3.4232000e-02  -5.1500000e-03  -1.1400000e-04   7.0000000e-05   1.0500000e-04
   4.2000000e+02   1.6451150e+00   2.9048000e-02   1.4674000e-02  -2.0600000e-02  -1.1400000e-04   7.0000000e-05   1.0500000e-04
   4.2100000e+02   1.6490410e+00  -1.1620000e-02  -2.0000000e-06  -2.5750000e-02  -1.1400000e-04   7.0000000e-05   1.0500000e-04
   4.2200000e+02   1.6529670e+00  -1.1621000e-02   4.8880000e-03   0.0000000e+00  -1.1400000e-04   7.0000000e-05   1.0500000e-04
   4.2300000e+02   1.6568930e+00  -4.0678000e-02   5.3784000e-02  -2.5750000e-02  -1.1400000e-04   7.0000000e-05   1.0500000e-04
   4.2400000e+02   1.6608180e+00   5.8060000e-03   2.9341000e-02  -2.5750000e-02  -1.1400000e-04   7.0000000e-05   1.0500000e-04
   4.2500000e+02   1.6647440e+00  -2.3246000e-02   3.9117000e-02  -6.6950000e-02  -1.1400000e-04   7.0000000e-05   1.0500000e-04
   4.2600000e+02   1.6686690e+00  -1.0000000e-06   4.8900000e-03   3.0900000e-02  -1.1400000e-04   7.0000000e-05   1.0500000e-04
   4.2700000e+02   1.6725960e+00   1.1616000e-02   2.4452000e-02  -2.0600000e-02  -1.1400000e-04   7.0000000e-05   1.0500000e-04
   4.2800000e+02   1.6765220e+00  -4.0679000e-02   5.8674000e-02   0.0000000e+00  -1.1400000e-04   7.0000000e-05   1.0500000e-04
   4.2900000e+02   1.6804470e+00  -1.1623000e-02   1.9558000e-02   0.0000000e+00  -1.1400000e-04   7.0000000e-05   1.0500000e-04
   4.3000000e+02   1.6843720e+00  -3.4864000e-02   2.9335000e-02  -2.5750000e-02  -1.1400000e-04   7.0000000e-05   1.0500000e-04
   4.3100000e+02   1.6882990e+00   1.7425000e-02   3.4232000e-02   0.0000000e+00  -1.1400000e-04   7.0000000e-05   1.0500000e-04
   4.3200000e+02   1.6922240e+00  -4.6485000e-02   3.9114000e-02   5.1500000e-03  -1.1400000e-04   7.0000000e-05   1.0500000e-04
   4.3300000e+02   1.6961480e+00  -5.8120000e-03   1.4669000e-02  -2.0600000e-02  -1.1400000e-04   7.0000000e-05   1.0500000e-04
   4.3400000e+02   1.7000740e+00  -5.2289000e-02  -4.8970000e-03  -4.1200000e-02  -1.1400000e-04   7.0000000e-05   1.0500000e-04
   4.3500000e+02   1.7040010e+00   2.3241000e-02  -9.7770000e-03  -2.5750000e-02  -1.1400000e-04   7.0000000e-05   1.0500000e-04
   4.3600000e+02   1.7079260e+00  -2.3245000e-02   3.4227000e-02  -5.1500000e-02  -1.1400000e-04   7.0000000e-05   1.0500000e-04
   4.3700000e+02   1.7118520e+00   2.9048000e-02   1.4674000e-02  -1.0300000e-02  -1.1400000e-04   7.0000000e-05   1.0500000e-04
   4.3800000e+02   1.7157780e+00   1.7434000e-02  -2.4447000e-02  -5.1500000e-02  -1.1400000e-04   7.0000000e-05   1.0500000e-04
   4.3900000e+02   1.7197020e+00   1.0000000e-06  -9.7800000e-03   5.1500000e-03  -1.1400000e-04   7.0000000e-05   1.0500000e-04
   4.4000000e+02   1.7236610e+00   1.7431000e-02  -4.8870000e-03  -5.1500000e-03  -1.1400000e-04   7.0000000e-05   1.0500000e-04
   4.4100000e+02   1.7275550e+00   2.3239000e-02   4.8930000e-03   1.5450000e-02  -1.1400000e-04   7.0000000e-05   1.0500000e-04
   4.4200000e+02   1.7314800e+00   5.8060000e-03   2.4451000e-02   1.0300000e-02  -1.1400000e-04   7.0000000e-05   1.0500000e-04
   4.4300000e+02   1.7354060e+00  -1.2000000e-05   8.3130000e-02   0.0000000e+00  -1.1400000e-04   7.0000000e-05   1.0500000e-04
   4.4400000e+02   1.7393320e+00  -3.4860000e-02  -5.0000000e-06   1.0300000e-02  -1.1400000e-04   7.0000000e-05   1.0500000e-04
   4.4500000e+02   1.7432570e+00   1.7426000e-02   2.4453000e-02  -1.0300000e-02  -1.1400000e-04   7.0000000e-05   1.0500000e-04
   4.4600000e+02   1.7471840e+00  -5.8180000e-03   5.8679000e-02   1.0300000e-02  -1.1400000e-04   7.0000000e-05   1.0500000e-04
   4.4700000e+02   1.7511080e+00   4.0661000e-02   6.8465000e-02  -4.6350000e-02  -1.1400000e-04   7.0000000e-05   1.0500000e-04
   4.4800000e+02   1.7550330e+00   5.8090000e-03   4.8910000e-03   1.0300000e-02  -1.1400000e-04   7.0000000e-05   1.0500000e-04
   4.4900000e+02   1.7589670e+00   4.0667000e-02   1.9565000e-02  -4.1200000e-02  -1.1400000e-04   7.0000000e-05   1.0500000e-04
   4.5000000e+02   1.7628850e+00  -3.4865000e-02   3.9115000e-02  -1.5450000e-02  -1.1400000e-04   7.0000000e-05   1.0500000e-04
   4.5100000e+02   1.7668110e+00   5.2289000e-02   4.8970000e-03  -4.6350000e-02  -1.1400000e-04   7.0000000e-05   1.0500000e-04
   4.5200000e+02   1.7707360e+00  -5.8100000e-03  -1.0000000e-06  -1.5450000e-02  -1.1400000e-04   7.0000000e-05   1.0500000e-04
   4.5300000e+02   1.7746610e+00   4.0669000e-02   4.8960000e-03  -3.6050000e-02  -1.1400000e-04   7.0000000e-05   1.0500000e-04
   4.5400000e+02   1.7785880e+00   5.8070000e-03   1.9561000e-02   2.0600000e-02  -1.1400000e-04   7.0000000e-05   1.0500000e-04
   4.5500000e+02   1.7825130e+00   1.7433000e-02  -1.9557000e-02  -1.0300000e-02  -1.1400000e-04   7.0000000e-05   1.0500000e-04
   4.5600000e+02   1.7864390e+00   1.7426000e-02   2.4453000e-02   1.5450000e-02  -1.1400000e-04   7.0000000e-05   1.0500000e-04
   4.5700000e+02   1.7903660e+00   5.8090000e-03   9.7810000e-03  -3.6050000e-02  -1.1400000e-04   7.0000000e-05   1.0500000e-04
   4.5800000e+02   1.7942910e+00   4.6474000e-02   3.9127000e-02   0.0000000e+00  -1.1400000e-04   7.0000000e-05   1.0500000e-04
   4.5900000e+02   1.7982160e+00   5.8070000e-03   1.9561000e-02   1.5450000e-02  -1.1400000e-04   7.0000000e-05   1.0500000e-04
   4.6000000e+02   1.8021420e+00   2.3239000e-02   9.7830000e-03  -5.1500000e-03  -1.1400000e-04   7.0000000e-05   1.0500000e-04
   4.6100000e+02   1.8060680e+00   2.3234000e-02   4.4013000e-02   2.5750000e-02  -1.1400000e-04   7.0000000e-05   1.0500000e-04
   4.6200000e+02   1.8099940e+00   6.3911000e-02  -9.7710000e-03  -1.5450000e-02  -1.1400000e-04   7.0000000e-05   1.0500000e-04
   4.6300000e+02   1.8139180e+00   3.4857000e-02   1.9565000e-02   1.5450000e-02  -1.1400000e-04   7.0000000e-05   1.0500000e-04
   4.6400000e+02   1.8178440e+00   4.0673000e-02  -2.4445000e-02  -3.6050000e-02  -1.1400000e-04   7.0000000e-05   1.0500000e-04
   4.6500000e+02   1.8217700e+00  -1.7432000e-02   1.4668000e-02   0.0000000e+00  -1.1400000e-04   7.0000000e-05   1.0500000e-04
   4.6600000e+02   1.8257300e+00   6.9718000e-02   1.4679000e-02  -5.1500000e-02  -1.1400000e-04   7.0000000e-05   1.0500000e-04
   4.6700000e+02   1.8296200e+00  -3.4868000e-02   5.8675000e-02   1.5450000e-02  -1.1400000e-04   7.0000000e-05   1.0500000e-04
   4.6800000e+02   1.8335470e+00   2.3240000e-02   3.0000000e-06  -2.5750000e-02  -1.1400000e-04   7.0000000e-05   1.0500000e-04
   4.6900000e+02   1.8374720e+00  -5.2293000e-02   1.9552000e-02   1.5450000e-02  -1.1400000e-04   7.0000000e-05   1.0500000e-04
   4.7000000e+02   1.8413990e+00   1.1620000e-02   2.0000000e-06  -2.5750000e-02  -1.1400000e-04   7.0000000e-05   1.0500000e-04
   4.7100000e+02   1.8453240e+00  -4.6485000e-02   3.4223000e-02   3.0900000e-02  -1.1400000e-04   7.0000000e-05   1.0500000e-04
   4.7200000e+02   1.8492500e+00   3.4851000e-02   5.8685000e-02  -2.5750000e-02  -1.1400000e-04   7.0000000e-05   1.0500000e-04
   4.7300000e+02   1.8531770e+00  -1.1626000e-02   4.4008000e-02   2.0600000e-02  -1.1400000e-04   7.0000000e-05   1.0500000e-04
   4.7400000e+02   1.8571010e+00   1.7429000e-02   4.8930000e-03  -5.1500000e-03  -1.1400000e-04   7.0000000e-05   1.0500000e-04
   4.7500000e+02   1.8610280e+00   5.2291000e-02  -9.7720000e-03  -5.1500000e-03  -1.1400000e-04   7.0000000e-05   1.0500000e-04
   4.7600000e+02   1.8649510e+00  -1.1630000e-02   6.8458000e-02   2.5750000e-02  -1.1400000e-04   7.0000000e-05   1.0500000e-04
   4.7700000e+02   1.8688770e+00   4.0668000e-02   1.4675000e-02  -1.0300000e-02  -1.1400000e-04   7.0000000e-05   1.0500000e-04
   4.7800000e+02   1.8728030e+00  -3.4859000e-02  -4.8950000e-03   2.0600000e-02  -1.1400000e-04   7.0000000e-05   1.0500000e-04
   4.7900000e+02   1.8767290e+00   3.4861000e-02  -4.8850000e-03   0.0000000e+00  -1.1400000e-04   7.0000000e-05   1.0500000e-04
   4.8000000e+02   1.8806550e+00  -1.1619000e-02  -4.8920000e-03   2.0600000e-02  -1.1400000e-04   7.0000000e-05   1.0500000e-04
   4.8100000e+02   1.8845800e+00   5.8090000e-03   9.7810000e-03  -4.6350000e-02  -1.1400000e-04   7.0000000e-05   1.0500000e-04
   4.8200000e+02   1.8885050e+00  -5.8110000e-03   9.7790000e-03   3.0900000e-02  -1.1400000e-04   7.0000000e-05   1.0500000e-04
   4.8300000e+02   1.8924350e+00   4.6477000e-02   1.9567000e-02  -4.6350000e-02  -1.1400000e-04   7.0000000e-05   1.0500000e-04
   4.8400000e+02   1.8963570e+00   2.9045000e-02   3.4234000e-02   1.0300000e-02  -1.1400000e-04   7.0000000e-05   1.0500000e-04
   4.8500000e+02   1.9002830e+00  -1.0000000e-06   4.8900000e-03  -5.6650000e-02  -1.1400000e-04   7.0000000e-05   1.0500000e-04
   4.8600000e+02   1.9042100e+00  -2.3240000e-02  -3.0000000e-06  -5.1500000e-03  -1.1400000e-04   7.0000000e-05   1.0500000e-04
   4.8700000e+02   1.9081340e+00   1.7423000e-02   4.8903000e-02  -2.5750000e-02  -1.1400000e-04   7.0000000e-05   1.0500000e-04
   4.8800000e+02   1.9120600e+00   2.9049000e-02   4.8940000e-03   2.0600000e-02  -1.1400000e-04   7.0000000e-05   1.0500000e-04
   4.8900000e+02   1.9159860e+00   1.7425000e-02   3.4233000e-02   1.5450000e-02  -1.1400000e-04   7.0000000e-05   1.0500000e-04
   4.9000000e+02   1.9199120e+00   5.8098000e-02   1.4679000e-02   0.0000000e+00  -1.1400000e-04   7.0000000e-05   1.0500000e-04
   4.9100000e+02   1.9238360e+00   4.0668000e-02   1.4676000e-02   1.5450000e-02  -1.1400000e-04   7.0000000e-05   1.0500000e-04
   4.9200000e+02   1.9277620e+00   4.6481000e-02  -4.8840000e-03   1.0300000e-02  -1.1400000e-04   7.0000000e-05   1.0500000e-04
   4.9300000e+02   1.9316890e+00   3.4861000e-02  -9.7750000e-03   3.0900000e-02  -1.1400000e-04   7.0000000e-05   1.0500000e-04
   4.9400000e+02   1.9356140e+00  -1.1620000e-02  -2.0000000e-06  -1.0300000e-02  -1.1400000e-04   7.0000000e-05   1.0500000e-04
   4.9500000e+02   1.9395390e+00  -5.4033200e-01   1.4598000e-02   2.5750000e-02  -1.1400000e-04   7.0000000e-05   1.0500000e-04
   4.9600000e+02   1.9434660e+00  -1.7437000e-02   5.3788000e-02  -3.6050000e-02  -1.1400000e-04   7.0000000e-05   1.0500000e-04
   4.9700000e+02   1.9473900e+00   4.0668000e-02   1.4675000e-02   5.1500000e-02  -1.1400000e-04   7.0000000e-05   1.0500000e-04
   4.9800000e+02   1.9513160e+00  -1.1624000e-02   2.4448000e-02  -3.0900000e-02  -1.1400000e-04   7.0000000e-05   1.0500000e-04
   4.9900000e+02   1.9552430e+00   1.7430000e-02   3.0000000e-06   3.0900000e-02  -1.1400000e-04   7.0000000e-05   1.0500000e-04
   5.0000000e+02   1.9591680e+00   2.3239000e-02   9.7830000e-03  -4.6350000e-02  -1.1400000e-04   7.0000000e-05   1.0500000e-04
   5.0100000e+02   1.9630940e+00   1.7429000e-02   9.7830000e-03   0.0000000e+00  -1.1400000e-04   7.0000000e-05   1.0500000e-04
   5.0200000e+02   1.9670190e+00   1.7424000e-02   4.4013000e-02  -1.5450000e-02  -1.1400000e-04   7.0000000e-05   1.0500000e-04
   5.0300000e+02   1.9709450e+00   6.3904000e-02   4.4019000e-02   1.0300000e-02  -1.1400000e-04   7.0000000e-05   1.0500000e-04
   5.0400000e+02   1.9748700e+00   4.6486000e-02  -4.4003000e-02  -5.1500000e-03  -1.1400000e-04   7.0000000e-05   1.0500000e-04
   5.0500000e+02   1.9787950e+00   2.3247000e-02  -4.8897000e-02   2.0600000e-02  -1.1400000e-04   7.0000000e-05   1.0500000e-04
   5.0600000e+02   1.9827210e+00   5.2285000e-02   3.4238000e-02   3.6050000e-02  -1.1400000e-04   7.0000000e-05   1.0500000e-04
   5.0700000e+02   1.9866470e+00   4.0665000e-02   3.9125000e-02   0.0000000e+00  -1.1400000e-04   7.0000000e-05   1.0500000e-04
   5.0800000e+02   1.9905730e+00   2.3241000e-02  -4.8870000e-03   2.0600000e-02  -1.1400000e-04   7.0000000e-05   1.0500000e-04
   5.0900000e+02   1.9944990e+00  -4.0673000e-02   1.9555000e-02  -3.6050000e-02  -1.1400000e-04   7.0000000e-05   1.0500000e-04
   5.1000000e+02   1.9984240e+00   5.8110000e-03  -4.8890000e-03   2.0600000e-02  -1.1400000e-04   7.0000000e-05   1.0500000e-04
   5.1100000e+02   2.0023490e+00   8.1335000e-02   3.4241000e-02  -4.6350000e-02  -1.1400000e-04   7.0000000e-05   1.0500000e-04
   5.1200000e+02   2.0062760e+00   2.9047000e-02   1.9564000e-02   2.5750000e-02  -1.1400000e-04   7.0000000e-05   1.0500000e-04
   5.1300000e+02   2.0102010e+00  -5.8106000e-02   3.9111000e-02  -4.6350000e-02  -1.1400000e-04   7.0000000e-05   1.0500000e-04
   5.1400000e+02   2.0141270e+00   5.2288000e-02   1.4678000e-02   2.5750000e-02  -1.1400000e-04   7.0000000e-05   1.0500000e-04
   5.1500000e+02   2.0180520e+00  -1.7434000e-02   2.9337000e-02  -3.0900000e-02  -1.1400000e-04   7.0000000e-05   1.0500000e-04
   5.1600000e+02   2.0219780e+00   7.5529000e-02   9.7910000e-03  -5.1500000e-03  -1.1400000e-04   7.0000000e-05   1.0500000e-04
   5.1700000e+02   2.0259030e+00   2.3238000e-02   1.4673000e-02   0.0000000e+00  -1.1400000e-04   7.0000000e-05   1.0500000e-04
   5.1800000e+02   2.0298300e+00   1.0000000e-06  -4.8900000e-03  -5.1500000e-03  -1.1400000e-04   7.0000000e-05   1.0500000e-04
   5.1900000e+02   2.0337540e+00   4.0666000e-02   2.4456000e-02  -1.0300000e-02  -1.1400000e-04   7.0000000e-05   1.0500000e-04
   5.2000000e+02   2.0376790e+00  -1.1623000e-02   1.9558000e-02   3.6050000e-02  -1.1400000e-04   7.0000000e-05   1.0500000e-04
   5.2100000e+02   2.0416050e+00   4.6479000e-02   4.8960000e-03   3.6050000e-02  -1.1400000e-04   7.0000000e-05   1.0500000e-04
   5.2200000e+02   2.0455320e+00  -1.7434000e-02   2.9338000e-02   0.0000000e+00  -1.1400000e-04   7.0000000e-05   1.0500000e-04
   5.2300000e+02   2.0494580e+00   5.8103000e-02  -2.4442000e-02   3.0900000e-02  -1.1400000e-04   7.0000000e-05   1.0500000e-04
   5.2400000e+02   2.0533830e+00   0.0000000e+00   0.0000000e+00  -4.6350000e-02  -1.1400000e-04   7.0000000e-05   1.0500000e-04
   5.2500000e+02   2.0573080e+00   5.8098000e-02   1.4678000e-02   4.6350000e-02  -1.1400000e-04   7.0000000e-05   1.0500000e-04
   5.2600000e+02   2.0612340e+00  -1.7439000e-02   6.8458000e-02  -5.6650000e-02  -1.1400000e-04   7.0000000e-05   1.0500000e-04
   5.2700000e+02   2.0651600e+00  -1.1617000e-02  -1.9562000e-02   3.0900000e-02  -1.1400000e-04   7.0000000e-05   1.0500000e-04
   5.2800000e+02   2.0690870e+00  -4.6480000e-02  -7.0000000e-06  -5.1500000e-02  -1.1400000e-04   7.0000000e-05   1.0500000e-04
   5.2900000e+02   2.0730120e+00   3.4856000e-02   2.4455000e-02   2.5750000e-02  -1.1400000e-04   7.0000000e-05   1.0500000e-04
   5.3000000e+02   2.0769450e+00   5.8060000e-03   2.9341000e-02  -2.5750000e-02  -1.1400000e-04   7.0000000e-05   1.0500000e-04
   5.3100000e+02   2.0808620e+00   4.0663000e-02   4.8906000e-02   1.0300000e-02  -1.1400000e-04   7.0000000e-05   1.0500000e-04
   5.3200000e+02   2.0847890e+00  -2.9054000e-02   2.4446000e-02  -1.5450000e-02  -1.1400000e-04   7.0000000e-05   1.0500000e-04
   5.3300000e+02   2.0887140e+00   5.8090000e-03   9.7810000e-03   2.5750000e-02  -1.1400000e-04   7.0000000e-05   1.0500000e-04
   5.3400000e+02   2.0926390e+00  -1.1615000e-02  -3.4232000e-02   0.0000000e+00  -1.1400000e-04   7.0000000e-05   1.0500000e-04
   5.3500000e+02   2.0965650e+00  -1.1629000e-02   6.3568000e-02   3.6050000e-02  -1.1400000e-04   7.0000000e-05   1.0500000e-04
   5.3600000e+02   2.1004910e+00  -5.0000000e-06   3.4230000e-02   4.1200000e-02  -1.1400000e-04   7.0000000e-05   1.0500000e-04
   5.3700000e+02   2.1044170e+00  -6.3917000e-02   4.8891000e-02   3.6050000e-02  -1.1400000e-04   7.0000000e-05   1.0500000e-04
   5.3800000e+02   2.1083430e+00   4.0670000e-02   5.0000000e-06   4.1200000e-02  -1.1400000e-04   7.0000000e-05   1.0500000e-04
   5.3900000e+02   2.1122680e+00  -3.4863000e-02   1.9555000e-02  -2.5750000e-02  -1.1400000e-04   7.0000000e-05   1.0500000e-04
   5.4000000e+02   2.1161930e+00   2.9051000e-02  -4.8860000e-03   4.6350000e-02  -1.1400000e-04   7.0000000e-05   1.0500000e-04
   5.4100000e+02   2.1201200e+00  -1.1623000e-02   1.9558000e-02  -3.6050000e-02  -1.1400000e-04   7.0000000e-05   1.0500000e-04
   5.4200000e+02   2.1240450e+00  -1.7433000e-02   1.9557000e-02   2.0600000e-02  -1.1400000e-04   7.0000000e-05   1.0500000e-04
   5.4300000e+02   2.1280070e+00  -4.6486000e-02   4.4003000e-02  -4.6350000e-02  -1.1400000e-04   7.0000000e-05   1.0500000e-04
   5.4400000e+02   2.1318950e+00   5.8070000e-03   1.9561000e-02   3.0900000e-02  -1.1400000e-04   7.0000000e-05   1.0500000e-04
   5.4500000e+02   2.1358220e+00   1.7426000e-02   2.4453000e-02  -2.5750000e-02  -1.1400000e-04   7.0000000e-05   1.0500000e-04
   5.4600000e+02   2.1397470e+00   1.7430000e-02   3.0000000e-06  -5.1500000e-03  -1.1400000e-04   7.0000000e-05   1.0500000e-04
   5.4700000e+02   2.1436790e+00   5.8110000e-03  -9.7790000e-03  -1.0300000e-02  -1.1400000e-04   7.0000000e-05   1.0500000e-04
   5.4800000e+02   2.1475980e+00  -1.7434000e-02   2.9337000e-02   3.6050000e-02  -1.1400000e-04   7.0000000e-05   1.0500000e-04
   5.4900000e+02   2.1515240e+00   2.9048000e-02   1.4674000e-02   1.5450000e-02  -1.1400000e-04   7.0000000e-05   1.0500000e-04
   5.5000000e+02   2.1554500e+00  -1.7430000e-02  -3.0000000e-06   7.2100000e-02  -1.1400000e-04   7.0000000e-05   1.0500000e-04
   5.5100000e+02   2.1593750e+00   6.9718000e-02   1.4679000e-02   3.0900000e-02  -1.1400000e-04   7.0000000e-05   1.0500000e-04
   5.5200000e+02   2.1633010e+00  -1.1624000e-02   2.9338000e-02   5.6650000e-02  -1.1400000e-04   7.0000000e-05   1.0500000e-04
   5.5300000e+02   2.1672270e+00   5.8120000e-03  -1.4669000e-02   2.5750000e-02  -1.1400000e-04   7.0000000e-05   1.0500000e-04
   5.5400000e+02   2.1711510e+00  -3.4863000e-02   1.9555000e-02   4.6350000e-02  -1.1400000e-04   7.0000000e-05   1.0500000e-04
   5.5500000e+02   2.1750780e+00  -3.0000000e-06   2.4450000e-02   3.0900000e-02  -1.1400000e-04   7.0000000e-05   1.0500000e-04
   5.5600000e+02   2.1790040e+00  -1.1629000e-02   6.8458000e-02  -5.6650000e-02  -1.1400000e-04   7.0000000e-05   1.0500000e-04
   5.5700000e+02   2.1829290e+00   1.1625000e-02  -3.4228000e-02   2.0600000e-02  -1.1400000e-04   7.0000000e-05   1.0500000e-04
   5.5800000e+02   2.1868560e+00   1.1617000e-02   1.9562000e-02  -3.0900000e-02  -1.1400000e-04   7.0000000e-05   1.0500000e-04
   5.5900000e+02   2.1907820e+00  -6.0000000e-06   3.9120000e-02   3.0900000e-02  -1.1400000e-04   7.0000000e-05   1.0500000e-04
   5.6000000e+02   2.1947060e+00  -1.1627000e-02   4.8898000e-02  -2.5750000e-02  -1.1400000e-04   7.0000000e-05   1.0500000e-04
   5.6100000e+02   2.1986330e+00   2.9041000e-02   5.8684000e-02   4.1200000e-02  -1.1400000e-04   7.0000000e-05   1.0500000e-04
   5.6200000e+02   2.2025580e+00   2.9042000e-02   5.3794000e-02  -2.5750000e-02  -1.1400000e-04   7.0000000e-05   1.0500000e-04
   5.6300000e+02   2.2064820e+00   4.0676000e-02  -3.9114000e-02   1.5450000e-02  -1.1400000e-04   7.0000000e-05   1.0500000e-04
   5.6400000e+02   2.2104080e+00   1.1624000e-02  -2.4448000e-02   5.6650000e-02  -1.1400000e-04   7.0000000e-05   1.0500000e-04
   5.6500000e+02   2.2143340e+00   1.1616000e-02   2.9342000e-02   4.6350000e-02  -1.1400000e-04   7.0000000e-05   1.0500000e-04
   5.6600000e+02   2.2182600e+00  -5.0000000e-06   3.4230000e-02   0.0000000e+00  -1.1400000e-04   7.0000000e-05   1.0500000e-04
   5.6700000e+02   2.2221870e+00  -1.7433000e-02   2.4448000e-02   7.7250000e-02  -1.1400000e-04   7.0000000e-05   1.0500000e-04
   5.6800000e+02   2.2261120e+00   2.9048000e-02   1.4674000e-02   2.0600000e-02  -1.1400000e-04   7.0000000e-05   1.0500000e-04
   5.6900000e+02   2.2300370e+00  -2.3245000e-02   3.9117000e-02   5.1500000e-02  -1.1400000e-04   7.0000000e-05   1.0500000e-04
   5.7000000e+02   2.2339630e+00   4.0671000e-02  -9.7750000e-03   2.0600000e-02  -1.1400000e-04   7.0000000e-05   1.0500000e-04
   5.7100000e+02   2.2378890e+00  -1.1621000e-02   9.7780000e-03   2.5750000e-02  -1.1400000e-04   7.0000000e-05   1.0500000e-04
   5.7200000e+02   2.2418150e+00   6.3909000e-02   4.8990000e-03   2.0600000e-02  -1.1400000e-04   7.0000000e-05   1.0500000e-04
   5.7300000e+02   2.2457400e+00  -3.0000000e-06   1.9560000e-02  -3.6050000e-02  -1.1400000e-04   7.0000000e-05   1.0500000e-04
   5.7400000e+02   2.2496660e+00  -5.8070000e-03  -1.9561000e-02  -1.5450000e-02  -1.1400000e-04   7.0000000e-05   1.0500000e-04
   5.7500000e+02   2.2535910e+00  -1.1620000e-02  -2.0000000e-06  -1.5450000e-02  -1.1400000e-04   7.0000000e-05   1.0500000e-04
   5.7600000e+02   2.2575180e+00  -3.4859000e-02  -4.8950000e-03   3.0900000e-02  -1.1400000e-04   7.0000000e-05   1.0500000e-04
   5.7700000e+02   2.2614420e+00  -1.1624000e-02   2.9338000e-02   0.0000000e+00  -1.1400000e-04   7.0000000e-05   1.0500000e-04
   5.7800000e+02   2.2653670e+00  -5.8130000e-03   1.9559000e-02   6.6950000e-02  -1.1400000e-04   7.0000000e-05   1.0500000e-04
   5.7900000e+02   2.2692930e+00   1.7425000e-02   3.4233000e-02   1.0300000e-02  -1.1400000e-04   7.0000000e-05   1.0500000e-04
   5.8000000e+02   2.2732190e+00   1.1617000e-02   1.9562000e-02   3.6050000e-02  -1.1400000e-04   7.0000000e-05   1.0500000e-04
   5.8100000e+02   2.2771450e+00  -5.8150000e-03   3.9119000e-02   1.0300000e-02  -1.1400000e-04   7.0000000e-05   1.0500000e-04
   5.8200000e+02   2.2810710e+00   1.1621000e-02  -4.8880000e-03   5.6650000e-02  -1.1400000e-04   7.0000000e-05   1.0500000e-04
   5.8300000e+02   2.2849950e+00  -5.8110000e-03   9.7790000e-03  -5.1500000e-03  -1.1400000e-04   7.0000000e-05   1.0500000e-04
   5.8400000e+02   2.2889220e+00   1.1612000e-02   5.8682000e-02   6.1800000e-02  -1.1400000e-04   7.0000000e-05   1.0500000e-04
   5.8500000e+02   2.2928480e+00   1.1614000e-02   4.4012000e-02   3.0900000e-02  -1.1400000e-04   7.0000000e-05   1.0500000e-04
   5.8600000e+02   2.2967730e+00   3.4860000e-02   5.0000000e-06   2.5750000e-02  -1.1400000e-04   7.0000000e-05   1.0500000e-04
   5.8700000e+02   2.3007000e+00   1.1626000e-02  -3.9118000e-02  -1.0300000e-02  -1.1400000e-04   7.0000000e-05   1.0500000e-04
   5.8800000e+02   2.3046240e+00   2.9043000e-02   4.8904000e-02   0.0000000e+00  -1.1400000e-04   7.0000000e-05   1.0500000e-04
   5.8900000e+02   2.3085500e+00   1.7428000e-02   1.4673000e-02   2.5750000e-02  -1.1400000e-04   7.0000000e-05   1.0500000e-04
   5.9000000e+02   2.3124770e+00  -1.1621000e-02   4.8880000e-03  -1.0300000e-02  -1.1400000e-04   7.0000000e-05   1.0500000e-04
   5.9100000e+02   2.3164020e+00   4.0666000e-02   2.4456000e-02   2.5750000e-02  -1.1400000e-04   7.0000000e-05   1.0500000e-04
   5.9200000e+02   2.3203260e+00  -2.9056000e-02   3.9116000e-02   1.0300000e-02  -1.1400000e-04   7.0000000e-05   1.0500000e-04
   5.9300000e+02   2.3242520e+00   2.9054000e-02  -2.4446000e-02   7.2100000e-02  -1.1400000e-04   7.0000000e-05   1.0500000e-04
   5.9400000e+02   2.3281890e+00  -5.8090000e-03  -4.8910000e-03   2.5750000e-02  -1.1400000e-04   7.0000000e-05   1.0500000e-04
   5.9500000e+02   2.3321040e+00   3.4858000e-02   1.4675000e-02   5.6650000e-02  -1.1400000e-04   7.0000000e-05   1.0500000e-04
   5.9600000e+02   2.3360290e+00  -1.1628000e-02   5.8678000e-02   0.0000000e+00  -1.1400000e-04   7.0000000e-05   1.0500000e-04
   5.9700000e+02   2.3399540e+00   1.1620000e-02   2.0000000e-06   7.2100000e-02  -1.1400000e-04   7.0000000e-05   1.0500000e-04
   5.9800000e+02   2.3438800e+00  -2.3246000e-02   4.4007000e-02   1.5450000e-02  -1.1400000e-04   7.0000000e-05   1.0500000e-04
   5.9900000e+02   2.3478060e+00   2.3239000e-02   4.8930000e-03   5.1500000e-02  -1.1400000e-04   7.0000000e-05   1.0500000e-04
   6.0000000e+02   2.3517330e+00  -2.9055000e-02   3.9116000e-02  -5.1500000e-03  -1.1400000e-04   7.0000000e-05   1.0500000e-04
   6.0100000e+02   2.3556590e+00   1.7423000e-02   4.8902000e-02   3.6050000e-02  -1.1400000e-04   7.0000000e-05   1.0500000e-04
   6.0200000e+02   2.3595840e+00  -1.7436000e-02   3.9117000e-02   1.5450000e-02  -1.1400000e-04   7.0000000e-05   1.0500000e-04
   6.0300000e+02   2.3635100e+00   4.0669000e-02   4.8960000e-03   3.0900000e-02  -1.1400000e-04   7.0000000e-05   1.0500000e-04
   6.0400000e+02   2.3674350e+00   5.8060000e-03   2.4451000e-02   2.0600000e-02  -1.1400000e-04   7.0000000e-05   1.0500000e-04
   6.0500000e+02   2.3713610e+00   5.8090000e-03   4.8910000e-03  -1.0300000e-02  -1.1400000e-04   7.0000000e-05   1.0500000e-04
   6.0600000e+02   2.3752850e+00  -5.8090000e-03  -4.8910000e-03   5.6650000e-02  -1.1400000e-04   7.0000000e-05   1.0500000e-04
   6.0700000e+02   2.3792110e+00  -1.1619000e-02  -4.8920000e-03   0.0000000e+00  -1.1400000e-04   7.0000000e-05   1.0500000e-04
   6.0800000e+02   2.3831370e+00   4.0666000e-02   2.4456000e-02   6.1800000e-02  -1.1400000e-04   7.0000000e-05   1.0500000e-04
   6.0900000e+02   2.3870630e+00  -3.0000000e-06   1.9560000e-02   2.0600000e-02  -1.1400000e-04   7.0000000e-05   1.0500000e-04
   6.1000000e+02   2.3909890e+00   1.7431000e-02  -9.7780000e-03   6.1800000e-02  -1.1400000e-04   7.0000000e-05   1.0500000e-04
   6.1100000e+02   2.3949190e+00  -3.4863000e-02   2.4445000e-02   1.5450000e-02  -1.1400000e-04   7.0000000e-05   1.0500000e-04
   6.1200000e+02   2.3988390e+00   6.3913000e-02  -2.4441000e-02   6.1800000e-02  -1.1400000e-04   7.0000000e-05   1.0500000e-04
   6.1300000e+02   2.4027660e+00  -1.1619000e-02  -9.7820000e-03   1.0300000e-02  -1.1400000e-04   7.0000000e-05   1.0500000e-04
   6.1400000e+02   2.4066920e+00   2.9048000e-02   1.4674000e-02   5.1500000e-02  -1.1400000e-04   7.0000000e-05   1.0500000e-04
   6.1500000e+02   2.4106170e+00   1.1614000e-02   4.4012000e-02   1.0300000e-02  -1.1400000e-04   7.0000000e-05   1.0500000e-04
   6.1600000e+02   2.4145440e+00  -5.8070000e-03  -1.9561000e-02   3.0900000e-02  -1.1400000e-04   7.0000000e-05   1.0500000e-04
   6.1700000e+02   2.4184690e+00  -5.8100000e-03  -1.0000000e-06  -5.1500000e-03  -1.1400000e-04   7.0000000e-05   1.0500000e-04
   6.1800000e+02   2.4223940e+00  -1.7428000e-02  -1.4673000e-02   1.0300000e-02  -1.1400000e-04   7.0000000e-05   1.0500000e-04
   6.1900000e+02   2.4263210e+00  -2.3246000e-02   3.9117000e-02   2.0600000e-02  -1.1400000e-04   7.0000000e-05   1.0500000e-04
   6.2000000e+02   2.4302440e+00  -1.1627000e-02   4.8898000e-02   2.5750000e-02  -1.1400000e-04   7.0000000e-05   1.0500000e-04
   6.2100000e+02   2.4341700e+00   1.7423000e-02   4.8903000e-02   4.6350000e-02  -1.1400000e-04   7.0000000e-05   1.0500000e-04
   6.2200000e+02   2.4380960e+00   1.1623000e-02  -1.9558000e-02   1.5450000e-02  -1.1400000e-04   7.0000000e-05   1.0500000e-04
   6.2300000e+02   2.4420220e+00   1.7430000e-02   3.0000000e-06   6.1800000e-02  -1.1400000e-04   7.0000000e-05   1.0500000e-04
   6.2400000e+02   2.4459480e+00   1.7434000e-02  -2.4447000e-02   2.5750000e-02  -1.1400000e-04   7.0000000e-05   1.0500000e-04
   6.2500000e+02   2.4498730e+00  -2.9057000e-02   4.8896000e-02   2.0600000e-02  -1.1400000e-04   7.0000000e-05   1.0500000e-04
   6.2600000e+02   2.4537980e+00   2.9046000e-02   2.9344000e-02   3.6050000e-02  -1.1400000e-04   7.0000000e-05   1.0500000e-04
   6.2700000e+02   2.4577240e+00   2.3241000e-02  -4.8870000e-03   3.6050000e-02  -1.1400000e-04   7.0000000e-05   1.0500000e-04
   6.2800000e+02   2.4616500e+00   1.1623000e-02  -1.9558000e-02   3.0900000e-02  -1.1400000e-04   7.0000000e-05   1.0500000e-04
   6.2900000e+02   2.4655770e+00   1.7429000e-02   4.8920000e-03   4.1200000e-02  -1.1400000e-04   7.0000000e-05   1.0500000e-04
   6.3000000e+02   2.4695020e+00   5.8090000e-03   4.8910000e-03   3.0900000e-02  -1.1400000e-04   7.0000000e-05   1.0500000e-04
   6.3100000e+02   2.4734280e+00   1.1618000e-02   1.4672000e-02   2.5750000e-02  -1.1400000e-04   7.0000000e-05   1.0500000e-04
   6.3200000e+02   2.4773520e+00   5.8120000e-03  -1.4669000e-02   4.1200000e-02  -1.1400000e-04   7.0000000e-05   1.0500000e-04
   6.3300000e+02   2.4812790e+00   4.0000000e-06  -2.4450000e-02   1.5450000e-02  -1.1400000e-04   7.0000000e-05   1.0500000e-04
   6.3400000e+02   2.4852040e+00   1.1620000e-02   2.0000000e-06   4.1200000e-02  -1.1400000e-04   7.0000000e-05   1.0500000e-04
   6.3500000e+02   2.4891290e+00  -1.7429000e-02  -4.8930000e-03   2.0600000e-02  -1.1400000e-04   7.0000000e-05   1.0500000e-04
   6.3600000e+02   2.4930550e+00  -1.1621000e-02   9.7780000e-03   5.1500000e-02  -1.1400000e-04   7.0000000e-05   1.0500000e-04
   6.3700000e+02   2.4969810e+00  -2.9051000e-02   4.8860000e-03   3.0900000e-02  -1.1400000e-04   7.0000000e-05   1.0500000e-04
   6.3800000e+02   2.5009070e+00   1.1616000e-02   2.4452000e-02   4.6350000e-02  -1.1400000e-04   7.0000000e-05   1.0500000e-04
   6.3900000e+02   2.5048330e+00  -4.0668000e-02  -1.4676000e-02   3.0900000e-02  -1.1400000e-04   7.0000000e-05   1.0500000e-04
   6.4000000e+02   2.5087590e+00  -2.3243000e-02   1.9557000e-02   5.6650000e-02  -1.1400000e-04   7.0000000e-05   1.0500000e-04
   6.4100000e+02   2.5126830e+00  -1.1617000e-02  -1.9562000e-02   6.1800000e-02  -1.1400000e-04   7.0000000e-05   1.0500000e-04
   6.4200000e+02   2.5166100e+00  -3.4860000e-02  -5.0000000e-06   4.6350000e-02  -1.1400000e-04   7.0000000e-05   1.0500000e-04
   6.4300000e+02   2.5205350e+00   1.7430000e-02   2.0000000e-06   5.1500000e-02  -1.1400000e-04   7.0000000e-05   1.0500000e-04
   6.4400000e+02   2.5244610e+00   1.7422000e-02   5.8682000e-02   3.6050000e-02  -1.1400000e-04   7.0000000e-05   1.0500000e-04
   6.4500000e+02   2.5283870e+00   4.0663000e-02   5.3795000e-02   2.5750000e-02  -1.1400000e-04   7.0000000e-05   1.0500000e-04
   6.4600000e+02   2.5323450e+00   4.6483000e-02  -2.4444000e-02   3.0900000e-02  -1.1400000e-04   7.0000000e-05   1.0500000e-04
   6.4700000e+02   2.5362370e+00   1.7429000e-02   9.7830000e-03   1.0300000e-02  -1.1400000e-04   7.0000000e-05   1.0500000e-04
   6.4800000e+02   2.5401640e+00   1.7423000e-02   4.8903000e-02   1.5450000e-02  -1.1400000e-04   7.0000000e-05   1.0500000e-04
   6.4900000e+02   2.5440880e+00  -1.7433000e-02   1.9557000e-02   1.5450000e-02  -1.1400000e-04   7.0000000e-05   1.0500000e-04
   6.5000000e+02   2.5480140e+00  -1.7437000e-02   4.8897000e-02   0.0000000e+00  -1.1400000e-04   7.0000000e-05   1.0500000e-04
   6.5100000e+02   2.5519400e+00  -1.1622000e-02   1.4668000e-02   4.1200000e-02  -1.1400000e-04   7.0000000e-05   1.0500000e-04
   6.5200000e+02   2.5558660e+00  -1.1616000e-02  -2.4452000e-02   6.1800000e-02  -1.1400000e-04   7.0000000e-05   1.0500000e-04
   6.5300000e+02   2.5597920e+00   1.1628000e-02  -5.3788000e-02   6.1800000e-02  -1.1400000e-04   7.0000000e-05   1.0500000e-04
   6.5400000e+02   2.5637170e+00  -4.0678000e-02   5.3784000e-02   1.5450000e-02  -1.1400000e-04   7.0000000e-05   1.0500000e-04
   6.5500000e+02   2.5676420e+00   5.8050000e-03   3.4231000e-02   7.7250000e-02  -1.1400000e-04   7.0000000e-05   1.0500000e-04
   6.5600000e+02   2.5715680e+00  -4.6482000e-02   1.4664000e-02   3.6050000e-02  -1.1400000e-04   7.0000000e-05   1.0500000e-04
   6.5700000e+02   2.5754940e+00   1.1618000e-02   1.4672000e-02   7.2100000e-02  -1.1400000e-04   7.0000000e-05   1.0500000e-04
   6.5800000e+02   2.5794260e+00  -4.6481000e-02   4.8840000e-03   1.5450000e-02  -1.1400000e-04   7.0000000e-05   1.0500000e-04
   6.5900000e+02   2.5833460e+00  -1.1623000e-02   1.9558000e-02   6.1800000e-02  -1.1400000e-04   7.0000000e-05   1.0500000e-04
   6.6000000e+02   2.5872720e+00  -5.8105000e-02   3.4222000e-02   3.0900000e-02  -1.1400000e-04   7.0000000e-05   1.0500000e-04
   6.6100000e+02   2.5911960e+00  -3.0000000e-06   1.9560000e-02   3.6050000e-02  -1.1400000e-04   7.0000000e-05   1.0500000e-04
   6.6200000e+02   2.5951230e+00  -3.4866000e-02   3.9115000e-02   1.5450000e-02  -1.1400000e-04   7.0000000e-05   1.0500000e-04
   6.6300000e+02   2.5990490e+00  -4.0671000e-02   9.7740000e-03   3.6050000e-02  -1.1400000e-04   7.0000000e-05   1.0500000e-04
   6.6400000e+02   2.6029730e+00  -2.9053000e-02   1.9556000e-02   1.5450000e-02  -1.1400000e-04   7.0000000e-05   1.0500000e-04
   6.6500000e+02   2.6068990e+00  -3.4860000e-02  -5.0000000e-06  -5.1500000e-03  -1.1400000e-04   7.0000000e-05   1.0500000e-04
   6.6600000e+02   2.6108250e+00  -5.8160000e-03   3.9119000e-02   3.6050000e-02  -1.1400000e-04   7.0000000e-05   1.0500000e-04
   6.6700000e+02   2.6147510e+00  -5.8160000e-03   4.4009000e-02   3.0900000e-02  -1.1400000e-04   7.0000000e-05   1.0500000e-04
   6.6800000e+02   2.6186760e+00   5.8020000e-03   5.3791000e-02   4.1200000e-02  -1.1400000e-04   7.0000000e-05   1.0500000e-04
   6.6900000e+02   2.6226010e+00   4.0667000e-02   1.9566000e-02   5.6650000e-02  -1.1400000e-04   7.0000000e-05   1.0500000e-04
   6.7000000e+02   2.6265270e+00   1.1618000e-02   1.4672000e-02   4.1200000e-02  -1.1400000e-04   7.0000000e-05   1.0500000e-04
   6.7100000e+02   2.6304540e+00   1.1621000e-02  -9.7780000e-03   5.1500000e-02  -1.1400000e-04   7.0000000e-05   1.0500000e-04
   6.7200000e+02   2.6343790e+00   5.2289000e-02   4.8970000e-03   4.1200000e-02  -1.1400000e-04   7.0000000e-05   1.0500000e-04
   6.7300000e+02   2.6383050e+00  -9.0000000e-06   6.8460000e-02   2.5750000e-02  -1.1400000e-04   7.0000000e-05   1.0500000e-04
   6.7400000e+02   2.6422310e+00   2.9042000e-02   5.8684000e-02   2.0600000e-02  -1.1400000e-04   7.0000000e-05   1.0500000e-04
   6.7500000e+02   2.6461600e+00   2.9049000e-02   9.7840000e-03   1.5450000e-02  -1.1400000e-04   7.0000000e-05   1.0500000e-04
   6.7600000e+02   2.6500820e+00   5.8104000e-02  -2.4441000e-02   5.1500000e-03  -1.1400000e-04   7.0000000e-05   1.0500000e-04
   6.7700000e+02   2.6540080e+00   4.6485000e-02  -3.4223000e-02   0.0000000e+00  -1.1400000e-04   7.0000000e-05   1.0500000e-04
   6.7800000e+02   2.6579320e+00   1.7429000e-02   4.8930000e-03   0.0000000e+00  -1.1400000e-04   7.0000000e-05   1.0500000e-04
   6.7900000e+02   2.6618580e+00   3.4857000e-02   1.9565000e-02  -3.6050000e-02  -1.1400000e-04   7.0000000e-05   1.0500000e-04
   6.8000000e+02   2.6657840e+00  -5.8140000e-03   2.4449000e-02   1.5450000e-02  -1.1400000e-04   7.0000000e-05   1.0500000e-04
   6.8100000e+02   2.6697090e+00   1.7424000e-02   3.9123000e-02   4.6350000e-02  -1.1400000e-04   7.0000000e-05   1.0500000e-04
   6.8200000e+02   2.6736360e+00   4.6484000e-02  -2.9333000e-02   4.6350000e-02  -1.1400000e-04   7.0000000e-05   1.0500000e-04
   6.8300000e+02   2.6775610e+00   5.8110000e-03  -9.7790000e-03   5.6650000e-02  -1.1400000e-04   7.0000000e-05   1.0500000e-04
   6.8400000e+02   2.6814860e+00   4.0665000e-02   3.4235000e-02   2.5750000e-02  -1.1400000e-04   7.0000000e-05   1.0500000e-04
   6.8500000e+02   2.6854120e+00  -1.7437000e-02   4.8898000e-02   4.6350000e-02  -1.1400000e-04   7.0000000e-05   1.0500000e-04
   6.8600000e+02   2.6893380e+00   4.0669000e-02   9.7850000e-03   4.1200000e-02  -1.1400000e-04   7.0000000e-05   1.0500000e-04
   6.8700000e+02   2.6932640e+00  -1.1620000e-02  -2.0000000e-06   4.6350000e-02  -1.1400000e-04   7.0000000e-05   1.0500000e-04
   6.8800000e+02   2.6971900e+00   2.9053000e-02  -2.4446000e-02   1.5450000e-02  -1.1400000e-04   7.0000000e-05   1.0500000e-04
   6.8900000e+02   2.7011160e+00  -4.6479000e-02  -9.7860000e-03   4.6350000e-02  -1.1400000e-04   7.0000000e-05   1.0500000e-04
   6.9000000e+02   2.7050400e+00   1.1619000e-02   4.8920000e-03   3.0900000e-02  -1.1400000e-04   7.0000000e-05   1.0500000e-04
   6.9100000e+02   2.7089670e+00  -2.3244000e-02   2.4447000e-02   1.5450000e-02  -1.1400000e-04   7.0000000e-05   1.0500000e-04
   6.9200000e+02   2.7128920e+00   1.0000000e-06  -4.8900000e-03   2.0600000e-02  -1.1400000e-04   7.0000000e-05   1.0500000e-04
   6.9300000e+02   2.7168160e+00   5.8060000e-03   2.4451000e-02   2.5750000e-02  -1.1400000e-04   7.0000000e-05   1.0500000e-04
   6.9400000e+02   2.7207420e+00   1.7433000e-02  -1.9557000e-02   1.5450000e-02  -1.1400000e-04   7.0000000e-05   1.0500000e-04
   6.9500000e+02   2.7246690e+00  -3.0000000e-06   1.9560000e-02   3.6050000e-02  -1.1400000e-04   7.0000000e-05   1.0500000e-04
   6.9600000e+02   2.7285940e+00   4.0669000e-02   4.8960000e-03   0.0000000e+00  -1.1400000e-04   7.0000000e-05   1.0500000e-04
   6.9700000e+02   2.7325200e+00  -6.0000000e-06   3.9120000e-02   3.0900000e-02  -1.1400000e-04   7.0000000e-05   1.0500000e-04
   6.9800000e+02   2.7364460e+00   5.2287000e-02   1.9568000e-02   2.0600000e-02  -1.1400000e-04   7.0000000e-05   1.0500000e-04
   6.9900000e+02   2.7403710e+00  -3.4863000e-02   1.9555000e-02   5.1500000e-03  -1.1400000e-04   7.0000000e-05   1.0500000e-04
   7.0000000e+02   2.7442970e+00  -2.9049000e-02  -4.8940000e-03   4.6350000e-02  -1.1400000e-04   7.0000000e-05   1.0500000e-04
   7.0100000e+02   2.7482230e+00  -3.4862000e-02   1.4665000e-02   2.5750000e-02  -1.1400000e-04   7.0000000e-05   1.0500000e-04
   7.0200000e+02   2.7521490e+00   2.9053000e-02  -2.4446000e-02   6.1800000e-02  -1.1400000e-04   7.0000000e-05   1.0500000e-04
   7.0300000e+02   2.7560740e+00  -2.9059000e-02   6.8456000e-02   2.5750000e-02  -1.1400000e-04   7.0000000e-05   1.0500000e-04
   7.0400000e+02   2.7600010e+00   4.0665000e-02   3.9125000e-02   4.6350000e-02  -1.1400000e-04   7.0000000e-05   1.0500000e-04
   7.0500000e+02   2.7639260e+00   2.3239000e-02   4.8930000e-03   1.5450000e-02  -1.1400000e-04   7.0000000e-05   1.0500000e-04
   7.0600000e+02   2.7678510e+00   1.7434000e-02  -2.4447000e-02   5.1500000e-03  -1.1400000e-04   7.0000000e-05   1.0500000e-04
   7.0700000e+02   2.7717750e+00  -8.0000000e-06   5.3790000e-02   1.5450000e-02  -1.1400000e-04   7.0000000e-05   1.0500000e-04
   7.0800000e+02   2.7757020e+00  -4.0000000e-06   2.4450000e-02   4.1200000e-02  -1.1400000e-04   7.0000000e-05   1.0500000e-04
   7.0900000e+02   2.7796280e+00   2.3231000e-02   6.3573000e-02  -2.5750000e-02  -1.1400000e-04   7.0000000e-05   1.0500000e-04
   7.1000000e+02   2.7835530e+00   1.7428000e-02   1.4673000e-02  -1.0300000e-02  -1.1400000e-04   7.0000000e-05   1.0500000e-04
   7.1100000e+02   2.7874800e+00   3.4860000e-02   5.0000000e-06  -5.1500000e-02  -1.1400000e-04   7.0000000e-05   1.0500000e-04
   7.1200000e+02   2.7914050e+00   1.1626000e-02  -3.9118000e-02   2.0600000e-02  -1.1400000e-04   7.0000000e-05   1.0500000e-04
   7.1300000e+02   2.7953300e+00  -5.8090000e-03  -4.8910000e-03  -3.6050000e-02  -1.1400000e-04   7.0000000e-05   1.0500000e-04
   7.1400000e+02   2.7992560e+00   3.4859000e-02   9.7850000e-03   4.6350000e-02  -1.1400000e-04   7.0000000e-05   1.0500000e-04
   7.1500000e+02   2.8031820e+00  -1.1625000e-02   3.4228000e-02   4.6350000e-02  -1.1400000e-04   7.0000000e-05   1.0500000e-04
   7.1600000e+02   2.8071080e+00   7.5533000e-02  -2.4440000e-02   6.1800000e-02  -1.1400000e-04   7.0000000e-05   1.0500000e-04
   7.1700000e+02   2.8110340e+00   1.1620000e-02   2.0000000e-06   4.6350000e-02  -1.1400000e-04   7.0000000e-05   1.0500000e-04
   7.1800000e+02   2.8149600e+00   4.0670000e-02   5.0000000e-06   6.1800000e-02  -1.1400000e-04   7.0000000e-05   1.0500000e-04
   7.1900000e+02   2.8188840e+00   1.1617000e-02   1.9562000e-02   0.0000000e+00  -1.1400000e-04   7.0000000e-05   1.0500000e-04
   7.2000000e+02   2.8228110e+00   1.1619000e-02   4.8920000e-03   4.1200000e-02  -1.1400000e-04   7.0000000e-05   1.0500000e-04
   7.2100000e+02   2.8267350e+00   4.6476000e-02   2.9347000e-02   1.0300000e-02  -1.1400000e-04   7.0000000e-05   1.0500000e-04
   7.2200000e+02   2.8306960e+00   2.9048000e-02   1.4674000e-02   0.0000000e+00  -1.1400000e-04   7.0000000e-05   1.0500000e-04
   7.2300000e+02   2.8345860e+00   1.1619000e-02   9.7820000e-03   1.5450000e-02  -1.1400000e-04   7.0000000e-05   1.0500000e-04
   7.2400000e+02   2.8385130e+00   2.9055000e-02  -3.4226000e-02  -5.1500000e-03  -1.1400000e-04   7.0000000e-05   1.0500000e-04
   7.2500000e+02   2.8424380e+00  -1.1622000e-02   1.4668000e-02   5.1500000e-02  -1.1400000e-04   7.0000000e-05   1.0500000e-04
   7.2600000e+02   2.8463640e+00   4.0672000e-02  -1.4664000e-02  -2.0600000e-02  -1.1400000e-04   7.0000000e-05   1.0500000e-04
   7.2700000e+02   2.8502880e+00  -4.0674000e-02   2.9334000e-02   3.6050000e-02  -1.1400000e-04   7.0000000e-05   1.0500000e-04
   7.2800000e+02   2.8542150e+00   2.3237000e-02   1.9563000e-02   0.0000000e+00  -1.1400000e-04   7.0000000e-05   1.0500000e-04
   7.2900000e+02   2.8581400e+00  -4.6485000e-02   3.9114000e-02   6.6950000e-02  -1.1400000e-04   7.0000000e-05   1.0500000e-04
   7.3000000e+02   2.8620670e+00   4.6478000e-02   1.4676000e-02   0.0000000e+00  -1.1400000e-04   7.0000000e-05   1.0500000e-04
   7.3100000e+02   2.8659930e+00  -3.4863000e-02   1.9555000e-02   2.0600000e-02  -1.1400000e-04   7.0000000e-05   1.0500000e-04
   7.3200000e+02   2.8699180e+00  -1.1620000e-02  -2.0000000e-06   2.5750000e-02  -1.1400000e-04   7.0000000e-05   1.0500000e-04
   7.3300000e+02   2.8738430e+00  -1.1627000e-02   4.8898000e-02   1.5450000e-02  -1.1400000e-04   7.0000000e-05   1.0500000e-04
   7.3400000e+02   2.8777690e+00   4.0665000e-02   3.9125000e-02   3.6050000e-02  -1.1400000e-04   7.0000000e-05   1.0500000e-04
   7.3500000e+02   2.8816950e+00  -4.6481000e-02   4.8840000e-03   1.5450000e-02  -1.1400000e-04   7.0000000e-05   1.0500000e-04
   7.3600000e+02   2.8856190e+00  -5.8100000e-03  -1.0000000e-06   1.0300000e-02  -1.1400000e-04   7.0000000e-05   1.0500000e-04
   7.3700000e+02   2.8895450e+00  -2.9055000e-02   3.4226000e-02  -5.1500000e-03  -1.1400000e-04   7.0000000e-05   1.0500000e-04
   7.3800000e+02   2.8934710e+00  -1.1624000e-02   2.9338000e-02   2.0600000e-02  -1.1400000e-04   7.0000000e-05   1.0500000e-04
   7.3900000e+02   2.8974050e+00  -2.9059000e-02   5.8676000e-02   0.0000000e+00  -1.1400000e-04   7.0000000e-05   1.0500000e-04
   7.4000000e+02   2.9013240e+00   2.9047000e-02   1.9564000e-02   5.1500000e-03  -1.1400000e-04   7.0000000e-05   1.0500000e-04
   7.4100000e+02   2.9052490e+00  -5.8110000e-03   9.7790000e-03  -4.6350000e-02  -1.1400000e-04   7.0000000e-05   1.0500000e-04
   7.4200000e+02   2.9091730e+00  -5.8090000e-03  -9.7810000e-03   2.0600000e-02  -1.1400000e-04   7.0000000e-05   1.0500000e-04
   7.4300000e+02   2.9131000e+00  -1.1632000e-02   7.8238000e-02  -2.5750000e-02  -1.1400000e-04   7.0000000e-05   1.0500000e-04
   7.4400000e+02   2.9170260e+00  -1.1625000e-02   3.9118000e-02   3.6050000e-02  -1.1400000e-04   7.0000000e-05   1.0500000e-04
   7.4500000e+02   2.9209510e+00  -3.4863000e-02   2.4445000e-02  -2.5750000e-02  -1.1400000e-04   7.0000000e-05   1.0500000e-04
   7.4600000e+02   2.9248770e+00   3.0000000e-06  -2.4450000e-02   4.6350000e-02  -1.1400000e-04   7.0000000e-05   1.0500000e-04
   7.4700000e+02   2.9288020e+00  -5.0000000e-06   3.4230000e-02  -2.0600000e-02  -1.1400000e-04   7.0000000e-05   1.0500000e-04
   7.4800000e+02   2.9327280e+00   5.2287000e-02   2.4457000e-02   3.0900000e-02  -1.1400000e-04   7.0000000e-05   1.0500000e-04
   7.4900000e+02   2.9367000e+00  -3.4863000e-02   1.9555000e-02   3.6050000e-02  -1.1400000e-04   7.0000000e-05   1.0500000e-04
   7.5000000e+02   2.9405780e+00   6.3907000e-02   2.4459000e-02   2.0600000e-02  -1.1400000e-04   7.0000000e-05   1.0500000e-04
   7.5100000e+02   2.9445040e+00  -5.2291000e-02   9.7720000e-03   1.0300000e-02  -1.1400000e-04   7.0000000e-05   1.0500000e-04
   7.5200000e+02   2.9484300e+00   2.9050000e-02   4.0000000e-06   2.0600000e-02  -1.1400000e-04   7.0000000e-05   1.0500000e-04
   7.5300000e+02   2.9523560e+00  -5.8090000e-03  -9.7810000e-03   1.5450000e-02  -1.1400000e-04   7.0000000e-05   1.0500000e-04
   7.5400000e+02   2.9562820e+00   5.8099000e-02   9.7890000e-03  -5.1500000e-03  -1.1400000e-04   7.0000000e-05   1.0500000e-04
   7.5500000e+02   2.9602070e+00  -1.7433000e-02   1.9557000e-02   3.0900000e-02  -1.1400000e-04   7.0000000e-05   1.0500000e-04
   7.5600000e+02   2.9641320e+00   4.6479000e-02   4.8970000e-03  -3.0900000e-02  -1.1400000e-04   7.0000000e-05   1.0500000e-04
   7.5700000e+02   2.9680590e+00  -1.7436000e-02   4.4007000e-02   5.6650000e-02  -1.1400000e-04   7.0000000e-05   1.0500000e-04
   7.5800000e+02   2.9719840e+00   1.7431000e-02  -4.8870000e-03   5.1500000e-03  -1.1400000e-04   7.0000000e-05   1.0500000e-04
   7.5900000e+02   2.9759100e+00  -2.3244000e-02   2.4447000e-02   5.6650000e-02  -1.1400000e-04   7.0000000e-05   1.0500000e-04
   7.6000000e+02   2.9798360e+00  -5.8070000e-03  -2.4451000e-02  -2.0600000e-02  -1.1400000e-04   7.0000000e-05   1.0500000e-04
   7.6100000e+02   2.9837610e+00   5.8100000e-03   1.0000000e-06   5.6650000e-02  -1.1400000e-04   7.0000000e-05   1.0500000e-04
   7.6200000e+02   2.9876870e+00  -5.8130000e-03   2.4449000e-02   1.0300000e-02  -1.1400000e-04   7.0000000e-05   1.0500000e-04
   7.6300000e+02   2.9916130e+00   2.3235000e-02   3.9123000e-02   5.6650000e-02  -1.1400000e-04   7.0000000e-05   1.0500000e-04
   7.6400000e+02   2.9955390e+00  -5.8090000e-03  -4.8910000e-03   1.0300000e-02  -1.1400000e-04   7.0000000e-05   1.0500000e-04
   7.6500000e+02   2.9994630e+00   1.1621000e-02  -9.7780000e-03   1.5450000e-02  -1.1400000e-04   7.0000000e-05   1.0500000e-04
   7.6600000e+02   3.0033890e+00   1.7426000e-02   2.9343000e-02  -3.6050000e-02  -1.1400000e-04   7.0000000e-05   1.0500000e-04
   7.6700000e+02   3.0073150e+00   2.3236000e-02   2.4453000e-02  -5.1500000e-03  -1.1400000e-04   7.0000000e-05   1.0500000e-04
   7.6800000e+02   3.0112410e+00   1.7429000e-02   9.7830000e-03   5.1500000e-03  -1.1400000e-04   7.0000000e-05   1.0500000e-04
   7.6900000e+02   3.0151670e+00  -2.3247000e-02   4.8897000e-02  -2.5750000e-02  -1.1400000e-04   7.0000000e-05   1.0500000e-04
   7.7000000e+02   3.0190930e+00   1.7418000e-02   7.8243000e-02   0.0000000e+00  -1.1400000e-04   7.0000000e-05   1.0500000e-04
   7.7100000e+02   3.0230170e+00  -2.3241000e-02   9.7770000e-03  -5.1500000e-03  -1.1400000e-04   7.0000000e-05   1.0500000e-04
   7.7200000e+02   3.0269430e+00   2.9047000e-02   1.9564000e-02  -1.5450000e-02  -1.1400000e-04   7.0000000e-05   1.0500000e-04
   7.7300000e+02   3.0308690e+00  -1.0000000e-05   6.8460000e-02  -1.0300000e-02  -1.1400000e-04   7.0000000e-05   1.0500000e-04
   7.7400000e+02   3.0347950e+00   5.8040000e-03   4.4011000e-02   5.1500000e-03  -1.1400000e-04   7.0000000e-05   1.0500000e-04
   7.7500000e+02   3.0387210e+00   9.8766000e-02   2.9353000e-02  -1.0300000e-02  -1.1400000e-04   7.0000000e-05   1.0500000e-04
   7.7600000e+02   3.0426460e+00  -1.7434000e-02   2.9338000e-02   4.1200000e-02  -1.1400000e-04   7.0000000e-05   1.0500000e-04
   7.7700000e+02   3.0465720e+00   5.2293000e-02  -1.9553000e-02   5.1500000e-03  -1.1400000e-04   7.0000000e-05   1.0500000e-04
   7.7800000e+02   3.0504990e+00  -5.8140000e-03   2.9339000e-02   5.6650000e-02  -1.1400000e-04   7.0000000e-05   1.0500000e-04
   7.7900000e+02   3.0544220e+00   2.9047000e-02   2.4454000e-02   5.1500000e-03  -1.1400000e-04   7.0000000e-05   1.0500000e-04
   7.8000000e+02   3.0583480e+00  -1.7433000e-02   1.9558000e-02   2.0600000e-02  -1.1400000e-04   7.0000000e-05   1.0500000e-04
   7.8100000e+02   3.0622740e+00  -1.1621000e-02   9.7780000e-03   2.5750000e-02  -1.1400000e-04   7.0000000e-05   1.0500000e-04
   7.8200000e+02   3.0662000e+00  -4.0673000e-02   1.9554000e-02  -1.0300000e-02  -1.1400000e-04   7.0000000e-05   1.0500000e-04
   7.8300000e+02   3.0701260e+00  -5.8110000e-03   9.7790000e-03  -5.1500000e-03  -1.1400000e-04   7.0000000e-05   1.0500000e-04
   7.8400000e+02   3.0740510e+00  -5.2294000e-02   2.9332000e-02  -2.0600000e-02  -1.1400000e-04   7.0000000e-05   1.0500000e-04
   7.8500000e+02   3.0779760e+00   2.9051000e-02  -9.7760000e-03  -1.5450000e-02  -1.1400000e-04   7.0000000e-05   1.0500000e-04
   7.8600000e+02   3.0819080e+00   4.0664000e-02   3.9126000e-02  -3.6050000e-02  -1.1400000e-04   7.0000000e-05   1.0500000e-04
   7.8700000e+02   3.0858280e+00   6.3908000e-02   1.4679000e-02   5.1500000e-02  -1.1400000e-04   7.0000000e-05   1.0500000e-04
   7.8800000e+02   3.0897540e+00   4.0666000e-02   2.4456000e-02  -2.5750000e-02  -1.1400000e-04   7.0000000e-05   1.0500000e-04
   7.8900000e+02   3.0936810e+00   5.2289000e-02   4.8980000e-03   4.6350000e-02  -1.1400000e-04   7.0000000e-05   1.0500000e-04
   7.9000000e+02   3.0976060e+00  -5.8160000e-03   4.4009000e-02  -1.0300000e-02  -1.1400000e-04   7.0000000e-05   1.0500000e-04
   7.9100000e+02   3.1015310e+00   2.3239000e-02   4.8930000e-03   4.6350000e-02  -1.1400000e-04   7.0000000e-05   1.0500000e-04
   7.9200000e+02   3.1054570e+00  -2.9058000e-02   6.3566000e-02   1.0300000e-02  -1.1400000e-04   7.0000000e-05   1.0500000e-04
   7.9300000e+02   3.1093830e+00   5.8095000e-02   3.4238000e-02   2.0600000e-02  -1.1400000e-04   7.0000000e-05   1.0500000e-04
   7.9400000e+02   3.1133070e+00   2.9047000e-02   1.9564000e-02  -1.0300000e-02  -1.1400000e-04   7.0000000e-05   1.0500000e-04
   7.9500000e+02   3.1172330e+00   5.2295000e-02  -3.4223000e-02   2.5750000e-02  -1.1400000e-04   7.0000000e-05   1.0500000e-04
   7.9600000e+02   3.1211590e+00   2.9044000e-02   4.4014000e-02  -3.6050000e-02  -1.1400000e-04   7.0000000e-05   1.0500000e-04
   7.9700000e+02   3.1250850e+00   1.7430000e-02   3.0000000e-06   0.0000000e+00  -1.1400000e-04   7.0000000e-05   1.0500000e-04
   7.9800000e+02   3.1290100e+00   6.3901000e-02   5.8689000e-02  -2.0600000e-02  -1.1400000e-04   7.0000000e-05   1.0500000e-04
   7.9900000e+02   3.1329370e+00   5.2284000e-02   3.9128000e-02  -1.0300000e-02  -1.1400000e-04   7.0000000e-05   1.0500000e-04
   8.0000000e+02   3.1368610e+00   4.6481000e-02  -9.7730000e-03  -3.6050000e-02  -1.1400000e-04   7.0000000e-05   1.0500000e-04
   8.0100000e+02   3.1408030e+00   5.2292000e-02  -1.4662000e-02  -1.5450000e-02  -1.1400000e-04   7.0000000e-05   1.0500000e-04
   8.0200000e+02   3.1447140e+00  -2.3240000e-02  -3.0000000e-06  -4.1200000e-02  -1.1400000e-04   7.0000000e-05   1.0500000e-04
   8.0300000e+02   3.1486430e+00   1.7424000e-02   4.4013000e-02  -1.0300000e-02  -1.1400000e-04   7.0000000e-05   1.0500000e-04
   8.0400000e+02   3.1525650e+00   5.8060000e-03   2.4451000e-02   4.1200000e-02  -1.1400000e-04   7.0000000e-05   1.0500000e-04
   8.0500000e+02   3.1564910e+00   2.9049000e-02   9.7840000e-03  -1.0300000e-02  -1.1400000e-04   7.0000000e-05   1.0500000e-04
   8.0600000e+02   3.1604160e+00  -2.3238000e-02  -1.4673000e-02   5.6650000e-02  -1.1400000e-04   7.0000000e-05   1.0500000e-04
   8.0700000e+02   3.1643410e+00   4.0671000e-02  -9.7750000e-03   0.0000000e+00  -1.1400000e-04   7.0000000e-05   1.0500000e-04
   8.0800000e+02   3.1682660e+00  -2.9047000e-02  -1.9564000e-02   5.6650000e-02  -1.1400000e-04   7.0000000e-05   1.0500000e-04
   8.0900000e+02   3.1721920e+00   5.8070000e-03   2.4451000e-02  -5.1500000e-03  -1.1400000e-04   7.0000000e-05   1.0500000e-04
   8.1000000e+02   3.1761180e+00   4.6481000e-02  -4.8840000e-03   4.1200000e-02  -1.1400000e-04   7.0000000e-05   1.0500000e-04
   8.1100000e+02   3.1800430e+00  -4.6480000e-02  -7.0000000e-06   2.0600000e-02  -1.1400000e-04   7.0000000e-05   1.0500000e-04
   8.1200000e+02   3.1839700e+00   5.8101000e-02  -9.7710000e-03   0.0000000e+00  -1.1400000e-04   7.0000000e-05   1.0500000e-04
   8.1300000e+02   3.1878950e+00   1.1621000e-02  -9.7780000e-03   0.0000000e+00  -1.1400000e-04   7.0000000e-05   1.0500000e-04
   8.1400000e+02   3.1918200e+00   3.4861000e-02  -4.8850000e-03  -2.5750000e-02  -1.1400000e-04   7.0000000e-05   1.0500000e-04
   8.1500000e+02   3.1957460e+00   1.1616000e-02   2.9342000e-02  -4.6350000e-02  -1.1400000e-04   7.0000000e-05   1.0500000e-04
   8.1600000e+02   3.1996720e+00   2.9052000e-02  -1.4666000e-02  -1.0300000e-02  -1.1400000e-04   7.0000000e-05   1.0500000e-04
   8.1700000e+02   3.2035980e+00   8.1339000e-02   4.9020000e-03  -5.1500000e-02  -1.1400000e-04   7.0000000e-05   1.0500000e-04
   8.1800000e+02   3.2075240e+00   2.9052000e-02  -1.4666000e-02   1.0300000e-02  -1.1400000e-04   7.0000000e-05   1.0500000e-04
   8.1900000e+02   3.2114490e+00   3.4856000e-02   2.4455000e-02  -5.6650000e-02  -1.1400000e-04   7.0000000e-05   1.0500000e-04
   8.2000000e+02   3.2153740e+00   1.1621000e-02  -4.8880000e-03   0.0000000e+00  -1.1400000e-04   7.0000000e-05   1.0500000e-04
   8.2100000e+02   3.2193010e+00   1.1619000e-02   4.8920000e-03   2.0600000e-02  -1.1400000e-04   7.0000000e-05   1.0500000e-04
   8.2200000e+02   3.2232250e+00   5.8050000e-03   3.4231000e-02   3.6050000e-02  -1.1400000e-04   7.0000000e-05   1.0500000e-04
   8.2300000e+02   3.2271500e+00  -1.1627000e-02   4.8898000e-02   3.0900000e-02  -1.1400000e-04   7.0000000e-05   1.0500000e-04
   8.2400000e+02   3.2310760e+00  -5.8050000e-03  -3.4231000e-02   3.0900000e-02  -1.1400000e-04   7.0000000e-05   1.0500000e-04
   8.2500000e+02   3.2350020e+00  -2.3236000e-02  -2.9343000e-02   2.5750000e-02  -1.1400000e-04   7.0000000e-05   1.0500000e-04
   8.2600000e+02   3.2389280e+00   1.1624000e-02  -2.4448000e-02   2.0600000e-02  -1.1400000e-04   7.0000000e-05   1.0500000e-04
   8.2700000e+02   3.2428540e+00  -1.0000000e-06   9.7800000e-03   4.6350000e-02  -1.1400000e-04   7.0000000e-05   1.0500000e-04
   8.2800000e+02   3.2467790e+00   1.1619000e-02   4.8920000e-03  -2.0600000e-02  -1.1400000e-04   7.0000000e-05   1.0500000e-04
   8.2900000e+02   3.2507050e+00  -2.3244000e-02   2.9337000e-02  -1.0300000e-02  -1.1400000e-04   7.0000000e-05   1.0500000e-04
   8.3000000e+02   3.2546310e+00   1.7435000e-02  -3.4227000e-02  -1.0300000e-02  -1.1400000e-04   7.0000000e-05   1.0500000e-04
   8.3100000e+02   3.2585580e+00  -4.6477000e-02  -1.9567000e-02  -1.0300000e-02  -1.1400000e-04   7.0000000e-05   1.0500000e-04
   8.3200000e+02   3.2624830e+00  -5.8140000e-03   2.9339000e-02  -3.0900000e-02  -1.1400000e-04   7.0000000e-05   1.0500000e-04
   8.3300000e+02   3.2664090e+00   5.2286000e-02   2.9348000e-02  -2.5750000e-02  -1.1400000e-04   7.0000000e-05   1.0500000e-04
   8.3400000e+02   3.2703330e+00   1.7429000e-02   4.8930000e-03  -6.1800000e-02  -1.1400000e-04   7.0000000e-05   1.0500000e-04
   8.3500000e+02   3.2742600e+00   1.1623000e-02  -1.9558000e-02  -5.1500000e-03  -1.1400000e-04   7.0000000e-05   1.0500000e-04
   8.3600000e+02   3.2781850e+00  -1.1624000e-02   2.9338000e-02  -2.5750000e-02  -1.1400000e-04   7.0000000e-05   1.0500000e-04
   8.3700000e+02   3.2821090e+00  -1.7434000e-02   2.9338000e-02   3.6050000e-02  -1.1400000e-04   7.0000000e-05   1.0500000e-04
   8.3800000e+02   3.2860360e+00   1.7424000e-02   4.4012000e-02  -1.0300000e-02  -1.1400000e-04   7.0000000e-05   1.0500000e-04
   8.3900000e+02   3.2899620e+00  -5.8110000e-03   9.7790000e-03   4.1200000e-02  -1.1400000e-04   7.0000000e-05   1.0500000e-04
   8.4000000e+02   3.2938870e+00  -3.4867000e-02   4.8895000e-02   0.0000000e+00  -1.1400000e-04   7.0000000e-05   1.0500000e-04
   8.4100000e+02   3.2978140e+00  -2.3243000e-02   1.9557000e-02   3.0900000e-02  -1.1400000e-04   7.0000000e-05   1.0500000e-04
   8.4200000e+02   3.3017390e+00   1.7429000e-02   4.8930000e-03  -2.0600000e-02  -1.1400000e-04   7.0000000e-05   1.0500000e-04
   8.4300000e+02   3.3056640e+00  -1.1623000e-02   1.9558000e-02   2.0600000e-02  -1.1400000e-04   7.0000000e-05   1.0500000e-04
   8.4400000e+02   3.3095900e+00  -1.1624000e-02   2.4448000e-02  -1.0300000e-02  -1.1400000e-04   7.0000000e-05   1.0500000e-04
   8.4500000e+02   3.3135160e+00   1.7427000e-02   1.9563000e-02  -1.0300000e-02  -1.1400000e-04   7.0000000e-05   1.0500000e-04
   8.4600000e+02   3.3174410e+00  -1.1626000e-02   4.4008000e-02   0.0000000e+00  -1.1400000e-04   7.0000000e-05   1.0500000e-04
   8.4700000e+02   3.3213670e+00   6.3913000e-02  -1.9551000e-02  -3.0900000e-02  -1.1400000e-04   7.0000000e-05   1.0500000e-04
   8.4800000e+02   3.3252930e+00  -2.9054000e-02   2.9336000e-02   0.0000000e+00  -1.1400000e-04   7.0000000e-05   1.0500000e-04
   8.4900000e+02   3.3292180e+00   1.7433000e-02  -1.9558000e-02  -1.0300000e-02  -1.1400000e-04   7.0000000e-05   1.0500000e-04
   8.5000000e+02   3.3331550e+00  -1.7432000e-02   1.4668000e-02   0.0000000e+00  -1.1400000e-04   7.0000000e-05   1.0500000e-04
   8.5100000e+02   3.3370690e+00   1.1614000e-02   4.4012000e-02  -2.0600000e-02  -1.1400000e-04   7.0000000e-05   1.0500000e-04
   8.5200000e+02   3.3409960e+00  -5.0000000e-06   3.9120000e-02  -5.1500000e-03  -1.1400000e-04   7.0000000e-05   1.0500000e-04
   8.5300000e+02   3.3449210e+00   1.7432000e-02  -1.4668000e-02  -2.0600000e-02  -1.1400000e-04   7.0000000e-05   1.0500000e-04
   8.5400000e+02   3.3488460e+00   4.6480000e-02   6.0000000e-06   5.1500000e-03  -1.1400000e-04   7.0000000e-05   1.0500000e-04
   8.5500000e+02   3.3527720e+00   1.0000000e-06  -9.7800000e-03  -3.0900000e-02  -1.1400000e-04   7.0000000e-05   1.0500000e-04
   8.5600000e+02   3.3567170e+00   4.0667000e-02   1.9566000e-02   3.6050000e-02  -1.1400000e-04   7.0000000e-05   1.0500000e-04
   8.5700000e+02   3.3606220e+00   2.9041000e-02   6.3574000e-02   0.0000000e+00  -1.1400000e-04   7.0000000e-05   1.0500000e-04
   8.5800000e+02   3.3645490e+00   1.1613000e-02   4.8902000e-02   1.0300000e-02  -1.1400000e-04   7.0000000e-05   1.0500000e-04
   8.5900000e+02   3.3684750e+00  -5.8200000e-03   6.8459000e-02  -2.0600000e-02  -1.1400000e-04   7.0000000e-05   1.0500000e-04
   8.6000000e+02   3.3724000e+00   1.1621000e-02  -9.7780000e-03  -2.5750000e-02  -1.1400000e-04   7.0000000e-05   1.0500000e-04
   8.6100000e+02   3.3763270e+00   1.7432000e-02  -1.4667000e-02  -4.6350000e-02  -1.1400000e-04   7.0000000e-05   1.0500000e-04
   8.6200000e+02   3.3802530e+00  -5.2294000e-02   2.9332000e-02  -1.0300000e-02  -1.1400000e-04   7.0000000e-05   1.0500000e-04
   8.6300000e+02   3.3841780e+00   1.7420000e-02   6.8463000e-02  -5.1500000e-03  -1.1400000e-04   7.0000000e-05   1.0500000e-04
   8.6400000e+02   3.3881020e+00   6.3910000e-02   9.0000000e-06  -6.1800000e-02  -1.1400000e-04   7.0000000e-05   1.0500000e-04
   8.6500000e+02   3.3920290e+00   2.9049000e-02   4.8940000e-03   2.0600000e-02  -1.1400000e-04   7.0000000e-05   1.0500000e-04
   8.6600000e+02   3.3959530e+00   2.3240000e-02   3.0000000e-06  -3.0900000e-02  -1.1400000e-04   7.0000000e-05   1.0500000e-04
   8.6700000e+02   3.3998840e+00  -5.8130000e-03   2.4449000e-02   1.0300000e-02  -1.1400000e-04   7.0000000e-05   1.0500000e-04
   8.6800000e+02   3.4038050e+00   1.7427000e-02   1.9562000e-02   5.1500000e-03  -1.1400000e-04   7.0000000e-05   1.0500000e-04
   8.6900000e+02   3.4077310e+00  -4.6487000e-02   4.8894000e-02   0.0000000e+00  -1.1400000e-04   7.0000000e-05   1.0500000e-04
   8.7000000e+02   3.4116560e+00   1.1623000e-02  -1.9558000e-02   2.0600000e-02  -1.1400000e-04   7.0000000e-05   1.0500000e-04
   8.7100000e+02   3.4155810e+00   1.1619000e-02   9.7820000e-03  -2.5750000e-02  -1.1400000e-04   7.0000000e-05   1.0500000e-04
   8.7200000e+02   3.4195080e+00   2.3238000e-02   1.4673000e-02   5.1500000e-03  -1.1400000e-04   7.0000000e-05   1.0500000e-04
   8.7300000e+02   3.4234340e+00  -2.3240000e-02  -3.0000000e-06   1.5450000e-02  -1.1400000e-04   7.0000000e-05   1.0500000e-04
   8.7400000e+02   3.4273600e+00  -5.8110000e-03   9.7790000e-03   5.1500000e-03  -1.1400000e-04   7.0000000e-05   1.0500000e-04
   8.7500000e+02   3.4312850e+00   3.4856000e-02   2.9345000e-02  -5.1500000e-03  -1.1400000e-04   7.0000000e-05   1.0500000e-04
   8.7600000e+02   3.4352110e+00  -5.8180000e-03   5.3789000e-02  -3.6050000e-02  -1.1400000e-04   7.0000000e-05   1.0500000e-04
   8.7700000e+02   3.4391370e+00  -1.1621000e-02   9.7780000e-03  -2.5750000e-02  -1.1400000e-04   7.0000000e-05   1.0500000e-04
   8.7800000e+02   3.4430620e+00  -2.9059000e-02   5.8676000e-02  -4.1200000e-02  -1.1400000e-04   7.0000000e-05   1.0500000e-04
   8.7900000e+02   3.4469880e+00   1.7429000e-02   4.8920000e-03  -5.1500000e-02  -1.1400000e-04   7.0000000e-05   1.0500000e-04
   8.8000000e+02   3.4509130e+00  -2.9051000e-02   4.8860000e-03  -5.1500000e-03  -1.1400000e-04   7.0000000e-05   1.0500000e-04
   8.8100000e+02   3.4548380e+00  -1.1625000e-02   3.9118000e-02  -4.1200000e-02  -1.1400000e-04   7.0000000e-05   1.0500000e-04
   8.8200000e+02   3.4587640e+00  -4.6488000e-02   5.8674000e-02   1.0300000e-02  -1.1400000e-04   7.0000000e-05   1.0500000e-04
   8.8300000e+02   3.4626900e+00  -5.8070000e-03  -1.9561000e-02  -5.1500000e-03  -1.1400000e-04   7.0000000e-05   1.0500000e-04
   8.8400000e+02   3.4666160e+00   1.7428000e-02   1.4672000e-02   0.0000000e+00  -1.1400000e-04   7.0000000e-05   1.0500000e-04
   8.8500000e+02   3.4705410e+00   2.9047000e-02   1.9564000e-02   1.0300000e-02  -1.1400000e-04   7.0000000e-05   1.0500000e-04
   8.8600000e+02   3.4744660e+00  -1.1625000e-02   3.4228000e-02  -1.0300000e-02  -1.1400000e-04   7.0000000e-05   1.0500000e-04
   8.8700000e+02   3.4783930e+00   5.8060000e-03   2.4451000e-02   2.0600000e-02  -1.1400000e-04   7.0000000e-05   1.0500000e-04
   8.8800000e+02   3.4823180e+00  -1.1629000e-02   6.3568000e-02  -2.0600000e-02  -1.1400000e-04   7.0000000e-05   1.0500000e-04
   8.8900000e+02   3.4862440e+00   4.6475000e-02   3.4237000e-02   1.5450000e-02  -1.1400000e-04   7.0000000e-05   1.0500000e-04
   8.9000000e+02   3.4901710e+00  -3.4858000e-02  -1.4675000e-02  -2.5750000e-02  -1.1400000e-04   7.0000000e-05   1.0500000e-04
   8.9100000e+02   3.4940950e+00   1.7434000e-02  -2.4447000e-02   2.0600000e-02  -1.1400000e-04   7.0000000e-05   1.0500000e-04
   8.9200000e+02   3.4980210e+00  -2.3245000e-02   3.4227000e-02  -4.6350000e-02  -1.1400000e-04   7.0000000e-05   1.0500000e-04
   8.9300000e+02   3.5019480e+00   5.7990000e-03   7.3351000e-02  -3.6050000e-02  -1.1400000e-04   7.0000000e-05   1.0500000e-04
   8.9400000e+02   3.5058730e+00  -2.9053000e-02   1.9556000e-02  -2.5750000e-02  -1.1400000e-04   7.0000000e-05   1.0500000e-04
   8.9500000e+02   3.5097970e+00  -2.9055000e-02   3.9116000e-02   1.5450000e-02  -1.1400000e-04   7.0000000e-05   1.0500000e-04
   8.9600000e+02   3.5137230e+00  -3.4859000e-02  -9.7850000e-03  -3.0900000e-02  -1.1400000e-04   7.0000000e-05   1.0500000e-04
   8.9700000e+02   3.5176560e+00   1.7427000e-02   2.4452000e-02  -1.0300000e-02  -1.1400000e-04   7.0000000e-05   1.0500000e-04
   8.9800000e+02   3.5215750e+00  -2.9054000e-02   2.9336000e-02  -1.0300000e-02  -1.1400000e-04   7.0000000e-05   1.0500000e-04
   8.9900000e+02   3.5255010e+00  -3.4867000e-02   5.3785000e-02   5.1500000e-03  -1.1400000e-04   7.0000000e-05   1.0500000e-04
   9.0000000e+02   3.5294250e+00  -2.9053000e-02   1.9556000e-02  -1.0300000e-02  -1.1400000e-04   7.0000000e-05   1.0500000e-04
   9.0100000e+02   3.5333510e+00   0.0000000e+00   0.0000000e+00   0.0000000e+00  -1.1400000e-04   7.0000000e-05   1.0500000e-04
   9.0200000e+02   3.5372770e+00   1.7431000e-02  -9.7770000e-03   3.0900000e-02  -1.1400000e-04   7.0000000e-05   1.0500000e-04
   9.0300000e+02   3.5412040e+00   1.1616000e-02   2.9342000e-02  -1.5450000e-02  -1.1400000e-04   7.0000000e-05   1.0500000e-04
   9.0400000e+02   3.5451450e+00   1.0000000e-06  -4.8900000e-03   2.5750000e-02  -1.1400000e-04   7.0000000e-05   1.0500000e-04
   9.0500000e+02   3.5490550e+00   1.1616000e-02   2.9342000e-02  -2.5750000e-02  -1.1400000e-04   7.0000000e-05   1.0500000e-04
   9.0600000e+02   3.5529810e+00   4.0674000e-02  -2.4444000e-02   2.0600000e-02  -1.1400000e-04   7.0000000e-05   1.0500000e-04
   9.0700000e+02   3.5569060e+00   2.3239000e-02   4.8930000e-03  -4.1200000e-02  -1.1400000e-04   7.0000000e-05   1.0500000e-04
   9.0800000e+02   3.5608320e+00   4.0662000e-02   5.8685000e-02   2.0600000e-02  -1.1400000e-04   7.0000000e-05   1.0500000e-04
   9.0900000e+02   3.5647570e+00   3.0000000e-06  -2.4450000e-02  -4.1200000e-02  -1.1400000e-04   7.0000000e-05   1.0500000e-04
   9.1000000e+02   3.5686820e+00   1.7429000e-02   4.8920000e-03  -5.1500000e-03  -1.1400000e-04   7.0000000e-05   1.0500000e-04
   9.1100000e+02   3.5726080e+00   1.1612000e-02   5.8682000e-02  -2.5750000e-02  -1.1400000e-04   7.0000000e-05   1.0500000e-04
   9.1200000e+02   3.5765340e+00  -3.4869000e-02   6.8455000e-02   0.0000000e+00  -1.1400000e-04   7.0000000e-05   1.0500000e-04
   9.1300000e+02   3.5804600e+00   2.9050000e-02   4.0000000e-06  -1.5450000e-02  -1.1400000e-04   7.0000000e-05   1.0500000e-04
   9.1400000e+02   3.5843920e+00  -4.0670000e-02  -5.0000000e-06  -2.0600000e-02  -1.1400000e-04   7.0000000e-05   1.0500000e-04
   9.1500000e+02   3.5883100e+00   2.3243000e-02  -1.9557000e-02   1.5450000e-02  -1.1400000e-04   7.0000000e-05   1.0500000e-04
   9.1600000e+02   3.5922370e+00  -4.0000000e-06   2.9340000e-02   1.0300000e-02  -1.1400000e-04   7.0000000e-05   1.0500000e-04
   9.1700000e+02   3.5961630e+00   1.7431000e-02  -4.8870000e-03  -5.1500000e-03  -1.1400000e-04   7.0000000e-05   1.0500000e-04
   9.1800000e+02   3.6000880e+00   1.1613000e-02   4.8902000e-02  -5.1500000e-03  -1.1400000e-04   7.0000000e-05   1.0500000e-04
   9.1900000e+02   3.6040140e+00   4.0676000e-02  -4.4004000e-02   1.5450000e-02  -1.1400000e-04   7.0000000e-05   1.0500000e-04
   9.2000000e+02   3.6079390e+00  -1.7426000e-02  -2.4453000e-02  -3.0900000e-02  -1.1400000e-04   7.0000000e-05   1.0500000e-04
   9.2100000e+02   3.6118650e+00  -5.8150000e-03   3.4229000e-02   2.0600000e-02  -1.1400000e-04   7.0000000e-05   1.0500000e-04
   9.2200000e+02   3.6157920e+00  -1.7435000e-02   3.4227000e-02  -2.5750000e-02  -1.1400000e-04   7.0000000e-05   1.0500000e-04
   9.2300000e+02   3.6197150e+00  -1.1622000e-02   1.4668000e-02   3.6050000e-02  -1.1400000e-04   7.0000000e-05   1.0500000e-04
   9.2400000e+02   3.6236410e+00   5.2290000e-02   7.0000000e-06  -3.6050000e-02  -1.1400000e-04   7.0000000e-05   1.0500000e-04
   9.2500000e+02   3.6275670e+00   1.7427000e-02   2.4452000e-02  -1.0300000e-02  -1.1400000e-04   7.0000000e-05   1.0500000e-04
   9.2600000e+02   3.6314930e+00   3.4863000e-02  -1.9555000e-02  -2.5750000e-02  -1.1400000e-04   7.0000000e-05   1.0500000e-04
   9.2700000e+02   3.6354190e+00   1.1617000e-02   1.9562000e-02   0.0000000e+00  -1.1400000e-04   7.0000000e-05   1.0500000e-04
   9.2800000e+02   3.6393440e+00   3.4863000e-02  -1.9555000e-02   1.0300000e-02  -1.1400000e-04   7.0000000e-05   1.0500000e-04
   9.2900000e+02   3.6432690e+00   1.1613000e-02   5.3792000e-02   0.0000000e+00  -1.1400000e-04   7.0000000e-05   1.0500000e-04
   9.3000000e+02   3.6471950e+00   4.0672000e-02  -1.4664000e-02   2.0600000e-02  -1.1400000e-04   7.0000000e-05   1.0500000e-04
   9.3100000e+02   3.6511250e+00   4.6479000e-02   9.7870000e-03  -5.1500000e-03  -1.1400000e-04   7.0000000e-05   1.0500000e-04
   9.3200000e+02   3.6550480e+00   1.1618000e-02   1.4672000e-02   1.5450000e-02  -1.1400000e-04   7.0000000e-05   1.0500000e-04
   9.3300000e+02   3.6589730e+00  -4.0000000e-06   2.4450000e-02  -1.5450000e-02  -1.1400000e-04   7.0000000e-05   1.0500000e-04
   9.3400000e+02   3.6628990e+00   1.7430000e-02   3.0000000e-06   2.0600000e-02  -1.1400000e-04   7.0000000e-05   1.0500000e-04
   9.3500000e+02   3.6668230e+00  -5.8130000e-03   1.9559000e-02  -1.0300000e-02  -1.1400000e-04   7.0000000e-05   1.0500000e-04
   9.3600000e+02   3.6707500e+00   1.7428000e-02   1.4673000e-02   1.0300000e-02  -1.1400000e-04   7.0000000e-05   1.0500000e-04
   9.3700000e+02   3.6746750e+00   5.8070000e-03   1.9561000e-02  -2.0600000e-02  -1.1400000e-04   7.0000000e-05   1.0500000e-04
   9.3800000e+02   3.6786000e+00   2.3241000e-02  -9.7770000e-03   1.5450000e-02  -1.1400000e-04   7.0000000e-05   1.0500000e-04
   9.3900000e+02   3.6825250e+00  -3.4857000e-02  -1.9565000e-02  -3.0900000e-02  -1.1400000e-04   7.0000000e-05   1.0500000e-04
   9.4000000e+02   3.6864520e+00   1.1615000e-02   3.4232000e-02   5.1500000e-03  -1.1400000e-04   7.0000000e-05   1.0500000e-04
   9.4100000e+02   3.6903780e+00  -2.0000000e-06   1.4670000e-02  -1.5450000e-02  -1.1400000e-04   7.0000000e-05   1.0500000e-04
   9.4200000e+02   3.6943040e+00   3.4855000e-02   3.4235000e-02   1.0300000e-02  -1.1400000e-04   7.0000000e-05   1.0500000e-04
   9.4300000e+02   3.6982280e+00   5.8130000e-03  -2.4449000e-02  -1.0300000e-02  -1.1400000e-04   7.0000000e-05   1.0500000e-04
   9.4400000e+02   3.7021540e+00  -5.8090000e-03  -4.8910000e-03  -5.1500000e-03  -1.1400000e-04   7.0000000e-05   1.0500000e-04
   9.4500000e+02   3.7060810e+00   5.8140000e-03  -2.4449000e-02   2.5750000e-02  -1.1400000e-04   7.0000000e-05   1.0500000e-04
   9.4600000e+02   3.7100060e+00  -2.9054000e-02   2.9336000e-02  -5.1500000e-03  -1.1400000e-04   7.0000000e-05   1.0500000e-04
   9.4700000e+02   3.7139320e+00   2.3234000e-02   4.4013000e-02   2.0600000e-02  -1.1400000e-04   7.0000000e-05   1.0500000e-04
   9.4800000e+02   3.7178580e+00   2.3237000e-02   1.9563000e-02   0.0000000e+00  -1.1400000e-04   7.0000000e-05   1.0500000e-04
   9.4900000e+02   3.7217830e+00   1.7431000e-02  -4.8870000e-03   1.0300000e-02  -1.1400000e-04   7.0000000e-05   1.0500000e-04
   9.5000000e+02   3.7257090e+00   3.4863000e-02  -1.9555000e-02  -2.5750000e-02  -1.1400000e-04   7.0000000e-05   1.0500000e-04
   9.5100000e+02   3.7296350e+00   2.3236000e-02   2.4453000e-02  -2.0600000e-02  -1.1400000e-04   7.0000000e-05   1.0500000e-04
   9.5200000e+02   3.7335590e+00   4.0674000e-02  -2.4444000e-02  -3.0900000e-02  -1.1400000e-04   7.0000000e-05   1.0500000e-04
   9.5300000e+02   3.7374850e+00  -1.7432000e-02   1.4668000e-02   1.0300000e-02  -1.1400000e-04   7.0000000e-05   1.0500000e-04
   9.5400000e+02   3.7414110e+00  -5.8110000e-03   4.8890000e-03  -2.0600000e-02  -1.1400000e-04   7.0000000e-05   1.0500000e-04
   9.5500000e+02   3.7453690e+00  -5.8100000e-03  -1.0000000e-06  -5.1500000e-03  -1.1400000e-04   7.0000000e-05   1.0500000e-04
   9.5600000e+02   3.7492630e+00   2.3238000e-02   1.4673000e-02  -2.5750000e-02  -1.1400000e-04   7.0000000e-05   1.0500000e-04
   9.5700000e+02   3.7531880e+00   1.1616000e-02   2.9342000e-02   5.1500000e-03  -1.1400000e-04   7.0000000e-05   1.0500000e-04
   9.5800000e+02   3.7571130e+00   2.9047000e-02   2.4454000e-02   1.0300000e-02  -1.1400000e-04   7.0000000e-05   1.0500000e-04
   9.5900000e+02   3.7610390e+00  -4.6484000e-02   2.9333000e-02   1.5450000e-02  -1.1400000e-04   7.0000000e-05   1.0500000e-04
   9.6000000e+02   3.7649650e+00   2.3239000e-02   9.7830000e-03  -1.5450000e-02  -1.1400000e-04   7.0000000e-05   1.0500000e-04
   9.6100000e+02   3.7688910e+00   1.1623000e-02  -1.9558000e-02   3.0900000e-02  -1.1400000e-04   7.0000000e-05   1.0500000e-04
   9.6200000e+02   3.7728170e+00   5.2286000e-02   2.4458000e-02  -1.5450000e-02  -1.1400000e-04   7.0000000e-05   1.0500000e-04
   9.6300000e+02   3.7767430e+00   1.1624000e-02  -2.4448000e-02  -2.0600000e-02  -1.1400000e-04   7.0000000e-05   1.0500000e-04
   9.6400000e+02   3.7806670e+00   1.7425000e-02   3.4233000e-02   1.0300000e-02  -1.1400000e-04   7.0000000e-05   1.0500000e-04
   9.6500000e+02   3.7845940e+00   2.9051000e-02  -4.8860000e-03  -2.0600000e-02  -1.1400000e-04   7.0000000e-05   1.0500000e-04
   9.6600000e+02   3.7885190e+00  -5.8110000e-03   4.8890000e-03   5.1500000e-03  -1.1400000e-04   7.0000000e-05   1.0500000e-04
   9.6700000e+02   3.7924440e+00   4.0670000e-02   6.0000000e-06  -4.6350000e-02  -1.1400000e-04   7.0000000e-05   1.0500000e-04
   9.6800000e+02   3.7963690e+00  -2.9051000e-02   9.7760000e-03  -2.5750000e-02  -1.1400000e-04   7.0000000e-05   1.0500000e-04
   9.6900000e+02   3.8002960e+00   1.7431000e-02  -4.8880000e-03  -6.1800000e-02  -1.1400000e-04   7.0000000e-05   1.0500000e-04
   9.7000000e+02   3.8042210e+00  -3.4868000e-02   5.8675000e-02   2.0600000e-02  -1.1400000e-04   7.0000000e-05   1.0500000e-04
   9.7100000e+02   3.8081470e+00   4.0665000e-02   3.4235000e-02  -2.0600000e-02  -1.1400000e-04   7.0000000e-05   1.0500000e-04
   9.7200000e+02   3.8120720e+00   4.0670000e-02   5.0000000e-06   1.5450000e-02  -1.1400000e-04   7.0000000e-05   1.0500000e-04
   9.7300000e+02   3.8159980e+00   2.9053000e-02  -2.4446000e-02  -2.5750000e-02  -1.1400000e-04   7.0000000e-05   1.0500000e-04
   9.7400000e+02   3.8199240e+00   4.0669000e-02   9.7860000e-03   2.0600000e-02  -1.1400000e-04   7.0000000e-05   1.0500000e-04
   9.7500000e+02   3.8238500e+00  -1.7433000e-02   1.9557000e-02  -2.0600000e-02  -1.1400000e-04   7.0000000e-05   1.0500000e-04
   9.7600000e+02   3.8277760e+00   4.6473000e-02   4.8907000e-02   4.1200000e-02  -1.1400000e-04   7.0000000e-05   1.0500000e-04
   9.7700000e+02   3.8317020e+00  -2.3250000e-02   6.8457000e-02  -5.1500000e-03  -1.1400000e-04   7.0000000e-05   1.0500000e-04
   9.7800000e+02   3.8356590e+00   2.9046000e-02   2.9344000e-02  -4.1200000e-02  -1.1400000e-04   7.0000000e-05   1.0500000e-04
   9.7900000e+02   3.8395530e+00  -4.0667000e-02  -1.9566000e-02   1.5450000e-02  -1.1400000e-04   7.0000000e-05   1.0500000e-04
   9.8000000e+02   3.8434790e+00  -3.4859000e-02  -9.7850000e-03  -3.6050000e-02  -1.1400000e-04   7.0000000e-05   1.0500000e-04
   9.8100000e+02   3.8474030e+00  -6.0000000e-06   4.4010000e-02   3.0900000e-02  -1.1400000e-04   7.0000000e-05   1.0500000e-04
   9.8200000e+02   3.8513290e+00  -2.9057000e-02   4.8896000e-02  -4.6350000e-02  -1.1400000e-04   7.0000000e-05   1.0500000e-04
   9.8300000e+02   3.8552540e+00   4.6475000e-02   3.4236000e-02   5.1500000e-03  -1.1400000e-04   7.0000000e-05   1.0500000e-04
   9.8400000e+02   3.8591800e+00  -5.8140000e-03   2.9339000e-02  -6.1800000e-02  -1.1400000e-04   7.0000000e-05   1.0500000e-04
   9.8500000e+02   3.8631060e+00   1.1617000e-02   1.9562000e-02   5.1500000e-03  -1.1400000e-04   7.0000000e-05   1.0500000e-04
   9.8600000e+02   3.8670320e+00  -2.3241000e-02   9.7770000e-03  -4.6350000e-02  -1.1400000e-04   7.0000000e-05   1.0500000e-04
   9.8700000e+02   3.8709570e+00   2.3235000e-02   3.9123000e-02   2.5750000e-02  -1.1400000e-04   7.0000000e-05   1.0500000e-04
   9.8800000e+02   3.8748830e+00  -1.1625000e-02   3.9118000e-02  -1.0300000e-02  -1.1400000e-04   7.0000000e-05   1.0500000e-04
   9.8900000e+02   3.8788090e+00  -1.7427000e-02  -1.9563000e-02   4.1200000e-02  -1.1400000e-04   7.0000000e-05   1.0500000e-04
   9.9000000e+02   3.8827350e+00   1.1618000e-02   1.4672000e-02   1.0300000e-02  -1.1400000e-04   7.0000000e-05   1.0500000e-04
   9.9100000e+02   3.8866610e+00   5.8110000e-03  -4.8890000e-03   4.1200000e-02  -1.1400000e-04   7.0000000e-05   1.0500000e-04
   9.9200000e+02   3.8905860e+00  -3.4864000e-02   2.9335000e-02   2.5750000e-02  -1.1400000e-04   7.0000000e-05   1.0500000e-04
   9.9300000e+02   3.8945110e+00  -1.7431000e-02   4.8870000e-03   6.6950000e-02  -1.1400000e-04   7.0000000e-05   1.0500000e-04
   9.9400000e+02   3.8984380e+00  -3.0000000e-06   1.9560000e-02   1.5450000e-02  -1.1400000e-04   7.0000000e-05   1.0500000e-04
   9.9500000e+02   3.9023690e+00  -2.3246000e-02   3.9117000e-02   4.1200000e-02  -1.1400000e-04   7.0000000e-05   1.0500000e-04
   9.9600000e+02   3.9062870e+00   5.8100000e-03   1.0000000e-06   3.0900000e-02  -1.1400000e-04   7.0000000e-05   1.0500000e-04
   9.9700000e+02   3.9102130e+00  -1.1623000e-02   1.9558000e-02   3.6050000e-02  -1.1400000e-04   7.0000000e-05   1.0500000e-04
   9.9800000e+02   3.9141400e+00   1.1623000e-02  -1.9558000e-02   4.6350000e-02  -1.1400000e-04   7.0000000e-05   1.0500000e-04
   9.9900000e+02   3.9180650e+00   5.8100000e-03   1.0000000e-06  -3.6050000e-02  -1.1400000e-04   7.0000000e-05   1.0500000e-04
   1.0000000e+03   3.9219910e+00   1.1619000e-02   9.7820000e-03   2.0600000e-02  -1.1400000e-04   7.0000000e-05   1.0500000e-04
   1.0010000e+03   3.9259150e+00  -1.7435000e-02   3.4228000e-02  -3.6050000e-02  -1.1400000e-04   7.0000000e-05   1.0500000e-04
   1.0020000e+03   3.9298420e+00   5.2291000e-02  -9.7730000e-03   1.0300000e-02  -1.1400000e-04   7.0000000e-05   1.0500000e-04
   1.0030000e+03   3.9337680e+00  -5.8100000e-03  -1.0000000e-06   0.0000000e+00  -1.1400000e-04   7.0000000e-05   1.0500000e-04
   1.0040000e+03   3.9376940e+00   4.0671000e-02  -4.8840000e-03   2.5750000e-02  -1.1400000e-04   7.0000000e-05   1.0500000e-04
   1.0050000e+03   3.9416200e+00  -3.4858000e-02  -1.4675000e-02   2.5750000e-02  -1.1400000e-04   7.0000000e-05   1.0500000e-04
   1.0060000e+03   3.9455450e+00  -6.3918000e-02   5.3781000e-02   4.1200000e-02  -1.1400000e-04   7.0000000e-05   1.0500000e-04
   1.0070000e+03   3.9494760e+00  -5.8140000e-03   2.4449000e-02   1.0300000e-02  -1.1400000e-04   7.0000000e-05   1.0500000e-04
   1.0080000e+03   3.9533970e+00  -2.3236000e-02  -2.4453000e-02   3.0900000e-02  -1.1400000e-04   7.0000000e-05   1.0500000e-04
   1.0090000e+03   3.9573220e+00   3.4865000e-02  -3.4225000e-02   2.0600000e-02  -1.1400000e-04   7.0000000e-05   1.0500000e-04
   1.0100000e+03   3.9612470e+00  -3.4867000e-02   4.8895000e-02   5.1500000e-03  -1.1400000e-04   7.0000000e-05   1.0500000e-04
   1.0110000e+03   3.9651720e+00   5.8040000e-03   4.4011000e-02   5.1500000e-03  -1.1400000e-04   7.0000000e-05   1.0500000e-04
   1.0120000e+03   3.9690990e+00   1.7426000e-02   2.9343000e-02   4.6350000e-02  -1.1400000e-04   7.0000000e-05   1.0500000e-04
   1.0130000e+03   3.9730240e+00   1.7429000e-02   4.8920000e-03   2.5750000e-02  -1.1400000e-04   7.0000000e-05   1.0500000e-04
   1.0140000e+03   3.9769500e+00   5.8080000e-03   1.4671000e-02   4.6350000e-02  -1.1400000e-04   7.0000000e-05   1.0500000e-04
   1.0150000e+03   3.9808760e+00   3.4862000e-02  -1.4665000e-02   0.0000000e+00  -1.1400000e-04   7.0000000e-05   1.0500000e-04
   1.0160000e+03   3.9848010e+00   4.0675000e-02  -3.4225000e-02  -3.0900000e-02  -1.1400000e-04   7.0000000e-05   1.0500000e-04
   1.0170000e+03   3.9887270e+00   4.0668000e-02   1.4675000e-02   1.5450000e-02  -1.1400000e-04   7.0000000e-05   1.0500000e-04
   1.0180000e+03   3.9926530e+00   2.3237000e-02   1.9563000e-02  -1.5450000e-02  -1.1400000e-04   7.0000000e-05   1.0500000e-04
   1.0190000e+03   3.9965780e+00   1.7425000e-02   3.4233000e-02   3.0900000e-02  -1.1400000e-04   7.0000000e-05   1.0500000e-04
   1.0200000e+03   4.0005050e+00   6.3909000e-02   4.8990000e-03   0.0000000e+00  -1.1400000e-04   7.0000000e-05   1.0500000e-04
   1.0210000e+03   4.0044310e+00  -1.7434000e-02   2.4447000e-02   4.6350000e-02  -1.1400000e-04   7.0000000e-05   1.0500000e-04
   1.0220000e+03   4.0083550e+00   3.4859000e-02   4.8950000e-03  -5.1500000e-03  -1.1400000e-04   7.0000000e-05   1.0500000e-04
   1.0230000e+03   4.0122820e+00   6.3905000e-02   3.4239000e-02   3.6050000e-02  -1.1400000e-04   7.0000000e-05   1.0500000e-04
   1.0240000e+03   4.0162050e+00   4.0669000e-02   4.8960000e-03  -5.1500000e-03  -1.1400000e-04   7.0000000e-05   1.0500000e-04
   1.0250000e+03   4.0201310e+00   5.2289000e-02   9.7880000e-03   6.6950000e-02  -1.1400000e-04   7.0000000e-05   1.0500000e-04
   1.0260000e+03   4.0240570e+00   1.7426000e-02   2.9343000e-02   2.5750000e-02  -1.1400000e-04   7.0000000e-05   1.0500000e-04
   1.0270000e+03   4.0279830e+00   6.3909000e-02   9.7890000e-03   5.6650000e-02  -1.1400000e-04   7.0000000e-05   1.0500000e-04
   1.0280000e+03   4.0319090e+00  -3.4864000e-02   2.9335000e-02   2.0600000e-02  -1.1400000e-04   7.0000000e-05   1.0500000e-04
   1.0290000e+03   4.0358340e+00   4.6477000e-02   2.4456000e-02   5.6650000e-02  -1.1400000e-04   7.0000000e-05   1.0500000e-04
   1.0300000e+03   4.0397590e+00  -4.0675000e-02   3.9115000e-02   1.5450000e-02  -1.1400000e-04   7.0000000e-05   1.0500000e-04
   1.0310000e+03   4.0436850e+00   2.9046000e-02   2.9344000e-02   6.1800000e-02  -1.1400000e-04   7.0000000e-05   1.0500000e-04
   1.0320000e+03   4.0476110e+00  -2.3243000e-02   1.9557000e-02   5.1500000e-03  -1.1400000e-04   7.0000000e-05   1.0500000e-04
   1.0330000e+03   4.0515370e+00  -1.7433000e-02   1.9558000e-02  -1.5450000e-02  -1.1400000e-04   7.0000000e-05   1.0500000e-04
   1.0340000e+03   4.0554640e+00  -1.7429000e-02  -4.8930000e-03   3.6050000e-02  -1.1400000e-04   7.0000000e-05   1.0500000e-04
   1.0350000e+03   4.0593890e+00  -3.4866000e-02   3.9115000e-02   1.5450000e-02  -1.1400000e-04   7.0000000e-05   1.0500000e-04
   1.0360000e+03   4.0633130e+00  -6.0000000e-06   3.9120000e-02   3.6050000e-02  -1.1400000e-04   7.0000000e-05   1.0500000e-04
   1.0370000e+03   4.0672400e+00  -3.4872000e-02   8.3125000e-02   1.0300000e-02  -1.1400000e-04   7.0000000e-05   1.0500000e-04
   1.0380000e+03   4.0711660e+00  -2.3237000e-02  -1.9563000e-02   8.2400000e-02  -1.1400000e-04   7.0000000e-05   1.0500000e-04
   1.0390000e+03   4.0750900e+00  -3.4859000e-02  -9.7850000e-03  -5.1500000e-03  -1.1400000e-04   7.0000000e-05   1.0500000e-04
   1.0400000e+03   4.0790160e+00  -2.9054000e-02   2.4446000e-02   5.1500000e-02  -1.1400000e-04   7.0000000e-05   1.0500000e-04
   1.0410000e+03   4.0829420e+00   4.6474000e-02   3.9127000e-02   1.5450000e-02  -1.1400000e-04   7.0000000e-05   1.0500000e-04
   1.0420000e+03   4.0868740e+00  -1.1619000e-02  -9.7820000e-03   1.5450000e-02  -1.1400000e-04   7.0000000e-05   1.0500000e-04
   1.0430000e+03   4.0907950e+00   6.9717000e-02   1.9569000e-02   5.1500000e-02  -1.1400000e-04   7.0000000e-05   1.0500000e-04
   1.0440000e+03   4.0947200e+00   1.1621000e-02  -9.7780000e-03   4.1200000e-02  -1.1400000e-04   7.0000000e-05   1.0500000e-04
   1.0450000e+03   4.0986450e+00   4.6484000e-02  -2.9334000e-02   3.0900000e-02  -1.1400000e-04   7.0000000e-05   1.0500000e-04
   1.0460000e+03   4.1025710e+00   1.1613000e-02   4.8902000e-02   3.0900000e-02  -1.1400000e-04   7.0000000e-05   1.0500000e-04
   1.0470000e+03   4.1064970e+00   3.4859000e-02   4.8950000e-03   0.0000000e+00  -1.1400000e-04   7.0000000e-05   1.0500000e-04
   1.0480000e+03   4.1104220e+00   6.9714000e-02   3.9130000e-02  -1.5450000e-02  -1.1400000e-04   7.0000000e-05   1.0500000e-04
   1.0490000e+03   4.1143480e+00   1.7430000e-02   3.0000000e-06   5.1500000e-03  -1.1400000e-04   7.0000000e-05   1.0500000e-04
   1.0500000e+03   4.1182730e+00   3.4863000e-02  -1.9555000e-02  -1.0300000e-02  -1.1400000e-04   7.0000000e-05   1.0500000e-04
   1.0510000e+03   4.1221990e+00   2.9048000e-02   1.4674000e-02   2.5750000e-02  -1.1400000e-04   7.0000000e-05   1.0500000e-04
   1.0520000e+03   4.1261260e+00   5.8110000e-03  -4.8890000e-03   2.0600000e-02  -1.1400000e-04   7.0000000e-05   1.0500000e-04
   1.0530000e+03   4.1300500e+00   2.9048000e-02   1.4674000e-02   4.1200000e-02  -1.1400000e-04   7.0000000e-05   1.0500000e-04
   1.0540000e+03   4.1339760e+00   5.8060000e-03   2.4451000e-02  -1.5450000e-02  -1.1400000e-04   7.0000000e-05   1.0500000e-04
   1.0550000e+03   4.1379020e+00   1.7424000e-02   3.9123000e-02   6.1800000e-02  -1.1400000e-04   7.0000000e-05   1.0500000e-04
   1.0560000e+03   4.1418270e+00  -5.8100000e-03  -1.0000000e-06   1.0300000e-02  -1.1400000e-04   7.0000000e-05   1.0500000e-04
   1.0570000e+03   4.1457530e+00  -1.7430000e-02  -2.0000000e-06   4.6350000e-02  -1.1400000e-04   7.0000000e-05   1.0500000e-04
   1.0580000e+03   4.1497110e+00  -4.0667000e-02  -2.4455000e-02   1.0300000e-02  -1.1400000e-04   7.0000000e-05   1.0500000e-04
   1.0590000e+03   4.1536090e+00   5.2285000e-02   3.4237000e-02   2.5750000e-02  -1.1400000e-04   7.0000000e-05   1.0500000e-04
   1.0600000e+03   4.1575290e+00  -1.7437000e-02   4.8898000e-02   1.0300000e-02  -1.1400000e-04   7.0000000e-05   1.0500000e-04
   1.0610000e+03   4.1614550e+00   5.8110000e-03  -4.8890000e-03   4.6350000e-02  -1.1400000e-04   7.0000000e-05   1.0500000e-04
   1.0620000e+03   4.1653810e+00   1.7427000e-02   2.4452000e-02   5.1500000e-03  -1.1400000e-04   7.0000000e-05   1.0500000e-04
   1.0630000e+03   4.1693080e+00   2.9050000e-02   4.0000000e-06   3.0900000e-02  -1.1400000e-04   7.0000000e-05   1.0500000e-04
   1.0640000e+03   4.1732330e+00   1.1621000e-02  -4.8880000e-03   1.5450000e-02  -1.1400000e-04   7.0000000e-05   1.0500000e-04
   1.0650000e+03   4.1771570e+00   2.9046000e-02   2.4454000e-02   0.0000000e+00  -1.1400000e-04   7.0000000e-05   1.0500000e-04
   1.0660000e+03   4.1810840e+00   1.1614000e-02   4.4012000e-02   2.5750000e-02  -1.1400000e-04   7.0000000e-05   1.0500000e-04
   1.0670000e+03   4.1850090e+00   1.7419000e-02   7.3353000e-02   2.5750000e-02  -1.1400000e-04   7.0000000e-05   1.0500000e-04
   1.0680000e+03   4.1889340e+00  -1.1617000e-02  -1.9562000e-02   7.7250000e-02  -1.1400000e-04   7.0000000e-05   1.0500000e-04
   1.0690000e+03   4.1928600e+00   1.0000000e-06  -4.8900000e-03  -5.1500000e-03  -1.1400000e-04   7.0000000e-05   1.0500000e-04
   1.0700000e+03   4.1967860e+00  -3.0000000e-06   1.9560000e-02   8.2400000e-02  -1.1400000e-04   7.0000000e-05   1.0500000e-04
   1.0710000e+03   4.2007120e+00   1.1615000e-02   3.4232000e-02   3.6050000e-02  -1.1400000e-04   7.0000000e-05   1.0500000e-04
   1.0720000e+03   4.2046380e+00   4.0669000e-02   4.8950000e-03   3.6050000e-02  -1.1400000e-04   7.0000000e-05   1.0500000e-04
   1.0730000e+03   4.2085620e+00  -2.3242000e-02   1.4667000e-02   1.5450000e-02  -1.1400000e-04   7.0000000e-05   1.0500000e-04
   1.0740000e+03   4.2124880e+00   6.3915000e-02  -3.4221000e-02   3.6050000e-02  -1.1400000e-04   7.0000000e-05   1.0500000e-04
   1.0750000e+03   4.2164140e+00   5.0000000e-06  -3.9120000e-02   1.0300000e-02  -1.1400000e-04   7.0000000e-05   1.0500000e-04
   1.0760000e+03   4.2203410e+00   1.1617000e-02   1.9562000e-02   4.1200000e-02  -1.1400000e-04   7.0000000e-05   1.0500000e-04
   1.0770000e+03   4.2242660e+00   1.1615000e-02   3.4232000e-02   4.1200000e-02  -1.1400000e-04   7.0000000e-05   1.0500000e-04
   1.0780000e+03   4.2281920e+00  -2.0000000e-06   1.4670000e-02   2.0600000e-02  -1.1400000e-04   7.0000000e-05   1.0500000e-04
   1.0790000e+03   4.2321170e+00   3.4866000e-02  -3.9115000e-02   3.0900000e-02  -1.1400000e-04   7.0000000e-05   1.0500000e-04
   1.0800000e+03   4.2360430e+00  -1.7433000e-02   1.9557000e-02  -1.5450000e-02  -1.1400000e-04   7.0000000e-05   1.0500000e-04
   1.0810000e+03   4.2399700e+00   4.0667000e-02   1.9566000e-02   5.6650000e-02  -1.1400000e-04   7.0000000e-05   1.0500000e-04
   1.0820000e+03   4.2438930e+00  -1.1624000e-02   2.9338000e-02   1.5450000e-02  -1.1400000e-04   7.0000000e-05   1.0500000e-04
   1.0830000e+03   4.2478190e+00  -5.8140000e-03   2.4449000e-02   6.1800000e-02  -1.1400000e-04   7.0000000e-05   1.0500000e-04
   1.0840000e+03   4.2517450e+00   5.8090000e-03   4.8910000e-03   4.1200000e-02  -1.1400000e-04   7.0000000e-05   1.0500000e-04
   1.0850000e+03   4.2556710e+00  -1.7432000e-02   1.4667000e-02   4.1200000e-02  -1.1400000e-04   7.0000000e-05   1.0500000e-04
   1.0860000e+03   4.2595970e+00  -5.8090000e-03  -4.8910000e-03   2.0600000e-02  -1.1400000e-04   7.0000000e-05   1.0500000e-04
   1.0870000e+03   4.2635220e+00  -2.9051000e-02   4.8860000e-03   3.0900000e-02  -1.1400000e-04   7.0000000e-05   1.0500000e-04
   1.0880000e+03   4.2674470e+00   1.0000000e-06  -9.7800000e-03   2.5750000e-02  -1.1400000e-04   7.0000000e-05   1.0500000e-04
   1.0890000e+03   4.2713730e+00   5.8060000e-03   2.9341000e-02   5.6650000e-02  -1.1400000e-04   7.0000000e-05   1.0500000e-04
   1.0900000e+03   4.2752990e+00   6.3903000e-02   4.8909000e-02  -1.0300000e-02  -1.1400000e-04   7.0000000e-05   1.0500000e-04
   1.0910000e+03   4.2792250e+00   5.8060000e-03   2.9341000e-02   4.6350000e-02  -1.1400000e-04   7.0000000e-05   1.0500000e-04
   1.0920000e+03   4.2831520e+00  -5.8150000e-03   3.9119000e-02  -5.1500000e-03  -1.1400000e-04   7.0000000e-05   1.0500000e-04
   1.0930000e+03   4.2870770e+00   1.7433000e-02  -1.9558000e-02   2.5750000e-02  -1.1400000e-04   7.0000000e-05   1.0500000e-04
   1.0940000e+03   4.2910010e+00  -1.7431000e-02   9.7770000e-03   1.5450000e-02  -1.1400000e-04   7.0000000e-05   1.0500000e-04
   1.0950000e+03   4.2949280e+00   4.6475000e-02   3.4237000e-02   1.5450000e-02  -1.1400000e-04   7.0000000e-05   1.0500000e-04
   1.0960000e+03   4.2988530e+00   2.9041000e-02   5.8684000e-02   5.6650000e-02  -1.1400000e-04   7.0000000e-05   1.0500000e-04
   1.0970000e+03   4.3027780e+00   1.7434000e-02  -2.4447000e-02   2.0600000e-02  -1.1400000e-04   7.0000000e-05   1.0500000e-04
   1.0980000e+03   4.3067030e+00  -1.1617000e-02  -1.9562000e-02   7.2100000e-02  -1.1400000e-04   7.0000000e-05   1.0500000e-04
   1.0990000e+03   4.3106300e+00  -4.0000000e-06   2.4450000e-02   6.1800000e-02  -1.1400000e-04   7.0000000e-05   1.0500000e-04
   1.1000000e+03   4.3145550e+00   1.1617000e-02   1.9562000e-02   6.6950000e-02  -1.1400000e-04   7.0000000e-05   1.0500000e-04
   1.1010000e+03   4.3184810e+00  -1.1621000e-02   9.7780000e-03   2.0600000e-02  -1.1400000e-04   7.0000000e-05   1.0500000e-04
   1.1020000e+03   4.3224060e+00   6.9719000e-02   4.8990000e-03   5.1500000e-02  -1.1400000e-04   7.0000000e-05   1.0500000e-04
   1.1030000e+03   4.3263320e+00  -1.1623000e-02   2.4448000e-02   5.1500000e-03  -1.1400000e-04   7.0000000e-05   1.0500000e-04
   1.1040000e+03   4.3302580e+00   6.3911000e-02  -9.7710000e-03   5.1500000e-02  -1.1400000e-04   7.0000000e-05   1.0500000e-04
   1.1050000e+03   4.3341850e+00  -1.7427000e-02  -1.9562000e-02   2.0600000e-02  -1.1400000e-04   7.0000000e-05   1.0500000e-04
   1.1060000e+03   4.3381170e+00   1.7424000e-02   4.4012000e-02   2.0600000e-02  -1.1400000e-04   7.0000000e-05   1.0500000e-04
   1.1070000e+03   4.3420360e+00  -5.8100000e-03  -1.0000000e-06   1.0300000e-02  -1.1400000e-04   7.0000000e-05   1.0500000e-04
   1.1080000e+03   4.3459600e+00  -1.7432000e-02   1.4667000e-02   0.0000000e+00  -1.1400000e-04   7.0000000e-05   1.0500000e-04
   1.1090000e+03   4.3498870e+00   1.1624000e-02  -2.4448000e-02   1.0300000e-02  -1.1400000e-04   7.0000000e-05   1.0500000e-04
   1.1100000e+03   4.3538280e+00   5.8060000e-03   2.4451000e-02   0.0000000e+00  -1.1400000e-04   7.0000000e-05   1.0500000e-04
   1.1110000e+03   4.3577370e+00   2.3236000e-02   2.4453000e-02   4.1200000e-02  -1.1400000e-04   7.0000000e-05   1.0500000e-04
   1.1120000e+03   4.3616630e+00   5.8040000e-03   4.4011000e-02  -5.1500000e-03  -1.1400000e-04   7.0000000e-05   1.0500000e-04
   1.1130000e+03   4.3655900e+00  -5.8105000e-02   3.4221000e-02   4.1200000e-02  -1.1400000e-04   7.0000000e-05   1.0500000e-04
   1.1140000e+03   4.3695140e+00   2.3236000e-02   2.9343000e-02   5.6650000e-02  -1.1400000e-04   7.0000000e-05   1.0500000e-04
   1.1150000e+03   4.3734410e+00  -2.9053000e-02   1.9556000e-02   2.5750000e-02  -1.1400000e-04   7.0000000e-05   1.0500000e-04
   1.1160000e+03   4.3773660e+00   5.8100000e-03   1.0000000e-06   4.1200000e-02  -1.1400000e-04   7.0000000e-05   1.0500000e-04
   1.1170000e+03   4.3812910e+00  -1.7430000e-02  -2.0000000e-06   2.5750000e-02  -1.1400000e-04   7.0000000e-05   1.0500000e-04
   1.1180000e+03   4.3852180e+00  -2.9052000e-02   1.4666000e-02   2.5750000e-02  -1.1400000e-04   7.0000000e-05   1.0500000e-04
   1.1190000e+03   4.3891430e+00   1.1613000e-02   4.8902000e-02   5.6650000e-02  -1.1400000e-04   7.0000000e-05   1.0500000e-04
   1.1200000e+03   4.3930690e+00  -5.2300000e-02   7.8233000e-02   5.6650000e-02  -1.1400000e-04   7.0000000e-05   1.0500000e-04
   1.1210000e+03   4.3969940e+00  -1.0000000e-06   9.7800000e-03   5.1500000e-02  -1.1400000e-04   7.0000000e-05   1.0500000e-04
   1.1220000e+03   4.4009200e+00  -3.4861000e-02   9.7750000e-03   1.0300000e-02  -1.1400000e-04   7.0000000e-05   1.0500000e-04
   1.1230000e+03   4.4048490e+00   3.4862000e-02  -1.4665000e-02   2.0600000e-02  -1.1400000e-04   7.0000000e-05   1.0500000e-04
   1.1240000e+03   4.4087720e+00  -1.1621000e-02   4.8880000e-03   2.5750000e-02  -1.1400000e-04   7.0000000e-05   1.0500000e-04
   1.1250000e+03   4.4126960e+00   4.6475000e-02   3.4237000e-02   1.0300000e-02  -1.1400000e-04   7.0000000e-05   1.0500000e-04
   1.1260000e+03   4.4166220e+00  -5.8170000e-03   4.8899000e-02   3.6050000e-02  -1.1400000e-04   7.0000000e-05   1.0500000e-04
   1.1270000e+03   4.4205470e+00   1.7435000e-02  -3.4227000e-02   3.0900000e-02  -1.1400000e-04   7.0000000e-05   1.0500000e-04
   1.1280000e+03   4.4244730e+00   1.1628000e-02  -5.3788000e-02   6.1800000e-02  -1.1400000e-04   7.0000000e-05   1.0500000e-04
   1.1290000e+03   4.4283990e+00   2.3234000e-02   4.4013000e-02   3.0900000e-02  -1.1400000e-04   7.0000000e-05   1.0500000e-04
   1.1300000e+03   4.4323250e+00   1.1618000e-02   1.4672000e-02   7.7250000e-02  -1.1400000e-04   7.0000000e-05   1.0500000e-04
   1.1310000e+03   4.4362490e+00   5.8030000e-03   4.8901000e-02   1.5450000e-02  -1.1400000e-04   7.0000000e-05   1.0500000e-04
   1.1320000e+03   4.4401760e+00   4.0666000e-02   2.9345000e-02   4.6350000e-02  -1.1400000e-04   7.0000000e-05   1.0500000e-04
   1.1330000e+03   4.4441010e+00   3.4861000e-02  -9.7750000e-03   5.1500000e-02  -1.1400000e-04   7.0000000e-05   1.0500000e-04
   1.1340000e+03   4.4480270e+00   4.0672000e-02  -1.4665000e-02   7.7250000e-02  -1.1400000e-04   7.0000000e-05   1.0500000e-04
   1.1350000e+03   4.4519540e+00   3.4854000e-02   4.4015000e-02   4.6350000e-02  -1.1400000e-04   7.0000000e-05   1.0500000e-04
   1.1360000e+03   4.4558800e+00   1.7421000e-02   6.8462000e-02   1.5450000e-02  -1.1400000e-04   7.0000000e-05   1.0500000e-04
   1.1370000e+03   4.4598040e+00   3.4855000e-02   3.9125000e-02   3.0900000e-02  -1.1400000e-04   7.0000000e-05   1.0500000e-04
   1.1380000e+03   4.4637310e+00  -3.4861000e-02   9.7750000e-03  -5.1500000e-03  -1.1400000e-04   7.0000000e-05   1.0500000e-04
   1.1390000e+03   4.4676560e+00   5.2289000e-02   4.8980000e-03   3.0900000e-02  -1.1400000e-04   7.0000000e-05   1.0500000e-04
   1.1400000e+03   4.4715810e+00  -5.8130000e-03   1.9559000e-02   1.5450000e-02  -1.1400000e-04   7.0000000e-05   1.0500000e-04
   1.1410000e+03   4.4755060e+00   1.7426000e-02   2.9343000e-02   2.0600000e-02  -1.1400000e-04   7.0000000e-05   1.0500000e-04
   1.1420000e+03   4.4794330e+00  -2.9053000e-02   1.9556000e-02   3.0900000e-02  -1.1400000e-04   7.0000000e-05   1.0500000e-04
   1.1430000e+03   4.4833580e+00  -4.0000000e-06   2.9340000e-02   2.5750000e-02  -1.1400000e-04   7.0000000e-05   1.0500000e-04
   1.1440000e+03   4.4872840e+00  -1.1619000e-02  -9.7820000e-03   4.1200000e-02  -1.1400000e-04   7.0000000e-05   1.0500000e-04
   1.1450000e+03   4.4912100e+00  -5.8100000e-03  -1.0000000e-06   5.6650000e-02  -1.1400000e-04   7.0000000e-05   1.0500000e-04
   1.1460000e+03   4.4951350e+00   1.7434000e-02  -2.4447000e-02   4.1200000e-02  -1.1400000e-04   7.0000000e-05   1.0500000e-04
   1.1470000e+03   4.4990610e+00  -2.3241000e-02   9.7770000e-03   7.2100000e-02  -1.1400000e-04   7.0000000e-05   1.0500000e-04
   1.1480000e+03   4.5029870e+00  -5.0000000e-06   3.4230000e-02   5.6650000e-02  -1.1400000e-04   7.0000000e-05   1.0500000e-04
   1.1490000e+03   4.5069120e+00  -3.4862000e-02   1.4665000e-02   6.1800000e-02  -1.1400000e-04   7.0000000e-05   1.0500000e-04
   1.1500000e+03   4.5108380e+00   1.1615000e-02   3.4232000e-02   2.0600000e-02  -1.1400000e-04   7.0000000e-05   1.0500000e-04
   1.1510000e+03   4.5147650e+00  -5.8100000e-03  -1.0000000e-06   2.0600000e-02  -1.1400000e-04   7.0000000e-05   1.0500000e-04
   1.1520000e+03   4.5186890e+00  -1.1621000e-02   9.7780000e-03   1.5450000e-02  -1.1400000e-04   7.0000000e-05   1.0500000e-04
   1.1530000e+03   4.5226160e+00   2.3240000e-02   3.0000000e-06   5.1500000e-03  -1.1400000e-04   7.0000000e-05   1.0500000e-04
   1.1540000e+03   4.5265400e+00   1.1611000e-02   5.8682000e-02  -1.5450000e-02  -1.1400000e-04   7.0000000e-05   1.0500000e-04
   1.1550000e+03   4.5304650e+00   2.9040000e-02   6.8464000e-02   2.0600000e-02  -1.1400000e-04   7.0000000e-05   1.0500000e-04
   1.1560000e+03   4.5343910e+00  -1.2201080e+00   5.3611000e-02  -2.5750000e-02  -1.1400000e-04   7.0000000e-05   1.0500000e-04
   1.1570000e+03   4.5383170e+00   1.7429000e-02   9.7830000e-03   5.1500000e-03  -1.1400000e-04   7.0000000e-05   1.0500000e-04
   1.1580000e+03   4.5422430e+00  -1.7426000e-02  -2.4453000e-02   3.6050000e-02  -1.1400000e-04   7.0000000e-05   1.0500000e-04
   1.1590000e+03   4.5461690e+00  -1.1623000e-02   1.9558000e-02   2.5750000e-02  -1.1400000e-04   7.0000000e-05   1.0500000e-04
   1.1600000e+03   4.5500940e+00  -2.9053000e-02   1.9556000e-02   5.6650000e-02  -1.1400000e-04   7.0000000e-05   1.0500000e-04
   1.1610000e+03   4.5540520e+00   3.4856000e-02   2.4455000e-02   5.1500000e-02  -1.1400000e-04   7.0000000e-05   1.0500000e-04
   1.1620000e+03   4.5579450e+00  -2.3249000e-02   6.8457000e-02   3.0900000e-02  -1.1400000e-04   7.0000000e-05   1.0500000e-04
   1.1630000e+03   4.5618710e+00  -1.1617000e-02  -1.9562000e-02   4.6350000e-02  -1.1400000e-04   7.0000000e-05   1.0500000e-04
   1.1640000e+03   4.5657980e+00   0.0000000e+00   0.0000000e+00   2.5750000e-02  -1.1400000e-04   7.0000000e-05   1.0500000e-04
   1.1650000e+03   4.5697240e+00   4.0668000e-02   1.4675000e-02   4.1200000e-02  -1.1400000e-04   7.0000000e-05   1.0500000e-04
   1.1660000e+03   4.5736480e+00   1.1615000e-02   3.9122000e-02   4.6350000e-02  -1.1400000e-04   7.0000000e-05   1.0500000e-04
   1.1670000e+03   4.5775730e+00   3.4861000e-02  -4.8850000e-03  -5.1500000e-03  -1.1400000e-04   7.0000000e-05   1.0500000e-04
   1.1680000e+03   4.5815000e+00  -1.1617000e-02  -1.9562000e-02   5.1500000e-02  -1.1400000e-04   7.0000000e-05   1.0500000e-04
   1.1690000e+03   4.5854240e+00   2.9049000e-02   4.8940000e-03  -5.1500000e-03  -1.1400000e-04   7.0000000e-05   1.0500000e-04
   1.1700000e+03   4.5893570e+00   2.9051000e-02  -9.7760000e-03   2.0600000e-02  -1.1400000e-04   7.0000000e-05   1.0500000e-04
   1.1710000e+03   4.5932770e+00   2.9041000e-02   5.8684000e-02  -1.5450000e-02  -1.1400000e-04   7.0000000e-05   1.0500000e-04
   1.1720000e+03   4.5972020e+00  -2.3242000e-02   1.4667000e-02   1.0300000e-02  -1.1400000e-04   7.0000000e-05   1.0500000e-04
   1.1730000e+03   4.6011280e+00   1.1619000e-02   4.8920000e-03  -5.6650000e-02  -1.1400000e-04   7.0000000e-05   1.0500000e-04
   1.1740000e+03   4.6050520e+00  -4.0669000e-02  -9.7860000e-03   1.0300000e-02  -1.1400000e-04   7.0000000e-05   1.0500000e-04
   1.1750000e+03   4.6089790e+00   4.0674000e-02  -2.4444000e-02   7.2100000e-02  -1.1400000e-04   7.0000000e-05   1.0500000e-04
   1.1760000e+03   4.6129050e+00   2.3239000e-02   9.7830000e-03   5.6650000e-02  -1.1400000e-04   7.0000000e-05   1.0500000e-04
   1.1770000e+03   4.6168310e+00  -2.9053000e-02   1.9556000e-02   4.1200000e-02  -1.1400000e-04   7.0000000e-05   1.0500000e-04
   1.1780000e+03   4.6207570e+00  -4.6485000e-02   3.9114000e-02   3.6050000e-02  -1.1400000e-04   7.0000000e-05   1.0500000e-04
   1.1790000e+03   4.6246820e+00  -8.1345000e-02   3.9109000e-02   3.6050000e-02  -1.1400000e-04   7.0000000e-05   1.0500000e-04
   1.1800000e+03   4.6286080e+00   5.8060000e-03   2.9341000e-02   4.1200000e-02  -1.1400000e-04   7.0000000e-05   1.0500000e-04
   1.1810000e+03   4.6325330e+00  -6.9722000e-02   1.4661000e-02   4.1200000e-02  -1.1400000e-04   7.0000000e-05   1.0500000e-04
   1.1820000e+03   4.6364600e+00  -5.8070000e-03  -1.9561000e-02   4.6350000e-02  -1.1400000e-04   7.0000000e-05   1.0500000e-04
   1.1830000e+03   4.6403840e+00  -3.4861000e-02   4.8850000e-03   2.0600000e-02  -1.1400000e-04   7.0000000e-05   1.0500000e-04
   1.1840000e+03   4.6443100e+00  -2.9055000e-02   3.4226000e-02   2.0600000e-02  -1.1400000e-04   7.0000000e-05   1.0500000e-04
   1.1850000e+03   4.6482350e+00  -3.4870000e-02   6.8455000e-02   5.1500000e-02  -1.1400000e-04   7.0000000e-05   1.0500000e-04
   1.1860000e+03   4.6521610e+00  -5.8096000e-02  -2.9349000e-02  -2.0600000e-02  -1.1400000e-04   7.0000000e-05   1.0500000e-04
   1.1870000e+03   4.6560920e+00   1.1626000e-02  -4.4008000e-02   1.0300000e-02  -1.1400000e-04   7.0000000e-05   1.0500000e-04
   1.1880000e+03   4.6600130e+00  -1.7431000e-02   9.7770000e-03  -3.6050000e-02  -1.1400000e-04   7.0000000e-05   1.0500000e-04
   1.1890000e+03   4.6639380e+00   1.1620000e-02   2.0000000e-06   4.1200000e-02  -1.1400000e-04   7.0000000e-05   1.0500000e-04
   1.1900000e+03   4.6678640e+00   2.0000000e-06  -1.4670000e-02  -2.5750000e-02  -1.1400000e-04   7.0000000e-05   1.0500000e-04
   1.1910000e+03   4.6717900e+00  -5.8160000e-03   4.4009000e-02   4.6350000e-02  -1.1400000e-04   7.0000000e-05   1.0500000e-04
   1.1920000e+03   4.6757150e+00   1.1618000e-02   1.4672000e-02   5.1500000e-02  -1.1400000e-04   7.0000000e-05   1.0500000e-04
   1.1930000e+03   4.6796420e+00  -4.0670000e-02  -5.0000000e-06   1.0300000e-02  -1.1400000e-04   7.0000000e-05   1.0500000e-04
   1.1940000e+03   4.6835660e+00   3.0000000e-06  -2.4450000e-02   5.1500000e-02  -1.1400000e-04   7.0000000e-05   1.0500000e-04
   1.1950000e+03   4.6874920e+00  -4.6487000e-02   4.8894000e-02   3.6050000e-02  -1.1400000e-04   7.0000000e-05   1.0500000e-04
   1.1960000e+03   4.6914180e+00  -2.3250000e-02   7.3347000e-02   4.6350000e-02  -1.1400000e-04   7.0000000e-05   1.0500000e-04
   1.1970000e+03   4.6953420e+00  -3.4860000e-02  -5.0000000e-06   4.6350000e-02  -1.1400000e-04   7.0000000e-05   1.0500000e-04
   1.1980000e+03   4.6992680e+00  -5.2294000e-02   2.9333000e-02   5.1500000e-03  -1.1400000e-04   7.0000000e-05   1.0500000e-04
   1.1990000e+03   4.7031940e+00   1.7430000e-02   2.0000000e-06   1.0300000e-02  -1.1400000e-04   7.0000000e-05   1.0500000e-04
   1.2000000e+03   4.7071200e+00  -4.6481000e-02   9.7730000e-03   3.6050000e-02  -1.1400000e-04   7.0000000e-05   1.0500000e-04
   1.2010000e+03   4.7110460e+00   5.8110000e-03  -4.8890000e-03  -5.1500000e-03  -1.1400000e-04   7.0000000e-05   1.0500000e-04
   1.2020000e+03   4.7149710e+00  -4.6485000e-02   3.4223000e-02   1.5450000e-02  -1.1400000e-04   7.0000000e-05   1.0500000e-04
   1.2030000e+03   4.7188960e+00  -4.0666000e-02  -2.4456000e-02  -2.5750000e-02  -1.1400000e-04   7.0000000e-05   1.0500000e-04
   1.2040000e+03   4.7228220e+00   3.4863000e-02  -1.9555000e-02   5.1500000e-02  -1.1400000e-04   7.0000000e-05   1.0500000e-04
   1.2050000e+03   4.7267480e+00   1.1619000e-02   4.8920000e-03  -1.0300000e-02  -1.1400000e-04   7.0000000e-05   1.0500000e-04
   1.2060000e+03   4.7306750e+00   4.0674000e-02  -2.4444000e-02   3.6050000e-02  -1.1400000e-04   7.0000000e-05   1.0500000e-04
   1.2070000e+03   4.7346010e+00   2.3231000e-02   5.8683000e-02  -4.1200000e-02  -1.1400000e-04   7.0000000e-05   1.0500000e-04
   1.2080000e+03   4.7385260e+00   1.7427000e-02   2.4452000e-02   3.6050000e-02  -1.1400000e-04   7.0000000e-05   1.0500000e-04
   1.2090000e+03   4.7424500e+00   5.8098000e-02   1.4678000e-02   0.0000000e+00  -1.1400000e-04   7.0000000e-05   1.0500000e-04
   1.2100000e+03   4.7463770e+00  -5.8150000e-03   3.9119000e-02   5.1500000e-02  -1.1400000e-04   7.0000000e-05   1.0500000e-04
   1.2110000e+03   4.7503020e+00   4.6480000e-02   6.0000000e-06   3.0900000e-02  -1.1400000e-04   7.0000000e-05   1.0500000e-04
   1.2120000e+03   4.7542270e+00  -5.8103000e-02   1.9552000e-02   1.0300000e-02  -1.1400000e-04   7.0000000e-05   1.0500000e-04
   1.2130000e+03   4.7581530e+00  -5.8090000e-03  -4.8910000e-03   5.1500000e-03  -1.1400000e-04   7.0000000e-05   1.0500000e-04
   1.2140000e+03   4.7620800e+00   5.8070000e-03   2.4451000e-02   1.5450000e-02  -1.1400000e-04   7.0000000e-05   1.0500000e-04
   1.2150000e+03   4.7660050e+00  -2.9060000e-02   6.8456000e-02   3.6050000e-02  -1.1400000e-04   7.0000000e-05   1.0500000e-04
   1.2160000e+03   4.7699310e+00   1.1624000e-02  -2.9338000e-02   5.1500000e-03  -1.1400000e-04   7.0000000e-05   1.0500000e-04
   1.2170000e+03   4.7738570e+00  -3.4860000e-02  -5.0000000e-06   5.1500000e-03  -1.1400000e-04   7.0000000e-05   1.0500000e-04
   1.2180000e+03   4.7777810e+00   5.2289000e-02   4.8980000e-03  -1.0300000e-02  -1.1400000e-04   7.0000000e-05   1.0500000e-04
   1.2190000e+03   4.7817080e+00  -1.1620000e-02  -2.0000000e-06   0.0000000e+00  -1.1400000e-04   7.0000000e-05   1.0500000e-04
   1.2200000e+03   4.7856330e+00   1.7426000e-02   2.4453000e-02  -1.0300000e-02  -1.1400000e-04   7.0000000e-05   1.0500000e-04
   1.2210000e+03   4.7895590e+00  -1.7433000e-02   1.9557000e-02   5.1500000e-02  -1.1400000e-04   7.0000000e-05   1.0500000e-04
   1.2220000e+03   4.7934850e+00  -4.0665000e-02  -3.4236000e-02  -3.0900000e-02  -1.1400000e-04   7.0000000e-05   1.0500000e-04
   1.2230000e+03   4.7974110e+00  -1.1614000e-02  -4.4012000e-02   6.1800000e-02  -1.1400000e-04   7.0000000e-05   1.0500000e-04
   1.2240000e+03   4.8013360e+00  -1.7438000e-02   5.8678000e-02   5.1500000e-03  -1.1400000e-04   7.0000000e-05   1.0500000e-04
   1.2250000e+03   4.8052620e+00  -5.8150000e-03   3.4229000e-02   3.0900000e-02  -1.1400000e-04   7.0000000e-05   1.0500000e-04
   1.2260000e+03   4.8091860e+00   5.8080000e-03   1.4671000e-02  -1.0300000e-02  -1.1400000e-04   7.0000000e-05   1.0500000e-04
   1.2270000e+03   4.8131120e+00  -1.7431000e-02   4.8880000e-03   1.5450000e-02  -1.1400000e-04   7.0000000e-05   1.0500000e-04
   1.2280000e+03   4.8170380e+00   7.5529000e-02   4.9000000e-03   4.1200000e-02  -1.1400000e-04   7.0000000e-05   1.0500000e-04
   1.2290000e+03   4.8209630e+00  -2.3241000e-02   9.7770000e-03   1.5450000e-02  -1.1400000e-04   7.0000000e-05   1.0500000e-04
   1.2300000e+03   4.8248910e+00   5.2289000e-02   4.8970000e-03   5.1500000e-03  -1.1400000e-04   7.0000000e-05   1.0500000e-04
   1.2310000e+03   4.8288150e+00  -3.4864000e-02   2.4445000e-02   5.1500000e-03  -1.1400000e-04   7.0000000e-05   1.0500000e-04
   1.2320000e+03   4.8327400e+00  -2.9056000e-02   4.4006000e-02   5.1500000e-03  -1.1400000e-04   7.0000000e-05   1.0500000e-04
   1.2330000e+03   4.8366660e+00   5.8102000e-02  -1.4661000e-02   5.1500000e-03  -1.1400000e-04   7.0000000e-05   1.0500000e-04
   1.2340000e+03   4.8406260e+00  -2.3239000e-02  -9.7830000e-03  -1.0300000e-02  -1.1400000e-04   7.0000000e-05   1.0500000e-04
   1.2350000e+03   4.8445180e+00  -5.8080000e-03  -1.4671000e-02  -3.0900000e-02  -1.1400000e-04   7.0000000e-05   1.0500000e-04
   1.2360000e+03   4.8484440e+00  -2.3246000e-02   3.9117000e-02   4.6350000e-02  -1.1400000e-04   7.0000000e-05   1.0500000e-04
   1.2370000e+03   4.8523700e+00  -3.4862000e-02   1.4665000e-02   0.0000000e+00  -1.1400000e-04   7.0000000e-05   1.0500000e-04
   1.2380000e+03   4.8562940e+00   1.1619000e-02   4.8920000e-03   4.1200000e-02  -1.1400000e-04   7.0000000e-05   1.0500000e-04
   1.2390000e+03   4.8602210e+00  -1.1622000e-02   1.4668000e-02  -2.5750000e-02  -1.1400000e-04   7.0000000e-05   1.0500000e-04
   1.2400000e+03   4.8641460e+00   4.0674000e-02  -2.9335000e-02   4.6350000e-02  -1.1400000e-04   7.0000000e-05   1.0500000e-04
   1.2410000e+03   4.8680710e+00   1.1617000e-02   1.9562000e-02  -1.0300000e-02  -1.1400000e-04   7.0000000e-05   1.0500000e-04
   1.2420000e+03   4.8719960e+00   3.4858000e-02   1.4675000e-02   1.5450000e-02  -1.1400000e-04   7.0000000e-05   1.0500000e-04
   1.2430000e+03   4.8759230e+00   2.9051000e-02  -9.7760000e-03  -5.1500000e-03  -1.1400000e-04   7.0000000e-05   1.0500000e-04
   1.2440000e+03   4.8798480e+00  -2.9058000e-02   6.3566000e-02   0.0000000e+00  -1.1400000e-04   7.0000000e-05   1.0500000e-04
   1.2450000e+03   4.8837750e+00  -4.0000000e-06   2.9340000e-02  -1.0300000e-02  -1.1400000e-04   7.0000000e-05   1.0500000e-04
   1.2460000e+03   4.8877010e+00  -3.4861000e-02   9.7750000e-03  -1.0300000e-02  -1.1400000e-04   7.0000000e-05   1.0500000e-04
   1.2470000e+03   4.8916250e+00  -2.9053000e-02   1.9556000e-02   3.6050000e-02  -1.1400000e-04   7.0000000e-05   1.0500000e-04
   1.2480000e+03   4.8955520e+00  -4.0671000e-02   9.7740000e-03   5.1500000e-03  -1.1400000e-04   7.0000000e-05   1.0500000e-04
   1.2490000e+03   4.8994770e+00  -8.1344000e-02   2.9328000e-02   2.0600000e-02  -1.1400000e-04   7.0000000e-05   1.0500000e-04
   1.2500000e+03   4.9034030e+00   4.0667000e-02   1.9566000e-02   5.1500000e-03  -1.1400000e-04   7.0000000e-05   1.0500000e-04
   1.2510000e+03   4.9073320e+00  -2.9060000e-02   6.8456000e-02   2.5750000e-02  -1.1400000e-04   7.0000000e-05   1.0500000e-04
   1.2520000e+03   4.9112540e+00  -5.2286000e-02  -2.9348000e-02  -3.0900000e-02  -1.1400000e-04   7.0000000e-05   1.0500000e-04
   1.2530000e+03   4.9151800e+00  -3.4857000e-02  -1.9565000e-02   4.6350000e-02  -1.1400000e-04   7.0000000e-05   1.0500000e-04
   1.2540000e+03   4.9191060e+00  -4.0675000e-02   3.4225000e-02  -1.0300000e-02  -1.1400000e-04   7.0000000e-05   1.0500000e-04
   1.2550000e+03   4.9230300e+00   4.6476000e-02   2.9346000e-02   5.1500000e-02  -1.1400000e-04   7.0000000e-05   1.0500000e-04
   1.2560000e+03   4.9269560e+00  -2.9058000e-02   5.8676000e-02   1.5450000e-02  -1.1400000e-04   7.0000000e-05   1.0500000e-04
   1.2570000e+03   4.9308820e+00  -5.8100000e-03  -1.0000000e-06   3.0900000e-02  -1.1400000e-04   7.0000000e-05   1.0500000e-04
   1.2580000e+03   4.9348070e+00   5.8060000e-03   2.9341000e-02   5.1500000e-03  -1.1400000e-04   7.0000000e-05   1.0500000e-04
   1.2590000e+03   4.9387340e+00  -2.9053000e-02   1.9556000e-02  -5.1500000e-03  -1.1400000e-04   7.0000000e-05   1.0500000e-04
   1.2600000e+03   4.9426590e+00   1.1619000e-02   9.7820000e-03  -5.1500000e-03  -1.1400000e-04   7.0000000e-05   1.0500000e-04
   1.2610000e+03   4.9465840e+00  -1.1626000e-02   4.4008000e-02   5.1500000e-03  -1.1400000e-04   7.0000000e-05   1.0500000e-04
   1.2620000e+03   4.9505100e+00   1.7424000e-02   3.9123000e-02  -1.0300000e-02  -1.1400000e-04   7.0000000e-05   1.0500000e-04
   1.2630000e+03   4.9544360e+00  -4.0671000e-02   4.8840000e-03   0.0000000e+00  -1.1400000e-04   7.0000000e-05   1.0500000e-04
   1.2640000e+03   4.9584060e+00  -5.8106000e-02   3.9111000e-02  -1.0300000e-02  -1.1400000e-04   7.0000000e-05   1.0500000e-04
   1.2650000e+03   4.9622870e+00  -5.8080000e-03  -1.4671000e-02   5.1500000e-03  -1.1400000e-04   7.0000000e-05   1.0500000e-04
   1.2660000e+03   4.9662140e+00  -1.7434000e-02   2.9337000e-02   3.6050000e-02  -1.1400000e-04   7.0000000e-05   1.0500000e-04
   1.2670000e+03   4.9701380e+00  -1.1622000e-02   1.4668000e-02  -1.0300000e-02  -1.1400000e-04   7.0000000e-05   1.0500000e-04
   1.2680000e+03   4.9740650e+00   3.0000000e-06  -1.9560000e-02   6.1800000e-02  -1.1400000e-04   7.0000000e-05   1.0500000e-04
   1.2690000e+03   4.9779900e+00   2.3241000e-02  -4.8870000e-03   0.0000000e+00  -1.1400000e-04   7.0000000e-05   1.0500000e-04
   1.2700000e+03   4.9819150e+00   7.5530000e-02   1.0000000e-05   4.1200000e-02  -1.1400000e-04   7.0000000e-05   1.0500000e-04
   1.2710000e+03   4.9858400e+00   5.8070000e-03   2.4451000e-02   2.0600000e-02  -1.1400000e-04   7.0000000e-05   1.0500000e-04
   1.2720000e+03   4.9897670e+00   6.3909000e-02   4.8990000e-03   1.0300000e-02  -1.1400000e-04   7.0000000e-05   1.0500000e-04
   1.2730000e+03   4.9936920e+00   4.6475000e-02   3.9126000e-02  -1.0300000e-02  -1.1400000e-04   7.0000000e-05   1.0500000e-04
   1.2740000e+03   4.9976180e+00   4.0665000e-02   3.9125000e-02   3.0900000e-02  -1.1400000e-04   7.0000000e-05   1.0500000e-04
   1.2750000e+03   5.0015430e+00   2.3237000e-02   1.9563000e-02  -1.0300000e-02  -1.1400000e-04   7.0000000e-05   1.0500000e-04
   1.2760000e+03   5.0054690e+00  -2.3241000e-02   4.8870000e-03  -1.0300000e-02  -1.1400000e-04   7.0000000e-05   1.0500000e-04
   1.2770000e+03   5.0093950e+00   6.3911000e-02  -4.8810000e-03   5.1500000e-03  -1.1400000e-04   7.0000000e-05   1.0500000e-04
   1.2780000e+03   5.0133210e+00  -1.1624000e-02   2.9338000e-02  -5.1500000e-03  -1.1400000e-04   7.0000000e-05   1.0500000e-04
   1.2790000e+03   5.0172470e+00   2.9049000e-02   9.7840000e-03  -7.2100000e-02  -1.1400000e-04   7.0000000e-05   1.0500000e-04
   1.2800000e+03   5.0211730e+00  -1.0000000e-06   4.8900000e-03  -5.1500000e-03  -1.1400000e-04   7.0000000e-05   1.0500000e-04
   1.2810000e+03   5.0250990e+00   4.0663000e-02   4.8906000e-02   5.1500000e-02  -1.1400000e-04   7.0000000e-05   1.0500000e-04
   1.2820000e+03   5.0290240e+00   4.0674000e-02  -2.4444000e-02  -2.0600000e-02  -1.1400000e-04   7.0000000e-05   1.0500000e-04
   1.2830000e+03   5.0329490e+00   1.1628000e-02  -6.3568000e-02   3.0900000e-02  -1.1400000e-04   7.0000000e-05   1.0500000e-04
   1.2840000e+03   5.0368740e+00   1.7425000e-02   3.4232000e-02  -4.6350000e-02  -1.1400000e-04   7.0000000e-05   1.0500000e-04
   1.2850000e+03   5.0408000e+00   1.7428000e-02   1.4672000e-02   5.6650000e-02  -1.1400000e-04   7.0000000e-05   1.0500000e-04
   1.2860000e+03   5.0447250e+00   1.7425000e-02   3.9122000e-02   1.0300000e-02  -1.1400000e-04   7.0000000e-05   1.0500000e-04
   1.2870000e+03   5.0486510e+00  -1.7431000e-02   9.7780000e-03   2.0600000e-02  -1.1400000e-04   7.0000000e-05   1.0500000e-04
   1.2880000e+03   5.0525770e+00   6.9717000e-02   1.9569000e-02   3.6050000e-02  -1.1400000e-04   7.0000000e-05   1.0500000e-04
   1.2890000e+03   5.0565020e+00  -5.2292000e-02   1.4662000e-02   1.0300000e-02  -1.1400000e-04   7.0000000e-05   1.0500000e-04
   1.2900000e+03   5.0604280e+00   3.4857000e-02   1.9565000e-02   5.1500000e-03  -1.1400000e-04   7.0000000e-05   1.0500000e-04
   1.2910000e+03   5.0643540e+00  -5.2296000e-02   4.4002000e-02   1.0300000e-02  -1.1400000e-04   7.0000000e-05   1.0500000e-04
   1.2920000e+03   5.0682800e+00  -5.8090000e-03  -4.8910000e-03   5.1500000e-03  -1.1400000e-04   7.0000000e-05   1.0500000e-04
   1.2930000e+03   5.0722050e+00   4.6480000e-02   7.0000000e-06   2.0600000e-02  -1.1400000e-04   7.0000000e-05   1.0500000e-04
   1.2940000e+03   5.0761320e+00  -1.1621000e-02   4.8880000e-03  -3.6050000e-02  -1.1400000e-04   7.0000000e-05   1.0500000e-04
   1.2950000e+03   5.0800570e+00   1.1619000e-02   4.8920000e-03  -5.1500000e-03  -1.1400000e-04   7.0000000e-05   1.0500000e-04
   1.2960000e+03   5.0839820e+00   2.9046000e-02   2.9344000e-02  -4.6350000e-02  -1.1400000e-04   7.0000000e-05   1.0500000e-04
   1.2970000e+03   5.0879090e+00   1.7429000e-02   9.7830000e-03  -4.1200000e-02  -1.1400000e-04   7.0000000e-05   1.0500000e-04
   1.2980000e+03   5.0918400e+00   2.9054000e-02  -2.9336000e-02   5.6650000e-02  -1.1400000e-04   7.0000000e-05   1.0500000e-04
   1.2990000e+03   5.0957580e+00  -5.8100000e-03  -1.0000000e-06  -1.5450000e-02  -1.1400000e-04   7.0000000e-05   1.0500000e-04
   1.3000000e+03   5.0996840e+00  -2.9049000e-02  -4.8940000e-03   3.0900000e-02  -1.1400000e-04   7.0000000e-05   1.0500000e-04
   1.3010000e+03   5.1036110e+00   1.7427000e-02   1.9562000e-02  -1.0300000e-02  -1.1400000e-04   7.0000000e-05   1.0500000e-04
   1.3020000e+03   5.1075360e+00  -3.4861000e-02   9.7750000e-03   1.0300000e-02  -1.1400000e-04   7.0000000e-05   1.0500000e-04
   1.3030000e+03   5.1114620e+00   4.0664000e-02   4.4015000e-02   5.1500000e-03  -1.1400000e-04   7.0000000e-05   1.0500000e-04
   1.3040000e+03   5.1153860e+00  -3.4866000e-02   4.4005000e-02   3.0900000e-02  -1.1400000e-04   7.0000000e-05   1.0500000e-04
   1.3050000e+03   5.1193130e+00  -4.6477000e-02  -1.9567000e-02   2.0600000e-02  -1.1400000e-04   7.0000000e-05   1.0500000e-04
   1.3060000e+03   5.1232390e+00  -5.8110000e-03   4.8890000e-03   3.0900000e-02  -1.1400000e-04   7.0000000e-05   1.0500000e-04
   1.3070000e+03   5.1271650e+00  -1.7426000e-02  -2.4453000e-02   2.0600000e-02  -1.1400000e-04   7.0000000e-05   1.0500000e-04
   1.3080000e+03   5.1310910e+00   4.6483000e-02  -1.9553000e-02   5.1500000e-03  -1.1400000e-04   7.0000000e-05   1.0500000e-04
   1.3090000e+03   5.1350160e+00  -2.3246000e-02   4.4007000e-02  -2.0600000e-02  -1.1400000e-04   7.0000000e-05   1.0500000e-04
   1.3100000e+03   5.1389410e+00   2.9049000e-02   4.8940000e-03  -5.1500000e-03  -1.1400000e-04   7.0000000e-05   1.0500000e-04
   1.3110000e+03   5.1428690e+00   5.8130000e-03  -1.9559000e-02  -2.5750000e-02  -1.1400000e-04   7.0000000e-05   1.0500000e-04
   1.3120000e+03   5.1467930e+00   4.0675000e-02  -3.4224000e-02  -2.0600000e-02  -1.1400000e-04   7.0000000e-05   1.0500000e-04
   1.3130000e+03   5.1507180e+00   2.9044000e-02   3.9124000e-02  -2.5750000e-02  -1.1400000e-04   7.0000000e-05   1.0500000e-04
   1.3140000e+03   5.1546440e+00   1.7423000e-02   4.8902000e-02  -2.5750000e-02  -1.1400000e-04   7.0000000e-05   1.0500000e-04
   1.3150000e+03   5.1585740e+00  -5.8140000e-03   2.9339000e-02  -2.0600000e-02  -1.1400000e-04   7.0000000e-05   1.0500000e-04
   1.3160000e+03   5.1624950e+00  -5.8107000e-02   4.8892000e-02   5.1500000e-03  -1.1400000e-04   7.0000000e-05   1.0500000e-04
   1.3170000e+03   5.1664210e+00  -5.8140000e-03   2.9339000e-02   3.0900000e-02  -1.1400000e-04   7.0000000e-05   1.0500000e-04
   1.3180000e+03   5.1703470e+00  -5.8100000e-03  -1.0000000e-06   3.6050000e-02  -1.1400000e-04   7.0000000e-05   1.0500000e-04
   1.3190000e+03   5.1742720e+00  -4.6478000e-02  -1.4676000e-02   1.5450000e-02  -1.1400000e-04   7.0000000e-05   1.0500000e-04
   1.3200000e+03   5.1781980e+00   3.4855000e-02   3.4235000e-02   1.0300000e-02  -1.1400000e-04   7.0000000e-05   1.0500000e-04
   1.3210000e+03   5.1821240e+00  -3.4866000e-02   3.9115000e-02   5.1500000e-03  -1.1400000e-04   7.0000000e-05   1.0500000e-04
   1.3220000e+03   5.1860490e+00   1.7430000e-02   3.0000000e-06  -1.5450000e-02  -1.1400000e-04   7.0000000e-05   1.0500000e-04
   1.3230000e+03   5.1899750e+00   5.8110000e-03  -4.8890000e-03   1.5450000e-02  -1.1400000e-04   7.0000000e-05   1.0500000e-04
   1.3240000e+03   5.1939010e+00  -2.9056000e-02   4.4006000e-02  -5.1500000e-03  -1.1400000e-04   7.0000000e-05   1.0500000e-04
   1.3250000e+03   5.1978260e+00   1.7426000e-02   2.4453000e-02  -3.6050000e-02  -1.1400000e-04   7.0000000e-05   1.0500000e-04
   1.3260000e+03   5.2017530e+00   1.1616000e-02   2.9342000e-02  -2.0600000e-02  -1.1400000e-04   7.0000000e-05   1.0500000e-04
   1.3270000e+03   5.2056770e+00  -2.9054000e-02   2.9336000e-02  -5.6650000e-02  -1.1400000e-04   7.0000000e-05   1.0500000e-04
   1.3280000e+03   5.2096020e+00   1.7430000e-02   3.0000000e-06  -2.0600000e-02  -1.1400000e-04   7.0000000e-05   1.0500000e-04
   1.3290000e+03   5.2135280e+00  -3.4862000e-02   1.4665000e-02  -2.0600000e-02  -1.1400000e-04   7.0000000e-05   1.0500000e-04
   1.3300000e+03   5.2174540e+00   1.7431000e-02  -4.8880000e-03  -6.1800000e-02  -1.1400000e-04   7.0000000e-05   1.0500000e-04
   1.3310000e+03   5.2213800e+00  -5.8100000e-02  -8.0000000e-06   1.5450000e-02  -1.1400000e-04   7.0000000e-05   1.0500000e-04
   1.3320000e+03   5.2253060e+00  -2.3243000e-02   1.9557000e-02  -1.0300000e-02  -1.1400000e-04   7.0000000e-05   1.0500000e-04
   1.3330000e+03   5.2292300e+00  -4.0675000e-02   3.4225000e-02   2.0600000e-02  -1.1400000e-04   7.0000000e-05   1.0500000e-04
   1.3340000e+03   5.2331570e+00  -1.7433000e-02   1.9558000e-02   5.6650000e-02  -1.1400000e-04   7.0000000e-05   1.0500000e-04
   1.3350000e+03   5.2370820e+00   2.3238000e-02   1.4673000e-02  -1.5450000e-02  -1.1400000e-04   7.0000000e-05   1.0500000e-04
   1.3360000e+03   5.2410080e+00   5.8090000e-03   9.7810000e-03   2.0600000e-02  -1.1400000e-04   7.0000000e-05   1.0500000e-04
   1.3370000e+03   5.2449350e+00  -5.8140000e-03   2.4449000e-02   2.0600000e-02  -1.1400000e-04   7.0000000e-05   1.0500000e-04
   1.3380000e+03   5.2488600e+00   4.6477000e-02   1.9567000e-02  -2.0600000e-02  -1.1400000e-04   7.0000000e-05   1.0500000e-04
   1.3390000e+03   5.2527850e+00  -1.0000000e-05   6.8460000e-02  -1.5450000e-02  -1.1400000e-04   7.0000000e-05   1.0500000e-04
   1.3400000e+03   5.2567110e+00  -5.8180000e-03   5.3789000e-02  -3.0900000e-02  -1.1400000e-04   7.0000000e-05   1.0500000e-04
   1.3410000e+03   5.2606370e+00   1.7430000e-02   3.0000000e-06  -2.5750000e-02  -1.1400000e-04   7.0000000e-05   1.0500000e-04
   1.3420000e+03   5.2645610e+00  -4.6479000e-02  -4.8970000e-03   0.0000000e+00  -1.1400000e-04   7.0000000e-05   1.0500000e-04
   1.3430000e+03   5.2684860e+00  -2.9049000e-02  -4.8940000e-03  -4.6350000e-02  -1.1400000e-04   7.0000000e-05   1.0500000e-04
   1.3440000e+03   5.2724130e+00  -3.4865000e-02   3.9115000e-02   5.1500000e-03  -1.1400000e-04   7.0000000e-05   1.0500000e-04
   1.3450000e+03   5.2763390e+00  -4.6484000e-02   2.9334000e-02  -3.0900000e-02  -1.1400000e-04   7.0000000e-05   1.0500000e-04
   1.3460000e+03   5.2802650e+00   1.1618000e-02   1.4672000e-02   0.0000000e+00  -1.1400000e-04   7.0000000e-05   1.0500000e-04
   1.3470000e+03   5.2841900e+00  -5.2291000e-02   4.8830000e-03  -5.6650000e-02  -1.1400000e-04   7.0000000e-05   1.0500000e-04
   1.3480000e+03   5.2881160e+00   3.0000000e-06  -2.4450000e-02   1.0300000e-02  -1.1400000e-04   7.0000000e-05   1.0500000e-04
   1.3490000e+03   5.2920420e+00   1.1624000e-02  -2.9338000e-02  -1.5450000e-02  -1.1400000e-04   7.0000000e-05   1.0500000e-04
   1.3500000e+03   5.2959680e+00   5.8060000e-03   2.9341000e-02  -2.5750000e-02  -1.1400000e-04   7.0000000e-05   1.0500000e-04
   1.3510000e+03   5.2998930e+00   5.8096000e-02   2.4459000e-02  -1.5450000e-02  -1.1400000e-04   7.0000000e-05   1.0500000e-04
   1.3520000e+03   5.3038190e+00  -4.6483000e-02   1.9553000e-02  -1.0300000e-02  -1.1400000e-04   7.0000000e-05   1.0500000e-04
   1.3530000e+03   5.3077440e+00  -5.8120000e-03   1.4669000e-02   1.5450000e-02  -1.1400000e-04   7.0000000e-05   1.0500000e-04
   1.3540000e+03   5.3116700e+00  -2.9051000e-02   9.7760000e-03   5.1500000e-03  -1.1400000e-04   7.0000000e-05   1.0500000e-04
   1.3550000e+03   5.3155970e+00  -4.6486000e-02   3.9113000e-02  -5.1500000e-03  -1.1400000e-04   7.0000000e-05   1.0500000e-04
   1.3560000e+03   5.3195200e+00  -2.0000000e-06   1.4670000e-02  -2.0600000e-02  -1.1400000e-04   7.0000000e-05   1.0500000e-04
   1.3570000e+03   5.3234460e+00  -1.1626000e-02   3.9118000e-02  -2.5750000e-02  -1.1400000e-04   7.0000000e-05   1.0500000e-04
   1.3580000e+03   5.3273720e+00  -1.1620000e-02  -2.0000000e-06  -4.6350000e-02  -1.1400000e-04   7.0000000e-05   1.0500000e-04
   1.3590000e+03   5.3312970e+00   2.9053000e-02  -2.4446000e-02  -1.0300000e-02  -1.1400000e-04   7.0000000e-05   1.0500000e-04
   1.3600000e+03   5.3352240e+00  -1.1625000e-02   3.4228000e-02  -5.6650000e-02  -1.1400000e-04   7.0000000e-05   1.0500000e-04
   1.3610000e+03   5.3391490e+00   1.7429000e-02   4.8920000e-03   0.0000000e+00  -1.1400000e-04   7.0000000e-05   1.0500000e-04
   1.3620000e+03   5.3430830e+00   2.9047000e-02   2.4454000e-02  -5.1500000e-02  -1.1400000e-04   7.0000000e-05   1.0500000e-04
   1.3630000e+03   5.3470010e+00   4.0665000e-02   3.4235000e-02  -1.5450000e-02  -1.1400000e-04   7.0000000e-05   1.0500000e-04
   1.3640000e+03   5.3509260e+00   7.5527000e-02   1.9570000e-02  -3.0900000e-02  -1.1400000e-04   7.0000000e-05   1.0500000e-04
   1.3650000e+03   5.3548520e+00  -1.1621000e-02   4.8880000e-03  -5.1500000e-03  -1.1400000e-04   7.0000000e-05   1.0500000e-04
   1.3660000e+03   5.3587780e+00   4.0666000e-02   2.9346000e-02  -2.5750000e-02  -1.1400000e-04   7.0000000e-05   1.0500000e-04
   1.3670000e+03   5.3627430e+00  -5.8100000e-03  -1.0000000e-06   2.5750000e-02  -1.1400000e-04   7.0000000e-05   1.0500000e-04
   1.3680000e+03   5.3666290e+00   1.1621000e-02  -4.8880000e-03   2.0600000e-02  -1.1400000e-04   7.0000000e-05   1.0500000e-04
   1.3690000e+03   5.3705550e+00   4.6473000e-02   4.8907000e-02   0.0000000e+00  -1.1400000e-04   7.0000000e-05   1.0500000e-04
   1.3700000e+03   5.3744810e+00  -2.9053000e-02   1.9556000e-02   0.0000000e+00  -1.1400000e-04   7.0000000e-05   1.0500000e-04
   1.3710000e+03   5.3784050e+00   2.9051000e-02  -4.8860000e-03  -3.0900000e-02  -1.1400000e-04   7.0000000e-05   1.0500000e-04
   1.3720000e+03   5.3823300e+00  -5.8060000e-03  -2.9341000e-02  -1.0300000e-02  -1.1400000e-04   7.0000000e-05   1.0500000e-04
   1.3730000e+03   5.3862570e+00   2.3234000e-02   4.4013000e-02  -2.0600000e-02  -1.1400000e-04   7.0000000e-05   1.0500000e-04
   1.3740000e+03   5.3901820e+00   5.8070000e-03   2.4451000e-02  -2.0600000e-02  -1.1400000e-04   7.0000000e-05   1.0500000e-04
   1.3750000e+03   5.3941080e+00   4.6473000e-02   4.8906000e-02  -3.6050000e-02  -1.1400000e-04   7.0000000e-05   1.0500000e-04
   1.3760000e+03   5.3980330e+00   1.7422000e-02   6.3572000e-02  -2.5750000e-02  -1.1400000e-04   7.0000000e-05   1.0500000e-04
   1.3770000e+03   5.4019590e+00  -2.9044000e-02  -4.4014000e-02  -4.6350000e-02  -1.1400000e-04   7.0000000e-05   1.0500000e-04
   1.3780000e+03   5.4058860e+00   1.1623000e-02  -2.4448000e-02   2.0600000e-02  -1.1400000e-04   7.0000000e-05   1.0500000e-04
   1.3790000e+03   5.4098150e+00  -2.3243000e-02   2.4447000e-02  -2.5750000e-02  -1.1400000e-04   7.0000000e-05   1.0500000e-04
   1.3800000e+03   5.4137370e+00   1.1617000e-02   1.9562000e-02   1.0300000e-02  -1.1400000e-04   7.0000000e-05   1.0500000e-04
   1.3810000e+03   5.4176630e+00  -2.0000000e-06   1.4670000e-02  -2.0600000e-02  -1.1400000e-04   7.0000000e-05   1.0500000e-04
   1.3820000e+03   5.4215890e+00   2.3239000e-02   4.8930000e-03  -2.5750000e-02  -1.1400000e-04   7.0000000e-05   1.0500000e-04
   1.3830000e+03   5.4255140e+00   5.8090000e-03   9.7810000e-03  -5.1500000e-03  -1.1400000e-04   7.0000000e-05   1.0500000e-04
   1.3840000e+03   5.4294390e+00  -2.3241000e-02   9.7770000e-03  -2.5750000e-02  -1.1400000e-04   7.0000000e-05   1.0500000e-04
   1.3850000e+03   5.4333640e+00  -2.9051000e-02   4.8860000e-03   1.5450000e-02  -1.1400000e-04   7.0000000e-05   1.0500000e-04
   1.3860000e+03   5.4372900e+00  -3.4866000e-02   3.9115000e-02  -5.1500000e-03  -1.1400000e-04   7.0000000e-05   1.0500000e-04
   1.3870000e+03   5.4412160e+00  -1.1625000e-02   3.4228000e-02  -2.5750000e-02  -1.1400000e-04   7.0000000e-05   1.0500000e-04
   1.3880000e+03   5.4451410e+00   0.0000000e+00   0.0000000e+00  -2.5750000e-02  -1.1400000e-04   7.0000000e-05   1.0500000e-04
   1.3890000e+03   5.4490680e+00  -5.8103000e-02   2.4442000e-02  -1.5450000e-02  -1.1400000e-04   7.0000000e-05   1.0500000e-04
   1.3900000e+03   5.4529930e+00   2.3243000e-02  -2.4447000e-02  -2.5750000e-02  -1.1400000e-04   7.0000000e-05   1.0500000e-04
   1.3910000e+03   5.4569180e+00  -4.6485000e-02   3.4224000e-02  -1.0300000e-02  -1.1400000e-04   7.0000000e-05   1.0500000e-04
   1.3920000e+03   5.4608450e+00  -5.8130000e-03   2.4449000e-02  -5.6650000e-02  -1.1400000e-04   7.0000000e-05   1.0500000e-04
   1.3930000e+03   5.4647700e+00   3.4858000e-02   1.4675000e-02   5.1500000e-03  -1.1400000e-04   7.0000000e-05   1.0500000e-04
   1.3940000e+03   5.4686960e+00  -1.1627000e-02   4.8898000e-02  -5.1500000e-02  -1.1400000e-04   7.0000000e-05   1.0500000e-04
   1.3950000e+03   5.4726220e+00   4.6480000e-02   7.0000000e-06   5.1500000e-03  -1.1400000e-04   7.0000000e-05   1.0500000e-04
   1.3960000e+03   5.4765470e+00   5.8090000e-03   4.8910000e-03  -2.5750000e-02  -1.1400000e-04   7.0000000e-05   1.0500000e-04
   1.3970000e+03   5.4804730e+00  -2.9053000e-02   1.9556000e-02   0.0000000e+00  -1.1400000e-04   7.0000000e-05   1.0500000e-04
   1.3980000e+03   5.4843990e+00   5.8040000e-03   3.9121000e-02   3.0900000e-02  -1.1400000e-04   7.0000000e-05   1.0500000e-04
   1.3990000e+03   5.4883230e+00  -3.4864000e-02   2.9335000e-02   0.0000000e+00  -1.1400000e-04   7.0000000e-05   1.0500000e-04
   1.4000000e+03   5.4922490e+00  -1.1616000e-02  -2.4452000e-02  -2.5750000e-02  -1.1400000e-04   7.0000000e-05   1.0500000e-04
   1.4010000e+03   5.4961750e+00   2.3243000e-02  -1.9557000e-02  -5.1500000e-03  -1.1400000e-04   7.0000000e-05   1.0500000e-04
   1.4020000e+03   5.5001010e+00   0.0000000e+00   0.0000000e+00  -5.1500000e-03  -1.1400000e-04   7.0000000e-05   1.0500000e-04
   1.4030000e+03   5.5040260e+00   5.8080000e-03   1.4671000e-02  -1.0300000e-02  -1.1400000e-04   7.0000000e-05   1.0500000e-04
   1.4040000e+03   5.5079520e+00  -1.1623000e-02   1.9558000e-02  -2.5750000e-02  -1.1400000e-04   7.0000000e-05   1.0500000e-04
   1.4050000e+03   5.5118770e+00   2.9042000e-02   6.3574000e-02  -8.7550000e-02  -1.1400000e-04   7.0000000e-05   1.0500000e-04
   1.4060000e+03   5.5158030e+00   5.8095000e-02   3.4238000e-02  -4.6350000e-02  -1.1400000e-04   7.0000000e-05   1.0500000e-04
   1.4070000e+03   5.5197290e+00   1.7433000e-02  -1.9558000e-02  -4.6350000e-02  -1.1400000e-04   7.0000000e-05   1.0500000e-04
   1.4080000e+03   5.5236550e+00  -5.8090000e-03  -4.8910000e-03  -4.1200000e-02  -1.1400000e-04   7.0000000e-05   1.0500000e-04
   1.4090000e+03   5.5275820e+00   5.8050000e-03   3.9121000e-02  -2.5750000e-02  -1.1400000e-04   7.0000000e-05   1.0500000e-04
   1.4100000e+03   5.5315070e+00  -3.4869000e-02   5.8675000e-02  -1.5450000e-02  -1.1400000e-04   7.0000000e-05   1.0500000e-04
   1.4110000e+03   5.5354310e+00  -1.7429000e-02  -9.7830000e-03  -3.0900000e-02  -1.1400000e-04   7.0000000e-05   1.0500000e-04
   1.4120000e+03   5.5393580e+00   3.4860000e-02   5.0000000e-06   3.6050000e-02  -1.1400000e-04   7.0000000e-05   1.0500000e-04
   1.4130000e+03   5.5432830e+00  -2.3240000e-02  -3.0000000e-06  -2.5750000e-02  -1.1400000e-04   7.0000000e-05   1.0500000e-04
   1.4140000e+03   5.5472070e+00   1.1624000e-02  -2.4448000e-02   2.0600000e-02  -1.1400000e-04   7.0000000e-05   1.0500000e-04
   1.4150000e+03   5.5511340e+00   1.1611000e-02   5.8682000e-02   0.0000000e+00  -1.1400000e-04   7.0000000e-05   1.0500000e-04
   1.4160000e+03   5.5550590e+00  -1.7434000e-02   2.9337000e-02  -4.6350000e-02  -1.1400000e-04   7.0000000e-05   1.0500000e-04
   1.4170000e+03   5.5589850e+00   8.1341000e-02  -9.7680000e-03   1.5450000e-02  -1.1400000e-04   7.0000000e-05   1.0500000e-04
   1.4180000e+03   5.5629110e+00  -2.3241000e-02   9.7770000e-03  -2.5750000e-02  -1.1400000e-04   7.0000000e-05   1.0500000e-04
   1.4190000e+03   5.5668370e+00   1.7433000e-02  -1.9558000e-02   2.5750000e-02  -1.1400000e-04   7.0000000e-05   1.0500000e-04
   1.4200000e+03   5.5707620e+00  -1.1623000e-02   1.9558000e-02  -2.0600000e-02  -1.1400000e-04   7.0000000e-05   1.0500000e-04
   1.4210000e+03   5.5746880e+00  -4.0673000e-02   2.4445000e-02   6.1800000e-02  -1.1400000e-04   7.0000000e-05   1.0500000e-04
   1.4220000e+03   5.5786140e+00   5.8110000e-03  -9.7790000e-03  -4.1200000e-02  -1.1400000e-04   7.0000000e-05   1.0500000e-04
   1.4230000e+03   5.5825400e+00  -2.3243000e-02   2.4447000e-02  -5.1500000e-03  -1.1400000e-04   7.0000000e-05   1.0500000e-04
   1.4240000e+03   5.5864650e+00   5.8090000e-03   4.8910000e-03  -4.6350000e-02  -1.1400000e-04   7.0000000e-05   1.0500000e-04
   1.4250000e+03   5.5903920e+00  -1.7429000e-02  -9.7830000e-03   5.1500000e-03  -1.1400000e-04   7.0000000e-05   1.0500000e-04
   1.4260000e+03   5.5943220e+00  -5.8140000e-03   2.4449000e-02  -4.6350000e-02  -1.1400000e-04   7.0000000e-05   1.0500000e-04
   1.4270000e+03   5.5982430e+00  -3.4858000e-02  -1.4675000e-02  -1.0300000e-02  -1.1400000e-04   7.0000000e-05   1.0500000e-04
   1.4280000e+03   5.6021670e+00   1.1611000e-02   5.8682000e-02  -1.5450000e-02  -1.1400000e-04   7.0000000e-05   1.0500000e-04
   1.4290000e+03   5.6060920e+00  -5.2301000e-02   7.3342000e-02  -5.1500000e-03  -1.1400000e-04   7.0000000e-05   1.0500000e-04
   1.4300000e+03   5.6100180e+00   5.8130000e-03  -1.9559000e-02   1.0300000e-02  -1.1400000e-04   7.0000000e-05   1.0500000e-04
   1.4310000e+03   5.6139440e+00   4.0671000e-02  -9.7740000e-03   5.1500000e-03  -1.1400000e-04   7.0000000e-05   1.0500000e-04
   1.4320000e+03   5.6178700e+00   1.7431000e-02  -9.7770000e-03   3.6050000e-02  -1.1400000e-04   7.0000000e-05   1.0500000e-04
   1.4330000e+03   5.6217960e+00   3.4863000e-02  -1.9555000e-02  -2.0600000e-02  -1.1400000e-04   7.0000000e-05   1.0500000e-04
   1.4340000e+03   5.6257210e+00   1.1613000e-02   4.8902000e-02  -1.0300000e-02  -1.1400000e-04   7.0000000e-05   1.0500000e-04
   1.4350000e+03   5.6296470e+00   1.7424000e-02   4.4012000e-02  -3.6050000e-02  -1.1400000e-04   7.0000000e-05   1.0500000e-04
   1.4360000e+03   5.6335730e+00   4.0674000e-02  -2.9335000e-02   1.5450000e-02  -1.1400000e-04   7.0000000e-05   1.0500000e-04
   1.4370000e+03   5.6374990e+00  -1.7430000e-02  -2.0000000e-06  -4.6350000e-02  -1.1400000e-04   7.0000000e-05   1.0500000e-04
   1.4380000e+03   5.6414250e+00   4.6483000e-02  -2.4444000e-02   4.1200000e-02  -1.1400000e-04   7.0000000e-05   1.0500000e-04
   1.4390000e+03   5.6453500e+00  -5.0000000e-06   3.9120000e-02  -4.1200000e-02  -1.1400000e-04   7.0000000e-05   1.0500000e-04
   1.4400000e+03   5.6492750e+00   1.7423000e-02   4.8903000e-02   0.0000000e+00  -1.1400000e-04   7.0000000e-05   1.0500000e-04
   1.4410000e+03   5.6532020e+00   2.9047000e-02   1.9564000e-02  -1.5450000e-02  -1.1400000e-04   7.0000000e-05   1.0500000e-04
   1.4420000e+03   5.6571270e+00  -2.3243000e-02   1.9557000e-02  -1.0300000e-02  -1.1400000e-04   7.0000000e-05   1.0500000e-04
   1.4430000e+03   5.6610550e+00   6.3914000e-02  -2.9331000e-02  -1.5450000e-02  -1.1400000e-04   7.0000000e-05   1.0500000e-04
   1.4440000e+03   5.6649770e+00   1.1628000e-02  -5.3788000e-02   0.0000000e+00  -1.1400000e-04   7.0000000e-05   1.0500000e-04
   1.4450000e+03   5.6689030e+00   6.3904000e-02   3.9129000e-02  -2.0600000e-02  -1.1400000e-04   7.0000000e-05   1.0500000e-04
   1.4460000e+03   5.6728300e+00   6.3906000e-02   2.4459000e-02   0.0000000e+00  -1.1400000e-04   7.0000000e-05   1.0500000e-04
   1.4470000e+03   5.6767550e+00  -1.0000000e-06   9.7800000e-03   5.1500000e-03  -1.1400000e-04   7.0000000e-05   1.0500000e-04
   1.4480000e+03   5.6806810e+00   2.9048000e-02   1.4674000e-02  -2.5750000e-02  -1.1400000e-04   7.0000000e-05   1.0500000e-04
   1.4490000e+03   5.6846060e+00   1.7426000e-02   2.9342000e-02   2.0600000e-02  -1.1400000e-04   7.0000000e-05   1.0500000e-04
   1.4500000e+03   5.6885320e+00  -3.0000000e-06   1.9560000e-02  -3.0900000e-02  -1.1400000e-04   7.0000000e-05   1.0500000e-04
   1.4510000e+03   5.6924580e+00  -2.9048000e-02  -1.4674000e-02   1.0300000e-02  -1.1400000e-04   7.0000000e-05   1.0500000e-04
   1.4520000e+03   5.6963830e+00  -2.3243000e-02   1.9557000e-02  -4.6350000e-02  -1.1400000e-04   7.0000000e-05   1.0500000e-04
   1.4530000e+03   5.7003090e+00  -1.1623000e-02   1.9558000e-02   2.0600000e-02  -1.1400000e-04   7.0000000e-05   1.0500000e-04
   1.4540000e+03   5.7042350e+00  -1.7430000e-02  -2.0000000e-06  -3.0900000e-02  -1.1400000e-04   7.0000000e-05   1.0500000e-04
   1.4550000e+03   5.7081600e+00   3.4862000e-02  -1.4665000e-02   0.0000000e+00  -1.1400000e-04   7.0000000e-05   1.0500000e-04
   1.4560000e+03   5.7120870e+00   1.7430000e-02   3.0000000e-06  -7.7250000e-02  -1.1400000e-04   7.0000000e-05   1.0500000e-04
   1.4570000e+03   5.7160110e+00   6.3912000e-02  -1.4661000e-02   4.1200000e-02  -1.1400000e-04   7.0000000e-05   1.0500000e-04
   1.4580000e+03   5.7199360e+00  -1.1629000e-02   5.8678000e-02  -2.5750000e-02  -1.1400000e-04   7.0000000e-05   1.0500000e-04
   1.4590000e+03   5.7238620e+00  -2.9057000e-02   4.8896000e-02   1.0300000e-02  -1.1400000e-04   7.0000000e-05   1.0500000e-04
   1.4600000e+03   5.7277880e+00   3.0000000e-06  -1.9560000e-02  -1.5450000e-02  -1.1400000e-04   7.0000000e-05   1.0500000e-04
   1.4610000e+03   5.7317140e+00  -1.1622000e-02   1.4668000e-02   0.0000000e+00  -1.1400000e-04   7.0000000e-05   1.0500000e-04
   1.4620000e+03   5.7356400e+00   7.5531000e-02  -4.8790000e-03   1.0300000e-02  -1.1400000e-04   7.0000000e-05   1.0500000e-04
   1.4630000e+03   5.7395640e+00  -2.3239000e-02  -9.7830000e-03   1.0300000e-02  -1.1400000e-04   7.0000000e-05   1.0500000e-04
   1.4640000e+03   5.7434910e+00  -2.3246000e-02   4.4007000e-02  -5.1500000e-03  -1.1400000e-04   7.0000000e-05   1.0500000e-04
   1.4650000e+03   5.7474160e+00   4.0663000e-02   4.8905000e-02  -1.0300000e-02  -1.1400000e-04   7.0000000e-05   1.0500000e-04
   1.4660000e+03   5.7513420e+00  -1.1616000e-02  -2.9342000e-02   1.5450000e-02  -1.1400000e-04   7.0000000e-05   1.0500000e-04
   1.4670000e+03   5.7552690e+00   1.7432000e-02  -1.4668000e-02  -3.6050000e-02  -1.1400000e-04   7.0000000e-05   1.0500000e-04
   1.4680000e+03   5.7591940e+00   5.8050000e-03   3.9121000e-02   2.0600000e-02  -1.1400000e-04   7.0000000e-05   1.0500000e-04
   1.4690000e+03   5.7631190e+00   1.1615000e-02   3.4232000e-02  -4.1200000e-02  -1.1400000e-04   7.0000000e-05   1.0500000e-04
   1.4700000e+03   5.7670630e+00  -2.9049000e-02  -4.8940000e-03   3.0900000e-02  -1.1400000e-04   7.0000000e-05   1.0500000e-04
   1.4710000e+03   5.7709710e+00   4.6477000e-02   1.9567000e-02  -4.1200000e-02  -1.1400000e-04   7.0000000e-05   1.0500000e-04
   1.4720000e+03   5.7748950e+00   1.1620000e-02   2.0000000e-06   5.1500000e-03  -1.1400000e-04   7.0000000e-05   1.0500000e-04
   1.4730000e+03   5.7788210e+00   6.3916000e-02  -4.4001000e-02  -3.0900000e-02  -1.1400000e-04   7.0000000e-05   1.0500000e-04
   1.4740000e+03   5.7827470e+00   3.4863000e-02  -1.9555000e-02  -5.1500000e-03  -1.1400000e-04   7.0000000e-05   1.0500000e-04
   1.4750000e+03   5.7866730e+00   5.2285000e-02   3.4238000e-02  -5.1500000e-03  -1.1400000e-04   7.0000000e-05   1.0500000e-04
   1.4760000e+03   5.7905980e+00   2.3234000e-02   4.4013000e-02  -1.5450000e-02  -1.1400000e-04   7.0000000e-05   1.0500000e-04
   1.4770000e+03   5.7945230e+00  -3.4865000e-02   3.4225000e-02   5.1500000e-03  -1.1400000e-04   7.0000000e-05   1.0500000e-04
   1.4780000e+03   5.7984500e+00  -1.7434000e-02   2.9337000e-02  -1.5450000e-02  -1.1400000e-04   7.0000000e-05   1.0500000e-04
   1.4790000e+03   5.8023750e+00   1.1620000e-02   2.0000000e-06   1.5450000e-02  -1.1400000e-04   7.0000000e-05   1.0500000e-04
   1.4800000e+03   5.8063020e+00   1.1618000e-02   1.4672000e-02  -5.1500000e-03  -1.1400000e-04   7.0000000e-05   1.0500000e-04
   1.4810000e+03   5.8102270e+00   7.5527000e-02   2.4460000e-02   1.0300000e-02  -1.1400000e-04   7.0000000e-05   1.0500000e-04
   1.4820000e+03   5.8141530e+00   1.1621000e-02  -4.8880000e-03   0.0000000e+00  -1.1400000e-04   7.0000000e-05   1.0500000e-04
   1.4830000e+03   5.8180800e+00   5.8099000e-02   9.7880000e-03   1.5450000e-02  -1.1400000e-04   7.0000000e-05   1.0500000e-04
   1.4840000e+03   5.8220040e+00   3.4861000e-02  -4.8850000e-03  -4.1200000e-02  -1.1400000e-04   7.0000000e-05   1.0500000e-04
   1.4850000e+03   5.8259300e+00   6.3906000e-02   2.9349000e-02   1.5450000e-02  -1.1400000e-04   7.0000000e-05   1.0500000e-04
   1.4860000e+03   5.8298560e+00  -1.7436000e-02   4.4007000e-02  -3.0900000e-02  -1.1400000e-04   7.0000000e-05   1.0500000e-04
   1.4870000e+03   5.8337800e+00   3.4860000e-02   5.0000000e-06   3.6050000e-02  -1.1400000e-04   7.0000000e-05   1.0500000e-04
   1.4880000e+03   5.8377060e+00   1.1615000e-02   3.4232000e-02  -3.6050000e-02  -1.1400000e-04   7.0000000e-05   1.0500000e-04
   1.4890000e+03   5.8416320e+00  -2.9049000e-02  -4.8940000e-03   1.0300000e-02  -1.1400000e-04   7.0000000e-05   1.0500000e-04
   1.4900000e+03   5.8455850e+00   3.4863000e-02  -1.9555000e-02  -1.0300000e-02  -1.1400000e-04   7.0000000e-05   1.0500000e-04
   1.4910000e+03   5.8494830e+00  -2.9051000e-02   9.7760000e-03   0.0000000e+00  -1.1400000e-04   7.0000000e-05   1.0500000e-04
   1.4920000e+03   5.8534080e+00   2.3241000e-02  -9.7770000e-03   0.0000000e+00  -1.1400000e-04   7.0000000e-05   1.0500000e-04
   1.4930000e+03   5.8573350e+00   1.1621000e-02  -4.8880000e-03  -1.5450000e-02  -1.1400000e-04   7.0000000e-05   1.0500000e-04
   1.4940000e+03   5.8612600e+00   2.3231000e-02   6.8463000e-02  -3.6050000e-02  -1.1400000e-04   7.0000000e-05   1.0500000e-04
   1.4950000e+03   5.8651860e+00   1.1612000e-02   6.3572000e-02  -2.5750000e-02  -1.1400000e-04   7.0000000e-05   1.0500000e-04
   1.4960000e+03   5.8691120e+00   2.9051000e-02  -9.7760000e-03   1.5450000e-02  -1.1400000e-04   7.0000000e-05   1.0500000e-04
   1.4970000e+03   5.8730370e+00   1.7430000e-02   2.0000000e-06  -1.0300000e-02  -1.1400000e-04   7.0000000e-05   1.0500000e-04
   1.4980000e+03   5.8769630e+00   1.1621000e-02  -4.8880000e-03   2.5750000e-02  -1.1400000e-04   7.0000000e-05   1.0500000e-04
   1.4990000e+03   5.8808890e+00  -2.3245000e-02   3.4227000e-02  -3.6050000e-02  -1.1400000e-04   7.0000000e-05   1.0500000e-04
   1.5000000e+03   5.8848130e+00  -3.4863000e-02   1.9555000e-02  -1.0300000e-02  -1.1400000e-04   7.0000000e-05   1.0500000e-04
   1.5010000e+03   5.8887390e+00   5.8080000e-03   1.4671000e-02  -4.6350000e-02  -1.1400000e-04   7.0000000e-05   1.0500000e-04
   1.5020000e+03   5.8926650e+00   5.8100000e-03   1.0000000e-06   5.1500000e-03  -1.1400000e-04   7.0000000e-05   1.0500000e-04
   1.5030000e+03   5.8965910e+00  -2.9051000e-02   4.8860000e-03  -2.0600000e-02  -1.1400000e-04   7.0000000e-05   1.0500000e-04
   1.5040000e+03   5.9005170e+00   2.9041000e-02   5.8684000e-02   3.6050000e-02  -1.1400000e-04   7.0000000e-05   1.0500000e-04
   1.5050000e+03   5.9044420e+00  -1.1625000e-02   3.4228000e-02  -4.6350000e-02  -1.1400000e-04   7.0000000e-05   1.0500000e-04
   1.5060000e+03   5.9083670e+00  -5.8060000e-03  -2.4451000e-02  -3.0900000e-02  -1.1400000e-04   7.0000000e-05   1.0500000e-04
   1.5070000e+03   5.9122980e+00   5.8097000e-02   1.9569000e-02  -1.0300000e-02  -1.1400000e-04   7.0000000e-05   1.0500000e-04
   1.5080000e+03   5.9162190e+00  -3.4863000e-02   1.9555000e-02   3.0900000e-02  -1.1400000e-04   7.0000000e-05   1.0500000e-04
   1.5090000e+03   5.9201460e+00   6.3908000e-02   1.4679000e-02   2.0600000e-02  -1.1400000e-04   7.0000000e-05   1.0500000e-04
   1.5100000e+03   5.9240710e+00  -1.1618000e-02  -1.4672000e-02   2.5750000e-02  -1.1400000e-04   7.0000000e-05   1.0500000e-04
   1.5110000e+03   5.9279970e+00   6.3903000e-02   5.3799000e-02  -1.5450000e-02  -1.1400000e-04   7.0000000e-05   1.0500000e-04
   1.5120000e+03   5.9319210e+00   4.6478000e-02   1.4676000e-02  -2.0600000e-02  -1.1400000e-04   7.0000000e-05   1.0500000e-04
   1.5130000e+03   5.9358480e+00   1.1616000e-02   2.9342000e-02   2.5750000e-02  -1.1400000e-04   7.0000000e-05   1.0500000e-04
   1.5140000e+03   5.9397740e+00   5.8110000e-03  -9.7790000e-03  -3.6050000e-02  -1.1400000e-04   7.0000000e-05   1.0500000e-04
   1.5150000e+03   5.9436980e+00  -3.4860000e-02  -5.0000000e-06   5.1500000e-02  -1.1400000e-04   7.0000000e-05   1.0500000e-04
   1.5160000e+03   5.9476240e+00   1.1621000e-02  -4.8880000e-03  -4.6350000e-02  -1.1400000e-04   7.0000000e-05   1.0500000e-04
   1.5170000e+03   5.9515500e+00  -3.4861000e-02   9.7750000e-03   1.0300000e-02  -1.1400000e-04   7.0000000e-05   1.0500000e-04
   1.5180000e+03   5.9554760e+00   5.8098000e-02   1.4679000e-02  -5.1500000e-02  -1.1400000e-04   7.0000000e-05   1.0500000e-04
   1.5190000e+03   5.9594020e+00  -2.0000000e-06   1.4670000e-02   2.5750000e-02  -1.1400000e-04   7.0000000e-05   1.0500000e-04
   1.5200000e+03   5.9633270e+00   3.4860000e-02   5.0000000e-06  -5.1500000e-02  -1.1400000e-04   7.0000000e-05   1.0500000e-04
   1.5210000e+03   5.9672520e+00   5.8103000e-02  -1.9551000e-02   5.1500000e-03  -1.1400000e-04   7.0000000e-05   1.0500000e-04
   1.5220000e+03   5.9711790e+00   1.7427000e-02   1.9563000e-02  -1.5450000e-02  -1.1400000e-04   7.0000000e-05   1.0500000e-04
   1.5230000e+03   5.9751040e+00   2.9051000e-02  -4.8860000e-03   4.1200000e-02  -1.1400000e-04   7.0000000e-05   1.0500000e-04
   1.5240000e+03   5.9790300e+00   1.1613000e-02   4.8902000e-02   5.1500000e-03  -1.1400000e-04   7.0000000e-05   1.0500000e-04
   1.5250000e+03   5.9829550e+00  -6.9715000e-02  -3.4239000e-02   3.0900000e-02  -1.1400000e-04   7.0000000e-05   1.0500000e-04
   1.5260000e+03   5.9868810e+00   2.9053000e-02  -2.4446000e-02  -2.5750000e-02  -1.1400000e-04   7.0000000e-05   1.0500000e-04
   1.5270000e+03   5.9908070e+00  -4.6480000e-02  -6.0000000e-06   3.6050000e-02  -1.1400000e-04   7.0000000e-05   1.0500000e-04
   1.5280000e+03   5.9947330e+00   1.7429000e-02   4.8920000e-03   1.5450000e-02  -1.1400000e-04   7.0000000e-05   1.0500000e-04
   1.5290000e+03   5.9986570e+00   1.7431000e-02  -9.7780000e-03  -5.1500000e-03  -1.1400000e-04   7.0000000e-05   1.0500000e-04
   1.5300000e+03   6.0025830e+00  -1.1633000e-02   8.8018000e-02   1.0300000e-02  -1.1400000e-04   7.0000000e-05   1.0500000e-04
   1.5310000e+03   6.0065080e+00  -2.9059000e-02   5.8676000e-02  -5.6650000e-02  -1.1400000e-04   7.0000000e-05   1.0500000e-04
   1.5320000e+03   6.0104350e+00  -2.3237000e-02  -1.9563000e-02   2.0600000e-02  -1.1400000e-04   7.0000000e-05   1.0500000e-04
   1.5330000e+03   6.0143600e+00  -1.1621000e-02   4.8880000e-03   1.0300000e-02  -1.1400000e-04   7.0000000e-05   1.0500000e-04
   1.5340000e+03   6.0182860e+00  -5.8130000e-03   1.9559000e-02   3.6050000e-02  -1.1400000e-04   7.0000000e-05   1.0500000e-04
   1.5350000e+03   6.0222110e+00  -1.1625000e-02   3.4228000e-02  -4.1200000e-02  -1.1400000e-04   7.0000000e-05   1.0500000e-04
   1.5360000e+03   6.0261370e+00   3.4858000e-02   1.4675000e-02  -1.0300000e-02  -1.1400000e-04   7.0000000e-05   1.0500000e-04
   1.5370000e+03   6.0300630e+00  -3.4862000e-02   1.4665000e-02  -4.1200000e-02  -1.1400000e-04   7.0000000e-05   1.0500000e-04
   1.5380000e+03   6.0339880e+00   5.8090000e-03   9.7810000e-03   2.5750000e-02  -1.1400000e-04   7.0000000e-05   1.0500000e-04
   1.5390000e+03   6.0379150e+00  -2.9051000e-02   9.7760000e-03   5.1500000e-03  -1.1400000e-04   7.0000000e-05   1.0500000e-04
   1.5400000e+03   6.0418410e+00  -5.8120000e-03   1.4669000e-02   5.6650000e-02  -1.1400000e-04   7.0000000e-05   1.0500000e-04
   1.5410000e+03   6.0457650e+00  -1.1625000e-02   3.9118000e-02   5.1500000e-03  -1.1400000e-04   7.0000000e-05   1.0500000e-04
   1.5420000e+03   6.0496920e+00  -1.1622000e-02   1.4668000e-02   3.0900000e-02  -1.1400000e-04   7.0000000e-05   1.0500000e-04
   1.5430000e+03   6.0536170e+00   1.1623000e-02  -2.4448000e-02  -5.1500000e-03  -1.1400000e-04   7.0000000e-05   1.0500000e-04
   1.5440000e+03   6.0575410e+00  -4.0673000e-02   1.9555000e-02   3.0900000e-02  -1.1400000e-04   7.0000000e-05   1.0500000e-04
   1.5450000e+03   6.0614670e+00   5.8090000e-03   4.8910000e-03   2.0600000e-02  -1.1400000e-04   7.0000000e-05   1.0500000e-04
   1.5460000e+03   6.0653930e+00  -4.0673000e-02   1.9554000e-02  -3.6050000e-02  -1.1400000e-04   7.0000000e-05   1.0500000e-04
   1.5470000e+03   6.0693190e+00   1.7423000e-02   4.8903000e-02   5.1500000e-03  -1.1400000e-04   7.0000000e-05   1.0500000e-04
   1.5480000e+03   6.0732460e+00   5.2285000e-02   3.4238000e-02  -6.6950000e-02  -1.1400000e-04   7.0000000e-05   1.0500000e-04
   1.5490000e+03   6.0771690e+00   2.9047000e-02   1.9564000e-02   3.6050000e-02  -1.1400000e-04   7.0000000e-05   1.0500000e-04
   1.5500000e+03   6.0810960e+00  -1.1623000e-02   1.9558000e-02  -4.6350000e-02  -1.1400000e-04   7.0000000e-05   1.0500000e-04
   1.5510000e+03   6.0850220e+00   4.6484000e-02  -2.4443000e-02   3.6050000e-02  -1.1400000e-04   7.0000000e-05   1.0500000e-04
   1.5520000e+03   6.0889480e+00   1.0000000e-06  -4.8900000e-03  -3.0900000e-02  -1.1400000e-04   7.0000000e-05   1.0500000e-04
   1.5530000e+03   6.0928740e+00  -8.0000000e-06   6.3570000e-02  -5.1500000e-03  -1.1400000e-04   7.0000000e-05   1.0500000e-04
   1.5540000e+03   6.0968080e+00   4.6477000e-02   1.9566000e-02  -2.0600000e-02  -1.1400000e-04   7.0000000e-05   1.0500000e-04
   1.5550000e+03   6.1007250e+00   1.7431000e-02  -4.8880000e-03   1.5450000e-02  -1.1400000e-04   7.0000000e-05   1.0500000e-04
   1.5560000e+03   6.1046500e+00  -1.1621000e-02   9.7780000e-03  -1.5450000e-02  -1.1400000e-04   7.0000000e-05   1.0500000e-04
   1.5570000e+03   6.1085770e+00  -1.1619000e-02  -9.7820000e-03   6.1800000e-02  -1.1400000e-04   7.0000000e-05   1.0500000e-04
   1.5580000e+03   6.1125010e+00   2.3239000e-02   9.7830000e-03   3.0900000e-02  -1.1400000e-04   7.0000000e-05   1.0500000e-04
   1.5590000e+03   6.1164260e+00  -2.3246000e-02   4.4007000e-02   3.0900000e-02  -1.1400000e-04   7.0000000e-05   1.0500000e-04
   1.5600000e+03   6.1203530e+00   5.2284000e-02   3.9128000e-02   2.0600000e-02  -1.1400000e-04   7.0000000e-05   1.0500000e-04
   1.5610000e+03   6.1242780e+00   3.4859000e-02   4.8950000e-03   5.6650000e-02  -1.1400000e-04   7.0000000e-05   1.0500000e-04
   1.5620000e+03   6.1282040e+00  -3.4859000e-02  -4.8950000e-03   3.0900000e-02  -1.1400000e-04   7.0000000e-05   1.0500000e-04
   1.5630000e+03   6.1321300e+00   2.9054000e-02  -2.4446000e-02  -3.0900000e-02  -1.1400000e-04   7.0000000e-05   1.0500000e-04
   1.5640000e+03   6.1360550e+00  -3.4863000e-02   1.9555000e-02   1.5450000e-02  -1.1400000e-04   7.0000000e-05   1.0500000e-04
   1.5650000e+03   6.1399810e+00  -5.8190000e-03   6.3569000e-02  -3.0900000e-02  -1.1400000e-04   7.0000000e-05   1.0500000e-04
   1.5660000e+03   6.1439070e+00   1.1621000e-02  -4.8880000e-03   2.0600000e-02  -1.1400000e-04   7.0000000e-05   1.0500000e-04
   1.5670000e+03   6.1478340e+00   2.3234000e-02   3.9123000e-02  -6.6950000e-02  -1.1400000e-04   7.0000000e-05   1.0500000e-04
   1.5680000e+03   6.1517590e+00   2.9050000e-02   4.0000000e-06   4.1200000e-02  -1.1400000e-04   7.0000000e-05   1.0500000e-04
   1.5690000e+03   6.1556840e+00   3.0000000e-06  -2.4450000e-02  -1.5450000e-02  -1.1400000e-04   7.0000000e-05   1.0500000e-04
   1.5700000e+03   6.1596090e+00   2.3232000e-02   6.3573000e-02   2.0600000e-02  -1.1400000e-04   7.0000000e-05   1.0500000e-04
   1.5710000e+03   6.1635400e+00   1.7427000e-02   2.4452000e-02  -3.0900000e-02  -1.1400000e-04   7.0000000e-05   1.0500000e-04
   1.5720000e+03   6.1674610e+00   1.7427000e-02   1.9562000e-02   3.6050000e-02  -1.1400000e-04   7.0000000e-05   1.0500000e-04
   1.5730000e+03   6.1714270e+00  -4.0000000e-06   2.9340000e-02  -1.0300000e-02  -1.1400000e-04   7.0000000e-05   1.0500000e-04
   1.5740000e+03   6.1753110e+00  -1.7429000e-02  -9.7820000e-03   6.1800000e-02  -1.1400000e-04   7.0000000e-05   1.0500000e-04
   1.5750000e+03   6.1792370e+00  -3.0000000e-06   1.9560000e-02   3.0900000e-02  -1.1400000e-04   7.0000000e-05   1.0500000e-04
   1.5760000e+03   6.1831630e+00  -4.6481000e-02   9.7730000e-03   5.6650000e-02  -1.1400000e-04   7.0000000e-05   1.0500000e-04
   1.5770000e+03   6.1870880e+00   2.9049000e-02   4.8940000e-03   0.0000000e+00  -1.1400000e-04   7.0000000e-05   1.0500000e-04
   1.5780000e+03   6.1910150e+00   1.7427000e-02   1.9563000e-02   4.1200000e-02  -1.1400000e-04   7.0000000e-05   1.0500000e-04
   1.5790000e+03   6.1949400e+00  -5.8160000e-03   4.4009000e-02   1.5450000e-02  -1.1400000e-04   7.0000000e-05   1.0500000e-04
   1.5800000e+03   6.1988650e+00  -5.8120000e-03   1.4669000e-02   4.1200000e-02  -1.1400000e-04   7.0000000e-05   1.0500000e-04
   1.5810000e+03   6.2027920e+00  -4.6481000e-02   4.8830000e-03   3.0900000e-02  -1.1400000e-04   7.0000000e-05   1.0500000e-04
   1.5820000e+03   6.2067170e+00  -2.3242000e-02   1.4667000e-02  -8.7550000e-02  -1.1400000e-04   7.0000000e-05   1.0500000e-04
   1.5830000e+03   6.2106430e+00  -5.8130000e-03   2.4449000e-02   2.0600000e-02  -1.1400000e-04   7.0000000e-05   1.0500000e-04
   1.5840000e+03   6.2145700e+00  -2.3243000e-02   1.9557000e-02  -1.0300000e-02  -1.1400000e-04   7.0000000e-05   1.0500000e-04
   1.5850000e+03   6.2184940e+00  -2.3239000e-02  -4.8930000e-03  -5.1500000e-03  -1.1400000e-04   7.0000000e-05   1.0500000e-04
   1.5860000e+03   6.2224200e+00  -2.9051000e-02   9.7760000e-03  -1.0300000e-02  -1.1400000e-04   7.0000000e-05   1.0500000e-04
   1.5870000e+03   6.2263450e+00  -3.0000000e-06   2.4450000e-02   1.5450000e-02  -1.1400000e-04   7.0000000e-05   1.0500000e-04
   1.5880000e+03   6.2302700e+00  -5.2288000e-02  -1.4677000e-02  -1.5450000e-02  -1.1400000e-04   7.0000000e-05   1.0500000e-04
   1.5890000e+03   6.2341960e+00  -1.7435000e-02   3.4228000e-02   4.1200000e-02  -1.1400000e-04   7.0000000e-05   1.0500000e-04
   1.5900000e+03   6.2381220e+00  -4.0677000e-02   4.8894000e-02   1.5450000e-02  -1.1400000e-04   7.0000000e-05   1.0500000e-04
   1.5910000e+03   6.2420480e+00  -1.1616000e-02  -2.4452000e-02   4.6350000e-02  -1.1400000e-04   7.0000000e-05   1.0500000e-04
   1.5920000e+03   6.2459740e+00   6.0000000e-06  -3.9120000e-02   3.6050000e-02  -1.1400000e-04   7.0000000e-05   1.0500000e-04
   1.5930000e+03   6.2498980e+00   5.8010000e-03   5.8681000e-02   4.1200000e-02  -1.1400000e-04   7.0000000e-05   1.0500000e-04
   1.5940000e+03   6.2538250e+00   2.3235000e-02   3.4233000e-02   0.0000000e+00  -1.1400000e-04   7.0000000e-05   1.0500000e-04
   1.5950000e+03   6.2577510e+00   7.5528000e-02   1.4681000e-02   5.6650000e-02  -1.1400000e-04   7.0000000e-05   1.0500000e-04
   1.5960000e+03   6.2616760e+00  -3.4865000e-02   3.4225000e-02   4.1200000e-02  -1.1400000e-04   7.0000000e-05   1.0500000e-04
   1.5970000e+03   6.2656030e+00  -5.8200000e-03   6.8459000e-02   7.2100000e-02  -1.1400000e-04   7.0000000e-05   1.0500000e-04
   1.5980000e+03   6.2695280e+00  -1.1617000e-02  -1.9562000e-02   4.1200000e-02  -1.1400000e-04   7.0000000e-05   1.0500000e-04
   1.5990000e+03   6.2734530e+00   1.1623000e-02  -1.9558000e-02  -5.6650000e-02  -1.1400000e-04   7.0000000e-05   1.0500000e-04
   1.6000000e+03   6.2773800e+00  -2.9054000e-02   2.9336000e-02   0.0000000e+00  -1.1400000e-04   7.0000000e-05   1.0500000e-04
   1.6010000e+03   6.2813050e+00   5.8080000e-03   1.4671000e-02  -2.0600000e-02  -1.1400000e-04   7.0000000e-05   1.0500000e-04
   1.6020000e+03   6.2852290e+00  -2.9054000e-02   2.9336000e-02   5.1500000e-03  -1.1400000e-04   7.0000000e-05   1.0500000e-04
   1.6030000e+03   6.2891550e+00  -2.3241000e-02   4.8870000e-03  -1.5450000e-02  -1.1400000e-04   7.0000000e-05   1.0500000e-04
   1.6040000e+03   6.2930810e+00  -3.4861000e-02   9.7750000e-03   3.0900000e-02  -1.1400000e-04   7.0000000e-05   1.0500000e-04
   1.6050000e+03   6.2970070e+00  -4.0674000e-02   2.4444000e-02   4.1200000e-02  -1.1400000e-04   7.0000000e-05   1.0500000e-04
   1.6060000e+03   6.3009320e+00  -5.8120000e-03   1.4669000e-02   5.6650000e-02  -1.1400000e-04   7.0000000e-05   1.0500000e-04
   1.6070000e+03   6.3048570e+00  -3.4859000e-02  -4.8950000e-03   3.6050000e-02  -1.1400000e-04   7.0000000e-05   1.0500000e-04
   1.6080000e+03   6.3087840e+00  -2.3241000e-02   4.8870000e-03   4.1200000e-02  -1.1400000e-04   7.0000000e-05   1.0500000e-04
   1.6090000e+03   6.3127090e+00  -1.7431000e-02   9.7770000e-03   2.0600000e-02  -1.1400000e-04   7.0000000e-05   1.0500000e-04
   1.6100000e+03   6.3166360e+00   5.8070000e-03   1.9561000e-02   3.6050000e-02  -1.1400000e-04   7.0000000e-05   1.0500000e-04
   1.6110000e+03   6.3205620e+00  -2.9054000e-02   2.4446000e-02   3.0900000e-02  -1.1400000e-04   7.0000000e-05   1.0500000e-04
   1.6120000e+03   6.3244870e+00   1.7429000e-02   4.8930000e-03   5.6650000e-02  -1.1400000e-04   7.0000000e-05   1.0500000e-04
   1.6130000e+03   6.3284120e+00  -1.1621000e-02   9.7780000e-03   5.1500000e-03  -1.1400000e-04   7.0000000e-05   1.0500000e-04
   1.6140000e+03   6.3323380e+00  -2.3242000e-02   1.4667000e-02   2.0600000e-02  -1.1400000e-04   7.0000000e-05   1.0500000e-04
   1.6150000e+03   6.3362640e+00   1.7431000e-02  -4.8880000e-03   2.5750000e-02  -1.1400000e-04   7.0000000e-05   1.0500000e-04
   1.6160000e+03   6.3401880e+00  -1.7429000e-02  -4.8920000e-03  -2.0600000e-02  -1.1400000e-04   7.0000000e-05   1.0500000e-04
   1.6170000e+03   6.3441140e+00   5.8100000e-03   1.0000000e-06   0.0000000e+00  -1.1400000e-04   7.0000000e-05   1.0500000e-04
   1.6180000e+03   6.3480500e+00  -3.4859000e-02  -4.8950000e-03  -5.6650000e-02  -1.1400000e-04   7.0000000e-05   1.0500000e-04
   1.6190000e+03   6.3519660e+00   2.3235000e-02   3.9123000e-02  -5.1500000e-03  -1.1400000e-04   7.0000000e-05   1.0500000e-04
   1.6200000e+03   6.3558930e+00  -1.0000000e-05   6.8460000e-02   4.1200000e-02  -1.1400000e-04   7.0000000e-05   1.0500000e-04
   1.6210000e+03   6.3598180e+00   1.1624000e-02  -2.9338000e-02   5.6650000e-02  -1.1400000e-04   7.0000000e-05   1.0500000e-04
   1.6220000e+03   6.3637420e+00   0.0000000e+00   0.0000000e+00   4.1200000e-02  -1.1400000e-04   7.0000000e-05   1.0500000e-04
   1.6230000e+03   6.3676690e+00   4.6475000e-02   3.4237000e-02   6.1800000e-02  -1.1400000e-04   7.0000000e-05   1.0500000e-04
   1.6240000e+03   6.3715940e+00   5.8090000e-03   4.8910000e-03   0.0000000e+00  -1.1400000e-04   7.0000000e-05   1.0500000e-04
   1.6250000e+03   6.3755200e+00   2.9044000e-02   4.4014000e-02   3.6050000e-02  -1.1400000e-04   7.0000000e-05   1.0500000e-04
   1.6260000e+03   6.3794460e+00  -5.8190000e-03   5.8679000e-02   1.0300000e-02  -1.1400000e-04   7.0000000e-05   1.0500000e-04
   1.6270000e+03   6.3833720e+00   1.7433000e-02  -1.9557000e-02   7.2100000e-02  -1.1400000e-04   7.0000000e-05   1.0500000e-04
   1.6280000e+03   6.3872970e+00  -1.1616000e-02  -2.9342000e-02   2.5750000e-02  -1.1400000e-04   7.0000000e-05   1.0500000e-04
   1.6290000e+03   6.3912230e+00  -1.1628000e-02   6.3568000e-02   4.1200000e-02  -1.1400000e-04   7.0000000e-05   1.0500000e-04
   1.6300000e+03   6.3951490e+00   6.3909000e-02   4.8990000e-03   1.0300000e-02  -1.1400000e-04   7.0000000e-05   1.0500000e-04
   1.6310000e+03   6.3990730e+00   3.4857000e-02   1.9565000e-02   5.1500000e-03  -1.1400000e-04   7.0000000e-05   1.0500000e-04
   1.6320000e+03   6.4029990e+00   2.9051000e-02  -4.8860000e-03   0.0000000e+00  -1.1400000e-04   7.0000000e-05   1.0500000e-04
   1.6330000e+03   6.4069240e+00   4.0673000e-02  -1.9555000e-02   4.1200000e-02  -1.1400000e-04   7.0000000e-05   1.0500000e-04
   1.6340000e+03   6.4108510e+00  -2.3241000e-02   9.7770000e-03   1.5450000e-02  -1.1400000e-04   7.0000000e-05   1.0500000e-04
   1.6350000e+03   6.4147800e+00   1.7425000e-02   3.4233000e-02  -2.5750000e-02  -1.1400000e-04   7.0000000e-05   1.0500000e-04
   1.6360000e+03   6.4187010e+00   5.8100000e-03   1.0000000e-06   4.1200000e-02  -1.1400000e-04   7.0000000e-05   1.0500000e-04
   1.6370000e+03   6.4226270e+00  -3.0000000e-06   1.9560000e-02   2.0600000e-02  -1.1400000e-04   7.0000000e-05   1.0500000e-04
   1.6380000e+03   6.4265530e+00   2.3240000e-02   3.0000000e-06   3.0900000e-02  -1.1400000e-04   7.0000000e-05   1.0500000e-04
   1.6390000e+03   6.4304790e+00   5.8140000e-03  -2.4449000e-02   2.5750000e-02  -1.1400000e-04   7.0000000e-05   1.0500000e-04
   1.6400000e+03   6.4344050e+00  -4.0000000e-06   2.4450000e-02   5.6650000e-02  -1.1400000e-04   7.0000000e-05   1.0500000e-04
   1.6410000e+03   6.4383310e+00  -2.9053000e-02   1.9556000e-02   2.0600000e-02  -1.1400000e-04   7.0000000e-05   1.0500000e-04
   1.6420000e+03   6.4422550e+00   7.5531000e-02  -4.8790000e-03   6.6950000e-02  -1.1400000e-04   7.0000000e-05   1.0500000e-04
   1.6430000e+03   6.4461820e+00  -1.1624000e-02   2.9338000e-02  -5.1500000e-03  -1.1400000e-04   7.0000000e-05   1.0500000e-04
   1.6440000e+03   6.4501080e+00   4.0667000e-02   2.4455000e-02   6.1800000e-02  -1.1400000e-04   7.0000000e-05   1.0500000e-04
   1.6450000e+03   6.4540320e+00   3.4859000e-02   4.8950000e-03   3.0900000e-02  -1.1400000e-04   7.0000000e-05   1.0500000e-04
   1.6460000e+03   6.4579570e+00  -1.1621000e-02   9.7780000e-03   4.6350000e-02  -1.1400000e-04   7.0000000e-05   1.0500000e-04
   1.6470000e+03   6.4618840e+00  -2.3241000e-02   4.8870000e-03   1.5450000e-02  -1.1400000e-04   7.0000000e-05   1.0500000e-04
   1.6480000e+03   6.4658100e+00  -1.1625000e-02   3.9118000e-02   5.6650000e-02  -1.1400000e-04   7.0000000e-05   1.0500000e-04
   1.6490000e+03   6.4697360e+00  -3.0000000e-06   1.9560000e-02   3.6050000e-02  -1.1400000e-04   7.0000000e-05   1.0500000e-04
   1.6500000e+03   6.4736610e+00  -3.4866000e-02   4.4005000e-02   5.1500000e-03  -1.1400000e-04   7.0000000e-05   1.0500000e-04
   1.6510000e+03   6.4775860e+00   4.0674000e-02  -2.4444000e-02   5.1500000e-02  -1.1400000e-04   7.0000000e-05   1.0500000e-04
   1.6520000e+03   6.4815120e+00   1.1623000e-02  -1.9558000e-02   0.0000000e+00  -1.1400000e-04   7.0000000e-05   1.0500000e-04
   1.6530000e+03   6.4854380e+00   5.8090000e-03   4.8910000e-03   3.6050000e-02  -1.1400000e-04   7.0000000e-05   1.0500000e-04
   1.6540000e+03   6.4893640e+00   6.3909000e-02   4.8990000e-03   1.0300000e-02  -1.1400000e-04   7.0000000e-05   1.0500000e-04
   1.6550000e+03   6.4932890e+00  -5.8190000e-03   5.8679000e-02   3.6050000e-02  -1.1400000e-04   7.0000000e-05   1.0500000e-04
   1.6560000e+03   6.4972150e+00   4.0660000e-02   6.8466000e-02   5.1500000e-03  -1.1400000e-04   7.0000000e-05   1.0500000e-04
   1.6570000e+03   6.5011410e+00   9.0000000e-06  -6.3570000e-02   7.2100000e-02  -1.1400000e-04   7.0000000e-05   1.0500000e-04
   1.6580000e+03   6.5050670e+00   5.8110000e-03  -9.7790000e-03   1.5450000e-02  -1.1400000e-04   7.0000000e-05   1.0500000e-04
   1.6590000e+03   6.5089910e+00  -1.1624000e-02   2.9338000e-02   3.0900000e-02  -1.1400000e-04   7.0000000e-05   1.0500000e-04
   1.6600000e+03   6.5129170e+00   5.2288000e-02   1.4677000e-02   5.1500000e-02  -1.1400000e-04   7.0000000e-05   1.0500000e-04
   1.6610000e+03   6.5168430e+00   3.4856000e-02   2.9345000e-02   5.6650000e-02  -1.1400000e-04   7.0000000e-05   1.0500000e-04
   1.6620000e+03   6.5207680e+00  -5.8120000e-03   1.4669000e-02   0.0000000e+00  -1.1400000e-04   7.0000000e-05   1.0500000e-04
   1.6630000e+03   6.5246950e+00  -5.8070000e-03  -1.9561000e-02   5.1500000e-02  -1.1400000e-04   7.0000000e-05   1.0500000e-04
   1.6640000e+03   6.5286190e+00   1.1619000e-02   9.7820000e-03   1.5450000e-02  -1.1400000e-04   7.0000000e-05   1.0500000e-04
   1.6650000e+03   6.5325450e+00  -4.6484000e-02   2.4443000e-02   1.5450000e-02  -1.1400000e-04   7.0000000e-05   1.0500000e-04
   1.6660000e+03   6.5364710e+00   6.3908000e-02   1.4679000e-02   3.0900000e-02  -1.1400000e-04   7.0000000e-05   1.0500000e-04
   1.6670000e+03   6.5403970e+00  -5.8130000e-03   1.9559000e-02   5.1500000e-03  -1.1400000e-04   7.0000000e-05   1.0500000e-04
   1.6680000e+03   6.5443230e+00   2.3239000e-02   9.7830000e-03   5.1500000e-03  -1.1400000e-04   7.0000000e-05   1.0500000e-04
   1.6690000e+03   6.5482500e+00   3.0000000e-06  -1.9560000e-02   1.5450000e-02  -1.1400000e-04   7.0000000e-05   1.0500000e-04
   1.6700000e+03   6.5521740e+00   4.6477000e-02   1.9567000e-02   5.6650000e-02  -1.1400000e-04   7.0000000e-05   1.0500000e-04
   1.6710000e+03   6.5560990e+00   1.7424000e-02   4.4013000e-02   1.0300000e-02  -1.1400000e-04   7.0000000e-05   1.0500000e-04
   1.6720000e+03   6.5600260e+00   6.6233900e-01   4.9870000e-03   4.1200000e-02  -1.1400000e-04   7.0000000e-05   1.0500000e-04
   1.6730000e+03   6.5639510e+00   3.4857000e-02   1.9565000e-02   2.5750000e-02  -1.1400000e-04   7.0000000e-05   1.0500000e-04
   1.6740000e+03   6.5678750e+00   5.8080000e-03   1.4671000e-02   4.1200000e-02  -1.1400000e-04   7.0000000e-05   1.0500000e-04
   1.6750000e+03   6.5718010e+00   2.9047000e-02   1.9564000e-02   2.0600000e-02  -1.1400000e-04   7.0000000e-05   1.0500000e-04
   1.6760000e+03   6.5757400e+00   1.1620000e-02   2.0000000e-06   8.2400000e-02  -1.1400000e-04   7.0000000e-05   1.0500000e-04
   1.6770000e+03   6.5796540e+00  -2.9051000e-02   9.7760000e-03  -2.5750000e-02  -1.1400000e-04   7.0000000e-05   1.0500000e-04
   1.6780000e+03   6.5835790e+00   1.7427000e-02   2.4452000e-02   6.1800000e-02  -1.1400000e-04   7.0000000e-05   1.0500000e-04
   1.6790000e+03   6.5875050e+00  -2.3244000e-02   2.9337000e-02   1.5450000e-02  -1.1400000e-04   7.0000000e-05   1.0500000e-04
   1.6800000e+03   6.5914300e+00  -3.4861000e-02   4.8850000e-03   2.0600000e-02  -1.1400000e-04   7.0000000e-05   1.0500000e-04
   1.6810000e+03   6.5953560e+00   1.1622000e-02  -1.4668000e-02   2.0600000e-02  -1.1400000e-04   7.0000000e-05   1.0500000e-04
   1.6820000e+03   6.5992880e+00  -5.8130000e-03   1.9559000e-02   1.0300000e-02  -1.1400000e-04   7.0000000e-05   1.0500000e-04
   1.6830000e+03   6.6032080e+00   1.7429000e-02   9.7830000e-03   1.5450000e-02  -1.1400000e-04   7.0000000e-05   1.0500000e-04
   1.6840000e+03   6.6071330e+00   2.3231000e-02   5.8683000e-02   2.0600000e-02  -1.1400000e-04   7.0000000e-05   1.0500000e-04
   1.6850000e+03   6.6110590e+00   5.2281000e-02   6.3578000e-02   5.6650000e-02  -1.1400000e-04   7.0000000e-05   1.0500000e-04
   1.6860000e+03   6.6149840e+00  -3.4867000e-02   4.8895000e-02   2.0600000e-02  -1.1400000e-04   7.0000000e-05   1.0500000e-04
   1.6870000e+03   6.6189110e+00   2.9054000e-02  -2.4446000e-02   6.1800000e-02  -1.1400000e-04   7.0000000e-05   1.0500000e-04
   1.6880000e+03   6.6228340e+00   5.8150000e-03  -3.4229000e-02   2.5750000e-02  -1.1400000e-04   7.0000000e-05   1.0500000e-04
   1.6890000e+03   6.6267600e+00  -5.8150000e-03   3.9119000e-02   4.1200000e-02  -1.1400000e-04   7.0000000e-05   1.0500000e-04
   1.6900000e+03   6.6306870e+00  -1.1628000e-02   5.8678000e-02   2.5750000e-02  -1.1400000e-04   7.0000000e-05   1.0500000e-04
   1.6910000e+03   6.6346120e+00  -1.1623000e-02   1.9558000e-02   7.2100000e-02  -1.1400000e-04   7.0000000e-05   1.0500000e-04
   1.6920000e+03   6.6385390e+00  -1.1624000e-02   2.9338000e-02   3.6050000e-02  -1.1400000e-04   7.0000000e-05   1.0500000e-04
   1.6930000e+03   6.6424640e+00   5.8103000e-02  -2.4442000e-02   2.0600000e-02  -1.1400000e-04   7.0000000e-05   1.0500000e-04
   1.6940000e+03   6.6463890e+00   3.4866000e-02  -4.4005000e-02   4.1200000e-02  -1.1400000e-04   7.0000000e-05   1.0500000e-04
   1.6950000e+03   6.6503160e+00  -6.0000000e-06   4.4010000e-02   5.1500000e-02  -1.1400000e-04   7.0000000e-05   1.0500000e-04
   1.6960000e+03   6.6542410e+00   2.9044000e-02   3.9124000e-02  -1.5450000e-02  -1.1400000e-04   7.0000000e-05   1.0500000e-04
   1.6970000e+03   6.6581660e+00   5.8090000e-03   9.7810000e-03   1.5450000e-02  -1.1400000e-04   7.0000000e-05   1.0500000e-04
   1.6980000e+03   6.6620930e+00   2.3239000e-02   9.7830000e-03   1.0300000e-02  -1.1400000e-04   7.0000000e-05   1.0500000e-04
   1.6990000e+03   6.6660230e+00   1.7431000e-02  -4.8870000e-03   2.0600000e-02  -1.1400000e-04   7.0000000e-05   1.0500000e-04
   1.7000000e+03   6.6699430e+00   2.9052000e-02  -1.4666000e-02   2.5750000e-02  -1.1400000e-04   7.0000000e-05   1.0500000e-04
   1.7010000e+03   6.6738700e+00  -4.0000000e-06   2.4450000e-02  -1.5450000e-02  -1.1400000e-04   7.0000000e-05   1.0500000e-04
   1.7020000e+03   6.6777940e+00   1.7426000e-02   2.4453000e-02   2.0600000e-02  -1.1400000e-04   7.0000000e-05   1.0500000e-04
   1.7030000e+03   6.6817190e+00   4.0669000e-02   4.8950000e-03   1.0300000e-02  -1.1400000e-04   7.0000000e-05   1.0500000e-04
   1.7040000e+03   6.6856450e+00  -1.7429000e-02  -9.7820000e-03   5.6650000e-02  -1.1400000e-04   7.0000000e-05   1.0500000e-04
   1.7050000e+03   6.6895710e+00  -5.2295000e-02   3.9113000e-02   1.0300000e-02  -1.1400000e-04   7.0000000e-05   1.0500000e-04
   1.7060000e+03   6.6934970e+00   1.1621000e-02  -4.8880000e-03   6.1800000e-02  -1.1400000e-04   7.0000000e-05   1.0500000e-04
   1.7070000e+03   6.6974230e+00  -2.3239000e-02  -9.7830000e-03   3.6050000e-02  -1.1400000e-04   7.0000000e-05   1.0500000e-04
   1.7080000e+03   6.7013470e+00   3.4857000e-02   2.4455000e-02   4.1200000e-02  -1.1400000e-04   7.0000000e-05   1.0500000e-04
   1.7090000e+03   6.7052740e+00   1.7428000e-02   1.4673000e-02   3.0900000e-02  -1.1400000e-04   7.0000000e-05   1.0500000e-04
   1.7100000e+03   6.7091990e+00  -1.1624000e-02   2.9338000e-02   3.6050000e-02  -1.1400000e-04   7.0000000e-05   1.0500000e-04
   1.7110000e+03   6.7131260e+00  -2.9053000e-02   1.9556000e-02   5.1500000e-03  -1.1400000e-04   7.0000000e-05   1.0500000e-04
   1.7120000e+03   6.7170520e+00   6.3913000e-02  -1.9551000e-02   3.6050000e-02  -1.1400000e-04   7.0000000e-05   1.0500000e-04
   1.7130000e+03   6.7209780e+00  -1.7429000e-02  -4.8930000e-03   1.5450000e-02  -1.1400000e-04   7.0000000e-05   1.0500000e-04
   1.7140000e+03   6.7249020e+00   1.1612000e-02   5.3792000e-02   2.0600000e-02  -1.1400000e-04   7.0000000e-05   1.0500000e-04
   1.7150000e+03   6.7288270e+00   2.3234000e-02   3.9123000e-02  -1.0300000e-02  -1.1400000e-04   7.0000000e-05   1.0500000e-04
   1.7160000e+03   6.7327540e+00   1.1621000e-02  -9.7780000e-03   2.0600000e-02  -1.1400000e-04   7.0000000e-05   1.0500000e-04
   1.7170000e+03   6.7366780e+00  -5.8130000e-03   1.9559000e-02   2.5750000e-02  -1.1400000e-04   7.0000000e-05   1.0500000e-04
   1.7180000e+03   6.7406040e+00   2.9051000e-02  -4.8860000e-03   2.5750000e-02  -1.1400000e-04   7.0000000e-05   1.0500000e-04
   1.7190000e+03   6.7445310e+00   4.0663000e-02   4.8905000e-02   3.6050000e-02  -1.1400000e-04   7.0000000e-05   1.0500000e-04
   1.7200000e+03   6.7484570e+00  -1.1625000e-02   3.9118000e-02   2.0600000e-02  -1.1400000e-04   7.0000000e-05   1.0500000e-04
   1.7210000e+03   6.7523830e+00   2.3240000e-02   3.0000000e-06   6.6950000e-02  -1.1400000e-04   7.0000000e-05   1.0500000e-04
   1.7220000e+03   6.7563070e+00  -5.8120000e-03   1.4669000e-02   4.6350000e-02  -1.1400000e-04   7.0000000e-05   1.0500000e-04
   1.7230000e+03   6.7602320e+00  -5.8100000e-03  -1.0000000e-06   5.1500000e-02  -1.1400000e-04   7.0000000e-05   1.0500000e-04
   1.7240000e+03   6.7641590e+00   1.7436000e-02  -4.4007000e-02  -1.0300000e-02  -1.1400000e-04   7.0000000e-05   1.0500000e-04
   1.7250000e+03   6.7680850e+00  -2.3249000e-02   5.8677000e-02   3.6050000e-02  -1.1400000e-04   7.0000000e-05   1.0500000e-04
   1.7260000e+03   6.7720100e+00   1.1616000e-02   2.4452000e-02   1.5450000e-02  -1.1400000e-04   7.0000000e-05   1.0500000e-04
   1.7270000e+03   6.7759360e+00  -5.8090000e-03  -9.7810000e-03   4.1200000e-02  -1.1400000e-04   7.0000000e-05   1.0500000e-04
   1.7280000e+03   6.7798620e+00   4.0674000e-02  -2.9334000e-02   1.0300000e-02  -1.1400000e-04   7.0000000e-05   1.0500000e-04
   1.7290000e+03   6.7837870e+00  -5.8170000e-03   4.8899000e-02   2.0600000e-02  -1.1400000e-04   7.0000000e-05   1.0500000e-04
   1.7300000e+03   6.7877140e+00  -1.0000000e-06   9.7800000e-03  -3.6050000e-02  -1.1400000e-04   7.0000000e-05   1.0500000e-04
   1.7310000e+03   6.7916380e+00  -2.9050000e-02  -4.0000000e-06   4.1200000e-02  -1.1400000e-04   7.0000000e-05   1.0500000e-04
   1.7320000e+03   6.7955630e+00   1.1614000e-02   3.9122000e-02   4.6350000e-02  -1.1400000e-04   7.0000000e-05   1.0500000e-04
   1.7330000e+03   6.7994890e+00  -3.4859000e-02  -9.7850000e-03   2.0600000e-02  -1.1400000e-04   7.0000000e-05   1.0500000e-04
   1.7340000e+03   6.8034160e+00   6.3911000e-02  -4.8810000e-03   4.1200000e-02  -1.1400000e-04   7.0000000e-05   1.0500000e-04
   1.7350000e+03   6.8073410e+00   5.8070000e-03   2.4451000e-02   1.0300000e-02  -1.1400000e-04   7.0000000e-05   1.0500000e-04
   1.7360000e+03   6.8112660e+00   5.2291000e-02  -9.7730000e-03   2.5750000e-02  -1.1400000e-04   7.0000000e-05   1.0500000e-04
   1.7370000e+03   6.8151910e+00  -3.0000000e-06   1.9560000e-02   3.0900000e-02  -1.1400000e-04   7.0000000e-05   1.0500000e-04
   1.7380000e+03   6.8191180e+00   2.9046000e-02   2.9344000e-02   5.6650000e-02  -1.1400000e-04   7.0000000e-05   1.0500000e-04
   1.7390000e+03   6.8230430e+00  -1.1624000e-02   2.4448000e-02   4.1200000e-02  -1.1400000e-04   7.0000000e-05   1.0500000e-04
   1.7400000e+03   6.8269690e+00   5.8104000e-02  -2.4441000e-02   5.6650000e-02  -1.1400000e-04   7.0000000e-05   1.0500000e-04
   1.7410000e+03   6.8308960e+00   2.3243000e-02  -1.9557000e-02   3.6050000e-02  -1.1400000e-04   7.0000000e-05   1.0500000e-04
   1.7420000e+03   6.8348220e+00  -5.8090000e-03  -4.8910000e-03   5.1500000e-02  -1.1400000e-04   7.0000000e-05   1.0500000e-04
   1.7430000e+03   6.8387460e+00   3.4860000e-02   5.0000000e-06   0.0000000e+00  -1.1400000e-04   7.0000000e-05   1.0500000e-04
   1.7440000e+03   6.8426720e+00  -1.7436000e-02   3.9117000e-02   1.5450000e-02  -1.1400000e-04   7.0000000e-05   1.0500000e-04
   1.7450000e+03   6.8465980e+00   1.1613000e-02   4.8902000e-02   1.0300000e-02  -1.1400000e-04   7.0000000e-05   1.0500000e-04
   1.7460000e+03   6.8505530e+00   1.7434000e-02  -2.4447000e-02   3.0900000e-02  -1.1400000e-04   7.0000000e-05   1.0500000e-04
   1.7470000e+03   6.8544490e+00  -5.8070000e-03  -1.9561000e-02   2.0600000e-02  -1.1400000e-04   7.0000000e-05   1.0500000e-04
   1.7480000e+03   6.8583750e+00   2.9042000e-02   5.8684000e-02   1.0300000e-02  -1.1400000e-04   7.0000000e-05   1.0500000e-04
   1.7490000e+03   6.8623000e+00   1.1621000e-02  -4.8880000e-03   1.5450000e-02  -1.1400000e-04   7.0000000e-05   1.0500000e-04
   1.7500000e+03   6.8662270e+00   5.2287000e-02   1.9567000e-02   1.0300000e-02  -1.1400000e-04   7.0000000e-05   1.0500000e-04
   1.7510000e+03   6.8701520e+00  -2.3248000e-02   5.8677000e-02   4.6350000e-02  -1.1400000e-04   7.0000000e-05   1.0500000e-04
   1.7520000e+03   6.8740770e+00  -2.3237000e-02  -2.4453000e-02   1.5450000e-02  -1.1400000e-04   7.0000000e-05   1.0500000e-04
   1.7530000e+03   6.8780020e+00   5.8140000e-03  -2.9339000e-02   4.1200000e-02  -1.1400000e-04   7.0000000e-05   1.0500000e-04
   1.7540000e+03   6.8819280e+00   4.6473000e-02   4.8907000e-02   1.0300000e-02  -1.1400000e-04   7.0000000e-05   1.0500000e-04
   1.7550000e+03   6.8858540e+00  -5.8140000e-03   2.9339000e-02   1.0300000e-01  -1.1400000e-04   7.0000000e-05   1.0500000e-04
   1.7560000e+03   6.8897800e+00   1.1614000e-02   3.9122000e-02   5.6650000e-02  -1.1400000e-04   7.0000000e-05   1.0500000e-04
   1.7570000e+03   6.8937050e+00  -5.8110000e-03   9.7790000e-03   5.6650000e-02  -1.1400000e-04   7.0000000e-05   1.0500000e-04
   1.7580000e+03   6.8976310e+00  -1.7430000e-02  -3.0000000e-06   2.0600000e-02  -1.1400000e-04   7.0000000e-05   1.0500000e-04
   1.7590000e+03   6.9015580e+00   2.9054000e-02  -2.4446000e-02   6.1800000e-02  -1.1400000e-04   7.0000000e-05   1.0500000e-04
   1.7600000e+03   6.9054820e+00   5.8130000e-03  -1.9559000e-02   3.0900000e-02  -1.1400000e-04   7.0000000e-05   1.0500000e-04
   1.7610000e+03   6.9094070e+00  -2.9054000e-02   2.9336000e-02   0.0000000e+00  -1.1400000e-04   7.0000000e-05   1.0500000e-04
   1.7620000e+03   6.9133330e+00   5.8090000e-03   4.8910000e-03   0.0000000e+00  -1.1400000e-04   7.0000000e-05   1.0500000e-04
   1.7630000e+03   6.9172630e+00  -2.3239000e-02  -4.8930000e-03   3.0900000e-02  -1.1400000e-04   7.0000000e-05   1.0500000e-04
   1.7640000e+03   6.9211850e+00  -4.0669000e-02  -4.8950000e-03   2.0600000e-02  -1.1400000e-04   7.0000000e-05   1.0500000e-04
   1.7650000e+03   6.9251100e+00  -4.6481000e-02   9.7740000e-03   2.0600000e-02  -1.1400000e-04   7.0000000e-05   1.0500000e-04
   1.7660000e+03   6.9290350e+00  -1.1619000e-02  -4.8920000e-03   0.0000000e+00  -1.1400000e-04   7.0000000e-05   1.0500000e-04
   1.7670000e+03   6.9329620e+00  -5.0000000e-06   3.4230000e-02   1.0300000e-02  -1.1400000e-04   7.0000000e-05   1.0500000e-04
   1.7680000e+03   6.9368870e+00  -3.4862000e-02   1.4665000e-02   4.6350000e-02  -1.1400000e-04   7.0000000e-05   1.0500000e-04
   1.7690000e+03   6.9408130e+00  -1.7430000e-02  -3.0000000e-06   3.6050000e-02  -1.1400000e-04   7.0000000e-05   1.0500000e-04
   1.7700000e+03   6.9447400e+00   5.8070000e-03   1.9561000e-02   3.6050000e-02  -1.1400000e-04   7.0000000e-05   1.0500000e-04
   1.7710000e+03   6.9486650e+00  -4.6476000e-02  -2.9347000e-02   2.0600000e-02  -1.1400000e-04   7.0000000e-05   1.0500000e-04
   1.7720000e+03   6.9525900e+00   6.9721000e-02  -9.7700000e-03   5.6650000e-02  -1.1400000e-04   7.0000000e-05   1.0500000e-04
   1.7730000e+03   6.9565160e+00  -1.7427000e-02  -1.9563000e-02   3.0900000e-02  -1.1400000e-04   7.0000000e-05   1.0500000e-04
   1.7740000e+03   6.9604420e+00   1.7422000e-02   5.3793000e-02   6.1800000e-02  -1.1400000e-04   7.0000000e-05   1.0500000e-04
   1.7750000e+03   6.9643660e+00  -1.1626000e-02   4.4008000e-02   5.1500000e-03  -1.1400000e-04   7.0000000e-05   1.0500000e-04
   1.7760000e+03   6.9682920e+00   1.1620000e-02   2.0000000e-06   4.1200000e-02  -1.1400000e-04   7.0000000e-05   1.0500000e-04
   1.7770000e+03   6.9722180e+00   1.1620000e-02   2.0000000e-06   5.6650000e-02  -1.1400000e-04   7.0000000e-05   1.0500000e-04
   1.7780000e+03   6.9761440e+00  -1.1620000e-02  -2.0000000e-06   4.6350000e-02  -1.1400000e-04   7.0000000e-05   1.0500000e-04
   1.7790000e+03   6.9801140e+00   1.0000000e-06  -9.7800000e-03   3.0900000e-02  -1.1400000e-04   7.0000000e-05   1.0500000e-04
   1.7800000e+03   6.9839940e+00  -5.8110000e-02   7.3342000e-02  -1.0300000e-02  -1.1400000e-04   7.0000000e-05   1.0500000e-04
   1.7810000e+03   6.9879200e+00   1.7421000e-02   6.8462000e-02   5.1500000e-03  -1.1400000e-04   7.0000000e-05   1.0500000e-04
   1.7820000e+03   6.9918470e+00  -1.7425000e-02  -3.9122000e-02   2.5750000e-02  -1.1400000e-04   7.0000000e-05   1.0500000e-04
   1.7830000e+03   6.9957730e+00  -2.3238000e-02  -1.4673000e-02   3.6050000e-02  -1.1400000e-04   7.0000000e-05   1.0500000e-04
   1.7840000e+03   6.9996980e+00  -4.0000000e-06   2.9340000e-02   2.0600000e-02  -1.1400000e-04   7.0000000e-05   1.0500000e-04
   1.7850000e+03   7.0036240e+00  -1.1622000e-02   1.4668000e-02   3.6050000e-02  -1.1400000e-04   7.0000000e-05   1.0500000e-04
   1.7860000e+03   7.0075480e+00   2.9044000e-02   4.4014000e-02   3.6050000e-02  -1.1400000e-04   7.0000000e-05   1.0500000e-04
   1.7870000e+03   7.0114750e+00  -5.2295000e-02   3.4222000e-02   5.6650000e-02  -1.1400000e-04   7.0000000e-05   1.0500000e-04
   1.7880000e+03   7.0154000e+00  -1.7424000e-02  -4.4013000e-02   5.6650000e-02  -1.1400000e-04   7.0000000e-05   1.0500000e-04
   1.7890000e+03   7.0193250e+00  -4.6479000e-02  -9.7870000e-03   8.7550000e-02  -1.1400000e-04   7.0000000e-05   1.0500000e-04
   1.7900000e+03   7.0232510e+00  -4.6486000e-02   4.4003000e-02  -5.1500000e-03  -1.1400000e-04   7.0000000e-05   1.0500000e-04
   1.7910000e+03   7.0271770e+00   2.3237000e-02   2.4453000e-02   4.6350000e-02  -1.1400000e-04   7.0000000e-05   1.0500000e-04
   1.7920000e+03   7.0311030e+00   1.1619000e-02   4.8920000e-03   4.6350000e-02  -1.1400000e-04   7.0000000e-05   1.0500000e-04
   1.7930000e+03   7.0350290e+00  -3.4863000e-02   2.4445000e-02   5.1500000e-02  -1.1400000e-04   7.0000000e-05   1.0500000e-04
   1.7940000e+03   7.0389540e+00  -2.9051000e-02   9.7760000e-03   1.0300000e-02  -1.1400000e-04   7.0000000e-05   1.0500000e-04
   1.7950000e+03   7.0428790e+00   3.0000000e-06  -1.9560000e-02   3.0900000e-02  -1.1400000e-04   7.0000000e-05   1.0500000e-04
   1.7960000e+03   7.0468060e+00  -1.7433000e-02   1.9558000e-02   1.0300000e-02  -1.1400000e-04   7.0000000e-05   1.0500000e-04
   1.7970000e+03   7.0507310e+00   5.2285000e-02   3.4237000e-02   2.0600000e-02  -1.1400000e-04   7.0000000e-05   1.0500000e-04
   1.7980000e+03   7.0546570e+00   2.9047000e-02   1.9564000e-02   0.0000000e+00  -1.1400000e-04   7.0000000e-05   1.0500000e-04
   1.7990000e+03   7.0585830e+00   1.1616000e-02   2.9342000e-02  -1.0300000e-02  -1.1400000e-04   7.0000000e-05   1.0500000e-04
   1.8000000e+03   7.0625090e+00   1.7425000e-02   3.4233000e-02   2.0600000e-02  -1.1400000e-04   7.0000000e-05   1.0500000e-04
   1.8010000e+03   7.0664340e+00   4.6485000e-02  -3.4223000e-02   4.1200000e-02  -1.1400000e-04   7.0000000e-05   1.0500000e-04
   1.8020000e+03   7.0703610e+00  -1.7430000e-02  -3.0000000e-06   5.1500000e-02  -1.1400000e-04   7.0000000e-05   1.0500000e-04
   1.8030000e+03   7.0742860e+00   2.3235000e-02   3.4233000e-02   2.0600000e-02  -1.1400000e-04   7.0000000e-05   1.0500000e-04
   1.8040000e+03   7.0782100e+00  -2.9054000e-02   2.9336000e-02   4.1200000e-02  -1.1400000e-04   7.0000000e-05   1.0500000e-04
   1.8050000e+03   7.0821360e+00  -2.0000000e-06   1.4670000e-02   5.1500000e-02  -1.1400000e-04   7.0000000e-05   1.0500000e-04
   1.8060000e+03   7.0860620e+00  -4.6481000e-02   9.7740000e-03   4.6350000e-02  -1.1400000e-04   7.0000000e-05   1.0500000e-04
   1.8070000e+03   7.0899880e+00  -2.3239000e-02  -9.7830000e-03   4.6350000e-02  -1.1400000e-04   7.0000000e-05   1.0500000e-04
   1.8080000e+03   7.0939130e+00   1.1626000e-02  -4.4008000e-02   5.1500000e-02  -1.1400000e-04   7.0000000e-05   1.0500000e-04
   1.8090000e+03   7.0978380e+00  -2.3237000e-02  -1.9563000e-02   5.1500000e-03  -1.1400000e-04   7.0000000e-05   1.0500000e-04
   1.8100000e+03   7.1017690e+00   5.8030000e-03   5.3791000e-02   2.5750000e-02  -1.1400000e-04   7.0000000e-05   1.0500000e-04
   1.8110000e+03   7.1056900e+00  -5.0000000e-06   3.4230000e-02  -1.5450000e-02  -1.1400000e-04   7.0000000e-05   1.0500000e-04
   1.8120000e+03   7.1096170e+00  -3.4858000e-02  -1.4675000e-02  -5.1500000e-03  -1.1400000e-04   7.0000000e-05   1.0500000e-04
   1.8130000e+03   7.1135420e+00  -1.7430000e-02  -3.0000000e-06   4.1200000e-02  -1.1400000e-04   7.0000000e-05   1.0500000e-04
   1.8140000e+03   7.1174680e+00   1.7426000e-02   2.4453000e-02   0.0000000e+00  -1.1400000e-04   7.0000000e-05   1.0500000e-04
   1.8150000e+03   7.1213920e+00  -1.0000000e-06   9.7800000e-03   2.5750000e-02  -1.1400000e-04   7.0000000e-05   1.0500000e-04
   1.8160000e+03   7.1253190e+00  -2.9059000e-02   5.8676000e-02   0.0000000e+00  -1.1400000e-04   7.0000000e-05   1.0500000e-04
   1.8170000e+03   7.1292440e+00   5.8050000e-03   3.4231000e-02   6.1800000e-02  -1.1400000e-04   7.0000000e-05   1.0500000e-04
   1.8180000e+03   7.1331690e+00  -1.1617000e-02  -1.9562000e-02   5.1500000e-02  -1.1400000e-04   7.0000000e-05   1.0500000e-04
   1.8190000e+03   7.1370940e+00  -3.4859000e-02  -9.7850000e-03   6.6950000e-02  -1.1400000e-04   7.0000000e-05   1.0500000e-04
   1.8200000e+03   7.1410210e+00  -5.8103000e-02   1.9551000e-02   4.1200000e-02  -1.1400000e-04   7.0000000e-05   1.0500000e-04
   1.8210000e+03   7.1449470e+00   4.0667000e-02   1.9565000e-02   5.1500000e-02  -1.1400000e-04   7.0000000e-05   1.0500000e-04
   1.8220000e+03   7.1488730e+00   1.1619000e-02   9.7820000e-03   2.5750000e-02  -1.1400000e-04   7.0000000e-05   1.0500000e-04
   1.8230000e+03   7.1528000e+00  -2.9056000e-02   4.4006000e-02   4.6350000e-02  -1.1400000e-04   7.0000000e-05   1.0500000e-04
   1.8240000e+03   7.1567230e+00  -5.8090000e-03  -4.8910000e-03   6.1800000e-02  -1.1400000e-04   7.0000000e-05   1.0500000e-04
   1.8250000e+03   7.1606490e+00  -2.3244000e-02   2.9337000e-02   2.0600000e-02  -1.1400000e-04   7.0000000e-05   1.0500000e-04
   1.8260000e+03   7.1645760e+00  -2.3241000e-02   9.7770000e-03   3.0900000e-02  -1.1400000e-04   7.0000000e-05   1.0500000e-04
   1.8270000e+03   7.1685040e+00   5.8090000e-03   4.8910000e-03   1.5450000e-02  -1.1400000e-04   7.0000000e-05   1.0500000e-04
   1.8280000e+03   7.1724260e+00   4.0666000e-02   2.4456000e-02   0.0000000e+00  -1.1400000e-04   7.0000000e-05   1.0500000e-04
   1.8290000e+03   7.1763530e+00  -4.0673000e-02   1.9554000e-02   2.0600000e-02  -1.1400000e-04   7.0000000e-05   1.0500000e-04
   1.8300000e+03   7.1802780e+00   1.7425000e-02   3.4233000e-02   2.0600000e-02  -1.1400000e-04   7.0000000e-05   1.0500000e-04
   1.8310000e+03   7.1842130e+00   2.3821400e-01  -2.4415000e-02   3.6050000e-02  -1.1400000e-04   7.0000000e-05   1.0500000e-04
   1.8320000e+03   7.1881280e+00  -2.9053000e-02   1.9556000e-02   4.1200000e-02  -1.1400000e-04   7.0000000e-05   1.0500000e-04
   1.8330000e+03   7.1920540e+00   1.7426000e-02   2.9343000e-02   5.1500000e-03  -1.1400000e-04   7.0000000e-05   1.0500000e-04
   1.8340000e+03   7.1959800e+00  -1.1624000e-02   2.4448000e-02   6.1800000e-02  -1.1400000e-04   7.0000000e-05   1.0500000e-04
   1.8350000e+03   7.1999050e+00  -5.8140000e-03   2.4449000e-02   3.6050000e-02  -1.1400000e-04   7.0000000e-05   1.0500000e-04
   1.8360000e+03   7.2038320e+00  -3.4863000e-02   1.9555000e-02   4.6350000e-02  -1.1400000e-04   7.0000000e-05   1.0500000e-04
   1.8370000e+03   7.2077570e+00  -1.1617000e-02  -2.4452000e-02   6.1800000e-02  -1.1400000e-04   7.0000000e-05   1.0500000e-04
   1.8380000e+03   7.2116810e+00  -5.8070000e-03  -2.4451000e-02   4.6350000e-02  -1.1400000e-04   7.0000000e-05   1.0500000e-04
   1.8390000e+03   7.2156080e+00  -9.0000000e-06   6.8460000e-02   1.5450000e-02  -1.1400000e-04   7.0000000e-05   1.0500000e-04
   1.8400000e+03   7.2195340e+00   2.3231000e-02   6.8463000e-02   5.1500000e-02  -1.1400000e-04   7.0000000e-05   1.0500000e-04
   1.8410000e+03   7.2234590e+00  -1.7425000e-02  -3.9122000e-02   3.6050000e-02  -1.1400000e-04   7.0000000e-05   1.0500000e-04
   1.8420000e+03   7.2273860e+00   3.4860000e-02   5.0000000e-06   3.0900000e-02  -1.1400000e-04   7.0000000e-05   1.0500000e-04
   1.8430000e+03   7.2313120e+00  -2.3242000e-02   1.4667000e-02   2.0600000e-02  -1.1400000e-04   7.0000000e-05   1.0500000e-04
   1.8440000e+03   7.2352360e+00   4.0669000e-02   4.8960000e-03   4.1200000e-02  -1.1400000e-04   7.0000000e-05   1.0500000e-04
   1.8450000e+03   7.2391630e+00  -5.8100000e-03  -1.0000000e-06   5.1500000e-03  -1.1400000e-04   7.0000000e-05   1.0500000e-04
   1.8460000e+03   7.2430880e+00  -2.9059000e-02   5.8676000e-02   1.0300000e-02  -1.1400000e-04   7.0000000e-05   1.0500000e-04
   1.8470000e+03   7.2470120e+00  -1.7436000e-02   4.4007000e-02   3.0900000e-02  -1.1400000e-04   7.0000000e-05   1.0500000e-04
   1.8480000e+03   7.2509380e+00  -2.3237000e-02  -1.9563000e-02   2.0600000e-02  -1.1400000e-04   7.0000000e-05   1.0500000e-04
   1.8490000e+03   7.2548650e+00  -5.8090000e-03  -9.7810000e-03   5.1500000e-02  -1.1400000e-04   7.0000000e-05   1.0500000e-04
   1.8500000e+03   7.2587900e+00  -2.9056000e-02   4.4006000e-02   3.0900000e-02  -1.1400000e-04   7.0000000e-05   1.0500000e-04
   1.8510000e+03   7.2627150e+00   1.1617000e-02   2.4452000e-02   6.1800000e-02  -1.1400000e-04   7.0000000e-05   1.0500000e-04
   1.8520000e+03   7.2666420e+00  -3.4865000e-02   3.9115000e-02   5.1500000e-03  -1.1400000e-04   7.0000000e-05   1.0500000e-04
   1.8530000e+03   7.2705670e+00  -8.1340000e-02  -1.1000000e-05   5.6650000e-02  -1.1400000e-04   7.0000000e-05   1.0500000e-04
   1.8540000e+03   7.2744930e+00   3.8927400e-01  -2.9288000e-02   8.7550000e-02  -1.1400000e-04   7.0000000e-05   1.0500000e-04
   1.8550000e+03   7.2784190e+00  -3.4855000e-02  -3.4235000e-02   6.1800000e-02  -1.1400000e-04   7.0000000e-05   1.0500000e-04
   1.8560000e+03   7.2823450e+00  -1.1627000e-02   4.8898000e-02   3.0900000e-02  -1.1400000e-04   7.0000000e-05   1.0500000e-04
   1.8570000e+03   7.2862710e+00  -4.6484000e-02   2.4443000e-02   2.5750000e-02  -1.1400000e-04   7.0000000e-05   1.0500000e-04
   1.8580000e+03   7.2901960e+00  -1.7430000e-02  -3.0000000e-06   3.6050000e-02  -1.1400000e-04   7.0000000e-05   1.0500000e-04
   1.8590000e+03   7.2941210e+00  -1.7433000e-02   1.9557000e-02   3.6050000e-02  -1.1400000e-04   7.0000000e-05   1.0500000e-04
   1.8600000e+03   7.2980470e+00  -5.8101000e-02   9.7710000e-03   2.0600000e-02  -1.1400000e-04   7.0000000e-05   1.0500000e-04
   1.8610000e+03   7.3019720e+00   4.0671000e-02  -4.8840000e-03   3.0900000e-02  -1.1400000e-04   7.0000000e-05   1.0500000e-04
   1.8620000e+03   7.3058970e+00  -5.8100000e-03  -1.0000000e-06  -5.1500000e-03  -1.1400000e-04   7.0000000e-05   1.0500000e-04
   1.8630000e+03   7.3098240e+00  -2.3247000e-02   4.8897000e-02  -5.1500000e-03  -1.1400000e-04   7.0000000e-05   1.0500000e-04
   1.8640000e+03   7.3137490e+00  -1.1624000e-02   2.4448000e-02  -5.1500000e-03  -1.1400000e-04   7.0000000e-05   1.0500000e-04
   1.8650000e+03   7.3176760e+00   4.6481000e-02  -4.8830000e-03   5.1500000e-03  -1.1400000e-04   7.0000000e-05   1.0500000e-04
   1.8660000e+03   7.3216010e+00  -2.0000000e-06   1.4670000e-02   5.6650000e-02  -1.1400000e-04   7.0000000e-05   1.0500000e-04
   1.8670000e+03   7.3255250e+00   4.6478000e-02   1.4676000e-02   5.1500000e-02  -1.1400000e-04   7.0000000e-05   1.0500000e-04
   1.8680000e+03   7.3294520e+00   1.0000000e-06  -9.7800000e-03   4.6350000e-02  -1.1400000e-04   7.0000000e-05   1.0500000e-04
   1.8690000e+03   7.3333780e+00  -3.4866000e-02   4.4005000e-02  -5.1500000e-03  -1.1400000e-04   7.0000000e-05   1.0500000e-04
   1.8700000e+03   7.3373030e+00  -2.3248000e-02   5.8677000e-02   5.6650000e-02  -1.1400000e-04   7.0000000e-05   1.0500000e-04
   1.8710000e+03   7.3412300e+00  -5.8090000e-03  -9.7810000e-03   3.6050000e-02  -1.1400000e-04   7.0000000e-05   1.0500000e-04
   1.8720000e+03   7.3451560e+00   1.1627000e-02  -4.8898000e-02   6.1800000e-02  -1.1400000e-04   7.0000000e-05   1.0500000e-04
   1.8730000e+03   7.3490800e+00  -1.1621000e-02   9.7780000e-03   4.6350000e-02  -1.1400000e-04   7.0000000e-05   1.0500000e-04
   1.8740000e+03   7.3530150e+00  -5.8090000e-03  -9.7810000e-03   4.6350000e-02  -1.1400000e-04   7.0000000e-05   1.0500000e-04
   1.8750000e+03   7.3569330e+00  -1.1630000e-02   6.8458000e-02   2.5750000e-02  -1.1400000e-04   7.0000000e-05   1.0500000e-04
   1.8760000e+03   7.3608560e+00  -2.9059000e-02   6.3566000e-02   3.6050000e-02  -1.1400000e-04   7.0000000e-05   1.0500000e-04
   1.8770000e+03   7.3647820e+00  -3.4859000e-02  -9.7850000e-03  -1.0300000e-02  -1.1400000e-04   7.0000000e-05   1.0500000e-04
   1.8780000e+03   7.3687090e+00   6.0000000e-06  -4.4010000e-02   2.5750000e-02  -1.1400000e-04   7.0000000e-05   1.0500000e-04
   1.8790000e+03   7.3726340e+00  -1.7424000e-02  -3.9123000e-02  -5.1500000e-03  -1.1400000e-04   7.0000000e-05   1.0500000e-04
   1.8800000e+03   7.3765600e+00  -4.0683000e-02   8.8014000e-02  -5.1500000e-03  -1.1400000e-04   7.0000000e-05   1.0500000e-04
   1.8810000e+03   7.3804860e+00  -4.0677000e-02   4.8895000e-02   0.0000000e+00  -1.1400000e-04   7.0000000e-05   1.0500000e-04
   1.8820000e+03   7.3844550e+00   1.1623000e-02  -1.9558000e-02   3.0900000e-02  -1.1400000e-04   7.0000000e-05   1.0500000e-04
   1.8830000e+03   7.3883360e+00  -3.0000000e-06   1.9560000e-02   8.2400000e-02  -1.1400000e-04   7.0000000e-05   1.0500000e-04
   1.8840000e+03   7.3922630e+00   2.9052000e-02  -1.4666000e-02   3.0900000e-02  -1.1400000e-04   7.0000000e-05   1.0500000e-04
   1.8850000e+03   7.3961890e+00   0.0000000e+00   0.0000000e+00   6.1800000e-02  -1.1400000e-04   7.0000000e-05   1.0500000e-04
   1.8860000e+03   7.4001140e+00   1.1613000e-02   4.8902000e-02   2.5750000e-02  -1.1400000e-04   7.0000000e-05   1.0500000e-04
   1.8870000e+03   7.4040400e+00  -1.1629000e-02   5.8678000e-02   3.6050000e-02  -1.1400000e-04   7.0000000e-05   1.0500000e-04
   1.8880000e+03   7.4079650e+00  -2.9050000e-02  -4.0000000e-06   3.6050000e-02  -1.1400000e-04   7.0000000e-05   1.0500000e-04
   1.8890000e+03   7.4118910e+00   4.0674000e-02  -2.4444000e-02   6.1800000e-02  -1.1400000e-04   7.0000000e-05   1.0500000e-04
   1.8900000e+03   7.4158160e+00  -4.6485000e-02   3.4223000e-02   1.5450000e-02  -1.1400000e-04   7.0000000e-05   1.0500000e-04
   1.8910000e+03   7.4197450e+00   1.7430000e-02   3.0000000e-06   1.0300000e-02  -1.1400000e-04   7.0000000e-05   1.0500000e-04
   1.8920000e+03   7.4236670e+00  -2.9049000e-02  -9.7840000e-03   4.1200000e-02  -1.1400000e-04   7.0000000e-05   1.0500000e-04
   1.8930000e+03   7.4275930e+00   1.7427000e-02   1.9563000e-02   5.6650000e-02  -1.1400000e-04   7.0000000e-05   1.0500000e-04
   1.8940000e+03   7.4315190e+00  -1.1621000e-02   4.8880000e-03   2.0600000e-02  -1.1400000e-04   7.0000000e-05   1.0500000e-04
   1.8950000e+03   7.4354450e+00  -2.3239000e-02  -9.7830000e-03   0.0000000e+00  -1.1400000e-04   7.0000000e-05   1.0500000e-04
   1.8960000e+03   7.4393690e+00   6.3911000e-02  -4.8810000e-03   5.1500000e-03  -1.1400000e-04   7.0000000e-05   1.0500000e-04
   1.8970000e+03   7.4432960e+00  -3.4866000e-02   4.4005000e-02   1.0300000e-02  -1.1400000e-04   7.0000000e-05   1.0500000e-04
   1.8980000e+03   7.4472220e+00   2.3238000e-02   1.4673000e-02   1.0300000e-02  -1.1400000e-04   7.0000000e-05   1.0500000e-04
   1.8990000e+03   7.4511470e+00   5.8080000e-03   1.4671000e-02   1.5450000e-02  -1.1400000e-04   7.0000000e-05   1.0500000e-04
   1.9000000e+03   7.4550730e+00   4.6481000e-02  -4.8840000e-03   8.2400000e-02  -1.1400000e-04   7.0000000e-05   1.0500000e-04
   1.9010000e+03   7.4589980e+00   5.8060000e-03   2.9341000e-02   4.6350000e-02  -1.1400000e-04   7.0000000e-05   1.0500000e-04
   1.9020000e+03   7.4629240e+00  -4.0672000e-02   1.4664000e-02   6.1800000e-02  -1.1400000e-04   7.0000000e-05   1.0500000e-04
   1.9030000e+03   7.4668510e+00   4.0671000e-02  -9.7740000e-03   4.1200000e-02  -1.1400000e-04   7.0000000e-05   1.0500000e-04
   1.9040000e+03   7.4707750e+00  -1.7430000e-02  -3.0000000e-06   3.6050000e-02  -1.1400000e-04   7.0000000e-05   1.0500000e-04
   1.9050000e+03   7.4747000e+00   8.1333000e-02   4.8912000e-02   5.1500000e-02  -1.1400000e-04   7.0000000e-05   1.0500000e-04
   1.9060000e+03   7.4786260e+00  -1.7436000e-02   4.4007000e-02   4.6350000e-02  -1.1400000e-04   7.0000000e-05   1.0500000e-04
   1.9070000e+03   7.4825520e+00   1.1621000e-02  -9.7780000e-03   3.0900000e-02  -1.1400000e-04   7.0000000e-05   1.0500000e-04
   1.9080000e+03   7.4864780e+00  -5.8099000e-02  -9.7890000e-03   3.6050000e-02  -1.1400000e-04   7.0000000e-05   1.0500000e-04
   1.9090000e+03   7.4904030e+00   1.7431000e-02  -4.8870000e-03   2.0600000e-02  -1.1400000e-04   7.0000000e-05   1.0500000e-04
   1.9100000e+03   7.4943280e+00   1.1619000e-02   9.7820000e-03   4.6350000e-02  -1.1400000e-04   7.0000000e-05   1.0500000e-04
   1.9110000e+03   7.4982540e+00  -2.9055000e-02   3.4226000e-02   0.0000000e+00  -1.1400000e-04   7.0000000e-05   1.0500000e-04
   1.9120000e+03   7.5021800e+00   5.8060000e-03   2.9341000e-02  -1.5450000e-02  -1.1400000e-04   7.0000000e-05   1.0500000e-04
   1.9130000e+03   7.5061070e+00   1.7433000e-02  -1.9558000e-02   5.1500000e-03  -1.1400000e-04   7.0000000e-05   1.0500000e-04
   1.9140000e+03   7.5100330e+00   5.8090000e-03   9.7810000e-03   1.0300000e-02  -1.1400000e-04   7.0000000e-05   1.0500000e-04
   1.9150000e+03   7.5139580e+00  -2.3240000e-02  -3.0000000e-06  -2.0600000e-02  -1.1400000e-04   7.0000000e-05   1.0500000e-04
   1.9160000e+03   7.5178820e+00  -5.8140000e-03   2.9339000e-02   1.5450000e-02  -1.1400000e-04   7.0000000e-05   1.0500000e-04
   1.9170000e+03   7.5218090e+00   1.1619000e-02   4.8920000e-03   8.2400000e-02  -1.1400000e-04   7.0000000e-05   1.0500000e-04
   1.9180000e+03   7.5257350e+00  -1.1624000e-02   2.4448000e-02   3.6050000e-02  -1.1400000e-04   7.0000000e-05   1.0500000e-04
   1.9190000e+03   7.5296600e+00  -5.2294000e-02   2.4442000e-02   1.5450000e-02  -1.1400000e-04   7.0000000e-05   1.0500000e-04
   1.9200000e+03   7.5335850e+00   1.1623000e-02  -1.9558000e-02   3.0900000e-02  -1.1400000e-04   7.0000000e-05   1.0500000e-04
   1.9210000e+03   7.5375150e+00  -5.8130000e-03   1.9559000e-02   8.2400000e-02  -1.1400000e-04   7.0000000e-05   1.0500000e-04
   1.9220000e+03   7.5414380e+00  -5.8120000e-03   1.4669000e-02   5.1500000e-02  -1.1400000e-04   7.0000000e-05   1.0500000e-04
   1.9230000e+03   7.5453620e+00  -1.1622000e-02   1.4668000e-02   1.5450000e-02  -1.1400000e-04   7.0000000e-05   1.0500000e-04
   1.9240000e+03   7.5492890e+00   2.3237000e-02   1.9563000e-02   4.6350000e-02  -1.1400000e-04   7.0000000e-05   1.0500000e-04
   1.9250000e+03   7.5532130e+00   1.1621000e-02  -4.8880000e-03   3.6050000e-02  -1.1400000e-04   7.0000000e-05   1.0500000e-04
   1.9260000e+03   7.5571400e+00   1.0000000e-06  -4.8900000e-03   0.0000000e+00  -1.1400000e-04   7.0000000e-05   1.0500000e-04
   1.9270000e+03   7.5610670e+00   4.6478000e-02   1.4676000e-02   2.0600000e-02  -1.1400000e-04   7.0000000e-05   1.0500000e-04
   1.9280000e+03   7.5649910e+00  -8.0000000e-06   5.8680000e-02  -2.0600000e-02  -1.1400000e-04   7.0000000e-05   1.0500000e-04
   1.9290000e+03   7.5689170e+00  -2.3245000e-02   3.4227000e-02   5.1500000e-03  -1.1400000e-04   7.0000000e-05   1.0500000e-04
   1.9300000e+03   7.5728420e+00   5.2291000e-02  -4.8830000e-03   5.1500000e-03  -1.1400000e-04   7.0000000e-05   1.0500000e-04
   1.9310000e+03   7.5767680e+00  -2.3238000e-02  -1.4673000e-02   3.6050000e-02  -1.1400000e-04   7.0000000e-05   1.0500000e-04
   1.9320000e+03   7.5806950e+00   1.1617000e-02   1.9562000e-02  -3.6050000e-02  -1.1400000e-04   7.0000000e-05   1.0500000e-04
   1.9330000e+03   7.5846180e+00  -6.9719000e-02  -4.9000000e-03  -1.0300000e-02  -1.1400000e-04   7.0000000e-05   1.0500000e-04
   1.9340000e+03   7.5885440e+00   5.8100000e-03   1.0000000e-06   6.1800000e-02  -1.1400000e-04   7.0000000e-05   1.0500000e-04
   1.9350000e+03   7.5924700e+00  -3.4866000e-02   4.4005000e-02   3.6050000e-02  -1.1400000e-04   7.0000000e-05   1.0500000e-04
   1.9360000e+03   7.5963950e+00  -2.3249000e-02   5.8677000e-02   3.0900000e-02  -1.1400000e-04   7.0000000e-05   1.0500000e-04
   1.9370000e+03   7.6003210e+00   5.2291000e-02  -9.7720000e-03   4.1200000e-02  -1.1400000e-04   7.0000000e-05   1.0500000e-04
   1.9380000e+03   7.6042540e+00   2.9054000e-02  -2.4446000e-02   7.7250000e-02  -1.1400000e-04   7.0000000e-05   1.0500000e-04
   1.9390000e+03   7.6081720e+00   1.7427000e-02   2.4452000e-02   4.6350000e-02  -1.1400000e-04   7.0000000e-05   1.0500000e-04
   1.9400000e+03   7.6120990e+00   2.3235000e-02   3.9123000e-02  -1.5450000e-02  -1.1400000e-04   7.0000000e-05   1.0500000e-04
   1.9410000e+03   7.6160240e+00  -5.8150000e-03   3.4229000e-02   0.0000000e+00  -1.1400000e-04   7.0000000e-05   1.0500000e-04
   1.9420000e+03   7.6199500e+00   3.4856000e-02   2.9345000e-02   5.1500000e-02  -1.1400000e-04   7.0000000e-05   1.0500000e-04
   1.9430000e+03   7.6238770e+00   1.1623000e-02  -2.4448000e-02   3.6050000e-02  -1.1400000e-04   7.0000000e-05   1.0500000e-04
   1.9440000e+03   7.6278010e+00   1.1619000e-02   4.8920000e-03   0.0000000e+00  -1.1400000e-04   7.0000000e-05   1.0500000e-04
   1.9450000e+03   7.6317260e+00   4.6476000e-02   2.9346000e-02   3.0900000e-02  -1.1400000e-04   7.0000000e-05   1.0500000e-04
   1.9460000e+03   7.6356530e+00   1.1615000e-02   3.4232000e-02   1.0300000e-02  -1.1400000e-04   7.0000000e-05   1.0500000e-04
   1.9470000e+03   7.6395790e+00  -1.7432000e-02   1.4667000e-02  -3.6050000e-02  -1.1400000e-04   7.0000000e-05   1.0500000e-04
   1.9480000e+03   7.6435030e+00   2.9049000e-02   4.8940000e-03   1.0300000e-02  -1.1400000e-04   7.0000000e-05   1.0500000e-04
   1.9490000e+03   7.6474290e+00   4.0670000e-02   6.0000000e-06  -3.0900000e-02  -1.1400000e-04   7.0000000e-05   1.0500000e-04
   1.9500000e+03   7.6513550e+00   2.9046000e-02   2.9344000e-02   0.0000000e+00  -1.1400000e-04   7.0000000e-05   1.0500000e-04
   1.9510000e+03   7.6552810e+00  -2.9056000e-02   3.9116000e-02  -2.0600000e-02  -1.1400000e-04   7.0000000e-05   1.0500000e-04
   1.9520000e+03   7.6592060e+00   1.1620000e-02   2.0000000e-06   5.1500000e-02  -1.1400000e-04   7.0000000e-05   1.0500000e-04
   1.9530000e+03   7.6631310e+00  -2.3243000e-02   1.9557000e-02   4.6350000e-02  -1.1400000e-04   7.0000000e-05   1.0500000e-04
   1.9540000e+03   7.6670570e+00   4.0665000e-02   3.4235000e-02   2.5750000e-02  -1.1400000e-04   7.0000000e-05   1.0500000e-04
   1.9550000e+03   7.6709870e+00  -1.7431000e-02   4.8880000e-03   3.6050000e-02  -1.1400000e-04   7.0000000e-05   1.0500000e-04
   1.9560000e+03   7.6749100e+00   4.0667000e-02   1.9565000e-02   4.6350000e-02  -1.1400000e-04   7.0000000e-05   1.0500000e-04
   1.9570000e+03   7.6788350e+00  -2.9053000e-02   1.9556000e-02   1.5450000e-02  -1.1400000e-04   7.0000000e-05   1.0500000e-04
   1.9580000e+03   7.6827610e+00   2.3237000e-02   1.9563000e-02   1.0300000e-02  -1.1400000e-04   7.0000000e-05   1.0500000e-04
   1.9590000e+03   7.6866870e+00   1.7427000e-02   1.9562000e-02   3.0900000e-02  -1.1400000e-04   7.0000000e-05   1.0500000e-04
   1.9600000e+03   7.6906120e+00   4.6476000e-02   2.4457000e-02   3.6050000e-02  -1.1400000e-04   7.0000000e-05   1.0500000e-04
   1.9610000e+03   7.6945370e+00  -8.1344000e-02   2.9328000e-02  -2.5750000e-02  -1.1400000e-04   7.0000000e-05   1.0500000e-04
   1.9620000e+03   7.6984620e+00  -2.3236000e-02  -2.4453000e-02  -3.0900000e-02  -1.1400000e-04   7.0000000e-05   1.0500000e-04
   1.9630000e+03   7.7023880e+00   6.3914000e-02  -2.4441000e-02   2.0600000e-02  -1.1400000e-04   7.0000000e-05   1.0500000e-04
   1.9640000e+03   7.7063140e+00   2.3231000e-02   5.8683000e-02   0.0000000e+00  -1.1400000e-04   7.0000000e-05   1.0500000e-04
   1.9650000e+03   7.7102390e+00   2.9040000e-02   6.8464000e-02   1.0300000e-02  -1.1400000e-04   7.0000000e-05   1.0500000e-04
   1.9660000e+03   7.7141660e+00   6.3911000e-02  -4.8810000e-03  -4.6350000e-02  -1.1400000e-04   7.0000000e-05   1.0500000e-04
   1.9670000e+03   7.7180910e+00   5.8130000e-03  -1.9559000e-02   3.6050000e-02  -1.1400000e-04   7.0000000e-05   1.0500000e-04
   1.9680000e+03   7.7220160e+00   3.4858000e-02   1.4675000e-02  -5.1500000e-03  -1.1400000e-04   7.0000000e-05   1.0500000e-04
   1.9690000e+03   7.7259420e+00  -1.1619000e-02  -4.8920000e-03   3.0900000e-02  -1.1400000e-04   7.0000000e-05   1.0500000e-04
   1.9700000e+03   7.7298680e+00   5.8110000e-03  -9.7790000e-03   4.1200000e-02  -1.1400000e-04   7.0000000e-05   1.0500000e-04
   1.9710000e+03   7.7337940e+00   4.0663000e-02   4.8905000e-02   3.6050000e-02  -1.1400000e-04   7.0000000e-05   1.0500000e-04
   1.9720000e+03   7.7377200e+00  -2.3248000e-02   5.8677000e-02   5.1500000e-02  -1.1400000e-04   7.0000000e-05   1.0500000e-04
   1.9730000e+03   7.7416450e+00   4.6486000e-02  -4.4004000e-02   2.5750000e-02  -1.1400000e-04   7.0000000e-05   1.0500000e-04
   1.9740000e+03   7.7455700e+00   2.9057000e-02  -4.8896000e-02   2.5750000e-02  -1.1400000e-04   7.0000000e-05   1.0500000e-04
   1.9750000e+03   7.7494970e+00   6.9713000e-02   4.8910000e-02   1.5450000e-02  -1.1400000e-04   7.0000000e-05   1.0500000e-04
   1.9760000e+03   7.7534220e+00   1.7420000e-02   6.8463000e-02   1.0300000e-02  -1.1400000e-04   7.0000000e-05   1.0500000e-04
   1.9770000e+03   7.7573470e+00  -5.8140000e-03   2.4449000e-02   1.0300000e-02  -1.1400000e-04   7.0000000e-05   1.0500000e-04
   1.9780000e+03   7.7612720e+00   1.1623000e-02  -1.9558000e-02   1.5450000e-02  -1.1400000e-04   7.0000000e-05   1.0500000e-04
   1.9790000e+03   7.7651990e+00   1.1619000e-02   4.8920000e-03  -2.0600000e-02  -1.1400000e-04   7.0000000e-05   1.0500000e-04
   1.9800000e+03   7.7691250e+00   2.3239000e-02   9.7830000e-03   0.0000000e+00  -1.1400000e-04   7.0000000e-05   1.0500000e-04
   1.9810000e+03   7.7730500e+00   2.9047000e-02   1.9564000e-02   0.0000000e+00  -1.1400000e-04   7.0000000e-05   1.0500000e-04
   1.9820000e+03   7.7769750e+00   1.1616000e-02   2.9342000e-02   1.0300000e-02  -1.1400000e-04   7.0000000e-05   1.0500000e-04
   1.9830000e+03   7.7809010e+00  -2.3242000e-02   1.4667000e-02  -4.1200000e-02  -1.1400000e-04   7.0000000e-05   1.0500000e-04
   1.9840000e+03   7.7848270e+00   2.9052000e-02  -1.4666000e-02   3.0900000e-02  -1.1400000e-04   7.0000000e-05   1.0500000e-04
   1.9850000e+03   7.7887880e+00   1.7435000e-02  -3.4228000e-02  -1.5450000e-02  -1.1400000e-04   7.0000000e-05   1.0500000e-04
   1.9860000e+03   7.7926780e+00  -2.3241000e-02   4.8870000e-03   1.5450000e-02  -1.1400000e-04   7.0000000e-05   1.0500000e-04
   1.9870000e+03   7.7966040e+00  -4.0000000e-06   2.9340000e-02   5.6650000e-02  -1.1400000e-04   7.0000000e-05   1.0500000e-04
   1.9880000e+03   7.8005300e+00   1.7429000e-02   9.7820000e-03   4.6350000e-02  -1.1400000e-04   7.0000000e-05   1.0500000e-04
   1.9890000e+03   7.8044560e+00   4.0673000e-02  -2.4445000e-02   6.6950000e-02  -1.1400000e-04   7.0000000e-05   1.0500000e-04
   1.9900000e+03   7.8083810e+00  -1.1626000e-02   3.9118000e-02   3.0900000e-02  -1.1400000e-04   7.0000000e-05   1.0500000e-04
   1.9910000e+03   7.8123060e+00   4.0663000e-02   4.8906000e-02   4.6350000e-02  -1.1400000e-04   7.0000000e-05   1.0500000e-04
   1.9920000e+03   7.8162320e+00  -1.1619000e-02  -4.8920000e-03   4.1200000e-02  -1.1400000e-04   7.0000000e-05   1.0500000e-04
   1.9930000e+03   7.8201580e+00  -1.7430000e-02  -3.0000000e-06   2.5750000e-02  -1.1400000e-04   7.0000000e-05   1.0500000e-04
   1.9940000e+03   7.8240830e+00   1.1612000e-02   5.3792000e-02  -1.5450000e-02  -1.1400000e-04   7.0000000e-05   1.0500000e-04
   1.9950000e+03   7.8280100e+00  -2.3241000e-02   4.8870000e-03   2.5750000e-02  -1.1400000e-04   7.0000000e-05   1.0500000e-04
   1.9960000e+03   7.8319350e+00   4.0670000e-02   6.0000000e-06   1.5450000e-02  -1.1400000e-04   7.0000000e-05   1.0500000e-04
   1.9970000e+03   7.8358600e+00  -3.4861000e-02   9.7750000e-03   3.6050000e-02  -1.1400000e-04   7.0000000e-05   1.0500000e-04
   1.9980000e+03   7.8397860e+00   1.1619000e-02   9.7820000e-03  -1.5450000e-02  -1.1400000e-04   7.0000000e-05   1.0500000e-04
   1.9990000e+03   7.8437120e+00  -5.8110000e-03   4.8890000e-03   5.1500000e-02  -1.1400000e-04   7.0000000e-05   1.0500000e-04
   2.0000000e+03   7.8476370e+00   5.2285000e-02   3.4237000e-02  -5.1500000e-03  -1.1400000e-04   7.0000000e-05   1.0500000e-04
   2.0010000e+03   7.8515640e+00  -4.6488000e-02   5.8674000e-02   3.0900000e-02  -1.1400000e-04   7.0000000e-05   1.0500000e-04
   2.0020000e+03   7.8555210e+00  -1.1628000e-02   5.8678000e-02  -4.1200000e-02  -1.1400000e-04   7.0000000e-05   1.0500000e-04
   2.0030000e+03   7.8594140e+00   5.8140000e-03  -2.9339000e-02   3.0900000e-02  -1.1400000e-04   7.0000000e-05   1.0500000e-04
   2.0040000e+03   7.8633410e+00  -1.7427000e-02  -1.9562000e-02   5.1500000e-03  -1.1400000e-04   7.0000000e-05   1.0500000e-04
   2.0050000e+03   7.8672650e+00  -7.5539000e-02   5.8669000e-02   4.1200000e-02  -1.1400000e-04   7.0000000e-05   1.0500000e-04
   2.0060000e+03   7.8711910e+00  -2.9056000e-02   3.9116000e-02   3.0900000e-02  -1.1400000e-04   7.0000000e-05   1.0500000e-04
   2.0070000e+03   7.8751160e+00   2.9048000e-02   1.4674000e-02   3.0900000e-02  -1.1400000e-04   7.0000000e-05   1.0500000e-04
   2.0080000e+03   7.8790420e+00  -6.3913000e-02   1.9551000e-02   3.0900000e-02  -1.1400000e-04   7.0000000e-05   1.0500000e-04
   2.0090000e+03   7.8829680e+00   5.8090000e-03   9.7810000e-03   5.1500000e-03  -1.1400000e-04   7.0000000e-05   1.0500000e-04
   2.0100000e+03   7.8868940e+00   4.6485000e-02  -3.4223000e-02  -5.1500000e-03  -1.1400000e-04   7.0000000e-05   1.0500000e-04
   2.0110000e+03   7.8908190e+00  -5.8130000e-03   1.9559000e-02   3.0900000e-02  -1.1400000e-04   7.0000000e-05   1.0500000e-04
   2.0120000e+03   7.8947450e+00   1.1616000e-02   2.4452000e-02   2.0600000e-02  -1.1400000e-04   7.0000000e-05   1.0500000e-04
   2.0130000e+03   7.8986710e+00  -1.1619000e-02  -9.7820000e-03   0.0000000e+00  -1.1400000e-04   7.0000000e-05   1.0500000e-04
   2.0140000e+03   7.9025960e+00   2.3243000e-02  -2.4447000e-02   1.0300000e-02  -1.1400000e-04   7.0000000e-05   1.0500000e-04
   2.0150000e+03   7.9065230e+00   2.3237000e-02   1.9563000e-02  -3.6050000e-02  -1.1400000e-04   7.0000000e-05   1.0500000e-04
   2.0160000e+03   7.9104490e+00  -1.1621000e-02   9.7780000e-03   2.5750000e-02  -1.1400000e-04   7.0000000e-05   1.0500000e-04
   2.0170000e+03   7.9143730e+00  -1.7432000e-02   1.4668000e-02   0.0000000e+00  -1.1400000e-04   7.0000000e-05   1.0500000e-04
   2.0180000e+03   7.9183000e+00   1.7427000e-02   2.4452000e-02   3.6050000e-02  -1.1400000e-04   7.0000000e-05   1.0500000e-04
   2.0190000e+03   7.9222280e+00   2.9048000e-02   1.4674000e-02  -2.0600000e-02  -1.1400000e-04   7.0000000e-05   1.0500000e-04
   2.0200000e+03   7.9261490e+00  -5.8103000e-02   1.9551000e-02   4.1200000e-02  -1.1400000e-04   7.0000000e-05   1.0500000e-04
   2.0210000e+03   7.9300750e+00  -5.8130000e-03   1.9559000e-02   2.0600000e-02  -1.1400000e-04   7.0000000e-05   1.0500000e-04
   2.0220000e+03   7.9340010e+00   2.0000000e-06  -1.4670000e-02   1.5450000e-02  -1.1400000e-04   7.0000000e-05   1.0500000e-04
   2.0230000e+03   7.9379270e+00   1.1622000e-02  -1.4668000e-02   8.2400000e-02  -1.1400000e-04   7.0000000e-05   1.0500000e-04
   2.0240000e+03   7.9418530e+00   5.8060000e-03   2.9341000e-02   1.5450000e-02  -1.1400000e-04   7.0000000e-05   1.0500000e-04
   2.0250000e+03   7.9457790e+00  -2.3245000e-02   3.4227000e-02   5.1500000e-03  -1.1400000e-04   7.0000000e-05   1.0500000e-04
   2.0260000e+03   7.9497040e+00   1.1620000e-02   2.0000000e-06   2.0600000e-02  -1.1400000e-04   7.0000000e-05   1.0500000e-04
   2.0270000e+03   7.9536290e+00  -2.9054000e-02   2.9336000e-02   3.6050000e-02  -1.1400000e-04   7.0000000e-05   1.0500000e-04
   2.0280000e+03   7.9575560e+00   5.8090000e-03   4.8910000e-03   1.0300000e-02  -1.1400000e-04   7.0000000e-05   1.0500000e-04
   2.0290000e+03   7.9614820e+00  -2.3239000e-02  -9.7830000e-03   5.1500000e-03  -1.1400000e-04   7.0000000e-05   1.0500000e-04
   2.0300000e+03   7.9654070e+00   5.8060000e-03   2.9341000e-02  -2.5750000e-02  -1.1400000e-04   7.0000000e-05   1.0500000e-04
   2.0310000e+03   7.9693330e+00  -4.0677000e-02   4.8895000e-02   1.0300000e-02  -1.1400000e-04   7.0000000e-05   1.0500000e-04
   2.0320000e+03   7.9732580e+00  -2.3237000e-02  -1.9563000e-02  -2.0600000e-02  -1.1400000e-04   7.0000000e-05   1.0500000e-04
   2.0330000e+03   7.9771850e+00   1.7431000e-02  -9.7780000e-03   5.6650000e-02  -1.1400000e-04   7.0000000e-05   1.0500000e-04
   2.0340000e+03   7.9811090e+00   6.9717000e-02   1.9570000e-02  -2.5750000e-02  -1.1400000e-04   7.0000000e-05   1.0500000e-04
   2.0350000e+03   7.9850340e+00  -1.1624000e-02   2.4448000e-02   2.5750000e-02  -1.1400000e-04   7.0000000e-05   1.0500000e-04
   2.0360000e+03   7.9889600e+00   1.7425000e-02   3.4233000e-02  -2.5750000e-02  -1.1400000e-04   7.0000000e-05   1.0500000e-04
   2.0370000e+03   7.9928870e+00   2.9046000e-02   2.4454000e-02   3.0900000e-02  -1.1400000e-04   7.0000000e-05   1.0500000e-04
   2.0380000e+03   7.9968120e+00   5.8080000e-03   1.4671000e-02  -1.0300000e-02  -1.1400000e-04   7.0000000e-05   1.0500000e-04
   2.0390000e+03   8.0007370e+00   2.3240000e-02   3.0000000e-06   2.5750000e-02  -1.1400000e-04   7.0000000e-05   1.0500000e-04
   2.0400000e+03   8.0046630e+00  -1.7429000e-02  -4.8930000e-03   2.5750000e-02  -1.1400000e-04   7.0000000e-05   1.0500000e-04
   2.0410000e+03   8.0085890e+00   3.4858000e-02   1.4675000e-02   4.6350000e-02  -1.1400000e-04   7.0000000e-05   1.0500000e-04
   2.0420000e+03   8.0125140e+00  -1.7435000e-02   3.9118000e-02   4.6350000e-02  -1.1400000e-04   7.0000000e-05   1.0500000e-04
   2.0430000e+03   8.0164400e+00   6.3909000e-02   4.8990000e-03   5.1500000e-03  -1.1400000e-04   7.0000000e-05   1.0500000e-04
   2.0440000e+03   8.0203670e+00   2.3238000e-02   1.4673000e-02   5.1500000e-03  -1.1400000e-04   7.0000000e-05   1.0500000e-04
   2.0450000e+03   8.0242920e+00   2.9049000e-02   9.7840000e-03   1.0300000e-02  -1.1400000e-04   7.0000000e-05   1.0500000e-04
   2.0460000e+03   8.0282160e+00   1.0000000e-06  -4.8900000e-03   2.5750000e-02  -1.1400000e-04   7.0000000e-05   1.0500000e-04
   2.0470000e+03   8.0321430e+00  -3.4863000e-02   1.9555000e-02  -3.0900000e-02  -1.1400000e-04   7.0000000e-05   1.0500000e-04
   2.0480000e+03   8.0360690e+00   4.0666000e-02   2.9345000e-02   4.1200000e-02  -1.1400000e-04   7.0000000e-05   1.0500000e-04
   2.0490000e+03   8.0399920e+00   5.8070000e-03   1.9561000e-02  -1.5450000e-02  -1.1400000e-04   7.0000000e-05   1.0500000e-04
   2.0500000e+03   8.0439190e+00   5.2289000e-02   4.8980000e-03   2.5750000e-02  -1.1400000e-04   7.0000000e-05   1.0500000e-04
   2.0510000e+03   8.0478450e+00   1.1618000e-02   1.4672000e-02  -3.0900000e-02  -1.1400000e-04   7.0000000e-05   1.0500000e-04
   2.0520000e+03   8.0517710e+00   6.3911000e-02  -4.8810000e-03   4.1200000e-02  -1.1400000e-04   7.0000000e-05   1.0500000e-04
   2.0530000e+03   8.0556960e+00   5.2287000e-02   1.9568000e-02  -5.1500000e-03  -1.1400000e-04   7.0000000e-05   1.0500000e-04
   2.0540000e+03   8.0596210e+00  -1.1624000e-02   2.9338000e-02   1.5450000e-02  -1.1400000e-04   7.0000000e-05   1.0500000e-04
   2.0550000e+03   8.0635470e+00  -2.3241000e-02   4.8870000e-03   1.0300000e-02  -1.1400000e-04   7.0000000e-05   1.0500000e-04
   2.0560000e+03   8.0674730e+00   1.1621000e-02  -4.8880000e-03   6.1800000e-02  -1.1400000e-04   7.0000000e-05   1.0500000e-04
   2.0570000e+03   8.0714000e+00  -5.8070000e-03  -1.9561000e-02   5.1500000e-03  -1.1400000e-04   7.0000000e-05   1.0500000e-04
   2.0580000e+03   8.0753250e+00  -1.1623000e-02   1.9558000e-02   5.1500000e-03  -1.1400000e-04   7.0000000e-05   1.0500000e-04
   2.0590000e+03   8.0792510e+00   1.7427000e-02   1.9562000e-02   2.5750000e-02  -1.1400000e-04   7.0000000e-05   1.0500000e-04
   2.0600000e+03   8.0831780e+00   5.8050000e-03   3.4231000e-02   2.0600000e-02  -1.1400000e-04   7.0000000e-05   1.0500000e-04
   2.0610000e+03   8.0871020e+00   2.3237000e-02   1.9563000e-02   2.0600000e-02  -1.1400000e-04   7.0000000e-05   1.0500000e-04
   2.0620000e+03   8.0910290e+00  -5.8150000e-03   3.9119000e-02  -5.1500000e-03  -1.1400000e-04   7.0000000e-05   1.0500000e-04
   2.0630000e+03   8.0949520e+00  -1.1624000e-02   2.9338000e-02   1.5450000e-02  -1.1400000e-04   7.0000000e-05   1.0500000e-04
   2.0640000e+03   8.0988780e+00   1.7433000e-02  -1.9557000e-02   0.0000000e+00  -1.1400000e-04   7.0000000e-05   1.0500000e-04
   2.0650000e+03   8.1028040e+00  -2.3243000e-02   1.9557000e-02   5.1500000e-03  -1.1400000e-04   7.0000000e-05   1.0500000e-04
   2.0660000e+03   8.1067350e+00   1.1612000e-02   5.3792000e-02  -8.2400000e-02  -1.1400000e-04   7.0000000e-05   1.0500000e-04
   2.0670000e+03   8.1106560e+00   5.8020000e-03   5.3791000e-02   4.6350000e-02  -1.1400000e-04   7.0000000e-05   1.0500000e-04
   2.0680000e+03   8.1145810e+00   1.1624000e-02  -2.9338000e-02   0.0000000e+00  -1.1400000e-04   7.0000000e-05   1.0500000e-04
   2.0690000e+03   8.1185060e+00   5.8110000e-03  -9.7790000e-03   7.7250000e-02  -1.1400000e-04   7.0000000e-05   1.0500000e-04
   2.0700000e+03   8.1224330e+00  -3.4866000e-02   4.4005000e-02  -5.1500000e-02  -1.1400000e-04   7.0000000e-05   1.0500000e-04
   2.0710000e+03   8.1263580e+00  -5.8130000e-03   1.9559000e-02   5.1500000e-02  -1.1400000e-04   7.0000000e-05   1.0500000e-04
   2.0720000e+03   8.1302840e+00   1.7427000e-02   2.4452000e-02  -5.1500000e-03  -1.1400000e-04   7.0000000e-05   1.0500000e-04
   2.0730000e+03   8.1342110e+00  -2.3244000e-02   2.9337000e-02   3.6050000e-02  -1.1400000e-04   7.0000000e-05   1.0500000e-04
   2.0740000e+03   8.1381350e+00  -5.8105000e-02   3.4222000e-02   0.0000000e+00  -1.1400000e-04   7.0000000e-05   1.0500000e-04
   2.0750000e+03   8.1420600e+00   2.9053000e-02  -2.4446000e-02   3.6050000e-02  -1.1400000e-04   7.0000000e-05   1.0500000e-04
   2.0760000e+03   8.1459880e+00  -3.4857000e-02  -2.4455000e-02   2.5750000e-02  -1.1400000e-04   7.0000000e-05   1.0500000e-04
   2.0770000e+03   8.1499110e+00  -1.1628000e-02   6.3568000e-02   0.0000000e+00  -1.1400000e-04   7.0000000e-05   1.0500000e-04
   2.0780000e+03   8.1538370e+00  -7.5540000e-02   6.8449000e-02   5.1500000e-03  -1.1400000e-04   7.0000000e-05   1.0500000e-04
   2.0790000e+03   8.1577640e+00   6.3911000e-02  -4.8810000e-03   1.0300000e-02  -1.1400000e-04   7.0000000e-05   1.0500000e-04
   2.0800000e+03   8.1616890e+00   4.6481000e-02  -4.8830000e-03   2.5750000e-02  -1.1400000e-04   7.0000000e-05   1.0500000e-04
   2.0810000e+03   8.1656150e+00  -3.4866000e-02   3.9115000e-02  -3.6050000e-02  -1.1400000e-04   7.0000000e-05   1.0500000e-04
   2.0820000e+03   8.1695400e+00  -2.9059000e-02   5.8676000e-02   1.5450000e-02  -1.1400000e-04   7.0000000e-05   1.0500000e-04
   2.0830000e+03   8.1734650e+00   5.2289000e-02   4.8980000e-03  -1.5450000e-02  -1.1400000e-04   7.0000000e-05   1.0500000e-04
   2.0840000e+03   8.1773910e+00   5.8120000e-03  -1.4669000e-02   4.1200000e-02  -1.1400000e-04   7.0000000e-05   1.0500000e-04
   2.0850000e+03   8.1813170e+00   4.6474000e-02   4.4017000e-02  -3.0900000e-02  -1.1400000e-04   7.0000000e-05   1.0500000e-04
   2.0860000e+03   8.1852440e+00  -5.8120000e-03   1.4669000e-02   2.5750000e-02  -1.1400000e-04   7.0000000e-05   1.0500000e-04
   2.0870000e+03   8.1891690e+00  -1.1619000e-02  -4.8920000e-03   5.1500000e-03  -1.1400000e-04   7.0000000e-05   1.0500000e-04
   2.0880000e+03   8.1931250e+00   1.1617000e-02   1.9562000e-02   5.6650000e-02  -1.1400000e-04   7.0000000e-05   1.0500000e-04
   2.0890000e+03   8.1970200e+00   2.3233000e-02   5.3793000e-02   0.0000000e+00  -1.1400000e-04   7.0000000e-05   1.0500000e-04
   2.0900000e+03   8.2009460e+00   2.9045000e-02   3.4234000e-02   3.0900000e-02  -1.1400000e-04   7.0000000e-05   1.0500000e-04
   2.0910000e+03   8.2048710e+00   5.8090000e-03   4.8910000e-03   2.0600000e-02  -1.1400000e-04   7.0000000e-05   1.0500000e-04
   2.0920000e+03   8.2087960e+00   1.1616000e-02   2.9342000e-02   4.1200000e-02  -1.1400000e-04   7.0000000e-05   1.0500000e-04
   2.0930000e+03   8.2127220e+00   1.1616000e-02   2.4452000e-02   2.5750000e-02  -1.1400000e-04   7.0000000e-05   1.0500000e-04
   2.0940000e+03   8.2166480e+00   2.9052000e-02  -1.4666000e-02   1.0300000e-02  -1.1400000e-04   7.0000000e-05   1.0500000e-04
   2.0950000e+03   8.2205730e+00   2.9051000e-02  -4.8860000e-03   1.0300000e-02  -1.1400000e-04   7.0000000e-05   1.0500000e-04
   2.0960000e+03   8.2245000e+00   1.1613000e-02   4.8902000e-02  -5.1500000e-03  -1.1400000e-04   7.0000000e-05   1.0500000e-04
   2.0970000e+03   8.2284250e+00  -1.1628000e-02   5.3788000e-02   5.1500000e-03  -1.1400000e-04   7.0000000e-05   1.0500000e-04
   2.0980000e+03   8.2323500e+00   5.8120000e-03  -1.4669000e-02  -1.0300000e-02  -1.1400000e-04   7.0000000e-05   1.0500000e-04
   2.0990000e+03   8.2362770e+00   1.1622000e-02  -1.4668000e-02   4.6350000e-02  -1.1400000e-04   7.0000000e-05   1.0500000e-04
   2.1000000e+03   8.2402020e+00   1.7427000e-02   1.9563000e-02  -2.5750000e-02  -1.1400000e-04   7.0000000e-05   1.0500000e-04
   2.1010000e+03   8.2441280e+00  -4.0673000e-02   1.9555000e-02   3.6050000e-02  -1.1400000e-04   7.0000000e-05   1.0500000e-04
   2.1020000e+03   8.2480540e+00  -3.4866000e-02   4.4005000e-02  -1.0300000e-02  -1.1400000e-04   7.0000000e-05   1.0500000e-04
   2.1030000e+03   8.2519790e+00   1.7428000e-02   1.4672000e-02   6.1800000e-02  -1.1400000e-04   7.0000000e-05   1.0500000e-04
   2.1040000e+03   8.2559040e+00   4.0672000e-02  -1.4665000e-02   5.1500000e-03  -1.1400000e-04   7.0000000e-05   1.0500000e-04
   2.1050000e+03   8.2598310e+00  -3.0000000e-06   1.9560000e-02   3.0900000e-02  -1.1400000e-04   7.0000000e-05   1.0500000e-04
   2.1060000e+03   8.2637550e+00  -5.8102000e-02   1.4662000e-02  -5.1500000e-03  -1.1400000e-04   7.0000000e-05   1.0500000e-04
   2.1070000e+03   8.2676800e+00   5.8098000e-02   1.4679000e-02   3.6050000e-02  -1.1400000e-04   7.0000000e-05   1.0500000e-04
   2.1080000e+03   8.2716060e+00   1.1619000e-02   4.8920000e-03  -5.1500000e-03  -1.1400000e-04   7.0000000e-05   1.0500000e-04
   2.1090000e+03   8.2755320e+00   3.4860000e-02   5.0000000e-06   0.0000000e+00  -1.1400000e-04   7.0000000e-05   1.0500000e-04
   2.1100000e+03   8.2794580e+00   1.7426000e-02   2.4453000e-02   5.1500000e-03  -1.1400000e-04   7.0000000e-05   1.0500000e-04
   2.1110000e+03   8.2833840e+00   4.0675000e-02  -3.4224000e-02   5.1500000e-03  -1.1400000e-04   7.0000000e-05   1.0500000e-04
   2.1120000e+03   8.2873090e+00   5.8130000e-03  -1.9559000e-02   0.0000000e+00  -1.1400000e-04   7.0000000e-05   1.0500000e-04
   2.1130000e+03   8.2912350e+00  -2.9056000e-02   4.4006000e-02  -2.5750000e-02  -1.1400000e-04   7.0000000e-05   1.0500000e-04
   2.1140000e+03   8.2951610e+00   1.7424000e-02   4.4013000e-02   5.1500000e-03  -1.1400000e-04   7.0000000e-05   1.0500000e-04
   2.1150000e+03   8.2990870e+00   1.1621000e-02  -9.7780000e-03  -1.0300000e-02  -1.1400000e-04   7.0000000e-05   1.0500000e-04
   2.1160000e+03   8.3030130e+00   1.1623000e-02  -1.9558000e-02   3.0900000e-02  -1.1400000e-04   7.0000000e-05   1.0500000e-04
   2.1170000e+03   8.3069390e+00  -5.8170000e-03   4.8899000e-02  -3.0900000e-02  -1.1400000e-04   7.0000000e-05   1.0500000e-04
   2.1180000e+03   8.3108630e+00   2.3238000e-02   1.4673000e-02   4.1200000e-02  -1.1400000e-04   7.0000000e-05   1.0500000e-04
   2.1190000e+03   8.3147900e+00   2.9049000e-02   4.8940000e-03   0.0000000e+00  -1.1400000e-04   7.0000000e-05   1.0500000e-04
   2.1200000e+03   8.3187150e+00   3.4857000e-02   1.9565000e-02   7.2100000e-02  -1.1400000e-04   7.0000000e-05   1.0500000e-04
   2.1210000e+03   8.3226390e+00  -1.0000000e-06   9.7800000e-03  -1.5450000e-02  -1.1400000e-04   7.0000000e-05   1.0500000e-04
   2.1220000e+03   8.3265650e+00   2.3235000e-02   3.4233000e-02   5.1500000e-03  -1.1400000e-04   7.0000000e-05   1.0500000e-04
   2.1230000e+03   8.3304910e+00   4.6477000e-02   1.9567000e-02   2.0600000e-02  -1.1400000e-04   7.0000000e-05   1.0500000e-04
   2.1240000e+03   8.3344170e+00  -1.7429000e-02  -9.7830000e-03   3.0900000e-02  -1.1400000e-04   7.0000000e-05   1.0500000e-04
   2.1250000e+03   8.3383430e+00   5.8094000e-02   4.4019000e-02   5.1500000e-03  -1.1400000e-04   7.0000000e-05   1.0500000e-04
   2.1260000e+03   8.3422690e+00  -1.7436000e-02   4.4007000e-02   1.5450000e-02  -1.1400000e-04   7.0000000e-05   1.0500000e-04
   2.1270000e+03   8.3461940e+00  -2.9054000e-02   2.4446000e-02   2.0600000e-02  -1.1400000e-04   7.0000000e-05   1.0500000e-04
   2.1280000e+03   8.3501210e+00   1.1621000e-02  -9.7780000e-03   1.0300000e-02  -1.1400000e-04   7.0000000e-05   1.0500000e-04
   2.1290000e+03   8.3540460e+00  -1.1620000e-02  -2.0000000e-06  -1.5450000e-02  -1.1400000e-04   7.0000000e-05   1.0500000e-04
   2.1300000e+03   8.3579810e+00   4.0669000e-02   4.8950000e-03  -2.0600000e-02  -1.1400000e-04   7.0000000e-05   1.0500000e-04
   2.1310000e+03   8.3618970e+00   5.8080000e-03   1.4671000e-02   2.0600000e-02  -1.1400000e-04   7.0000000e-05   1.0500000e-04
   2.1320000e+03   8.3658230e+00   4.0662000e-02   5.8685000e-02  -2.5750000e-02  -1.1400000e-04   7.0000000e-05   1.0500000e-04
   2.1330000e+03   8.3697490e+00   1.1612000e-02   5.8682000e-02   4.6350000e-02  -1.1400000e-04   7.0000000e-05   1.0500000e-04
   2.1340000e+03   8.3736750e+00   4.6482000e-02  -1.4664000e-02  -2.0600000e-02  -1.1400000e-04   7.0000000e-05   1.0500000e-04
   2.1350000e+03   8.3775990e+00   3.4863000e-02  -2.4445000e-02   4.1200000e-02  -1.1400000e-04   7.0000000e-05   1.0500000e-04
   2.1360000e+03   8.3815250e+00   5.8040000e-03   4.4011000e-02  -2.5750000e-02  -1.1400000e-04   7.0000000e-05   1.0500000e-04
   2.1370000e+03   8.3854500e+00   2.9041000e-02   5.8684000e-02   4.1200000e-02  -1.1400000e-04   7.0000000e-05   1.0500000e-04
   2.1380000e+03   8.3893760e+00  -1.1626000e-02   3.9118000e-02   1.0300000e-02  -1.1400000e-04   7.0000000e-05   1.0500000e-04
   2.1390000e+03   8.3933020e+00   6.3909000e-02   9.7890000e-03   2.5750000e-02  -1.1400000e-04   7.0000000e-05   1.0500000e-04
   2.1400000e+03   8.3972280e+00   4.6482000e-02  -1.4663000e-02  -5.1500000e-03  -1.1400000e-04   7.0000000e-05   1.0500000e-04
   2.1410000e+03   8.4011530e+00  -3.4862000e-02   1.4665000e-02   1.5450000e-02  -1.1400000e-04   7.0000000e-05   1.0500000e-04
   2.1420000e+03   8.4050790e+00   1.7424000e-02   3.9123000e-02   0.0000000e+00  -1.1400000e-04   7.0000000e-05   1.0500000e-04
   2.1430000e+03   8.4090050e+00   2.9047000e-02   1.9564000e-02   0.0000000e+00  -1.1400000e-04   7.0000000e-05   1.0500000e-04
   2.1440000e+03   8.4129300e+00   8.1335000e-02   3.4242000e-02   1.5450000e-02  -1.1400000e-04   7.0000000e-05   1.0500000e-04
   2.1450000e+03   8.4168570e+00  -4.0000000e-06   2.9340000e-02   5.1500000e-03  -1.1400000e-04   7.0000000e-05   1.0500000e-04
   2.1460000e+03   8.4207810e+00   3.4859000e-02   9.7850000e-03   5.1500000e-03  -1.1400000e-04   7.0000000e-05   1.0500000e-04
   2.1470000e+03   8.4247060e+00   1.7429000e-02   9.7820000e-03  -5.1500000e-03  -1.1400000e-04   7.0000000e-05   1.0500000e-04
   2.1480000e+03   8.4286340e+00   4.0671000e-02  -4.8850000e-03   5.1500000e-03  -1.1400000e-04   7.0000000e-05   1.0500000e-04
   2.1490000e+03   8.4325590e+00  -2.9054000e-02   2.9336000e-02  -2.0600000e-02  -1.1400000e-04   7.0000000e-05   1.0500000e-04
   2.1500000e+03   8.4364830e+00  -4.6485000e-02   3.4224000e-02   1.5450000e-02  -1.1400000e-04   7.0000000e-05   1.0500000e-04
   2.1510000e+03   8.4404090e+00  -1.7429000e-02  -4.8930000e-03  -5.1500000e-03  -1.1400000e-04   7.0000000e-05   1.0500000e-04
   2.1520000e+03   8.4443350e+00   1.1624000e-02  -2.4448000e-02   4.6350000e-02  -1.1400000e-04   7.0000000e-05   1.0500000e-04
   2.1530000e+03   8.4482610e+00   1.1617000e-02   1.9562000e-02  -2.0600000e-02  -1.1400000e-04   7.0000000e-05   1.0500000e-04
   2.1540000e+03   8.4521870e+00  -3.4861000e-02   9.7750000e-03   3.6050000e-02  -1.1400000e-04   7.0000000e-05   1.0500000e-04
   2.1550000e+03   8.4561110e+00  -5.8110000e-03   4.8890000e-03   2.0600000e-02  -1.1400000e-04   7.0000000e-05   1.0500000e-04
   2.1560000e+03   8.4600380e+00   5.8060000e-03   2.4451000e-02   5.6650000e-02  -1.1400000e-04   7.0000000e-05   1.0500000e-04
   2.1570000e+03   8.4639640e+00  -5.8140000e-03   2.9339000e-02  -1.0300000e-02  -1.1400000e-04   7.0000000e-05   1.0500000e-04
   2.1580000e+03   8.4678900e+00  -4.6487000e-02   4.8893000e-02   2.5750000e-02  -1.1400000e-04   7.0000000e-05   1.0500000e-04
   2.1590000e+03   8.4718150e+00  -2.9047000e-02  -2.4454000e-02  -5.1500000e-03  -1.1400000e-04   7.0000000e-05   1.0500000e-04
   2.1600000e+03   8.4757420e+00  -1.1617000e-02  -2.4452000e-02   2.5750000e-02  -1.1400000e-04   7.0000000e-05   1.0500000e-04
   2.1610000e+03   8.4796670e+00  -1.1629000e-02   6.8458000e-02  -5.1500000e-03  -1.1400000e-04   7.0000000e-05   1.0500000e-04
   2.1620000e+03   8.4835920e+00  -2.3249000e-02   6.8457000e-02  -5.1500000e-03  -1.1400000e-04   7.0000000e-05   1.0500000e-04
   2.1630000e+03   8.4875180e+00  -5.2297000e-02   5.3783000e-02  -3.0900000e-02  -1.1400000e-04   7.0000000e-05   1.0500000e-04
   2.1640000e+03   8.4914430e+00   1.1623000e-02  -1.9558000e-02   0.0000000e+00  -1.1400000e-04   7.0000000e-05   1.0500000e-04
   2.1650000e+03   8.4953680e+00  -1.1612000e-02  -6.3572000e-02   3.0900000e-02  -1.1400000e-04   7.0000000e-05   1.0500000e-04
   2.1660000e+03   8.4992940e+00  -2.3247000e-02   4.8897000e-02  -3.0900000e-02  -1.1400000e-04   7.0000000e-05   1.0500000e-04
   2.1670000e+03   8.5032200e+00  -2.9057000e-02   4.8896000e-02   1.0300000e-02  -1.1400000e-04   7.0000000e-05   1.0500000e-04
   2.1680000e+03   8.5071460e+00   2.9051000e-02  -4.8860000e-03   1.5450000e-02  -1.1400000e-04   7.0000000e-05   1.0500000e-04
   2.1690000e+03   8.5110720e+00   2.0000000e-06  -1.4670000e-02   5.1500000e-02  -1.1400000e-04   7.0000000e-05   1.0500000e-04
   2.1700000e+03   8.5149970e+00   1.7429000e-02   9.7830000e-03  -1.5450000e-02  -1.1400000e-04   7.0000000e-05   1.0500000e-04
   2.1710000e+03   8.5189230e+00  -5.8110000e-03   9.7790000e-03   2.0600000e-02  -1.1400000e-04   7.0000000e-05   1.0500000e-04
   2.1720000e+03   8.5228490e+00  -5.8140000e-03   2.4449000e-02  -1.5450000e-02  -1.1400000e-04   7.0000000e-05   1.0500000e-04
   2.1730000e+03   8.5267740e+00   1.1621000e-02  -4.8880000e-03   5.1500000e-02  -1.1400000e-04   7.0000000e-05   1.0500000e-04
   2.1740000e+03   8.5307010e+00  -2.3246000e-02   4.4007000e-02   1.0300000e-02  -1.1400000e-04   7.0000000e-05   1.0500000e-04
   2.1750000e+03   8.5346250e+00   1.7423000e-02   4.8902000e-02   5.1500000e-03  -1.1400000e-04   7.0000000e-05   1.0500000e-04
   2.1760000e+03   8.5385510e+00  -1.7429000e-02  -4.8920000e-03   1.5450000e-02  -1.1400000e-04   7.0000000e-05   1.0500000e-04
   2.1770000e+03   8.5424780e+00   1.1623000e-02  -1.9558000e-02   3.6050000e-02  -1.1400000e-04   7.0000000e-05   1.0500000e-04
   2.1780000e+03   8.5464010e+00  -7.0000000e-06   4.8900000e-02  -5.1500000e-03  -1.1400000e-04   7.0000000e-05   1.0500000e-04
   2.1790000e+03   8.5503270e+00  -5.8140000e-03   2.9339000e-02  -2.0600000e-02  -1.1400000e-04   7.0000000e-05   1.0500000e-04
   2.1800000e+03   8.5542530e+00  -2.0000000e-06   1.4670000e-02   1.0300000e-02  -1.1400000e-04   7.0000000e-05   1.0500000e-04
   2.1810000e+03   8.5581790e+00   5.8160000e-03  -4.4009000e-02  -5.1500000e-03  -1.1400000e-04   7.0000000e-05   1.0500000e-04
   2.1820000e+03   8.5621050e+00   1.1617000e-02   1.9562000e-02   2.5750000e-02  -1.1400000e-04   7.0000000e-05   1.0500000e-04
   2.1830000e+03   8.5660310e+00  -5.8110000e-03   9.7790000e-03  -4.1200000e-02  -1.1400000e-04   7.0000000e-05   1.0500000e-04
   2.1840000e+03   8.5699550e+00  -5.8100000e-03  -1.0000000e-06   2.5750000e-02  -1.1400000e-04   7.0000000e-05   1.0500000e-04
   2.1850000e+03   8.5738810e+00   1.1618000e-02   1.4672000e-02   1.5450000e-02  -1.1400000e-04   7.0000000e-05   1.0500000e-04
   2.1860000e+03   8.5778070e+00  -3.4864000e-02   2.4445000e-02   6.6950000e-02  -1.1400000e-04   7.0000000e-05   1.0500000e-04
   2.1870000e+03   8.5817340e+00   1.7421000e-02   5.8683000e-02  -3.6050000e-02  -1.1400000e-04   7.0000000e-05   1.0500000e-04
   2.1880000e+03   8.5856590e+00  -5.8140000e-03   2.4449000e-02   3.6050000e-02  -1.1400000e-04   7.0000000e-05   1.0500000e-04
   2.1890000e+03   8.5895850e+00   1.7433000e-02  -1.9558000e-02   1.0300000e-02  -1.1400000e-04   7.0000000e-05   1.0500000e-04
   2.1900000e+03   8.5935100e+00  -1.1619000e-02  -4.8920000e-03   7.2100000e-02  -1.1400000e-04   7.0000000e-05   1.0500000e-04
   2.1910000e+03   8.5974770e+00   2.9039000e-02   8.3134000e-02   5.1500000e-03  -1.1400000e-04   7.0000000e-05   1.0500000e-04
   2.1920000e+03   8.6013610e+00   1.7423000e-02   5.3792000e-02   1.0300000e-02  -1.1400000e-04   7.0000000e-05   1.0500000e-04
   2.1930000e+03   8.6052860e+00  -1.7427000e-02  -1.9562000e-02   4.1200000e-02  -1.1400000e-04   7.0000000e-05   1.0500000e-04
   2.1940000e+03   8.6092190e+00   6.9723000e-02  -1.9551000e-02   1.0300000e-02  -1.1400000e-04   7.0000000e-05   1.0500000e-04
   2.1950000e+03   8.6131380e+00   1.7426000e-02   2.4453000e-02  -2.0600000e-02  -1.1400000e-04   7.0000000e-05   1.0500000e-04
   2.1960000e+03   8.6170640e+00   5.8040000e-03   4.4011000e-02   2.5750000e-02  -1.1400000e-04   7.0000000e-05   1.0500000e-04
   2.1970000e+03   8.6209910e+00  -1.7431000e-02   9.7770000e-03   2.0600000e-02  -1.1400000e-04   7.0000000e-05   1.0500000e-04
   2.1980000e+03   8.6249160e+00   5.8100000e-03   1.0000000e-06  -5.1500000e-03  -1.1400000e-04   7.0000000e-05   1.0500000e-04
   2.1990000e+03   8.6288400e+00   1.1616000e-02   2.4452000e-02   4.1200000e-02  -1.1400000e-04   7.0000000e-05   1.0500000e-04
   2.2000000e+03   8.6327670e+00  -5.8100000e-03  -1.0000000e-06  -1.0300000e-02  -1.1400000e-04   7.0000000e-05   1.0500000e-04
   2.2010000e+03   8.6366930e+00  -2.9046000e-02  -2.4454000e-02  -5.1500000e-03  -1.1400000e-04   7.0000000e-05   1.0500000e-04
   2.2020000e+03   8.6406180e+00   1.1618000e-02   1.4672000e-02  -2.0600000e-02  -1.1400000e-04   7.0000000e-05   1.0500000e-04
   2.2030000e+03   8.6445440e+00  -2.3245000e-02   3.4227000e-02   5.1500000e-02  -1.1400000e-04   7.0000000e-05   1.0500000e-04
   2.2040000e+03   8.6484690e+00  -5.8110000e-03   9.7790000e-03  -1.5450000e-02  -1.1400000e-04   7.0000000e-05   1.0500000e-04
   2.2050000e+03   8.6523950e+00  -5.8150000e-03   3.9119000e-02   2.0600000e-02  -1.1400000e-04   7.0000000e-05   1.0500000e-04
   2.2060000e+03   8.6563220e+00   1.1622000e-02  -1.4668000e-02  -1.5450000e-02  -1.1400000e-04   7.0000000e-05   1.0500000e-04
   2.2070000e+03   8.6602460e+00   5.2292000e-02  -1.4663000e-02   6.1800000e-02  -1.1400000e-04   7.0000000e-05   1.0500000e-04
   2.2080000e+03   8.6641710e+00   4.6473000e-02   4.8906000e-02   5.1500000e-03  -1.1400000e-04   7.0000000e-05   1.0500000e-04
   2.2090000e+03   8.6680970e+00  -5.8150000e-03   3.4229000e-02   1.5450000e-02  -1.1400000e-04   7.0000000e-05   1.0500000e-04
   2.2100000e+03   8.6720230e+00   2.9050000e-02   4.0000000e-06   2.5750000e-02  -1.1400000e-04   7.0000000e-05   1.0500000e-04
   2.2110000e+03   8.6759490e+00  -1.1617000e-02  -1.9562000e-02   4.1200000e-02  -1.1400000e-04   7.0000000e-05   1.0500000e-04
   2.2120000e+03   8.6798740e+00   4.6474000e-02   4.4017000e-02  -1.0300000e-02  -1.1400000e-04   7.0000000e-05   1.0500000e-04
   2.2130000e+03   8.6837990e+00  -2.9051000e-02   9.7760000e-03   0.0000000e+00  -1.1400000e-04   7.0000000e-05   1.0500000e-04
   2.2140000e+03   8.6877250e+00   2.9054000e-02  -2.4446000e-02  -3.6050000e-02  -1.1400000e-04   7.0000000e-05   1.0500000e-04
   2.2150000e+03   8.6916510e+00  -2.3239000e-02  -4.8930000e-03  -5.1500000e-03  -1.1400000e-04   7.0000000e-05   1.0500000e-04
   2.2160000e+03   8.6955770e+00   3.0000000e-06  -1.9560000e-02  -4.1200000e-02  -1.1400000e-04   7.0000000e-05   1.0500000e-04
   2.2170000e+03   8.6995040e+00  -2.9059000e-02   5.8676000e-02  -3.6050000e-02  -1.1400000e-04   7.0000000e-05   1.0500000e-04
   2.2180000e+03   8.7034290e+00  -2.9055000e-02   3.9116000e-02   2.5750000e-02  -1.1400000e-04   7.0000000e-05   1.0500000e-04
   2.2190000e+03   8.7073540e+00   5.8110000e-03  -4.8890000e-03   5.1500000e-03  -1.1400000e-04   7.0000000e-05   1.0500000e-04
   2.2200000e+03   8.7112810e+00  -1.1619000e-02  -9.7820000e-03   3.6050000e-02  -1.1400000e-04   7.0000000e-05   1.0500000e-04
   2.2210000e+03   8.7152060e+00   4.6475000e-02   3.9126000e-02  -3.0900000e-02  -1.1400000e-04   7.0000000e-05   1.0500000e-04
   2.2220000e+03   8.7191310e+00   1.7421000e-02   6.8462000e-02   3.0900000e-02  -1.1400000e-04   7.0000000e-05   1.0500000e-04
   2.2230000e+03   8.7230560e+00   1.1618000e-02   1.4672000e-02   2.0600000e-02  -1.1400000e-04   7.0000000e-05   1.0500000e-04
   2.2240000e+03   8.7269820e+00   4.0673000e-02  -2.4445000e-02   3.6050000e-02  -1.1400000e-04   7.0000000e-05   1.0500000e-04
   2.2250000e+03   8.7309070e+00   5.8060000e-03   2.9341000e-02   5.1500000e-03  -1.1400000e-04   7.0000000e-05   1.0500000e-04
   2.2260000e+03   8.7348340e+00   2.3237000e-02   1.9563000e-02   2.5750000e-02  -1.1400000e-04   7.0000000e-05   1.0500000e-04
   2.2270000e+03   8.7387600e+00   2.9046000e-02   2.9344000e-02   3.6050000e-02  -1.1400000e-04   7.0000000e-05   1.0500000e-04
   2.2280000e+03   8.7426840e+00   6.3906000e-02   2.4459000e-02   2.5750000e-02  -1.1400000e-04   7.0000000e-05   1.0500000e-04
   2.2290000e+03   8.7466110e+00   2.9054000e-02  -2.9336000e-02   0.0000000e+00  -1.1400000e-04   7.0000000e-05   1.0500000e-04
   2.2300000e+03   8.7505370e+00  -6.9721000e-02   4.8800000e-03  -1.5450000e-02  -1.1400000e-04   7.0000000e-05   1.0500000e-04
   2.2310000e+03   8.7544620e+00   1.7428000e-02   1.4673000e-02  -1.0300000e-02  -1.1400000e-04   7.0000000e-05   1.0500000e-04
   2.2320000e+03   8.7583880e+00   4.0668000e-02   1.4676000e-02  -5.1500000e-03  -1.1400000e-04   7.0000000e-05   1.0500000e-04
   2.2330000e+03   8.7623130e+00   5.8110000e-03  -4.8890000e-03  -3.6050000e-02  -1.1400000e-04   7.0000000e-05   1.0500000e-04
   2.2340000e+03   8.7662390e+00  -5.0000000e-06   3.4230000e-02  -2.0600000e-02  -1.1400000e-04   7.0000000e-05   1.0500000e-04
   2.2350000e+03   8.7701650e+00  -5.8106000e-02   4.4002000e-02   5.1500000e-03  -1.1400000e-04   7.0000000e-05   1.0500000e-04
   2.2360000e+03   8.7740890e+00   4.6483000e-02  -2.4444000e-02  -3.6050000e-02  -1.1400000e-04   7.0000000e-05   1.0500000e-04
   2.2370000e+03   8.7780150e+00   3.4865000e-02  -3.4225000e-02   5.1500000e-02  -1.1400000e-04   7.0000000e-05   1.0500000e-04
   2.2380000e+03   8.7819400e+00   1.1612000e-02   5.8682000e-02  -1.5450000e-02  -1.1400000e-04   7.0000000e-05   1.0500000e-04
   2.2390000e+03   8.7858670e+00   2.9042000e-02   6.3574000e-02   5.6650000e-02  -1.1400000e-04   7.0000000e-05   1.0500000e-04
   2.2400000e+03   8.7897930e+00   7.5531000e-02  -4.8790000e-03   1.5450000e-02  -1.1400000e-04   7.0000000e-05   1.0500000e-04
   2.2410000e+03   8.7937180e+00   4.0669000e-02   4.8960000e-03   3.0900000e-02  -1.1400000e-04   7.0000000e-05   1.0500000e-04
   2.2420000e+03   8.7976430e+00  -1.0000000e-06   9.7800000e-03   1.0300000e-02  -1.1400000e-04   7.0000000e-05   1.0500000e-04
   2.2430000e+03   8.8015690e+00   1.1617000e-02   1.9562000e-02   2.0600000e-02  -1.1400000e-04   7.0000000e-05   1.0500000e-04
   2.2440000e+03   8.8054950e+00  -3.4864000e-02   2.9335000e-02   2.0600000e-02  -1.1400000e-04   7.0000000e-05   1.0500000e-04
   2.2450000e+03   8.8094210e+00  -4.0672000e-02   1.4664000e-02  -2.5750000e-02  -1.1400000e-04   7.0000000e-05   1.0500000e-04
   2.2460000e+03   8.8133480e+00   1.1619000e-02   4.8920000e-03  -2.5750000e-02  -1.1400000e-04   7.0000000e-05   1.0500000e-04
   2.2470000e+03   8.8172730e+00  -3.4860000e-02  -5.0000000e-06   2.5750000e-02  -1.1400000e-04   7.0000000e-05   1.0500000e-04
   2.2480000e+03   8.8211980e+00  -3.4860000e-02  -5.0000000e-06  -2.0600000e-02  -1.1400000e-04   7.0000000e-05   1.0500000e-04
   2.2490000e+03   8.8251240e+00  -3.0000000e-06   1.9560000e-02  -3.6050000e-02  -1.1400000e-04   7.0000000e-05   1.0500000e-04
   2.2500000e+03   8.8290490e+00   5.8110000e-03  -9.7790000e-03  -3.6050000e-02  -1.1400000e-04   7.0000000e-05   1.0500000e-04
   2.2510000e+03   8.8329730e+00  -1.1624000e-02   2.9338000e-02  -1.5450000e-02  -1.1400000e-04   7.0000000e-05   1.0500000e-04
   2.2520000e+03   8.8368990e+00  -4.6483000e-02   2.4444000e-02  -4.6350000e-02  -1.1400000e-04   7.0000000e-05   1.0500000e-04
   2.2530000e+03   8.8408260e+00  -1.1619000e-02  -4.8920000e-03  -3.0900000e-02  -1.1400000e-04   7.0000000e-05   1.0500000e-04
   2.2540000e+03   8.8447530e+00  -1.7432000e-02   1.4667000e-02   6.1800000e-02  -1.1400000e-04   7.0000000e-05   1.0500000e-04
   2.2550000e+03   8.8486770e+00   5.8100000e-03   1.0000000e-06   1.5450000e-02  -1.1400000e-04   7.0000000e-05   1.0500000e-04
   2.2560000e+03   8.8526020e+00   1.1622000e-02  -1.4668000e-02   4.6350000e-02  -1.1400000e-04   7.0000000e-05   1.0500000e-04
   2.2570000e+03   8.8565280e+00   2.9045000e-02   3.4234000e-02  -1.0300000e-02  -1.1400000e-04   7.0000000e-05   1.0500000e-04
   2.2580000e+03   8.8604820e+00   5.8010000e-03   6.3571000e-02   1.0300000e-02  -1.1400000e-04   7.0000000e-05   1.0500000e-04
   2.2590000e+03   8.8643810e+00   3.0000000e-06  -1.9560000e-02   2.0600000e-02  -1.1400000e-04   7.0000000e-05   1.0500000e-04
   2.2600000e+03   8.8683060e+00  -5.8070000e-03  -1.9561000e-02   4.1200000e-02  -1.1400000e-04   7.0000000e-05   1.0500000e-04
   2.2610000e+03   8.8722310e+00  -4.0671000e-02   4.8840000e-03   0.0000000e+00  -1.1400000e-04   7.0000000e-05   1.0500000e-04
   2.2620000e+03   8.8761580e+00  -3.4865000e-02   3.9115000e-02  -1.5450000e-02  -1.1400000e-04   7.0000000e-05   1.0500000e-04
   2.2630000e+03   8.8800830e+00   5.8050000e-03   3.4231000e-02   5.1500000e-03  -1.1400000e-04   7.0000000e-05   1.0500000e-04
   2.2640000e+03   8.8840080e+00  -3.0000000e-06   1.9560000e-02   2.0600000e-02  -1.1400000e-04   7.0000000e-05   1.0500000e-04
   2.2650000e+03   8.8879330e+00  -5.8130000e-03   1.9559000e-02  -1.0300000e-02  -1.1400000e-04   7.0000000e-05   1.0500000e-04
   2.2660000e+03   8.8918590e+00  -5.8080000e-03  -1.4671000e-02  -2.0600000e-02  -1.1400000e-04   7.0000000e-05   1.0500000e-04
   2.2670000e+03   8.8957840e+00   1.7428000e-02   1.4672000e-02  -3.0900000e-02  -1.1400000e-04   7.0000000e-05   1.0500000e-04
   2.2680000e+03   8.8997110e+00   5.8096000e-02   2.9348000e-02  -5.1500000e-03  -1.1400000e-04   7.0000000e-05   1.0500000e-04
   2.2690000e+03   8.9036370e+00   3.4858000e-02   1.4675000e-02  -6.6950000e-02  -1.1400000e-04   7.0000000e-05   1.0500000e-04
   2.2700000e+03   8.9075620e+00  -1.1623000e-02   1.9558000e-02  -4.1200000e-02  -1.1400000e-04   7.0000000e-05   1.0500000e-04
   2.2710000e+03   8.9114870e+00  -5.8140000e-03   2.9339000e-02   3.6050000e-02  -1.1400000e-04   7.0000000e-05   1.0500000e-04
   2.2720000e+03   8.9154130e+00   5.8140000e-03  -2.4449000e-02   1.5450000e-02  -1.1400000e-04   7.0000000e-05   1.0500000e-04
   2.2730000e+03   8.9193390e+00   4.0670000e-02   6.0000000e-06   3.6050000e-02  -1.1400000e-04   7.0000000e-05   1.0500000e-04
   2.2740000e+03   8.9232650e+00  -3.4869000e-02   5.8675000e-02  -5.1500000e-03  -1.1400000e-04   7.0000000e-05   1.0500000e-04
   2.2750000e+03   8.9271900e+00  -5.8140000e-03   2.4449000e-02   5.6650000e-02  -1.1400000e-04   7.0000000e-05   1.0500000e-04
   2.2760000e+03   8.9311170e+00  -5.8120000e-03   1.4669000e-02   5.1500000e-03  -1.1400000e-04   7.0000000e-05   1.0500000e-04
   2.2770000e+03   8.9350410e+00   1.7433000e-02  -2.4448000e-02   1.5450000e-02  -1.1400000e-04   7.0000000e-05   1.0500000e-04
   2.2780000e+03   8.9389680e+00   6.3907000e-02   2.4459000e-02   5.1500000e-03  -1.1400000e-04   7.0000000e-05   1.0500000e-04
   2.2790000e+03   8.9428920e+00  -5.8140000e-03   2.9339000e-02   2.0600000e-02  -1.1400000e-04   7.0000000e-05   1.0500000e-04
   2.2800000e+03   8.9468170e+00   3.4858000e-02   1.4675000e-02   0.0000000e+00  -1.1400000e-04   7.0000000e-05   1.0500000e-04
   2.2810000e+03   8.9507440e+00   2.3239000e-02   4.8930000e-03  -5.1500000e-03  -1.1400000e-04   7.0000000e-05   1.0500000e-04
   2.2820000e+03   8.9546700e+00   4.6481000e-02  -9.7740000e-03  -2.5750000e-02  -1.1400000e-04   7.0000000e-05   1.0500000e-04
   2.2830000e+03   8.9585950e+00   5.8050000e-03   3.4231000e-02   0.0000000e+00  -1.1400000e-04   7.0000000e-05   1.0500000e-04
   2.2840000e+03   8.9625210e+00  -1.1617000e-02  -1.9562000e-02  -5.1500000e-02  -1.1400000e-04   7.0000000e-05   1.0500000e-04
   2.2850000e+03   8.9664460e+00   1.1625000e-02  -3.4228000e-02  -2.0600000e-02  -1.1400000e-04   7.0000000e-05   1.0500000e-04
   2.2860000e+03   8.9703720e+00   1.0000000e-06  -4.8900000e-03  -3.6050000e-02  -1.1400000e-04   7.0000000e-05   1.0500000e-04
   2.2870000e+03   8.9742980e+00  -1.1625000e-02   3.4228000e-02   0.0000000e+00  -1.1400000e-04   7.0000000e-05   1.0500000e-04
   2.2880000e+03   8.9782250e+00  -3.4865000e-02   3.4225000e-02   5.6650000e-02  -1.1400000e-04   7.0000000e-05   1.0500000e-04
   2.2890000e+03   8.9821500e+00   1.7429000e-02   4.8930000e-03  -2.5750000e-02  -1.1400000e-04   7.0000000e-05   1.0500000e-04
   2.2900000e+03   8.9860750e+00  -5.8090000e-03  -4.8910000e-03   6.1800000e-02  -1.1400000e-04   7.0000000e-05   1.0500000e-04
   2.2910000e+03   8.9900010e+00   0.0000000e+00   0.0000000e+00   1.0300000e-02  -1.1400000e-04   7.0000000e-05   1.0500000e-04
   2.2920000e+03   8.9939270e+00   6.3907000e-02   1.9569000e-02   5.1500000e-02  -1.1400000e-04   7.0000000e-05   1.0500000e-04
   2.2930000e+03   8.9978520e+00  -1.1627000e-02   4.8898000e-02  -5.1500000e-03  -1.1400000e-04   7.0000000e-05   1.0500000e-04
   2.2940000e+03   9.0018280e+00   4.0661000e-02   6.8465000e-02   1.5450000e-02  -1.1400000e-04   7.0000000e-05   1.0500000e-04
   2.2950000e+03   9.0057010e+00   4.0672000e-02  -1.4665000e-02   2.5750000e-02  -1.1400000e-04   7.0000000e-05   1.0500000e-04
   2.2960000e+03   9.0096280e+00   3.4866000e-02  -4.4005000e-02   1.5450000e-02  -1.1400000e-04   7.0000000e-05   1.0500000e-04
   2.2970000e+03   9.0135550e+00   1.1615000e-02   3.9122000e-02  -5.1500000e-03  -1.1400000e-04   7.0000000e-05   1.0500000e-04
   2.2980000e+03   9.0174810e+00  -2.3246000e-02   4.4007000e-02  -5.1500000e-03  -1.1400000e-04   7.0000000e-05   1.0500000e-04
   2.2990000e+03   9.0214050e+00   1.7429000e-02   9.7830000e-03  -3.0900000e-02  -1.1400000e-04   7.0000000e-05   1.0500000e-04
   2.3000000e+03   9.0253310e+00   1.1619000e-02   4.8920000e-03   2.0600000e-02  -1.1400000e-04   7.0000000e-05   1.0500000e-04
   2.3010000e+03   9.0292580e+00   1.1620000e-02   2.0000000e-06   0.0000000e+00  -1.1400000e-04   7.0000000e-05   1.0500000e-04
   2.3020000e+03   9.0331830e+00   1.7432000e-02  -1.4667000e-02  -1.5450000e-02  -1.1400000e-04   7.0000000e-05   1.0500000e-04
   2.3030000e+03   9.0371080e+00  -5.8101000e-02   9.7710000e-03  -5.6650000e-02  -1.1400000e-04   7.0000000e-05   1.0500000e-04
   2.3040000e+03   9.0410340e+00   1.7426000e-02   2.4453000e-02   5.1500000e-03  -1.1400000e-04   7.0000000e-05   1.0500000e-04
   2.3050000e+03   9.0449610e+00  -5.8120000e-03   1.4669000e-02   3.0900000e-02  -1.1400000e-04   7.0000000e-05   1.0500000e-04
   2.3060000e+03   9.0488850e+00  -3.4861000e-02   9.7750000e-03  -2.5750000e-02  -1.1400000e-04   7.0000000e-05   1.0500000e-04
   2.3070000e+03   9.0528120e+00  -2.9054000e-02   2.9336000e-02   6.1800000e-02  -1.1400000e-04   7.0000000e-05   1.0500000e-04
   2.3080000e+03   9.0567360e+00   1.7429000e-02   9.7820000e-03  -1.0300000e-02  -1.1400000e-04   7.0000000e-05   1.0500000e-04
   2.3090000e+03   9.0606610e+00   5.8090000e-03   4.8910000e-03   2.5750000e-02  -1.1400000e-04   7.0000000e-05   1.0500000e-04
   2.3100000e+03   9.0645880e+00  -5.8110000e-03   4.8890000e-03   5.1500000e-03  -1.1400000e-04   7.0000000e-05   1.0500000e-04
   2.3110000e+03   9.0685130e+00  -5.8102000e-02   1.4662000e-02   2.5750000e-02  -1.1400000e-04   7.0000000e-05   1.0500000e-04
   2.3120000e+03   9.0724390e+00  -3.0000000e-06   2.4450000e-02   2.0600000e-02  -1.1400000e-04   7.0000000e-05   1.0500000e-04
   2.3130000e+03   9.0763650e+00  -2.9051000e-02   4.8860000e-03  -5.1500000e-03  -1.1400000e-04   7.0000000e-05   1.0500000e-04
   2.3140000e+03   9.0802890e+00   5.8070000e-03   1.9561000e-02  -5.1500000e-03  -1.1400000e-04   7.0000000e-05   1.0500000e-04
   2.3150000e+03   9.0842160e+00   2.3239000e-02   9.7830000e-03   2.0600000e-02  -1.1400000e-04   7.0000000e-05   1.0500000e-04
   2.3160000e+03   9.0881410e+00   5.8096000e-02   2.9349000e-02  -1.5450000e-02  -1.1400000e-04   7.0000000e-05   1.0500000e-04
   2.3170000e+03   9.0920670e+00   1.7424000e-02   4.4013000e-02  -2.0600000e-02  -1.1400000e-04   7.0000000e-05   1.0500000e-04
   2.3180000e+03   9.0959940e+00   4.6482000e-02  -1.4663000e-02  -1.5450000e-02  -1.1400000e-04   7.0000000e-05   1.0500000e-04
   2.3190000e+03   9.0999190e+00   1.1617000e-02   1.9562000e-02  -1.0300000e-02  -1.1400000e-04   7.0000000e-05   1.0500000e-04
   2.3200000e+03   9.1038440e+00   4.6477000e-02   1.9567000e-02  -4.6350000e-02  -1.1400000e-04   7.0000000e-05   1.0500000e-04
   2.3210000e+03   9.1077710e+00  -2.9054000e-02   2.9336000e-02   0.0000000e+00  -1.1400000e-04   7.0000000e-05   1.0500000e-04
   2.3220000e+03   9.1117020e+00  -5.8140000e-03   2.9339000e-02  -1.0300000e-02  -1.1400000e-04   7.0000000e-05   1.0500000e-04
   2.3230000e+03   9.1156210e+00  -2.3245000e-02   3.4227000e-02   1.5450000e-02  -1.1400000e-04   7.0000000e-05   1.0500000e-04
   2.3240000e+03   9.1195460e+00  -5.8150000e-03   3.4229000e-02   4.6350000e-02  -1.1400000e-04   7.0000000e-05   1.0500000e-04
   2.3250000e+03   9.1234720e+00  -3.4860000e-02  -5.0000000e-06   3.0900000e-02  -1.1400000e-04   7.0000000e-05   1.0500000e-04
   2.3260000e+03   9.1273980e+00  -5.8103000e-02   1.9552000e-02   3.0900000e-02  -1.1400000e-04   7.0000000e-05   1.0500000e-04
   2.3270000e+03   9.1313240e+00   5.2291000e-02  -4.8820000e-03  -1.5450000e-02  -1.1400000e-04   7.0000000e-05   1.0500000e-04
   2.3280000e+03   9.1352500e+00   2.9049000e-02   9.7840000e-03   3.0900000e-02  -1.1400000e-04   7.0000000e-05   1.0500000e-04
   2.3290000e+03   9.1391740e+00   4.0664000e-02   4.4016000e-02   5.1500000e-03  -1.1400000e-04   7.0000000e-05   1.0500000e-04
   2.3300000e+03   9.1431000e+00  -1.1624000e-02   2.9338000e-02   1.0300000e-02  -1.1400000e-04   7.0000000e-05   1.0500000e-04
   2.3310000e+03   9.1470270e+00  -5.8040000e-03  -4.4011000e-02  -2.0600000e-02  -1.1400000e-04   7.0000000e-05   1.0500000e-04
   2.3320000e+03   9.1509520e+00  -5.8060000e-03  -2.9341000e-02  -2.0600000e-02  -1.1400000e-04   7.0000000e-05   1.0500000e-04
   2.3330000e+03   9.1548780e+00   2.9044000e-02   3.9124000e-02   1.0300000e-02  -1.1400000e-04   7.0000000e-05   1.0500000e-04
   2.3340000e+03   9.1588040e+00  -1.1626000e-02   3.9118000e-02  -2.5750000e-02  -1.1400000e-04   7.0000000e-05   1.0500000e-04
   2.3350000e+03   9.1627310e+00  -2.9054000e-02   2.9336000e-02  -3.6050000e-02  -1.1400000e-04   7.0000000e-05   1.0500000e-04
   2.3360000e+03   9.1666560e+00  -2.9055000e-02   3.9116000e-02  -2.0600000e-02  -1.1400000e-04   7.0000000e-05   1.0500000e-04
   2.3370000e+03   9.1705800e+00   1.0000000e-06  -4.8900000e-03  -2.0600000e-02  -1.1400000e-04   7.0000000e-05   1.0500000e-04
   2.3380000e+03   9.1745050e+00  -1.1619000e-02  -9.7820000e-03  -3.0900000e-02  -1.1400000e-04   7.0000000e-05   1.0500000e-04
   2.3390000e+03   9.1784320e+00   3.4863000e-02  -1.9555000e-02  -5.6650000e-02  -1.1400000e-04   7.0000000e-05   1.0500000e-04
   2.3400000e+03   9.1823570e+00  -2.9053000e-02   1.9556000e-02  -2.0600000e-02  -1.1400000e-04   7.0000000e-05   1.0500000e-04
   2.3410000e+03   9.1862830e+00   4.0670000e-02   5.0000000e-06   3.6050000e-02  -1.1400000e-04   7.0000000e-05   1.0500000e-04
   2.3420000e+03   9.1902080e+00  -1.1619000e-02  -4.8920000e-03   2.0600000e-02  -1.1400000e-04   7.0000000e-05   1.0500000e-04
   2.3430000e+03   9.1941340e+00   4.0000000e-06  -2.4450000e-02   5.1500000e-03  -1.1400000e-04   7.0000000e-05   1.0500000e-04
   2.3440000e+03   9.1980600e+00  -4.0000000e-06   2.9340000e-02  -5.1500000e-03  -1.1400000e-04   7.0000000e-05   1.0500000e-04
   2.3450000e+03   9.2019850e+00  -5.8106000e-02   3.9111000e-02   3.6050000e-02  -1.1400000e-04   7.0000000e-05   1.0500000e-04
   2.3460000e+03   9.2059260e+00   4.0669000e-02   4.8960000e-03   1.0300000e-02  -1.1400000e-04   7.0000000e-05   1.0500000e-04
   2.3470000e+03   9.2098380e+00   1.7426000e-02   2.4453000e-02   1.0300000e-02  -1.1400000e-04   7.0000000e-05   1.0500000e-04
   2.3480000e+03   9.2137620e+00   6.3910000e-02   9.0000000e-06  -5.1500000e-03  -1.1400000e-04   7.0000000e-05   1.0500000e-04
   2.3490000e+03   9.2176880e+00  -1.0000000e-06   9.7800000e-03  -1.0300000e-02  -1.1400000e-04   7.0000000e-05   1.0500000e-04
   2.3500000e+03   9.2216150e+00  -2.3239000e-02  -4.8930000e-03   5.1500000e-03  -1.1400000e-04   7.0000000e-05   1.0500000e-04
   2.3510000e+03   9.2255400e+00   1.7431000e-02  -4.8880000e-03  -2.0600000e-02  -1.1400000e-04   7.0000000e-05   1.0500000e-04
   2.3520000e+03   9.2294640e+00   1.7425000e-02   3.9122000e-02  -5.1500000e-03  -1.1400000e-04   7.0000000e-05   1.0500000e-04
   2.3530000e+03   9.2333900e+00  -1.1628000e-02   5.8678000e-02   1.5450000e-02  -1.1400000e-04   7.0000000e-05   1.0500000e-04
   2.3540000e+03   9.2373160e+00  -1.1620000e-02  -2.0000000e-06  -6.6950000e-02  -1.1400000e-04   7.0000000e-05   1.0500000e-04
   2.3550000e+03   9.2412410e+00   4.6478000e-02   1.4676000e-02  -4.1200000e-02  -1.1400000e-04   7.0000000e-05   1.0500000e-04
   2.3560000e+03   9.2451670e+00   2.9048000e-02   1.4674000e-02  -4.6350000e-02  -1.1400000e-04   7.0000000e-05   1.0500000e-04
   2.3570000e+03   9.2490920e+00   3.4866000e-02  -4.4005000e-02   0.0000000e+00  -1.1400000e-04   7.0000000e-05   1.0500000e-04
   2.3580000e+03   9.2530180e+00   2.3242000e-02  -1.4667000e-02  -5.6650000e-02  -1.1400000e-04   7.0000000e-05   1.0500000e-04
   2.3590000e+03   9.2569440e+00  -1.1629000e-02   5.8678000e-02  -5.1500000e-03  -1.1400000e-04   7.0000000e-05   1.0500000e-04
   2.3600000e+03   9.2608710e+00  -5.2299000e-02   5.8672000e-02   1.5450000e-02  -1.1400000e-04   7.0000000e-05   1.0500000e-04
   2.3610000e+03   9.2647960e+00   3.4865000e-02  -3.4225000e-02  -1.0300000e-02  -1.1400000e-04   7.0000000e-05   1.0500000e-04
   2.3620000e+03   9.2687220e+00   1.1628000e-02  -5.3788000e-02   4.1200000e-02  -1.1400000e-04   7.0000000e-05   1.0500000e-04
   2.3630000e+03   9.2726470e+00   1.1616000e-02   2.9342000e-02   5.1500000e-03  -1.1400000e-04   7.0000000e-05   1.0500000e-04
   2.3640000e+03   9.2765730e+00  -3.4865000e-02   3.9115000e-02  -1.5450000e-02  -1.1400000e-04   7.0000000e-05   1.0500000e-04
   2.3650000e+03   9.2804990e+00  -1.1625000e-02   3.9118000e-02  -1.0300000e-02  -1.1400000e-04   7.0000000e-05   1.0500000e-04
   2.3660000e+03   9.2844230e+00   1.7425000e-02   3.9122000e-02   2.0600000e-02  -1.1400000e-04   7.0000000e-05   1.0500000e-04
   2.3670000e+03   9.2883490e+00  -5.8100000e-03  -1.0000000e-06  -5.1500000e-03  -1.1400000e-04   7.0000000e-05   1.0500000e-04
   2.3680000e+03   9.2922750e+00   1.7430000e-02   2.0000000e-06  -1.0300000e-02  -1.1400000e-04   7.0000000e-05   1.0500000e-04
   2.3690000e+03   9.2962010e+00  -3.4865000e-02   3.4225000e-02  -3.6050000e-02  -1.1400000e-04   7.0000000e-05   1.0500000e-04
   2.3700000e+03   9.3001270e+00   4.0664000e-02   4.4016000e-02   0.0000000e+00  -1.1400000e-04   7.0000000e-05   1.0500000e-04
   2.3710000e+03   9.3040520e+00  -2.9048000e-02  -1.4674000e-02  -1.0300000e-02  -1.1400000e-04   7.0000000e-05   1.0500000e-04
   2.3720000e+03   9.3079770e+00   2.9051000e-02  -9.7760000e-03  -1.5450000e-02  -1.1400000e-04   7.0000000e-05   1.0500000e-04
   2.3730000e+03   9.3119040e+00  -5.8160000e-03   3.9119000e-02  -5.1500000e-02  -1.1400000e-04   7.0000000e-05   1.0500000e-04
   2.3740000e+03   9.3158290e+00   1.7421000e-02   5.8683000e-02   0.0000000e+00  -1.1400000e-04   7.0000000e-05   1.0500000e-04
   2.3750000e+03   9.3197560e+00  -2.9056000e-02   3.9116000e-02  -3.6050000e-02  -1.1400000e-04   7.0000000e-05   1.0500000e-04
   2.3760000e+03   9.3236810e+00   5.8110000e-03  -4.8890000e-03  -5.1500000e-03  -1.1400000e-04   7.0000000e-05   1.0500000e-04
   2.3770000e+03   9.3276070e+00   5.8090000e-03   4.8910000e-03   3.6050000e-02  -1.1400000e-04   7.0000000e-05   1.0500000e-04
   2.3780000e+03   9.3315320e+00  -3.4864000e-02   2.9335000e-02   5.1500000e-03  -1.1400000e-04   7.0000000e-05   1.0500000e-04
   2.3790000e+03   9.3354590e+00   1.1620000e-02   2.0000000e-06   3.0900000e-02  -1.1400000e-04   7.0000000e-05   1.0500000e-04
   2.3800000e+03   9.3393820e+00   5.8090000e-03   4.8910000e-03   1.0300000e-02  -1.1400000e-04   7.0000000e-05   1.0500000e-04
   2.3810000e+03   9.3433070e+00   4.6481000e-02  -4.8840000e-03  -5.1500000e-03  -1.1400000e-04   7.0000000e-05   1.0500000e-04
   2.3820000e+03   9.3472340e+00  -1.1625000e-02   3.9118000e-02   1.5450000e-02  -1.1400000e-04   7.0000000e-05   1.0500000e-04
   2.3830000e+03   9.3511590e+00  -5.8140000e-03   2.9339000e-02   2.0600000e-02  -1.1400000e-04   7.0000000e-05   1.0500000e-04
   2.3840000e+03   9.3550850e+00   3.4858000e-02   1.4675000e-02  -5.1500000e-03  -1.1400000e-04   7.0000000e-05   1.0500000e-04
   2.3850000e+03   9.3590110e+00  -1.0000000e-06   4.8900000e-03  -2.0600000e-02  -1.1400000e-04   7.0000000e-05   1.0500000e-04
   2.3860000e+03   9.3629480e+00   4.0673000e-02  -1.9554000e-02  -1.5450000e-02  -1.1400000e-04   7.0000000e-05   1.0500000e-04
   2.3870000e+03   9.3668620e+00   2.3241000e-02  -9.7770000e-03   0.0000000e+00  -1.1400000e-04   7.0000000e-05   1.0500000e-04
   2.3880000e+03   9.3707880e+00  -5.8200000e-03   6.8459000e-02  -3.6050000e-02  -1.1400000e-04   7.0000000e-05   1.0500000e-04
   2.3890000e+03   9.3747150e+00   1.7423000e-02   4.8903000e-02  -3.0900000e-02  -1.1400000e-04   7.0000000e-05   1.0500000e-04
   2.3900000e+03   9.3786400e+00  -2.9045000e-02  -3.4234000e-02  -3.6050000e-02  -1.1400000e-04   7.0000000e-05   1.0500000e-04
   2.3910000e+03   9.3825650e+00   6.9724000e-02  -2.9330000e-02  -1.0300000e-02  -1.1400000e-04   7.0000000e-05   1.0500000e-04
   2.3920000e+03   9.3864900e+00   4.0000000e-06  -2.4450000e-02  -4.6350000e-02  -1.1400000e-04   7.0000000e-05   1.0500000e-04
   2.3930000e+03   9.3904170e+00   1.1614000e-02   3.9122000e-02   5.1500000e-03  -1.1400000e-04   7.0000000e-05   1.0500000e-04
   2.3940000e+03   9.3943420e+00   5.8070000e-03   1.9561000e-02  -5.1500000e-03  -1.1400000e-04   7.0000000e-05   1.0500000e-04
   2.3950000e+03   9.3982670e+00   2.3236000e-02   2.9343000e-02  -1.0300000e-02  -1.1400000e-04   7.0000000e-05   1.0500000e-04
   2.3960000e+03   9.4021920e+00   5.2285000e-02   3.4237000e-02   4.1200000e-02  -1.1400000e-04   7.0000000e-05   1.0500000e-04
   2.3970000e+03   9.4061520e+00   5.8130000e-03  -1.9559000e-02   5.6650000e-02  -1.1400000e-04   7.0000000e-05   1.0500000e-04
   2.3980000e+03   9.4100450e+00   5.8110000e-03  -9.7790000e-03   2.0600000e-02  -1.1400000e-04   7.0000000e-05   1.0500000e-04
   2.3990000e+03   9.4139700e+00   1.7423000e-02   4.8902000e-02  -1.0300000e-02  -1.1400000e-04   7.0000000e-05   1.0500000e-04
   2.4000000e+03   9.4178960e+00   4.0662000e-02   5.3796000e-02  -1.0300000e-02  -1.1400000e-04   7.0000000e-05   1.0500000e-04
   2.4010000e+03   9.4218210e+00   4.0668000e-02   1.4676000e-02   0.0000000e+00  -1.1400000e-04   7.0000000e-05   1.0500000e-04
   2.4020000e+03   9.4257480e+00   3.4863000e-02  -1.9555000e-02  -1.5450000e-02  -1.1400000e-04   7.0000000e-05   1.0500000e-04
   2.4030000e+03   9.4296730e+00  -4.0673000e-02   1.9554000e-02   0.0000000e+00  -1.1400000e-04   7.0000000e-05   1.0500000e-04
   2.4040000e+03   9.4335990e+00  -7.5537000e-02   4.8889000e-02  -1.5450000e-02  -1.1400000e-04   7.0000000e-05   1.0500000e-04
   2.4050000e+03   9.4375250e+00  -6.3912000e-02   1.4661000e-02  -3.0900000e-02  -1.1400000e-04   7.0000000e-05   1.0500000e-04
   2.4060000e+03   9.4414500e+00   4.0665000e-02   3.4236000e-02  -1.5450000e-02  -1.1400000e-04   7.0000000e-05   1.0500000e-04
   2.4070000e+03   9.4453750e+00  -3.4862000e-02   1.4665000e-02  -4.1200000e-02  -1.1400000e-04   7.0000000e-05   1.0500000e-04
   2.4080000e+03   9.4493030e+00  -1.0000000e-06   9.7800000e-03  -5.1500000e-03  -1.1400000e-04   7.0000000e-05   1.0500000e-04
   2.4090000e+03   9.4532260e+00  -4.6481000e-02   9.7740000e-03  -5.6650000e-02  -1.1400000e-04   7.0000000e-05   1.0500000e-04
   2.4100000e+03   9.4571510e+00  -2.0000000e-06   1.4670000e-02   0.0000000e+00  -1.1400000e-04   7.0000000e-05   1.0500000e-04
   2.4110000e+03   9.4610780e+00   1.7426000e-02   2.9342000e-02  -1.0300000e-02  -1.1400000e-04   7.0000000e-05   1.0500000e-04
   2.4120000e+03   9.4650030e+00  -2.9053000e-02   1.9556000e-02  -1.0300000e-02  -1.1400000e-04   7.0000000e-05   1.0500000e-04
   2.4130000e+03   9.4689290e+00  -5.8130000e-03   1.9559000e-02   4.6350000e-02  -1.1400000e-04   7.0000000e-05   1.0500000e-04
   2.4140000e+03   9.4728540e+00  -5.8150000e-03   3.4229000e-02  -2.0600000e-02  -1.1400000e-04   7.0000000e-05   1.0500000e-04
   2.4150000e+03   9.4767800e+00  -2.9057000e-02   4.8896000e-02   5.1500000e-03  -1.1400000e-04   7.0000000e-05   1.0500000e-04
   2.4160000e+03   9.4807060e+00  -5.8060000e-03  -2.4451000e-02   1.5450000e-02  -1.1400000e-04   7.0000000e-05   1.0500000e-04
   2.4170000e+03   9.4846320e+00  -1.1616000e-02  -2.4452000e-02   1.5450000e-02  -1.1400000e-04   7.0000000e-05   1.0500000e-04
   2.4180000e+03   9.4885580e+00  -4.6485000e-02   3.4223000e-02   1.0300000e-02  -1.1400000e-04   7.0000000e-05   1.0500000e-04
   2.4190000e+03   9.4924840e+00  -5.8104000e-02   2.4441000e-02  -2.0600000e-02  -1.1400000e-04   7.0000000e-05   1.0500000e-04
   2.4200000e+03   9.4964100e+00  -2.3241000e-02   9.7770000e-03  -1.5450000e-02  -1.1400000e-04   7.0000000e-05   1.0500000e-04
   2.4210000e+03   9.5003350e+00  -2.3240000e-02  -3.0000000e-06  -3.0900000e-02  -1.1400000e-04   7.0000000e-05   1.0500000e-04
   2.4220000e+03   9.5042600e+00   4.0668000e-02   1.4676000e-02  -3.0900000e-02  -1.1400000e-04   7.0000000e-05   1.0500000e-04
   2.4230000e+03   9.5081860e+00  -2.9053000e-02   2.4446000e-02  -2.5750000e-02  -1.1400000e-04   7.0000000e-05   1.0500000e-04
   2.4240000e+03   9.5121100e+00  -2.3247000e-02   5.3787000e-02  -2.0600000e-02  -1.1400000e-04   7.0000000e-05   1.0500000e-04
   2.4250000e+03   9.5160360e+00  -1.7437000e-02   4.8898000e-02  -3.6050000e-02  -1.1400000e-04   7.0000000e-05   1.0500000e-04
   2.4260000e+03   9.5199620e+00   5.2296000e-02  -4.4003000e-02  -5.1500000e-02  -1.1400000e-04   7.0000000e-05   1.0500000e-04
   2.4270000e+03   9.5238880e+00  -1.7427000e-02  -1.9562000e-02   0.0000000e+00  -1.1400000e-04   7.0000000e-05   1.0500000e-04
   2.4280000e+03   9.5278130e+00   3.4868000e-02  -6.3565000e-02  -5.1500000e-02  -1.1400000e-04   7.0000000e-05   1.0500000e-04
   2.4290000e+03   9.5317380e+00  -3.4868000e-02   5.3785000e-02   5.1500000e-03  -1.1400000e-04   7.0000000e-05   1.0500000e-04
   2.4300000e+03   9.5356650e+00  -1.1626000e-02   4.4008000e-02   3.0900000e-02  -1.1400000e-04   7.0000000e-05   1.0500000e-04
   2.4310000e+03   9.5395920e+00   5.8110000e-03  -4.8890000e-03  -5.1500000e-03  -1.1400000e-04   7.0000000e-05   1.0500000e-04
   2.4320000e+03   9.5435170e+00   4.6481000e-02  -4.8830000e-03   3.0900000e-02  -1.1400000e-04   7.0000000e-05   1.0500000e-04
   2.4330000e+03   9.5474430e+00  -4.0669000e-02  -9.7860000e-03   2.5750000e-02  -1.1400000e-04   7.0000000e-05   1.0500000e-04
   2.4340000e+03   9.5513690e+00  -1.7429000e-02  -9.7830000e-03   1.0300000e-02  -1.1400000e-04   7.0000000e-05   1.0500000e-04
   2.4350000e+03   9.5552940e+00  -2.3246000e-02   4.4007000e-02  -1.0300000e-02  -1.1400000e-04   7.0000000e-05   1.0500000e-04
   2.4360000e+03   9.5592190e+00  -1.7434000e-02   2.4447000e-02   0.0000000e+00  -1.1400000e-04   7.0000000e-05   1.0500000e-04
   2.4370000e+03   9.5631450e+00  -5.8040000e-03  -4.4011000e-02   2.0600000e-02  -1.1400000e-04   7.0000000e-05   1.0500000e-04
   2.4380000e+03   9.5670700e+00  -3.4859000e-02  -4.8950000e-03  -2.0600000e-02  -1.1400000e-04   7.0000000e-05   1.0500000e-04
   2.4390000e+03   9.5709950e+00  -4.0000000e-06   2.9340000e-02  -3.6050000e-02  -1.1400000e-04   7.0000000e-05   1.0500000e-04
   2.4400000e+03   9.5749220e+00  -2.3245000e-02   3.9117000e-02  -2.0600000e-02  -1.1400000e-04   7.0000000e-05   1.0500000e-04
   2.4410000e+03   9.5788470e+00  -5.8100000e-02  -8.0000000e-06  -3.6050000e-02  -1.1400000e-04   7.0000000e-05   1.0500000e-04
   2.4420000e+03   9.5827730e+00   2.3241000e-02  -9.7770000e-03  -2.5750000e-02  -1.1400000e-04   7.0000000e-05   1.0500000e-04
   2.4430000e+03   9.5866990e+00   1.7427000e-02   1.9562000e-02  -4.6350000e-02  -1.1400000e-04   7.0000000e-05   1.0500000e-04
   2.4440000e+03   9.5906240e+00  -1.1623000e-02   1.9558000e-02  -5.1500000e-03  -1.1400000e-04   7.0000000e-05   1.0500000e-04
   2.4450000e+03   9.5945500e+00  -1.1620000e-02  -2.0000000e-06  -3.6050000e-02  -1.1400000e-04   7.0000000e-05   1.0500000e-04
   2.4460000e+03   9.5984750e+00   2.9049000e-02   4.8940000e-03   0.0000000e+00  -1.1400000e-04   7.0000000e-05   1.0500000e-04
   2.4470000e+03   9.6024020e+00   1.0000000e-06  -4.8900000e-03   2.5750000e-02  -1.1400000e-04   7.0000000e-05   1.0500000e-04
   2.4480000e+03   9.6063280e+00  -1.1623000e-02   1.9558000e-02   3.0900000e-02  -1.1400000e-04   7.0000000e-05   1.0500000e-04
   2.4490000e+03   9.6102620e+00  -3.4859000e-02  -4.8950000e-03   4.1200000e-02  -1.1400000e-04   7.0000000e-05   1.0500000e-04
   2.4500000e+03   9.6141860e+00   1.7422000e-02   5.3793000e-02   1.0300000e-02  -1.1400000e-04   7.0000000e-05   1.0500000e-04
   2.4510000e+03   9.6181050e+00  -2.9057000e-02   4.8896000e-02  -5.1500000e-03  -1.1400000e-04   7.0000000e-05   1.0500000e-04
   2.4520000e+03   9.6220280e+00   5.8104000e-02  -2.4441000e-02  -2.0600000e-02  -1.1400000e-04   7.0000000e-05   1.0500000e-04
   2.4530000e+03   9.6259550e+00   1.7431000e-02  -4.8880000e-03   0.0000000e+00  -1.1400000e-04   7.0000000e-05   1.0500000e-04
   2.4540000e+03   9.6298800e+00   6.9712000e-02   5.8689000e-02  -1.5450000e-02  -1.1400000e-04   7.0000000e-05   1.0500000e-04
   2.4550000e+03   9.6338070e+00  -1.7437000e-02   4.8898000e-02  -2.5750000e-02  -1.1400000e-04   7.0000000e-05   1.0500000e-04
   2.4560000e+03   9.6377330e+00  -2.3237000e-02  -2.4453000e-02  -3.0900000e-02  -1.1400000e-04   7.0000000e-05   1.0500000e-04
   2.4570000e+03   9.6416580e+00   1.7432000e-02  -1.4668000e-02  -3.6050000e-02  -1.1400000e-04   7.0000000e-05   1.0500000e-04
   2.4580000e+03   9.6455820e+00  -3.0000000e-06   1.9560000e-02  -3.0900000e-02  -1.1400000e-04   7.0000000e-05   1.0500000e-04
   2.4590000e+03   9.6495080e+00   4.6481000e-02  -4.8830000e-03  -5.1500000e-03  -1.1400000e-04   7.0000000e-05   1.0500000e-04
   2.4600000e+03   9.6534350e+00  -1.1627000e-02   4.8898000e-02  -4.6350000e-02  -1.1400000e-04   7.0000000e-05   1.0500000e-04
   2.4610000e+03   9.6573610e+00   2.9045000e-02   3.4234000e-02  -2.5750000e-02  -1.1400000e-04   7.0000000e-05   1.0500000e-04
   2.4620000e+03   9.6612860e+00   1.7421000e-02   5.8683000e-02  -8.2400000e-02  -1.1400000e-04   7.0000000e-05   1.0500000e-04
   2.4630000e+03   9.6652130e+00   3.4861000e-02  -9.7750000e-03   0.0000000e+00  -1.1400000e-04   7.0000000e-05   1.0500000e-04
   2.4640000e+03   9.6691370e+00   5.2294000e-02  -2.4442000e-02  -3.0900000e-02  -1.1400000e-04   7.0000000e-05   1.0500000e-04
   2.4650000e+03   9.6730630e+00  -7.0000000e-06   4.8900000e-02   1.5450000e-02  -1.1400000e-04   7.0000000e-05   1.0500000e-04
   2.4660000e+03   9.6769890e+00   2.9041000e-02   5.8684000e-02   2.5750000e-02  -1.1400000e-04   7.0000000e-05   1.0500000e-04
   2.4670000e+03   9.6809130e+00  -4.0675000e-02   3.4225000e-02   0.0000000e+00  -1.1400000e-04   7.0000000e-05   1.0500000e-04
   2.4680000e+03   9.6848390e+00   1.1621000e-02  -9.7780000e-03   1.0300000e-02  -1.1400000e-04   7.0000000e-05   1.0500000e-04
   2.4690000e+03   9.6887660e+00   1.1621000e-02  -9.7780000e-03   5.1500000e-03  -1.1400000e-04   7.0000000e-05   1.0500000e-04
   2.4700000e+03   9.6926910e+00   3.4863000e-02  -1.9555000e-02   0.0000000e+00  -1.1400000e-04   7.0000000e-05   1.0500000e-04
   2.4710000e+03   9.6966170e+00  -5.8108000e-02   5.8672000e-02  -1.5450000e-02  -1.1400000e-04   7.0000000e-05   1.0500000e-04
   2.4720000e+03   9.7005420e+00  -4.0675000e-02   3.9115000e-02  -2.5750000e-02  -1.1400000e-04   7.0000000e-05   1.0500000e-04
   2.4730000e+03   9.7044680e+00  -3.4857000e-02  -2.4455000e-02  -1.0300000e-02  -1.1400000e-04   7.0000000e-05   1.0500000e-04
   2.4740000e+03   9.7083940e+00  -5.8100000e-03  -1.0000000e-06   5.1500000e-03  -1.1400000e-04   7.0000000e-05   1.0500000e-04
   2.4750000e+03   9.7123190e+00  -1.7434000e-02   2.9337000e-02  -5.1500000e-02  -1.1400000e-04   7.0000000e-05   1.0500000e-04
   2.4760000e+03   9.7162460e+00   1.1619000e-02   9.7820000e-03  -5.1500000e-03  -1.1400000e-04   7.0000000e-05   1.0500000e-04
   2.4770000e+03   9.7201710e+00  -2.0000000e-06   1.4670000e-02  -5.6650000e-02  -1.1400000e-04   7.0000000e-05   1.0500000e-04
   2.4780000e+03   9.7240970e+00   5.8098000e-02   1.4679000e-02  -2.5750000e-02  -1.1400000e-04   7.0000000e-05   1.0500000e-04
   2.4790000e+03   9.7280220e+00  -5.8110000e-03   4.8890000e-03  -1.0300000e-02  -1.1400000e-04   7.0000000e-05   1.0500000e-04
   2.4800000e+03   9.7319490e+00   1.1619000e-02   4.8920000e-03   1.0300000e-02  -1.1400000e-04   7.0000000e-05   1.0500000e-04
   2.4810000e+03   9.7358720e+00   4.0671000e-02  -9.7740000e-03  -2.5750000e-02  -1.1400000e-04   7.0000000e-05   1.0500000e-04
   2.4820000e+03   9.7397980e+00   8.1340000e-02   1.1000000e-05   0.0000000e+00  -1.1400000e-04   7.0000000e-05   1.0500000e-04
   2.4830000e+03   9.7437250e+00   5.8060000e-03   2.9341000e-02   2.5750000e-02  -1.1400000e-04   7.0000000e-05   1.0500000e-04
   2.4840000e+03   9.7476490e+00   5.8030000e-03   5.3791000e-02  -2.0600000e-02  -1.1400000e-04   7.0000000e-05   1.0500000e-04
   2.4850000e+03   9.7515750e+00   1.7429000e-02   9.7820000e-03   0.0000000e+00  -1.1400000e-04   7.0000000e-05   1.0500000e-04
   2.4860000e+03   9.7555010e+00  -3.0000000e-06   1.9560000e-02   3.0900000e-02  -1.1400000e-04   7.0000000e-05   1.0500000e-04
   2.4870000e+03   9.7594260e+00  -2.3241000e-02   9.7770000e-03  -2.5750000e-02  -1.1400000e-04   7.0000000e-05   1.0500000e-04
   2.4880000e+03   9.7633520e+00   2.9047000e-02   1.9564000e-02  -2.5750000e-02  -1.1400000e-04   7.0000000e-05   1.0500000e-04
   2.4890000e+03   9.7672780e+00  -2.9053000e-02   1.9556000e-02  -2.5750000e-02  -1.1400000e-04   7.0000000e-05   1.0500000e-04
   2.4900000e+03   9.7712040e+00   5.8060000e-03   2.4451000e-02  -2.0600000e-02  -1.1400000e-04   7.0000000e-05   1.0500000e-04
   2.4910000e+03   9.7751300e+00   1.1618000e-02   1.4672000e-02  -3.0900000e-02  -1.1400000e-04   7.0000000e-05   1.0500000e-04
   2.4920000e+03   9.7790570e+00   2.3241000e-02  -9.7770000e-03  -3.0900000e-02  -1.1400000e-04   7.0000000e-05   1.0500000e-04
   2.4930000e+03   9.7829810e+00  -2.3240000e-02  -3.0000000e-06  -1.5450000e-02  -1.1400000e-04   7.0000000e-05   1.0500000e-04
   2.4940000e+03   9.7869070e+00   1.1616000e-02   2.9342000e-02  -3.6050000e-02  -1.1400000e-04   7.0000000e-05   1.0500000e-04
   2.4950000e+03   9.7908330e+00   1.7425000e-02   3.4233000e-02  -5.1500000e-03  -1.1400000e-04   7.0000000e-05   1.0500000e-04
   2.4960000e+03   9.7947570e+00   4.6477000e-02   1.9566000e-02  -2.5750000e-02  -1.1400000e-04   7.0000000e-05   1.0500000e-04
   2.4970000e+03   9.7986830e+00   0.0000000e+00   0.0000000e+00   1.5450000e-02  -1.1400000e-04   7.0000000e-05   1.0500000e-04
   2.4980000e+03   9.8026090e+00   1.7430000e-02   2.0000000e-06  -4.6350000e-02  -1.1400000e-04   7.0000000e-05   1.0500000e-04
   2.4990000e+03   9.8065350e+00  -6.3911000e-02   4.8810000e-03   1.0300000e-02  -1.1400000e-04   7.0000000e-05   1.0500000e-04
   2.5000000e+03   9.8104940e+00  -2.9051000e-02   9.7760000e-03   5.1500000e-03  -1.1400000e-04   7.0000000e-05   1.0500000e-04
   2.5010000e+03   9.8143840e+00  -5.8110000e-03   9.7790000e-03   1.0300000e-02  -1.1400000e-04   7.0000000e-05   1.0500000e-04
   2.5020000e+03   9.8183120e+00   1.7426000e-02   2.9342000e-02   4.1200000e-02  -1.1400000e-04   7.0000000e-05   1.0500000e-04
   2.5030000e+03   9.8222380e+00  -2.9049000e-02  -9.7840000e-03  -5.1500000e-03  -1.1400000e-04   7.0000000e-05   1.0500000e-04
   2.5040000e+03   9.8261630e+00  -2.9049000e-02  -9.7840000e-03   5.1500000e-03  -1.1400000e-04   7.0000000e-05   1.0500000e-04
   2.5050000e+03   9.8300890e+00   5.2286000e-02   2.9348000e-02  -2.0600000e-02  -1.1400000e-04   7.0000000e-05   1.0500000e-04
   2.5060000e+03   9.8340150e+00  -1.7432000e-02   1.4667000e-02  -2.0600000e-02  -1.1400000e-04   7.0000000e-05   1.0500000e-04
   2.5070000e+03   9.8379400e+00  -5.8090000e-03  -4.8910000e-03  -2.0600000e-02  -1.1400000e-04   7.0000000e-05   1.0500000e-04
   2.5080000e+03   9.8418660e+00   4.6482000e-02  -1.4663000e-02   2.0600000e-02  -1.1400000e-04   7.0000000e-05   1.0500000e-04
   2.5090000e+03   9.8457930e+00  -2.3242000e-02   1.4667000e-02  -3.0900000e-02  -1.1400000e-04   7.0000000e-05   1.0500000e-04
   2.5100000e+03   9.8497180e+00  -3.4861000e-02   4.8850000e-03  -5.1500000e-02  -1.1400000e-04   7.0000000e-05   1.0500000e-04
   2.5110000e+03   9.8536420e+00  -3.4859000e-02  -4.8950000e-03  -4.1200000e-02  -1.1400000e-04   7.0000000e-05   1.0500000e-04
   2.5120000e+03   9.8575680e+00  -5.8110000e-03   4.8890000e-03  -1.5450000e-02  -1.1400000e-04   7.0000000e-05   1.0500000e-04
   2.5130000e+03   9.8614930e+00  -5.8150000e-03   3.9119000e-02  -3.0900000e-02  -1.1400000e-04   7.0000000e-05   1.0500000e-04
   2.5140000e+03   9.8654500e+00   2.9047000e-02   1.9564000e-02   1.5450000e-02  -1.1400000e-04   7.0000000e-05   1.0500000e-04
   2.5150000e+03   9.8693460e+00  -3.4860000e-02  -5.0000000e-06  -5.6650000e-02  -1.1400000e-04   7.0000000e-05   1.0500000e-04
   2.5160000e+03   9.8732700e+00  -5.8180000e-03   5.8679000e-02  -2.0600000e-02  -1.1400000e-04   7.0000000e-05   1.0500000e-04
   2.5170000e+03   9.8771960e+00  -5.8140000e-03   2.9339000e-02   0.0000000e+00  -1.1400000e-04   7.0000000e-05   1.0500000e-04
   2.5180000e+03   9.8811220e+00   8.7152000e-02  -1.4657000e-02   0.0000000e+00  -1.1400000e-04   7.0000000e-05   1.0500000e-04
   2.5190000e+03   9.8850480e+00   4.6484000e-02  -2.4443000e-02  -5.1500000e-03  -1.1400000e-04   7.0000000e-05   1.0500000e-04
   2.5200000e+03   9.8889740e+00   5.8094000e-02   4.4019000e-02  -2.5750000e-02  -1.1400000e-04   7.0000000e-05   1.0500000e-04
   2.5210000e+03   9.8929000e+00  -1.7436000e-02   4.4007000e-02   5.1500000e-03  -1.1400000e-04   7.0000000e-05   1.0500000e-04
   2.5220000e+03   9.8968250e+00   5.2291000e-02  -4.8820000e-03  -5.1500000e-03  -1.1400000e-04   7.0000000e-05   1.0500000e-04
   2.5230000e+03   9.9007510e+00   3.4861000e-02  -9.7750000e-03  -2.5750000e-02  -1.1400000e-04   7.0000000e-05   1.0500000e-04
   2.5240000e+03   9.9046760e+00  -1.7432000e-02   1.4667000e-02   0.0000000e+00  -1.1400000e-04   7.0000000e-05   1.0500000e-04
   2.5250000e+03   9.9086010e+00   4.0671000e-02  -9.7740000e-03   2.0600000e-02  -1.1400000e-04   7.0000000e-05   1.0500000e-04
   2.5260000e+03   9.9125260e+00   1.1612000e-02   5.8682000e-02  -5.1500000e-02  -1.1400000e-04   7.0000000e-05   1.0500000e-04
   2.5270000e+03   9.9164520e+00   4.6473000e-02   4.8906000e-02  -2.5750000e-02  -1.1400000e-04   7.0000000e-05   1.0500000e-04
   2.5280000e+03   9.9203790e+00   1.1623000e-02  -1.9558000e-02  -4.1200000e-02  -1.1400000e-04   7.0000000e-05   1.0500000e-04
   2.5290000e+03   9.9243040e+00   7.5533000e-02  -2.4440000e-02  -2.0600000e-02  -1.1400000e-04   7.0000000e-05   1.0500000e-04
   2.5300000e+03   9.9282280e+00   4.0662000e-02   5.8685000e-02  -4.1200000e-02  -1.1400000e-04   7.0000000e-05   1.0500000e-04
   2.5310000e+03   9.9321550e+00  -1.7435000e-02   3.9118000e-02   5.1500000e-03  -1.1400000e-04   7.0000000e-05   1.0500000e-04
   2.5320000e+03   9.9360810e+00   6.9715000e-02   3.4239000e-02  -3.6050000e-02  -1.1400000e-04   7.0000000e-05   1.0500000e-04
   2.5330000e+03   9.9400070e+00  -5.8160000e-03   3.9119000e-02  -1.0300000e-02  -1.1400000e-04   7.0000000e-05   1.0500000e-04
   2.5340000e+03   9.9439330e+00   1.7428000e-02   1.4673000e-02  -2.0600000e-02  -1.1400000e-04   7.0000000e-05   1.0500000e-04
   2.5350000e+03   9.9478590e+00   1.7431000e-02  -4.8870000e-03   1.0300000e-02  -1.1400000e-04   7.0000000e-05   1.0500000e-04
   2.5360000e+03   9.9517840e+00   4.0675000e-02  -3.4224000e-02   3.6050000e-02  -1.1400000e-04   7.0000000e-05   1.0500000e-04
   2.5370000e+03   9.9557090e+00  -2.3243000e-02   1.9557000e-02   1.5450000e-02  -1.1400000e-04   7.0000000e-05   1.0500000e-04
   2.5380000e+03   9.9596350e+00   5.8030000e-03   4.8901000e-02   1.0300000e-02  -1.1400000e-04   7.0000000e-05   1.0500000e-04
   2.5390000e+03   9.9635600e+00   1.7429000e-02   9.7830000e-03   0.0000000e+00  -1.1400000e-04   7.0000000e-05   1.0500000e-04
   2.5400000e+03   9.9674850e+00   2.3239000e-02   9.7830000e-03  -1.0300000e-02  -1.1400000e-04   7.0000000e-05   1.0500000e-04
   2.5410000e+03   9.9714130e+00   4.6481000e-02  -4.8840000e-03  -1.0300000e-02  -1.1400000e-04   7.0000000e-05   1.0500000e-04
   2.5420000e+03   9.9753370e+00   3.4863000e-02  -2.4445000e-02  -3.0900000e-02  -1.1400000e-04   7.0000000e-05   1.0500000e-04
   2.5430000e+03   9.9792630e+00  -2.3246000e-02   4.4007000e-02  -2.5750000e-02  -1.1400000e-04   7.0000000e-05   1.0500000e-04
   2.5440000e+03   9.9831880e+00  -1.1626000e-02   4.4008000e-02  -2.5750000e-02  -1.1400000e-04   7.0000000e-05   1.0500000e-04
   2.5450000e+03   9.9871140e+00  -2.3244000e-02   2.9337000e-02  -3.6050000e-02  -1.1400000e-04   7.0000000e-05   1.0500000e-04
   2.5460000e+03   9.9910400e+00  -5.8130000e-03   1.9559000e-02  -2.0600000e-02  -1.1400000e-04   7.0000000e-05   1.0500000e-04
   2.5470000e+03   9.9949660e+00   1.7431000e-02  -9.7770000e-03  -2.5750000e-02  -1.1400000e-04   7.0000000e-05   1.0500000e-04
   2.5480000e+03   9.9988920e+00   1.0000000e-06  -4.8900000e-03  -5.1500000e-03  -1.1400000e-04   7.0000000e-05   1.0500000e-04
   2.5490000e+03   1.0002817e+01   2.3231000e-02   5.8683000e-02  -7.7250000e-02  -1.1400000e-04   7.0000000e-05   1.0500000e-04
   2.5500000e+03   1.0006742e+01  -5.8109000e-02   6.3561000e-02   1.5450000e-02  -1.1400000e-04   7.0000000e-05   1.0500000e-04
   2.5510000e+03   1.0010668e+01  -4.0679000e-02   5.8674000e-02  -3.6050000e-02  -1.1400000e-04   7.0000000e-05   1.0500000e-04
   2.5520000e+03   1.0014595e+01   1.7430000e-02   3.0000000e-06   0.0000000e+00  -1.1400000e-04   7.0000000e-05   1.0500000e-04
   2.5530000e+03   1.0018520e+01  -4.0669000e-02  -9.7860000e-03   2.0600000e-02  -1.1400000e-04   7.0000000e-05   1.0500000e-04
   2.5540000e+03   1.0022445e+01   2.9049000e-02   9.7840000e-03   3.0900000e-02  -1.1400000e-04   7.0000000e-05   1.0500000e-04
   2.5550000e+03   1.0026370e+01  -1.7430000e-02  -2.0000000e-06   3.0900000e-02  -1.1400000e-04   7.0000000e-05   1.0500000e-04
   2.5560000e+03   1.0030296e+01   1.7421000e-02   6.8462000e-02   5.1500000e-03  -1.1400000e-04   7.0000000e-05   1.0500000e-04
   2.5570000e+03   1.0034223e+01  -2.9061000e-02   8.3126000e-02  -1.0300000e-02  -1.1400000e-04   7.0000000e-05   1.0500000e-04
   2.5580000e+03   1.0038148e+01   6.3913000e-02  -2.4441000e-02  -4.6350000e-02  -1.1400000e-04   7.0000000e-05   1.0500000e-04
   2.5590000e+03   1.0042072e+01   1.7435000e-02  -3.4228000e-02  -1.0300000e-02  -1.1400000e-04   7.0000000e-05   1.0500000e-04
   2.5600000e+03   1.0045999e+01   6.9716000e-02   2.9349000e-02   1.0300000e-02  -1.1400000e-04   7.0000000e-05   1.0500000e-04
   2.5610000e+03   1.0049925e+01  -4.0000000e-06   2.9340000e-02  -2.5750000e-02  -1.1400000e-04   7.0000000e-05   1.0500000e-04
   2.5620000e+03   1.0053851e+01   5.8080000e-03   1.4671000e-02  -5.1500000e-02  -1.1400000e-04   7.0000000e-05   1.0500000e-04
   2.5630000e+03   1.0057776e+01  -2.9056000e-02   3.9116000e-02  -2.5750000e-02  -1.1400000e-04   7.0000000e-05   1.0500000e-04
   2.5640000e+03   1.0061703e+01  -5.8060000e-03  -2.4451000e-02  -1.5450000e-02  -1.1400000e-04   7.0000000e-05   1.0500000e-04
   2.5650000e+03   1.0065627e+01   6.3915000e-02  -3.4221000e-02  -5.1500000e-03  -1.1400000e-04   7.0000000e-05   1.0500000e-04
   2.5660000e+03   1.0069553e+01   1.1616000e-02   2.4452000e-02  -4.6350000e-02  -1.1400000e-04   7.0000000e-05   1.0500000e-04
   2.5670000e+03   1.0073479e+01   3.4854000e-02   4.4015000e-02  -5.1500000e-03  -1.1400000e-04   7.0000000e-05   1.0500000e-04
   2.5680000e+03   1.0077403e+01   5.8040000e-03   3.9121000e-02  -4.1200000e-02  -1.1400000e-04   7.0000000e-05   1.0500000e-04
   2.5690000e+03   1.0081329e+01   4.0669000e-02   4.8950000e-03   0.0000000e+00  -1.1400000e-04   7.0000000e-05   1.0500000e-04
   2.5700000e+03   1.0085256e+01   4.6479000e-02   4.8960000e-03  -5.1500000e-03  -1.1400000e-04   7.0000000e-05   1.0500000e-04
   2.5710000e+03   1.0089181e+01   5.8090000e-03   4.8910000e-03   1.0300000e-02  -1.1400000e-04   7.0000000e-05   1.0500000e-04
   2.5720000e+03   1.0093107e+01   4.6479000e-02   4.8960000e-03   2.0600000e-02  -1.1400000e-04   7.0000000e-05   1.0500000e-04
   2.5730000e+03   1.0097033e+01  -3.4865000e-02   3.9115000e-02   5.1500000e-03  -1.1400000e-04   7.0000000e-05   1.0500000e-04
   2.5740000e+03   1.0100958e+01   3.4857000e-02   1.9565000e-02  -2.0600000e-02  -1.1400000e-04   7.0000000e-05   1.0500000e-04
   2.5750000e+03   1.0104884e+01   3.4859000e-02   9.7850000e-03  -1.5450000e-02  -1.1400000e-04   7.0000000e-05   1.0500000e-04
   2.5760000e+03   1.0108809e+01   6.3909000e-02   4.8990000e-03  -2.0600000e-02  -1.1400000e-04   7.0000000e-05   1.0500000e-04
   2.5770000e+03   1.0112736e+01   5.2290000e-02   8.0000000e-06  -3.0900000e-02  -1.1400000e-04   7.0000000e-05   1.0500000e-04
   2.5780000e+03   1.0116667e+01   1.1621000e-02  -4.8880000e-03  -1.0300000e-02  -1.1400000e-04   7.0000000e-05   1.0500000e-04
   2.5790000e+03   1.0120587e+01   5.8091000e-02   6.3579000e-02  -4.1200000e-02  -1.1400000e-04   7.0000000e-05   1.0500000e-04
   2.5800000e+03   1.0124513e+01  -5.8103000e-02   1.9551000e-02  -2.5750000e-02  -1.1400000e-04   7.0000000e-05   1.0500000e-04
   2.5810000e+03   1.0128439e+01   2.3239000e-02   9.7830000e-03  -2.5750000e-02  -1.1400000e-04   7.0000000e-05   1.0500000e-04
   2.5820000e+03   1.0132362e+01   1.7426000e-02   2.9343000e-02  -1.0300000e-02  -1.1400000e-04   7.0000000e-05   1.0500000e-04
   2.5830000e+03   1.0136289e+01   3.4859000e-02   9.7850000e-03  -2.5750000e-02  -1.1400000e-04   7.0000000e-05   1.0500000e-04
   2.5840000e+03   1.0140214e+01   2.3240000e-02   3.0000000e-06   5.1500000e-03  -1.1400000e-04   7.0000000e-05   1.0500000e-04
   2.5850000e+03   1.0144141e+01  -7.0000000e-06   5.3790000e-02  -3.0900000e-02  -1.1400000e-04   7.0000000e-05   1.0500000e-04
   2.5860000e+03   1.0148067e+01   1.7418000e-02   8.8022000e-02  -5.1500000e-03  -1.1400000e-04   7.0000000e-05   1.0500000e-04
   2.5870000e+03   1.0151992e+01  -2.3252000e-02   8.8017000e-02  -3.0900000e-02  -1.1400000e-04   7.0000000e-05   1.0500000e-04
   2.5880000e+03   1.0155916e+01   4.6480000e-02   6.0000000e-06   2.0600000e-02  -1.1400000e-04   7.0000000e-05   1.0500000e-04
   2.5890000e+03   1.0159842e+01   5.2294000e-02  -2.9333000e-02   1.0300000e-02  -1.1400000e-04   7.0000000e-05   1.0500000e-04
   2.5900000e+03   1.0163769e+01   2.3239000e-02   4.8930000e-03  -2.5750000e-02  -1.1400000e-04   7.0000000e-05   1.0500000e-04
   2.5910000e+03   1.0167696e+01   1.0000000e-06  -9.7800000e-03  -5.1500000e-03  -1.1400000e-04   7.0000000e-05   1.0500000e-04
   2.5920000e+03   1.0171620e+01  -5.8180000e-03   5.3789000e-02  -1.5450000e-02  -1.1400000e-04   7.0000000e-05   1.0500000e-04
   2.5930000e+03   1.0175547e+01   4.0664000e-02   4.4016000e-02  -1.5450000e-02  -1.1400000e-04   7.0000000e-05   1.0500000e-04
   2.5940000e+03   1.0179471e+01   4.0675000e-02  -3.4224000e-02  -4.1200000e-02  -1.1400000e-04   7.0000000e-05   1.0500000e-04
   2.5950000e+03   1.0183397e+01   6.3914000e-02  -2.4441000e-02  -4.6350000e-02  -1.1400000e-04   7.0000000e-05   1.0500000e-04
   2.5960000e+03   1.0187323e+01   4.0664000e-02   3.9126000e-02  -5.1500000e-02  -1.1400000e-04   7.0000000e-05   1.0500000e-04
   2.5970000e+03   1.0191247e+01   1.1614000e-02   3.9122000e-02  -1.5450000e-02  -1.1400000e-04   7.0000000e-05   1.0500000e-04
   2.5980000e+03   1.0195173e+01   4.6478000e-02   1.4677000e-02  -5.6650000e-02  -1.1400000e-04   7.0000000e-05   1.0500000e-04
   2.5990000e+03   1.0199100e+01  -1.7432000e-02   1.4668000e-02  -2.5750000e-02  -1.1400000e-04   7.0000000e-05   1.0500000e-04
   2.6000000e+03   1.0203025e+01   4.0674000e-02  -2.9335000e-02  -2.5750000e-02  -1.1400000e-04   7.0000000e-05   1.0500000e-04
   2.6010000e+03   1.0206951e+01   1.1623000e-02  -2.4448000e-02   0.0000000e+00  -1.1400000e-04   7.0000000e-05   1.0500000e-04
   2.6020000e+03   1.0210877e+01   5.2284000e-02   4.4017000e-02  -4.6350000e-02  -1.1400000e-04   7.0000000e-05   1.0500000e-04
   2.6030000e+03   1.0214834e+01  -1.1625000e-02   3.9118000e-02   4.6350000e-02  -1.1400000e-04   7.0000000e-05   1.0500000e-04
   2.6040000e+03   1.0218727e+01  -1.1625000e-02   3.9118000e-02  -2.0600000e-02  -1.1400000e-04   7.0000000e-05   1.0500000e-04
   2.6050000e+03   1.0222653e+01  -4.6481000e-02   9.7730000e-03  -1.0300000e-02  -1.1400000e-04   7.0000000e-05   1.0500000e-04
   2.6060000e+03   1.0226580e+01  -1.7432000e-02   1.4667000e-02   2.0600000e-02  -1.1400000e-04   7.0000000e-05   1.0500000e-04
   2.6070000e+03   1.0230505e+01   4.0000000e-06  -2.4450000e-02   1.5450000e-02  -1.1400000e-04   7.0000000e-05   1.0500000e-04
   2.6080000e+03   1.0234431e+01   6.9719000e-02   4.9000000e-03   1.0300000e-02  -1.1400000e-04   7.0000000e-05   1.0500000e-04
   2.6090000e+03   1.0238356e+01   1.1616000e-02   2.9342000e-02  -2.5750000e-02  -1.1400000e-04   7.0000000e-05   1.0500000e-04
   2.6100000e+03   1.0242283e+01  -7.6111400e-01   2.9228000e-02  -2.0600000e-02  -1.1400000e-04   7.0000000e-05   1.0500000e-04
   2.6110000e+03   1.0246206e+01  -2.9052000e-02   1.4666000e-02  -3.6050000e-02  -1.1400000e-04   7.0000000e-05   1.0500000e-04
   2.6120000e+03   1.0250132e+01  -2.9052000e-02   1.4666000e-02  -2.0600000e-02  -1.1400000e-04   7.0000000e-05   1.0500000e-04
   2.6130000e+03   1.0254058e+01   3.0000000e-06  -2.4450000e-02   0.0000000e+00  -1.1400000e-04   7.0000000e-05   1.0500000e-04
   2.6140000e+03   1.0257983e+01  -2.9049000e-02  -4.8940000e-03  -2.0600000e-02  -1.1400000e-04   7.0000000e-05   1.0500000e-04
   2.6150000e+03   1.0261909e+01   1.7423000e-02   4.8902000e-02  -4.6350000e-02  -1.1400000e-04   7.0000000e-05   1.0500000e-04
   2.6160000e+03   1.0265836e+01  -4.6487000e-02   4.8894000e-02  -3.6050000e-02  -1.1400000e-04   7.0000000e-05   1.0500000e-04
   2.6170000e+03   1.0269760e+01  -2.9051000e-02   4.8860000e-03  -2.0600000e-02  -1.1400000e-04   7.0000000e-05   1.0500000e-04
   2.6180000e+03   1.0273686e+01  -2.9054000e-02   2.9336000e-02  -5.1500000e-03  -1.1400000e-04   7.0000000e-05   1.0500000e-04
   2.6190000e+03   1.0277613e+01  -5.2287000e-02  -1.9568000e-02  -2.5750000e-02  -1.1400000e-04   7.0000000e-05   1.0500000e-04
   2.6200000e+03   1.0281538e+01   1.1624000e-02  -2.4448000e-02  -1.5450000e-02  -1.1400000e-04   7.0000000e-05   1.0500000e-04
   2.6210000e+03   1.0285464e+01   4.0000000e-06  -2.4450000e-02  -3.6050000e-02  -1.1400000e-04   7.0000000e-05   1.0500000e-04
   2.6220000e+03   1.0289391e+01   5.8000000e-03   6.8461000e-02   5.1500000e-03  -1.1400000e-04   7.0000000e-05   1.0500000e-04
   2.6230000e+03   1.0293315e+01  -4.6487000e-02   4.8893000e-02  -3.6050000e-02  -1.1400000e-04   7.0000000e-05   1.0500000e-04
   2.6240000e+03   1.0297241e+01   2.3241000e-02  -4.8870000e-03  -1.5450000e-02  -1.1400000e-04   7.0000000e-05   1.0500000e-04
   2.6250000e+03   1.0301167e+01   5.8140000e-03  -2.4449000e-02  -1.0300000e-02  -1.1400000e-04   7.0000000e-05   1.0500000e-04
   2.6260000e+03   1.0305091e+01   4.0668000e-02   1.4676000e-02   1.0300000e-02  -1.1400000e-04   7.0000000e-05   1.0500000e-04
   2.6270000e+03   1.0309017e+01   4.0668000e-02   1.4675000e-02  -5.1500000e-03  -1.1400000e-04   7.0000000e-05   1.0500000e-04
   2.6280000e+03   1.0312943e+01   2.9046000e-02   2.9344000e-02   1.0300000e-02  -1.1400000e-04   7.0000000e-05   1.0500000e-04
   2.6290000e+03   1.0316869e+01  -3.0000000e-06   1.9560000e-02  -2.0600000e-02  -1.1400000e-04   7.0000000e-05   1.0500000e-04
   2.6300000e+03   1.0320794e+01   5.2292000e-02  -1.4663000e-02  -4.6350000e-02  -1.1400000e-04   7.0000000e-05   1.0500000e-04
   2.6310000e+03   1.0324719e+01   5.8090000e-03   4.8910000e-03  -2.0600000e-02  -1.1400000e-04   7.0000000e-05   1.0500000e-04
   2.6320000e+03   1.0328646e+01  -2.3242000e-02   1.4667000e-02  -3.0900000e-02  -1.1400000e-04   7.0000000e-05   1.0500000e-04
   2.6330000e+03   1.0332571e+01  -5.8140000e-03   2.9339000e-02  -5.1500000e-03  -1.1400000e-04   7.0000000e-05   1.0500000e-04
   2.6340000e+03   1.0336497e+01  -5.8140000e-03   2.9339000e-02  -3.0900000e-02  -1.1400000e-04   7.0000000e-05   1.0500000e-04
   2.6350000e+03   1.0340424e+01  -4.0000000e-06   2.9340000e-02  -1.5450000e-02  -1.1400000e-04   7.0000000e-05   1.0500000e-04
   2.6360000e+03   1.0344349e+01   5.8090000e-03   4.8910000e-03  -6.1800000e-02  -1.1400000e-04   7.0000000e-05   1.0500000e-04
   2.6370000e+03   1.0348274e+01   2.9045000e-02   3.4234000e-02   1.0300000e-02  -1.1400000e-04   7.0000000e-05   1.0500000e-04
   2.6380000e+03   1.0352200e+01   3.4858000e-02   1.4675000e-02  -2.0600000e-02  -1.1400000e-04   7.0000000e-05   1.0500000e-04
   2.6390000e+03   1.0356127e+01   1.1619000e-02   4.8920000e-03  -5.1500000e-03  -1.1400000e-04   7.0000000e-05   1.0500000e-04
   2.6400000e+03   1.0360050e+01   1.1618000e-02   1.4672000e-02  -3.0900000e-02  -1.1400000e-04   7.0000000e-05   1.0500000e-04
   2.6410000e+03   1.0363976e+01   2.9047000e-02   2.4454000e-02  -2.5750000e-02  -1.1400000e-04   7.0000000e-05   1.0500000e-04
   2.6420000e+03   1.0367909e+01  -3.4863000e-02   1.9555000e-02   1.5450000e-02  -1.1400000e-04   7.0000000e-05   1.0500000e-04
   2.6430000e+03   1.0371828e+01   2.9048000e-02   1.4674000e-02   1.5450000e-02  -1.1400000e-04   7.0000000e-05   1.0500000e-04
   2.6440000e+03   1.0375754e+01  -2.9054000e-02   2.9336000e-02  -5.1500000e-03  -1.1400000e-04   7.0000000e-05   1.0500000e-04
   2.6450000e+03   1.0379680e+01   1.1621000e-02  -4.8880000e-03  -1.5450000e-02  -1.1400000e-04   7.0000000e-05   1.0500000e-04
   2.6460000e+03   1.0383604e+01   5.8090000e-03   9.7810000e-03   0.0000000e+00  -1.1400000e-04   7.0000000e-05   1.0500000e-04
   2.6470000e+03   1.0387530e+01   1.1617000e-02   1.9562000e-02  -5.1500000e-03  -1.1400000e-04   7.0000000e-05   1.0500000e-04
   2.6480000e+03   1.0391457e+01   1.1619000e-02   4.8920000e-03  -2.5750000e-02  -1.1400000e-04   7.0000000e-05   1.0500000e-04
   2.6490000e+03   1.0395382e+01  -5.2288000e-02  -1.4678000e-02  -5.1500000e-02  -1.1400000e-04   7.0000000e-05   1.0500000e-04
   2.6500000e+03   1.0399308e+01   2.3239000e-02   9.7830000e-03  -4.6350000e-02  -1.1400000e-04   7.0000000e-05   1.0500000e-04
   2.6510000e+03   1.0403234e+01  -5.8140000e-03   2.4449000e-02  -3.6050000e-02  -1.1400000e-04   7.0000000e-05   1.0500000e-04
   2.6520000e+03   1.0407159e+01   4.6474000e-02   4.4017000e-02  -2.5750000e-02  -1.1400000e-04   7.0000000e-05   1.0500000e-04
   2.6530000e+03   1.0411085e+01   5.2289000e-02   9.7880000e-03  -4.1200000e-02  -1.1400000e-04   7.0000000e-05   1.0500000e-04
   2.6540000e+03   1.0415009e+01   1.1621000e-02  -4.8880000e-03  -5.1500000e-03  -1.1400000e-04   7.0000000e-05   1.0500000e-04
   2.6550000e+03   1.0418936e+01   1.0000000e-06  -4.8900000e-03  -6.1800000e-02  -1.1400000e-04   7.0000000e-05   1.0500000e-04
   2.6560000e+03   1.0422861e+01   4.6480000e-02   6.0000000e-06  -5.1500000e-03  -1.1400000e-04   7.0000000e-05   1.0500000e-04
   2.6570000e+03   1.0426787e+01  -5.8130000e-03   2.4449000e-02   0.0000000e+00  -1.1400000e-04   7.0000000e-05   1.0500000e-04
   2.6580000e+03   1.0430713e+01   1.1616000e-02   2.9342000e-02   5.1500000e-03  -1.1400000e-04   7.0000000e-05   1.0500000e-04
   2.6590000e+03   1.0434638e+01   1.1616000e-02   2.9342000e-02   2.5750000e-02  -1.1400000e-04   7.0000000e-05   1.0500000e-04
   2.6600000e+03   1.0438563e+01   3.0000000e-06  -1.9560000e-02  -5.1500000e-03  -1.1400000e-04   7.0000000e-05   1.0500000e-04
   2.6610000e+03   1.0442489e+01  -1.1616000e-02  -2.9342000e-02   1.5450000e-02  -1.1400000e-04   7.0000000e-05   1.0500000e-04
   2.6620000e+03   1.0446415e+01   1.7423000e-02   4.8903000e-02  -2.5750000e-02  -1.1400000e-04   7.0000000e-05   1.0500000e-04
   2.6630000e+03   1.0450340e+01   1.7422000e-02   5.3793000e-02  -2.5750000e-02  -1.1400000e-04   7.0000000e-05   1.0500000e-04
   2.6640000e+03   1.0454268e+01   2.3240000e-02   3.0000000e-06  -1.0300000e-02  -1.1400000e-04   7.0000000e-05   1.0500000e-04
   2.6650000e+03   1.0458193e+01  -2.0000000e-06   1.4670000e-02  -2.0600000e-02  -1.1400000e-04   7.0000000e-05   1.0500000e-04
   2.6660000e+03   1.0462117e+01   2.3236000e-02   2.9343000e-02  -3.6050000e-02  -1.1400000e-04   7.0000000e-05   1.0500000e-04
   2.6670000e+03   1.0466043e+01   5.8110000e-03  -9.7790000e-03   0.0000000e+00  -1.1400000e-04   7.0000000e-05   1.0500000e-04
   2.6680000e+03   1.0469970e+01   4.6471000e-02   6.3577000e-02  -5.1500000e-02  -1.1400000e-04   7.0000000e-05   1.0500000e-04
   2.6690000e+03   1.0473893e+01  -5.2296000e-02   3.9112000e-02  -2.5750000e-02  -1.1400000e-04   7.0000000e-05   1.0500000e-04
   2.6700000e+03   1.0477819e+01  -2.3238000e-02  -1.4673000e-02  -3.0900000e-02  -1.1400000e-04   7.0000000e-05   1.0500000e-04
   2.6710000e+03   1.0481746e+01   5.8070000e-03   1.9561000e-02   5.1500000e-03  -1.1400000e-04   7.0000000e-05   1.0500000e-04
   2.6720000e+03   1.0485672e+01   1.7429000e-02   4.8920000e-03  -2.5750000e-02  -1.1400000e-04   7.0000000e-05   1.0500000e-04
   2.6730000e+03   1.0489598e+01  -4.0673000e-02   1.9555000e-02   1.5450000e-02  -1.1400000e-04   7.0000000e-05   1.0500000e-04
   2.6740000e+03   1.0493523e+01  -2.9053000e-02   1.9556000e-02  -4.6350000e-02  -1.1400000e-04   7.0000000e-05   1.0500000e-04
   2.6750000e+03   1.0497448e+01  -5.8104000e-02   2.9332000e-02   0.0000000e+00  -1.1400000e-04   7.0000000e-05   1.0500000e-04
   2.6760000e+03   1.0501374e+01  -4.6486000e-02   3.9113000e-02  -2.5750000e-02  -1.1400000e-04   7.0000000e-05   1.0500000e-04
   2.6770000e+03   1.0505301e+01   1.7428000e-02   1.4673000e-02   2.0600000e-02  -1.1400000e-04   7.0000000e-05   1.0500000e-04
   2.6780000e+03   1.0509226e+01   3.4859000e-02   9.7850000e-03   1.0300000e-02  -1.1400000e-04   7.0000000e-05   1.0500000e-04
   2.6790000e+03   1.0513151e+01   1.1623000e-02  -1.9558000e-02   1.5450000e-02  -1.1400000e-04   7.0000000e-05   1.0500000e-04
   2.6800000e+03   1.0517076e+01  -2.3237000e-02  -1.9563000e-02   1.0300000e-02  -1.1400000e-04   7.0000000e-05   1.0500000e-04
   2.6810000e+03   1.0521003e+01  -4.6488000e-02   5.3783000e-02  -5.1500000e-03  -1.1400000e-04   7.0000000e-05   1.0500000e-04
   2.6820000e+03   1.0524929e+01  -3.4867000e-02   4.8895000e-02  -5.1500000e-03  -1.1400000e-04   7.0000000e-05   1.0500000e-04
   2.6830000e+03   1.0528852e+01   2.3238000e-02   1.4673000e-02  -1.0300000e-02  -1.1400000e-04   7.0000000e-05   1.0500000e-04
   2.6840000e+03   1.0532779e+01  -2.3242000e-02   1.4667000e-02  -4.1200000e-02  -1.1400000e-04   7.0000000e-05   1.0500000e-04
   2.6850000e+03   1.0536705e+01  -2.3237000e-02  -1.9563000e-02  -4.1200000e-02  -1.1400000e-04   7.0000000e-05   1.0500000e-04
   2.6860000e+03   1.0540630e+01   5.8170000e-03  -4.8899000e-02  -1.0300000e-02  -1.1400000e-04   7.0000000e-05   1.0500000e-04
   2.6870000e+03   1.0544557e+01  -1.1623000e-02   2.4448000e-02  -5.6650000e-02  -1.1400000e-04   7.0000000e-05   1.0500000e-04
   2.6880000e+03   1.0548482e+01  -2.3248000e-02   5.8677000e-02  -5.1500000e-03  -1.1400000e-04   7.0000000e-05   1.0500000e-04
   2.6890000e+03   1.0552407e+01  -4.6476000e-02  -2.9346000e-02  -4.1200000e-02  -1.1400000e-04   7.0000000e-05   1.0500000e-04
   2.6900000e+03   1.0556334e+01   1.0000000e-06  -4.8900000e-03  -3.6050000e-02  -1.1400000e-04   7.0000000e-05   1.0500000e-04
   2.6910000e+03   1.0560259e+01  -1.7431000e-02   4.8870000e-03  -3.0900000e-02  -1.1400000e-04   7.0000000e-05   1.0500000e-04
   2.6920000e+03   1.0564184e+01   5.8080000e-03   1.4671000e-02   2.5750000e-02  -1.1400000e-04   7.0000000e-05   1.0500000e-04
   2.6930000e+03   1.0568111e+01   1.1618000e-02   1.4672000e-02  -2.5750000e-02  -1.1400000e-04   7.0000000e-05   1.0500000e-04
   2.6940000e+03   1.0572037e+01  -4.6484000e-02   2.9333000e-02  -1.0300000e-02  -1.1400000e-04   7.0000000e-05   1.0500000e-04
   2.6950000e+03   1.0575961e+01  -2.3245000e-02   3.4227000e-02   1.5450000e-02  -1.1400000e-04   7.0000000e-05   1.0500000e-04
   2.6960000e+03   1.0579887e+01  -5.8060000e-03  -2.4451000e-02   0.0000000e+00  -1.1400000e-04   7.0000000e-05   1.0500000e-04
   2.6970000e+03   1.0583813e+01  -1.7430000e-02  -3.0000000e-06   2.0600000e-02  -1.1400000e-04   7.0000000e-05   1.0500000e-04
   2.6980000e+03   1.0587737e+01   2.9049000e-02   4.8940000e-03   1.0300000e-02  -1.1400000e-04   7.0000000e-05   1.0500000e-04
   2.6990000e+03   1.0591663e+01   1.1617000e-02   2.4452000e-02  -3.6050000e-02  -1.1400000e-04   7.0000000e-05   1.0500000e-04
   2.7000000e+03   1.0595590e+01   1.1619000e-02   9.7820000e-03  -2.5750000e-02  -1.1400000e-04   7.0000000e-05   1.0500000e-04
   2.7010000e+03   1.0599515e+01  -3.4861000e-02   9.7750000e-03  -2.5750000e-02  -1.1400000e-04   7.0000000e-05   1.0500000e-04
   2.7020000e+03   1.0603440e+01   2.3237000e-02   1.9563000e-02  -2.5750000e-02  -1.1400000e-04   7.0000000e-05   1.0500000e-04
   2.7030000e+03   1.0607368e+01   1.7429000e-02   9.7820000e-03  -1.5450000e-02  -1.1400000e-04   7.0000000e-05   1.0500000e-04
   2.7040000e+03   1.0611292e+01  -1.1622000e-02   1.4668000e-02  -1.0300000e-02  -1.1400000e-04   7.0000000e-05   1.0500000e-04
   2.7050000e+03   1.0615217e+01  -6.7396000e-01  -9.0000000e-05  -3.6050000e-02  -1.1400000e-04   7.0000000e-05   1.0500000e-04
   2.7060000e+03   1.0619185e+01  -1.1620000e-02  -2.0000000e-06  -6.6950000e-02  -1.1400000e-04   7.0000000e-05   1.0500000e-04
   2.7070000e+03   1.0623069e+01  -2.3240000e-02  -3.0000000e-06   1.0300000e-02  -1.1400000e-04   7.0000000e-05   1.0500000e-04
   2.7080000e+03   1.0626995e+01  -4.6489000e-02   5.8673000e-02  -5.6650000e-02  -1.1400000e-04   7.0000000e-05   1.0500000e-04
   2.7090000e+03   1.0630920e+01  -3.4866000e-02   4.4005000e-02   1.0300000e-02  -1.1400000e-04   7.0000000e-05   1.0500000e-04
   2.7100000e+03   1.0634847e+01  -1.7434000e-02   2.9337000e-02  -1.0300000e-02  -1.1400000e-04   7.0000000e-05   1.0500000e-04
   2.7110000e+03   1.0638773e+01  -1.0000000e-06   9.7800000e-03   0.0000000e+00  -1.1400000e-04   7.0000000e-05   1.0500000e-04
   2.7120000e+03   1.0642697e+01  -5.8140000e-03   2.4449000e-02   3.0900000e-02  -1.1400000e-04   7.0000000e-05   1.0500000e-04
   2.7130000e+03   1.0646623e+01  -3.4859000e-02  -4.8950000e-03   3.6050000e-02  -1.1400000e-04   7.0000000e-05   1.0500000e-04
   2.7140000e+03   1.0650549e+01   1.1621000e-02  -4.8880000e-03   2.5750000e-02  -1.1400000e-04   7.0000000e-05   1.0500000e-04
   2.7150000e+03   1.0654474e+01  -3.4857000e-02  -1.9565000e-02  -1.0300000e-02  -1.1400000e-04   7.0000000e-05   1.0500000e-04
   2.7160000e+03   1.0658401e+01  -4.0673000e-02   1.9555000e-02  -2.0600000e-02  -1.1400000e-04   7.0000000e-05   1.0500000e-04
   2.7170000e+03   1.0662326e+01  -5.8170000e-03   5.3789000e-02  -4.1200000e-02  -1.1400000e-04   7.0000000e-05   1.0500000e-04
   2.7180000e+03   1.0666250e+01  -2.9055000e-02   3.4226000e-02  -5.1500000e-02  -1.1400000e-04   7.0000000e-05   1.0500000e-04
   2.7190000e+03   1.0670177e+01  -5.8090000e-03  -4.8910000e-03  -2.0600000e-02  -1.1400000e-04   7.0000000e-05   1.0500000e-04
   2.7200000e+03   1.0674103e+01   5.8140000e-03  -2.4449000e-02  -2.5750000e-02  -1.1400000e-04   7.0000000e-05   1.0500000e-04
   2.7210000e+03   1.0678028e+01   2.9046000e-02   2.4454000e-02  -3.6050000e-02  -1.1400000e-04   7.0000000e-05   1.0500000e-04
   2.7220000e+03   1.0681955e+01  -4.0674000e-02   2.4444000e-02  -2.5750000e-02  -1.1400000e-04   7.0000000e-05   1.0500000e-04
   2.7230000e+03   1.0685880e+01  -5.8160000e-03   4.4009000e-02  -5.6650000e-02  -1.1400000e-04   7.0000000e-05   1.0500000e-04
   2.7240000e+03   1.0689805e+01  -2.9061000e-02   7.3346000e-02   1.5450000e-02  -1.1400000e-04   7.0000000e-05   1.0500000e-04
   2.7250000e+03   1.0693731e+01   1.7436000e-02  -4.4007000e-02  -2.5750000e-02  -1.1400000e-04   7.0000000e-05   1.0500000e-04
   2.7260000e+03   1.0697656e+01  -5.8090000e-03  -9.7810000e-03   1.5450000e-02  -1.1400000e-04   7.0000000e-05   1.0500000e-04
   2.7270000e+03   1.0701581e+01   5.8030000e-03   4.8901000e-02  -2.5750000e-02  -1.1400000e-04   7.0000000e-05   1.0500000e-04
   2.7280000e+03   1.0705507e+01  -1.7436000e-02   3.9117000e-02   2.0600000e-02  -1.1400000e-04   7.0000000e-05   1.0500000e-04
   2.7290000e+03   1.0709434e+01  -1.1623000e-02   1.9558000e-02  -2.5750000e-02  -1.1400000e-04   7.0000000e-05   1.0500000e-04
   2.7300000e+03   1.0713359e+01  -5.8105000e-02   3.9112000e-02   1.5450000e-02  -1.1400000e-04   7.0000000e-05   1.0500000e-04
   2.7310000e+03   1.0717284e+01  -3.4864000e-02   2.9335000e-02  -1.0300000e-02  -1.1400000e-04   7.0000000e-05   1.0500000e-04
   2.7320000e+03   1.0721210e+01  -2.9049000e-02  -9.7840000e-03  -2.5750000e-02  -1.1400000e-04   7.0000000e-05   1.0500000e-04
   2.7330000e+03   1.0725136e+01  -1.7429000e-02  -9.7820000e-03   0.0000000e+00  -1.1400000e-04   7.0000000e-05   1.0500000e-04
   2.7340000e+03   1.0729061e+01  -3.4862000e-02   1.4665000e-02   0.0000000e+00  -1.1400000e-04   7.0000000e-05   1.0500000e-04
   2.7350000e+03   1.0732988e+01  -2.3241000e-02   4.8870000e-03   0.0000000e+00  -1.1400000e-04   7.0000000e-05   1.0500000e-04
   2.7360000e+03   1.0736914e+01  -2.3241000e-02   9.7770000e-03  -3.0900000e-02  -1.1400000e-04   7.0000000e-05   1.0500000e-04
   2.7370000e+03   1.0740839e+01  -5.2291000e-02   4.8820000e-03  -2.5750000e-02  -1.1400000e-04   7.0000000e-05   1.0500000e-04
   2.7380000e+03   1.0744764e+01  -1.1622000e-02   1.4668000e-02  -6.1800000e-02  -1.1400000e-04   7.0000000e-05   1.0500000e-04
   2.7390000e+03   1.0748691e+01  -4.0676000e-02   3.9114000e-02  -2.0600000e-02  -1.1400000e-04   7.0000000e-05   1.0500000e-04
   2.7400000e+03   1.0752617e+01  -2.9051000e-02   9.7760000e-03  -3.0900000e-02  -1.1400000e-04   7.0000000e-05   1.0500000e-04
   2.7410000e+03   1.0756540e+01   1.7426000e-02   2.4453000e-02  -1.5450000e-02  -1.1400000e-04   7.0000000e-05   1.0500000e-04
   2.7420000e+03   1.0760467e+01  -1.1619000e-02  -4.8920000e-03  -4.6350000e-02  -1.1400000e-04   7.0000000e-05   1.0500000e-04
   2.7430000e+03   1.0764393e+01  -2.3241000e-02   4.8870000e-03   1.5450000e-02  -1.1400000e-04   7.0000000e-05   1.0500000e-04
   2.7440000e+03   1.0768318e+01  -1.7434000e-02   2.9338000e-02  -4.1200000e-02  -1.1400000e-04   7.0000000e-05   1.0500000e-04
   2.7450000e+03   1.0772244e+01  -2.9053000e-02   2.4446000e-02   3.0900000e-02  -1.1400000e-04   7.0000000e-05   1.0500000e-04
   2.7460000e+03   1.0776170e+01  -4.6481000e-02   9.7740000e-03   5.1500000e-03  -1.1400000e-04   7.0000000e-05   1.0500000e-04
   2.7470000e+03   1.0780094e+01   1.7427000e-02   1.9562000e-02  -1.0300000e-02  -1.1400000e-04   7.0000000e-05   1.0500000e-04
   2.7480000e+03   1.0784020e+01   4.0665000e-02   3.9125000e-02   1.0300000e-02  -1.1400000e-04   7.0000000e-05   1.0500000e-04
   2.7490000e+03   1.0787947e+01  -2.3243000e-02   1.9557000e-02   0.0000000e+00  -1.1400000e-04   7.0000000e-05   1.0500000e-04
   2.7500000e+03   1.0791872e+01  -1.1617000e-02  -1.9562000e-02   2.0600000e-02  -1.1400000e-04   7.0000000e-05   1.0500000e-04
   2.7510000e+03   1.0795797e+01  -5.8100000e-02  -9.0000000e-06   1.5450000e-02  -1.1400000e-04   7.0000000e-05   1.0500000e-04
   2.7520000e+03   1.0799725e+01  -3.0000000e-06   1.9560000e-02  -2.5750000e-02  -1.1400000e-04   7.0000000e-05   1.0500000e-04
   2.7530000e+03   1.0803649e+01  -8.0000000e-06   5.3790000e-02  -4.6350000e-02  -1.1400000e-04   7.0000000e-05   1.0500000e-04
   2.7540000e+03   1.0807575e+01  -5.0000000e-06   3.4230000e-02  -4.6350000e-02  -1.1400000e-04   7.0000000e-05   1.0500000e-04
   2.7550000e+03   1.0811500e+01   2.9055000e-02  -3.4226000e-02  -3.0900000e-02  -1.1400000e-04   7.0000000e-05   1.0500000e-04
   2.7560000e+03   1.0815425e+01   5.8140000e-03  -2.4449000e-02  -2.0600000e-02  -1.1400000e-04   7.0000000e-05   1.0500000e-04
   2.7570000e+03   1.0819351e+01   4.0666000e-02   2.4456000e-02  -2.5750000e-02  -1.1400000e-04   7.0000000e-05   1.0500000e-04
   2.7580000e+03   1.0823277e+01  -1.1623000e-02   1.9558000e-02   1.0300000e-02  -1.1400000e-04   7.0000000e-05   1.0500000e-04
   2.7590000e+03   1.0827203e+01  -2.9058000e-02   6.3566000e-02  -7.2100000e-02  -1.1400000e-04   7.0000000e-05   1.0500000e-04
   2.7600000e+03   1.0831128e+01  -2.9058000e-02   5.8676000e-02   0.0000000e+00  -1.1400000e-04   7.0000000e-05   1.0500000e-04
   2.7610000e+03   1.0835053e+01  -3.4857000e-02  -2.4455000e-02  -4.6350000e-02  -1.1400000e-04   7.0000000e-05   1.0500000e-04
   2.7620000e+03   1.0838980e+01   4.6485000e-02  -3.4224000e-02   2.0600000e-02  -1.1400000e-04   7.0000000e-05   1.0500000e-04
   2.7630000e+03   1.0842905e+01   1.7432000e-02  -1.4668000e-02   5.1500000e-03  -1.1400000e-04   7.0000000e-05   1.0500000e-04
   2.7640000e+03   1.0846830e+01  -3.0000000e-06   1.9560000e-02   2.5750000e-02  -1.1400000e-04   7.0000000e-05   1.0500000e-04
   2.7650000e+03   1.0850758e+01   1.1615000e-02   3.4232000e-02   4.1200000e-02  -1.1400000e-04   7.0000000e-05   1.0500000e-04
   2.7660000e+03   1.0854683e+01  -3.4863000e-02   1.9555000e-02   0.0000000e+00  -1.1400000e-04   7.0000000e-05   1.0500000e-04
   2.7670000e+03   1.0858607e+01  -1.1621000e-02   9.7780000e-03   5.1500000e-03  -1.1400000e-04   7.0000000e-05   1.0500000e-04
   2.7680000e+03   1.0862535e+01   5.8060000e-03   2.4451000e-02  -2.5750000e-02  -1.1400000e-04   7.0000000e-05   1.0500000e-04
   2.7690000e+03   1.0866460e+01  -1.1622000e-02   1.4668000e-02  -2.0600000e-02  -1.1400000e-04   7.0000000e-05   1.0500000e-04
   2.7700000e+03   1.0870404e+01   5.2288000e-02   1.4678000e-02  -4.1200000e-02  -1.1400000e-04   7.0000000e-05   1.0500000e-04
   2.7710000e+03   1.0874310e+01   4.0669000e-02   9.7860000e-03   0.0000000e+00  -1.1400000e-04   7.0000000e-05   1.0500000e-04
   2.7720000e+03   1.0878236e+01   4.0668000e-02   1.4675000e-02  -1.0300000e-02  -1.1400000e-04   7.0000000e-05   1.0500000e-04
   2.7730000e+03   1.0882161e+01  -1.1619000e-02  -9.7820000e-03  -2.0600000e-02  -1.1400000e-04   7.0000000e-05   1.0500000e-04
   2.7740000e+03   1.0886088e+01   2.3235000e-02   3.9123000e-02  -5.6650000e-02  -1.1400000e-04   7.0000000e-05   1.0500000e-04
   2.7750000e+03   1.0890014e+01  -6.9726000e-02   4.4001000e-02  -2.0600000e-02  -1.1400000e-04   7.0000000e-05   1.0500000e-04
   2.7760000e+03   1.0893938e+01  -1.1621000e-02   4.8880000e-03  -6.1800000e-02  -1.1400000e-04   7.0000000e-05   1.0500000e-04
   2.7770000e+03   1.0897865e+01  -1.7433000e-02   2.4448000e-02   3.0900000e-02  -1.1400000e-04   7.0000000e-05   1.0500000e-04
   2.7780000e+03   1.0901791e+01   5.8110000e-03  -4.8890000e-03  -3.0900000e-02  -1.1400000e-04   7.0000000e-05   1.0500000e-04
   2.7790000e+03   1.0905716e+01   1.1621000e-02  -9.7780000e-03  -1.0300000e-02  -1.1400000e-04   7.0000000e-05   1.0500000e-04
   2.7800000e+03   1.0909641e+01   5.8110000e-03  -4.8890000e-03  -2.5750000e-02  -1.1400000e-04   7.0000000e-05   1.0500000e-04
   2.7810000e+03   1.0913568e+01   1.1619000e-02   9.7820000e-03   0.0000000e+00  -1.1400000e-04   7.0000000e-05   1.0500000e-04
   2.7820000e+03   1.0917493e+01   2.9049000e-02   9.7840000e-03  -3.6050000e-02  -1.1400000e-04   7.0000000e-05   1.0500000e-04
   2.7830000e+03   1.0921419e+01   2.9048000e-02   1.4674000e-02   5.1500000e-03  -1.1400000e-04   7.0000000e-05   1.0500000e-04
   2.7840000e+03   1.0925344e+01   1.7424000e-02   4.4013000e-02  -1.5450000e-02  -1.1400000e-04   7.0000000e-05   1.0500000e-04
   2.7850000e+03   1.0929269e+01   1.7431000e-02  -4.8870000e-03  -1.0300000e-02  -1.1400000e-04   7.0000000e-05   1.0500000e-04
   2.7860000e+03   1.0933195e+01   6.3909000e-02   9.7890000e-03   0.0000000e+00  -1.1400000e-04   7.0000000e-05   1.0500000e-04
   2.7870000e+03   1.0937120e+01  -2.9051000e-02   9.7760000e-03   2.0600000e-02  -1.1400000e-04   7.0000000e-05   1.0500000e-04
   2.7880000e+03   1.0941047e+01   4.6482000e-02  -1.4664000e-02  -5.1500000e-03  -1.1400000e-04   7.0000000e-05   1.0500000e-04
   2.7890000e+03   1.0944972e+01  -1.1628000e-02   5.8678000e-02  -2.5750000e-02  -1.1400000e-04   7.0000000e-05   1.0500000e-04
   2.7900000e+03   1.0948897e+01  -1.1628000e-02   5.8678000e-02  -4.6350000e-02  -1.1400000e-04   7.0000000e-05   1.0500000e-04
   2.7910000e+03   1.0952824e+01  -5.8060000e-03  -2.9341000e-02  -5.6650000e-02  -1.1400000e-04   7.0000000e-05   1.0500000e-04
   2.7920000e+03   1.0956749e+01   1.7431000e-02  -4.8880000e-03  -3.6050000e-02  -1.1400000e-04   7.0000000e-05   1.0500000e-04
   2.7930000e+03   1.0960674e+01  -3.4864000e-02   2.9335000e-02  -3.6050000e-02  -1.1400000e-04   7.0000000e-05   1.0500000e-04
   2.7940000e+03   1.0964602e+01   5.2285000e-02   3.4238000e-02   1.0300000e-02  -1.1400000e-04   7.0000000e-05   1.0500000e-04
   2.7950000e+03   1.0968527e+01  -5.8140000e-03   2.9339000e-02  -3.6050000e-02  -1.1400000e-04   7.0000000e-05   1.0500000e-04
   2.7960000e+03   1.0972451e+01   1.1615000e-02   3.4232000e-02  -5.1500000e-03  -1.1400000e-04   7.0000000e-05   1.0500000e-04
   2.7970000e+03   1.0976378e+01  -5.8130000e-03   1.9559000e-02  -4.6350000e-02  -1.1400000e-04   7.0000000e-05   1.0500000e-04
   2.7980000e+03   1.0980304e+01  -2.9051000e-02   9.7760000e-03   0.0000000e+00  -1.1400000e-04   7.0000000e-05   1.0500000e-04
   2.7990000e+03   1.0984227e+01  -1.1621000e-02   9.7780000e-03  -2.0600000e-02  -1.1400000e-04   7.0000000e-05   1.0500000e-04
   2.8000000e+03   1.0988153e+01   2.9045000e-02   3.4234000e-02   0.0000000e+00  -1.1400000e-04   7.0000000e-05   1.0500000e-04
   2.8010000e+03   1.0992080e+01  -5.8140000e-03   2.9339000e-02   1.0300000e-02  -1.1400000e-04   7.0000000e-05   1.0500000e-04
   2.8020000e+03   1.0996005e+01  -1.1617000e-02  -1.9562000e-02  -1.0300000e-02  -1.1400000e-04   7.0000000e-05   1.0500000e-04
   2.8030000e+03   1.0999930e+01  -2.9047000e-02  -2.4454000e-02   2.0600000e-02  -1.1400000e-04   7.0000000e-05   1.0500000e-04
   2.8040000e+03   1.1003856e+01  -5.0000000e-06   3.9120000e-02  -1.5450000e-02  -1.1400000e-04   7.0000000e-05   1.0500000e-04
   2.8050000e+03   1.1007782e+01   1.1619000e-02   9.7820000e-03  -5.1500000e-03  -1.1400000e-04   7.0000000e-05   1.0500000e-04
   2.8060000e+03   1.1011707e+01   2.9046000e-02   2.9344000e-02  -5.1500000e-02  -1.1400000e-04   7.0000000e-05   1.0500000e-04
   2.8070000e+03   1.1015635e+01  -2.9058000e-02   5.8676000e-02  -4.1200000e-02  -1.1400000e-04   7.0000000e-05   1.0500000e-04
   2.8080000e+03   1.1019560e+01  -4.6481000e-02   9.7730000e-03  -4.6350000e-02  -1.1400000e-04   7.0000000e-05   1.0500000e-04
   2.8090000e+03   1.1023527e+01   2.3240000e-02   3.0000000e-06  -1.0300000e-02  -1.1400000e-04   7.0000000e-05   1.0500000e-04
   2.8100000e+03   1.1027411e+01   1.7430000e-02   3.0000000e-06  -4.6350000e-02  -1.1400000e-04   7.0000000e-05   1.0500000e-04
   2.8110000e+03   1.1031337e+01   3.0000000e-06  -1.9560000e-02   5.1500000e-03  -1.1400000e-04   7.0000000e-05   1.0500000e-04
   2.8120000e+03   1.1035262e+01  -1.1624000e-02   2.4448000e-02  -7.2100000e-02  -1.1400000e-04   7.0000000e-05   1.0500000e-04
   2.8130000e+03   1.1039187e+01  -2.3245000e-02   3.4227000e-02  -2.0600000e-02  -1.1400000e-04   7.0000000e-05   1.0500000e-04
   2.8140000e+03   1.1043113e+01  -2.3245000e-02   3.4227000e-02  -4.6350000e-02  -1.1400000e-04   7.0000000e-05   1.0500000e-04
   2.8150000e+03   1.1047039e+01   1.7427000e-02   1.9563000e-02   0.0000000e+00  -1.1400000e-04   7.0000000e-05   1.0500000e-04
   2.8160000e+03   1.1050964e+01  -4.0675000e-02   3.9115000e-02  -2.0600000e-02  -1.1400000e-04   7.0000000e-05   1.0500000e-04
   2.8170000e+03   1.1054897e+01   6.3915000e-02  -3.4221000e-02   1.5450000e-02  -1.1400000e-04   7.0000000e-05   1.0500000e-04
   2.8180000e+03   1.1058816e+01   1.7431000e-02  -9.7780000e-03   2.5750000e-02  -1.1400000e-04   7.0000000e-05   1.0500000e-04
   2.8190000e+03   1.1062741e+01  -2.9058000e-02   5.8676000e-02   5.1500000e-03  -1.1400000e-04   7.0000000e-05   1.0500000e-04
   2.8200000e+03   1.1066668e+01  -5.8150000e-03   3.9119000e-02   2.0600000e-02  -1.1400000e-04   7.0000000e-05   1.0500000e-04
   2.8210000e+03   1.1070593e+01  -3.4865000e-02   3.4225000e-02  -2.0600000e-02  -1.1400000e-04   7.0000000e-05   1.0500000e-04
   2.8220000e+03   1.1074518e+01  -5.8110000e-03   4.8890000e-03  -5.1500000e-03  -1.1400000e-04   7.0000000e-05   1.0500000e-04
   2.8230000e+03   1.1078445e+01  -1.7432000e-02   1.4667000e-02  -2.0600000e-02  -1.1400000e-04   7.0000000e-05   1.0500000e-04
   2.8240000e+03   1.1082370e+01  -1.7432000e-02   1.4667000e-02  -4.1200000e-02  -1.1400000e-04   7.0000000e-05   1.0500000e-04
   2.8250000e+03   1.1086295e+01  -5.8150000e-03   3.4229000e-02  -2.0600000e-02  -1.1400000e-04   7.0000000e-05   1.0500000e-04
   2.8260000e+03   1.1090222e+01  -5.8140000e-03   2.9339000e-02   0.0000000e+00  -1.1400000e-04   7.0000000e-05   1.0500000e-04
   2.8270000e+03   1.1094146e+01   4.0000000e-06  -2.9340000e-02  -1.0300000e-02  -1.1400000e-04   7.0000000e-05   1.0500000e-04
   2.8280000e+03   1.1098071e+01  -5.2286000e-02  -2.9348000e-02  -2.5750000e-02  -1.1400000e-04   7.0000000e-05   1.0500000e-04
   2.8290000e+03   1.1101997e+01  -2.3244000e-02   2.9337000e-02  -6.6950000e-02  -1.1400000e-04   7.0000000e-05   1.0500000e-04
   2.8300000e+03   1.1105924e+01  -4.6489000e-02   5.8673000e-02  -1.5450000e-02  -1.1400000e-04   7.0000000e-05   1.0500000e-04
   2.8310000e+03   1.1109849e+01  -3.4863000e-02   2.4445000e-02  -3.6050000e-02  -1.1400000e-04   7.0000000e-05   1.0500000e-04
   2.8320000e+03   1.1113775e+01  -5.8120000e-03   1.4669000e-02   5.1500000e-03  -1.1400000e-04   7.0000000e-05   1.0500000e-04
   2.8330000e+03   1.1117700e+01  -2.9055000e-02   3.4226000e-02  -3.0900000e-02  -1.1400000e-04   7.0000000e-05   1.0500000e-04
   2.8340000e+03   1.1121631e+01   2.3243000e-02  -2.4447000e-02   5.1500000e-03  -1.1400000e-04   7.0000000e-05   1.0500000e-04
   2.8350000e+03   1.1125551e+01   1.0000000e-06  -9.7800000e-03  -2.5750000e-02  -1.1400000e-04   7.0000000e-05   1.0500000e-04
   2.8360000e+03   1.1129478e+01  -4.0000000e-06   2.9340000e-02   2.0600000e-02  -1.1400000e-04   7.0000000e-05   1.0500000e-04
   2.8370000e+03   1.1133404e+01  -6.0000000e-06   3.9120000e-02   4.6350000e-02  -1.1400000e-04   7.0000000e-05   1.0500000e-04
   2.8380000e+03   1.1137329e+01   1.7426000e-02   2.9343000e-02   1.0300000e-02  -1.1400000e-04   7.0000000e-05   1.0500000e-04
   2.8390000e+03   1.1141255e+01  -2.3241000e-02   9.7770000e-03   0.0000000e+00  -1.1400000e-04   7.0000000e-05   1.0500000e-04
   2.8400000e+03   1.1145181e+01   5.2290000e-02   8.0000000e-06  -2.0600000e-02  -1.1400000e-04   7.0000000e-05   1.0500000e-04
   2.8410000e+03   1.1149106e+01   2.3239000e-02   4.8930000e-03  -2.0600000e-02  -1.1400000e-04   7.0000000e-05   1.0500000e-04
   2.8420000e+03   1.1153030e+01   5.2292000e-02  -1.4662000e-02  -1.5450000e-02  -1.1400000e-04   7.0000000e-05   1.0500000e-04
   2.8430000e+03   1.1156957e+01  -5.8110000e-03   4.8890000e-03   0.0000000e+00  -1.1400000e-04   7.0000000e-05   1.0500000e-04
   2.8440000e+03   1.1160883e+01   1.7426000e-02   2.4453000e-02  -2.5750000e-02  -1.1400000e-04   7.0000000e-05   1.0500000e-04
   2.8450000e+03   1.1164808e+01   1.1621000e-02  -4.8880000e-03  -2.5750000e-02  -1.1400000e-04   7.0000000e-05   1.0500000e-04
   2.8460000e+03   1.1168735e+01   5.8070000e-03   2.4451000e-02  -6.6950000e-02  -1.1400000e-04   7.0000000e-05   1.0500000e-04
   2.8470000e+03   1.1172662e+01  -3.4861000e-02   9.7750000e-03  -1.0300000e-02  -1.1400000e-04   7.0000000e-05   1.0500000e-04
   2.8480000e+03   1.1176585e+01   1.1615000e-02   3.4232000e-02  -4.1200000e-02  -1.1400000e-04   7.0000000e-05   1.0500000e-04
   2.8490000e+03   1.1180511e+01  -5.8150000e-03   3.9119000e-02  -5.1500000e-03  -1.1400000e-04   7.0000000e-05   1.0500000e-04
   2.8500000e+03   1.1184437e+01   2.9052000e-02  -1.4666000e-02   0.0000000e+00  -1.1400000e-04   7.0000000e-05   1.0500000e-04
   2.8510000e+03   1.1188362e+01   1.1624000e-02  -2.9338000e-02   2.0600000e-02  -1.1400000e-04   7.0000000e-05   1.0500000e-04
   2.8520000e+03   1.1192288e+01   2.9054000e-02  -2.4446000e-02  -2.5750000e-02  -1.1400000e-04   7.0000000e-05   1.0500000e-04
   2.8530000e+03   1.1196214e+01   1.1621000e-02  -4.8880000e-03   1.0300000e-02  -1.1400000e-04   7.0000000e-05   1.0500000e-04
   2.8540000e+03   1.1200139e+01   1.7431000e-02  -9.7770000e-03   4.6350000e-02  -1.1400000e-04   7.0000000e-05   1.0500000e-04
   2.8550000e+03   1.1204066e+01   1.7420000e-02   6.8463000e-02   1.5450000e-02  -1.1400000e-04   7.0000000e-05   1.0500000e-04
   2.8560000e+03   1.1207990e+01  -4.0679000e-02   6.3564000e-02  -1.0300000e-02  -1.1400000e-04   7.0000000e-05   1.0500000e-04
   2.8570000e+03   1.1211915e+01   4.0674000e-02  -2.4444000e-02  -3.6050000e-02  -1.1400000e-04   7.0000000e-05   1.0500000e-04
   2.8580000e+03   1.1215841e+01  -1.7428000e-02  -1.4673000e-02  -3.0900000e-02  -1.1400000e-04   7.0000000e-05   1.0500000e-04
   2.8590000e+03   1.1219767e+01   5.8099000e-02   4.8980000e-03  -1.5450000e-02  -1.1400000e-04   7.0000000e-05   1.0500000e-04
   2.8600000e+03   1.1223693e+01   4.6476000e-02   2.9346000e-02  -1.5450000e-02  -1.1400000e-04   7.0000000e-05   1.0500000e-04
   2.8610000e+03   1.1227619e+01   5.8097000e-02   1.9568000e-02  -1.0300000e-02  -1.1400000e-04   7.0000000e-05   1.0500000e-04
   2.8620000e+03   1.1231544e+01   5.8050000e-03   3.9121000e-02  -1.5450000e-02  -1.1400000e-04   7.0000000e-05   1.0500000e-04
   2.8630000e+03   1.1235470e+01  -2.3238000e-02  -1.4673000e-02  -3.6050000e-02  -1.1400000e-04   7.0000000e-05   1.0500000e-04
   2.8640000e+03   1.1239395e+01  -5.8101000e-02   9.7720000e-03   0.0000000e+00  -1.1400000e-04   7.0000000e-05   1.0500000e-04
   2.8650000e+03   1.1243321e+01  -2.3244000e-02   2.4447000e-02  -2.0600000e-02  -1.1400000e-04   7.0000000e-05   1.0500000e-04
   2.8660000e+03   1.1247248e+01  -4.0000000e-06   2.9340000e-02   5.1500000e-03  -1.1400000e-04   7.0000000e-05   1.0500000e-04
   2.8670000e+03   1.1251173e+01  -1.7429000e-02  -9.7830000e-03  -2.0600000e-02  -1.1400000e-04   7.0000000e-05   1.0500000e-04
   2.8680000e+03   1.1255097e+01   1.1618000e-02   1.4672000e-02   3.0900000e-02  -1.1400000e-04   7.0000000e-05   1.0500000e-04
   2.8690000e+03   1.1259025e+01   3.4859000e-02   4.8950000e-03  -3.6050000e-02  -1.1400000e-04   7.0000000e-05   1.0500000e-04
   2.8700000e+03   1.1262950e+01   1.1619000e-02   9.7820000e-03   5.1500000e-03  -1.1400000e-04   7.0000000e-05   1.0500000e-04
   2.8710000e+03   1.1266874e+01   2.9047000e-02   1.9564000e-02   4.1200000e-02  -1.1400000e-04   7.0000000e-05   1.0500000e-04
   2.8720000e+03   1.1270800e+01  -6.0000000e-06   4.4010000e-02  -5.1500000e-03  -1.1400000e-04   7.0000000e-05   1.0500000e-04
   2.8730000e+03   1.1274727e+01  -5.8104000e-02   2.9332000e-02  -5.1500000e-03  -1.1400000e-04   7.0000000e-05   1.0500000e-04
   2.8740000e+03   1.1278652e+01   2.3239000e-02   4.8930000e-03  -1.0300000e-02  -1.1400000e-04   7.0000000e-05   1.0500000e-04
   2.8750000e+03   1.1282578e+01  -4.6481000e-02   9.7740000e-03  -2.0600000e-02  -1.1400000e-04   7.0000000e-05   1.0500000e-04
   2.8760000e+03   1.1286502e+01   1.1620000e-02   2.0000000e-06  -2.0600000e-02  -1.1400000e-04   7.0000000e-05   1.0500000e-04
   2.8770000e+03   1.1290428e+01   1.7431000e-02  -9.7780000e-03  -1.5450000e-02  -1.1400000e-04   7.0000000e-05   1.0500000e-04
   2.8780000e+03   1.1294355e+01  -2.3243000e-02   1.9557000e-02  -2.0600000e-02  -1.1400000e-04   7.0000000e-05   1.0500000e-04
   2.8790000e+03   1.1298281e+01  -1.1623000e-02   1.9558000e-02  -2.0600000e-02  -1.1400000e-04   7.0000000e-05   1.0500000e-04
   2.8800000e+03   1.1302206e+01  -1.1624000e-02   2.4448000e-02  -5.1500000e-02  -1.1400000e-04   7.0000000e-05   1.0500000e-04
   2.8810000e+03   1.1306132e+01  -3.4864000e-02   2.9335000e-02  -3.0900000e-02  -1.1400000e-04   7.0000000e-05   1.0500000e-04
   2.8820000e+03   1.1310058e+01  -3.4859000e-02  -9.7850000e-03  -9.2700000e-02  -1.1400000e-04   7.0000000e-05   1.0500000e-04
   2.8830000e+03   1.1313983e+01   2.3239000e-02   9.7830000e-03  -1.5450000e-02  -1.1400000e-04   7.0000000e-05   1.0500000e-04
   2.8840000e+03   1.1317910e+01   1.7425000e-02   3.4233000e-02  -2.0600000e-02  -1.1400000e-04   7.0000000e-05   1.0500000e-04
   2.8850000e+03   1.1321834e+01   7.5526000e-02   2.9351000e-02  -1.5450000e-02  -1.1400000e-04   7.0000000e-05   1.0500000e-04
   2.8860000e+03   1.1325759e+01   4.0667000e-02   1.9566000e-02  -2.5750000e-02  -1.1400000e-04   7.0000000e-05   1.0500000e-04
   2.8870000e+03   1.1329685e+01   2.9053000e-02  -1.9556000e-02   5.1500000e-03  -1.1400000e-04   7.0000000e-05   1.0500000e-04
   2.8880000e+03   1.1333611e+01   2.9051000e-02  -4.8860000e-03  -2.5750000e-02  -1.1400000e-04   7.0000000e-05   1.0500000e-04
   2.8890000e+03   1.1337536e+01  -5.8140000e-03   2.9339000e-02   1.0300000e-02  -1.1400000e-04   7.0000000e-05   1.0500000e-04
   2.8900000e+03   1.1341462e+01  -4.0671000e-02   9.7750000e-03   5.1500000e-03  -1.1400000e-04   7.0000000e-05   1.0500000e-04
   2.8910000e+03   1.1345387e+01  -5.8170000e-03   5.3789000e-02   5.1500000e-03  -1.1400000e-04   7.0000000e-05   1.0500000e-04
   2.8920000e+03   1.1349314e+01  -2.9060000e-02   7.8236000e-02  -1.0300000e-02  -1.1400000e-04   7.0000000e-05   1.0500000e-04
   2.8930000e+03   1.1353239e+01   4.6482000e-02  -1.4664000e-02  -1.0300000e-02  -1.1400000e-04   7.0000000e-05   1.0500000e-04
   2.8940000e+03   1.1357165e+01  -4.0665000e-02  -3.4236000e-02   0.0000000e+00  -1.1400000e-04   7.0000000e-05   1.0500000e-04
   2.8950000e+03   1.1361092e+01   2.3235000e-02   3.4233000e-02  -1.0300000e-02  -1.1400000e-04   7.0000000e-05   1.0500000e-04
   2.8960000e+03   1.1365017e+01  -5.8110000e-03   9.7790000e-03  -1.5450000e-02  -1.1400000e-04   7.0000000e-05   1.0500000e-04
   2.8970000e+03   1.1368941e+01   5.2284000e-02   3.9128000e-02  -2.5750000e-02  -1.1400000e-04   7.0000000e-05   1.0500000e-04
   2.8980000e+03   1.1372876e+01   1.1620000e-02   2.0000000e-06  -1.0300000e-02  -1.1400000e-04   7.0000000e-05   1.0500000e-04
   2.8990000e+03   1.1376794e+01  -1.7433000e-02   1.9557000e-02  -6.6950000e-02  -1.1400000e-04   7.0000000e-05   1.0500000e-04
   2.9000000e+03   1.1380718e+01   1.7424000e-02   3.9123000e-02  -1.5450000e-02  -1.1400000e-04   7.0000000e-05   1.0500000e-04
   2.9010000e+03   1.1384644e+01  -3.4861000e-02   9.7750000e-03  -4.1200000e-02  -1.1400000e-04   7.0000000e-05   1.0500000e-04
   2.9020000e+03   1.1388570e+01   4.0668000e-02   1.4675000e-02   5.1500000e-03  -1.1400000e-04   7.0000000e-05   1.0500000e-04
   2.9030000e+03   1.1392496e+01  -1.7427000e-02  -1.9562000e-02  -2.5750000e-02  -1.1400000e-04   7.0000000e-05   1.0500000e-04
   2.9040000e+03   1.1396421e+01   2.9053000e-02  -2.4446000e-02   1.0300000e-02  -1.1400000e-04   7.0000000e-05   1.0500000e-04
   2.9050000e+03   1.1400347e+01   1.7433000e-02  -2.4448000e-02  -1.5450000e-02  -1.1400000e-04   7.0000000e-05   1.0500000e-04
   2.9060000e+03   1.1404272e+01   3.4860000e-02   5.0000000e-06  -5.1500000e-03  -1.1400000e-04   7.0000000e-05   1.0500000e-04
   2.9070000e+03   1.1408198e+01   1.7427000e-02   1.9562000e-02   3.0900000e-02  -1.1400000e-04   7.0000000e-05   1.0500000e-04
   2.9080000e+03   1.1412125e+01  -6.0000000e-06   3.9120000e-02  -1.0300000e-02  -1.1400000e-04   7.0000000e-05   1.0500000e-04
   2.9090000e+03   1.1416050e+01  -4.6484000e-02   2.4443000e-02   1.0300000e-02  -1.1400000e-04   7.0000000e-05   1.0500000e-04
   2.9100000e+03   1.1419976e+01   1.1618000e-02   1.4672000e-02  -3.0900000e-02  -1.1400000e-04   7.0000000e-05   1.0500000e-04
   2.9110000e+03   1.1423902e+01  -1.7431000e-02   4.8870000e-03  -2.5750000e-02  -1.1400000e-04   7.0000000e-05   1.0500000e-04
   2.9120000e+03   1.1427866e+01   4.0668000e-02   1.4676000e-02  -5.1500000e-03  -1.1400000e-04   7.0000000e-05   1.0500000e-04
   2.9130000e+03   1.1431752e+01   5.2291000e-02  -4.8820000e-03   0.0000000e+00  -1.1400000e-04   7.0000000e-05   1.0500000e-04
   2.9140000e+03   1.1435678e+01   0.0000000e+00   0.0000000e+00   0.0000000e+00  -1.1400000e-04   7.0000000e-05   1.0500000e-04
   2.9150000e+03   1.1439603e+01   4.6477000e-02   1.9567000e-02  -3.0900000e-02  -1.1400000e-04   7.0000000e-05   1.0500000e-04
   2.9160000e+03   1.1443529e+01   1.7429000e-02   4.8920000e-03  -2.5750000e-02  -1.1400000e-04   7.0000000e-05   1.0500000e-04
   2.9170000e+03   1.1447454e+01  -1.1623000e-02   1.9558000e-02  -2.5750000e-02  -1.1400000e-04   7.0000000e-05   1.0500000e-04
   2.9180000e+03   1.1451381e+01  -2.0000000e-06   1.4670000e-02  -5.1500000e-02  -1.1400000e-04   7.0000000e-05   1.0500000e-04
   2.9190000e+03   1.1455305e+01  -2.9053000e-02   1.9556000e-02  -1.0300000e-02  -1.1400000e-04   7.0000000e-05   1.0500000e-04
   2.9200000e+03   1.1459231e+01  -1.1623000e-02   1.9558000e-02  -2.0600000e-02  -1.1400000e-04   7.0000000e-05   1.0500000e-04
   2.9210000e+03   1.1463158e+01   1.1613000e-02   5.3792000e-02  -1.0300000e-02  -1.1400000e-04   7.0000000e-05   1.0500000e-04
   2.9220000e+03   1.1467083e+01   4.6473000e-02   4.8907000e-02  -4.1200000e-02  -1.1400000e-04   7.0000000e-05   1.0500000e-04
   2.9230000e+03   1.1471009e+01   1.1621000e-02  -4.8880000e-03   1.5450000e-02  -1.1400000e-04   7.0000000e-05   1.0500000e-04
   2.9240000e+03   1.1474936e+01   2.9054000e-02  -2.4446000e-02   4.1200000e-02  -1.1400000e-04   7.0000000e-05   1.0500000e-04
   2.9250000e+03   1.1478860e+01  -5.8140000e-03   2.9339000e-02   2.0600000e-02  -1.1400000e-04   7.0000000e-05   1.0500000e-04
   2.9260000e+03   1.1482785e+01  -1.7431000e-02   9.7770000e-03   2.0600000e-02  -1.1400000e-04   7.0000000e-05   1.0500000e-04
   2.9270000e+03   1.1486712e+01   3.4853000e-02   4.8905000e-02   5.1500000e-03  -1.1400000e-04   7.0000000e-05   1.0500000e-04
   2.9280000e+03   1.1490636e+01   1.7420000e-02   6.8463000e-02  -3.6050000e-02  -1.1400000e-04   7.0000000e-05   1.0500000e-04
   2.9290000e+03   1.1494561e+01   2.3244000e-02  -2.9337000e-02  -3.0900000e-02  -1.1400000e-04   7.0000000e-05   1.0500000e-04
   2.9300000e+03   1.1498487e+01  -5.8070000e-03  -2.4451000e-02  -2.0600000e-02  -1.1400000e-04   7.0000000e-05   1.0500000e-04
   2.9310000e+03   1.1502414e+01  -5.8150000e-03   3.4229000e-02  -1.0300000e-02  -1.1400000e-04   7.0000000e-05   1.0500000e-04
   2.9320000e+03   1.1506339e+01   2.9047000e-02   2.4454000e-02  -3.0900000e-02  -1.1400000e-04   7.0000000e-05   1.0500000e-04
   2.9330000e+03   1.1510265e+01  -5.8110000e-03   9.7790000e-03  -2.5750000e-02  -1.1400000e-04   7.0000000e-05   1.0500000e-04
   2.9340000e+03   1.1514190e+01  -2.3243000e-02   1.9557000e-02  -1.5450000e-02  -1.1400000e-04   7.0000000e-05   1.0500000e-04
   2.9350000e+03   1.1518116e+01  -5.8090000e-03  -9.7810000e-03  -6.6950000e-02  -1.1400000e-04   7.0000000e-05   1.0500000e-04
   2.9360000e+03   1.1522042e+01  -2.9049000e-02  -9.7840000e-03   5.1500000e-03  -1.1400000e-04   7.0000000e-05   1.0500000e-04
   2.9370000e+03   1.1525969e+01   3.4855000e-02   3.4235000e-02  -4.1200000e-02  -1.1400000e-04   7.0000000e-05   1.0500000e-04
   2.9380000e+03   1.1529894e+01   5.8000000e-03   6.8461000e-02   5.1500000e-03  -1.1400000e-04   7.0000000e-05   1.0500000e-04
   2.9390000e+03   1.1533820e+01   1.7430000e-02   3.0000000e-06  -3.0900000e-02  -1.1400000e-04   7.0000000e-05   1.0500000e-04
   2.9400000e+03   1.1537745e+01  -5.8110000e-03   4.8890000e-03   0.0000000e+00  -1.1400000e-04   7.0000000e-05   1.0500000e-04
   2.9410000e+03   1.1541671e+01   2.9049000e-02   4.8940000e-03  -2.5750000e-02  -1.1400000e-04   7.0000000e-05   1.0500000e-04
   2.9420000e+03   1.1545596e+01   5.8104000e-02  -2.4441000e-02   5.1500000e-03  -1.1400000e-04   7.0000000e-05   1.0500000e-04
   2.9430000e+03   1.1549520e+01   3.4858000e-02   1.4675000e-02   5.1500000e-03  -1.1400000e-04   7.0000000e-05   1.0500000e-04
   2.9440000e+03   1.1553446e+01   3.4863000e-02  -1.9555000e-02   4.6350000e-02  -1.1400000e-04   7.0000000e-05   1.0500000e-04
   2.9450000e+03   1.1557373e+01  -1.7430000e-02  -2.0000000e-06   2.0600000e-02  -1.1400000e-04   7.0000000e-05   1.0500000e-04
   2.9460000e+03   1.1561298e+01   3.4859000e-02   9.7850000e-03  -1.0300000e-02  -1.1400000e-04   7.0000000e-05   1.0500000e-04
   2.9470000e+03   1.1565225e+01  -1.1625000e-02   3.9118000e-02  -1.0300000e-02  -1.1400000e-04   7.0000000e-05   1.0500000e-04
   2.9480000e+03   1.1569150e+01   4.0669000e-02   4.8950000e-03  -1.5450000e-02  -1.1400000e-04   7.0000000e-05   1.0500000e-04
   2.9490000e+03   1.1573075e+01  -3.0000000e-06   2.4450000e-02  -2.5750000e-02  -1.1400000e-04   7.0000000e-05   1.0500000e-04
   2.9500000e+03   1.1577002e+01   1.7427000e-02   2.4452000e-02  -2.0600000e-02  -1.1400000e-04   7.0000000e-05   1.0500000e-04
   2.9510000e+03   1.1580927e+01   2.9048000e-02   1.4674000e-02  -3.0900000e-02  -1.1400000e-04   7.0000000e-05   1.0500000e-04
   2.9520000e+03   1.1584853e+01  -5.8130000e-03   1.9559000e-02  -1.0300000e-02  -1.1400000e-04   7.0000000e-05   1.0500000e-04
   2.9530000e+03   1.1588778e+01   2.9052000e-02  -1.4666000e-02   0.0000000e+00  -1.1400000e-04   7.0000000e-05   1.0500000e-04
   2.9540000e+03   1.1592705e+01   1.1619000e-02   4.8920000e-03  -8.7550000e-02  -1.1400000e-04   7.0000000e-05   1.0500000e-04
   2.9550000e+03   1.1596629e+01   2.9051000e-02  -4.8860000e-03  -1.0300000e-02  -1.1400000e-04   7.0000000e-05   1.0500000e-04
   2.9560000e+03   1.1600556e+01   2.9038000e-02   7.8244000e-02  -5.1500000e-02  -1.1400000e-04   7.0000000e-05   1.0500000e-04
   2.9570000e+03   1.1604480e+01  -2.9059000e-02   5.8676000e-02  -1.5450000e-02  -1.1400000e-04   7.0000000e-05   1.0500000e-04
   2.9580000e+03   1.1608406e+01  -2.3249000e-02   6.3567000e-02  -1.0300000e-02  -1.1400000e-04   7.0000000e-05   1.0500000e-04
   2.9590000e+03   1.1612331e+01   3.0000000e-06  -1.9560000e-02  -2.5750000e-02  -1.1400000e-04   7.0000000e-05   1.0500000e-04
   2.9600000e+03   1.1616257e+01  -4.0665000e-02  -3.4235000e-02   2.0600000e-02  -1.1400000e-04   7.0000000e-05   1.0500000e-04
   2.9610000e+03   1.1620183e+01   4.6478000e-02   1.4676000e-02   2.0600000e-02  -1.1400000e-04   7.0000000e-05   1.0500000e-04
   2.9620000e+03   1.1624116e+01  -1.0000000e-06   4.8900000e-03   3.0900000e-02  -1.1400000e-04   7.0000000e-05   1.0500000e-04
   2.9630000e+03   1.1628034e+01   2.3240000e-02   3.0000000e-06   3.6050000e-02  -1.1400000e-04   7.0000000e-05   1.0500000e-04
   2.9640000e+03   1.1631960e+01  -1.1621000e-02   4.8880000e-03  -2.5750000e-02  -1.1400000e-04   7.0000000e-05   1.0500000e-04
   2.9650000e+03   1.1635886e+01   5.2293000e-02  -1.9552000e-02  -1.5450000e-02  -1.1400000e-04   7.0000000e-05   1.0500000e-04
   2.9660000e+03   1.1639812e+01   3.4860000e-02   5.0000000e-06  -2.5750000e-02  -1.1400000e-04   7.0000000e-05   1.0500000e-04
   2.9670000e+03   1.1643738e+01  -2.3249000e-02   6.3567000e-02  -2.5750000e-02  -1.1400000e-04   7.0000000e-05   1.0500000e-04
   2.9680000e+03   1.1647664e+01   1.7422000e-02   5.3793000e-02  -5.1500000e-03  -1.1400000e-04   7.0000000e-05   1.0500000e-04
   2.9690000e+03   1.1651588e+01  -3.4856000e-02  -2.9345000e-02   0.0000000e+00  -1.1400000e-04   7.0000000e-05   1.0500000e-04
   2.9700000e+03   1.1655515e+01   6.9719000e-02   4.9000000e-03  -3.6050000e-02  -1.1400000e-04   7.0000000e-05   1.0500000e-04
   2.9710000e+03   1.1659440e+01   2.9049000e-02   4.8940000e-03  -3.6050000e-02  -1.1400000e-04   7.0000000e-05   1.0500000e-04
   2.9720000e+03   1.1663364e+01   3.4865000e-02  -3.4225000e-02  -1.0300000e-02  -1.1400000e-04   7.0000000e-05   1.0500000e-04
   2.9730000e+03   1.1667290e+01   2.3237000e-02   1.9563000e-02  -5.6650000e-02  -1.1400000e-04   7.0000000e-05   1.0500000e-04
   2.9740000e+03   1.1671217e+01  -1.7430000e-02  -2.0000000e-06   0.0000000e+00  -1.1400000e-04   7.0000000e-05   1.0500000e-04
   2.9750000e+03   1.1675143e+01   5.8120000e-03  -1.4669000e-02  -2.5750000e-02  -1.1400000e-04   7.0000000e-05   1.0500000e-04
   2.9760000e+03   1.1679068e+01  -1.1620000e-02  -2.0000000e-06   1.0300000e-02  -1.1400000e-04   7.0000000e-05   1.0500000e-04
   2.9770000e+03   1.1682993e+01   1.1620000e-02   2.0000000e-06   5.1500000e-02  -1.1400000e-04   7.0000000e-05   1.0500000e-04
   2.9780000e+03   1.1686919e+01  -5.8160000e-03   4.4009000e-02   1.5450000e-02  -1.1400000e-04   7.0000000e-05   1.0500000e-04
   2.9790000e+03   1.1690845e+01  -6.0000000e-06   3.9120000e-02   2.0600000e-02  -1.1400000e-04   7.0000000e-05   1.0500000e-04
   2.9800000e+03   1.1694771e+01   1.7426000e-02   2.9343000e-02   2.0600000e-02  -1.1400000e-04   7.0000000e-05   1.0500000e-04
   2.9810000e+03   1.1698696e+01   3.4855000e-02   3.4235000e-02   1.0300000e-02  -1.1400000e-04   7.0000000e-05   1.0500000e-04
   2.9820000e+03   1.1702622e+01   1.0000000e-06  -4.8900000e-03   5.1500000e-03  -1.1400000e-04   7.0000000e-05   1.0500000e-04
   2.9830000e+03   1.1706548e+01   1.7425000e-02   3.4233000e-02  -2.0600000e-02  -1.1400000e-04   7.0000000e-05   1.0500000e-04
   2.9840000e+03   1.1710473e+01   1.1619000e-02   9.7820000e-03  -1.5450000e-02  -1.1400000e-04   7.0000000e-05   1.0500000e-04
   2.9850000e+03   1.1714400e+01   1.1617000e-02   1.9562000e-02   0.0000000e+00  -1.1400000e-04   7.0000000e-05   1.0500000e-04
   2.9860000e+03   1.1718324e+01  -1.7436000e-02   4.4007000e-02  -3.6050000e-02  -1.1400000e-04   7.0000000e-05   1.0500000e-04
   2.9870000e+03   1.1722249e+01   4.0664000e-02   4.4015000e-02  -5.1500000e-03  -1.1400000e-04   7.0000000e-05   1.0500000e-04
   2.9880000e+03   1.1726175e+01  -3.4862000e-02   1.4665000e-02  -4.1200000e-02  -1.1400000e-04   7.0000000e-05   1.0500000e-04
   2.9890000e+03   1.1730102e+01  -5.8120000e-03   1.4669000e-02  -3.6050000e-02  -1.1400000e-04   7.0000000e-05   1.0500000e-04
   2.9900000e+03   1.1734027e+01  -4.0669000e-02  -4.8950000e-03  -5.1500000e-02  -1.1400000e-04   7.0000000e-05   1.0500000e-04
   2.9910000e+03   1.1737952e+01   5.2287000e-02   1.9567000e-02   0.0000000e+00  -1.1400000e-04   7.0000000e-05   1.0500000e-04
   2.9920000e+03   1.1741878e+01   1.7426000e-02   2.9342000e-02  -2.0600000e-02  -1.1400000e-04   7.0000000e-05   1.0500000e-04
   2.9930000e+03   1.1745804e+01   6.3904000e-02   4.4019000e-02   2.0600000e-02  -1.1400000e-04   7.0000000e-05   1.0500000e-04
   2.9940000e+03   1.1749729e+01   4.6480000e-02   7.0000000e-06  -3.0900000e-02  -1.1400000e-04   7.0000000e-05   1.0500000e-04
   2.9950000e+03   1.1753655e+01   5.8130000e-03  -1.9559000e-02   1.5450000e-02  -1.1400000e-04   7.0000000e-05   1.0500000e-04
   2.9960000e+03   1.1757582e+01   5.2293000e-02  -1.9552000e-02   4.1200000e-02  -1.1400000e-04   7.0000000e-05   1.0500000e-04
   2.9970000e+03   1.1761506e+01  -3.4865000e-02   3.4225000e-02  -3.0900000e-02  -1.1400000e-04   7.0000000e-05   1.0500000e-04
   2.9980000e+03   1.1765432e+01   3.4852000e-02   5.3795000e-02   3.6050000e-02  -1.1400000e-04   7.0000000e-05   1.0500000e-04
   2.9990000e+03   1.1769359e+01  -5.8160000e-03   4.4009000e-02  -1.0300000e-02  -1.1400000e-04   7.0000000e-05   1.0500000e-04
   3.0000000e+03   1.1773284e+01   1.7428000e-02   1.4673000e-02  -1.0300000e-02  -1.1400000e-04   7.0000000e-05   1.0500000e-04
   3.0010000e+03   1.1777208e+01   6.3914000e-02  -2.9331000e-02  -5.1500000e-03  -1.1400000e-04   7.0000000e-05   1.0500000e-04
   3.0020000e+03   1.1781134e+01  -1.1619000e-02  -4.8920000e-03  -4.6350000e-02  -1.1400000e-04   7.0000000e-05   1.0500000e-04
   3.0030000e+03   1.1785060e+01   2.9050000e-02   4.0000000e-06  -3.0900000e-02  -1.1400000e-04   7.0000000e-05   1.0500000e-04
   3.0040000e+03   1.1788986e+01  -5.0000000e-06   3.9120000e-02   0.0000000e+00  -1.1400000e-04   7.0000000e-05   1.0500000e-04
   3.0050000e+03   1.1792912e+01   2.9050000e-02   4.0000000e-06  -1.0300000e-02  -1.1400000e-04   7.0000000e-05   1.0500000e-04
   3.0060000e+03   1.1796836e+01   1.1622000e-02  -1.4668000e-02  -5.1500000e-03  -1.1400000e-04   7.0000000e-05   1.0500000e-04
   3.0070000e+03   1.1800763e+01  -2.9055000e-02   3.4226000e-02  -3.6050000e-02  -1.1400000e-04   7.0000000e-05   1.0500000e-04
   3.0080000e+03   1.1804688e+01   3.4857000e-02   1.9565000e-02  -2.5750000e-02  -1.1400000e-04   7.0000000e-05   1.0500000e-04
   3.0090000e+03   1.1808616e+01  -2.3243000e-02   1.9557000e-02  -5.6650000e-02  -1.1400000e-04   7.0000000e-05   1.0500000e-04
   3.0100000e+03   1.1812541e+01   2.3233000e-02   4.8903000e-02  -1.0300000e-02  -1.1400000e-04   7.0000000e-05   1.0500000e-04
   3.0110000e+03   1.1816466e+01  -4.6486000e-02   3.9113000e-02  -5.1500000e-02  -1.1400000e-04   7.0000000e-05   1.0500000e-04
   3.0120000e+03   1.1820391e+01   3.4858000e-02   1.4675000e-02   1.0300000e-02  -1.1400000e-04   7.0000000e-05   1.0500000e-04
   3.0130000e+03   1.1824317e+01   5.8070000e-03   1.9561000e-02   3.6050000e-02  -1.1400000e-04   7.0000000e-05   1.0500000e-04
   3.0140000e+03   1.1828242e+01   4.0671000e-02  -9.7740000e-03   0.0000000e+00  -1.1400000e-04   7.0000000e-05   1.0500000e-04
   3.0150000e+03   1.1832200e+01   2.9050000e-02   4.0000000e-06   0.0000000e+00  -1.1400000e-04   7.0000000e-05   1.0500000e-04
   3.0160000e+03   1.1836093e+01   1.1619000e-02   9.7820000e-03  -1.5450000e-02  -1.1400000e-04   7.0000000e-05   1.0500000e-04
   3.0170000e+03   1.1840020e+01   5.8090000e-03   4.8910000e-03   2.0600000e-02  -1.1400000e-04   7.0000000e-05   1.0500000e-04
   3.0180000e+03   1.1843945e+01  -3.4861000e-02   9.7750000e-03   1.5450000e-02  -1.1400000e-04   7.0000000e-05   1.0500000e-04
   3.0190000e+03   1.1847871e+01  -5.2290000e-02  -7.0000000e-06   1.5450000e-02  -1.1400000e-04   7.0000000e-05   1.0500000e-04
   3.0200000e+03   1.1851797e+01  -5.0000000e-06   3.4230000e-02   5.1500000e-03  -1.1400000e-04   7.0000000e-05   1.0500000e-04
   3.0210000e+03   1.1855721e+01  -3.4861000e-02   4.8850000e-03  -2.5750000e-02  -1.1400000e-04   7.0000000e-05   1.0500000e-04
   3.0220000e+03   1.1859648e+01  -1.7438000e-02   5.3787000e-02  -4.6350000e-02  -1.1400000e-04   7.0000000e-05   1.0500000e-04
   3.0230000e+03   1.1863573e+01  -1.7442000e-02   8.3127000e-02  -4.6350000e-02  -1.1400000e-04   7.0000000e-05   1.0500000e-04
   3.0240000e+03   1.1867499e+01  -5.8099000e-02  -4.8990000e-03  -3.6050000e-02  -1.1400000e-04   7.0000000e-05   1.0500000e-04
   3.0250000e+03   1.1871426e+01   2.3245000e-02  -3.4227000e-02  -2.5750000e-02  -1.1400000e-04   7.0000000e-05   1.0500000e-04
   3.0260000e+03   1.1875374e+01  -2.9047000e-02  -1.9564000e-02  -4.1200000e-02  -1.1400000e-04   7.0000000e-05   1.0500000e-04
   3.0270000e+03   1.1879276e+01   7.5531000e-02  -9.7690000e-03  -5.1500000e-03  -1.1400000e-04   7.0000000e-05   1.0500000e-04
   3.0280000e+03   1.1883203e+01   2.9050000e-02   4.0000000e-06  -6.6950000e-02  -1.1400000e-04   7.0000000e-05   1.0500000e-04
   3.0290000e+03   1.1887126e+01  -5.8160000e-03   3.9119000e-02   5.1500000e-03  -1.1400000e-04   7.0000000e-05   1.0500000e-04
   3.0300000e+03   1.1891052e+01   2.9051000e-02  -4.8860000e-03   5.6650000e-02  -1.1400000e-04   7.0000000e-05   1.0500000e-04
   3.0310000e+03   1.1894978e+01  -5.8100000e-03  -1.0000000e-06  -1.0300000e-02  -1.1400000e-04   7.0000000e-05   1.0500000e-04
   3.0320000e+03   1.1898905e+01  -2.3237000e-02  -1.9563000e-02   2.0600000e-02  -1.1400000e-04   7.0000000e-05   1.0500000e-04
   3.0330000e+03   1.1902830e+01  -2.9061000e-02   8.3126000e-02  -5.1500000e-03  -1.1400000e-04   7.0000000e-05   1.0500000e-04
   3.0340000e+03   1.1906755e+01  -1.1628000e-02   6.3568000e-02  -1.5450000e-02  -1.1400000e-04   7.0000000e-05   1.0500000e-04
   3.0350000e+03   1.1910680e+01  -3.0000000e-06   1.9560000e-02  -2.0600000e-02  -1.1400000e-04   7.0000000e-05   1.0500000e-04
   3.0360000e+03   1.1914607e+01   2.3238000e-02   1.4673000e-02  -1.5450000e-02  -1.1400000e-04   7.0000000e-05   1.0500000e-04
   3.0370000e+03   1.1918532e+01   1.7434000e-02  -2.4447000e-02   5.1500000e-03  -1.1400000e-04   7.0000000e-05   1.0500000e-04
   3.0380000e+03   1.1922459e+01  -2.3239000e-02  -9.7830000e-03   1.0300000e-02  -1.1400000e-04   7.0000000e-05   1.0500000e-04
   3.0390000e+03   1.1926384e+01   1.1614000e-02   3.9122000e-02   1.0300000e-02  -1.1400000e-04   7.0000000e-05   1.0500000e-04
   3.0400000e+03   1.1930310e+01  -4.0672000e-02   1.4664000e-02  -2.5750000e-02  -1.1400000e-04   7.0000000e-05   1.0500000e-04
   3.0410000e+03   1.1934235e+01  -1.1624000e-02   2.4448000e-02  -2.5750000e-02  -1.1400000e-04   7.0000000e-05   1.0500000e-04
   3.0420000e+03   1.1938161e+01  -2.3240000e-02  -3.0000000e-06  -2.0600000e-02  -1.1400000e-04   7.0000000e-05   1.0500000e-04
   3.0430000e+03   1.1942086e+01   1.1613000e-02   4.8902000e-02  -6.6950000e-02  -1.1400000e-04   7.0000000e-05   1.0500000e-04
   3.0440000e+03   1.1946011e+01   1.1613000e-02   4.8902000e-02  -3.0900000e-02  -1.1400000e-04   7.0000000e-05   1.0500000e-04
   3.0450000e+03   1.1949937e+01  -3.4862000e-02   1.4665000e-02  -3.0900000e-02  -1.1400000e-04   7.0000000e-05   1.0500000e-04
   3.0460000e+03   1.1953863e+01   2.9045000e-02   3.9124000e-02  -1.0300000e-02  -1.1400000e-04   7.0000000e-05   1.0500000e-04
   3.0470000e+03   1.1957788e+01  -4.6483000e-02   2.4444000e-02  -3.0900000e-02  -1.1400000e-04   7.0000000e-05   1.0500000e-04
   3.0480000e+03   1.1961716e+01   5.8100000e-02   8.0000000e-06  -2.0600000e-02  -1.1400000e-04   7.0000000e-05   1.0500000e-04
   3.0490000e+03   1.1965641e+01  -1.1619000e-02  -4.8920000e-03   1.0300000e-02  -1.1400000e-04   7.0000000e-05   1.0500000e-04
   3.0500000e+03   1.1969565e+01   5.2294000e-02  -2.4442000e-02   2.5750000e-02  -1.1400000e-04   7.0000000e-05   1.0500000e-04
   3.0510000e+03   1.1973491e+01   1.7431000e-02  -4.8870000e-03   3.6050000e-02  -1.1400000e-04   7.0000000e-05   1.0500000e-04
   3.0520000e+03   1.1977418e+01   5.2286000e-02   2.4458000e-02   4.1200000e-02  -1.1400000e-04   7.0000000e-05   1.0500000e-04
   3.0530000e+03   1.1981343e+01  -1.1625000e-02   3.4228000e-02   1.5450000e-02  -1.1400000e-04   7.0000000e-05   1.0500000e-04
   3.0540000e+03   1.1985269e+01  -3.4861000e-02   4.8850000e-03  -5.1500000e-03  -1.1400000e-04   7.0000000e-05   1.0500000e-04
   3.0550000e+03   1.1989194e+01  -3.0000000e-06   1.9560000e-02  -3.0900000e-02  -1.1400000e-04   7.0000000e-05   1.0500000e-04
   3.0560000e+03   1.1993120e+01   1.1616000e-02   2.9342000e-02  -5.1500000e-03  -1.1400000e-04   7.0000000e-05   1.0500000e-04
   3.0570000e+03   1.1997046e+01  -1.0000000e-06   4.8900000e-03  -5.1500000e-03  -1.1400000e-04   7.0000000e-05   1.0500000e-04
   3.0580000e+03   1.2000970e+01   1.1614000e-02   4.4012000e-02  -2.0600000e-02  -1.1400000e-04   7.0000000e-05   1.0500000e-04
   3.0590000e+03   1.2004896e+01   2.9043000e-02   4.8904000e-02  -3.0900000e-02  -1.1400000e-04   7.0000000e-05   1.0500000e-04
   3.0600000e+03   1.2008821e+01  -1.1617000e-02  -2.4452000e-02  -2.5750000e-02  -1.1400000e-04   7.0000000e-05   1.0500000e-04
   3.0610000e+03   1.2012748e+01   5.8150000e-03  -3.9119000e-02  -6.1800000e-02  -1.1400000e-04   7.0000000e-05   1.0500000e-04
   3.0620000e+03   1.2016674e+01   6.3912000e-02  -1.4661000e-02  -3.6050000e-02  -1.1400000e-04   7.0000000e-05   1.0500000e-04
   3.0630000e+03   1.2020599e+01   2.3238000e-02   1.4673000e-02  -1.0300000e-02  -1.1400000e-04   7.0000000e-05   1.0500000e-04
   3.0640000e+03   1.2024524e+01   4.6477000e-02   2.4456000e-02  -3.6050000e-02  -1.1400000e-04   7.0000000e-05   1.0500000e-04
   3.0650000e+03   1.2028450e+01   5.8040000e-03   3.9121000e-02   3.0900000e-02  -1.1400000e-04   7.0000000e-05   1.0500000e-04
   3.0660000e+03   1.2032376e+01   5.2288000e-02   1.4678000e-02   4.6350000e-02  -1.1400000e-04   7.0000000e-05   1.0500000e-04
   3.0670000e+03   1.2036302e+01   1.1621000e-02  -9.7780000e-03  -5.1500000e-03  -1.1400000e-04   7.0000000e-05   1.0500000e-04
   3.0680000e+03   1.2040229e+01  -1.1619000e-02  -9.7820000e-03   1.5450000e-02  -1.1400000e-04   7.0000000e-05   1.0500000e-04
   3.0690000e+03   1.2044154e+01  -2.9057000e-02   4.8896000e-02  -2.5750000e-02  -1.1400000e-04   7.0000000e-05   1.0500000e-04
   3.0700000e+03   1.2048079e+01  -5.8106000e-02   4.4001000e-02   3.0900000e-02  -1.1400000e-04   7.0000000e-05   1.0500000e-04
   3.0710000e+03   1.2052005e+01  -4.0670000e-02  -6.0000000e-06  -1.0300000e-02  -1.1400000e-04   7.0000000e-05   1.0500000e-04
   3.0720000e+03   1.2055930e+01  -1.7434000e-02   2.9337000e-02   0.0000000e+00  -1.1400000e-04   7.0000000e-05   1.0500000e-04
   3.0730000e+03   1.2059855e+01  -3.4861000e-02   4.8850000e-03   1.0300000e-02  -1.1400000e-04   7.0000000e-05   1.0500000e-04
   3.0740000e+03   1.2063781e+01  -2.3242000e-02   1.4667000e-02  -2.0600000e-02  -1.1400000e-04   7.0000000e-05   1.0500000e-04
   3.0750000e+03   1.2067707e+01   5.8130000e-03  -1.9559000e-02  -2.0600000e-02  -1.1400000e-04   7.0000000e-05   1.0500000e-04
   3.0760000e+03   1.2071632e+01   5.8110000e-03  -4.8890000e-03   0.0000000e+00  -1.1400000e-04   7.0000000e-05   1.0500000e-04
   3.0770000e+03   1.2075558e+01   4.0671000e-02  -9.7750000e-03  -2.5750000e-02  -1.1400000e-04   7.0000000e-05   1.0500000e-04
   3.0780000e+03   1.2079483e+01   2.9053000e-02  -1.9556000e-02   1.5450000e-02  -1.1400000e-04   7.0000000e-05   1.0500000e-04
   3.0790000e+03   1.2083409e+01  -1.1626000e-02   3.9118000e-02  -3.6050000e-02  -1.1400000e-04   7.0000000e-05   1.0500000e-04
   3.0800000e+03   1.2087335e+01   1.1614000e-02   4.4012000e-02  -1.5450000e-02  -1.1400000e-04   7.0000000e-05   1.0500000e-04
   3.0810000e+03   1.2091262e+01   3.4857000e-02   1.9565000e-02  -6.6950000e-02  -1.1400000e-04   7.0000000e-05   1.0500000e-04
   3.0820000e+03   1.2095187e+01  -1.1626000e-02   4.4008000e-02  -6.6950000e-02  -1.1400000e-04   7.0000000e-05   1.0500000e-04
   3.0830000e+03   1.2099113e+01   2.9045000e-02   3.4234000e-02   3.0900000e-02  -1.1400000e-04   7.0000000e-05   1.0500000e-04
   3.0840000e+03   1.2103038e+01  -1.7434000e-02   2.9337000e-02  -1.5450000e-02  -1.1400000e-04   7.0000000e-05   1.0500000e-04
   3.0850000e+03   1.2106964e+01   4.0667000e-02   1.9566000e-02   2.5750000e-02  -1.1400000e-04   7.0000000e-05   1.0500000e-04
   3.0860000e+03   1.2110890e+01   2.9049000e-02   4.8940000e-03   1.0300000e-02  -1.1400000e-04   7.0000000e-05   1.0500000e-04
   3.0870000e+03   1.2114814e+01   2.9050000e-02   4.0000000e-06   2.5750000e-02  -1.1400000e-04   7.0000000e-05   1.0500000e-04
   3.0880000e+03   1.2118740e+01   5.8080000e-03   1.4671000e-02   1.0300000e-02  -1.1400000e-04   7.0000000e-05   1.0500000e-04
   3.0890000e+03   1.2122665e+01   1.7423000e-02   5.3792000e-02   2.5750000e-02  -1.1400000e-04   7.0000000e-05   1.0500000e-04
   3.0900000e+03   1.2126596e+01   6.3907000e-02   1.9569000e-02  -2.5750000e-02  -1.1400000e-04   7.0000000e-05   1.0500000e-04
   3.0910000e+03   1.2130518e+01   6.0000000e-06  -4.4010000e-02   2.0600000e-02  -1.1400000e-04   7.0000000e-05   1.0500000e-04
   3.0920000e+03   1.2134443e+01   1.0458000e-01   1.4000000e-05  -1.5450000e-02  -1.1400000e-04   7.0000000e-05   1.0500000e-04
   3.0930000e+03   1.2138368e+01  -2.3241000e-02   9.7770000e-03  -1.5450000e-02  -1.1400000e-04   7.0000000e-05   1.0500000e-04
   3.0940000e+03   1.2142294e+01   5.8000000e-03   6.8461000e-02  -1.5450000e-02  -1.1400000e-04   7.0000000e-05   1.0500000e-04
   3.0950000e+03   1.2146220e+01  -4.0682000e-02   7.8234000e-02  -3.6050000e-02  -1.1400000e-04   7.0000000e-05   1.0500000e-04
   3.0960000e+03   1.2150146e+01   1.1623000e-02  -1.9558000e-02  -5.6650000e-02  -1.1400000e-04   7.0000000e-05   1.0500000e-04
   3.0970000e+03   1.2154073e+01  -5.2290000e-02  -8.0000000e-06  -4.1200000e-02  -1.1400000e-04   7.0000000e-05   1.0500000e-04
   3.0980000e+03   1.2157997e+01  -3.4861000e-02   4.8850000e-03  -5.1500000e-02  -1.1400000e-04   7.0000000e-05   1.0500000e-04
   3.0990000e+03   1.2161922e+01  -2.9054000e-02   2.4446000e-02   2.0600000e-02  -1.1400000e-04   7.0000000e-05   1.0500000e-04
   3.1000000e+03   1.2165849e+01   1.7423000e-02   4.8903000e-02  -2.0600000e-02  -1.1400000e-04   7.0000000e-05   1.0500000e-04
[truncated: 49,416,289 more chars]
