# Supplementary material for: Delays in Admittance-Controlled Haptic Devices Make Simulated Masses Feel Heavier
Source: PLoS One. 2015 Sep 11;10(9):e0138023. doi: 10.1371/journal.pone.0138023 (PMC4567313; doi:10.1371/journal.pone.0138023)
Supplement: S2 Appendix — (ZIP) [file pone.0138023.s002.zip › Data_subject8-14/Duw_pp9.txt]

{'ScanNr','Time','ForceX','ForceY','ForceZ','PosX','PosY','PosZ'}
   1.0000000e+00   1.9100000e-04   2.3378000e-02  -2.1514500e-01  -1.1845000e-01   3.0100000e-04   3.0100000e-04  -3.0100000e-04
   2.0000000e+00   4.0790000e-03   3.4971000e-02  -1.7601800e-01  -1.3390000e-01   2.9900000e-04   2.9900000e-04  -2.9900000e-04
   3.0000000e+00   8.0060000e-03  -1.1552000e-02  -1.0758700e-01  -2.0085000e-01   2.9700000e-04   2.9700000e-04  -2.9700000e-04
   4.0000000e+00   1.1933000e-02  -2.8989000e-02  -9.7818000e-02  -1.0815000e-01   2.9500000e-04   2.9500000e-04  -2.9500000e-04
   5.0000000e+00   1.5858000e-02   3.4921000e-02  -9.7778000e-02   5.1500000e-03   2.9400000e-04   2.9400000e-04  -2.9400000e-04
   6.0000000e+00   1.9785000e-02   4.0741000e-02  -1.1244400e-01   5.6650000e-02   2.9200000e-04   2.9200000e-04  -2.9200000e-04
   7.0000000e+00   2.3710000e-02  -1.1611000e-02  -1.4677000e-02   6.6950000e-02   2.9000000e-04   2.9100000e-04  -2.9000000e-04
   8.0000000e+00   2.7636000e-02   1.7341000e-02   1.4182100e-01   8.7550000e-02   2.8900000e-04   2.8900000e-04  -2.8900000e-04
   9.0000000e+00   3.1561000e-02   1.1509000e-02   1.7604700e-01  -3.0900000e-02   2.8700000e-04   2.8800000e-04  -2.8800000e-04
   1.0000000e+01   3.5490000e-02  -8.9485400e-01   1.8527000e-01  -8.2400000e-02   2.8600000e-04   2.8600000e-04  -2.8600000e-04
   1.1000000e+01   3.9414000e-02  -2.9200000e-02   2.4448200e-01  -4.1200000e-02   2.8500000e-04   2.8500000e-04  -2.8500000e-04
   1.2000000e+01   4.3338000e-02  -9.3000000e-05   1.5159000e-01  -1.0300000e-01   2.8300000e-04   2.8400000e-04  -2.8400000e-04
   1.3000000e+01   4.7264000e-02   3.4743000e-02   1.9073100e-01  -9.2700000e-02   2.8200000e-04   2.8200000e-04  -2.8200000e-04
   1.4000000e+01   5.1190000e-02   8.1217000e-02   2.0054000e-01  -4.1200000e-02   2.8100000e-04   2.8100000e-04  -2.8100000e-04
   1.5000000e+01   5.5116000e-02  -5.9510000e-03   2.3471600e-01   3.6050000e-02   2.8000000e-04   2.8000000e-04  -2.8000000e-04
   1.6000000e+01   5.9041000e-02   3.4763000e-02   1.6139100e-01   0.0000000e+00   2.7900000e-04   2.7900000e-04  -2.7900000e-04
   1.7000000e+01   6.2966000e-02   4.0641000e-02   4.8924000e-02  -2.5750000e-02   2.7800000e-04   2.7800000e-04  -2.7800000e-04
   1.8000000e+01   6.6893000e-02   5.8143000e-02  -7.3316000e-02  -5.1500000e-03   2.7700000e-04   2.7700000e-04  -2.7700000e-04
   1.9000000e+01   7.0818000e-02  -2.8990000e-02  -1.0270700e-01  -1.0300000e-02   2.7600000e-04   2.7600000e-04  -2.7600000e-04
   2.0000000e+01   7.4745000e-02   9.3033000e-02  -1.2708700e-01  -2.5750000e-02   2.7500000e-04   2.7500000e-04  -2.7500000e-04
   2.1000000e+01   7.8671000e-02   1.1679000e-02  -1.0268300e-01  -7.2100000e-02   2.7400000e-04   2.7400000e-04  -2.7400000e-04
   2.2000000e+01   8.2596000e-02   1.7534000e-02  -1.8092000e-01  -4.1200000e-02   2.7300000e-04   2.7300000e-04  -2.7300000e-04
   2.3000000e+01   8.6521000e-02   1.1000000e-04  -1.9071000e-01  -6.1800000e-02   2.7200000e-04   2.7200000e-04  -2.7200000e-04
   2.4000000e+01   9.0447000e-02   7.5656000e-02  -2.2000700e-01   2.5750000e-02   2.7100000e-04   2.7200000e-04  -2.7100000e-04
   2.5000000e+01   9.4373000e-02   5.8193000e-02  -1.6133700e-01  -2.0600000e-02   2.7100000e-04   2.7100000e-04  -2.7100000e-04
   2.6000000e+01   9.8297000e-02   2.5000000e-05  -4.4010000e-02  -2.0600000e-02   2.7000000e-04   2.7000000e-04  -2.7000000e-04
   2.7000000e+01   1.0222300e-01  -5.7960000e-03  -2.4453000e-02  -2.5750000e-02   2.6900000e-04   2.6900000e-04  -2.6900000e-04
   2.8000000e+01   1.0614800e-01   4.0656000e-02   2.4473000e-02  -8.2400000e-02   2.6800000e-04   2.6900000e-04  -2.6900000e-04
   2.9000000e+01   1.1007500e-01   5.2265000e-02   4.4039000e-02  -4.1200000e-02   2.6800000e-04   2.6800000e-04  -2.6800000e-04
   3.0000000e+01   1.1400100e-01  -1.1680000e-02   1.0757300e-01  -5.1500000e-02   2.6700000e-04   2.6700000e-04  -2.6700000e-04
   3.1000000e+01   1.1792500e-01   1.1551000e-02   1.2225700e-01   2.0600000e-02   2.6700000e-04   2.6700000e-04  -2.6700000e-04
   3.2000000e+01   1.2185100e-01   5.2194000e-02   1.7117900e-01  -8.7550000e-02   2.6600000e-04   2.6600000e-04  -2.6600000e-04
   3.3000000e+01   1.2577800e-01   6.9646000e-02   1.3206900e-01   5.1500000e-03   2.6500000e-04   2.6600000e-04  -2.6600000e-04
   3.4000000e+01   1.2970300e-01  -1.7512000e-02   1.4669000e-01  -3.0900000e-02   2.6500000e-04   2.6500000e-04  -2.6500000e-04
   3.5000000e+01   1.3362900e-01  -2.2000000e-05   3.9120000e-02  -8.7550000e-02   2.6400000e-04   2.6500000e-04  -2.6400000e-04
   3.6000000e+01   1.3755600e-01   3.4844000e-02   2.9360000e-02  -7.7250000e-02   2.6400000e-04   2.6400000e-04  -2.6400000e-04
   3.7000000e+01   1.4148100e-01   1.7422000e-02   1.4680000e-02  -8.2400000e-02   2.6300000e-04   2.6400000e-04  -2.6300000e-04
   3.8000000e+01   1.4540600e-01  -1.7460000e-02   5.3780000e-02  -7.2100000e-02   2.6300000e-04   2.6300000e-04  -2.6300000e-04
   3.9000000e+01   1.4933200e-01   8.7120000e-02   5.3839000e-02  -4.1200000e-02   2.6200000e-04   2.6300000e-04  -2.6300000e-04
   4.0000000e+01   1.5325700e-01   6.3891000e-02   3.4266000e-02  -5.1500000e-03   2.6200000e-04   2.6200000e-04  -2.6200000e-04
   4.1000000e+01   1.5718200e-01   1.7435000e-02  -9.7700000e-03  -2.5750000e-02   2.6200000e-04   2.6200000e-04  -2.6200000e-04
   4.2000000e+01   1.6110800e-01   5.8240000e-03  -2.4447000e-02   2.0600000e-02   2.6100000e-04   2.6200000e-04  -2.6100000e-04
   4.3000000e+01   1.6508100e-01   6.9745000e-02  -4.3971000e-02  -1.0300000e-02   2.6100000e-04   2.6100000e-04  -2.6100000e-04
   4.4000000e+01   1.6900100e-01   5.8114000e-02  -2.4417000e-02  -6.1800000e-02   2.6000000e-04   2.6100000e-04  -2.6100000e-04
   4.5000000e+01   1.7288700e-01  -1.7468000e-02   6.8450000e-02  -4.6350000e-02   2.6000000e-04   2.6000000e-04  -2.6000000e-04
   4.6000000e+01   1.7681400e-01  -2.9050000e-02  -1.6000000e-05  -6.1800000e-02   2.6000000e-04   2.6000000e-04  -2.6000000e-04
   4.7000000e+01   1.8073800e-01   1.1650000e-02  -5.3783000e-02  -1.1845000e-01   2.5900000e-04   2.6000000e-04  -2.6000000e-04
   4.8000000e+01   1.8466100e-01   3.4898000e-02  -6.8440000e-02  -5.6650000e-02   2.5900000e-04   2.5900000e-04  -2.5900000e-04
   4.9000000e+01   1.8859900e-01  -3.4813000e-02  -8.3150000e-02   1.0300000e-02   2.5900000e-04   2.5900000e-04  -2.5900000e-04
   5.0000000e+01   1.9257000e-01   3.4868000e-02  -1.4650000e-02   5.1500000e-03   2.5900000e-04   2.5900000e-04  -2.5900000e-04
   5.1000000e+01   1.9644200e-01   3.4885000e-02  -4.3990000e-02   0.0000000e+00   2.5800000e-04   2.5900000e-04  -2.5800000e-04
   5.2000000e+01   2.0036800e-01   5.8108000e-02  -1.4637000e-02   4.1200000e-02   2.5800000e-04   2.5800000e-04  -2.5800000e-04
   5.3000000e+01   2.0429300e-01  -5.0000000e-06   9.7800000e-03  -6.6950000e-02   2.5800000e-04   2.5800000e-04  -2.5800000e-04
   5.4000000e+01   2.0821800e-01   4.6483000e-02  -4.8650000e-03  -3.0900000e-02   2.5800000e-04   2.5800000e-04  -2.5800000e-04
   5.5000000e+01   2.1214200e-01   4.0649000e-02   3.9142000e-02  -1.0815000e-01   2.5700000e-04   2.5800000e-04  -2.5700000e-04
   5.6000000e+01   2.1606900e-01  -5.8100000e-03  -3.0000000e-06  -9.7850000e-02   2.5700000e-04   2.5700000e-04  -2.5700000e-04
   5.7000000e+01   2.1999500e-01   2.3208000e-02   5.8693000e-02  -8.7550000e-02   2.5700000e-04   2.5700000e-04  -2.5700000e-04
   5.8000000e+01   2.2392000e-01   4.0665000e-02   9.8020000e-03  -2.0600000e-02   2.5700000e-04   2.5700000e-04  -2.5700000e-04
   5.9000000e+01   2.2784700e-01   5.2263000e-02   4.8929000e-02   0.0000000e+00   2.5600000e-04   2.5700000e-04  -2.5700000e-04
   6.0000000e+01   2.3177100e-01  -1.7459000e-02   5.3780000e-02  -5.1500000e-02   2.5600000e-04   2.5700000e-04  -2.5600000e-04
   6.1000000e+01   2.3569700e-01   1.1561000e-02   1.0758600e-01  -5.1500000e-03   2.5600000e-04   2.5600000e-04  -2.5600000e-04
   6.2000000e+01   2.3962300e-01   2.8970000e-02   1.4671600e-01  -5.6650000e-02   2.5600000e-04   2.5600000e-04  -2.5600000e-04
   6.3000000e+01   2.4354900e-01   2.8978000e-02   1.3204600e-01  -5.1500000e-02   2.5600000e-04   2.5600000e-04  -2.5600000e-04
   6.4000000e+01   2.4747500e-01  -2.9109000e-02   1.0756400e-01  -1.5450000e-02   2.5500000e-04   2.5600000e-04  -2.5600000e-04
   6.5000000e+01   2.5140100e-01   4.0627000e-02   7.8262000e-02  -5.1500000e-02   2.5500000e-04   2.5600000e-04  -2.5500000e-04
   6.6000000e+01   2.5532600e-01   4.0624000e-02   8.3152000e-02  -4.6350000e-02   2.5500000e-04   2.5600000e-04  -2.5500000e-04
   6.7000000e+01   2.5925100e-01   9.8749000e-02   3.9174000e-02  -6.6950000e-02   2.5500000e-04   2.5500000e-04  -2.5500000e-04
   6.8000000e+01   2.6317800e-01  -2.9000000e-05   5.3790000e-02   0.0000000e+00   2.5500000e-04   2.5500000e-04  -2.5500000e-04
   6.9000000e+01   2.6710200e-01   5.2303000e-02  -2.4422000e-02  -5.1500000e-02   2.5500000e-04   2.5500000e-04  -2.5500000e-04
   7.0000000e+01   2.7102700e-01   4.0717000e-02  -8.7998000e-02  -3.6050000e-02   2.5500000e-04   2.5500000e-04  -2.5500000e-04
   7.1000000e+01   2.7495300e-01   8.7215000e-02  -1.2220300e-01   0.0000000e+00   2.5400000e-04   2.5500000e-04  -2.5500000e-04
   7.2000000e+01   2.7888000e-01  -1.1560000e-02  -1.1247600e-01  -1.5450000e-02   2.5400000e-04   2.5500000e-04  -2.5400000e-04
   7.3000000e+01   2.8280500e-01   2.3298000e-02  -1.0756800e-01  -3.0900000e-02   2.5400000e-04   2.5500000e-04  -2.5400000e-04
   7.4000000e+01   2.8673100e-01   5.2332000e-02  -7.8212000e-02  -5.1500000e-02   2.5400000e-04   2.5400000e-04  -2.5400000e-04
   7.5000000e+01   2.9065600e-01  -2.3211000e-02  -5.3802000e-02  -2.0600000e-02   2.5400000e-04   2.5400000e-04  -2.5400000e-04
   7.6000000e+01   2.9458200e-01  -1.0000000e-05   1.9560000e-02  -8.7550000e-02   2.5400000e-04   2.5400000e-04  -2.5400000e-04
   7.7000000e+01   2.9850900e-01   3.4852000e-02   1.4689000e-02  -1.5450000e-02   2.5400000e-04   2.5400000e-04  -2.5400000e-04
   7.8000000e+01   3.0243400e-01   5.2259000e-02   5.8708000e-02  -3.6050000e-02   2.5400000e-04   2.5400000e-04  -2.5400000e-04
   7.9000000e+01   3.0638200e-01  -2.9074000e-02   4.3994000e-02  -1.0815000e-01   2.5400000e-04   2.5400000e-04  -2.5400000e-04
   8.0000000e+01   3.1028400e-01   1.7378000e-02   9.7809000e-02  -3.6050000e-02   2.5400000e-04   2.5400000e-04  -2.5400000e-04
   8.1000000e+01   3.1421000e-01   1.7365000e-02   1.2225900e-01  -7.7250000e-02   2.5300000e-04   2.5400000e-04  -2.5400000e-04
   8.2000000e+01   3.1813700e-01   6.3863000e-02   8.8054000e-02  -2.5750000e-02   2.5300000e-04   2.5400000e-04  -2.5300000e-04
   8.3000000e+01   3.2206300e-01  -5.2353000e-02   1.1733200e-01  -1.0300000e-02   2.5300000e-04   2.5400000e-04  -2.5300000e-04
   8.4000000e+01   3.2598700e-01   4.6417000e-02   1.1738500e-01   5.1500000e-03   2.5300000e-04   2.5400000e-04  -2.5300000e-04
   8.5000000e+01   3.2991300e-01   4.0618000e-02   9.7822000e-02  -5.6650000e-02   2.5300000e-04   2.5300000e-04  -2.5300000e-04
   8.6000000e+01   3.3383900e-01   6.3855000e-02   1.0272400e-01  -1.5450000e-02   2.5300000e-04   2.5300000e-04  -2.5300000e-04
   8.7000000e+01   3.3776400e-01  -1.7461000e-02   5.8671000e-02  -2.5750000e-02   2.5300000e-04   2.5300000e-04  -2.5300000e-04
   8.8000000e+01   3.4169000e-01   4.6464000e-02   2.9365000e-02  -9.7850000e-02   2.5300000e-04   2.5300000e-04  -2.5300000e-04
   8.9000000e+01   3.4561600e-01   1.7430000e-02   9.0000000e-06  -4.6350000e-02   2.5300000e-04   2.5300000e-04  -2.5300000e-04
   9.0000000e+01   3.4954100e-01  -1.1602000e-02  -3.4236000e-02  -5.1500000e-02   2.5300000e-04   2.5300000e-04  -2.5300000e-04
   9.1000000e+01   3.5346700e-01  -2.9063000e-02   2.4434000e-02  -5.1500000e-03   2.5300000e-04   2.5300000e-04  -2.5300000e-04
   9.2000000e+01   3.5739300e-01   3.4876000e-02  -2.9321000e-02  -3.0900000e-02   2.5300000e-04   2.5300000e-04  -2.5300000e-04
   9.3000000e+01   3.6131800e-01   6.3936000e-02  -4.8866000e-02   1.5450000e-02   2.5300000e-04   2.5300000e-04  -2.5300000e-04
   9.4000000e+01   3.6524400e-01  -2.3211000e-02  -5.3802000e-02  -4.1200000e-02   2.5300000e-04   2.5300000e-04  -2.5300000e-04
   9.5000000e+01   3.6917000e-01  -5.7730000e-03  -6.8463000e-02  -4.6350000e-02   2.5300000e-04   2.5300000e-04  -2.5300000e-04
   9.6000000e+01   3.7309500e-01   3.4876000e-02  -2.9321000e-02  -5.1500000e-03   2.5200000e-04   2.5300000e-04  -2.5300000e-04
   9.7000000e+01   3.7702200e-01   5.8103000e-02  -4.8590000e-03  -7.2100000e-02   2.5200000e-04   2.5300000e-04  -2.5300000e-04
   9.8000000e+01   3.8094500e-01  -4.0686000e-02   2.9318000e-02  -6.6950000e-02   2.5200000e-04   2.5300000e-04  -2.5300000e-04
   9.9000000e+01   3.8487100e-01   5.7730000e-03   6.8463000e-02  -6.6950000e-02   2.5200000e-04   2.5300000e-04  -2.5200000e-04
   1.0000000e+02   3.8879700e-01   1.7420000e-02   1.9569000e-02  -1.2875000e-01   2.5200000e-04   2.5300000e-04  -2.5200000e-04
   1.0100000e+02   3.9272300e-01   8.1298000e-02   7.8283000e-02  -5.6650000e-02   2.5200000e-04   2.5300000e-04  -2.5200000e-04
   1.0200000e+02   3.9664900e-01  -3.4891000e-02   5.8661000e-02   4.1200000e-02   2.5200000e-04   2.5300000e-04  -2.5200000e-04
   1.0300000e+02   4.0057400e-01   2.3219000e-02   3.9132000e-02  -1.5450000e-02   2.5200000e-04   2.5300000e-04  -2.5200000e-04
   1.0400000e+02   4.0450100e-01   1.7409000e-02   3.9129000e-02  -1.0300000e-02   2.5200000e-04   2.5300000e-04  -2.5200000e-04
   1.0500000e+02   4.0842500e-01   7.5509000e-02   3.9160000e-02   5.1500000e-03   2.5200000e-04   2.5200000e-04  -2.5200000e-04
   1.0600000e+02   4.1235200e-01  -2.3266000e-02   4.8888000e-02  -3.6050000e-02   2.5200000e-04   2.5200000e-04  -2.5200000e-04
   1.0700000e+02   4.1627800e-01   4.0646000e-02   4.4032000e-02  -4.6350000e-02   2.5200000e-04   2.5200000e-04  -2.5200000e-04
   1.0800000e+02   4.2020400e-01   1.7396000e-02   6.3579000e-02  -7.7250000e-02   2.5200000e-04   2.5200000e-04  -2.5200000e-04
   1.0900000e+02   4.2412900e-01   5.7710000e-03   7.3353000e-02  -6.6950000e-02   2.5200000e-04   2.5200000e-04  -2.5200000e-04
   1.1000000e+02   4.2805600e-01  -2.9092000e-02   7.8224000e-02  -4.1200000e-02   2.5200000e-04   2.5200000e-04  -2.5200000e-04
   1.1100000e+02   4.3197900e-01   5.2246000e-02   8.3158000e-02  -2.0600000e-02   2.5200000e-04   2.5200000e-04  -2.5200000e-04
   1.1200000e+02   4.3590700e-01   2.9019000e-02   5.8696000e-02   1.0300000e-02   2.5200000e-04   2.5200000e-04  -2.5200000e-04
   1.1300000e+02   4.3983100e-01  -3.4876000e-02   2.9321000e-02  -7.2100000e-02   2.5200000e-04   2.5200000e-04  -2.5200000e-04
   1.1400000e+02   4.4375600e-01  -5.8340000e-03   4.4007000e-02   0.0000000e+00   2.5200000e-04   2.5200000e-04  -2.5200000e-04
   1.1500000e+02   4.4768200e-01  -1.0000000e-05   1.9560000e-02  -2.0600000e-02   2.5200000e-04   2.5200000e-04  -2.5200000e-04
   1.1600000e+02   4.5160800e-01   2.9050000e-02   1.6000000e-05  -3.0900000e-02   2.5200000e-04   2.5200000e-04  -2.5200000e-04
   1.1700000e+02   4.5553400e-01  -3.4850000e-02  -1.9579000e-02  -1.0300000e-02   2.5200000e-04   2.5200000e-04  -2.5200000e-04
   1.1800000e+02   4.5946000e-01   5.0000000e-06  -9.7800000e-03  -1.0300000e-02   2.5200000e-04   2.5200000e-04  -2.5200000e-04
   1.1900000e+02   4.6338400e-01   2.9081000e-02  -5.8664000e-02  -2.5750000e-02   2.5200000e-04   2.5200000e-04  -2.5200000e-04
   1.2000000e+02   4.6731000e-01   8.1361000e-02  -3.9076000e-02  -8.7550000e-02   2.5200000e-04   2.5200000e-04  -2.5200000e-04
   1.2100000e+02   4.7124400e-01  -2.3219000e-02  -3.9132000e-02   0.0000000e+00   2.5200000e-04   2.5200000e-04  -2.5200000e-04
   1.2200000e+02   4.7516200e-01   2.9047000e-02   4.9060000e-03  -5.6650000e-02   2.5200000e-04   2.5200000e-04  -2.5200000e-04
   1.2300000e+02   4.7908800e-01   1.3000000e-05  -2.4450000e-02  -3.0900000e-02   2.5200000e-04   2.5200000e-04  -2.5200000e-04
   1.2400000e+02   4.8301400e-01   8.1314000e-02   4.8943000e-02  -1.5450000e-02   2.5200000e-04   2.5200000e-04  -2.5200000e-04
   1.2500000e+02   4.8693900e-01  -4.6496000e-02   2.9315000e-02   1.0300000e-02   2.5200000e-04   2.5200000e-04  -2.5200000e-04
   1.2600000e+02   4.9086600e-01   4.6467000e-02   2.4475000e-02  -1.0300000e-02   2.5200000e-04   2.5200000e-04  -2.5200000e-04
   1.2700000e+02   4.9479100e-01   4.0646000e-02   4.4032000e-02   1.0300000e-02   2.5200000e-04   2.5200000e-04  -2.5200000e-04
   1.2800000e+02   4.9871500e-01  -1.6000000e-05   2.9340000e-02  -5.1500000e-03   2.5200000e-04   2.5200000e-04  -2.5200000e-04
   1.2900000e+02   5.0264200e-01  -2.9087000e-02   6.8444000e-02  -6.1800000e-02   2.5200000e-04   2.5200000e-04  -2.5200000e-04
   1.3000000e+02   5.0656700e-01   5.2253000e-02   6.8488000e-02  -2.5750000e-02   2.5200000e-04   2.5200000e-04  -2.5200000e-04
   1.3100000e+02   5.1051200e-01   2.9003000e-02   8.8036000e-02  -3.6050000e-02   2.5200000e-04   2.5200000e-04  -2.5200000e-04
   1.3200000e+02   5.1441800e-01   1.1562000e-02   1.0758600e-01  -7.7250000e-02   2.5200000e-04   2.5200000e-04  -2.5200000e-04
   1.3300000e+02   5.1834500e-01  -1.7467000e-02   6.8451000e-02  -2.5750000e-02   2.5200000e-04   2.5200000e-04  -2.5200000e-04
   1.3400000e+02   5.2229400e-01   4.6464000e-02   2.9365000e-02  -3.6050000e-02   2.5200000e-04   2.5200000e-04  -2.5200000e-04
   1.3500000e+02   5.2619500e-01   1.7404000e-02   4.8909000e-02  -2.5750000e-02   2.5200000e-04   2.5200000e-04  -2.5200000e-04
   1.3600000e+02   5.3012200e-01  -1.1636000e-02   2.9334000e-02  -1.5450000e-02   2.5200000e-04   2.5200000e-04  -2.5200000e-04
   1.3700000e+02   5.3404700e-01  -1.7461000e-02   5.8671000e-02   5.1500000e-03   2.5200000e-04   2.5200000e-04  -2.5200000e-04
   1.3800000e+02   5.3797300e-01   2.3240000e-02   1.2000000e-05  -7.7250000e-02   2.5200000e-04   2.5200000e-04  -2.5200000e-04
   1.3900000e+02   5.4190000e-01   2.9053000e-02  -4.8740000e-03  -2.5750000e-02   2.5200000e-04   2.5200000e-04  -2.5200000e-04
   1.4000000e+02   5.4582400e-01   3.1000000e-05  -5.8680000e-02  -4.1200000e-02   2.5200000e-04   2.5200000e-04  -2.5200000e-04
   1.4100000e+02   5.4975100e-01  -5.7840000e-03  -4.8903000e-02  -8.7550000e-02   2.5200000e-04   2.5200000e-04  -2.5200000e-04
   1.4200000e+02   5.5367500e-01   2.3277000e-02  -6.8448000e-02  -5.1500000e-02   2.5100000e-04   2.5200000e-04  -2.5200000e-04
   1.4300000e+02   5.5760000e-01  -1.7425000e-02  -9.7890000e-03  -4.6350000e-02   2.5100000e-04   2.5200000e-04  -2.5200000e-04
   1.4400000e+02   5.6152600e-01  -2.3235000e-02  -9.7920000e-03   2.0600000e-02   2.5100000e-04   2.5200000e-04  -2.5200000e-04
   1.4500000e+02   5.6545200e-01   2.9037000e-02   2.4466000e-02  -4.6350000e-02   2.5100000e-04   2.5200000e-04  -2.5200000e-04
   1.4600000e+02   5.6937800e-01   2.9040000e-02   1.9576000e-02   4.6350000e-02   2.5100000e-04   2.5200000e-04  -2.5200000e-04
   1.4700000e+02   5.7330400e-01   5.7680000e-03   7.8243000e-02  -3.6050000e-02   2.5100000e-04   2.5200000e-04  -2.5200000e-04
   1.4800000e+02   5.7722800e-01  -2.9076000e-02   4.8884000e-02  -2.5750000e-02   2.5100000e-04   2.5200000e-04  -2.5200000e-04
   1.4900000e+02   5.8115500e-01   3.4829000e-02   5.8699000e-02   1.0300000e-02   2.5100000e-04   2.5200000e-04  -2.5200000e-04
   1.5000000e+02   5.8508000e-01   2.3214000e-02   4.8912000e-02  -5.1500000e-02   2.5100000e-04   2.5200000e-04  -2.5200000e-04
   1.5100000e+02   5.8900600e-01   1.1607000e-02   2.4456000e-02  -2.5750000e-02   2.5100000e-04   2.5200000e-04  -2.5200000e-04
   1.5200000e+02   5.9293300e-01  -5.8490000e-03   7.3347000e-02  -2.5750000e-02   2.5100000e-04   2.5200000e-04  -2.5200000e-04
   1.5300000e+02   5.9685800e-01   3.4842000e-02   3.4249000e-02  -9.2700000e-02   2.5100000e-04   2.5200000e-04  -2.5200000e-04
   1.5400000e+02   6.0078300e-01   4.0646000e-02   4.4032000e-02  -4.1200000e-02   2.5100000e-04   2.5200000e-04  -2.5200000e-04
   1.5500000e+02   6.0471000e-01  -1.1617000e-02  -4.8960000e-03   0.0000000e+00   2.5100000e-04   2.5200000e-04  -2.5200000e-04
   1.5600000e+02   6.0863500e-01   1.7401000e-02   5.3799000e-02   0.0000000e+00   2.5100000e-04   2.5200000e-04  -2.5200000e-04
   1.5700000e+02   6.1255900e-01   2.9050000e-02   1.6000000e-05  -2.0600000e-02   2.5100000e-04   2.5200000e-04  -2.5200000e-04
   1.5800000e+02   6.1648500e-01   4.6459000e-02   3.9145000e-02   1.5450000e-02   2.5100000e-04   2.5200000e-04  -2.5200000e-04
   1.5900000e+02   6.2041100e-01   1.7409000e-02   3.9129000e-02  -3.6050000e-02   2.5100000e-04   2.5200000e-04  -2.5200000e-04
   1.6000000e+02   6.2433800e-01  -1.7459000e-02   5.3781000e-02  -2.5750000e-02   2.5100000e-04   2.5200000e-04  -2.5200000e-04
   1.6100000e+02   6.2826200e-01   5.2270000e-02   3.9147000e-02  -5.1500000e-02   2.5100000e-04   2.5200000e-04  -2.5200000e-04
   1.6200000e+02   6.3218700e-01   5.8050000e-03   9.7830000e-03  -5.6650000e-02   2.5100000e-04   2.5200000e-04  -2.5200000e-04
   1.6300000e+02   6.3611400e-01   1.7435000e-02  -9.7710000e-03  -4.6350000e-02   2.5100000e-04   2.5200000e-04  -2.5100000e-04
   1.6400000e+02   6.4004000e-01  -1.1610000e-02  -1.9566000e-02  -5.6650000e-02   2.5100000e-04   2.5200000e-04  -2.5100000e-04
   1.6500000e+02   6.4396600e-01   2.3260000e-02  -3.9108000e-02   5.1500000e-03   2.5100000e-04   2.5200000e-04  -2.5100000e-04
   1.6600000e+02   6.4789100e-01  -1.1615000e-02  -9.7860000e-03  -8.7550000e-02   2.5100000e-04   2.5200000e-04  -2.5100000e-04
   1.6700000e+02   6.5181700e-01   1.7435000e-02  -9.7710000e-03   0.0000000e+00   2.5100000e-04   2.5200000e-04  -2.5100000e-04
   1.6800000e+02   6.5574300e-01   1.1610000e-02   1.9566000e-02  -3.6050000e-02   2.5100000e-04   2.5200000e-04  -2.5100000e-04
   1.6900000e+02   6.5966800e-01   4.0660000e-02   1.9581000e-02  -4.1200000e-02   2.5100000e-04   2.5200000e-04  -2.5100000e-04
   1.7000000e+02   6.6359500e-01   1.1628000e-02  -1.4664000e-02  -2.5750000e-02   2.5100000e-04   2.5200000e-04  -2.5100000e-04
   1.7100000e+02   6.6751900e-01   2.9024000e-02   4.8916000e-02  -4.1200000e-02   2.5100000e-04   2.5200000e-04  -2.5100000e-04
   1.7200000e+02   6.7144400e-01   1.5105000e-01   1.9641000e-02  -4.1200000e-02   2.5100000e-04   2.5200000e-04  -2.5100000e-04
   1.7300000e+02   6.7537000e-01   8.1324000e-02   2.9383000e-02  -6.6950000e-02   2.5100000e-04   2.5200000e-04  -2.5100000e-04
   1.7400000e+02   6.7929600e-01  -1.1651000e-02   5.8674000e-02  -1.0300000e-02   2.5100000e-04   2.5200000e-04  -2.5100000e-04
   1.7500000e+02   6.8322200e-01   4.0644000e-02   4.8922000e-02  -4.6350000e-02   2.5100000e-04   2.5200000e-04  -2.5100000e-04
   1.7600000e+02   6.8714700e-01  -1.0000000e-05   1.9560000e-02  -1.5450000e-02   2.5100000e-04   2.5200000e-04  -2.5100000e-04
   1.7700000e+02   6.9107200e-01   9.2926000e-02   6.3620000e-02   5.1500000e-03   2.5100000e-04   2.5200000e-04  -2.5100000e-04
   1.7800000e+02   6.9499900e-01   1.7430000e-02   9.0000000e-06   1.0300000e-02   2.5100000e-04   2.5200000e-04  -2.5100000e-04
   1.7900000e+02   6.9892500e-01  -1.7472000e-02   7.8231000e-02   0.0000000e+00   2.5100000e-04   2.5200000e-04  -2.5100000e-04
   1.8000000e+02   7.0285000e-01   1.7420000e-02   1.9569000e-02  -5.1500000e-03   2.5100000e-04   2.5200000e-04  -2.5100000e-04
   1.8100000e+02   7.0677700e-01   2.9029000e-02   3.9136000e-02  -5.1500000e-03   2.5100000e-04   2.5200000e-04  -2.5100000e-04
   1.8200000e+02   7.1072500e-01   1.7409000e-02   3.9129000e-02  -6.1800000e-02   2.5100000e-04   2.5200000e-04  -2.5100000e-04
   1.8300000e+02   7.1462600e-01  -2.3266000e-02   4.8888000e-02  -3.6050000e-02   2.5100000e-04   2.5200000e-04  -2.5100000e-04
   1.8400000e+02   7.1855200e-01   2.3216000e-02   4.4022000e-02  -4.6350000e-02   2.5100000e-04   2.5200000e-04  -2.5100000e-04
   1.8500000e+02   7.2247800e-01  -1.1623000e-02   4.8840000e-03  -8.2400000e-02   2.5100000e-04   2.5200000e-04  -2.5100000e-04
   1.8600000e+02   7.2640300e-01   1.7440000e-02  -1.9551000e-02   0.0000000e+00   2.5100000e-04   2.5200000e-04  -2.5100000e-04
   1.8700000e+02   7.3032900e-01  -1.7404000e-02  -4.8909000e-02  -7.2100000e-02   2.5100000e-04   2.5200000e-04  -2.5100000e-04
   1.8800000e+02   7.3425500e-01   4.0701000e-02  -5.8658000e-02  -3.0900000e-02   2.5100000e-04   2.5200000e-04  -2.5100000e-04
   1.8900000e+02   7.3818100e-01  -1.1596000e-02  -4.4016000e-02  -2.5750000e-02   2.5100000e-04   2.5200000e-04  -2.5100000e-04
   1.9000000e+02   7.4210800e-01   1.7433000e-02  -4.8810000e-03  -5.1500000e-03   2.5100000e-04   2.5200000e-04  -2.5100000e-04
   1.9100000e+02   7.4603300e-01  -3.4850000e-02  -1.9579000e-02  -4.6350000e-02   2.5100000e-04   2.5200000e-04  -2.5100000e-04
   1.9200000e+02   7.4995800e-01   5.2275000e-02   2.9367000e-02  -1.0300000e-02   2.5100000e-04   2.5200000e-04  -2.5100000e-04
   1.9300000e+02   7.5388400e-01  -4.6475000e-02  -9.8040000e-03  -4.6350000e-02   2.5100000e-04   2.5200000e-04  -2.5100000e-04
   1.9400000e+02   7.5781000e-01   2.9024000e-02   4.8915000e-02  -9.2700000e-02   2.5100000e-04   2.5200000e-04  -2.5100000e-04
   1.9500000e+02   7.6173500e-01  -5.8200000e-03   1.9557000e-02  -3.0900000e-02   2.5100000e-04   2.5200000e-04  -2.5100000e-04
   1.9600000e+02   7.6566100e-01   5.8074000e-02   4.8930000e-02  -2.5750000e-02   2.5100000e-04   2.5200000e-04  -2.5100000e-04
   1.9700000e+02   7.6958700e-01  -1.1645000e-02   4.8894000e-02   2.0600000e-02   2.5100000e-04   2.5200000e-04  -2.5100000e-04
   1.9800000e+02   7.7351200e-01   3.4842000e-02   3.4248000e-02  -2.5750000e-02   2.5100000e-04   2.5200000e-04  -2.5100000e-04
   1.9900000e+02   7.7743900e-01  -1.1635000e-02   2.9334000e-02   4.6350000e-02   2.5100000e-04   2.5200000e-04  -2.5100000e-04
   2.0000000e+02   7.8136300e-01   3.4819000e-02   7.8258000e-02  -3.6050000e-02   2.5100000e-04   2.5200000e-04  -2.5100000e-04
   2.0100000e+02   7.8528800e-01  -1.7438000e-02   1.4661000e-02  -2.0600000e-02   2.5100000e-04   2.5200000e-04  -2.5100000e-04
   2.0200000e+02   7.8921400e-01   5.7760000e-03   6.3573000e-02   1.0300000e-02   2.5100000e-04   2.5200000e-04  -2.5100000e-04
   2.0300000e+02   7.9314000e-01  -2.3245000e-02   9.7680000e-03  -5.6650000e-02   2.5100000e-04   2.5200000e-04  -2.5100000e-04
   2.0400000e+02   7.9706600e-01   2.3224000e-02   2.9352000e-02  -4.1200000e-02   2.5100000e-04   2.5200000e-04  -2.5100000e-04
   2.0500000e+02   8.0099200e-01   1.7417000e-02   2.4459000e-02  -3.0900000e-02   2.5100000e-04   2.5200000e-04  -2.5100000e-04
   2.0600000e+02   8.0491700e-01  -3.0000000e-06   4.8900000e-03  -9.2700000e-02   2.5100000e-04   2.5200000e-04  -2.5100000e-04
   2.0700000e+02   8.0884300e-01   2.9026000e-02   4.4026000e-02  -4.1200000e-02   2.5100000e-04   2.5200000e-04  -2.5100000e-04
   2.0800000e+02   8.1276900e-01   3.4870000e-02  -1.9541000e-02  -2.0600000e-02   2.5100000e-04   2.5200000e-04  -2.5100000e-04
   2.0900000e+02   8.1669400e-01   1.7435000e-02  -9.7710000e-03  -5.1500000e-03   2.5100000e-04   2.5200000e-04  -2.5100000e-04
   2.1000000e+02   8.2062100e-01  -1.7409000e-02  -3.9129000e-02  -3.6050000e-02   2.5100000e-04   2.5200000e-04  -2.5100000e-04
   2.1100000e+02   8.2454700e-01   1.7448000e-02  -3.4221000e-02   1.5450000e-02   2.5100000e-04   2.5200000e-04  -2.5100000e-04
   2.1200000e+02   8.2847100e-01   4.0680000e-02  -1.9538000e-02  -1.0300000e-02   2.5100000e-04   2.5200000e-04  -2.5100000e-04
   2.1300000e+02   8.3239600e-01   2.3240000e-02   1.2000000e-05  -4.6350000e-02   2.5100000e-04   2.5200000e-04  -2.5100000e-04
   2.1400000e+02   8.3632300e-01  -1.1620000e-02  -6.0000000e-06  -6.6950000e-02   2.5100000e-04   2.5200000e-04  -2.5100000e-04
   2.1500000e+02   8.4025500e-01   6.9699000e-02   3.9157000e-02  -8.7550000e-02   2.5100000e-04   2.5200000e-04  -2.5100000e-04
   2.1600000e+02   8.4417300e-01   2.3235000e-02   9.7920000e-03  -5.6650000e-02   2.5100000e-04   2.5200000e-04  -2.5100000e-04
   2.1700000e+02   8.4809900e-01   1.1589000e-02   5.8686000e-02  -5.6650000e-02   2.5100000e-04   2.5200000e-04  -2.5100000e-04
   2.1800000e+02   8.5202500e-01  -2.9058000e-02   1.4654000e-02   3.6050000e-02   2.5100000e-04   2.5200000e-04  -2.5100000e-04
   2.1900000e+02   8.5595100e-01   6.3892000e-02   3.4264000e-02  -7.7250000e-02   2.5100000e-04   2.5200000e-04  -2.5100000e-04
   2.2000000e+02   8.5987700e-01   2.3214000e-02   4.8912000e-02   2.0600000e-02   2.5100000e-04   2.5200000e-04  -2.5100000e-04
   2.2100000e+02   8.6380100e-01   5.8000000e-03   1.9563000e-02  -4.6350000e-02   2.5100000e-04   2.5200000e-04  -2.5100000e-04
   2.2200000e+02   8.6772800e-01  -5.8280000e-03   3.4227000e-02   0.0000000e+00   2.5100000e-04   2.5200000e-04  -2.5100000e-04
   2.2300000e+02   8.7165400e-01   5.8097000e-02   4.9210000e-03   5.1500000e-03   2.5100000e-04   2.5200000e-04  -2.5100000e-04
   2.2400000e+02   8.7557900e-01   1.7412000e-02   3.4239000e-02  -1.0300000e-02   2.5100000e-04   2.5200000e-04  -2.5100000e-04
   2.2500000e+02   8.7950500e-01   1.1623000e-02  -4.8840000e-03  -3.0900000e-02   2.5100000e-04   2.5200000e-04  -2.5100000e-04
   2.2600000e+02   8.8343100e-01  -5.8340000e-03   4.4007000e-02  -6.1800000e-02   2.5100000e-04   2.5200000e-04  -2.5100000e-04
   2.2700000e+02   8.8735600e-01   7.5527000e-02   4.9290000e-03  -1.5450000e-02   2.5100000e-04   2.5200000e-04  -2.5100000e-04
   2.2800000e+02   8.9128300e-01   1.7410000e-02   3.9129000e-02  -5.6650000e-02   2.5100000e-04   2.5200000e-04  -2.5100000e-04
   2.2900000e+02   8.9520600e-01  -2.3250000e-02   1.9548000e-02  -2.0600000e-02   2.5100000e-04   2.5200000e-04  -2.5100000e-04
   2.3000000e+02   8.9913200e-01   1.7405000e-02   4.8909000e-02   1.5450000e-02   2.5100000e-04   2.5200000e-04  -2.5100000e-04
   2.3100000e+02   9.0305800e-01   4.6480000e-02   2.4000000e-05   1.0300000e-02   2.5100000e-04   2.5200000e-04  -2.5100000e-04
   2.3200000e+02   9.0698400e-01  -1.1625000e-02   9.7740000e-03  -1.5450000e-02   2.5100000e-04   2.5200000e-04  -2.5100000e-04
   2.3300000e+02   9.1091000e-01   1.7440000e-02  -1.9551000e-02  -2.0600000e-02   2.5100000e-04   2.5200000e-04  -2.5100000e-04
   2.3400000e+02   9.1483700e-01   1.1635000e-02  -2.9334000e-02  -3.0900000e-02   2.5100000e-04   2.5200000e-04  -2.5100000e-04
   2.3500000e+02   9.1876000e-01   5.8115000e-02  -2.9310000e-02  -9.2700000e-02   2.5100000e-04   2.5200000e-04  -2.5100000e-04
   2.3600000e+02   9.2268700e-01   8.0000000e-06  -1.4670000e-02  -2.5750000e-02   2.5100000e-04   2.5200000e-04  -2.5100000e-04
   2.3700000e+02   9.2661200e-01   2.3235000e-02   9.7920000e-03  -5.1500000e-02   2.5100000e-04   2.5200000e-04  -2.5100000e-04
   2.3800000e+02   9.3053900e-01   3.4834000e-02   4.8919000e-02  -1.1845000e-01   2.5100000e-04   2.5200000e-04  -2.5100000e-04
   2.3900000e+02   9.3446500e-01   6.9707000e-02   2.4487000e-02  -1.5450000e-02   2.5100000e-04   2.5200000e-04  -2.5100000e-04
   2.4000000e+02   9.3839000e-01   8.0000000e-06  -1.4670000e-02  -7.2100000e-02   2.5100000e-04   2.5200000e-04  -2.5100000e-04
   2.4100000e+02   9.4231500e-01   1.7409000e-02   3.9129000e-02  -2.5750000e-02   2.5100000e-04   2.5200000e-04  -2.5100000e-04
   2.4200000e+02   9.4624100e-01   1.1602000e-02   3.4236000e-02  -2.0600000e-02   2.5100000e-04   2.5200000e-04  -2.5100000e-04
   2.4300000e+02   9.5016700e-01   6.3881000e-02   5.3824000e-02   1.5450000e-02   2.5100000e-04   2.5200000e-04  -2.5100000e-04
   2.4400000e+02   9.5409100e-01  -1.1651000e-02   5.8674000e-02  -7.2100000e-02   2.5100000e-04   2.5200000e-04  -2.5100000e-04
   2.4500000e+02   9.5801700e-01   2.9024000e-02   4.8916000e-02  -5.1500000e-03   2.5100000e-04   2.5200000e-04  -2.5100000e-04
   2.4600000e+02   9.6194400e-01   3.4850000e-02   1.9579000e-02  -1.5450000e-02   2.5100000e-04   2.5200000e-04  -2.5100000e-04
   2.4700000e+02   9.6586900e-01   7.5514000e-02   2.9380000e-02  -4.1200000e-02   2.5100000e-04   2.5200000e-04  -2.5100000e-04
   2.4800000e+02   9.6979500e-01   1.0000000e-05  -1.9560000e-02  -4.6350000e-02   2.5100000e-04   2.5200000e-04  -2.5100000e-04
   2.4900000e+02   9.7371900e-01  -2.1000000e-05   3.9120000e-02  -1.5450000e-02   2.5100000e-04   2.5200000e-04  -2.5100000e-04
   2.5000000e+02   9.7764500e-01   5.2290000e-02   2.8000000e-05  -1.0300000e-02   2.5100000e-04   2.5200000e-04  -2.5100000e-04
   2.5100000e+02   9.8157200e-01  -1.1633000e-02   2.4444000e-02  -2.0600000e-02   2.5100000e-04   2.5200000e-04  -2.5100000e-04
   2.5200000e+02   9.8549800e-01  -1.1630000e-02   1.9554000e-02   0.0000000e+00   2.5100000e-04   2.5200000e-04  -2.5100000e-04
   2.5300000e+02   9.8942300e-01   1.1596000e-02   4.4016000e-02  -3.6050000e-02   2.5100000e-04   2.5200000e-04  -2.5100000e-04
   2.5400000e+02   9.9334900e-01   4.6470000e-02   1.9585000e-02  -2.0600000e-02   2.5100000e-04   2.5200000e-04  -2.5100000e-04
   2.5500000e+02   9.9727400e-01  -1.7420000e-02  -1.9569000e-02   1.0300000e-02   2.5100000e-04   2.5200000e-04  -2.5100000e-04
   2.5600000e+02   1.0012000e+00  -1.1615000e-02  -9.7860000e-03  -5.1500000e-02   2.5100000e-04   2.5200000e-04  -2.5100000e-04
   2.5700000e+02   1.0051270e+00   5.8180000e-03  -1.4667000e-02  -4.1200000e-02   2.5100000e-04   2.5200000e-04  -2.5100000e-04
   2.5800000e+02   1.0090500e+00   6.3918000e-02  -1.4636000e-02  -6.6950000e-02   2.5100000e-04   2.5200000e-04  -2.5100000e-04
   2.5900000e+02   1.0129760e+00  -1.1617000e-02  -4.8960000e-03  -1.0815000e-01   2.5100000e-04   2.5200000e-04  -2.5100000e-04
   2.6000000e+02   1.0169020e+00  -5.8050000e-03  -9.7830000e-03  -5.1500000e-02   2.5100000e-04   2.5200000e-04  -2.5100000e-04
   2.6100000e+02   1.0208280e+00   1.1643000e-02  -4.4004000e-02   1.0300000e-02   2.5100000e-04   2.5200000e-04  -2.5100000e-04
   2.6200000e+02   1.0247540e+00   4.0639000e-02   5.8701000e-02   1.0300000e-02   2.5100000e-04   2.5200000e-04  -2.5100000e-04
   2.6300000e+02   1.0286790e+00  -1.7422000e-02  -1.4679000e-02  -1.0300000e-02   2.5100000e-04   2.5200000e-04  -2.5100000e-04
   2.6400000e+02   1.0326040e+00   2.9037000e-02   2.4465000e-02   1.5450000e-02   2.5100000e-04   2.5200000e-04  -2.5100000e-04
   2.6500000e+02   1.0365310e+00  -1.1633000e-02   2.4444000e-02  -2.5750000e-02   2.5100000e-04   2.5200000e-04  -2.5100000e-04
   2.6600000e+02   1.0404560e+00   8.1317000e-02   4.4052000e-02  -3.0900000e-02   2.5100000e-04   2.5200000e-04  -2.5100000e-04
   2.6700000e+02   1.0443830e+00  -3.4891000e-02   5.8662000e-02  -8.2400000e-02   2.5100000e-04   2.5200000e-04  -2.5100000e-04
   2.6800000e+02   1.0483090e+00   4.6464000e-02   2.9365000e-02  -4.6350000e-02   2.5100000e-04   2.5200000e-04  -2.5100000e-04
   2.6900000e+02   1.0522340e+00   2.3240000e-02   1.2000000e-05  -4.1200000e-02   2.5100000e-04   2.5200000e-04  -2.5100000e-04
   2.7000000e+02   1.0561600e+00   4.6464000e-02   2.9365000e-02  -3.6050000e-02   2.5100000e-04   2.5200000e-04  -2.5100000e-04
   2.7100000e+02   1.0600860e+00  -1.1610000e-02  -1.9566000e-02   3.6050000e-02   2.5100000e-04   2.5200000e-04  -2.5100000e-04
   2.7200000e+02   1.0640110e+00   2.9045000e-02   9.7960000e-03  -2.5750000e-02   2.5100000e-04   2.5200000e-04  -2.5100000e-04
   2.7300000e+02   1.0679360e+00   1.7430000e-02   9.0000000e-06   5.1500000e-03   2.5100000e-04   2.5200000e-04  -2.5100000e-04
   2.7400000e+02   1.0718610e+00   2.3222000e-02   3.4242000e-02  -1.0300000e-02   2.5100000e-04   2.5200000e-04  -2.5100000e-04
   2.7500000e+02   1.0757870e+00  -1.1644000e-02   4.4004000e-02  -2.0600000e-02   2.5100000e-04   2.5200000e-04  -2.5100000e-04
   2.7600000e+02   1.0797130e+00   3.4863000e-02  -4.8710000e-03  -1.0300000e-02   2.5100000e-04   2.5200000e-04  -2.5100000e-04
   2.7700000e+02   1.0836390e+00   4.0649000e-02   3.9142000e-02  -3.0900000e-02   2.5100000e-04   2.5200000e-04  -2.5100000e-04
   2.7800000e+02   1.0875650e+00   1.1612000e-02   1.4676000e-02  -1.5450000e-02   2.5100000e-04   2.5200000e-04  -2.5100000e-04
   2.7900000e+02   1.0914900e+00  -5.8130000e-03   4.8870000e-03  -8.7550000e-02   2.5100000e-04   2.5200000e-04  -2.5100000e-04
   2.8000000e+02   1.0954160e+00   1.1623000e-02  -4.8840000e-03  -2.0600000e-02   2.5100000e-04   2.5200000e-04  -2.5100000e-04
   2.8100000e+02   1.0993410e+00   4.0670000e-02   2.2000000e-05  -5.1500000e-02   2.5100000e-04   2.5200000e-04  -2.5100000e-04
   2.8200000e+02   1.1032660e+00   3.0000000e-06  -4.8900000e-03  -3.0900000e-02   2.5100000e-04   2.5200000e-04  -2.5100000e-04
   2.8300000e+02   1.1071940e+00   1.7425000e-02   9.7890000e-03  -2.5750000e-02   2.5100000e-04   2.5200000e-04  -2.5100000e-04
   2.8400000e+02   1.1111180e+00  -5.8020000e-03  -1.4673000e-02   1.0300000e-02   2.5100000e-04   2.5200000e-04  -2.5100000e-04
   2.8500000e+02   1.1150670e+00   4.6456000e-02   4.4035000e-02   5.1500000e-03   2.5100000e-04   2.5200000e-04  -2.5100000e-04
   2.8600000e+02   1.1189700e+00   1.7430000e-02   9.0000000e-06  -1.5450000e-02   2.5100000e-04   2.5200000e-04  -2.5100000e-04
   2.8700000e+02   1.1228930e+00   4.0639000e-02   5.8702000e-02  -3.0900000e-02   2.5100000e-04   2.5200000e-04  -2.5100000e-04
   2.8800000e+02   1.1268200e+00   2.3219000e-02   3.9132000e-02  -8.7550000e-02   2.5100000e-04   2.5200000e-04  -2.5100000e-04
   2.8900000e+02   1.1307460e+00   1.9751900e-01   3.9226000e-02  -4.6350000e-02   2.5100000e-04   2.5200000e-04  -2.5100000e-04
   2.9000000e+02   1.1346720e+00   1.7388000e-02   7.8249000e-02  -6.6950000e-02   2.5100000e-04   2.5200000e-04  -2.5100000e-04
   2.9100000e+02   1.1385980e+00   3.4845000e-02   2.9358000e-02  -9.2700000e-02   2.5100000e-04   2.5200000e-04  -2.5100000e-04
   2.9200000e+02   1.1425230e+00   1.7420000e-02   1.9569000e-02  -1.0300000e-02   2.5100000e-04   2.5200000e-04  -2.5100000e-04
   2.9300000e+02   1.1464480e+00   3.4865000e-02  -9.7620000e-03  -4.6350000e-02   2.5100000e-04   2.5200000e-04  -2.5100000e-04
   2.9400000e+02   1.1503750e+00   1.7427000e-02   4.8990000e-03  -3.0900000e-02   2.5100000e-04   2.5200000e-04  -2.5100000e-04
   2.9500000e+02   1.1543000e+00   2.9068000e-02  -3.4215000e-02  -1.5450000e-02   2.5100000e-04   2.5200000e-04  -2.5100000e-04
   2.9600000e+02   1.1582270e+00   1.7425000e-02   9.7890000e-03   2.0600000e-02   2.5100000e-04   2.5200000e-04  -2.5100000e-04
   2.9700000e+02   1.1621530e+00   4.6475000e-02   9.8040000e-03  -6.1800000e-02   2.5100000e-04   2.5200000e-04  -2.5100000e-04
   2.9800000e+02   1.1660770e+00   1.7412000e-02   3.4239000e-02  -2.5750000e-02   2.5100000e-04   2.5200000e-04  -2.5100000e-04
   2.9900000e+02   1.1700050e+00   1.1617000e-02   4.8960000e-03  -3.0900000e-02   2.5100000e-04   2.5200000e-04  -2.5100000e-04
   3.0000000e+02   1.1739290e+00   4.0649000e-02   3.9142000e-02  -8.2400000e-02   2.5100000e-04   2.5200000e-04  -2.5100000e-04
   3.0100000e+02   1.1778560e+00   3.4863000e-02  -4.8710000e-03  -2.0600000e-02   2.5100000e-04   2.5200000e-04  -2.5100000e-04
   3.0200000e+02   1.1817800e+00  -5.0000000e-06   9.7800000e-03  -3.0900000e-02   2.5100000e-04   2.5200000e-04  -2.5100000e-04
   3.0300000e+02   1.1857050e+00   1.1625000e-02  -9.7740000e-03  -3.0900000e-02   2.5100000e-04   2.5200000e-04  -2.5100000e-04
   3.0400000e+02   1.1896310e+00   5.8280000e-03  -3.4227000e-02  -2.5750000e-02   2.5100000e-04   2.5200000e-04  -2.5100000e-04
   3.0500000e+02   1.1935570e+00   4.6480000e-02   2.5000000e-05   1.5450000e-02   2.5100000e-04   2.5200000e-04  -2.5100000e-04
   3.0600000e+02   1.1974830e+00  -1.7451000e-02   3.9111000e-02  -3.0900000e-02   2.5100000e-04   2.5200000e-04  -2.5100000e-04
   3.0700000e+02   1.2014080e+00   2.3240000e-02   1.2000000e-05  -1.5450000e-02   2.5100000e-04   2.5200000e-04  -2.5100000e-04
   3.0800000e+02   1.2053330e+00   3.4834000e-02   4.8919000e-02  -1.5450000e-02   2.5100000e-04   2.5200000e-04  -2.5100000e-04
   3.0900000e+02   1.2092600e+00   3.4850000e-02   1.9579000e-02  -7.7250000e-02   2.5100000e-04   2.5200000e-04  -2.5100000e-04
   3.1000000e+02   1.2131850e+00  -1.1615000e-02  -9.7860000e-03  -5.6650000e-02   2.5100000e-04   2.5200000e-04  -2.5100000e-04
   3.1100000e+02   1.2171100e+00   3.4844000e-02   2.9359000e-02  -5.1500000e-03   2.5100000e-04   2.5200000e-04  -2.5100000e-04
   3.1200000e+02   1.2210370e+00   1.1612000e-02   1.4676000e-02  -1.0300000e-02   2.5100000e-04   2.5200000e-04  -2.5100000e-04
   3.1300000e+02   1.2249630e+00   4.6438000e-02   7.8265000e-02  -5.1500000e-02   2.5100000e-04   2.5200000e-04  -2.5100000e-04
   3.1400000e+02   1.2288880e+00  -1.8000000e-05   3.4230000e-02   2.5750000e-02   2.5100000e-04   2.5200000e-04  -2.5100000e-04
   3.1500000e+02   1.2328150e+00   6.3897000e-02   2.4484000e-02   2.0600000e-02   2.5100000e-04   2.5200000e-04  -2.5100000e-04
   3.1600000e+02   1.2367400e+00   1.1617000e-02   4.8960000e-03  -2.0600000e-02   2.5100000e-04   2.5200000e-04  -2.5100000e-04
   3.1700000e+02   1.2406640e+00   4.0667000e-02   4.9120000e-03   5.1500000e-02   2.5100000e-04   2.5200000e-04  -2.5100000e-04
   3.1800000e+02   1.2445900e+00   8.0000000e-06  -1.4670000e-02  -1.5450000e-02   2.5100000e-04   2.5200000e-04  -2.5100000e-04
   3.1900000e+02   1.2485160e+00   4.0675000e-02  -9.7580000e-03  -2.5750000e-02   2.5100000e-04   2.5200000e-04  -2.5100000e-04
   3.2000000e+02   1.2524410e+00   1.1620000e-02   6.0000000e-06  -2.5750000e-02   2.5100000e-04   2.5200000e-04  -2.5100000e-04
   3.2100000e+02   1.2563670e+00  -2.3000000e-05   4.4010000e-02  -5.6650000e-02   2.5100000e-04   2.5200000e-04  -2.5100000e-04
   3.2200000e+02   1.2602920e+00  -1.0000000e-05   1.9560000e-02  -4.1200000e-02   2.5100000e-04   2.5200000e-04  -2.5100000e-04
   3.2300000e+02   1.2642180e+00   5.7790000e-03   5.8683000e-02  -3.0900000e-02   2.5100000e-04   2.5200000e-04  -2.5100000e-04
   3.2400000e+02   1.2681440e+00  -1.0000000e-05   1.9560000e-02   2.0600000e-02   2.5100000e-04   2.5200000e-04  -2.5100000e-04
   3.2500000e+02   1.2720700e+00  -2.3250000e-02   1.9548000e-02  -5.6650000e-02   2.5100000e-04   2.5200000e-04  -2.5100000e-04
   3.2600000e+02   1.2759970e+00   2.3250000e-02  -1.9548000e-02   1.0300000e-02   2.5100000e-04   2.5200000e-04  -2.5100000e-04
   3.2700000e+02   1.2799210e+00   2.9055000e-02  -9.7650000e-03  -2.0600000e-02   2.5100000e-04   2.5200000e-04  -2.5100000e-04
   3.2800000e+02   1.2838480e+00   2.3240000e-02   1.2000000e-05  -5.6650000e-02   2.5100000e-04   2.5200000e-04  -2.5100000e-04
   3.2900000e+02   1.2877730e+00  -3.4847000e-02  -2.4469000e-02  -5.1500000e-03   2.5100000e-04   2.5200000e-04  -2.5100000e-04
   3.3000000e+02   1.2917000e+00   3.4860000e-02   1.9000000e-05  -1.5450000e-02   2.5100000e-04   2.5200000e-04  -2.5100000e-04
   3.3100000e+02   1.2956240e+00   1.1638000e-02  -3.4224000e-02  -3.6050000e-02   2.5100000e-04   2.5200000e-04  -2.5100000e-04
   3.3200000e+02   1.2995490e+00   2.3224000e-02   2.9352000e-02  -7.2100000e-02   2.5100000e-04   2.5200000e-04  -2.5100000e-04
   3.3300000e+02   1.3034750e+00   1.8000000e-05  -3.4230000e-02  -5.1500000e-03   2.5100000e-04   2.5200000e-04  -2.5100000e-04
   3.3400000e+02   1.3074010e+00   1.7414000e-02   2.9349000e-02  -5.1500000e-02   2.5100000e-04   2.5200000e-04  -2.5100000e-04
   3.3500000e+02   1.3113270e+00  -5.8260000e-03   2.9337000e-02  -1.5450000e-02   2.5100000e-04   2.5200000e-04  -2.5100000e-04
   3.3600000e+02   1.3152520e+00   6.3879000e-02   5.8714000e-02  -5.1500000e-03   2.5100000e-04   2.5200000e-04  -2.5100000e-04
   3.3700000e+02   1.3191790e+00  -2.3269000e-02   5.3778000e-02   1.0300000e-02   2.5100000e-04   2.5200000e-04  -2.5100000e-04
   3.3800000e+02   1.3231020e+00   7.5520000e-02   1.9600000e-02   2.0600000e-02   2.5100000e-04   2.5200000e-04  -2.5100000e-04
   3.3900000e+02   1.3270300e+00   1.1617000e-02   4.8960000e-03   0.0000000e+00   2.5100000e-04   2.5200000e-04  -2.5100000e-04
   3.4000000e+02   1.3309550e+00   2.9053000e-02  -4.8740000e-03  -1.0300000e-02   2.5100000e-04   2.5200000e-04  -2.5100000e-04
   3.4100000e+02   1.3348820e+00  -1.1615000e-02  -9.7860000e-03  -7.2100000e-02   2.5100000e-04   2.5200000e-04  -2.5100000e-04
   3.4200000e+02   1.3388070e+00   6.9720000e-02   3.7000000e-05  -2.0600000e-02   2.5100000e-04   2.5200000e-04  -2.5100000e-04
   3.4300000e+02   1.3427320e+00   5.8020000e-03   1.4673000e-02  -5.1500000e-02   2.5100000e-04   2.5200000e-04  -2.5100000e-04
   3.4400000e+02   1.3466590e+00  -1.8000000e-05   3.4230000e-02  -3.6050000e-02   2.5100000e-04   2.5200000e-04  -2.5100000e-04
   3.4500000e+02   1.3505840e+00  -1.1617000e-02  -4.8960000e-03   0.0000000e+00   2.5100000e-04   2.5200000e-04  -2.5100000e-04
   3.4600000e+02   1.3545080e+00   3.4873000e-02  -2.4431000e-02  -6.1800000e-02   2.5100000e-04   2.5200000e-04  -2.5100000e-04
   3.4700000e+02   1.3584330e+00  -5.8020000e-03  -1.4673000e-02  -3.0900000e-02   2.5100000e-04   2.5200000e-04  -2.5100000e-04
   3.4800000e+02   1.3623600e+00  -1.1612000e-02  -1.4676000e-02  -2.0600000e-02   2.5100000e-04   2.5200000e-04  -2.5100000e-04
   3.4900000e+02   1.3662860e+00  -3.4850000e-02  -1.9579000e-02  -5.1500000e-03   2.5100000e-04   2.5200000e-04  -2.5100000e-04
   3.5000000e+02   1.3702110e+00   2.9037000e-02   2.4466000e-02  -9.7850000e-02   2.5100000e-04   2.5200000e-04  -2.5100000e-04
   3.5100000e+02   1.3741380e+00   1.1620000e-02   6.0000000e-06  -1.0300000e-02   2.5100000e-04   2.5200000e-04  -2.5100000e-04
   3.5200000e+02   1.3780620e+00  -1.1607000e-02  -2.4456000e-02  -3.6050000e-02   2.5100000e-04   2.5200000e-04  -2.5100000e-04
   3.5300000e+02   1.3819890e+00   0.0000000e+00   0.0000000e+00  -8.7550000e-02   2.5100000e-04   2.5200000e-04  -2.5100000e-04
   3.5400000e+02   1.3859150e+00   5.8108000e-02  -1.4640000e-02  -4.6350000e-02   2.5100000e-04   2.5200000e-04  -2.5100000e-04
   3.5500000e+02   1.3898400e+00   4.0650000e-02   3.9141000e-02  -4.6350000e-02   2.5100000e-04   2.5200000e-04  -2.5100000e-04
   3.5600000e+02   1.3937650e+00  -3.4847000e-02  -2.4468000e-02   0.0000000e+00   2.5100000e-04   2.5200000e-04  -2.5100000e-04
   3.5700000e+02   1.3976920e+00   8.7145000e-02   9.8250000e-03  -1.5450000e-02   2.5100000e-04   2.5200000e-04  -2.5100000e-04
   3.5800000e+02   1.4016170e+00   1.1612000e-02   1.4676000e-02   5.1500000e-02   2.5100000e-04   2.5200000e-04  -2.5100000e-04
   3.5900000e+02   1.4055440e+00   3.4834000e-02   4.8919000e-02   0.0000000e+00   2.5100000e-04   2.5200000e-04  -2.5100000e-04
   3.6000000e+02   1.4094680e+00  -2.4000000e-05   4.4010000e-02   5.1500000e-03   2.5100000e-04   2.5200000e-04  -2.5100000e-04
   3.6100000e+02   1.4133930e+00   7.5522000e-02   1.4710000e-02   2.0600000e-02   2.5100000e-04   2.5200000e-04  -2.5100000e-04
   3.6200000e+02   1.4173190e+00  -5.8130000e-03   4.8870000e-03  -5.1500000e-02   2.5100000e-04   2.5200000e-04  -2.5100000e-04
   3.6300000e+02   1.4212450e+00   1.1617000e-02   4.8960000e-03   0.0000000e+00   2.5100000e-04   2.5200000e-04  -2.5100000e-04
   3.6400000e+02   1.4251710e+00  -1.1615000e-02  -9.7860000e-03  -3.0900000e-02   2.5100000e-04   2.5200000e-04  -2.5100000e-04
   3.6500000e+02   1.4290960e+00   4.6498000e-02  -3.4205000e-02  -2.0600000e-02   2.5100000e-04   2.5200000e-04  -2.5100000e-04
   3.6600000e+02   1.4330210e+00   1.1628000e-02  -1.4664000e-02  -1.5450000e-02   2.5100000e-04   2.5200000e-04  -2.5100000e-04
   3.6700000e+02   1.4369480e+00   1.1641000e-02  -3.9114000e-02   0.0000000e+00   2.5100000e-04   2.5200000e-04  -2.5100000e-04
   3.6800000e+02   1.4408730e+00  -1.7427000e-02  -4.8990000e-03  -2.0600000e-02   2.5100000e-04   2.5200000e-04  -2.5100000e-04
   3.6900000e+02   1.4447990e+00   4.6498000e-02  -3.4205000e-02  -5.6650000e-02   2.5100000e-04   2.5200000e-04  -2.5100000e-04
   3.7000000e+02   1.4487260e+00   1.1610000e-02   1.9566000e-02   4.1200000e-02   2.5100000e-04   2.5200000e-04  -2.5100000e-04
   3.7100000e+02   1.4526510e+00   2.3232000e-02   1.4682000e-02  -5.1500000e-02   2.5100000e-04   2.5200000e-04  -2.5100000e-04
   3.7200000e+02   1.4565760e+00   0.0000000e+00   0.0000000e+00  -2.0600000e-02   2.5100000e-04   2.5200000e-04  -2.5100000e-04
   3.7300000e+02   1.4605020e+00   5.8087000e-02   2.4481000e-02  -6.1800000e-02   2.5100000e-04   2.5200000e-04  -2.5100000e-04
   3.7400000e+02   1.4644280e+00   3.4860000e-02   1.9000000e-05  -7.2100000e-02   2.5100000e-04   2.5200000e-04  -2.5100000e-04
   3.7500000e+02   1.4683520e+00   3.4873000e-02  -2.4431000e-02  -7.2100000e-02   2.5100000e-04   2.5200000e-04  -2.5100000e-04
   3.7600000e+02   1.4722780e+00   3.4860000e-02   1.9000000e-05  -2.0600000e-02   2.5100000e-04   2.5200000e-04  -2.5100000e-04
   3.7700000e+02   1.4762040e+00   5.8118000e-02  -3.4199000e-02  -5.1500000e-03   2.5100000e-04   2.5200000e-04  -2.5100000e-04
   3.7800000e+02   1.4801300e+00   4.0670000e-02   2.2000000e-05  -5.1500000e-02   2.5100000e-04   2.5200000e-04  -2.5100000e-04
   3.7900000e+02   1.4840560e+00   3.0000000e-06  -4.8900000e-03   2.5750000e-02   2.5100000e-04   2.5200000e-04  -2.5100000e-04
   3.8000000e+02   1.4879820e+00   1.1600000e-02   3.9126000e-02  -5.1500000e-03   2.5100000e-04   2.5200000e-04  -2.5100000e-04
   3.8100000e+02   1.4919060e+00   5.8092000e-02   1.4700000e-02   0.0000000e+00   2.5100000e-04   2.5200000e-04  -2.5100000e-04
   3.8200000e+02   1.4958330e+00   1.1612000e-02   1.4676000e-02   3.6050000e-02   2.5100000e-04   2.5200000e-04  -2.5100000e-04
   3.8300000e+02   1.4997590e+00   1.1592000e-02   5.3796000e-02  -2.5750000e-02   2.5100000e-04   2.5200000e-04  -2.5100000e-04
   3.8400000e+02   1.5036840e+00   1.1602000e-02   3.4236000e-02  -4.6350000e-02   2.5100000e-04   2.5200000e-04  -2.5100000e-04
   3.8500000e+02   1.5076100e+00   5.8097000e-02   4.9200000e-03  -2.0600000e-02   2.5100000e-04   2.5200000e-04  -2.5100000e-04
   3.8600000e+02   1.5115350e+00   1.1623000e-02  -4.8840000e-03  -1.5450000e-02   2.5100000e-04   2.5200000e-04  -2.5100000e-04
   3.8700000e+02   1.5154610e+00   1.1630000e-02  -1.9554000e-02  -5.6650000e-02   2.5100000e-04   2.5200000e-04  -2.5100000e-04
   3.8800000e+02   1.5194100e+00   5.8130000e-03  -4.8870000e-03  -2.0600000e-02   2.5100000e-04   2.5200000e-04  -2.5100000e-04
   3.8900000e+02   1.5233110e+00   3.4868000e-02  -1.4651000e-02  -1.0300000e-02   2.5100000e-04   2.5200000e-04  -2.5100000e-04
   3.9000000e+02   1.5272480e+00   1.1633000e-02  -2.4444000e-02  -3.6050000e-02   2.5100000e-04   2.5200000e-04  -2.5100000e-04
   3.9100000e+02   1.5311630e+00   1.7427000e-02   4.8990000e-03   2.0600000e-02   2.5100000e-04   2.5200000e-04  -2.5100000e-04
   3.9200000e+02   1.5350890e+00   1.1636000e-02  -2.9334000e-02  -4.6350000e-02   2.5100000e-04   2.5200000e-04  -2.5100000e-04
   3.9300000e+02   1.5390150e+00   5.2282000e-02   1.4698000e-02  -4.6350000e-02   2.5100000e-04   2.5200000e-04  -2.5100000e-04
   3.9400000e+02   1.5429400e+00  -1.1617000e-02  -4.8960000e-03  -1.0300000e-01   2.5100000e-04   2.5200000e-04  -2.5100000e-04
   3.9500000e+02   1.5468660e+00   2.9050000e-02   1.6000000e-05  -6.6950000e-02   2.5100000e-04   2.5200000e-04  -2.5100000e-04
   3.9600000e+02   1.5507920e+00   2.3227000e-02   2.4462000e-02  -6.1800000e-02   2.5100000e-04   2.5200000e-04  -2.5100000e-04
   3.9700000e+02   1.5547180e+00   3.4850000e-02   1.9579000e-02  -6.1800000e-02   2.5100000e-04   2.5200000e-04  -2.5100000e-04
   3.9800000e+02   1.5586430e+00   3.0000000e-06  -4.8900000e-03  -5.1500000e-03   2.5100000e-04   2.5200000e-04  -2.5100000e-04
   3.9900000e+02   1.5625700e+00   5.8020000e-03   1.4673000e-02  -5.1500000e-02   2.5100000e-04   2.5200000e-04  -2.5100000e-04
   4.0000000e+02   1.5664950e+00   3.4878000e-02  -3.4211000e-02   0.0000000e+00   2.5100000e-04   2.5200000e-04  -2.5100000e-04
   4.0100000e+02   1.5704200e+00   1.1612000e-02   1.4676000e-02  -2.0600000e-02   2.5100000e-04   2.5200000e-04  -2.5100000e-04
   4.0200000e+02   1.5743470e+00   2.9063000e-02  -2.4434000e-02   0.0000000e+00   2.5100000e-04   2.5200000e-04  -2.5100000e-04
   4.0300000e+02   1.5782720e+00   2.9042000e-02   1.4686000e-02  -8.7550000e-02   2.5100000e-04   2.5200000e-04  -2.5100000e-04
   4.0400000e+02   1.5821960e+00   5.2272000e-02   3.4258000e-02  -1.5450000e-02   2.5100000e-04   2.5200000e-04  -2.5100000e-04
   4.0500000e+02   1.5861230e+00   4.0652000e-02   3.4252000e-02  -4.6350000e-02   2.5100000e-04   2.5200000e-04  -2.5100000e-04
   4.0600000e+02   1.5900480e+00   1.1612000e-02   1.4676000e-02  -6.1800000e-02   2.5100000e-04   2.5200000e-04  -2.5100000e-04
   4.0700000e+02   1.5939740e+00   5.8020000e-03   1.4673000e-02  -1.0300000e-02   2.5100000e-04   2.5200000e-04  -2.5100000e-04
   4.0800000e+02   1.5979010e+00   8.1353000e-02  -2.4408000e-02  -4.1200000e-02   2.5100000e-04   2.5200000e-04  -2.5100000e-04
   4.0900000e+02   1.6018260e+00  -3.0000000e-06   4.8900000e-03  -4.6350000e-02   2.5100000e-04   2.5200000e-04  -2.5100000e-04
   4.1000000e+02   1.6057510e+00   5.2300000e-02  -1.9533000e-02   2.0600000e-02   2.5100000e-04   2.5200000e-04  -2.5100000e-04
   4.1100000e+02   1.6096770e+00  -1.7433000e-02   4.8810000e-03   0.0000000e+00   2.5100000e-04   2.5200000e-04  -2.5100000e-04
   4.1200000e+02   1.6136030e+00   1.1620300e-01  -4.8290000e-03  -1.0300000e-02   2.5100000e-04   2.5200000e-04  -2.5100000e-04
   4.1300000e+02   1.6175280e+00   2.3255000e-02  -2.9328000e-02  -3.0900000e-02   2.5100000e-04   2.5200000e-04  -2.5100000e-04
   4.1400000e+02   1.6214540e+00   4.0670000e-02   2.1000000e-05  -1.0300000e-02   2.5100000e-04   2.5200000e-04  -2.5100000e-04
   4.1500000e+02   1.6253810e+00   3.0000000e-06  -4.8900000e-03  -9.2700000e-02   2.5100000e-04   2.5200000e-04  -2.5100000e-04
   4.1600000e+02   1.6293050e+00   9.2960000e-02   5.0000000e-05  -1.5450000e-02   2.5100000e-04   2.5200000e-04  -2.5100000e-04
   4.1700000e+02   1.6332320e+00   1.1623000e-02  -4.8840000e-03  -5.1500000e-02   2.5100000e-04   2.5200000e-04  -2.5100000e-04
   4.1800000e+02   1.6371560e+00   3.4834000e-02   4.8919000e-02  -9.7850000e-02   2.5100000e-04   2.5200000e-04  -2.5100000e-04
   4.1900000e+02   1.6410810e+00  -1.3000000e-05   2.4450000e-02  -3.0900000e-02   2.5100000e-04   2.5200000e-04  -2.5100000e-04
   4.2000000e+02   1.6450070e+00   7.5501000e-02   5.3830000e-02  -1.5450000e-02   2.5100000e-04   2.5200000e-04  -2.5100000e-04
   4.2100000e+02   1.6489330e+00   5.0000000e-06  -9.7800000e-03  -1.0300000e-02   2.5100000e-04   2.5200000e-04  -2.5100000e-04
   4.2200000e+02   1.6528590e+00   1.1623000e-02  -4.8840000e-03  -4.1200000e-02   2.5100000e-04   2.5200000e-04  -2.5100000e-04
   4.2300000e+02   1.6567840e+00   1.1644000e-02  -4.4004000e-02   1.0300000e-02   2.5100000e-04   2.5200000e-04  -2.5100000e-04
   4.2400000e+02   1.6607130e+00   6.9715000e-02   9.8170000e-03  -6.1800000e-02   2.5100000e-04   2.5200000e-04  -2.5100000e-04
   4.2500000e+02   1.6646360e+00   3.4873000e-02  -2.4431000e-02  -2.0600000e-02   2.5100000e-04   2.5200000e-04  -2.5100000e-04
   4.2600000e+02   1.6685610e+00   1.1607000e-02   2.4456000e-02  -3.0900000e-02   2.5100000e-04   2.5200000e-04  -2.5100000e-04
   4.2700000e+02   1.6724880e+00   7.5522000e-02   1.4710000e-02  -8.2400000e-02   2.5100000e-04   2.5200000e-04  -2.5100000e-04
   4.2800000e+02   1.6764130e+00   4.6467000e-02   2.4475000e-02  -6.6950000e-02   2.5100000e-04   2.5200000e-04  -2.5100000e-04
   4.2900000e+02   1.6803390e+00   2.3222000e-02   3.4242000e-02  -2.0600000e-02   2.5100000e-04   2.5200000e-04  -2.5100000e-04
   4.3000000e+02   1.6842650e+00   1.1610000e-02   1.9566000e-02  -1.0300000e-02   2.5100000e-04   2.5200000e-04  -2.5100000e-04
   4.3100000e+02   1.6881890e+00   8.1353000e-02  -2.4406000e-02  -1.5450000e-02   2.5100000e-04   2.5200000e-04  -2.5100000e-04
   4.3200000e+02   1.6921160e+00   5.2282000e-02   1.4698000e-02  -5.1500000e-03   2.5100000e-04   2.5200000e-04  -2.5100000e-04
   4.3300000e+02   1.6960400e+00   4.6498000e-02  -3.4205000e-02  -1.0300000e-02   2.5100000e-04   2.5200000e-04  -2.5100000e-04
   4.3400000e+02   1.6999660e+00   3.0000000e-06  -4.8900000e-03  -4.1200000e-02   2.5100000e-04   2.5200000e-04  -2.5100000e-04
   4.3500000e+02   1.7038930e+00   7.5525000e-02   9.8190000e-03   2.0600000e-02   2.5100000e-04   2.5200000e-04  -2.5100000e-04
   4.3600000e+02   1.7078180e+00   3.4860000e-02   1.8000000e-05  -5.6650000e-02   2.5100000e-04   2.5200000e-04  -2.5100000e-04
   4.3700000e+02   1.7117440e+00   4.0685000e-02  -2.9319000e-02  -9.2700000e-02   2.5100000e-04   2.5200000e-04  -2.5100000e-04
   4.3800000e+02   1.7156700e+00   2.3253000e-02  -2.4438000e-02  -6.1800000e-02   2.5100000e-04   2.5200000e-04  -2.5100000e-04
   4.3900000e+02   1.7195940e+00   7.5525000e-02   9.8190000e-03  -1.5450000e-02   2.5100000e-04   2.5200000e-04  -2.5100000e-04
   4.4000000e+02   1.7235210e+00   2.3235000e-02   9.7920000e-03  -7.7250000e-02   2.5100000e-04   2.5200000e-04  -2.5100000e-04
   4.4100000e+02   1.7274480e+00   4.6467000e-02   2.4475000e-02   1.0300000e-02   2.5100000e-04   2.5200000e-04  -2.5100000e-04
   4.4200000e+02   1.7313720e+00   5.7970000e-03   2.4453000e-02  -1.5450000e-02   2.5100000e-04   2.5200000e-04  -2.5100000e-04
   4.4300000e+02   1.7353150e+00   8.7134000e-02   2.9387000e-02  -2.0600000e-02   2.5100000e-04   2.5200000e-04  -2.5100000e-04
   4.4400000e+02   1.7392230e+00   3.0000000e-06  -4.8900000e-03   1.0300000e-02   2.5100000e-04   2.5200000e-04  -2.5100000e-04
   4.4500000e+02   1.7431490e+00   5.2285000e-02   9.8080000e-03  -3.6050000e-02   2.5100000e-04   2.5200000e-04  -2.5100000e-04
   4.4600000e+02   1.7470760e+00   6.3923000e-02  -2.4416000e-02  -2.0600000e-02   2.5100000e-04   2.5200000e-04  -2.5100000e-04
   4.4700000e+02   1.7510010e+00   8.7142000e-02   1.4717000e-02  -5.6650000e-02   2.5100000e-04   2.5200000e-04  -2.5100000e-04
   4.4800000e+02   1.7549250e+00   2.3253000e-02  -2.4438000e-02  -7.7250000e-02   2.5100000e-04   2.5200000e-04  -2.5100000e-04
   4.4900000e+02   1.7588510e+00   4.6472000e-02   1.4695000e-02  -5.1500000e-02   2.5100000e-04   2.5200000e-04  -2.5100000e-04
   4.5000000e+02   1.7627770e+00   4.0652000e-02   3.4252000e-02  -2.0600000e-02   2.5100000e-04   2.5200000e-04  -2.5100000e-04
   4.5100000e+02   1.7667030e+00   6.9707000e-02   2.4487000e-02   5.1500000e-03   2.5100000e-04   2.5200000e-04  -2.5100000e-04
   4.5200000e+02   1.7706280e+00   1.7425000e-02   9.7890000e-03  -5.1500000e-02   2.5100000e-04   2.5200000e-04  -2.5100000e-04
   4.5300000e+02   1.7745530e+00   5.8084000e-02   2.9371000e-02  -3.6050000e-02   2.5100000e-04   2.5200000e-04  -2.5100000e-04
   4.5400000e+02   1.7784790e+00   6.9699000e-02   3.9157000e-02  -5.1500000e-02   2.5100000e-04   2.5200000e-04  -2.5100000e-04
   4.5500000e+02   1.7824050e+00   8.7145000e-02   9.8270000e-03  -4.1200000e-02   2.5100000e-04   2.5200000e-04  -2.5100000e-04
   4.5600000e+02   1.7863320e+00  -3.4000000e-05   6.3570000e-02  -1.0815000e-01   2.5100000e-04   2.5200000e-04  -2.5100000e-04
   4.5700000e+02   1.7902570e+00   5.2295000e-02  -9.7520000e-03  -2.5750000e-02   2.5100000e-04   2.5200000e-04  -2.5100000e-04
   4.5800000e+02   1.7941830e+00   4.6480000e-02   2.5000000e-05  -5.6650000e-02   2.5100000e-04   2.5200000e-04  -2.5100000e-04
   4.5900000e+02   1.7981090e+00   9.8780000e-02  -1.9507000e-02  -8.2400000e-02   2.5100000e-04   2.5200000e-04  -2.5100000e-04
   4.6000000e+02   1.8020340e+00   1.7443000e-02  -2.4441000e-02  -3.0900000e-02   2.5100000e-04   2.5200000e-04  -2.5100000e-04
   4.6100000e+02   1.8059610e+00   4.0675000e-02  -9.7580000e-03  -7.7250000e-02   2.5100000e-04   2.5200000e-04  -2.5100000e-04
   4.6200000e+02   1.8098850e+00   6.3913000e-02  -4.8570000e-03  -4.6350000e-02   2.5100000e-04   2.5200000e-04  -2.5100000e-04
   4.6300000e+02   1.8138100e+00  -1.7427000e-02  -4.8990000e-03  -3.0900000e-02   2.5100000e-04   2.5200000e-04  -2.5100000e-04
   4.6400000e+02   1.8177360e+00   4.0650000e-02   3.9141000e-02   2.0600000e-02   2.5100000e-04   2.5200000e-04  -2.5100000e-04
   4.6500000e+02   1.8216620e+00   5.2272000e-02   3.4257000e-02  -5.1500000e-03   2.5100000e-04   2.5200000e-04  -2.5100000e-04
   4.6600000e+02   1.8255880e+00   9.2919000e-02   7.8288000e-02   0.0000000e+00   2.5100000e-04   2.5200000e-04  -2.5100000e-04
   4.6700000e+02   1.8295130e+00  -5.8180000e-03   1.4667000e-02  -3.0900000e-02   2.5100000e-04   2.5200000e-04  -2.5100000e-04
   4.6800000e+02   1.8334380e+00   1.7425000e-02   9.7890000e-03  -8.2400000e-02   2.5100000e-04   2.5200000e-04  -2.5100000e-04
   4.6900000e+02   1.8373650e+00   5.2261000e-02   5.3818000e-02  -2.5750000e-02   2.5100000e-04   2.5200000e-04  -2.5100000e-04
   4.7000000e+02   1.8412900e+00   6.3905000e-02   9.8140000e-03  -3.6050000e-02   2.5100000e-04   2.5200000e-04  -2.5100000e-04
   4.7100000e+02   1.8452220e+00  -2.9087000e-02   6.8444000e-02  -3.6050000e-02   2.5100000e-04   2.5200000e-04  -2.5100000e-04
   4.7200000e+02   1.8491430e+00   2.9032000e-02   3.4246000e-02  -1.0300000e-02   2.5100000e-04   2.5200000e-04  -2.5100000e-04
   4.7300000e+02   1.8530670e+00   2.9034000e-02   2.9356000e-02   2.0600000e-02   2.5100000e-04   2.5200000e-04  -2.5100000e-04
   4.7400000e+02   1.8569930e+00   8.1327000e-02   2.4493000e-02  -1.5450000e-02   2.5100000e-04   2.5200000e-04  -2.5100000e-04
   4.7500000e+02   1.8609190e+00  -5.8150000e-03   9.7770000e-03  -6.6950000e-02   2.5100000e-04   2.5200000e-04  -2.5100000e-04
   4.7600000e+02   1.8648450e+00   1.1612000e-02   1.4676000e-02   1.5450000e-02   2.5100000e-04   2.5200000e-04  -2.5100000e-04
   4.7700000e+02   1.8687690e+00   5.8069000e-02   5.8711000e-02  -8.7550000e-02   2.5100000e-04   2.5200000e-04  -2.5100000e-04
   4.7800000e+02   1.8726950e+00   4.0665000e-02   9.8020000e-03  -2.5750000e-02   2.5100000e-04   2.5200000e-04  -2.5100000e-04
   4.7900000e+02   1.8766210e+00  -1.7461000e-02   5.8671000e-02  -5.1500000e-02   2.5100000e-04   2.5200000e-04  -2.5100000e-04
   4.8000000e+02   1.8805460e+00   4.0662000e-02   1.4692000e-02  -1.1845000e-01   2.5100000e-04   2.5200000e-04  -2.5100000e-04
   4.8100000e+02   1.8844720e+00   4.6483000e-02  -4.8650000e-03  -6.6950000e-02   2.5100000e-04   2.5200000e-04  -2.5100000e-04
   4.8200000e+02   1.8883970e+00   5.8100000e-03   3.0000000e-06  -5.1500000e-02   2.5100000e-04   2.5200000e-04  -2.5100000e-04
   4.8300000e+02   1.8923230e+00   5.8150000e-03  -9.7770000e-03  -3.0900000e-02   2.5100000e-04   2.5200000e-04  -2.5100000e-04
   4.8400000e+02   1.8962490e+00   6.3913000e-02  -4.8560000e-03  -4.6350000e-02   2.5100000e-04   2.5200000e-04  -2.5100000e-04
   4.8500000e+02   1.9001760e+00   4.0675000e-02  -9.7580000e-03   1.5450000e-02   2.5100000e-04   2.5200000e-04  -2.5100000e-04
   4.8600000e+02   1.9041010e+00   4.0662000e-02   1.4692000e-02  -3.6050000e-02   2.5100000e-04   2.5200000e-04  -2.5100000e-04
   4.8700000e+02   1.9080270e+00  -5.8310000e-03   3.9117000e-02  -3.0900000e-02   2.5100000e-04   2.5200000e-04  -2.5100000e-04
   4.8800000e+02   1.9119520e+00   4.0650000e-02   3.9141000e-02  -5.1500000e-03   2.5100000e-04   2.5200000e-04  -2.5100000e-04
   4.8900000e+02   1.9158780e+00   6.3887000e-02   4.4043000e-02  -6.6950000e-02   2.5100000e-04   2.5200000e-04  -2.5100000e-04
   4.9000000e+02   1.9198030e+00   1.1597000e-02   4.4016000e-02  -5.1500000e-02   2.5100000e-04   2.5200000e-04  -2.5100000e-04
   4.9100000e+02   1.9237590e+00  -2.3248000e-02   1.4658000e-02  -3.6050000e-02   2.5100000e-04   2.5200000e-04  -2.5100000e-04
   4.9200000e+02   1.9276540e+00   6.3879000e-02   5.8713000e-02   1.0300000e-02   2.5100000e-04   2.5200000e-04  -2.5100000e-04
   4.9300000e+02   1.9315790e+00   4.0665000e-02   9.8010000e-03  -5.6650000e-02   2.5100000e-04   2.5200000e-04  -2.5100000e-04
   4.9400000e+02   1.9355050e+00   2.3225000e-02   2.9352000e-02  -1.5450000e-02   2.5100000e-04   2.5200000e-04  -2.5100000e-04
   4.9500000e+02   1.9394320e+00  -1.7454000e-02   4.4001000e-02  -2.5750000e-02   2.5100000e-04   2.5200000e-04  -2.5100000e-04
   4.9600000e+02   1.9433570e+00   6.3905000e-02   9.8140000e-03  -6.6950000e-02   2.5100000e-04   2.5200000e-04  -2.5100000e-04
   4.9700000e+02   1.9472820e+00   1.7412000e-02   3.4239000e-02   5.1500000e-03   2.5100000e-04   2.5200000e-04  -2.5100000e-04
   4.9800000e+02   1.9512090e+00   5.7940000e-03   2.9343000e-02  -6.6950000e-02   2.5100000e-04   2.5200000e-04  -2.5100000e-04
   4.9900000e+02   1.9551340e+00   1.7412000e-02   3.4239000e-02  -4.6350000e-02   2.5100000e-04   2.5200000e-04  -2.5100000e-04
   5.0000000e+02   1.9590590e+00   6.3886000e-02   4.4044000e-02  -9.7850000e-02   2.5100000e-04   2.5200000e-04  -2.5100000e-04
   5.0100000e+02   1.9629860e+00  -2.3243000e-02   4.8780000e-03  -5.6650000e-02   2.5100000e-04   2.5200000e-04  -2.5100000e-04
   5.0200000e+02   1.9669110e+00   2.9011000e-02   7.3366000e-02  -8.2400000e-02   2.5100000e-04   2.5200000e-04  -2.5100000e-04
   5.0300000e+02   1.9708370e+00   4.0667000e-02   4.9120000e-03  -5.6650000e-02   2.5100000e-04   2.5200000e-04  -2.5100000e-04
   5.0400000e+02   1.9747630e+00   6.3905000e-02   9.8140000e-03  -1.0300000e-02   2.5100000e-04   2.5200000e-04  -2.5100000e-04
   5.0500000e+02   1.9786870e+00  -5.8100000e-03  -3.0000000e-06  -9.7850000e-02   2.5100000e-04   2.5200000e-04  -2.5100000e-04
   5.0600000e+02   1.9826120e+00   2.3253000e-02  -2.4438000e-02  -5.1500000e-03   2.5100000e-04   2.5200000e-04  -2.5100000e-04
   5.0700000e+02   1.9865380e+00   8.7145000e-02   9.8270000e-03  -5.1500000e-03   2.5100000e-04   2.5200000e-04  -2.5100000e-04
   5.0800000e+02   1.9904650e+00   6.3910000e-02   3.4000000e-05  -4.1200000e-02   2.5100000e-04   2.5200000e-04  -2.5100000e-04
   5.0900000e+02   1.9943900e+00   2.9040000e-02   1.9576000e-02  -6.6950000e-02   2.5100000e-04   2.5200000e-04  -2.5100000e-04
   5.1000000e+02   1.9983160e+00   1.7404000e-02   4.8909000e-02  -5.1500000e-02   2.5100000e-04   2.5200000e-04  -2.5100000e-04
   5.1100000e+02   2.0022410e+00   6.3889000e-02   3.9154000e-02  -4.6350000e-02   2.5100000e-04   2.5200000e-04  -2.5100000e-04
   5.1200000e+02   2.0061670e+00   8.1319000e-02   3.9163000e-02  -7.7250000e-02   2.5100000e-04   2.5200000e-04  -2.5100000e-04
   5.1300000e+02   2.0100930e+00   1.7404000e-02   4.8909000e-02  -5.1500000e-03   2.5100000e-04   2.5200000e-04  -2.5100000e-04
   5.1400000e+02   2.0140190e+00  -3.4875000e-02   2.9322000e-02  -7.2100000e-02   2.5100000e-04   2.5200000e-04  -2.5100000e-04
   5.1500000e+02   2.0179450e+00   4.0650000e-02   3.9141000e-02  -4.1200000e-02   2.5100000e-04   2.5200000e-04  -2.5100000e-04
   5.1600000e+02   2.0218710e+00  -1.1625000e-02   9.7740000e-03  -2.5750000e-02   2.5100000e-04   2.5200000e-04  -2.5100000e-04
   5.1700000e+02   2.0257960e+00   2.9032000e-02   3.4245000e-02  -5.1500000e-03   2.5100000e-04   2.5200000e-04  -2.5100000e-04
   5.1800000e+02   2.0297220e+00  -3.4868000e-02   1.4652000e-02  -1.0300000e-02   2.5100000e-04   2.5200000e-04  -2.5100000e-04
   5.1900000e+02   2.0336470e+00   6.3905000e-02   9.8130000e-03  -2.5750000e-02   2.5100000e-04   2.5200000e-04  -2.5100000e-04
   5.2000000e+02   2.0375720e+00  -1.1645000e-02   4.8894000e-02  -3.0900000e-02   2.5100000e-04   2.5200000e-04  -2.5100000e-04
   5.2100000e+02   2.0414980e+00   2.9040000e-02   1.9576000e-02  -1.0815000e-01   2.5100000e-04   2.5200000e-04  -2.5100000e-04
   5.2200000e+02   2.0454240e+00  -3.4860000e-02  -1.9000000e-05  -6.6950000e-02   2.5100000e-04   2.5200000e-04  -2.5100000e-04
   5.2300000e+02   2.0493510e+00   8.1314000e-02   4.8943000e-02  -4.6350000e-02   2.5100000e-04   2.5200000e-04  -2.5100000e-04
   5.2400000e+02   2.0532750e+00  -1.1630000e-02   1.9554000e-02  -3.6050000e-02   2.5100000e-04   2.5200000e-04  -2.5100000e-04
   5.2500000e+02   2.0572010e+00   4.0628000e-02   7.8262000e-02  -2.5750000e-02   2.5100000e-04   2.5200000e-04  -2.5100000e-04
   5.2600000e+02   2.0611260e+00  -1.1625000e-02   9.7740000e-03   1.0300000e-02   2.5100000e-04   2.5200000e-04  -2.5100000e-04
   5.2700000e+02   2.0650530e+00   6.9720000e-02   3.7000000e-05  -3.0900000e-02   2.5100000e-04   2.5200000e-04  -2.5100000e-04
   5.2800000e+02   2.0689780e+00  -5.8130000e-03   4.8870000e-03  -2.0600000e-02   2.5100000e-04   2.5200000e-04  -2.5100000e-04
   5.2900000e+02   2.0729040e+00   4.6493000e-02  -2.4425000e-02  -2.5750000e-02   2.5100000e-04   2.5200000e-04  -2.5100000e-04
   5.3000000e+02   2.0768300e+00   1.7435000e-02  -9.7710000e-03  -5.1500000e-02   2.5100000e-04   2.5200000e-04  -2.5100000e-04
   5.3100000e+02   2.0807560e+00   1.1615000e-02   9.7860000e-03  -3.0900000e-02   2.5100000e-04   2.5200000e-04  -2.5100000e-04
   5.3200000e+02   2.0846810e+00   5.8000000e-03   1.9563000e-02  -2.5750000e-02   2.5100000e-04   2.5200000e-04  -2.5100000e-04
   5.3300000e+02   2.0886070e+00  -1.1654000e-02   6.3564000e-02  -8.2400000e-02   2.5100000e-04   2.5200000e-04  -2.5100000e-04
   5.3400000e+02   2.0925330e+00   1.7417000e-02   2.4459000e-02  -1.5450000e-02   2.5100000e-04   2.5200000e-04  -2.5100000e-04
   5.3500000e+02   2.0964570e+00   5.7810000e-03   5.3793000e-02  -3.0900000e-02   2.5100000e-04   2.5200000e-04  -2.5100000e-04
   5.3600000e+02   2.1003830e+00  -1.1646000e-02   4.8894000e-02  -2.5750000e-02   2.5100000e-04   2.5200000e-04  -2.5100000e-04
   5.3700000e+02   2.1043090e+00  -4.0683000e-02   2.4428000e-02  -2.0600000e-02   2.5100000e-04   2.5200000e-04  -2.5100000e-04
   5.3800000e+02   2.1082350e+00   2.3214000e-02   4.8912000e-02   0.0000000e+00   2.5100000e-04   2.5200000e-04  -2.5100000e-04
   5.3900000e+02   2.1121600e+00   5.8150000e-03  -9.7770000e-03  -3.6050000e-02   2.5100000e-04   2.5200000e-04  -2.5100000e-04
   5.4000000e+02   2.1160870e+00   4.6470000e-02   1.9585000e-02  -2.5750000e-02   2.5100000e-04   2.5200000e-04  -2.5100000e-04
   5.4100000e+02   2.1200110e+00  -1.1620000e-02  -6.0000000e-06  -2.0600000e-02   2.5100000e-04   2.5200000e-04  -2.5100000e-04
   5.4200000e+02   2.1239370e+00   2.9045000e-02   9.7950000e-03  -8.7550000e-02   2.5100000e-04   2.5200000e-04  -2.5100000e-04
   5.4300000e+02   2.1278620e+00   1.0000000e-05  -1.9560000e-02  -6.1800000e-02   2.5100000e-04   2.5200000e-04  -2.5100000e-04
   5.4400000e+02   2.1317880e+00   2.3227000e-02   2.4462000e-02  -3.6050000e-02   2.5100000e-04   2.5200000e-04  -2.5100000e-04
   5.4500000e+02   2.1357150e+00  -3.4870000e-02   1.9542000e-02  -1.0300000e-02   2.5100000e-04   2.5200000e-04  -2.5100000e-04
   5.4600000e+02   2.1396400e+00   6.3897000e-02   2.4483000e-02  -6.6950000e-02   2.5100000e-04   2.5200000e-04  -2.5100000e-04
   5.4700000e+02   2.1435660e+00   1.7414000e-02   2.9349000e-02   3.0900000e-02   2.5100000e-04   2.5200000e-04  -2.5100000e-04
   5.4800000e+02   2.1474930e+00   2.3214000e-02   4.8912000e-02  -4.6350000e-02   2.5100000e-04   2.5200000e-04  -2.5100000e-04
   5.4900000e+02   2.1514160e+00  -3.4876000e-02   2.9321000e-02   1.0300000e-02   2.5100000e-04   2.5200000e-04  -2.5100000e-04
   5.5000000e+02   2.1553420e+00   6.9699000e-02   3.9157000e-02   1.5450000e-02   2.5100000e-04   2.5200000e-04  -2.5100000e-04
   5.5100000e+02   2.1592680e+00  -5.8130000e-03   4.8870000e-03  -1.5450000e-02   2.5100000e-04   2.5200000e-04  -2.5100000e-04
   5.5200000e+02   2.1631930e+00   1.1625000e-02  -9.7740000e-03  -2.5750000e-02   2.5100000e-04   2.5200000e-04  -2.5100000e-04
   5.5300000e+02   2.1671200e+00  -2.3250000e-02   1.9548000e-02  -5.6650000e-02   2.5100000e-04   2.5200000e-04  -2.5100000e-04
   5.5400000e+02   2.1710450e+00   6.9710000e-02   1.9597000e-02  -8.2400000e-02   2.5100000e-04   2.5200000e-04  -2.5100000e-04
   5.5500000e+02   2.1749700e+00   1.7417000e-02   2.4459000e-02  -4.1200000e-02   2.5100000e-04   2.5200000e-04  -2.5100000e-04
   5.5600000e+02   2.1788960e+00   1.1589000e-02   5.8686000e-02  -1.0300000e-02   2.5100000e-04   2.5200000e-04  -2.5100000e-04
   5.5700000e+02   2.1828220e+00  -5.8310000e-03   3.9117000e-02   2.0600000e-02   2.5100000e-04   2.5200000e-04  -2.5100000e-04
   5.5800000e+02   2.1867470e+00   3.4857000e-02   4.9090000e-03  -6.1800000e-02   2.5100000e-04   2.5200000e-04  -2.5100000e-04
   5.5900000e+02   2.1906740e+00   1.7414000e-02   2.9349000e-02   2.0600000e-02   2.5100000e-04   2.5200000e-04  -2.5100000e-04
   5.6000000e+02   2.1945990e+00  -1.1630000e-02   1.9554000e-02  -4.1200000e-02   2.5100000e-04   2.5200000e-04  -2.5100000e-04
   5.6100000e+02   2.1985240e+00  -5.8230000e-03   2.4447000e-02  -4.6350000e-02   2.5100000e-04   2.5200000e-04  -2.5100000e-04
   5.6200000e+02   2.2024510e+00   5.8082000e-02   3.4261000e-02  -9.2700000e-02   2.5100000e-04   2.5200000e-04  -2.5100000e-04
   5.6300000e+02   2.2063770e+00   1.7406000e-02   4.4019000e-02  -3.6050000e-02   2.5100000e-04   2.5200000e-04  -2.5100000e-04
   5.6400000e+02   2.2103000e+00  -1.7422000e-02  -1.4679000e-02  -4.1200000e-02   2.5100000e-04   2.5200000e-04  -2.5100000e-04
   5.6500000e+02   2.2142260e+00   5.8000000e-03   1.9563000e-02  -5.1500000e-02   2.5100000e-04   2.5200000e-04  -2.5100000e-04
   5.6600000e+02   2.2181530e+00   3.4870000e-02  -1.9541000e-02  -5.1500000e-03   2.5100000e-04   2.5200000e-04  -2.5100000e-04
   5.6700000e+02   2.2220780e+00  -5.8130000e-03   4.8870000e-03  -6.6950000e-02   2.5100000e-04   2.5200000e-04  -2.5100000e-04
   5.6800000e+02   2.2260050e+00  -2.3230000e-02  -1.9572000e-02  -1.5450000e-02   2.5100000e-04   2.5200000e-04  -2.5100000e-04
   5.6900000e+02   2.2299290e+00   4.6462000e-02   3.4254000e-02   1.0300000e-02   2.5100000e-04   2.5200000e-04  -2.5100000e-04
   5.7000000e+02   2.2338550e+00   5.2275000e-02   2.9367000e-02   0.0000000e+00   2.5100000e-04   2.5200000e-04  -2.5100000e-04
   5.7100000e+02   2.2377810e+00   5.7790000e-03   5.8683000e-02  -1.5450000e-02   2.5100000e-04   2.5200000e-04  -2.5100000e-04
   5.7200000e+02   2.2417070e+00  -1.1640000e-02   3.9114000e-02   0.0000000e+00   2.5100000e-04   2.5200000e-04  -2.5100000e-04
   5.7300000e+02   2.2456320e+00   4.6480000e-02   2.4000000e-05  -2.5750000e-02   2.5100000e-04   2.5200000e-04  -2.5100000e-04
   5.7400000e+02   2.2495590e+00   5.8095000e-02   9.8110000e-03  -6.1800000e-02   2.5100000e-04   2.5200000e-04  -2.5100000e-04
   5.7500000e+02   2.2534840e+00  -1.1636000e-02   2.9334000e-02  -4.1200000e-02   2.5100000e-04   2.5200000e-04  -2.5100000e-04
   5.7600000e+02   2.2574100e+00   1.7414000e-02   2.9349000e-02  -4.1200000e-02   2.5100000e-04   2.5200000e-04  -2.5100000e-04
   5.7700000e+02   2.2613360e+00   5.8105000e-02  -9.7490000e-03  -2.0600000e-02   2.5100000e-04   2.5200000e-04  -2.5100000e-04
   5.7800000e+02   2.2652600e+00   2.3227000e-02   2.4462000e-02  -5.1500000e-03   2.5100000e-04   2.5200000e-04  -2.5100000e-04
   5.7900000e+02   2.2691860e+00  -5.8020000e-03  -1.4673000e-02   2.0600000e-02   2.5100000e-04   2.5200000e-04  -2.5100000e-04
   5.8000000e+02   2.2731120e+00  -5.8200000e-03   1.9557000e-02  -2.5750000e-02   2.5100000e-04   2.5200000e-04  -2.5100000e-04
   5.8100000e+02   2.2770380e+00   5.8105000e-02  -9.7490000e-03  -2.5750000e-02   2.5100000e-04   2.5200000e-04  -2.5100000e-04
   5.8200000e+02   2.2809630e+00   4.0654000e-02   2.9362000e-02   5.1500000e-03   2.5100000e-04   2.5200000e-04  -2.5100000e-04
   5.8300000e+02   2.2848890e+00  -2.3253000e-02   2.4438000e-02  -9.2700000e-02   2.5100000e-04   2.5200000e-04  -2.5100000e-04
   5.8400000e+02   2.2888140e+00   1.1599000e-02   3.9126000e-02  -1.0300000e-02   2.5100000e-04   2.5200000e-04  -2.5100000e-04
   5.8500000e+02   2.2927400e+00   5.2272000e-02   3.4258000e-02  -4.6350000e-02   2.5100000e-04   2.5200000e-04  -2.5100000e-04
   5.8600000e+02   2.2966650e+00  -1.1633000e-02   2.4444000e-02  -9.7850000e-02   2.5100000e-04   2.5200000e-04  -2.5100000e-04
   5.8700000e+02   2.3005920e+00  -5.8000000e-03  -1.9563000e-02  -3.6050000e-02   2.5100000e-04   2.5200000e-04  -2.5100000e-04
   5.8800000e+02   2.3045180e+00   3.4860000e-02   1.9000000e-05  -5.1500000e-02   2.5100000e-04   2.5200000e-04  -2.5100000e-04
   5.8900000e+02   2.3084440e+00   8.1364000e-02  -4.3966000e-02  -5.1500000e-03   2.5100000e-04   2.5200000e-04  -2.5100000e-04
   5.9000000e+02   2.3123680e+00   1.1615000e-02   9.7860000e-03  -2.5750000e-02   2.5100000e-04   2.5200000e-04  -2.5100000e-04
   5.9100000e+02   2.3162950e+00  -2.3235000e-02  -9.7920000e-03   1.0300000e-02   2.5100000e-04   2.5200000e-04  -2.5100000e-04
   5.9200000e+02   2.3202200e+00   3.4850000e-02   1.9579000e-02  -2.5750000e-02   2.5100000e-04   2.5200000e-04  -2.5100000e-04
   5.9300000e+02   2.3241440e+00   6.9710000e-02   1.9597000e-02   0.0000000e+00   2.5100000e-04   2.5200000e-04  -2.5100000e-04
   5.9400000e+02   2.3280990e+00   5.8130000e-03  -4.8870000e-03  -6.1800000e-02   2.5100000e-04   2.5200000e-04  -2.5100000e-04
   5.9500000e+02   2.3320140e+00  -1.0000000e-05   1.9560000e-02  -6.1800000e-02   2.5100000e-04   2.5200000e-04  -2.5100000e-04
   5.9600000e+02   2.3359210e+00   3.4857000e-02   4.9080000e-03  -5.1500000e-02   2.5100000e-04   2.5200000e-04  -2.5100000e-04
   5.9700000e+02   2.3398490e+00   8.1345000e-02  -9.7380000e-03  -5.1500000e-03   2.5100000e-04   2.5200000e-04  -2.5100000e-04
   5.9800000e+02   2.3437740e+00   1.1597000e-02   4.4016000e-02  -5.1500000e-03   2.5100000e-04   2.5200000e-04  -2.5100000e-04
   5.9900000e+02   2.3477060e+00   1.7440000e-02  -1.9551000e-02   0.0000000e+00   2.5100000e-04   2.5200000e-04  -2.5100000e-04
   6.0000000e+02   2.3516250e+00   2.9063000e-02  -2.4434000e-02   2.0600000e-02   2.5100000e-04   2.5200000e-04  -2.5100000e-04
   6.0100000e+02   2.3555510e+00   5.8100000e-02   3.1000000e-05  -3.6050000e-02   2.5100000e-04   2.5200000e-04  -2.5100000e-04
   6.0200000e+02   2.3594770e+00  -1.1612000e-02  -1.4676000e-02  -3.6050000e-02   2.5100000e-04   2.5200000e-04  -2.5100000e-04
   6.0300000e+02   2.3634020e+00   5.8090000e-02   1.9591000e-02   3.0900000e-02   2.5100000e-04   2.5200000e-04  -2.5100000e-04
   6.0400000e+02   2.3673280e+00  -3.0000000e-06   4.8900000e-03  -6.1800000e-02   2.5100000e-04   2.5200000e-04  -2.5100000e-04
   6.0500000e+02   2.3712530e+00  -1.1641000e-02   3.9114000e-02  -2.0600000e-02   2.5100000e-04   2.5200000e-04  -2.5100000e-04
   6.0600000e+02   2.3751800e+00  -1.3000000e-05   2.4450000e-02  -4.6350000e-02   2.5100000e-04   2.5200000e-04  -2.5100000e-04
   6.0700000e+02   2.3791040e+00   3.4844000e-02   2.9359000e-02  -8.2400000e-02   2.5100000e-04   2.5200000e-04  -2.5100000e-04
   6.0800000e+02   2.3830290e+00  -1.8000000e-05   3.4230000e-02  -6.6950000e-02   2.5100000e-04   2.5200000e-04  -2.5100000e-04
   6.0900000e+02   2.3869550e+00  -1.1633000e-02   2.4444000e-02  -4.6350000e-02   2.5100000e-04   2.5200000e-04  -2.5100000e-04
   6.1000000e+02   2.3908810e+00   1.1623000e-02  -4.8840000e-03   0.0000000e+00   2.5100000e-04   2.5200000e-04  -2.5100000e-04
   6.1100000e+02   2.3948070e+00   5.8105000e-02  -9.7490000e-03  -4.6350000e-02   2.5100000e-04   2.5200000e-04  -2.5100000e-04
   6.1200000e+02   2.3987330e+00   1.1646000e-02  -4.8894000e-02   3.6050000e-02   2.5100000e-04   2.5200000e-04  -2.5100000e-04
   6.1300000e+02   2.4026580e+00   1.1612000e-02   1.4676000e-02  -2.0600000e-02   2.5100000e-04   2.5200000e-04  -2.5100000e-04
   6.1400000e+02   2.4065840e+00  -1.1615000e-02  -9.7860000e-03  -3.0900000e-02   2.5100000e-04   2.5200000e-04  -2.5100000e-04
   6.1500000e+02   2.4105100e+00   4.6485000e-02  -9.7550000e-03  -4.6350000e-02   2.5100000e-04   2.5200000e-04  -2.5100000e-04
   6.1600000e+02   2.4144360e+00   3.4863000e-02  -4.8710000e-03  -5.6650000e-02   2.5100000e-04   2.5200000e-04  -2.5100000e-04
   6.1700000e+02   2.4183620e+00   5.8070000e-03   4.8930000e-03  -5.1500000e-02   2.5100000e-04   2.5200000e-04  -2.5100000e-04
   6.1800000e+02   2.4222880e+00  -5.8230000e-03   2.4447000e-02  -3.0900000e-02   2.5100000e-04   2.5200000e-04  -2.5100000e-04
   6.1900000e+02   2.4262120e+00   2.9037000e-02   2.4466000e-02   0.0000000e+00   2.5100000e-04   2.5200000e-04  -2.5100000e-04
   6.2000000e+02   2.4301390e+00   7.5538000e-02  -1.4631000e-02  -4.1200000e-02   2.5100000e-04   2.5200000e-04  -2.5100000e-04
   6.2100000e+02   2.4340640e+00  -1.7453000e-02   4.4001000e-02   0.0000000e+00   2.5100000e-04   2.5200000e-04  -2.5100000e-04
   6.2200000e+02   2.4379880e+00   7.5530000e-02   3.9000000e-05   0.0000000e+00   2.5100000e-04   2.5200000e-04  -2.5100000e-04
   6.2300000e+02   2.4419140e+00   5.8130000e-03  -4.8870000e-03  -2.0600000e-02   2.5100000e-04   2.5200000e-04  -2.5100000e-04
   6.2400000e+02   2.4458400e+00   6.3900000e-02   1.9593000e-02   3.0900000e-02   2.5100000e-04   2.5200000e-04  -2.5100000e-04
   6.2500000e+02   2.4497660e+00   5.0000000e-06  -9.7800000e-03  -2.5750000e-02   2.5100000e-04   2.5200000e-04  -2.5100000e-04
   6.2600000e+02   2.4536920e+00   5.2280000e-02   1.9588000e-02  -6.1800000e-02   2.5100000e-04   2.5200000e-04  -2.5100000e-04
   6.2700000e+02   2.4576180e+00   1.1638000e-02  -3.4224000e-02  -6.1800000e-02   2.5100000e-04   2.5200000e-04  -2.5100000e-04
   6.2800000e+02   2.4615430e+00   7.5522000e-02   1.4710000e-02  -6.1800000e-02   2.5100000e-04   2.5200000e-04  -2.5100000e-04
   6.2900000e+02   2.4654690e+00   5.7940000e-03   2.9343000e-02  -8.7550000e-02   2.5100000e-04   2.5200000e-04  -2.5100000e-04
   6.3000000e+02   2.4693940e+00   4.0675000e-02  -9.7580000e-03  -3.6050000e-02   2.5100000e-04   2.5200000e-04  -2.5100000e-04
   6.3100000e+02   2.4733200e+00   5.8020000e-03   1.4673000e-02   0.0000000e+00   2.5100000e-04   2.5200000e-04  -2.5100000e-04
   6.3200000e+02   2.4772460e+00   8.7145000e-02   9.8270000e-03  -1.0300000e-02   2.5100000e-04   2.5200000e-04  -2.5100000e-04
   6.3300000e+02   2.4811720e+00   5.8280000e-03  -3.4227000e-02  -2.0600000e-02   2.5100000e-04   2.5200000e-04  -2.5100000e-04
   6.3400000e+02   2.4850970e+00   5.8103000e-02  -4.8590000e-03  -2.0600000e-02   2.5100000e-04   2.5200000e-04  -2.5100000e-04
   6.3500000e+02   2.4890240e+00   1.1630000e-02  -1.9554000e-02  -1.0300000e-02   2.5100000e-04   2.5200000e-04  -2.5100000e-04
   6.3600000e+02   2.4929480e+00   5.8095000e-02   9.8110000e-03  -9.2700000e-02   2.5100000e-04   2.5200000e-04  -2.5100000e-04
   6.3700000e+02   2.4968730e+00   2.9053000e-02  -4.8740000e-03  -1.5450000e-02   2.5100000e-04   2.5200000e-04  -2.5100000e-04
   6.3800000e+02   2.5007990e+00   5.8113000e-02  -2.4419000e-02  -2.0600000e-02   2.5100000e-04   2.5200000e-04  -2.5100000e-04
   6.3900000e+02   2.5047250e+00   6.3897000e-02   2.4484000e-02  -5.6650000e-02   2.5100000e-04   2.5200000e-04  -2.5100000e-04
   6.4000000e+02   2.5086510e+00   3.4855000e-02   9.7990000e-03  -5.1500000e-03   2.5100000e-04   2.5200000e-04  -2.5100000e-04
   6.4100000e+02   2.5125770e+00   4.6472000e-02   1.4695000e-02  -5.1500000e-02   2.5100000e-04   2.5200000e-04  -2.5100000e-04
   6.4200000e+02   2.5165010e+00   4.0667000e-02   4.9120000e-03  -2.0600000e-02   2.5100000e-04   2.5200000e-04  -2.5100000e-04
   6.4300000e+02   2.5204280e+00   4.0680000e-02  -1.9538000e-02   0.0000000e+00   2.5100000e-04   2.5200000e-04  -2.5100000e-04
   6.4400000e+02   2.5243540e+00   2.9032000e-02   3.4246000e-02   0.0000000e+00   2.5100000e-04   2.5200000e-04  -2.5100000e-04
   6.4500000e+02   2.5282800e+00   5.2300000e-02  -1.9532000e-02   0.0000000e+00   2.5100000e-04   2.5200000e-04  -2.5100000e-04
   6.4600000e+02   2.5322260e+00   1.7443000e-02  -2.4441000e-02   0.0000000e+00   2.5100000e-04   2.5200000e-04  -2.5100000e-04
   6.4700000e+02   2.5361300e+00   4.6483000e-02  -4.8660000e-03  -2.0600000e-02   2.5100000e-04   2.5200000e-04  -2.5100000e-04
   6.4800000e+02   2.5400570e+00   6.9733000e-02  -2.4414000e-02  -9.7850000e-02   2.5100000e-04   2.5200000e-04  -2.5100000e-04
   6.4900000e+02   2.5439830e+00   3.4873000e-02  -2.4432000e-02  -7.2100000e-02   2.5100000e-04   2.5200000e-04  -2.5100000e-04
   6.5000000e+02   2.5479090e+00   1.1623000e-02  -4.8840000e-03  -4.1200000e-02   2.5100000e-04   2.5200000e-04  -2.5100000e-04
   6.5100000e+02   2.5518330e+00   4.6472000e-02   1.4694000e-02  -3.6050000e-02   2.5100000e-04   2.5200000e-04  -2.5100000e-04
   6.5200000e+02   2.5557590e+00   2.9032000e-02   3.4246000e-02  -1.5450000e-02   2.5100000e-04   2.5200000e-04  -2.5100000e-04
   6.5300000e+02   2.5596850e+00   4.6472000e-02   1.4695000e-02  -5.1500000e-03   2.5100000e-04   2.5200000e-04  -2.5100000e-04
   6.5400000e+02   2.5636110e+00   3.4857000e-02   4.9090000e-03  -2.5750000e-02   2.5100000e-04   2.5200000e-04  -2.5100000e-04
   6.5500000e+02   2.5675370e+00   5.2277000e-02   2.4478000e-02  -2.0600000e-02   2.5100000e-04   2.5200000e-04  -2.5100000e-04
   6.5600000e+02   2.5714620e+00  -5.8070000e-03  -4.8930000e-03   1.5450000e-02   2.5100000e-04   2.5200000e-04  -2.5100000e-04
   6.5700000e+02   2.5753870e+00   5.8097000e-02   4.9210000e-03  -7.2100000e-02   2.5100000e-04   2.5200000e-04  -2.5100000e-04
   6.5800000e+02   2.5793140e+00   5.2316000e-02  -4.8872000e-02  -1.0300000e-02   2.5100000e-04   2.5200000e-04  -2.5100000e-04
   6.5900000e+02   2.5832390e+00   5.2287000e-02   4.9180000e-03  -4.1200000e-02   2.5100000e-04   2.5200000e-04  -2.5100000e-04
   6.6000000e+02   2.5871650e+00   5.8230000e-03  -2.4447000e-02  -6.6950000e-02   2.5100000e-04   2.5200000e-04  -2.5100000e-04
   6.6100000e+02   2.5910910e+00   4.0675000e-02  -9.7580000e-03  -7.2100000e-02   2.5100000e-04   2.5200000e-04  -2.5100000e-04
   6.6200000e+02   2.5950160e+00   6.3907000e-02   4.9240000e-03  -2.0600000e-02   2.5100000e-04   2.5200000e-04  -2.5100000e-04
   6.6300000e+02   2.5989420e+00   5.8103000e-02  -4.8590000e-03  -1.5450000e-02   2.5100000e-04   2.5200000e-04  -2.5100000e-04
   6.6400000e+02   2.6028680e+00   1.7425000e-02   9.7890000e-03  -5.1500000e-03   2.5100000e-04   2.5200000e-04  -2.5100000e-04
   6.6500000e+02   2.6067930e+00   4.6475000e-02   9.8050000e-03   2.0600000e-02   2.5100000e-04   2.5200000e-04  -2.5100000e-04
   6.6600000e+02   2.6107170e+00   4.6464000e-02   2.9365000e-02  -6.6950000e-02   2.5100000e-04   2.5200000e-04  -2.5100000e-04
   6.6700000e+02   2.6146430e+00   5.2272000e-02   3.4258000e-02  -3.0900000e-02   2.5100000e-04   2.5200000e-04  -2.5100000e-04
   6.6800000e+02   2.6185700e+00   2.3222000e-02   3.4242000e-02  -7.2100000e-02   2.5100000e-04   2.5200000e-04  -2.5100000e-04
   6.6900000e+02   2.6224950e+00   5.2298000e-02  -1.4642000e-02  -7.2100000e-02   2.5100000e-04   2.5200000e-04  -2.5100000e-04
   6.7000000e+02   2.6264210e+00   3.4850000e-02   1.9579000e-02  -8.7550000e-02   2.5100000e-04   2.5200000e-04  -2.5100000e-04
   6.7100000e+02   2.6303460e+00   7.5538000e-02  -1.4630000e-02  -4.6350000e-02   2.5100000e-04   2.5200000e-04  -2.5100000e-04
   6.7200000e+02   2.6342720e+00   1.7435000e-02  -9.7710000e-03   5.1500000e-03   2.5100000e-04   2.5200000e-04  -2.5100000e-04
   6.7300000e+02   2.6381980e+00   5.2303000e-02  -2.4423000e-02  -5.1500000e-02   2.5100000e-04   2.5200000e-04  -2.5100000e-04
   6.7400000e+02   2.6421240e+00   5.2282000e-02   1.4697000e-02   1.0300000e-02   2.5100000e-04   2.5200000e-04  -2.5100000e-04
   6.7500000e+02   2.6460500e+00   2.3232000e-02   1.4682000e-02  -2.0600000e-02   2.5100000e-04   2.5200000e-04  -2.5100000e-04
   6.7600000e+02   2.6499750e+00   1.7410000e-02   3.9129000e-02  -2.5750000e-02   2.5100000e-04   2.5200000e-04  -2.5100000e-04
   6.7700000e+02   2.6539010e+00   4.6470000e-02   1.9584000e-02   3.0900000e-02   2.5100000e-04   2.5200000e-04  -2.5100000e-04
   6.7800000e+02   2.6578270e+00   2.9032000e-02   3.4246000e-02  -4.1200000e-02   2.5100000e-04   2.5200000e-04  -2.5100000e-04
   6.7900000e+02   2.6617520e+00   1.1633000e-02  -2.4444000e-02  -2.0600000e-02   2.5100000e-04   2.5200000e-04  -2.5100000e-04
   6.8000000e+02   2.6656770e+00   2.3235000e-02   9.7920000e-03  -6.1800000e-02   2.5100000e-04   2.5200000e-04  -2.5100000e-04
   6.8100000e+02   2.6696030e+00   5.2259000e-02   5.8708000e-02  -4.1200000e-02   2.5100000e-04   2.5200000e-04  -2.5100000e-04
   6.8200000e+02   2.6735290e+00   5.2287000e-02   4.9180000e-03  -9.2700000e-02   2.5100000e-04   2.5200000e-04  -2.5100000e-04
   6.8300000e+02   2.6774540e+00   4.0652000e-02   3.4252000e-02  -4.6350000e-02   2.5100000e-04   2.5200000e-04  -2.5100000e-04
   6.8400000e+02   2.6813810e+00   4.0667000e-02   4.9120000e-03  -1.0300000e-02   2.5100000e-04   2.5200000e-04  -2.5100000e-04
   6.8500000e+02   2.6853060e+00   2.3245000e-02  -9.7680000e-03  -2.5750000e-02   2.5100000e-04   2.5200000e-04  -2.5100000e-04
   6.8600000e+02   2.6892310e+00   4.0673000e-02  -4.8680000e-03  -2.0600000e-02   2.5100000e-04   2.5200000e-04  -2.5100000e-04
   6.8700000e+02   2.6931570e+00  -2.1000000e-05   3.9120000e-02  -5.1500000e-02   2.5100000e-04   2.5200000e-04  -2.5100000e-04
   6.8800000e+02   2.6970820e+00   1.1612000e-02   1.4676000e-02  -1.5450000e-02   2.5100000e-04   2.5200000e-04  -2.5100000e-04
   6.8900000e+02   2.7010080e+00   6.3889000e-02   3.9154000e-02  -1.0815000e-01   2.5100000e-04   2.5200000e-04  -2.5100000e-04
   6.9000000e+02   2.7049350e+00   1.7414000e-02   2.9349000e-02  -5.6650000e-02   2.5100000e-04   2.5200000e-04  -2.5100000e-04
   6.9100000e+02   2.7088600e+00   5.7790000e-03   5.8683000e-02  -6.1800000e-02   2.5100000e-04   2.5200000e-04  -2.5100000e-04
   6.9200000e+02   2.7127850e+00   6.3910000e-02   3.4000000e-05  -6.6950000e-02   2.5100000e-04   2.5200000e-04  -2.5100000e-04
   6.9300000e+02   2.7167120e+00   8.7147000e-02   4.9370000e-03  -2.5750000e-02   2.5100000e-04   2.5200000e-04  -2.5100000e-04
   6.9400000e+02   2.7206370e+00   5.2300000e-02  -1.9532000e-02  -7.2100000e-02   2.5100000e-04   2.5200000e-04  -2.5100000e-04
   6.9500000e+02   2.7245610e+00   5.8180000e-03  -1.4667000e-02  -2.5750000e-02   2.5100000e-04   2.5200000e-04  -2.5100000e-04
   6.9600000e+02   2.7284870e+00   5.2293000e-02  -4.8630000e-03  -2.0600000e-02   2.5100000e-04   2.5200000e-04  -2.5100000e-04
   6.9700000e+02   2.7324320e+00   1.7420000e-02   1.9569000e-02   0.0000000e+00   2.5100000e-04   2.5200000e-04  -2.5100000e-04
   6.9800000e+02   2.7363390e+00   2.9047000e-02   4.9050000e-03  -1.5450000e-02   2.5100000e-04   2.5200000e-04  -2.5100000e-04
   6.9900000e+02   2.7402640e+00   5.8020000e-03   1.4673000e-02  -1.5450000e-02   2.5100000e-04   2.5200000e-04  -2.5100000e-04
   7.0000000e+02   2.7441900e+00   8.7137000e-02   2.4495000e-02  -3.0900000e-02   2.5100000e-04   2.5200000e-04  -2.5100000e-04
   7.0100000e+02   2.7481160e+00   5.8092000e-02   1.4700000e-02  -8.2400000e-02   2.5100000e-04   2.5200000e-04  -2.5100000e-04
   7.0200000e+02   2.7520430e+00   5.2266000e-02   4.4038000e-02  -3.0900000e-02   2.5100000e-04   2.5200000e-04  -2.5100000e-04
   7.0300000e+02   2.7559680e+00   1.7422000e-02   1.4679000e-02  -5.6650000e-02   2.5100000e-04   2.5200000e-04  -2.5100000e-04
   7.0400000e+02   2.7598940e+00   6.3876000e-02   6.3604000e-02  -3.6050000e-02   2.5100000e-04   2.5200000e-04  -2.5100000e-04
   7.0500000e+02   2.7638190e+00   5.2282000e-02   1.4698000e-02  -5.1500000e-03   2.5100000e-04   2.5200000e-04  -2.5100000e-04
   7.0600000e+02   2.7677450e+00   4.0665000e-02   9.8020000e-03   1.5450000e-02   2.5100000e-04   2.5200000e-04  -2.5100000e-04
   7.0700000e+02   2.7716710e+00   3.0000000e-06  -4.8900000e-03  -2.5750000e-02   2.5100000e-04   2.5200000e-04  -2.5100000e-04
   7.0800000e+02   2.7755960e+00   8.7150000e-02   4.7000000e-05  -1.5450000e-02   2.5100000e-04   2.5200000e-04  -2.5100000e-04
   7.0900000e+02   2.7795210e+00  -5.8150000e-03   9.7770000e-03  -1.5450000e-02   2.5100000e-04   2.5200000e-04  -2.5100000e-04
   7.1000000e+02   2.7834470e+00   4.0654000e-02   2.9362000e-02  -1.0815000e-01   2.5100000e-04   2.5200000e-04  -2.5100000e-04
   7.1100000e+02   2.7873730e+00   1.7422000e-02   1.4679000e-02  -1.5450000e-02   2.5100000e-04   2.5200000e-04  -2.5100000e-04
   7.1200000e+02   2.7912980e+00   6.9678000e-02   7.8277000e-02  -3.6050000e-02   2.5100000e-04   2.5200000e-04  -2.5100000e-04
   7.1300000e+02   2.7952240e+00   1.7401000e-02   5.3799000e-02  -1.1330000e-01   2.5100000e-04   2.5200000e-04  -2.5100000e-04
   7.1400000e+02   2.7991500e+00   2.9019000e-02   5.8696000e-02  -3.6050000e-02   2.5100000e-04   2.5200000e-04  -2.5100000e-04
   7.1500000e+02   2.8030750e+00  -5.8130000e-03   4.8870000e-03  -6.6950000e-02   2.5100000e-04   2.5200000e-04  -2.5100000e-04
   7.1600000e+02   2.8070010e+00   6.3900000e-02   1.9594000e-02  -2.5750000e-02   2.5100000e-04   2.5200000e-04  -2.5100000e-04
   7.1700000e+02   2.8109270e+00  -1.1636000e-02   2.9334000e-02  -3.0900000e-02   2.5100000e-04   2.5200000e-04  -2.5100000e-04
   7.1800000e+02   2.8148530e+00   4.6480000e-02   2.5000000e-05   2.0600000e-02   2.5100000e-04   2.5200000e-04  -2.5100000e-04
   7.1900000e+02   2.8187790e+00   1.7427000e-02   4.8990000e-03  -5.1500000e-02   2.5100000e-04   2.5200000e-04  -2.5100000e-04
   7.2000000e+02   2.8227050e+00   9.8754000e-02   2.9393000e-02   1.0300000e-02   2.5100000e-04   2.5200000e-04  -2.5100000e-04
   7.2100000e+02   2.8266290e+00  -5.8130000e-03   4.8870000e-03  -2.5750000e-02   2.5100000e-04   2.5200000e-04  -2.5100000e-04
   7.2200000e+02   2.8305560e+00   4.6462000e-02   3.4254000e-02  -7.2100000e-02   2.5100000e-04   2.5200000e-04  -2.5100000e-04
   7.2300000e+02   2.8344810e+00   4.0675000e-02  -9.7590000e-03  -4.6350000e-02   2.5100000e-04   2.5200000e-04  -2.5100000e-04
   7.2400000e+02   2.8384050e+00   8.7135000e-02   2.9385000e-02  -4.6350000e-02   2.5100000e-04   2.5200000e-04  -2.5100000e-04
   7.2500000e+02   2.8423310e+00   1.7407000e-02   4.4019000e-02  -3.6050000e-02   2.5100000e-04   2.5200000e-04  -2.5100000e-04
   7.2600000e+02   2.8462580e+00  -3.4870000e-02   1.9542000e-02  -5.1500000e-02   2.5100000e-04   2.5200000e-04  -2.5100000e-04
   7.2700000e+02   2.8501870e+00   4.0639000e-02   5.8702000e-02  -1.0300000e-02   2.5100000e-04   2.5200000e-04  -2.5100000e-04
   7.2800000e+02   2.8541080e+00  -1.1630000e-02   1.9554000e-02  -6.1800000e-02   2.5100000e-04   2.5200000e-04  -2.5100000e-04
   7.2900000e+02   2.8580330e+00   1.7427000e-02   4.8990000e-03  -2.5750000e-02   2.5100000e-04   2.5200000e-04  -2.5100000e-04
   7.3000000e+02   2.8619600e+00  -1.1620000e-02  -6.0000000e-06  -1.5450000e-02   2.5100000e-04   2.5200000e-04  -2.5100000e-04
   7.3100000e+02   2.8658860e+00   4.6485000e-02  -9.7550000e-03  -6.6950000e-02   2.5100000e-04   2.5200000e-04  -2.5100000e-04
   7.3200000e+02   2.8698120e+00   1.7430000e-02   9.0000000e-06  -3.6050000e-02   2.5100000e-04   2.5200000e-04  -2.5100000e-04
   7.3300000e+02   2.8737370e+00   3.4857000e-02   4.9090000e-03  -6.6950000e-02   2.5100000e-04   2.5200000e-04  -2.5100000e-04
   7.3400000e+02   2.8776630e+00  -1.1620000e-02  -6.0000000e-06  -1.2875000e-01   2.5100000e-04   2.5200000e-04  -2.5100000e-04
   7.3500000e+02   2.8815890e+00   5.2264000e-02   4.8928000e-02  -5.6650000e-02   2.5100000e-04   2.5200000e-04  -2.5100000e-04
   7.3600000e+02   2.8855140e+00   1.7430000e-02   9.0000000e-06   1.0300000e-02   2.5100000e-04   2.5200000e-04  -2.5100000e-04
   7.3700000e+02   2.8894410e+00   2.9019000e-02   5.8696000e-02  -2.5750000e-02   2.5100000e-04   2.5200000e-04  -2.5100000e-04
   7.3800000e+02   2.8933650e+00  -1.7435000e-02   9.7710000e-03   1.0300000e-02   2.5100000e-04   2.5200000e-04  -2.5100000e-04
   7.3900000e+02   2.8972900e+00   8.7137000e-02   2.4497000e-02  -5.1500000e-03   2.5100000e-04   2.5200000e-04  -2.5100000e-04
   7.4000000e+02   2.9012160e+00  -1.1636000e-02   2.9334000e-02  -5.1500000e-03   2.5100000e-04   2.5200000e-04  -2.5100000e-04
   7.4100000e+02   2.9051420e+00   2.9042000e-02   1.4686000e-02  -2.0600000e-02   2.5100000e-04   2.5200000e-04  -2.5100000e-04
   7.4200000e+02   2.9090680e+00   1.7422000e-02   1.4679000e-02  -7.2100000e-02   2.5100000e-04   2.5200000e-04  -2.5100000e-04
   7.4300000e+02   2.9129940e+00   6.3900000e-02   1.9594000e-02  -4.6350000e-02   2.5100000e-04   2.5200000e-04  -2.5100000e-04
   7.4400000e+02   2.9169190e+00   1.7435000e-02  -9.7710000e-03  -5.1500000e-02   2.5100000e-04   2.5200000e-04  -2.5100000e-04
   7.4500000e+02   2.9208450e+00  -2.6000000e-05   4.8900000e-02  -5.6650000e-02   2.5100000e-04   2.5200000e-04  -2.5100000e-04
   7.4600000e+02   2.9247700e+00  -1.1617000e-02  -4.8960000e-03  -1.0300000e-02   2.5100000e-04   2.5200000e-04  -2.5100000e-04
   7.4700000e+02   2.9286960e+00   2.9040000e-02   1.9575000e-02  -6.6950000e-02   2.5100000e-04   2.5200000e-04  -2.5100000e-04
   7.4800000e+02   2.9326220e+00   1.7410000e-02   3.9129000e-02  -5.1500000e-03   2.5100000e-04   2.5200000e-04  -2.5100000e-04
   7.4900000e+02   2.9365470e+00   0.0000000e+00   0.0000000e+00  -2.5750000e-02   2.5100000e-04   2.5200000e-04  -2.5100000e-04
   7.5000000e+02   2.9404720e+00  -2.9083000e-02   6.3555000e-02  -3.0900000e-02   2.5100000e-04   2.5200000e-04  -2.5100000e-04
   7.5100000e+02   2.9444000e+00   4.6477000e-02   4.9140000e-03  -1.5450000e-02   2.5100000e-04   2.5200000e-04  -2.5100000e-04
   7.5200000e+02   2.9483250e+00  -5.8200000e-03   1.9557000e-02  -5.6650000e-02   2.5100000e-04   2.5200000e-04  -2.5100000e-04
   7.5300000e+02   2.9522480e+00  -1.7433000e-02   4.8810000e-03  -3.6050000e-02   2.5100000e-04   2.5200000e-04  -2.5100000e-04
   7.5400000e+02   2.9561750e+00  -5.8100000e-03  -3.0000000e-06  -8.2400000e-02   2.5100000e-04   2.5200000e-04  -2.5100000e-04
   7.5500000e+02   2.9601010e+00   1.1630000e-02  -1.9554000e-02  -5.1500000e-03   2.5100000e-04   2.5200000e-04  -2.5100000e-04
   7.5600000e+02   2.9640270e+00   2.9047000e-02   4.9060000e-03  -6.6950000e-02   2.5100000e-04   2.5200000e-04  -2.5100000e-04
   7.5700000e+02   2.9679530e+00  -1.1630000e-02   1.9554000e-02  -2.5750000e-02   2.5100000e-04   2.5200000e-04  -2.5100000e-04
   7.5800000e+02   2.9718770e+00   1.7404000e-02   4.8909000e-02   5.1500000e-03   2.5100000e-04   2.5200000e-04  -2.5100000e-04
   7.5900000e+02   2.9758040e+00   3.4860000e-02   1.9000000e-05   2.0600000e-02   2.5100000e-04   2.5200000e-04  -2.5100000e-04
   7.6000000e+02   2.9797290e+00   2.9029000e-02   3.9136000e-02  -5.1500000e-03   2.5100000e-04   2.5200000e-04  -2.5100000e-04
   7.6100000e+02   2.9836570e+00  -5.8200000e-03   1.9557000e-02   5.1500000e-03   2.5100000e-04   2.5200000e-04  -2.5100000e-04
   7.6200000e+02   2.9875810e+00   7.5533000e-02  -4.8500000e-03  -5.1500000e-03   2.5100000e-04   2.5200000e-04  -2.5100000e-04
   7.6300000e+02   2.9915070e+00   2.3240000e-02   1.2000000e-05  -7.7250000e-02   2.5100000e-04   2.5200000e-04  -2.5100000e-04
   7.6400000e+02   2.9954330e+00   3.4860000e-02   1.9000000e-05  -3.0900000e-02   2.5100000e-04   2.5200000e-04  -2.5100000e-04
   7.6500000e+02   2.9993580e+00   1.7420000e-02   1.9569000e-02  -2.0600000e-02   2.5100000e-04   2.5200000e-04  -2.5100000e-04
   7.6600000e+02   3.0032850e+00   6.9696000e-02   4.4047000e-02  -9.2700000e-02   2.5100000e-04   2.5200000e-04  -2.5100000e-04
   7.6700000e+02   3.0072090e+00   1.7430000e-02   9.0000000e-06  -2.0600000e-02   2.5100000e-04   2.5200000e-04  -2.5100000e-04
   7.6800000e+02   3.0111340e+00   1.7409000e-02   3.9129000e-02  -4.6350000e-02   2.5100000e-04   2.5200000e-04  -2.5100000e-04
   7.6900000e+02   3.0150610e+00  -3.4860000e-02  -1.9000000e-05   0.0000000e+00   2.5100000e-04   2.5200000e-04  -2.5100000e-04
   7.7000000e+02   3.0189860e+00   5.8095000e-02   9.8110000e-03  -2.0600000e-02   2.5100000e-04   2.5200000e-04  -2.5100000e-04
   7.7100000e+02   3.0229120e+00   3.4845000e-02   2.9358000e-02   2.0600000e-02   2.5100000e-04   2.5200000e-04  -2.5100000e-04
   7.7200000e+02   3.0268370e+00   5.8020000e-03   1.4673000e-02  -7.7250000e-02   2.5100000e-04   2.5200000e-04  -2.5100000e-04
   7.7300000e+02   3.0307620e+00  -2.3265000e-02   4.8888000e-02  -1.0300000e-02   2.5100000e-04   2.5200000e-04  -2.5100000e-04
   7.7400000e+02   3.0346890e+00   4.0667000e-02   4.9110000e-03  -5.1500000e-02   2.5100000e-04   2.5200000e-04  -2.5100000e-04
   7.7500000e+02   3.0386140e+00   1.7430000e-02   9.0000000e-06  -1.0815000e-01   2.5100000e-04   2.5200000e-04  -2.5100000e-04
   7.7600000e+02   3.0425400e+00   1.1623000e-02  -4.8840000e-03  -3.6050000e-02   2.5100000e-04   2.5200000e-04  -2.5100000e-04
   7.7700000e+02   3.0464660e+00  -5.8100000e-03  -3.0000000e-06  -2.5750000e-02   2.5100000e-04   2.5200000e-04  -2.5100000e-04
   7.7800000e+02   3.0503920e+00   3.4863000e-02  -4.8710000e-03  -5.1500000e-03   2.5100000e-04   2.5200000e-04  -2.5100000e-04
   7.7900000e+02   3.0543170e+00  -2.3253000e-02   2.4438000e-02  -3.6050000e-02   2.5100000e-04   2.5200000e-04  -2.5100000e-04
   7.8000000e+02   3.0582440e+00   1.1617000e-02   4.8960000e-03   3.0900000e-02   2.5100000e-04   2.5200000e-04  -2.5100000e-04
   7.8100000e+02   3.0621690e+00   3.4842000e-02   3.4249000e-02  -2.5750000e-02   2.5100000e-04   2.5200000e-04  -2.5100000e-04
   7.8200000e+02   3.0660930e+00   5.8095000e-02   9.8110000e-03   0.0000000e+00   2.5100000e-04   2.5200000e-04  -2.5100000e-04
   7.8300000e+02   3.0700200e+00  -3.4000000e-05   6.3570000e-02   1.5450000e-02   2.5100000e-04   2.5200000e-04  -2.5100000e-04
   7.8400000e+02   3.0739460e+00   2.9053000e-02  -4.8740000e-03  -5.1500000e-02   2.5100000e-04   2.5200000e-04  -2.5100000e-04
   7.8500000e+02   3.0778710e+00   1.1620000e-02   6.0000000e-06  -1.5450000e-02   2.5100000e-04   2.5200000e-04  -2.5100000e-04
   7.8600000e+02   3.0817980e+00   3.4842000e-02   3.4249000e-02  -2.0600000e-02   2.5100000e-04   2.5200000e-04  -2.5100000e-04
   7.8700000e+02   3.0857220e+00  -3.4873000e-02   2.4431000e-02  -5.6650000e-02   2.5100000e-04   2.5200000e-04  -2.5100000e-04
   7.8800000e+02   3.0896480e+00   1.1617000e-02   4.8960000e-03  -1.5450000e-02   2.5100000e-04   2.5200000e-04  -2.5100000e-04
   7.8900000e+02   3.0935740e+00   1.1633000e-02  -2.4444000e-02   0.0000000e+00   2.5100000e-04   2.5200000e-04  -2.5100000e-04
   7.9000000e+02   3.0975000e+00   5.8108000e-02  -1.4639000e-02  -2.0600000e-02   2.5100000e-04   2.5200000e-04  -2.5100000e-04
   7.9100000e+02   3.1014250e+00  -3.4842000e-02  -3.4249000e-02  -4.1200000e-02   2.5100000e-04   2.5200000e-04  -2.5100000e-04
   7.9200000e+02   3.1053510e+00   1.7440000e-02  -1.9551000e-02   5.1500000e-03   2.5100000e-04   2.5200000e-04  -2.5100000e-04
   7.9300000e+02   3.1092780e+00   2.9045000e-02   9.7960000e-03  -5.1500000e-02   2.5100000e-04   2.5200000e-04  -2.5100000e-04
   7.9400000e+02   3.1132030e+00   6.9710000e-02   1.9597000e-02  -5.1500000e-03   2.5100000e-04   2.5200000e-04  -2.5100000e-04
   7.9500000e+02   3.1171290e+00  -3.4868000e-02   1.4651000e-02  -6.1800000e-02   2.5100000e-04   2.5200000e-04  -2.5100000e-04
   7.9600000e+02   3.1210530e+00   6.3890000e-02   3.9153000e-02  -5.1500000e-02   2.5100000e-04   2.5200000e-04  -2.5100000e-04
   7.9700000e+02   3.1249780e+00   2.9053000e-02  -4.8750000e-03  -7.2100000e-02   2.5100000e-04   2.5200000e-04  -2.5100000e-04
   7.9800000e+02   3.1289040e+00  -1.7435000e-02   9.7710000e-03  -6.1800000e-02   2.5100000e-04   2.5200000e-04  -2.5100000e-04
   7.9900000e+02   3.1328310e+00  -3.0000000e-06   4.8900000e-03   1.0300000e-02   2.5100000e-04   2.5200000e-04  -2.5100000e-04
   8.0000000e+02   3.1367840e+00   4.6490000e-02  -1.9536000e-02  -2.5750000e-02   2.5100000e-04   2.5200000e-04  -2.5100000e-04
   8.0100000e+02   3.1406810e+00   4.6493000e-02  -2.4426000e-02   2.0600000e-02   2.5100000e-04   2.5200000e-04  -2.5100000e-04
   8.0200000e+02   3.1446060e+00  -1.7440000e-02   1.9551000e-02  -2.5750000e-02   2.5100000e-04   2.5200000e-04  -2.5100000e-04
   8.0300000e+02   3.1485330e+00  -1.7433000e-02   4.8810000e-03   1.5450000e-02   2.5100000e-04   2.5200000e-04  -2.5100000e-04
   8.0400000e+02   3.1524590e+00   4.6456000e-02   4.4035000e-02   1.5450000e-02   2.5100000e-04   2.5200000e-04  -2.5100000e-04
   8.0500000e+02   3.1563850e+00   4.0667000e-02   4.9120000e-03  -2.0600000e-02   2.5100000e-04   2.5200000e-04  -2.5100000e-04
   8.0600000e+02   3.1603110e+00  -1.1623000e-02   4.8840000e-03  -2.0600000e-02   2.5100000e-04   2.5200000e-04  -2.5100000e-04
   8.0700000e+02   3.1642370e+00   1.1620000e-02   6.0000000e-06  -5.1500000e-02   2.5100000e-04   2.5200000e-04  -2.5100000e-04
   8.0800000e+02   3.1681610e+00   3.4850000e-02   1.9579000e-02  -2.0600000e-02   2.5100000e-04   2.5200000e-04  -2.5100000e-04
   8.0900000e+02   3.1720880e+00   5.8084000e-02   2.9371000e-02  -6.1800000e-02   2.5100000e-04   2.5200000e-04  -2.5100000e-04
   8.1000000e+02   3.1760130e+00  -2.3269000e-02   5.3778000e-02  -4.1200000e-02   2.5100000e-04   2.5200000e-04  -2.5100000e-04
   8.1100000e+02   3.1799370e+00   1.1617000e-02   4.8960000e-03   1.0300000e-02   2.5100000e-04   2.5200000e-04  -2.5100000e-04
   8.1200000e+02   3.1838630e+00   2.3245000e-02  -9.7680000e-03  -2.0600000e-02   2.5100000e-04   2.5200000e-04  -2.5100000e-04
   8.1300000e+02   3.1877890e+00   5.8110000e-02  -1.9529000e-02   0.0000000e+00   2.5100000e-04   2.5200000e-04  -2.5100000e-04
   8.1400000e+02   3.1917150e+00  -2.3222000e-02  -3.4242000e-02  -3.0900000e-02   2.5100000e-04   2.5200000e-04  -2.5100000e-04
   8.1500000e+02   3.1956410e+00   6.9723000e-02  -4.8530000e-03  -2.5750000e-02   2.5100000e-04   2.5200000e-04  -2.5100000e-04
   8.1600000e+02   3.1995670e+00   1.1625000e-02  -9.7740000e-03  -9.2700000e-02   2.5100000e-04   2.5200000e-04  -2.5100000e-04
   8.1700000e+02   3.2034910e+00   4.0660000e-02   1.9582000e-02  -3.0900000e-02   2.5100000e-04   2.5200000e-04  -2.5100000e-04
   8.1800000e+02   3.2074180e+00  -1.1628000e-02   1.4664000e-02  -4.1200000e-02   2.5100000e-04   2.5200000e-04  -2.5100000e-04
   8.1900000e+02   3.2113430e+00   6.3894000e-02   2.9374000e-02  -6.1800000e-02   2.5100000e-04   2.5200000e-04  -2.5100000e-04
   8.2000000e+02   3.2152700e+00   1.1615000e-02   9.7860000e-03   1.0300000e-02   2.5100000e-04   2.5200000e-04  -2.5100000e-04
   8.2100000e+02   3.2191950e+00   5.8100000e-03   3.0000000e-06  -7.2100000e-02   2.5100000e-04   2.5200000e-04  -2.5100000e-04
   8.2200000e+02   3.2231200e+00  -1.7435000e-02   9.7710000e-03  -2.5750000e-02   2.5100000e-04   2.5200000e-04  -2.5100000e-04
   8.2300000e+02   3.2270460e+00   6.3884000e-02   4.8933000e-02  -5.1500000e-03   2.5100000e-04   2.5200000e-04  -2.5100000e-04
   8.2400000e+02   3.2309730e+00   2.9063000e-02  -2.4435000e-02   4.1200000e-02   2.5100000e-04   2.5200000e-04  -2.5100000e-04
   8.2500000e+02   3.2348960e+00   2.9042000e-02   1.4685000e-02  -6.6950000e-02   2.5100000e-04   2.5200000e-04  -2.5100000e-04
   8.2600000e+02   3.2388220e+00  -2.3248000e-02   1.4658000e-02   0.0000000e+00   2.5100000e-04   2.5200000e-04  -2.5100000e-04
   8.2700000e+02   3.2427480e+00   6.3907000e-02   4.9240000e-03  -3.6050000e-02   2.5100000e-04   2.5200000e-04  -2.5100000e-04
   8.2800000e+02   3.2466740e+00   4.0683000e-02  -2.4428000e-02  -6.1800000e-02   2.5100000e-04   2.5200000e-04  -2.5100000e-04
   8.2900000e+02   3.2506000e+00   1.1607000e-02   2.4456000e-02  -5.6650000e-02   2.5100000e-04   2.5200000e-04  -2.5100000e-04
   8.3000000e+02   3.2545250e+00  -1.1628000e-02   1.4664000e-02  -1.0300000e-02   2.5100000e-04   2.5200000e-04  -2.5100000e-04
   8.3100000e+02   3.2584500e+00   4.6464000e-02   2.9365000e-02  -4.6350000e-02   2.5100000e-04   2.5200000e-04  -2.5100000e-04
   8.3200000e+02   3.2623770e+00   2.9053000e-02  -4.8740000e-03  -1.0300000e-02   2.5100000e-04   2.5200000e-04  -2.5100000e-04
   8.3300000e+02   3.2663020e+00  -2.6000000e-05   4.8900000e-02  -1.5450000e-02   2.5100000e-04   2.5200000e-04  -2.5100000e-04
   8.3400000e+02   3.2702280e+00   6.9723000e-02  -4.8530000e-03  -1.5450000e-02   2.5100000e-04   2.5200000e-04  -2.5100000e-04
   8.3500000e+02   3.2741540e+00   5.2295000e-02  -9.7520000e-03  -4.6350000e-02   2.5100000e-04   2.5200000e-04  -2.5100000e-04
   8.3600000e+02   3.2780800e+00   2.9068000e-02  -3.4214000e-02  -2.0600000e-02   2.5100000e-04   2.5200000e-04  -2.5100000e-04
   8.3700000e+02   3.2820050e+00   5.8130000e-03  -4.8870000e-03  -9.2700000e-02   2.5100000e-04   2.5200000e-04  -2.5100000e-04
   8.3800000e+02   3.2859310e+00   6.3907000e-02   4.9240000e-03  -3.6050000e-02   2.5100000e-04   2.5200000e-04  -2.5100000e-04
   8.3900000e+02   3.2898570e+00   1.7430000e-01   9.3000000e-05  -4.6350000e-02   2.5100000e-04   2.5200000e-04  -2.5100000e-04
   8.4000000e+02   3.2937810e+00   2.3243000e-02  -4.8780000e-03  -9.2700000e-02   2.5100000e-04   2.5200000e-04  -2.5100000e-04
   8.4100000e+02   3.2977070e+00  -1.1638000e-02   3.4224000e-02  -4.6350000e-02   2.5100000e-04   2.5200000e-04  -2.5100000e-04
   8.4200000e+02   3.3016330e+00   7.5543000e-02  -2.4410000e-02   0.0000000e+00   2.5100000e-04   2.5200000e-04  -2.5100000e-04
   8.4300000e+02   3.3055590e+00   3.4850000e-02   1.9579000e-02  -1.5450000e-02   2.5100000e-04   2.5200000e-04  -2.5100000e-04
   8.4400000e+02   3.3094850e+00   3.4850000e-02   1.9579000e-02  -1.5450000e-02   2.5100000e-04   2.5200000e-04  -2.5100000e-04
   8.4500000e+02   3.3134110e+00  -1.1628000e-02   1.4664000e-02   5.1500000e-02   2.5100000e-04   2.5200000e-04  -2.5100000e-04
   8.4600000e+02   3.3173360e+00   9.2932000e-02   5.3838000e-02  -5.6650000e-02   2.5100000e-04   2.5200000e-04  -2.5100000e-04
   8.4700000e+02   3.3212620e+00   4.6483000e-02  -4.8660000e-03  -1.5450000e-02   2.5100000e-04   2.5200000e-04  -2.5100000e-04
   8.4800000e+02   3.3251880e+00   6.9700000e-02   3.9156000e-02  -5.6650000e-02   2.5100000e-04   2.5200000e-04  -2.5100000e-04
   8.4900000e+02   3.3291130e+00  -5.8150000e-03   9.7770000e-03  -5.6650000e-02   2.5100000e-04   2.5200000e-04  -2.5100000e-04
   8.5000000e+02   3.3330400e+00   7.5535000e-02  -9.7410000e-03  -7.7250000e-02   2.5100000e-04   2.5200000e-04  -2.5100000e-04
   8.5100000e+02   3.3369660e+00   2.9055000e-02  -9.7650000e-03  -3.6050000e-02   2.5100000e-04   2.5200000e-04  -2.5100000e-04
   8.5200000e+02   3.3408890e+00   2.9045000e-02   9.7960000e-03  -3.0900000e-02   2.5100000e-04   2.5200000e-04  -2.5100000e-04
   8.5300000e+02   3.3448150e+00  -8.0000000e-06   1.4670000e-02  -5.1500000e-02   2.5100000e-04   2.5200000e-04  -2.5100000e-04
   8.5400000e+02   3.3487420e+00   4.0641000e-02   5.3812000e-02   2.5750000e-02   2.5100000e-04   2.5200000e-04  -2.5100000e-04
   8.5500000e+02   3.3526660e+00   2.3222000e-02   3.4242000e-02  -2.0600000e-02   2.5100000e-04   2.5200000e-04  -2.5100000e-04
   8.5600000e+02   3.3565920e+00   1.1602000e-02   3.4236000e-02  -2.5750000e-02   2.5100000e-04   2.5200000e-04  -2.5100000e-04
   8.5700000e+02   3.3605180e+00   2.3211000e-02   5.3802000e-02   1.0300000e-02   2.5100000e-04   2.5200000e-04  -2.5100000e-04
   8.5800000e+02   3.3644440e+00   6.9723000e-02  -4.8530000e-03  -7.2100000e-02   2.5100000e-04   2.5200000e-04  -2.5100000e-04
   8.5900000e+02   3.3683700e+00   4.0636000e-02   6.3592000e-02  -4.1200000e-02   2.5100000e-04   2.5200000e-04  -2.5100000e-04
   8.6000000e+02   3.3722940e+00   1.1633000e-02  -2.4444000e-02  -6.1800000e-02   2.5100000e-04   2.5200000e-04  -2.5100000e-04
   8.6100000e+02   3.3762210e+00   2.9037000e-02   2.4466000e-02   2.0600000e-02   2.5100000e-04   2.5200000e-04  -2.5100000e-04
   8.6200000e+02   3.3801470e+00   8.7147000e-02   4.9370000e-03  -8.7550000e-02   2.5100000e-04   2.5200000e-04  -2.5100000e-04
   8.6300000e+02   3.3840730e+00   4.0675000e-02  -9.7580000e-03  -2.5750000e-02   2.5100000e-04   2.5200000e-04  -2.5100000e-04
   8.6400000e+02   3.3879990e+00   5.2272000e-02   3.4258000e-02   0.0000000e+00   2.5100000e-04   2.5200000e-04  -2.5100000e-04
   8.6500000e+02   3.3919240e+00   1.7430000e-02   9.0000000e-06  -1.0300000e-02   2.5100000e-04   2.5200000e-04  -2.5100000e-04
   8.6600000e+02   3.3958500e+00   9.8770000e-02   5.3000000e-05   5.1500000e-03   2.5100000e-04   2.5200000e-04  -2.5100000e-04
   8.6700000e+02   3.3997750e+00   2.3230000e-02   1.9572000e-02  -3.0900000e-02   2.5100000e-04   2.5200000e-04  -2.5100000e-04
   8.6800000e+02   3.4037010e+00  -5.8100000e-03  -3.0000000e-06  -2.5750000e-02   2.5100000e-04   2.5200000e-04  -2.5100000e-04
   8.6900000e+02   3.4076260e+00   4.6443000e-02   6.8485000e-02  -8.7550000e-02   2.5100000e-04   2.5200000e-04  -2.5100000e-04
   8.7000000e+02   3.4115510e+00   4.0662000e-02   1.4692000e-02  -3.0900000e-02   2.5100000e-04   2.5200000e-04  -2.5100000e-04
   8.7100000e+02   3.4154770e+00   2.9045000e-02   9.7960000e-03  -7.7250000e-02   2.5100000e-04   2.5200000e-04  -2.5100000e-04
   8.7200000e+02   3.4194030e+00  -5.8180000e-03   1.4667000e-02  -5.1500000e-02   2.5100000e-04   2.5200000e-04  -2.5100000e-04
   8.7300000e+02   3.4233290e+00   4.0683000e-02  -2.4429000e-02  -1.0300000e-02   2.5100000e-04   2.5200000e-04  -2.5100000e-04
   8.7400000e+02   3.4272550e+00   2.9045000e-02   9.7950000e-03  -7.2100000e-02   2.5100000e-04   2.5200000e-04  -2.5100000e-04
   8.7500000e+02   3.4311800e+00   2.9035000e-02   2.9355000e-02  -2.5750000e-02   2.5100000e-04   2.5200000e-04  -2.5100000e-04
   8.7600000e+02   3.4351060e+00   1.7420000e-02   1.9569000e-02   1.5450000e-02   2.5100000e-04   2.5200000e-04  -2.5100000e-04
   8.7700000e+02   3.4390320e+00   4.6460000e-02   3.9144000e-02  -2.5750000e-02   2.5100000e-04   2.5200000e-04  -2.5100000e-04
   8.7800000e+02   3.4429570e+00   2.9035000e-02   2.9355000e-02  -9.2700000e-02   2.5100000e-04   2.5200000e-04  -2.5100000e-04
   8.7900000e+02   3.4468840e+00   5.2266000e-02   4.4038000e-02  -3.6050000e-02   2.5100000e-04   2.5200000e-04  -2.5100000e-04
   8.8000000e+02   3.4508090e+00  -5.8340000e-03   4.4007000e-02  -3.0900000e-02   2.5100000e-04   2.5200000e-04  -2.5100000e-04
   8.8100000e+02   3.4547340e+00   4.6480000e-02   2.5000000e-05  -8.7550000e-02   2.5100000e-04   2.5200000e-04  -2.5100000e-04
   8.8200000e+02   3.4586610e+00   3.4836000e-02   4.4029000e-02  -1.0300000e-02   2.5100000e-04   2.5200000e-04  -2.5100000e-04
   8.8300000e+02   3.4625860e+00   5.8113000e-02  -2.4419000e-02  -6.6950000e-02   2.5100000e-04   2.5200000e-04  -2.5100000e-04
   8.8400000e+02   3.4665100e+00  -5.8340000e-03   4.4007000e-02  -1.5450000e-02   2.5100000e-04   2.5200000e-04  -2.5100000e-04
   8.8500000e+02   3.4704360e+00   5.8095000e-02   9.8110000e-03  -5.1500000e-03   2.5100000e-04   2.5200000e-04  -2.5100000e-04
   8.8600000e+02   3.4743620e+00   2.9040000e-02   1.9576000e-02   1.0300000e-02   2.5100000e-04   2.5200000e-04  -2.5100000e-04
   8.8700000e+02   3.4782870e+00   1.7409000e-02   3.9129000e-02  -3.0900000e-02   2.5100000e-04   2.5200000e-04  -2.5100000e-04
   8.8800000e+02   3.4822130e+00  -1.3000000e-05   2.4450000e-02  -1.0300000e-02   2.5100000e-04   2.5200000e-04  -2.5100000e-04
   8.8900000e+02   3.4861380e+00   5.8084000e-02   2.9371000e-02  -3.0900000e-02   2.5100000e-04   2.5200000e-04  -2.5100000e-04
   8.9000000e+02   3.4900640e+00   2.9021000e-02   5.3806000e-02  -9.7850000e-02   2.5100000e-04   2.5200000e-04  -2.5100000e-04
   8.9100000e+02   3.4939900e+00  -1.1636000e-02   2.9334000e-02  -3.6050000e-02   2.5100000e-04   2.5200000e-04  -2.5100000e-04
   8.9200000e+02   3.4979170e+00   1.7396000e-02   6.3579000e-02  -3.6050000e-02   2.5100000e-04   2.5200000e-04  -2.5100000e-04
   8.9300000e+02   3.5018420e+00   4.6459000e-02   3.9145000e-02  -8.2400000e-02   2.5100000e-04   2.5200000e-04  -2.5100000e-04
   8.9400000e+02   3.5057680e+00   1.7420000e-02   1.9569000e-02  -4.1200000e-02   2.5100000e-04   2.5200000e-04  -2.5100000e-04
   8.9500000e+02   3.5096940e+00   1.7425000e-02   9.7890000e-03   1.0300000e-02   2.5100000e-04   2.5200000e-04  -2.5100000e-04
   8.9600000e+02   3.5136190e+00  -1.0000000e-05   1.9560000e-02  -3.6050000e-02   2.5100000e-04   2.5200000e-04  -2.5100000e-04
   8.9700000e+02   3.5175450e+00   6.3915000e-02  -9.7460000e-03  -4.1200000e-02   2.5100000e-04   2.5200000e-04  -2.5100000e-04
   8.9800000e+02   3.5214690e+00   6.3900000e-02   1.9593000e-02  -2.5750000e-02   2.5100000e-04   2.5200000e-04  -2.5100000e-04
   8.9900000e+02   3.5253950e+00   1.7430000e-02   9.0000000e-06  -6.6950000e-02   2.5100000e-04   2.5200000e-04  -2.5100000e-04
   9.0000000e+02   3.5293210e+00   1.7410000e-02   3.9129000e-02  -2.5750000e-02   2.5100000e-04   2.5200000e-04  -2.5100000e-04
   9.0100000e+02   3.5332470e+00   6.3900000e-02   1.9593000e-02  -4.6350000e-02   2.5100000e-04   2.5200000e-04  -2.5100000e-04
   9.0200000e+02   3.5371870e+00  -2.3255000e-02   2.9328000e-02  -7.7250000e-02   2.5100000e-04   2.5200000e-04  -2.5100000e-04
   9.0300000e+02   3.5411260e+00  -5.8250000e-03   2.9337000e-02  -5.1500000e-02   2.5100000e-04   2.5200000e-04  -2.5100000e-04
   9.0400000e+02   3.5450230e+00   4.6477000e-02   4.9140000e-03  -3.0900000e-02   2.5100000e-04   2.5200000e-04  -2.5100000e-04
   9.0500000e+02   3.5489490e+00   8.7129000e-02   3.9167000e-02  -1.0300000e-02   2.5100000e-04   2.5200000e-04  -2.5100000e-04
   9.0600000e+02   3.5528750e+00  -1.7422000e-02  -1.4679000e-02  -4.1200000e-02   2.5100000e-04   2.5200000e-04  -2.5100000e-04
   9.0700000e+02   3.5568000e+00  -5.8200000e-03   1.9557000e-02   1.0300000e-02   2.5100000e-04   2.5200000e-04  -2.5100000e-04
   9.0800000e+02   3.5607280e+00   3.4850000e-02   1.9579000e-02  -1.0300000e-02   2.5100000e-04   2.5200000e-04  -2.5100000e-04
   9.0900000e+02   3.5646530e+00   5.2290000e-02   2.8000000e-05  -2.5750000e-02   2.5100000e-04   2.5200000e-04  -2.5100000e-04
   9.1000000e+02   3.5685780e+00   5.8280000e-03  -3.4227000e-02  -1.0300000e-02   2.5100000e-04   2.5200000e-04  -2.5100000e-04
   9.1100000e+02   3.5725050e+00   2.9040000e-02   1.9576000e-02  -5.1500000e-02   2.5100000e-04   2.5200000e-04  -2.5100000e-04
   9.1200000e+02   3.5764300e+00   4.6470000e-02   1.9585000e-02  -4.1200000e-02   2.5100000e-04   2.5200000e-04  -2.5100000e-04
   9.1300000e+02   3.5803540e+00   5.2266000e-02   4.4038000e-02  -4.6350000e-02   2.5100000e-04   2.5200000e-04  -2.5100000e-04
   9.1400000e+02   3.5842800e+00  -2.3250000e-02   1.9548000e-02  -1.5450000e-02   2.5100000e-04   2.5200000e-04  -2.5100000e-04
   9.1500000e+02   3.5882060e+00   5.7790000e-03   5.8683000e-02  -6.6950000e-02   2.5100000e-04   2.5200000e-04  -2.5100000e-04
   9.1600000e+02   3.5921320e+00   1.1610000e-02   1.9566000e-02  -5.1500000e-03   2.5100000e-04   2.5200000e-04  -2.5100000e-04
   9.1700000e+02   3.5960570e+00   6.3905000e-02   9.8140000e-03  -2.5750000e-02   2.5100000e-04   2.5200000e-04  -2.5100000e-04
   9.1800000e+02   3.5999820e+00   1.1620000e-02   6.0000000e-06  -2.5750000e-02   2.5100000e-04   2.5200000e-04  -2.5100000e-04
   9.1900000e+02   3.6039090e+00   1.0000000e-05  -1.9560000e-02   2.5750000e-02   2.5100000e-04   2.5200000e-04  -2.5100000e-04
   9.2000000e+02   3.6078340e+00   3.4870000e-02  -1.9541000e-02  -3.6050000e-02   2.5100000e-04   2.5200000e-04  -2.5100000e-04
   9.2100000e+02   3.6117600e+00  -3.0000000e-06   4.8900000e-03  -2.5750000e-02   2.5100000e-04   2.5200000e-04  -2.5100000e-04
   9.2200000e+02   3.6156860e+00   2.3250000e-02  -1.9548000e-02  -6.6950000e-02   2.5100000e-04   2.5200000e-04  -2.5100000e-04
   9.2300000e+02   3.6196110e+00   5.7760000e-03   6.3573000e-02  -9.2700000e-02   2.5100000e-04   2.5200000e-04  -2.5100000e-04
   9.2400000e+02   3.6235380e+00   5.8100000e-02   3.1000000e-05  -6.1800000e-02   2.5100000e-04   2.5200000e-04  -2.5100000e-04
   9.2500000e+02   3.6274630e+00  -1.1651000e-02   5.8674000e-02  -6.6950000e-02   2.5100000e-04   2.5200000e-04  -2.5100000e-04
   9.2600000e+02   3.6313900e+00   1.7420000e-02   1.9569000e-02   4.1200000e-02   2.5100000e-04   2.5200000e-04  -2.5100000e-04
   9.2700000e+02   3.6353140e+00   3.4845000e-02   2.9358000e-02  -6.6950000e-02   2.5100000e-04   2.5200000e-04  -2.5100000e-04
   9.2800000e+02   3.6392390e+00   8.1320000e-02   3.9162000e-02   5.1500000e-03   2.5100000e-04   2.5200000e-04  -2.5100000e-04
   9.2900000e+02   3.6431650e+00  -5.8130000e-03   4.8870000e-03  -5.1500000e-03   2.5100000e-04   2.5200000e-04  -2.5100000e-04
   9.3000000e+02   3.6470910e+00   1.7425000e-02   9.7890000e-03  -2.0600000e-02   2.5100000e-04   2.5200000e-04  -2.5100000e-04
   9.3100000e+02   3.6510170e+00   2.9068000e-02  -3.4215000e-02  -8.7550000e-02   2.5100000e-04   2.5200000e-04  -2.5100000e-04
   9.3200000e+02   3.6549420e+00   6.9715000e-02   9.8170000e-03  -4.1200000e-02   2.5100000e-04   2.5200000e-04  -2.5100000e-04
   9.3300000e+02   3.6588670e+00  -1.7422000e-02  -1.4679000e-02  -7.7250000e-02   2.5100000e-04   2.5200000e-04  -2.5100000e-04
   9.3400000e+02   3.6627930e+00   1.7425000e-02   9.7890000e-03  -6.1800000e-02   2.5100000e-04   2.5200000e-04  -2.5100000e-04
   9.3500000e+02   3.6667190e+00   1.1623000e-02  -4.8840000e-03  -1.5450000e-02   2.5100000e-04   2.5200000e-04  -2.5100000e-04
   9.3600000e+02   3.6706510e+00   8.1322000e-02   3.4273000e-02  -7.2100000e-02   2.5100000e-04   2.5200000e-04  -2.5100000e-04
   9.3700000e+02   3.6745710e+00  -2.3253000e-02   2.4438000e-02  -3.0900000e-02   2.5100000e-04   2.5200000e-04  -2.5100000e-04
   9.3800000e+02   3.6784960e+00   3.4829000e-02   5.8699000e-02  -2.5750000e-02   2.5100000e-04   2.5200000e-04  -2.5100000e-04
   9.3900000e+02   3.6824220e+00   1.1617000e-02   4.8960000e-03  -5.1500000e-03   2.5100000e-04   2.5200000e-04  -2.5100000e-04
   9.4000000e+02   3.6863480e+00   4.6475000e-02   9.8050000e-03  -2.5750000e-02   2.5100000e-04   2.5200000e-04  -2.5100000e-04
   9.4100000e+02   3.6902740e+00  -3.4863000e-02   4.8710000e-03  -5.1500000e-03   2.5100000e-04   2.5200000e-04  -2.5100000e-04
   9.4200000e+02   3.6941980e+00   4.6490000e-02  -1.9535000e-02  -2.5750000e-02   2.5100000e-04   2.5200000e-04  -2.5100000e-04
   9.4300000e+02   3.6981230e+00   1.1628000e-02  -1.4664000e-02  -7.2100000e-02   2.5100000e-04   2.5200000e-04  -2.5100000e-04
   9.4400000e+02   3.7020500e+00   1.1610000e-02   1.9566000e-02  -3.0900000e-02   2.5100000e-04   2.5200000e-04  -2.5100000e-04
   9.4500000e+02   3.7059760e+00  -3.4852000e-02  -1.4689000e-02  -2.0600000e-02   2.5100000e-04   2.5200000e-04  -2.5100000e-04
   9.4600000e+02   3.7099020e+00   4.6493000e-02  -2.4425000e-02  -4.6350000e-02   2.5100000e-04   2.5200000e-04  -2.5100000e-04
   9.4700000e+02   3.7138280e+00   2.9053000e-02  -4.8740000e-03   2.0600000e-02   2.5100000e-04   2.5200000e-04  -2.5100000e-04
   9.4800000e+02   3.7177520e+00   1.7427000e-02   4.8990000e-03   5.1500000e-03   2.5100000e-04   2.5200000e-04  -2.5100000e-04
   9.4900000e+02   3.7216790e+00  -1.7440000e-02   1.9551000e-02  -2.0600000e-02   2.5100000e-04   2.5200000e-04  -2.5100000e-04
   9.5000000e+02   3.7256040e+00   2.3232000e-02   1.4682000e-02  -2.0600000e-02   2.5100000e-04   2.5200000e-04  -2.5100000e-04
   9.5100000e+02   3.7295300e+00   1.1610000e-02   1.9566000e-02   2.0600000e-02   2.5100000e-04   2.5200000e-04  -2.5100000e-04
   9.5200000e+02   3.7334550e+00  -1.8000000e-05   3.4230000e-02  -9.2700000e-02   2.5100000e-04   2.5200000e-04  -2.5100000e-04
   9.5300000e+02   3.7373850e+00  -1.7440000e-02   1.9551000e-02  -1.0300000e-02   2.5100000e-04   2.5200000e-04  -2.5100000e-04
   9.5400000e+02   3.7413070e+00   3.4873000e-02  -2.4432000e-02   0.0000000e+00   2.5100000e-04   2.5200000e-04  -2.5100000e-04
   9.5500000e+02   3.7452340e+00   5.8110000e-02  -1.9530000e-02  -8.2400000e-02   2.5100000e-04   2.5200000e-04  -2.5100000e-04
   9.5600000e+02   3.7491560e+00   8.0000000e-06  -1.4670000e-02  -5.1500000e-02   2.5100000e-04   2.5200000e-04  -2.5100000e-04
   9.5700000e+02   3.7530830e+00   5.2300000e-02  -1.9533000e-02  -3.6050000e-02   2.5100000e-04   2.5200000e-04  -2.5100000e-04
   9.5800000e+02   3.7570090e+00   2.3243000e-02  -4.8780000e-03  -4.1200000e-02   2.5100000e-04   2.5200000e-04  -2.5100000e-04
   9.5900000e+02   3.7609350e+00   6.9699000e-02   3.9157000e-02  -2.5750000e-02   2.5100000e-04   2.5200000e-04  -2.5100000e-04
   9.6000000e+02   3.7648610e+00  -1.1638000e-02   3.4224000e-02  -1.0300000e-02   2.5100000e-04   2.5200000e-04  -2.5100000e-04
   9.6100000e+02   3.7687860e+00   6.3894000e-02   2.9374000e-02  -3.6050000e-02   2.5100000e-04   2.5200000e-04  -2.5100000e-04
   9.6200000e+02   3.7727110e+00  -5.8280000e-03   3.4227000e-02  -1.5450000e-02   2.5100000e-04   2.5200000e-04  -2.5100000e-04
   9.6300000e+02   3.7766380e+00   6.9707000e-02   2.4487000e-02  -1.0300000e-02   2.5100000e-04   2.5200000e-04  -2.5100000e-04
   9.6400000e+02   3.7805630e+00   5.8230000e-03  -2.4447000e-02  -6.6950000e-02   2.5100000e-04   2.5200000e-04  -2.5100000e-04
   9.6500000e+02   3.7844890e+00   5.8084000e-02   2.9371000e-02   0.0000000e+00   2.5100000e-04   2.5200000e-04  -2.5100000e-04
   9.6600000e+02   3.7884150e+00   1.1633000e-02  -2.4444000e-02   0.0000000e+00   2.5100000e-04   2.5200000e-04  -2.5100000e-04
   9.6700000e+02   3.7923410e+00   7.5530000e-02   4.0000000e-05  -5.1500000e-03   2.5100000e-04   2.5200000e-04  -2.5100000e-04
   9.6800000e+02   3.7962660e+00  -5.7970000e-03  -2.4453000e-02  -2.0600000e-02   2.5100000e-04   2.5200000e-04  -2.5100000e-04
   9.6900000e+02   3.8001930e+00   7.5548000e-02  -3.4190000e-02   1.5450000e-02   2.5100000e-04   2.5200000e-04  -2.5100000e-04
   9.7000000e+02   3.8041180e+00   5.8130000e-03  -4.8870000e-03  -1.0300000e-02   2.5100000e-04   2.5200000e-04  -2.5100000e-04
   9.7100000e+02   3.8080420e+00   3.4855000e-02   9.7990000e-03  -4.6350000e-02   2.5100000e-04   2.5200000e-04  -2.5100000e-04
   9.7200000e+02   3.8119680e+00   5.7970000e-03   2.4453000e-02   1.0300000e-02   2.5100000e-04   2.5200000e-04  -2.5100000e-04
   9.7300000e+02   3.8158940e+00   5.8084000e-02   2.9371000e-02  -4.6350000e-02   2.5100000e-04   2.5200000e-04  -2.5100000e-04
   9.7400000e+02   3.8198200e+00   4.6462000e-02   3.4255000e-02  -2.0600000e-02   2.5100000e-04   2.5200000e-04  -2.5100000e-04
   9.7500000e+02   3.8237460e+00   3.4844000e-02   2.9359000e-02  -6.6950000e-02   2.5100000e-04   2.5200000e-04  -2.5100000e-04
   9.7600000e+02   3.8276720e+00   2.9050000e-02   1.6000000e-05  -6.1800000e-02   2.5100000e-04   2.5200000e-04  -2.5100000e-04
   9.7700000e+02   3.8315960e+00   4.6488000e-02  -1.4645000e-02  -8.2400000e-02   2.5100000e-04   2.5200000e-04  -2.5100000e-04
   9.7800000e+02   3.8355230e+00   5.2300000e-02  -1.9532000e-02  -3.0900000e-02   2.5100000e-04   2.5200000e-04  -2.5100000e-04
   9.7900000e+02   3.8394490e+00   3.4873000e-02  -2.4431000e-02  -3.6050000e-02   2.5100000e-04   2.5200000e-04  -2.5100000e-04
   9.8000000e+02   3.8433740e+00   3.4863000e-02  -4.8720000e-03  -5.1500000e-02   2.5100000e-04   2.5200000e-04  -2.5100000e-04
   9.8100000e+02   3.8473000e+00   4.6483000e-02  -4.8660000e-03   0.0000000e+00   2.5100000e-04   2.5200000e-04  -2.5100000e-04
   9.8200000e+02   3.8512260e+00   5.2287000e-02   4.9170000e-03  -1.0300000e-02   2.5100000e-04   2.5200000e-04  -2.5100000e-04
   9.8300000e+02   3.8551540e+00   3.4852000e-02   1.4688000e-02  -5.6650000e-02   2.5100000e-04   2.5200000e-04  -2.5100000e-04
   9.8400000e+02   3.8590780e+00   2.3253000e-02  -2.4438000e-02  -7.2100000e-02   2.5100000e-04   2.5200000e-04  -2.5100000e-04
   9.8500000e+02   3.8630010e+00   2.9045000e-02   9.7950000e-03  -4.1200000e-02   2.5100000e-04   2.5200000e-04  -2.5100000e-04
   9.8600000e+02   3.8669270e+00   4.6464000e-02   2.9365000e-02  -6.1800000e-02   2.5100000e-04   2.5200000e-04  -2.5100000e-04
   9.8700000e+02   3.8708530e+00   5.8095000e-02   9.8110000e-03  -6.1800000e-02   2.5100000e-04   2.5200000e-04  -2.5100000e-04
   9.8800000e+02   3.8747790e+00   5.2272000e-02   3.4258000e-02  -1.5450000e-02   2.5100000e-04   2.5200000e-04  -2.5100000e-04
   9.8900000e+02   3.8787050e+00   4.6483000e-02  -4.8650000e-03  -4.1200000e-02   2.5100000e-04   2.5200000e-04  -2.5100000e-04
   9.9000000e+02   3.8826300e+00   4.0662000e-02   1.4692000e-02  -1.5450000e-02   2.5100000e-04   2.5200000e-04  -2.5100000e-04
   9.9100000e+02   3.8865550e+00   1.7435000e-02  -9.7710000e-03   2.5750000e-02   2.5100000e-04   2.5200000e-04  -2.5100000e-04
   9.9200000e+02   3.8904820e+00   3.4878000e-02  -3.4211000e-02  -2.0600000e-02   2.5100000e-04   2.5200000e-04  -2.5100000e-04
   9.9300000e+02   3.8944070e+00   4.0683000e-02  -2.4428000e-02   2.0600000e-02   2.5100000e-04   2.5200000e-04  -2.5100000e-04
   9.9400000e+02   3.8983340e+00   5.2282000e-02   1.4698000e-02  -4.6350000e-02   2.5100000e-04   2.5200000e-04  -2.5100000e-04
   9.9500000e+02   3.9022600e+00  -5.0000000e-06   9.7800000e-03  -2.0600000e-02   2.5100000e-04   2.5200000e-04  -2.5100000e-04
   9.9600000e+02   3.9061850e+00   6.3892000e-02   3.4264000e-02  -7.2100000e-02   2.5100000e-04   2.5200000e-04  -2.5100000e-04
   9.9700000e+02   3.9101100e+00   3.4847000e-02   2.4469000e-02  -6.1800000e-02   2.5100000e-04   2.5200000e-04  -2.5100000e-04
   9.9800000e+02   3.9140360e+00   6.9696000e-02   4.4047000e-02  -7.7250000e-02   2.5100000e-04   2.5200000e-04  -2.5100000e-04
   9.9900000e+02   3.9179620e+00   1.7412000e-02   3.4239000e-02   0.0000000e+00   2.5100000e-04   2.5200000e-04  -2.5100000e-04
   1.0000000e+03   3.9218860e+00   4.6483000e-02  -4.8650000e-03  -1.5450000e-02   2.5100000e-04   2.5200000e-04  -2.5100000e-04
   1.0010000e+03   3.9258120e+00   5.2266000e-02   4.4038000e-02   1.0300000e-02   2.5100000e-04   2.5200000e-04  -2.5100000e-04
   1.0020000e+03   3.9297380e+00   6.9728000e-02  -1.4633000e-02  -2.5750000e-02   2.5100000e-04   2.5200000e-04  -2.5100000e-04
   1.0030000e+03   3.9336640e+00   5.8000000e-03   1.9563000e-02  -3.6050000e-02   2.5100000e-04   2.5200000e-04  -2.5100000e-04
   1.0040000e+03   3.9375900e+00   4.6475000e-02   9.8050000e-03  -5.1500000e-03   2.5100000e-04   2.5200000e-04  -2.5100000e-04
   1.0050000e+03   3.9415150e+00   5.2295000e-02  -9.7520000e-03  -9.2700000e-02   2.5100000e-04   2.5200000e-04  -2.5100000e-04
   1.0060000e+03   3.9454650e+00   8.7134000e-02   2.9387000e-02  -2.5750000e-02   2.5100000e-04   2.5200000e-04  -2.5100000e-04
   1.0070000e+03   3.9493660e+00   4.0665000e-02   9.8020000e-03  -3.0900000e-02   2.5100000e-04   2.5200000e-04  -2.5100000e-04
   1.0080000e+03   3.9532910e+00   4.0657000e-02   2.4471000e-02  -7.2100000e-02   2.5100000e-04   2.5200000e-04  -2.5100000e-04
   1.0090000e+03   3.9572170e+00   4.0655000e-02   2.9361000e-02  -4.1200000e-02   2.5100000e-04   2.5200000e-04  -2.5100000e-04
   1.0100000e+03   3.9611440e+00  -5.8230000e-03   2.4447000e-02  -4.1200000e-02   2.5100000e-04   2.5200000e-04  -2.5100000e-04
   1.0110000e+03   3.9650700e+00   2.9030000e-02   3.9135000e-02  -4.6350000e-02   2.5100000e-04   2.5200000e-04  -2.5100000e-04
   1.0120000e+03   3.9689950e+00   5.2287000e-02   4.9170000e-03   5.1500000e-03   2.5100000e-04   2.5200000e-04  -2.5100000e-04
   1.0130000e+03   3.9729220e+00   5.2287000e-02   4.9170000e-03   0.0000000e+00   2.5100000e-04   2.5200000e-04  -2.5100000e-04
   1.0140000e+03   3.9768450e+00   1.7433000e-02  -4.8810000e-03  -2.0600000e-02   2.5100000e-04   2.5200000e-04  -2.5100000e-04
   1.0150000e+03   3.9807710e+00   1.7443000e-02  -2.4441000e-02  -2.5750000e-02   2.5100000e-04   2.5200000e-04  -2.5100000e-04
   1.0160000e+03   3.9846970e+00   4.6472000e-02   1.4695000e-02  -2.0600000e-02   2.5100000e-04   2.5200000e-04  -2.5100000e-04
   1.0170000e+03   3.9886230e+00   4.0662000e-02   1.4692000e-02  -1.0815000e-01   2.5100000e-04   2.5200000e-04  -2.5100000e-04
   1.0180000e+03   3.9925490e+00   5.8050000e-03   9.7830000e-03  -6.6950000e-02   2.5100000e-04   2.5200000e-04  -2.5100000e-04
   1.0190000e+03   3.9964740e+00   4.0649000e-02   3.9142000e-02  -4.6350000e-02   2.5100000e-04   2.5200000e-04  -2.5100000e-04
   1.0200000e+03   4.0003990e+00   4.0649000e-02   3.9142000e-02  -1.5450000e-02   2.5100000e-04   2.5200000e-04  -2.5100000e-04
   1.0210000e+03   4.0043250e+00   5.2274000e-02   2.9368000e-02  -2.5750000e-02   2.5100000e-04   2.5200000e-04  -2.5100000e-04
   1.0220000e+03   4.0082510e+00   5.7890000e-03   3.9123000e-02  -5.1500000e-03   2.5100000e-04   2.5200000e-04  -2.5100000e-04
   1.0230000e+03   4.0121780e+00   1.7433000e-02  -4.8810000e-03  -3.6050000e-02   2.5100000e-04   2.5200000e-04  -2.5100000e-04
   1.0240000e+03   4.0161030e+00   5.2274000e-02   2.9368000e-02  -2.0600000e-02   2.5100000e-04   2.5200000e-04  -2.5100000e-04
   1.0250000e+03   4.0200290e+00   1.7443000e-02  -2.4441000e-02   1.0300000e-02   2.5100000e-04   2.5200000e-04  -2.5100000e-04
   1.0260000e+03   4.0239530e+00   1.7412000e-02   3.4239000e-02  -6.6950000e-02   2.5100000e-04   2.5200000e-04  -2.5100000e-04
   1.0270000e+03   4.0278790e+00   4.6472000e-02   1.4695000e-02  -3.0900000e-02   2.5100000e-04   2.5200000e-04  -2.5100000e-04
   1.0280000e+03   4.0318060e+00   7.5517000e-02   2.4490000e-02  -3.6050000e-02   2.5100000e-04   2.5200000e-04  -2.5100000e-04
   1.0290000e+03   4.0357300e+00   1.7422000e-02   1.4679000e-02  -9.2700000e-02   2.5100000e-04   2.5200000e-04  -2.5100000e-04
   1.0300000e+03   4.0396560e+00  -5.8230000e-03   2.4447000e-02  -5.1500000e-02   2.5100000e-04   2.5200000e-04  -2.5100000e-04
   1.0310000e+03   4.0435820e+00   3.4842000e-02   3.4249000e-02  -3.0900000e-02   2.5100000e-04   2.5200000e-04  -2.5100000e-04
   1.0320000e+03   4.0475080e+00   4.0639000e-02   5.8702000e-02  -2.0600000e-02   2.5100000e-04   2.5200000e-04  -2.5100000e-04
   1.0330000e+03   4.0514340e+00   1.7417000e-02   2.4459000e-02  -3.6050000e-02   2.5100000e-04   2.5200000e-04  -2.5100000e-04
   1.0340000e+03   4.0553590e+00   1.7399000e-02   5.8689000e-02   1.0300000e-02   2.5100000e-04   2.5200000e-04  -2.5100000e-04
   1.0350000e+03   4.0592840e+00   3.4845000e-02   2.9358000e-02  -2.5750000e-02   2.5100000e-04   2.5200000e-04  -2.5100000e-04
   1.0360000e+03   4.0632110e+00   5.8085000e-02   2.9370000e-02  -2.5750000e-02   2.5100000e-04   2.5200000e-04  -2.5100000e-04
   1.0370000e+03   4.0671360e+00   1.7422000e-02   1.4679000e-02  -7.2100000e-02   2.5100000e-04   2.5200000e-04  -2.5100000e-04
   1.0380000e+03   4.0710620e+00   1.7425000e-02   9.7890000e-03  -7.7250000e-02   2.5100000e-04   2.5200000e-04  -2.5100000e-04
   1.0390000e+03   4.0749890e+00   3.4852000e-02   1.4688000e-02  -5.6650000e-02   2.5100000e-04   2.5200000e-04  -2.5100000e-04
   1.0400000e+03   4.0789130e+00   4.6460000e-02   3.9144000e-02  -5.1500000e-02   2.5100000e-04   2.5200000e-04  -2.5100000e-04
   1.0410000e+03   4.0828390e+00   1.7433000e-02  -4.8810000e-03  -2.5750000e-02   2.5100000e-04   2.5200000e-04  -2.5100000e-04
   1.0420000e+03   4.0867660e+00  -5.8340000e-03   4.4007000e-02  -3.6050000e-02   2.5100000e-04   2.5200000e-04  -2.5100000e-04
   1.0430000e+03   4.0906890e+00   6.3905000e-02   9.8140000e-03   2.0600000e-02   2.5100000e-04   2.5200000e-04  -2.5100000e-04
   1.0440000e+03   4.0946150e+00  -1.7448000e-02   3.4221000e-02  -2.5750000e-02   2.5100000e-04   2.5200000e-04  -2.5100000e-04
   1.0450000e+03   4.0985410e+00   1.7425000e-02   9.7890000e-03  -3.0900000e-02   2.5100000e-04   2.5200000e-04  -2.5100000e-04
   1.0460000e+03   4.1024670e+00   5.8100000e-03   3.0000000e-06   1.5450000e-02   2.5100000e-04   2.5200000e-04  -2.5100000e-04
   1.0470000e+03   4.1063930e+00   4.0646000e-02   4.4032000e-02  -2.0600000e-02   2.5100000e-04   2.5200000e-04  -2.5100000e-04
   1.0480000e+03   4.1103180e+00  -1.7425000e-02  -9.7890000e-03  -3.6050000e-02   2.5100000e-04   2.5200000e-04  -2.5100000e-04
   1.0490000e+03   4.1142430e+00   4.0657000e-02   2.4472000e-02  -5.1500000e-02   2.5100000e-04   2.5200000e-04  -2.5100000e-04
   1.0500000e+03   4.1181690e+00  -8.0000000e-06   1.4670000e-02  -6.1800000e-02   2.5100000e-04   2.5200000e-04  -2.5100000e-04
   1.0510000e+03   4.1220950e+00   4.0662000e-02   1.4692000e-02  -5.1500000e-02   2.5100000e-04   2.5200000e-04  -2.5100000e-04
   1.0520000e+03   4.1260220e+00  -1.1610000e-02  -1.9566000e-02  -6.1800000e-02   2.5100000e-04   2.5200000e-04  -2.5100000e-04
   1.0530000e+03   4.1299480e+00   2.9040000e-02   1.9576000e-02   5.1500000e-03   2.5100000e-04   2.5200000e-04  -2.5100000e-04
   1.0540000e+03   4.1338730e+00  -1.1617000e-02  -4.8960000e-03  -1.0300000e-02   2.5100000e-04   2.5200000e-04  -2.5100000e-04
   1.0550000e+03   4.1377990e+00   6.3884000e-02   4.8934000e-02  -2.5750000e-02   2.5100000e-04   2.5200000e-04  -2.5100000e-04
   1.0560000e+03   4.1417240e+00  -3.4870000e-02   1.9541000e-02  -3.6050000e-02   2.5100000e-04   2.5200000e-04  -2.5100000e-04
   1.0570000e+03   4.1456490e+00   2.9019000e-02   5.8696000e-02  -4.6350000e-02   2.5100000e-04   2.5200000e-04  -2.5100000e-04
   1.0580000e+03   4.1495740e+00   4.6470000e-02   1.9585000e-02  -8.7550000e-02   2.5100000e-04   2.5200000e-04  -2.5100000e-04
   1.0590000e+03   4.1534980e+00   7.5517000e-02   2.4490000e-02  -4.6350000e-02   2.5100000e-04   2.5200000e-04  -2.5100000e-04
   1.0600000e+03   4.1574260e+00  -1.1620000e-02  -6.0000000e-06  -4.1200000e-02   2.5100000e-04   2.5200000e-04  -2.5100000e-04
   1.0610000e+03   4.1613520e+00  -1.1623000e-02   4.8840000e-03  -6.6950000e-02   2.5100000e-04   2.5200000e-04  -2.5100000e-04
   1.0620000e+03   4.1652780e+00   1.7440000e-02  -1.9551000e-02  -5.1500000e-03   2.5100000e-04   2.5200000e-04  -2.5100000e-04
   1.0630000e+03   4.1692030e+00   2.3220000e-02   3.9132000e-02  -8.7550000e-02   2.5100000e-04   2.5200000e-04  -2.5100000e-04
   1.0640000e+03   4.1731290e+00  -5.8100000e-03  -3.0000000e-06  -2.5750000e-02   2.5100000e-04   2.5200000e-04  -2.5100000e-04
   1.0650000e+03   4.1770540e+00  -5.8380000e-03   5.3787000e-02   5.1500000e-03   2.5100000e-04   2.5200000e-04  -2.5100000e-04
   1.0660000e+03   4.1809800e+00   3.4865000e-02  -9.7620000e-03   5.6650000e-02   2.5100000e-04   2.5200000e-04  -2.5100000e-04
   1.0670000e+03   4.1849050e+00   5.7810000e-03   5.3793000e-02  -2.5750000e-02   2.5100000e-04   2.5200000e-04  -2.5100000e-04
   1.0680000e+03   4.1888330e+00   1.7420000e-02   1.9569000e-02   1.0300000e-02   2.5100000e-04   2.5200000e-04  -2.5100000e-04
   1.0690000e+03   4.1927570e+00  -1.1638000e-02   3.4224000e-02  -2.0600000e-02   2.5100000e-04   2.5200000e-04  -2.5100000e-04
   1.0700000e+03   4.1966820e+00   4.6459000e-02   3.9145000e-02  -7.7250000e-02   2.5100000e-04   2.5200000e-04  -2.5100000e-04
   1.0710000e+03   4.2006090e+00   1.1599000e-02   3.9126000e-02  -4.1200000e-02   2.5100000e-04   2.5200000e-04  -2.5100000e-04
   1.0720000e+03   4.2045350e+00  -1.1630000e-02   1.9554000e-02  -2.5750000e-02   2.5100000e-04   2.5200000e-04  -2.5100000e-04
   1.0730000e+03   4.2084580e+00  -1.7425000e-02  -9.7890000e-03  -2.0600000e-02   2.5100000e-04   2.5200000e-04  -2.5100000e-04
   1.0740000e+03   4.2123840e+00   6.3920000e-02  -1.9526000e-02  -2.0600000e-02   2.5100000e-04   2.5200000e-04  -2.5100000e-04
   1.0750000e+03   4.2163110e+00  -2.3230000e-02  -1.9572000e-02   5.1500000e-03   2.5100000e-04   2.5200000e-04  -2.5100000e-04
   1.0760000e+03   4.2202360e+00   1.7430000e-02   9.0000000e-06  -2.0600000e-02   2.5100000e-04   2.5200000e-04  -2.5100000e-04
   1.0770000e+03   4.2241620e+00  -3.4852000e-02  -1.4689000e-02  -2.5750000e-02   2.5100000e-04   2.5200000e-04  -2.5100000e-04
   1.0780000e+03   4.2280870e+00   8.1324000e-02   2.9383000e-02   1.0300000e-02   2.5100000e-04   2.5200000e-04  -2.5100000e-04
   1.0790000e+03   4.2320130e+00  -5.0000000e-06   9.7800000e-03  -7.7250000e-02   2.5100000e-04   2.5200000e-04  -2.5100000e-04
   1.0800000e+03   4.2359390e+00   3.4829000e-02   5.8699000e-02  -2.5750000e-02   2.5100000e-04   2.5200000e-04  -2.5100000e-04
   1.0810000e+03   4.2398660e+00  -2.3253000e-02   2.4438000e-02  -2.5750000e-02   2.5100000e-04   2.5200000e-04  -2.5100000e-04
   1.0820000e+03   4.2437910e+00   7.5525000e-02   9.8200000e-03  -9.2700000e-02   2.5100000e-04   2.5200000e-04  -2.5100000e-04
   1.0830000e+03   4.2477170e+00  -1.1625000e-02   9.7740000e-03  -4.6350000e-02   2.5100000e-04   2.5200000e-04  -2.5100000e-04
   1.0840000e+03   4.2516430e+00   3.4863000e-02  -4.8710000e-03  -4.1200000e-02   2.5100000e-04   2.5200000e-04  -2.5100000e-04
   1.0850000e+03   4.2555680e+00  -2.9055000e-02   9.7640000e-03  -5.1500000e-03   2.5100000e-04   2.5200000e-04  -2.5100000e-04
   1.0860000e+03   4.2594950e+00   6.9710000e-02   1.9597000e-02  -5.1500000e-03   2.5100000e-04   2.5200000e-04  -2.5100000e-04
   1.0870000e+03   4.2634180e+00   8.0000000e-06  -1.4670000e-02   2.0600000e-02   2.5100000e-04   2.5200000e-04  -2.5100000e-04
   1.0880000e+03   4.2673440e+00   2.3253000e-02  -2.4438000e-02  -2.5750000e-02   2.5100000e-04   2.5200000e-04  -2.5100000e-04
   1.0890000e+03   4.2712700e+00   3.0000000e-06  -4.8900000e-03   0.0000000e+00   2.5100000e-04   2.5200000e-04  -2.5100000e-04
   1.0900000e+03   4.2751960e+00   3.4860000e-02   1.8000000e-05  -6.1800000e-02   2.5100000e-04   2.5200000e-04  -2.5100000e-04
   1.0910000e+03   4.2791220e+00   1.1620000e-02   6.0000000e-06  -6.1800000e-02   2.5100000e-04   2.5200000e-04  -2.5100000e-04
   1.0920000e+03   4.2830470e+00  -1.5000000e-05   2.9340000e-02  -6.1800000e-02   2.5100000e-04   2.5200000e-04  -2.5100000e-04
   1.0930000e+03   4.2869720e+00  -1.1630000e-02   1.9554000e-02  -3.6050000e-02   2.5100000e-04   2.5200000e-04  -2.5100000e-04
   1.0940000e+03   4.2908990e+00   4.0652000e-02   3.4252000e-02   0.0000000e+00   2.5100000e-04   2.5200000e-04  -2.5100000e-04
   1.0950000e+03   4.2948240e+00   0.0000000e+00   0.0000000e+00  -4.1200000e-02   2.5100000e-04   2.5200000e-04  -2.5100000e-04
   1.0960000e+03   4.2987500e+00  -1.1604000e-02  -2.9346000e-02  -1.5450000e-02   2.5100000e-04   2.5200000e-04  -2.5100000e-04
   1.0970000e+03   4.3026770e+00   6.3920000e-02  -1.9526000e-02  -2.0600000e-02   2.5100000e-04   2.5200000e-04  -2.5100000e-04
   1.0980000e+03   4.3066010e+00   1.1633000e-02  -2.4444000e-02  -6.1800000e-02   2.5100000e-04   2.5200000e-04  -2.5100000e-04
   1.0990000e+03   4.3105270e+00   4.6480000e-02   2.5000000e-05   1.0300000e-02   2.5100000e-04   2.5200000e-04  -2.5100000e-04
   1.1000000e+03   4.3144540e+00  -1.1617000e-02  -4.8960000e-03  -5.1500000e-02   2.5100000e-04   2.5200000e-04  -2.5100000e-04
   1.1010000e+03   4.3183790e+00   6.3900000e-02   1.9594000e-02  -5.1500000e-03   2.5100000e-04   2.5200000e-04  -2.5100000e-04
   1.1020000e+03   4.3223030e+00   1.1604000e-02   2.9346000e-02  -3.6050000e-02   2.5100000e-04   2.5200000e-04  -2.5100000e-04
   1.1030000e+03   4.3262290e+00   2.9040000e-02   1.9576000e-02  -7.7250000e-02   2.5100000e-04   2.5200000e-04  -2.5100000e-04
   1.1040000e+03   4.3301550e+00   1.1617000e-02   4.8960000e-03  -7.2100000e-02   2.5100000e-04   2.5200000e-04  -2.5100000e-04
   1.1050000e+03   4.3340800e+00   7.5525000e-02   9.8200000e-03  -5.6650000e-02   2.5100000e-04   2.5200000e-04  -2.5100000e-04
   1.1060000e+03   4.3380060e+00   1.1633000e-02  -2.4444000e-02   4.1200000e-02   2.5100000e-04   2.5200000e-04  -2.5100000e-04
   1.1070000e+03   4.3419310e+00   5.8082000e-02   3.4261000e-02  -1.5450000e-02   2.5100000e-04   2.5200000e-04  -2.5100000e-04
   1.1080000e+03   4.3458570e+00  -5.7920000e-03  -3.4233000e-02   3.0900000e-02   2.5100000e-04   2.5200000e-04  -2.5100000e-04
   1.1090000e+03   4.3498090e+00   8.7147000e-02   4.9370000e-03  -5.1500000e-02   2.5100000e-04   2.5200000e-04  -2.5100000e-04
   1.1100000e+03   4.3537080e+00   1.1633000e-02  -2.4444000e-02  -5.1500000e-03   2.5100000e-04   2.5200000e-04  -2.5100000e-04
   1.1110000e+03   4.3576340e+00   2.3256000e-02  -2.9328000e-02  -7.2100000e-02   2.5100000e-04   2.5200000e-04  -2.5100000e-04
   1.1120000e+03   4.3615610e+00  -5.8130000e-03   4.8870000e-03  -1.5450000e-02   2.5100000e-04   2.5200000e-04  -2.5100000e-04
   1.1130000e+03   4.3654870e+00   5.8092000e-02   1.4700000e-02  -7.2100000e-02   2.5100000e-04   2.5200000e-04  -2.5100000e-04
   1.1140000e+03   4.3694120e+00  -1.1623000e-02   4.8840000e-03  -5.1500000e-02   2.5100000e-04   2.5200000e-04  -2.5100000e-04
   1.1150000e+03   4.3733390e+00   2.9032000e-02   3.4245000e-02   1.5450000e-02   2.5100000e-04   2.5200000e-04  -2.5100000e-04
   1.1160000e+03   4.3772620e+00   6.3892000e-02   3.4263000e-02  -5.1500000e-02   2.5100000e-04   2.5200000e-04  -2.5100000e-04
   1.1170000e+03   4.3811880e+00   7.5510000e-02   3.9159000e-02  -3.0900000e-02   2.5100000e-04   2.5200000e-04  -2.5100000e-04
   1.1180000e+03   4.3851150e+00  -5.8150000e-03   9.7770000e-03  -1.5450000e-02   2.5100000e-04   2.5200000e-04  -2.5100000e-04
   1.1190000e+03   4.3890400e+00   2.3245000e-02  -9.7680000e-03  -2.5750000e-02   2.5100000e-04   2.5200000e-04  -2.5100000e-04
   1.1200000e+03   4.3929660e+00   3.4868000e-02  -1.4651000e-02   0.0000000e+00   2.5100000e-04   2.5200000e-04  -2.5100000e-04
   1.1210000e+03   4.3968910e+00   8.1353000e-02  -2.4406000e-02  -5.1500000e-02   2.5100000e-04   2.5200000e-04  -2.5100000e-04
   1.1220000e+03   4.4008160e+00   5.8000000e-03   1.9563000e-02  -5.1500000e-02   2.5100000e-04   2.5200000e-04  -2.5100000e-04
   1.1230000e+03   4.4047430e+00   4.6488000e-02  -1.4645000e-02  -9.7850000e-02   2.5100000e-04   2.5200000e-04  -2.5100000e-04
   1.1240000e+03   4.4086680e+00   4.0683000e-02  -2.4428000e-02  -1.5450000e-02   2.5100000e-04   2.5200000e-04  -2.5100000e-04
   1.1250000e+03   4.4125940e+00   6.9707000e-02   2.4487000e-02  -6.1800000e-02   2.5100000e-04   2.5200000e-04  -2.5100000e-04
   1.1260000e+03   4.4165210e+00  -5.8150000e-03   9.7770000e-03  -3.0900000e-02   2.5100000e-04   2.5200000e-04  -2.5100000e-04
   1.1270000e+03   4.4204450e+00   4.6472000e-02   1.4695000e-02   2.0600000e-02   2.5100000e-04   2.5200000e-04  -2.5100000e-04
   1.1280000e+03   4.4243710e+00   5.2282000e-02   1.4698000e-02  -1.0300000e-02   2.5100000e-04   2.5200000e-04  -2.5100000e-04
   1.1290000e+03   4.4282970e+00   8.1337000e-02   4.9330000e-03  -1.0300000e-02   2.5100000e-04   2.5200000e-04  -2.5100000e-04
   1.1300000e+03   4.4322220e+00   2.9008000e-02   7.8256000e-02  -1.5450000e-02   2.5100000e-04   2.5200000e-04  -2.5100000e-04
   1.1310000e+03   4.4361470e+00   3.4857000e-02   4.9090000e-03  -1.0300000e-02   2.5100000e-04   2.5200000e-04  -2.5100000e-04
   1.1320000e+03   4.4400730e+00   6.3902000e-02   1.4704000e-02  -1.2875000e-01   2.5100000e-04   2.5200000e-04  -2.5100000e-04
   1.1330000e+03   4.4439990e+00  -3.0000000e-06   4.8900000e-03  -3.0900000e-02   2.5100000e-04   2.5200000e-04  -2.5100000e-04
   1.1340000e+03   4.4479250e+00   5.0000000e-06  -9.7800000e-03  -5.1500000e-02   2.5100000e-04   2.5200000e-04  -2.5100000e-04
   1.1350000e+03   4.4518510e+00   1.7443000e-02  -2.4441000e-02  -7.7250000e-02   2.5100000e-04   2.5200000e-04  -2.5100000e-04
   1.1360000e+03   4.4557760e+00   6.3913000e-02  -4.8560000e-03  -5.6650000e-02   2.5100000e-04   2.5200000e-04  -2.5100000e-04
   1.1370000e+03   4.4597010e+00  -1.1625000e-02   9.7740000e-03  -6.6950000e-02   2.5100000e-04   2.5200000e-04  -2.5100000e-04
   1.1380000e+03   4.4636280e+00   1.1602000e-02   3.4236000e-02  -5.1500000e-02   2.5100000e-04   2.5200000e-04  -2.5100000e-04
   1.1390000e+03   4.4675530e+00   4.0662000e-02   1.4691000e-02  -2.0600000e-02   2.5100000e-04   2.5200000e-04  -2.5100000e-04
   1.1400000e+03   4.4714790e+00   4.6462000e-02   3.4254000e-02  -5.1500000e-03   2.5100000e-04   2.5200000e-04  -2.5100000e-04
   1.1410000e+03   4.4754040e+00  -2.5000000e-05   4.8900000e-02  -5.1500000e-02   2.5100000e-04   2.5200000e-04  -2.5100000e-04
   1.1420000e+03   4.4793310e+00   2.9058000e-02  -1.4655000e-02  -1.5450000e-02   2.5100000e-04   2.5200000e-04  -2.5100000e-04
   1.1430000e+03   4.4832560e+00   6.3895000e-02   2.9373000e-02  -2.0600000e-02   2.5100000e-04   2.5200000e-04  -2.5100000e-04
   1.1440000e+03   4.4871820e+00   6.3913000e-02  -4.8560000e-03  -8.7550000e-02   2.5100000e-04   2.5200000e-04  -2.5100000e-04
   1.1450000e+03   4.4911060e+00  -5.8340000e-03   4.4007000e-02  -4.6350000e-02   2.5100000e-04   2.5200000e-04  -2.5100000e-04
   1.1460000e+03   4.4950310e+00   1.1617000e-02   4.8960000e-03  -3.0900000e-02   2.5100000e-04   2.5200000e-04  -2.5100000e-04
   1.1470000e+03   4.4989580e+00   6.3894000e-02   2.9374000e-02  -2.0600000e-02   2.5100000e-04   2.5200000e-04  -2.5100000e-04
   1.1480000e+03   4.5028830e+00   6.3897000e-02   2.4484000e-02  -2.0600000e-02   2.5100000e-04   2.5200000e-04  -2.5100000e-04
   1.1490000e+03   4.5068090e+00  -1.0000000e-05   1.9560000e-02   5.1500000e-03   2.5100000e-04   2.5200000e-04  -2.5100000e-04
   1.1500000e+03   4.5107350e+00   6.3905000e-02   9.8140000e-03  -3.0900000e-02   2.5100000e-04   2.5200000e-04  -2.5100000e-04
   1.1510000e+03   4.5146590e+00   4.0644000e-02   4.8922000e-02  -7.2100000e-02   2.5100000e-04   2.5200000e-04  -2.5100000e-04
   1.1520000e+03   4.5185860e+00   1.7425000e-02   9.7890000e-03   1.5450000e-02   2.5100000e-04   2.5200000e-04  -2.5100000e-04
   1.1530000e+03   4.5225110e+00  -3.1000000e-05   5.8680000e-02  -8.2400000e-02   2.5100000e-04   2.5200000e-04  -2.5100000e-04
   1.1540000e+03   4.5264370e+00   4.0678000e-02  -1.4648000e-02  -5.1500000e-03   2.5100000e-04   2.5200000e-04  -2.5100000e-04
   1.1550000e+03   4.5303640e+00   4.0657000e-02   2.4472000e-02  -2.0600000e-02   2.5100000e-04   2.5200000e-04  -2.5100000e-04
   1.1560000e+03   4.5342890e+00   1.7430000e-02   9.0000000e-06  -1.0300000e-01   2.5100000e-04   2.5200000e-04  -2.5100000e-04
   1.1570000e+03   4.5382140e+00  -5.8050000e-03  -9.7830000e-03  -6.6950000e-02   2.5100000e-04   2.5200000e-04  -2.5100000e-04
   1.1580000e+03   4.5421530e+00   4.0673000e-02  -4.8680000e-03   0.0000000e+00   2.5100000e-04   2.5200000e-04  -2.5100000e-04
   1.1590000e+03   4.5460660e+00   6.3910000e-02   3.4000000e-05  -1.5450000e-02   2.5100000e-04   2.5200000e-04  -2.5100000e-04
   1.1600000e+03   4.5499910e+00  -5.8260000e-03   2.9337000e-02  -2.5750000e-02   2.5100000e-04   2.5200000e-04  -2.5100000e-04
   1.1610000e+03   4.5539160e+00  -3.1000000e-05   5.8680000e-02   5.1500000e-03   2.5100000e-04   2.5200000e-04  -2.5100000e-04
   1.1620000e+03   4.5578420e+00   6.3900000e-02   1.9594000e-02  -2.5750000e-02   2.5100000e-04   2.5200000e-04  -2.5100000e-04
   1.1630000e+03   4.5617690e+00   4.0649000e-02   3.9142000e-02  -2.5750000e-02   2.5100000e-04   2.5200000e-04  -2.5100000e-04
   1.1640000e+03   4.5656950e+00   1.7409000e-02   3.9129000e-02  -7.2100000e-02   2.5100000e-04   2.5200000e-04  -2.5100000e-04
   1.1650000e+03   4.5696200e+00   5.8070000e-03   4.8930000e-03  -5.6650000e-02   2.5100000e-04   2.5200000e-04  -2.5100000e-04
   1.1660000e+03   4.5735450e+00   5.2257000e-02   6.3597000e-02  -3.6050000e-02   2.5100000e-04   2.5200000e-04  -2.5100000e-04
   1.1670000e+03   4.5774720e+00   1.1615000e-02   9.7860000e-03  -4.1200000e-02   2.5100000e-04   2.5200000e-04  -2.5100000e-04
   1.1680000e+03   4.5813980e+00   1.7410000e-02   3.9129000e-02  -1.5450000e-02   2.5100000e-04   2.5200000e-04  -2.5100000e-04
   1.1690000e+03   4.5853230e+00   1.1610000e-02   1.9566000e-02  -5.6650000e-02   2.5100000e-04   2.5200000e-04  -2.5100000e-04
   1.1700000e+03   4.5892490e+00   6.3900000e-02   1.9593000e-02  -5.1500000e-03   2.5100000e-04   2.5200000e-04  -2.5100000e-04
   1.1710000e+03   4.5931740e+00  -2.3255000e-02   2.9328000e-02  -2.0600000e-02   2.5100000e-04   2.5200000e-04  -2.5100000e-04
   1.1720000e+03   4.5971000e+00   1.7417000e-02   2.4459000e-02   0.0000000e+00   2.5100000e-04   2.5200000e-04  -2.5100000e-04
   1.1730000e+03   4.6010270e+00   1.1599000e-02   3.9126000e-02  -5.1500000e-03   2.5100000e-04   2.5200000e-04  -2.5100000e-04
   1.1740000e+03   4.6049500e+00   6.3879000e-02   5.8714000e-02  -3.6050000e-02   2.5100000e-04   2.5200000e-04  -2.5100000e-04
   1.1750000e+03   4.6088760e+00   1.7420000e-02   1.9569000e-02  -4.6350000e-02   2.5100000e-04   2.5200000e-04  -2.5100000e-04
   1.1760000e+03   4.6128030e+00  -2.3279000e-02   7.3338000e-02  -6.6950000e-02   2.5100000e-04   2.5200000e-04  -2.5100000e-04
   1.1770000e+03   4.6167270e+00   2.9040000e-02   1.9576000e-02   5.1500000e-03   2.5100000e-04   2.5200000e-04  -2.5100000e-04
   1.1780000e+03   4.6206540e+00   5.2277000e-02   2.4478000e-02  -6.6950000e-02   2.5100000e-04   2.5200000e-04  -2.5100000e-04
   1.1790000e+03   4.6245790e+00  -1.1620000e-02  -6.0000000e-06  -3.6050000e-02   2.5100000e-04   2.5200000e-04  -2.5100000e-04
   1.1800000e+03   4.6285040e+00   5.8050000e-03   9.7830000e-03   2.5750000e-02   2.5100000e-04   2.5200000e-04  -2.5100000e-04
   1.1810000e+03   4.6324310e+00   3.4860000e-02   1.9000000e-05   0.0000000e+00   2.5100000e-04   2.5200000e-04  -2.5100000e-04
   1.1820000e+03   4.6363560e+00   6.3892000e-02   3.4264000e-02   1.5450000e-02   2.5100000e-04   2.5200000e-04  -2.5100000e-04
   1.1830000e+03   4.6402820e+00  -5.0000000e-06   9.7800000e-03  -1.0300000e-02   2.5100000e-04   2.5200000e-04  -2.5100000e-04
   1.1840000e+03   4.6442080e+00  -1.1654000e-02   6.3564000e-02  -3.0900000e-02   2.5100000e-04   2.5200000e-04  -2.5100000e-04
   1.1850000e+03   4.6481340e+00   5.2290000e-02   2.8000000e-05  -5.1500000e-02   2.5100000e-04   2.5200000e-04  -2.5100000e-04
   1.1860000e+03   4.6520580e+00   1.1596000e-02   4.4016000e-02  -2.5750000e-02   2.5100000e-04   2.5200000e-04  -2.5100000e-04
   1.1870000e+03   4.6559850e+00   1.7414000e-02   2.9349000e-02  -1.5450000e-02   2.5100000e-04   2.5200000e-04  -2.5100000e-04
   1.1880000e+03   4.6599110e+00   5.8020000e-03   1.4673000e-02  -7.7250000e-02   2.5100000e-04   2.5200000e-04  -2.5100000e-04
   1.1890000e+03   4.6638350e+00   3.4836000e-02   4.4029000e-02   5.1500000e-03   2.5100000e-04   2.5200000e-04  -2.5100000e-04
   1.1900000e+03   4.6677610e+00   0.0000000e+00   0.0000000e+00  -6.6950000e-02   2.5100000e-04   2.5200000e-04  -2.5100000e-04
   1.1910000e+03   4.6716870e+00   1.7425000e-02   9.7890000e-03  -2.5750000e-02   2.5100000e-04   2.5200000e-04  -2.5100000e-04
   1.1920000e+03   4.6756130e+00  -3.4878000e-02   3.4212000e-02   2.0600000e-02   2.5100000e-04   2.5200000e-04  -2.5100000e-04
   1.1930000e+03   4.6795390e+00   1.5687800e-01  -1.4588000e-02   5.1500000e-03   2.5100000e-04   2.5200000e-04  -2.5100000e-04
   1.1940000e+03   4.6834640e+00  -1.7420000e-02  -1.9569000e-02  -2.5750000e-02   2.5100000e-04   2.5200000e-04  -2.5100000e-04
   1.1950000e+03   4.6873890e+00   1.7425000e-02   9.7890000e-03  -1.0300000e-02   2.5100000e-04   2.5200000e-04  -2.5100000e-04
   1.1960000e+03   4.6913160e+00  -2.3237000e-02  -4.9020000e-03  -3.6050000e-02   2.5100000e-04   2.5200000e-04  -2.5100000e-04
   1.1970000e+03   4.6952410e+00   6.3900000e-02   1.9593000e-02  -8.2400000e-02   2.5100000e-04   2.5200000e-04  -2.5100000e-04
   1.1980000e+03   4.6991670e+00  -1.1628000e-02   1.4664000e-02  -6.1800000e-02   2.5100000e-04   2.5200000e-04  -2.5100000e-04
   1.1990000e+03   4.7030930e+00   1.7396000e-02   6.3579000e-02  -4.6350000e-02   2.5100000e-04   2.5200000e-04  -2.5100000e-04
   1.2000000e+03   4.7070190e+00  -2.3237000e-02  -4.9020000e-03  -5.1500000e-03   2.5100000e-04   2.5200000e-04  -2.5100000e-04
   1.2010000e+03   4.7109440e+00   6.3907000e-02   4.9240000e-03  -5.1500000e-03   2.5100000e-04   2.5200000e-04  -2.5100000e-04
   1.2020000e+03   4.7148700e+00  -1.1617000e-02  -4.8960000e-03   4.1200000e-02   2.5100000e-04   2.5200000e-04  -2.5100000e-04
   1.2030000e+03   4.7187940e+00   0.0000000e+00   0.0000000e+00  -5.1500000e-03   2.5100000e-04   2.5200000e-04  -2.5100000e-04
   1.2040000e+03   4.7227200e+00  -2.9047000e-02  -4.9060000e-03  -3.0900000e-02   2.5100000e-04   2.5200000e-04  -2.5100000e-04
   1.2050000e+03   4.7266450e+00   5.8100000e-02   3.1000000e-05   0.0000000e+00   2.5100000e-04   2.5200000e-04  -2.5100000e-04
   1.2060000e+03   4.7305720e+00  -4.0662000e-02  -1.4692000e-02  -4.6350000e-02   2.5100000e-04   2.5200000e-04  -2.5100000e-04
   1.2070000e+03   4.7344980e+00  -2.6000000e-05   4.8900000e-02   2.0600000e-02   2.5100000e-04   2.5200000e-04  -2.5100000e-04
   1.2080000e+03   4.7384230e+00  -2.3235000e-02  -9.7920000e-03  -1.0300000e-02   2.5100000e-04   2.5200000e-04  -2.5100000e-04
   1.2090000e+03   4.7423480e+00   1.1599000e-02   3.9126000e-02  -7.2100000e-02   2.5100000e-04   2.5200000e-04  -2.5100000e-04
   1.2100000e+03   4.7462740e+00  -1.1617000e-02  -4.8960000e-03  -4.1200000e-02   2.5100000e-04   2.5200000e-04  -2.5100000e-04
   1.2110000e+03   4.7502000e+00  -1.1625000e-02   9.7740000e-03  -4.1200000e-02   2.5100000e-04   2.5200000e-04  -2.5100000e-04
   1.2120000e+03   4.7541550e+00  -2.3253000e-02   2.4438000e-02  -1.5450000e-02   2.5100000e-04   2.5200000e-04  -2.5100000e-04
   1.2130000e+03   4.7580510e+00   2.3232000e-02   1.4682000e-02  -4.6350000e-02   2.5100000e-04   2.5200000e-04  -2.5100000e-04
   1.2140000e+03   4.7619760e+00   5.8150000e-03  -9.7770000e-03   5.1500000e-03   2.5100000e-04   2.5200000e-04  -2.5100000e-04
   1.2150000e+03   4.7659020e+00  -1.7417000e-02  -2.4459000e-02  -5.6650000e-02   2.5100000e-04   2.5200000e-04  -2.5100000e-04
   1.2160000e+03   4.7698290e+00   1.0000000e-05  -1.9560000e-02  -2.5750000e-02   2.5100000e-04   2.5200000e-04  -2.5100000e-04
   1.2170000e+03   4.7737540e+00   5.8260000e-03  -2.9337000e-02  -6.1800000e-02   2.5100000e-04   2.5200000e-04  -2.5100000e-04
   1.2180000e+03   4.7776770e+00  -1.7425000e-02  -9.7890000e-03  -6.6950000e-02   2.5100000e-04   2.5200000e-04  -2.5100000e-04
   1.2190000e+03   4.7816050e+00  -1.7430000e-02  -9.0000000e-06  -9.7850000e-02   2.5100000e-04   2.5200000e-04  -2.5100000e-04
   1.2200000e+03   4.7855310e+00   1.1038000e-01   1.9618000e-02  -5.1500000e-03   2.5100000e-04   2.5200000e-04  -2.5100000e-04
   1.2210000e+03   4.7894560e+00   1.1615000e-02   9.7860000e-03   0.0000000e+00   2.5100000e-04   2.5200000e-04  -2.5100000e-04
   1.2220000e+03   4.7933830e+00   2.9030000e-02   3.9135000e-02  -3.0900000e-02   2.5100000e-04   2.5200000e-04  -2.5100000e-04
   1.2230000e+03   4.7973080e+00  -2.9058000e-02   1.4655000e-02   2.0600000e-02   2.5100000e-04   2.5200000e-04  -2.5100000e-04
   1.2240000e+03   4.8012330e+00   6.3910000e-02   3.3000000e-05  -5.1500000e-03   2.5100000e-04   2.5200000e-04  -2.5100000e-04
   1.2250000e+03   4.8051600e+00   5.8130000e-03  -4.8870000e-03  -2.0600000e-02   2.5100000e-04   2.5200000e-04  -2.5100000e-04
   1.2260000e+03   4.8090840e+00   2.3245000e-02  -9.7680000e-03   2.0600000e-02   2.5100000e-04   2.5200000e-04  -2.5100000e-04
   1.2270000e+03   4.8130110e+00   3.0000000e-06  -4.8900000e-03  -4.1200000e-02   2.5100000e-04   2.5200000e-04  -2.5100000e-04
   1.2280000e+03   4.8169370e+00   8.1332000e-02   1.4713000e-02  -2.0600000e-02   2.5100000e-04   2.5200000e-04  -2.5100000e-04
   1.2290000e+03   4.8208620e+00   3.4863000e-02  -4.8710000e-03   0.0000000e+00   2.5100000e-04   2.5200000e-04  -2.5100000e-04
   1.2300000e+03   4.8247880e+00   4.0686000e-02  -2.9318000e-02  -2.0600000e-02   2.5100000e-04   2.5200000e-04  -2.5100000e-04
   1.2310000e+03   4.8287140e+00  -2.9037000e-02  -2.4466000e-02  -7.2100000e-02   2.5100000e-04   2.5200000e-04  -2.5100000e-04
   1.2320000e+03   4.8326380e+00   8.7158000e-02  -1.4623000e-02  -5.1500000e-03   2.5100000e-04   2.5200000e-04  -2.5100000e-04
   1.2330000e+03   4.8365640e+00  -5.0000000e-06   9.7800000e-03   2.0600000e-02   2.5100000e-04   2.5200000e-04  -2.5100000e-04
   1.2340000e+03   4.8404890e+00   2.9032000e-02   3.4246000e-02  -5.1500000e-02   2.5100000e-04   2.5200000e-04  -2.5100000e-04
   1.2350000e+03   4.8444160e+00  -1.1633000e-02   2.4444000e-02   5.1500000e-03   2.5100000e-04   2.5200000e-04  -2.5100000e-04
   1.2360000e+03   4.8483410e+00   5.8087000e-02   2.4481000e-02  -5.1500000e-02   2.5100000e-04   2.5200000e-04  -2.5100000e-04
   1.2370000e+03   4.8522670e+00   2.9060000e-02  -1.9544000e-02  -3.0900000e-02   2.5100000e-04   2.5200000e-04  -2.5100000e-04
   1.2380000e+03   4.8561920e+00   1.1633000e-02  -2.4444000e-02  -8.7550000e-02   2.5100000e-04   2.5200000e-04  -2.5100000e-04
   1.2390000e+03   4.8601280e+00   8.1343000e-02  -4.8460000e-03  -4.6350000e-02   2.5100000e-04   2.5200000e-04  -2.5100000e-04
   1.2400000e+03   4.8640440e+00   8.1345000e-02  -9.7360000e-03  -6.6950000e-02   2.5100000e-04   2.5200000e-04  -2.5100000e-04
   1.2410000e+03   4.8679700e+00   4.6488000e-02  -1.4645000e-02  -2.5750000e-02   2.5100000e-04   2.5200000e-04  -2.5100000e-04
   1.2420000e+03   4.8718960e+00   5.2303000e-02  -2.4422000e-02   2.0600000e-02   2.5100000e-04   2.5200000e-04  -2.5100000e-04
   1.2430000e+03   4.8758220e+00   6.9704000e-02   2.9377000e-02  -4.6350000e-02   2.5100000e-04   2.5200000e-04  -2.5100000e-04
   1.2440000e+03   4.8797470e+00   5.8097000e-02   4.9210000e-03   5.1500000e-03   2.5100000e-04   2.5200000e-04  -2.5100000e-04
   1.2450000e+03   4.8836730e+00   4.0652000e-02   3.4252000e-02   1.0300000e-02   2.5100000e-04   2.5200000e-04  -2.5100000e-04
   1.2460000e+03   4.8875990e+00   2.9050000e-02   1.5000000e-05   0.0000000e+00   2.5100000e-04   2.5200000e-04  -2.5100000e-04
   1.2470000e+03   4.8915230e+00   7.5515000e-02   2.9379000e-02   4.1200000e-02   2.5100000e-04   2.5200000e-04  -2.5100000e-04
   1.2480000e+03   4.8954490e+00   6.9725000e-02  -9.7440000e-03  -2.0600000e-02   2.5100000e-04   2.5200000e-04  -2.5100000e-04
   1.2490000e+03   4.8993740e+00   1.7405000e-02   4.8909000e-02  -5.1500000e-02   2.5100000e-04   2.5200000e-04  -2.5100000e-04
   1.2500000e+03   4.9033000e+00   2.3240000e-02   1.2000000e-05  -7.7250000e-02   2.5100000e-04   2.5200000e-04  -2.5100000e-04
   1.2510000e+03   4.9072270e+00   7.5522000e-02   1.4709000e-02  -3.0900000e-02   2.5100000e-04   2.5200000e-04  -2.5100000e-04
   1.2520000e+03   4.9111520e+00   7.5530000e-02   4.0000000e-05  -3.0900000e-02   2.5100000e-04   2.5200000e-04  -2.5100000e-04
   1.2530000e+03   4.9150770e+00   2.3256000e-02  -2.9328000e-02  -4.6350000e-02   2.5100000e-04   2.5200000e-04  -2.5100000e-04
   1.2540000e+03   4.9190030e+00   1.3000000e-05  -2.4450000e-02  -1.0300000e-02   2.5100000e-04   2.5200000e-04  -2.5100000e-04
   1.2550000e+03   4.9229280e+00   7.5530000e-02   4.0000000e-05  -1.5450000e-02   2.5100000e-04   2.5200000e-04  -2.5100000e-04
   1.2560000e+03   4.9268550e+00   1.7430000e-02   9.0000000e-06  -5.6650000e-02   2.5100000e-04   2.5200000e-04  -2.5100000e-04
   1.2570000e+03   4.9307800e+00   4.6464000e-02   2.9365000e-02  -4.6350000e-02   2.5100000e-04   2.5200000e-04  -2.5100000e-04
   1.2580000e+03   4.9347060e+00   4.6462000e-02   3.4255000e-02  -1.5450000e-02   2.5100000e-04   2.5200000e-04  -2.5100000e-04
   1.2590000e+03   4.9386320e+00   5.2282000e-02   1.4698000e-02  -8.7550000e-02   2.5100000e-04   2.5200000e-04  -2.5100000e-04
   1.2600000e+03   4.9425580e+00  -1.1615000e-02  -9.7860000e-03  -4.1200000e-02   2.5100000e-04   2.5200000e-04  -2.5100000e-04
   1.2610000e+03   4.9464840e+00   4.0662000e-02   1.4692000e-02  -4.6350000e-02   2.5100000e-04   2.5200000e-04  -2.5100000e-04
   1.2620000e+03   4.9504070e+00   4.0699000e-02  -5.3768000e-02  -9.2700000e-02   2.5100000e-04   2.5200000e-04  -2.5100000e-04
   1.2630000e+03   4.9543340e+00   9.2963000e-02  -4.8400000e-03  -5.1500000e-03   2.5100000e-04   2.5200000e-04  -2.5100000e-04
   1.2640000e+03   4.9582590e+00   1.7417000e-02   2.4459000e-02  -5.6650000e-02   2.5100000e-04   2.5200000e-04  -2.5100000e-04
   1.2650000e+03   4.9621840e+00   4.0673000e-02  -4.8680000e-03  -2.0600000e-02   2.5100000e-04   2.5200000e-04  -2.5100000e-04
   1.2660000e+03   4.9661110e+00   3.4860000e-02   1.9000000e-05  -2.5750000e-02   2.5100000e-04   2.5200000e-04  -2.5100000e-04
   1.2670000e+03   4.9700360e+00   8.1337000e-02   4.9330000e-03   0.0000000e+00   2.5100000e-04   2.5200000e-04  -2.5100000e-04
   1.2680000e+03   4.9739620e+00   1.7409000e-02   3.9129000e-02  -6.1800000e-02   2.5100000e-04   2.5200000e-04  -2.5100000e-04
   1.2690000e+03   4.9778880e+00   4.0657000e-02   2.4472000e-02  -1.0300000e-02   2.5100000e-04   2.5200000e-04  -2.5100000e-04
   1.2700000e+03   4.9818140e+00   4.6456000e-02   4.4035000e-02  -4.6350000e-02   2.5100000e-04   2.5200000e-04  -2.5100000e-04
   1.2710000e+03   4.9857400e+00   9.2952000e-02   1.4720000e-02  -9.2700000e-02   2.5100000e-04   2.5200000e-04  -2.5100000e-04
   1.2720000e+03   4.9896660e+00   1.7399000e-02   5.8689000e-02  -4.1200000e-02   2.5100000e-04   2.5200000e-04  -2.5100000e-04
   1.2730000e+03   4.9935900e+00   3.4847000e-02   2.4468000e-02  -5.1500000e-02   2.5100000e-04   2.5200000e-04  -2.5100000e-04
   1.2740000e+03   4.9975170e+00   4.6467000e-02   2.4474000e-02  -3.0900000e-02   2.5100000e-04   2.5200000e-04  -2.5100000e-04
   1.2750000e+03   5.0014430e+00   1.7438000e-02  -1.4661000e-02  -4.1200000e-02   2.5100000e-04   2.5200000e-04  -2.5100000e-04
   1.2760000e+03   5.0053670e+00   3.0000000e-06  -4.8900000e-03  -5.1500000e-03   2.5100000e-04   2.5200000e-04  -2.5100000e-04
   1.2770000e+03   5.0092930e+00   4.0670000e-02   2.1000000e-05  -5.1500000e-02   2.5100000e-04   2.5200000e-04  -2.5100000e-04
   1.2780000e+03   5.0132180e+00   4.6470000e-02   1.9584000e-02  -3.0900000e-02   2.5100000e-04   2.5200000e-04  -2.5100000e-04
   1.2790000e+03   5.0171440e+00   4.0667000e-02   4.9120000e-03  -1.5450000e-02   2.5100000e-04   2.5200000e-04  -2.5100000e-04
   1.2800000e+03   5.0210700e+00   5.7790000e-03   5.8683000e-02  -7.7250000e-02   2.5100000e-04   2.5200000e-04  -2.5100000e-04
   1.2810000e+03   5.0249960e+00   4.0673000e-02  -4.8680000e-03  -3.0900000e-02   2.5100000e-04   2.5200000e-04  -2.5100000e-04
   1.2820000e+03   5.0289210e+00   6.3892000e-02   3.4264000e-02  -4.6350000e-02   2.5100000e-04   2.5200000e-04  -2.5100000e-04
   1.2830000e+03   5.0328470e+00   1.7409000e-02   3.9129000e-02   1.0300000e-02   2.5100000e-04   2.5200000e-04  -2.5100000e-04
   1.2840000e+03   5.0367730e+00   1.7425000e-02   9.7890000e-03  -3.0900000e-02   2.5100000e-04   2.5200000e-04  -2.5100000e-04
   1.2850000e+03   5.0406990e+00   6.3886000e-02   4.4044000e-02  -5.1500000e-03   2.5100000e-04   2.5200000e-04  -2.5100000e-04
   1.2860000e+03   5.0446250e+00   6.3915000e-02  -9.7460000e-03  -1.5450000e-02   2.5100000e-04   2.5200000e-04  -2.5100000e-04
   1.2870000e+03   5.0485510e+00   1.7414000e-02   2.9349000e-02  -2.5750000e-02   2.5100000e-04   2.5200000e-04  -2.5100000e-04
   1.2880000e+03   5.0524750e+00   3.4850000e-02   1.9579000e-02   0.0000000e+00   2.5100000e-04   2.5200000e-04  -2.5100000e-04
   1.2890000e+03   5.0564020e+00   1.7427000e-02   4.8990000e-03  -4.6350000e-02   2.5100000e-04   2.5200000e-04  -2.5100000e-04
   1.2900000e+03   5.0603280e+00   1.1607000e-02   2.4456000e-02  -3.6050000e-02   2.5100000e-04   2.5200000e-04  -2.5100000e-04
   1.2910000e+03   5.0642510e+00   1.7412000e-02   3.4239000e-02  -7.7250000e-02   2.5100000e-04   2.5200000e-04  -2.5100000e-04
   1.2920000e+03   5.0681770e+00   1.1604000e-02   2.9346000e-02  -8.2400000e-02   2.5100000e-04   2.5200000e-04  -2.5100000e-04
   1.2930000e+03   5.0721040e+00   1.7399000e-02   5.8689000e-02  -6.6950000e-02   2.5100000e-04   2.5200000e-04  -2.5100000e-04
   1.2940000e+03   5.0760290e+00   3.4842000e-02   3.4249000e-02  -4.6350000e-02   2.5100000e-04   2.5200000e-04  -2.5100000e-04
   1.2950000e+03   5.0799550e+00   1.7396000e-02   6.3579000e-02  -2.5750000e-02   2.5100000e-04   2.5200000e-04  -2.5100000e-04
   1.2960000e+03   5.0838790e+00   3.4850000e-02   1.9579000e-02  -7.7250000e-02   2.5100000e-04   2.5200000e-04  -2.5100000e-04
   1.2970000e+03   5.0878060e+00   2.9050000e-02   1.6000000e-05  -1.5450000e-02   2.5100000e-04   2.5200000e-04  -2.5100000e-04
   1.2980000e+03   5.0917320e+00   1.1628000e-02  -1.4664000e-02  -2.5750000e-02   2.5100000e-04   2.5200000e-04  -2.5100000e-04
   1.2990000e+03   5.0956580e+00   5.8070000e-03   4.8930000e-03  -2.5750000e-02   2.5100000e-04   2.5200000e-04  -2.5100000e-04
   1.3000000e+03   5.0995840e+00   1.1620000e-02   6.0000000e-06  -2.5750000e-02   2.5100000e-04   2.5200000e-04  -2.5100000e-04
   1.3010000e+03   5.1035090e+00   4.6460000e-02   3.9144000e-02  -2.5750000e-02   2.5100000e-04   2.5200000e-04  -2.5100000e-04
   1.3020000e+03   5.1074350e+00   5.8100000e-02   3.0000000e-05  -2.0600000e-02   2.5100000e-04   2.5200000e-04  -2.5100000e-04
   1.3030000e+03   5.1113610e+00   1.1589000e-02   5.8686000e-02  -4.1200000e-02   2.5100000e-04   2.5200000e-04  -2.5100000e-04
   1.3040000e+03   5.1152870e+00   4.6480000e-02   2.5000000e-05   0.0000000e+00   2.5100000e-04   2.5200000e-04  -2.5100000e-04
   1.3050000e+03   5.1192110e+00   5.8066000e-02   6.3601000e-02  -2.5750000e-02   2.5100000e-04   2.5200000e-04  -2.5100000e-04
   1.3060000e+03   5.1231370e+00   4.6459000e-02   3.9145000e-02  -1.0300000e-02   2.5100000e-04   2.5200000e-04  -2.5100000e-04
   1.3070000e+03   5.1270630e+00   3.4839000e-02   3.9139000e-02  -5.1500000e-03   2.5100000e-04   2.5200000e-04  -2.5100000e-04
   1.3080000e+03   5.1309880e+00   3.4839000e-02   3.9139000e-02   0.0000000e+00   2.5100000e-04   2.5200000e-04  -2.5100000e-04
   1.3090000e+03   5.1349140e+00   4.6472000e-02   1.4695000e-02  -5.1500000e-03   2.5100000e-04   2.5200000e-04  -2.5100000e-04
   1.3100000e+03   5.1388400e+00   1.7420000e-02   1.9569000e-02  -5.1500000e-03   2.5100000e-04   2.5200000e-04  -2.5100000e-04
   1.3110000e+03   5.1427650e+00  -1.0000000e-05   1.9560000e-02  -3.0900000e-02   2.5100000e-04   2.5200000e-04  -2.5100000e-04
   1.3120000e+03   5.1466910e+00   3.4865000e-02  -9.7610000e-03  -4.6350000e-02   2.5100000e-04   2.5200000e-04  -2.5100000e-04
   1.3130000e+03   5.1506170e+00   4.6456000e-02   4.4035000e-02  -3.6050000e-02   2.5100000e-04   2.5200000e-04  -2.5100000e-04
   1.3140000e+03   5.1545420e+00   2.3235000e-02   9.7920000e-03  -5.6650000e-02   2.5100000e-04   2.5200000e-04  -2.5100000e-04
   1.3150000e+03   5.1584960e+00  -5.8310000e-03   3.9117000e-02  -6.6950000e-02   2.5100000e-04   2.5200000e-04  -2.5100000e-04
   1.3160000e+03   5.1623940e+00   2.3219000e-02   3.9132000e-02  -1.5450000e-02   2.5100000e-04   2.5200000e-04  -2.5100000e-04
   1.3170000e+03   5.1663170e+00   1.1607000e-02   2.4456000e-02  -9.2700000e-02   2.5100000e-04   2.5200000e-04  -2.5100000e-04
   1.3180000e+03   5.1702450e+00   1.7393000e-02   6.8469000e-02  -2.5750000e-02   2.5100000e-04   2.5200000e-04  -2.5100000e-04
   1.3190000e+03   5.1741710e+00  -5.8180000e-03   1.4667000e-02  -3.0900000e-02   2.5100000e-04   2.5200000e-04  -2.5100000e-04
   1.3200000e+03   5.1780960e+00   3.4844000e-02   2.9359000e-02   5.1500000e-03   2.5100000e-04   2.5200000e-04  -2.5100000e-04
   1.3210000e+03   5.1820210e+00   1.1612000e-02   1.4676000e-02  -6.1800000e-02   2.5100000e-04   2.5200000e-04  -2.5100000e-04
   1.3220000e+03   5.1859470e+00   3.4860000e-02   1.9000000e-05   2.0600000e-02   2.5100000e-04   2.5200000e-04  -2.5100000e-04
   1.3230000e+03   5.1898730e+00  -3.0000000e-06   4.8900000e-03   5.1500000e-03   2.5100000e-04   2.5200000e-04  -2.5100000e-04
   1.3240000e+03   5.1937990e+00   4.0660000e-02   1.9581000e-02  -6.1800000e-02   2.5100000e-04   2.5200000e-04  -2.5100000e-04
   1.3250000e+03   5.1977250e+00   1.1628000e-02  -1.4664000e-02  -2.0600000e-02   2.5100000e-04   2.5200000e-04  -2.5100000e-04
   1.3260000e+03   5.2016500e+00  -1.1645000e-02   4.8894000e-02  -4.1200000e-02   2.5100000e-04   2.5200000e-04  -2.5100000e-04
   1.3270000e+03   5.2055760e+00  -1.1617000e-02  -4.8960000e-03   0.0000000e+00   2.5100000e-04   2.5200000e-04  -2.5100000e-04
   1.3280000e+03   5.2095020e+00   2.3214000e-02   4.8912000e-02  -1.0300000e-02   2.5100000e-04   2.5200000e-04  -2.5100000e-04
   1.3290000e+03   5.2134280e+00   2.9042000e-02   1.4685000e-02   5.1500000e-03   2.5100000e-04   2.5200000e-04  -2.5100000e-04
   1.3300000e+03   5.2173530e+00  -1.0000000e-05   1.9560000e-02  -3.0900000e-02   2.5100000e-04   2.5200000e-04  -2.5100000e-04
   1.3310000e+03   5.2212790e+00  -1.8000000e-05   3.4230000e-02  -5.1500000e-03   2.5100000e-04   2.5200000e-04  -2.5100000e-04
   1.3320000e+03   5.2252040e+00   2.3224000e-02   2.9352000e-02   0.0000000e+00   2.5100000e-04   2.5200000e-04  -2.5100000e-04
   1.3330000e+03   5.2291310e+00   1.1623000e-02  -4.8840000e-03  -9.2700000e-02   2.5100000e-04   2.5200000e-04  -2.5100000e-04
   1.3340000e+03   5.2330550e+00  -3.4855000e-02  -9.7990000e-03  -2.5750000e-02   2.5100000e-04   2.5200000e-04  -2.5100000e-04
   1.3350000e+03   5.2369800e+00   5.8200000e-03  -1.9557000e-02  -2.5750000e-02   2.5100000e-04   2.5200000e-04  -2.5100000e-04
   1.3360000e+03   5.2409060e+00   1.1636000e-02  -2.9334000e-02  -1.5450000e-02   2.5100000e-04   2.5200000e-04  -2.5100000e-04
   1.3370000e+03   5.2448330e+00   3.4863000e-02  -4.8710000e-03  -6.1800000e-02   2.5100000e-04   2.5200000e-04  -2.5100000e-04
   1.3380000e+03   5.2487580e+00  -2.9045000e-02  -9.7960000e-03   1.5450000e-02   2.5100000e-04   2.5200000e-04  -2.5100000e-04
   1.3390000e+03   5.2526840e+00   1.1620000e-02   6.0000000e-06  -2.0600000e-02   2.5100000e-04   2.5200000e-04  -2.5100000e-04
   1.3400000e+03   5.2566080e+00   5.8130000e-03  -4.8870000e-03  -5.1500000e-02   2.5100000e-04   2.5200000e-04  -2.5100000e-04
   1.3410000e+03   5.2605350e+00   3.4850000e-02   1.9579000e-02   4.1200000e-02   2.5100000e-04   2.5200000e-04  -2.5100000e-04
   1.3420000e+03   5.2644610e+00  -3.0000000e-06   4.8900000e-03  -4.1200000e-02   2.5100000e-04   2.5200000e-04  -2.5100000e-04
   1.3430000e+03   5.2683860e+00   5.2300000e-02  -1.9532000e-02   5.1500000e-03   2.5100000e-04   2.5200000e-04  -2.5100000e-04
   1.3440000e+03   5.2723130e+00   5.8050000e-03   9.7830000e-03  -5.6650000e-02   2.5100000e-04   2.5200000e-04  -2.5100000e-04
   1.3450000e+03   5.2762390e+00   2.9060000e-02  -1.9544000e-02  -5.1500000e-02   2.5100000e-04   2.5200000e-04  -2.5100000e-04
   1.3460000e+03   5.2801630e+00  -1.7433000e-02   4.8810000e-03  -4.6350000e-02   2.5100000e-04   2.5200000e-04  -2.5100000e-04
   1.3470000e+03   5.2840900e+00   6.9720000e-02   3.7000000e-05   0.0000000e+00   2.5100000e-04   2.5200000e-04  -2.5100000e-04
   1.3480000e+03   5.2880150e+00   1.1628000e-02  -1.4664000e-02  -1.0300000e-02   2.5100000e-04   2.5200000e-04  -2.5100000e-04
   1.3490000e+03   5.2919390e+00   1.1600000e-02   3.9126000e-02  -4.6350000e-02   2.5100000e-04   2.5200000e-04  -2.5100000e-04
   1.3500000e+03   5.2958660e+00  -2.3237000e-02  -4.9020000e-03   5.1500000e-03   2.5100000e-04   2.5200000e-04  -2.5100000e-04
   1.3510000e+03   5.2997920e+00   6.3902000e-02   1.4703000e-02  -2.0600000e-02   2.5100000e-04   2.5200000e-04  -2.5100000e-04
   1.3520000e+03   5.3037170e+00   2.9042000e-02   1.4685000e-02  -1.0300000e-02   2.5100000e-04   2.5200000e-04  -2.5100000e-04
   1.3530000e+03   5.3076440e+00  -1.8000000e-05   3.4230000e-02   2.0600000e-02   2.5100000e-04   2.5200000e-04  -2.5100000e-04
   1.3540000e+03   5.3115670e+00  -8.0000000e-06   1.4670000e-02  -4.1200000e-02   2.5100000e-04   2.5200000e-04  -2.5100000e-04
   1.3550000e+03   5.3154940e+00   3.4847000e-02   2.4469000e-02  -7.7250000e-02   2.5100000e-04   2.5200000e-04  -2.5100000e-04
   1.3560000e+03   5.3194200e+00   2.9066000e-02  -2.9324000e-02  -3.6050000e-02   2.5100000e-04   2.5200000e-04  -2.5100000e-04
   1.3570000e+03   5.3233460e+00   5.0000000e-06  -9.7800000e-03  -5.1500000e-03   2.5100000e-04   2.5200000e-04  -2.5100000e-04
   1.3580000e+03   5.3272720e+00  -2.3222000e-02  -3.4242000e-02  -5.6650000e-02   2.5100000e-04   2.5200000e-04  -2.5100000e-04
   1.3590000e+03   5.3311970e+00   4.0688000e-02  -3.4208000e-02   0.0000000e+00   2.5100000e-04   2.5200000e-04  -2.5100000e-04
   1.3600000e+03   5.3351230e+00   2.9063000e-02  -2.4434000e-02   5.1500000e-03   2.5100000e-04   2.5200000e-04  -2.5100000e-04
   1.3610000e+03   5.3390480e+00   1.1623000e-02  -4.8840000e-03  -2.0600000e-02   2.5100000e-04   2.5200000e-04  -2.5100000e-04
   1.3620000e+03   5.3429750e+00   6.3905000e-02   9.8140000e-03   1.0300000e-02   2.5100000e-04   2.5200000e-04  -2.5100000e-04
   1.3630000e+03   5.3468990e+00   4.6480000e-02   2.5000000e-05   5.1500000e-03   2.5100000e-04   2.5200000e-04  -2.5100000e-04
   1.3640000e+03   5.3508240e+00   4.0654000e-02   2.9362000e-02   3.0900000e-02   2.5100000e-04   2.5200000e-04  -2.5100000e-04
   1.3650000e+03   5.3547500e+00   1.1617000e-02   4.8960000e-03  -8.2400000e-02   2.5100000e-04   2.5200000e-04  -2.5100000e-04
   1.3660000e+03   5.3586760e+00   8.7163000e-02  -2.4403000e-02  -3.0900000e-02   2.5100000e-04   2.5200000e-04  -2.5100000e-04
   1.3670000e+03   5.3626090e+00   4.6462000e-02   3.4255000e-02  -5.1500000e-02   2.5100000e-04   2.5200000e-04  -2.5100000e-04
   1.3680000e+03   5.3665260e+00   5.2300000e-02  -1.9532000e-02  -3.6050000e-02   2.5100000e-04   2.5200000e-04  -2.5100000e-04
   1.3690000e+03   5.3704520e+00  -1.1628000e-02   1.4664000e-02   0.0000000e+00   2.5100000e-04   2.5200000e-04  -2.5100000e-04
   1.3700000e+03   5.3743790e+00   6.9715000e-02   9.8170000e-03  -5.1500000e-02   2.5100000e-04   2.5200000e-04  -2.5100000e-04
   1.3710000e+03   5.3783040e+00   5.2295000e-02  -9.7520000e-03  -2.5750000e-02   2.5100000e-04   2.5200000e-04  -2.5100000e-04
   1.3720000e+03   5.3822300e+00   1.7438000e-02  -1.4661000e-02  -3.6050000e-02   2.5100000e-04   2.5200000e-04  -2.5100000e-04
   1.3730000e+03   5.3861570e+00   5.8230000e-03  -2.4447000e-02  -2.5750000e-02   2.5100000e-04   2.5200000e-04  -2.5100000e-04
   1.3740000e+03   5.3900820e+00   6.3900000e-02   1.9594000e-02  -1.0815000e-01   2.5100000e-04   2.5200000e-04  -2.5100000e-04
   1.3750000e+03   5.3940070e+00   2.9042000e-02   1.4685000e-02  -3.6050000e-02   2.5100000e-04   2.5200000e-04  -2.5100000e-04
   1.3760000e+03   5.3979340e+00   5.2267000e-02   4.4037000e-02  -4.6350000e-02   2.5100000e-04   2.5200000e-04  -2.5100000e-04
   1.3770000e+03   5.4018590e+00  -1.1635000e-02   2.9334000e-02  -9.7850000e-02   2.5100000e-04   2.5200000e-04  -2.5100000e-04
   1.3780000e+03   5.4057830e+00   8.7137000e-02   2.4495000e-02  -2.5750000e-02   2.5100000e-04   2.5200000e-04  -2.5100000e-04
   1.3790000e+03   5.4097090e+00   5.8070000e-03   4.8930000e-03  -6.6950000e-02   2.5100000e-04   2.5200000e-04  -2.5100000e-04
   1.3800000e+03   5.4136360e+00   2.9047000e-02   4.9050000e-03  -2.0600000e-02   2.5100000e-04   2.5200000e-04  -2.5100000e-04
   1.3810000e+03   5.4175610e+00   1.7454000e-02  -4.4001000e-02   0.0000000e+00   2.5100000e-04   2.5200000e-04  -2.5100000e-04
   1.3820000e+03   5.4214870e+00   7.5525000e-02   9.8200000e-03   0.0000000e+00   2.5100000e-04   2.5200000e-04  -2.5100000e-04
   1.3830000e+03   5.4254130e+00   1.7427000e-02   4.8990000e-03  -1.0300000e-02   2.5100000e-04   2.5200000e-04  -2.5100000e-04
   1.3840000e+03   5.4293460e+00   6.3902000e-02   1.4704000e-02  -3.6050000e-02   2.5100000e-04   2.5200000e-04  -2.5100000e-04
   1.3850000e+03   5.4332640e+00   3.4857000e-02   4.9090000e-03   2.0600000e-02   2.5100000e-04   2.5200000e-04  -2.5100000e-04
   1.3860000e+03   5.4371900e+00   8.7129000e-02   3.9167000e-02  -9.2700000e-02   2.5100000e-04   2.5200000e-04  -2.5100000e-04
   1.3870000e+03   5.4411150e+00   1.7425000e-02   9.7890000e-03  -1.0300000e-02   2.5100000e-04   2.5200000e-04  -2.5100000e-04
   1.3880000e+03   5.4450410e+00   2.9029000e-02   3.9136000e-02  -4.1200000e-02   2.5100000e-04   2.5200000e-04  -2.5100000e-04
   1.3890000e+03   5.4489680e+00   2.9019000e-02   5.8696000e-02  -3.6050000e-02   2.5100000e-04   2.5200000e-04  -2.5100000e-04
   1.3900000e+03   5.4528920e+00   7.5514000e-02   2.9380000e-02  -6.6950000e-02   2.5100000e-04   2.5200000e-04  -2.5100000e-04
   1.3910000e+03   5.4568190e+00   2.3219000e-02   3.9132000e-02  -5.1500000e-03   2.5100000e-04   2.5200000e-04  -2.5100000e-04
   1.3920000e+03   5.4607420e+00   2.3232000e-02   1.4682000e-02  -2.5750000e-02   2.5100000e-04   2.5200000e-04  -2.5100000e-04
   1.3930000e+03   5.4646680e+00   4.0667000e-02   4.9120000e-03  -3.6050000e-02   2.5100000e-04   2.5200000e-04  -2.5100000e-04
   1.3940000e+03   5.4685940e+00   6.3923000e-02  -2.4416000e-02  -1.0300000e-02   2.5100000e-04   2.5200000e-04  -2.5100000e-04
   1.3950000e+03   5.4725200e+00   2.3248000e-02  -1.4658000e-02  -8.2400000e-02   2.5100000e-04   2.5200000e-04  -2.5100000e-04
   1.3960000e+03   5.4764460e+00   8.0000000e-06  -1.4670000e-02  -3.6050000e-02   2.5100000e-04   2.5200000e-04  -2.5100000e-04
   1.3970000e+03   5.4803710e+00   4.6459000e-02   3.9145000e-02  -4.6350000e-02   2.5100000e-04   2.5200000e-04  -2.5100000e-04
   1.3980000e+03   5.4842960e+00   1.7422000e-02   1.4679000e-02  -9.7850000e-02   2.5100000e-04   2.5200000e-04  -2.5100000e-04
   1.3990000e+03   5.4882230e+00   2.3219000e-02   3.9132000e-02  -5.6650000e-02   2.5100000e-04   2.5200000e-04  -2.5100000e-04
   1.4000000e+03   5.4921480e+00  -2.9068000e-02   3.4214000e-02  -2.5750000e-02   2.5100000e-04   2.5200000e-04  -2.5100000e-04
   1.4010000e+03   5.4960760e+00   5.2272000e-02   3.4257000e-02   5.1500000e-03   2.5100000e-04   2.5200000e-04  -2.5100000e-04
   1.4020000e+03   5.5000010e+00   1.7433000e-02  -4.8810000e-03  -4.6350000e-02   2.5100000e-04   2.5200000e-04  -2.5100000e-04
   1.4030000e+03   5.5039260e+00   3.4845000e-02   2.9358000e-02   3.0900000e-02   2.5100000e-04   2.5200000e-04  -2.5100000e-04
   1.4040000e+03   5.5078510e+00  -5.7970000e-03  -2.4453000e-02  -2.0600000e-02   2.5100000e-04   2.5200000e-04  -2.5100000e-04
   1.4050000e+03   5.5117770e+00   5.2282000e-02   1.4697000e-02  -4.1200000e-02   2.5100000e-04   2.5200000e-04  -2.5100000e-04
   1.4060000e+03   5.5157030e+00   1.7412000e-02   3.4239000e-02   0.0000000e+00   2.5100000e-04   2.5200000e-04  -2.5100000e-04
   1.4070000e+03   5.5196270e+00   2.9042000e-02   1.4686000e-02  -7.2100000e-02   2.5100000e-04   2.5200000e-04  -2.5100000e-04
   1.4080000e+03   5.5235530e+00  -5.8070000e-03  -4.8930000e-03  -3.0900000e-02   2.5100000e-04   2.5200000e-04  -2.5100000e-04
   1.4090000e+03   5.5274790e+00   6.3894000e-02   2.9374000e-02  -4.1200000e-02   2.5100000e-04   2.5200000e-04  -2.5100000e-04
   1.4100000e+03   5.5314050e+00  -5.8200000e-03   1.9557000e-02  -3.0900000e-02   2.5100000e-04   2.5200000e-04  -2.5100000e-04
   1.4110000e+03   5.5353310e+00   4.6470000e-02   1.9585000e-02  -7.7250000e-02   2.5100000e-04   2.5200000e-04  -2.5100000e-04
   1.4120000e+03   5.5392570e+00  -2.9066000e-02   2.9324000e-02  -1.0300000e-02   2.5100000e-04   2.5200000e-04  -2.5100000e-04
   1.4130000e+03   5.5431810e+00   6.9704000e-02   2.9377000e-02  -2.5750000e-02   2.5100000e-04   2.5200000e-04  -2.5100000e-04
   1.4140000e+03   5.5471220e+00   1.7412000e-02   3.4239000e-02  -2.5750000e-02   2.5100000e-04   2.5200000e-04  -2.5100000e-04
   1.4150000e+03   5.5510340e+00   1.1617000e-02   4.8960000e-03  -3.0900000e-02   2.5100000e-04   2.5200000e-04  -2.5100000e-04
   1.4160000e+03   5.5549590e+00  -5.8150000e-03   9.7770000e-03  -1.0300000e-02   2.5100000e-04   2.5200000e-04  -2.5100000e-04
   1.4170000e+03   5.5588850e+00   3.4868000e-02  -1.4651000e-02  -3.0900000e-02   2.5100000e-04   2.5200000e-04  -2.5100000e-04
   1.4180000e+03   5.5628340e+00  -2.9042000e-02  -1.4686000e-02  -3.6050000e-02   2.5100000e-04   2.5200000e-04  -2.5100000e-04
   1.4190000e+03   5.5667350e+00   1.1610000e-02   1.9566000e-02  -6.6950000e-02   2.5100000e-04   2.5200000e-04  -2.5100000e-04
   1.4200000e+03   5.5706620e+00  -5.8230000e-03   2.4447000e-02  -3.6050000e-02   2.5100000e-04   2.5200000e-04  -2.5100000e-04
   1.4210000e+03   5.5745880e+00   4.6464000e-02   2.9365000e-02  -3.6050000e-02   2.5100000e-04   2.5200000e-04  -2.5100000e-04
   1.4220000e+03   5.5785120e+00  -5.8340000e-03   4.4007000e-02   1.0300000e-02   2.5100000e-04   2.5200000e-04  -2.5100000e-04
   1.4230000e+03   5.5824380e+00   5.8130000e-03  -4.8870000e-03  -4.1200000e-02   2.5100000e-04   2.5200000e-04  -2.5100000e-04
   1.4240000e+03   5.5863650e+00  -5.8280000e-03   3.4227000e-02  -1.5450000e-02   2.5100000e-04   2.5200000e-04  -2.5100000e-04
   1.4250000e+03   5.5902900e+00   1.1612000e-02   1.4676000e-02  -2.0600000e-02   2.5100000e-04   2.5200000e-04  -2.5100000e-04
   1.4260000e+03   5.5942150e+00   1.7417000e-02   2.4459000e-02  -1.0300000e-02   2.5100000e-04   2.5200000e-04  -2.5100000e-04
   1.4270000e+03   5.5981400e+00  -1.1633000e-02   2.4444000e-02  -1.0815000e-01   2.5100000e-04   2.5200000e-04  -2.5100000e-04
   1.4280000e+03   5.6020670e+00   1.7415000e-02   2.9349000e-02  -1.5450000e-02   2.5100000e-04   2.5200000e-04  -2.5100000e-04
   1.4290000e+03   5.6059920e+00   3.4863000e-02  -4.8720000e-03  -5.1500000e-02   2.5100000e-04   2.5200000e-04  -2.5100000e-04
   1.4300000e+03   5.6099190e+00   2.9035000e-02   2.9355000e-02  -5.1500000e-02   2.5100000e-04   2.5200000e-04  -2.5100000e-04
   1.4310000e+03   5.6138450e+00  -4.6470000e-02  -1.9584000e-02  -1.0300000e-02   2.5100000e-04   2.5200000e-04  -2.5100000e-04
   1.4320000e+03   5.6177700e+00   5.8090000e-02   1.9590000e-02  -5.1500000e-02   2.5100000e-04   2.5200000e-04  -2.5100000e-04
   1.4330000e+03   5.6216950e+00   5.8200000e-03  -1.9557000e-02  -2.5750000e-02   2.5100000e-04   2.5200000e-04  -2.5100000e-04
   1.4340000e+03   5.6256210e+00   1.1596000e-02   4.4016000e-02   5.1500000e-03   2.5100000e-04   2.5200000e-04  -2.5100000e-04
   1.4350000e+03   5.6295470e+00  -1.7451000e-02   3.9111000e-02  -5.1500000e-03   2.5100000e-04   2.5200000e-04  -2.5100000e-04
   1.4360000e+03   5.6334710e+00   5.2266000e-02   4.4038000e-02  -5.1500000e-03   2.5100000e-04   2.5200000e-04  -2.5100000e-04
   1.4370000e+03   5.6373970e+00   3.4839000e-02   3.9139000e-02  -1.0300000e-02   2.5100000e-04   2.5200000e-04  -2.5100000e-04
   1.4380000e+03   5.6413240e+00  -1.7440000e-02   1.9551000e-02  -3.6050000e-02   2.5100000e-04   2.5200000e-04  -2.5100000e-04
   1.4390000e+03   5.6452490e+00   1.0000000e-05  -1.9560000e-02  -4.6350000e-02   2.5100000e-04   2.5200000e-04  -2.5100000e-04
   1.4400000e+03   5.6491760e+00   5.2303000e-02  -2.4422000e-02  -2.5750000e-02   2.5100000e-04   2.5200000e-04  -2.5100000e-04
   1.4410000e+03   5.6531010e+00   3.4860000e-02   1.9000000e-05  -3.0900000e-02   2.5100000e-04   2.5200000e-04  -2.5100000e-04
   1.4420000e+03   5.6570250e+00   1.1617000e-02   4.8960000e-03  -1.0300000e-02   2.5100000e-04   2.5200000e-04  -2.5100000e-04
   1.4430000e+03   5.6609520e+00   0.0000000e+00   0.0000000e+00   2.5750000e-02   2.5100000e-04   2.5200000e-04  -2.5100000e-04
   1.4440000e+03   5.6648770e+00   4.6488000e-02  -1.4645000e-02   2.0600000e-02   2.5100000e-04   2.5200000e-04  -2.5100000e-04
   1.4450000e+03   5.6688030e+00   2.9034000e-02   2.9356000e-02  -2.5750000e-02   2.5100000e-04   2.5200000e-04  -2.5100000e-04
   1.4460000e+03   5.6727300e+00   1.8000000e-05  -3.4230000e-02  -3.0900000e-02   2.5100000e-04   2.5200000e-04  -2.5100000e-04
   1.4470000e+03   5.6766560e+00  -1.1630000e-02   1.9554000e-02   5.1500000e-03   2.5100000e-04   2.5200000e-04  -2.5100000e-04
   1.4480000e+03   5.6805810e+00   6.3902000e-02   1.4704000e-02  -1.0815000e-01   2.5100000e-04   2.5200000e-04  -2.5100000e-04
   1.4490000e+03   5.6845070e+00  -1.0000000e-05   1.9560000e-02  -3.6050000e-02   2.5100000e-04   2.5200000e-04  -2.5100000e-04
   1.4500000e+03   5.6884300e+00  -1.1638000e-02   3.4224000e-02  -4.6350000e-02   2.5100000e-04   2.5200000e-04  -2.5100000e-04
   1.4510000e+03   5.6923560e+00   6.3900000e-02   1.9594000e-02  -8.7550000e-02   2.5100000e-04   2.5200000e-04  -2.5100000e-04
   1.4520000e+03   5.6962830e+00   5.8097000e-02   4.9200000e-03  -3.6050000e-02   2.5100000e-04   2.5200000e-04  -2.5100000e-04
   1.4530000e+03   5.7002080e+00  -5.8150000e-03   9.7770000e-03  -5.1500000e-02   2.5100000e-04   2.5200000e-04  -2.5100000e-04
   1.4540000e+03   5.7041340e+00   5.8300000e-03  -3.9117000e-02  -2.5750000e-02   2.5100000e-04   2.5200000e-04  -2.5100000e-04
   1.4550000e+03   5.7080590e+00   1.1620000e-02   6.0000000e-06  -5.1500000e-03   2.5100000e-04   2.5200000e-04  -2.5100000e-04
   1.4560000e+03   5.7119840e+00   6.3923000e-02  -2.4417000e-02   1.5450000e-02   2.5100000e-04   2.5200000e-04  -2.5100000e-04
   1.4570000e+03   5.7159110e+00  -5.8300000e-03   3.9117000e-02  -1.0300000e-02   2.5100000e-04   2.5200000e-04  -2.5100000e-04
   1.4580000e+03   5.7198360e+00   1.1623000e-02  -4.8840000e-03  -1.0300000e-02   2.5100000e-04   2.5200000e-04  -2.5100000e-04
   1.4590000e+03   5.7237630e+00   4.0662000e-02   1.4692000e-02   1.5450000e-02   2.5100000e-04   2.5200000e-04  -2.5100000e-04
   1.4600000e+03   5.7276890e+00   6.9712000e-02   1.4707000e-02  -7.7250000e-02   2.5100000e-04   2.5200000e-04  -2.5100000e-04
   1.4610000e+03   5.7316140e+00  -3.4876000e-02   2.9321000e-02  -7.7250000e-02   2.5100000e-04   2.5200000e-04  -2.5100000e-04
   1.4620000e+03   5.7355380e+00   1.1633000e-02  -2.4444000e-02  -2.0600000e-02   2.5100000e-04   2.5200000e-04  -2.5100000e-04
   1.4630000e+03   5.7394650e+00   5.2282000e-02   1.4698000e-02  -3.6050000e-02   2.5100000e-04   2.5200000e-04  -2.5100000e-04
   1.4640000e+03   5.7433910e+00   7.5533000e-02  -4.8500000e-03  -2.5750000e-02   2.5100000e-04   2.5200000e-04  -2.5100000e-04
   1.4650000e+03   5.7473150e+00  -5.8200000e-03   1.9557000e-02  -1.0300000e-02   2.5100000e-04   2.5200000e-04  -2.5100000e-04
   1.4660000e+03   5.7512410e+00   5.8050000e-03   9.7830000e-03  -1.5450000e-02   2.5100000e-04   2.5200000e-04  -2.5100000e-04
   1.4670000e+03   5.7551670e+00   5.2295000e-02  -9.7520000e-03  -7.2100000e-02   2.5100000e-04   2.5200000e-04  -2.5100000e-04
   1.4680000e+03   5.7590930e+00  -1.3000000e-05   2.4450000e-02   2.5750000e-02   2.5100000e-04   2.5200000e-04  -2.5100000e-04
   1.4690000e+03   5.7630190e+00  -1.1623000e-02   4.8840000e-03  -6.1800000e-02   2.5100000e-04   2.5200000e-04  -2.5100000e-04
   1.4700000e+03   5.7669440e+00   5.2282000e-02   1.4698000e-02  -1.0300000e-02   2.5100000e-04   2.5200000e-04  -2.5100000e-04
   1.4710000e+03   5.7708690e+00   3.4857000e-02   4.9090000e-03  -7.7250000e-02   2.5100000e-04   2.5200000e-04  -2.5100000e-04
   1.4720000e+03   5.7747960e+00  -8.0000000e-06   1.4670000e-02  -8.7550000e-02   2.5100000e-04   2.5200000e-04  -2.5100000e-04
   1.4730000e+03   5.7787220e+00  -1.1633000e-02   2.4444000e-02  -6.6950000e-02   2.5100000e-04   2.5200000e-04  -2.5100000e-04
   1.4740000e+03   5.7826470e+00   5.2293000e-02  -4.8620000e-03  -3.6050000e-02   2.5100000e-04   2.5200000e-04  -2.5100000e-04
   1.4750000e+03   5.7865740e+00   3.4860000e-02   1.9000000e-05   5.1500000e-03   2.5100000e-04   2.5200000e-04  -2.5100000e-04
   1.4760000e+03   5.7905000e+00   5.7940000e-03   2.9343000e-02  -6.1800000e-02   2.5100000e-04   2.5200000e-04  -2.5100000e-04
   1.4770000e+03   5.7944240e+00   1.5000000e-05  -2.9340000e-02   5.1500000e-03   2.5100000e-04   2.5200000e-04  -2.5100000e-04
   1.4780000e+03   5.7983510e+00   5.2282000e-02   1.4697000e-02  -5.1500000e-02   2.5100000e-04   2.5200000e-04  -2.5100000e-04
   1.4790000e+03   5.8022760e+00   4.6483000e-02  -4.8660000e-03  -2.0600000e-02   2.5100000e-04   2.5200000e-04  -2.5100000e-04
   1.4800000e+03   5.8062000e+00  -1.1635000e-02   2.9334000e-02  -9.2700000e-02   2.5100000e-04   2.5200000e-04  -2.5100000e-04
   1.4810000e+03   5.8101260e+00   1.1595000e-02   4.8906000e-02  -2.0600000e-02   2.5100000e-04   2.5200000e-04  -2.5100000e-04
   1.4820000e+03   5.8140520e+00   4.6460000e-02   3.9144000e-02  -6.1800000e-02   2.5100000e-04   2.5200000e-04  -2.5100000e-04
   1.4830000e+03   5.8179780e+00   5.8082000e-02   3.4261000e-02  -2.0600000e-02   2.5100000e-04   2.5200000e-04  -2.5100000e-04
   1.4840000e+03   5.8219030e+00   1.7414000e-02   2.9349000e-02  -2.0600000e-02   2.5100000e-04   2.5200000e-04  -2.5100000e-04
   1.4850000e+03   5.8258290e+00   7.5533000e-02  -4.8500000e-03  -6.1800000e-02   2.5100000e-04   2.5200000e-04  -2.5100000e-04
   1.4860000e+03   5.8297550e+00   4.0644000e-02   4.8922000e-02  -1.5450000e-02   2.5100000e-04   2.5200000e-04  -2.5100000e-04
   1.4870000e+03   5.8336810e+00   1.7433000e-02  -4.8810000e-03  -5.1500000e-03   2.5100000e-04   2.5200000e-04  -2.5100000e-04
   1.4880000e+03   5.8376070e+00  -2.9055000e-02   9.7640000e-03  -4.6350000e-02   2.5100000e-04   2.5200000e-04  -2.5100000e-04
   1.4890000e+03   5.8415330e+00   6.3907000e-02   4.9240000e-03   2.0600000e-02   2.5100000e-04   2.5200000e-04  -2.5100000e-04
   1.4900000e+03   5.8454590e+00   2.3243000e-02  -4.8780000e-03  -3.6050000e-02   2.5100000e-04   2.5200000e-04  -2.5100000e-04
   1.4910000e+03   5.8493850e+00   2.9047000e-02   4.9060000e-03  -4.1200000e-02   2.5100000e-04   2.5200000e-04  -2.5100000e-04
   1.4920000e+03   5.8533100e+00  -1.7435000e-02   9.7710000e-03  -8.7550000e-02   2.5100000e-04   2.5200000e-04  -2.5100000e-04
   1.4930000e+03   5.8572360e+00   7.5509000e-02   3.9160000e-02  -5.6650000e-02   2.5100000e-04   2.5200000e-04  -2.5100000e-04
   1.4940000e+03   5.8611600e+00   4.6451000e-02   5.3815000e-02  -4.6350000e-02   2.5100000e-04   2.5200000e-04  -2.5100000e-04
   1.4950000e+03   5.8650950e+00   5.7840000e-03   4.8903000e-02  -4.1200000e-02   2.5100000e-04   2.5200000e-04  -2.5100000e-04
   1.4960000e+03   5.8690110e+00  -2.3258000e-02   3.4218000e-02  -2.5750000e-02   2.5100000e-04   2.5200000e-04  -2.5100000e-04
   1.4970000e+03   5.8729370e+00   7.5504000e-02   4.8940000e-02   2.0600000e-02   2.5100000e-04   2.5200000e-04  -2.5100000e-04
   1.4980000e+03   5.8768630e+00   4.0673000e-02  -4.8680000e-03  -3.6050000e-02   2.5100000e-04   2.5200000e-04  -2.5100000e-04
   1.4990000e+03   5.8807880e+00   1.7399000e-02   5.8689000e-02  -1.5450000e-02   2.5100000e-04   2.5200000e-04  -2.5100000e-04
   1.5000000e+03   5.8847130e+00   5.8130000e-03  -4.8870000e-03  -2.0600000e-02   2.5100000e-04   2.5200000e-04  -2.5100000e-04
   1.5010000e+03   5.8886400e+00   6.3894000e-02   2.9374000e-02  -8.2400000e-02   2.5100000e-04   2.5200000e-04  -2.5100000e-04
   1.5020000e+03   5.8925650e+00  -2.3245000e-02   9.7680000e-03  -3.0900000e-02   2.5100000e-04   2.5200000e-04  -2.5100000e-04
   1.5030000e+03   5.8964920e+00   1.7410000e-02   3.9129000e-02  -4.1200000e-02   2.5100000e-04   2.5200000e-04  -2.5100000e-04
   1.5040000e+03   5.9004180e+00   1.7412000e-02   3.4239000e-02  -7.7250000e-02   2.5100000e-04   2.5200000e-04  -2.5100000e-04
   1.5050000e+03   5.9043420e+00   4.6470000e-02   1.9584000e-02  -3.6050000e-02   2.5100000e-04   2.5200000e-04  -2.5100000e-04
   1.5060000e+03   5.9082680e+00  -1.1643000e-02   4.4004000e-02  -6.6950000e-02   2.5100000e-04   2.5200000e-04  -2.5100000e-04
   1.5070000e+03   5.9121930e+00   2.3209000e-02   5.8692000e-02  -5.1500000e-02   2.5100000e-04   2.5200000e-04  -2.5100000e-04
   1.5080000e+03   5.9161200e+00   1.7433000e-02  -4.8810000e-03  -3.0900000e-02   2.5100000e-04   2.5200000e-04  -2.5100000e-04
   1.5090000e+03   5.9200440e+00   5.2259000e-02   5.8708000e-02   0.0000000e+00   2.5100000e-04   2.5200000e-04  -2.5100000e-04
   1.5100000e+03   5.9239700e+00   1.7406000e-02   4.4019000e-02  -3.6050000e-02   2.5100000e-04   2.5200000e-04  -2.5100000e-04
   1.5110000e+03   5.9278960e+00   2.3235000e-02   9.7920000e-03  -1.0300000e-02   2.5100000e-04   2.5200000e-04  -2.5100000e-04
   1.5120000e+03   5.9318220e+00   4.0665000e-02   9.8020000e-03  -2.5750000e-02   2.5100000e-04   2.5200000e-04  -2.5100000e-04
   1.5130000e+03   5.9357470e+00   6.9715000e-02   9.8170000e-03  -7.7250000e-02   2.5100000e-04   2.5200000e-04  -2.5100000e-04
   1.5140000e+03   5.9396720e+00   4.0678000e-02  -1.4648000e-02  -3.0900000e-02   2.5100000e-04   2.5200000e-04  -2.5100000e-04
   1.5150000e+03   5.9435990e+00   1.7414000e-02   2.9349000e-02  -3.6050000e-02   2.5100000e-04   2.5200000e-04  -2.5100000e-04
   1.5160000e+03   5.9475240e+00   4.0654000e-02   2.9362000e-02  -5.1500000e-03   2.5100000e-04   2.5200000e-04  -2.5100000e-04
   1.5170000e+03   5.9514510e+00   7.5506000e-02   4.4050000e-02   0.0000000e+00   2.5100000e-04   2.5200000e-04  -2.5100000e-04
   1.5180000e+03   5.9553770e+00   1.7414000e-02   2.9349000e-02   5.1500000e-03   2.5100000e-04   2.5200000e-04  -2.5100000e-04
   1.5190000e+03   5.9593020e+00   2.3209000e-02   5.8692000e-02  -1.0300000e-02   2.5100000e-04   2.5200000e-04  -2.5100000e-04
   1.5200000e+03   5.9632280e+00   4.0654000e-02   2.9362000e-02  -3.0900000e-02   2.5100000e-04   2.5200000e-04  -2.5100000e-04
   1.5210000e+03   5.9671760e+00  -3.4863000e-02   4.8710000e-03   2.0600000e-02   2.5100000e-04   2.5200000e-04  -2.5100000e-04
   1.5220000e+03   5.9710780e+00   1.7406000e-02   4.4019000e-02  -4.1200000e-02   2.5100000e-04   2.5200000e-04  -2.5100000e-04
   1.5230000e+03   5.9750020e+00  -1.7417000e-02  -2.4459000e-02  -3.0900000e-02   2.5100000e-04   2.5200000e-04  -2.5100000e-04
   1.5240000e+03   5.9789290e+00   4.0646000e-02   4.4032000e-02  -4.1200000e-02   2.5100000e-04   2.5200000e-04  -2.5100000e-04
   1.5250000e+03   5.9828560e+00  -1.1628000e-02   1.4664000e-02  -1.1845000e-01   2.5100000e-04   2.5200000e-04  -2.5100000e-04
   1.5260000e+03   5.9867810e+00   2.9037000e-02   2.4466000e-02  -7.2100000e-02   2.5100000e-04   2.5200000e-04  -2.5100000e-04
   1.5270000e+03   5.9907070e+00  -4.0699000e-02   5.3768000e-02  -5.1500000e-02   2.5100000e-04   2.5200000e-04  -2.5100000e-04
   1.5280000e+03   5.9946320e+00   5.2274000e-02   2.9368000e-02  -2.5750000e-02   2.5100000e-04   2.5200000e-04  -2.5100000e-04
   1.5290000e+03   5.9985580e+00  -1.1615000e-02  -9.7860000e-03  -4.6350000e-02   2.5100000e-04   2.5200000e-04  -2.5100000e-04
   1.5300000e+03   6.0024840e+00   2.9035000e-02   2.9355000e-02   2.5750000e-02   2.5100000e-04   2.5200000e-04  -2.5100000e-04
   1.5310000e+03   6.0064090e+00  -1.7443000e-02   2.4441000e-02   2.0600000e-02   2.5100000e-04   2.5200000e-04  -2.5100000e-04
   1.5320000e+03   6.0103350e+00   6.3892000e-02   3.4263000e-02  -2.5750000e-02   2.5100000e-04   2.5200000e-04  -2.5100000e-04
   1.5330000e+03   6.0142620e+00  -1.1630000e-02   1.9554000e-02  -2.0600000e-02   2.5100000e-04   2.5200000e-04  -2.5100000e-04
   1.5340000e+03   6.0181870e+00   1.7427000e-02   4.8990000e-03  -6.6950000e-02   2.5100000e-04   2.5200000e-04  -2.5100000e-04
   1.5350000e+03   6.0221120e+00  -5.8097000e-02  -4.9210000e-03  -3.0900000e-02   2.5100000e-04   2.5200000e-04  -2.5100000e-04
   1.5360000e+03   6.0260380e+00   5.2290000e-02   2.8000000e-05  -1.5450000e-02   2.5100000e-04   2.5200000e-04  -2.5100000e-04
   1.5370000e+03   6.0299640e+00   5.8200000e-03  -1.9557000e-02   5.1500000e-03   2.5100000e-04   2.5200000e-04  -2.5100000e-04
   1.5380000e+03   6.0338880e+00  -5.8260000e-03   2.9337000e-02  -3.0900000e-02   2.5100000e-04   2.5200000e-04  -2.5100000e-04
   1.5390000e+03   6.0378140e+00  -2.3250000e-02   1.9548000e-02   0.0000000e+00   2.5100000e-04   2.5200000e-04  -2.5100000e-04
   1.5400000e+03   6.0417400e+00   3.4836000e-02   4.4029000e-02   5.1500000e-03   2.5100000e-04   2.5200000e-04  -2.5100000e-04
   1.5410000e+03   6.0456660e+00  -2.3250000e-02   1.9548000e-02  -2.0600000e-02   2.5100000e-04   2.5200000e-04  -2.5100000e-04
   1.5420000e+03   6.0495920e+00  -4.2000000e-05   7.8240000e-02   1.5450000e-02   2.5100000e-04   2.5200000e-04  -2.5100000e-04
   1.5430000e+03   6.0535180e+00  -5.8310000e-03   3.9117000e-02  -2.0600000e-02   2.5100000e-04   2.5200000e-04  -2.5100000e-04
   1.5440000e+03   6.0574420e+00   3.4850000e-02   1.9579000e-02  -3.0900000e-02   2.5100000e-04   2.5200000e-04  -2.5100000e-04
   1.5450000e+03   6.0613680e+00   1.1620000e-02   6.0000000e-06  -4.6350000e-02   2.5100000e-04   2.5200000e-04  -2.5100000e-04
   1.5460000e+03   6.0652940e+00  -1.1636000e-02   2.9334000e-02  -6.6950000e-02   2.5100000e-04   2.5200000e-04  -2.5100000e-04
   1.5470000e+03   6.0692210e+00   1.7430000e-02   9.0000000e-06  -6.6950000e-02   2.5100000e-04   2.5200000e-04  -2.5100000e-04
   1.5480000e+03   6.0731460e+00   1.1625000e-02  -9.7740000e-03  -4.6350000e-02   2.5100000e-04   2.5200000e-04  -2.5100000e-04
   1.5490000e+03   6.0770720e+00  -1.1610000e-02  -1.9566000e-02   2.5750000e-02   2.5100000e-04   2.5200000e-04  -2.5100000e-04
   1.5500000e+03   6.0809970e+00   1.3000000e-05  -2.4450000e-02   0.0000000e+00   2.5100000e-04   2.5200000e-04  -2.5100000e-04
   1.5510000e+03   6.0849240e+00   1.7430000e-02   9.0000000e-06   2.0600000e-02   2.5100000e-04   2.5200000e-04  -2.5100000e-04
   1.5520000e+03   6.0888480e+00   1.1623000e-02  -4.8840000e-03  -2.0600000e-02   2.5100000e-04   2.5200000e-04  -2.5100000e-04
   1.5530000e+03   6.0927730e+00   1.7425000e-02   9.7890000e-03  -2.5750000e-02   2.5100000e-04   2.5200000e-04  -2.5100000e-04
   1.5540000e+03   6.0966990e+00  -3.4875000e-02   2.9322000e-02  -8.2400000e-02   2.5100000e-04   2.5200000e-04  -2.5100000e-04
   1.5550000e+03   6.1006250e+00   8.7124000e-02   4.8945000e-02  -2.5750000e-02   2.5100000e-04   2.5200000e-04  -2.5100000e-04
   1.5560000e+03   6.1045510e+00   1.1607000e-02   2.4456000e-02  -2.0600000e-02   2.5100000e-04   2.5200000e-04  -2.5100000e-04
   1.5570000e+03   6.1084770e+00   4.0670000e-02   2.1000000e-05  -3.0900000e-02   2.5100000e-04   2.5200000e-04  -2.5100000e-04
   1.5580000e+03   6.1124010e+00  -1.7417000e-02  -2.4459000e-02  -1.5450000e-02   2.5100000e-04   2.5200000e-04  -2.5100000e-04
   1.5590000e+03   6.1163280e+00   8.7150000e-02   4.7000000e-05  -6.1800000e-02   2.5100000e-04   2.5200000e-04  -2.5100000e-04
   1.5600000e+03   6.1202540e+00  -1.1602000e-02  -3.4236000e-02  -1.0300000e-02   2.5100000e-04   2.5200000e-04  -2.5100000e-04
   1.5610000e+03   6.1241790e+00   4.0665000e-02   9.8020000e-03   2.0600000e-02   2.5100000e-04   2.5200000e-04  -2.5100000e-04
   1.5620000e+03   6.1281060e+00  -1.7438000e-02   1.4661000e-02   2.0600000e-02   2.5100000e-04   2.5200000e-04  -2.5100000e-04
   1.5630000e+03   6.1320310e+00   7.5548000e-02  -3.4190000e-02  -2.0600000e-02   2.5100000e-04   2.5200000e-04  -2.5100000e-04
   1.5640000e+03   6.1359560e+00   1.1612000e-02   1.4676000e-02  -3.6050000e-02   2.5100000e-04   2.5200000e-04  -2.5100000e-04
   1.5650000e+03   6.1398830e+00   1.1620000e-02   6.0000000e-06  -5.6650000e-02   2.5100000e-04   2.5200000e-04  -2.5100000e-04
   1.5660000e+03   6.1438080e+00  -2.3248000e-02   1.4658000e-02  -7.2100000e-02   2.5100000e-04   2.5200000e-04  -2.5100000e-04
   1.5670000e+03   6.1477320e+00   1.0457200e-01   1.4726000e-02  -4.6350000e-02   2.5100000e-04   2.5200000e-04  -2.5100000e-04
   1.5680000e+03   6.1516580e+00   1.1602000e-02   3.4236000e-02  -4.1200000e-02   2.5100000e-04   2.5200000e-04  -2.5100000e-04
   1.5690000e+03   6.1555840e+00   1.1604000e-02   2.9346000e-02  -4.6350000e-02   2.5100000e-04   2.5200000e-04  -2.5100000e-04
   1.5700000e+03   6.1595110e+00  -3.4857000e-02  -4.9090000e-03  -1.5450000e-02   2.5100000e-04   2.5200000e-04  -2.5100000e-04
   1.5710000e+03   6.1634350e+00   8.1348000e-02  -1.4626000e-02   1.0300000e-02   2.5100000e-04   2.5200000e-04  -2.5100000e-04
   1.5720000e+03   6.1673620e+00   8.0000000e-06  -1.4670000e-02  -2.5750000e-02   2.5100000e-04   2.5200000e-04  -2.5100000e-04
   1.5730000e+03   6.1712860e+00   3.4873000e-02  -2.4431000e-02  -2.0600000e-02   2.5100000e-04   2.5200000e-04  -2.5100000e-04
   1.5740000e+03   6.1752110e+00   6.9728000e-02  -1.4633000e-02   3.6050000e-02   2.5100000e-04   2.5200000e-04  -2.5100000e-04
   1.5750000e+03   6.1791390e+00   8.1337000e-02   4.9330000e-03  -7.2100000e-02   2.5100000e-04   2.5200000e-04  -2.5100000e-04
   1.5760000e+03   6.1830650e+00   2.9037000e-02   2.4466000e-02   0.0000000e+00   2.5100000e-04   2.5200000e-04  -2.5100000e-04
   1.5770000e+03   6.1869900e+00   1.1602000e-02   3.4236000e-02  -4.1200000e-02   2.5100000e-04   2.5200000e-04  -2.5100000e-04
   1.5780000e+03   6.1909170e+00   6.9712000e-02   1.4706000e-02  -9.2700000e-02   2.5100000e-04   2.5200000e-04  -2.5100000e-04
   1.5790000e+03   6.1948410e+00   8.1332000e-02   1.4712000e-02  -4.1200000e-02   2.5100000e-04   2.5200000e-04  -2.5100000e-04
   1.5800000e+03   6.1987680e+00   2.3235000e-02   9.7920000e-03  -4.1200000e-02   2.5100000e-04   2.5200000e-04  -2.5100000e-04
   1.5810000e+03   6.2026910e+00   5.0000000e-06  -9.7800000e-03  -2.0600000e-02   2.5100000e-04   2.5200000e-04  -2.5100000e-04
   1.5820000e+03   6.2066170e+00   6.3900000e-02   1.9593000e-02  -2.0600000e-02   2.5100000e-04   2.5200000e-04  -2.5100000e-04
   1.5830000e+03   6.2105430e+00   8.1345000e-02  -9.7360000e-03   2.5750000e-02   2.5100000e-04   2.5200000e-04  -2.5100000e-04
   1.5840000e+03   6.2144680e+00   5.7890000e-03   3.9123000e-02  -5.6650000e-02   2.5100000e-04   2.5200000e-04  -2.5100000e-04
   1.5850000e+03   6.2183950e+00   1.1633000e-02  -2.4444000e-02  -3.6050000e-02   2.5100000e-04   2.5200000e-04  -2.5100000e-04
   1.5860000e+03   6.2223200e+00   7.5530000e-02   4.0000000e-05  -6.1800000e-02   2.5100000e-04   2.5200000e-04  -2.5100000e-04
   1.5870000e+03   6.2262450e+00   6.9725000e-02  -9.7430000e-03  -9.2700000e-02   2.5100000e-04   2.5200000e-04  -2.5100000e-04
   1.5880000e+03   6.2301720e+00  -8.0000000e-06   1.4670000e-02  -8.7550000e-02   2.5100000e-04   2.5200000e-04  -2.5100000e-04
   1.5890000e+03   6.2340970e+00   2.3232000e-02   1.4682000e-02  -5.6650000e-02   2.5100000e-04   2.5200000e-04  -2.5100000e-04
   1.5900000e+03   6.2380240e+00   8.1316000e-02   4.4053000e-02  -1.0300000e-02   2.5100000e-04   2.5200000e-04  -2.5100000e-04
   1.5910000e+03   6.2419500e+00   2.3235000e-02   9.7920000e-03  -2.5750000e-02   2.5100000e-04   2.5200000e-04  -2.5100000e-04
   1.5920000e+03   6.2458750e+00   4.6454000e-02   4.8925000e-02   1.0300000e-02   2.5100000e-04   2.5200000e-04  -2.5100000e-04
   1.5930000e+03   6.2498000e+00   2.3240000e-02   1.2000000e-05  -1.5450000e-02   2.5100000e-04   2.5200000e-04  -2.5100000e-04
   1.5940000e+03   6.2537260e+00   6.9725000e-02  -9.7430000e-03   0.0000000e+00   2.5100000e-04   2.5200000e-04  -2.5100000e-04
   1.5950000e+03   6.2576520e+00   5.8230000e-03  -2.4447000e-02   4.1200000e-02   2.5100000e-04   2.5200000e-04  -2.5100000e-04
   1.5960000e+03   6.2615760e+00   2.9063000e-02  -2.4434000e-02  -5.1500000e-02   2.5100000e-04   2.5200000e-04  -2.5100000e-04
   1.5970000e+03   6.2655020e+00   2.9063000e-02  -2.4434000e-02  -1.0300000e-02   2.5100000e-04   2.5200000e-04  -2.5100000e-04
   1.5980000e+03   6.2694280e+00   8.1332000e-02   1.4713000e-02  -6.1800000e-02   2.5100000e-04   2.5200000e-04  -2.5100000e-04
   1.5990000e+03   6.2733540e+00  -1.1638000e-02   3.4224000e-02  -6.1800000e-02   2.5100000e-04   2.5200000e-04  -2.5100000e-04
   1.6000000e+03   6.2772800e+00   1.7412000e-02   3.4239000e-02  -7.2100000e-02   2.5100000e-04   2.5200000e-04  -2.5100000e-04
   1.6010000e+03   6.2812060e+00   4.0660000e-02   1.9582000e-02  -4.6350000e-02   2.5100000e-04   2.5200000e-04  -2.5100000e-04
   1.6020000e+03   6.2851300e+00   8.7142000e-02   1.4715000e-02  -2.5750000e-02   2.5100000e-04   2.5200000e-04  -2.5100000e-04
   1.6030000e+03   6.2890570e+00   1.7417000e-02   2.4459000e-02  -3.6050000e-02   2.5100000e-04   2.5200000e-04  -2.5100000e-04
   1.6040000e+03   6.2929830e+00   2.9058000e-02  -1.4655000e-02  -1.0300000e-02   2.5100000e-04   2.5200000e-04  -2.5100000e-04
   1.6050000e+03   6.2969080e+00   4.0652000e-02   3.4251000e-02  -5.6650000e-02   2.5100000e-04   2.5200000e-04  -2.5100000e-04
   1.6060000e+03   6.3008340e+00   9.2957000e-02   4.9380000e-03  -5.6650000e-02   2.5100000e-04   2.5200000e-04  -2.5100000e-04
   1.6070000e+03   6.3047600e+00   1.7427000e-02   4.8990000e-03  -7.2100000e-02   2.5100000e-04   2.5200000e-04  -2.5100000e-04
   1.6080000e+03   6.3086850e+00   2.9042000e-02   1.4686000e-02  -6.6950000e-02   2.5100000e-04   2.5200000e-04  -2.5100000e-04
   1.6090000e+03   6.3126120e+00   4.0667000e-02   4.9120000e-03  -6.6950000e-02   2.5100000e-04   2.5200000e-04  -2.5100000e-04
   1.6100000e+03   6.3165350e+00   6.3915000e-02  -9.7460000e-03  -8.7550000e-02   2.5100000e-04   2.5200000e-04  -2.5100000e-04
   1.6110000e+03   6.3204610e+00   1.1617000e-02   4.8960000e-03   1.0300000e-02   2.5100000e-04   2.5200000e-04  -2.5100000e-04
   1.6120000e+03   6.3243870e+00   4.0678000e-02  -1.4648000e-02  -7.7250000e-02   2.5100000e-04   2.5200000e-04  -2.5100000e-04
   1.6130000e+03   6.3283130e+00   6.3889000e-02   3.9154000e-02  -1.5450000e-02   2.5100000e-04   2.5200000e-04  -2.5100000e-04
   1.6140000e+03   6.3322390e+00   4.0662000e-02   1.4692000e-02  -3.6050000e-02   2.5100000e-04   2.5200000e-04  -2.5100000e-04
   1.6150000e+03   6.3361640e+00   4.0639000e-02   5.8702000e-02  -1.0300000e-02   2.5100000e-04   2.5200000e-04  -2.5100000e-04
   1.6160000e+03   6.3400890e+00   4.0657000e-02   2.4472000e-02   5.1500000e-03   2.5100000e-04   2.5200000e-04  -2.5100000e-04
   1.6170000e+03   6.3440160e+00   7.5520000e-02   1.9600000e-02  -1.5450000e-02   2.5100000e-04   2.5200000e-04  -2.5100000e-04
   1.6180000e+03   6.3479410e+00   1.7401000e-02   5.3799000e-02  -5.6650000e-02   2.5100000e-04   2.5200000e-04  -2.5100000e-04
   1.6190000e+03   6.3518680e+00   1.7425000e-02   9.7890000e-03  -9.2700000e-02   2.5100000e-04   2.5200000e-04  -2.5100000e-04
   1.6200000e+03   6.3557930e+00   4.0657000e-02   2.4472000e-02  -2.5750000e-02   2.5100000e-04   2.5200000e-04  -2.5100000e-04
   1.6210000e+03   6.3597190e+00   6.3900000e-02   1.9594000e-02  -6.6950000e-02   2.5100000e-04   2.5200000e-04  -2.5100000e-04
   1.6220000e+03   6.3636440e+00   1.7412000e-02   3.4239000e-02  -4.1200000e-02   2.5100000e-04   2.5200000e-04  -2.5100000e-04
   1.6230000e+03   6.3675770e+00   1.7404000e-02   4.8909000e-02  -2.5750000e-02   2.5100000e-04   2.5200000e-04  -2.5100000e-04
   1.6240000e+03   6.3715210e+00   2.3243000e-02  -4.8780000e-03   0.0000000e+00   2.5100000e-04   2.5200000e-04  -2.5100000e-04
   1.6250000e+03   6.3754200e+00   4.6462000e-02   3.4255000e-02  -4.6350000e-02   2.5100000e-04   2.5200000e-04  -2.5100000e-04
   1.6260000e+03   6.3793440e+00   1.7412000e-02   3.4239000e-02  -5.1500000e-03   2.5100000e-04   2.5200000e-04  -2.5100000e-04
   1.6270000e+03   6.3832730e+00   1.1615000e-02   9.7860000e-03  -2.5750000e-02   2.5100000e-04   2.5200000e-04  -2.5100000e-04
   1.6280000e+03   6.3871980e+00   6.3887000e-02   4.4043000e-02  -6.1800000e-02   2.5100000e-04   2.5200000e-04  -2.5100000e-04
   1.6290000e+03   6.3911240e+00   2.9055000e-02  -9.7650000e-03  -3.6050000e-02   2.5100000e-04   2.5200000e-04  -2.5100000e-04
   1.6300000e+03   6.3950500e+00   1.7412000e-02   3.4239000e-02  -1.0300000e-02   2.5100000e-04   2.5200000e-04  -2.5100000e-04
   1.6310000e+03   6.3989740e+00   2.9047000e-02   4.9050000e-03  -8.2400000e-02   2.5100000e-04   2.5200000e-04  -2.5100000e-04
   1.6320000e+03   6.4029010e+00   4.0675000e-02  -9.7590000e-03   0.0000000e+00   2.5100000e-04   2.5200000e-04  -2.5100000e-04
   1.6330000e+03   6.4068260e+00   2.3230000e-02   1.9572000e-02  -5.1500000e-02   2.5100000e-04   2.5200000e-04  -2.5100000e-04
   1.6340000e+03   6.4107520e+00   1.7414000e-02   2.9349000e-02  -5.1500000e-03   2.5100000e-04   2.5200000e-04  -2.5100000e-04
   1.6350000e+03   6.4146790e+00   5.8108000e-02  -1.4639000e-02  -2.0600000e-02   2.5100000e-04   2.5200000e-04  -2.5100000e-04
   1.6360000e+03   6.4186030e+00   2.9024000e-02   4.8916000e-02   2.5750000e-02   2.5100000e-04   2.5200000e-04  -2.5100000e-04
   1.6370000e+03   6.4225290e+00   2.9034000e-02   2.9356000e-02  -5.6650000e-02   2.5100000e-04   2.5200000e-04  -2.5100000e-04
   1.6380000e+03   6.4264550e+00   5.7810000e-03   5.3793000e-02  -1.5450000e-02   2.5100000e-04   2.5200000e-04  -2.5100000e-04
   1.6390000e+03   6.4303790e+00   3.4863000e-02  -4.8710000e-03  -5.1500000e-02   2.5100000e-04   2.5200000e-04  -2.5100000e-04
   1.6400000e+03   6.4343050e+00   2.9042000e-02   1.4686000e-02  -8.7550000e-02   2.5100000e-04   2.5200000e-04  -2.5100000e-04
   1.6410000e+03   6.4382310e+00  -1.0000000e-05   1.9560000e-02  -6.6950000e-02   2.5100000e-04   2.5200000e-04  -2.5100000e-04
   1.6420000e+03   6.4421570e+00   1.7425000e-02   9.7890000e-03  -5.6650000e-02   2.5100000e-04   2.5200000e-04  -2.5100000e-04
   1.6430000e+03   6.4460830e+00   1.1628000e-02  -1.4664000e-02   0.0000000e+00   2.5100000e-04   2.5200000e-04  -2.5100000e-04
   1.6440000e+03   6.4500080e+00   2.3230000e-02   1.9572000e-02  -4.6350000e-02   2.5100000e-04   2.5200000e-04  -2.5100000e-04
   1.6450000e+03   6.4539330e+00   3.4870000e-02  -1.9541000e-02  -5.1500000e-03   2.5100000e-04   2.5200000e-04  -2.5100000e-04
   1.6460000e+03   6.4578600e+00   5.7840000e-03   4.8903000e-02  -2.5750000e-02   2.5100000e-04   2.5200000e-04  -2.5100000e-04
   1.6470000e+03   6.4617850e+00   1.1641000e-02  -3.9114000e-02  -1.0300000e-02   2.5100000e-04   2.5200000e-04  -2.5100000e-04
   1.6480000e+03   6.4657120e+00   1.1607000e-02   2.4456000e-02   0.0000000e+00   2.5100000e-04   2.5200000e-04  -2.5100000e-04
   1.6490000e+03   6.4696370e+00   4.6470000e-02   1.9585000e-02  -6.1800000e-02   2.5100000e-04   2.5200000e-04  -2.5100000e-04
   1.6500000e+03   6.4735630e+00  -5.8260000e-03   2.9337000e-02  -2.5750000e-02   2.5100000e-04   2.5200000e-04  -2.5100000e-04
   1.6510000e+03   6.4774890e+00   2.9030000e-02   3.9135000e-02  -1.5450000e-02   2.5100000e-04   2.5200000e-04  -2.5100000e-04
   1.6520000e+03   6.4814140e+00   2.3237000e-02   4.9020000e-03  -7.7250000e-02   2.5100000e-04   2.5200000e-04  -2.5100000e-04
   1.6530000e+03   6.4853400e+00   4.6475000e-02   9.8040000e-03  -4.1200000e-02   2.5100000e-04   2.5200000e-04  -2.5100000e-04
   1.6540000e+03   6.4892640e+00  -5.7920000e-03  -3.4233000e-02   0.0000000e+00   2.5100000e-04   2.5200000e-04  -2.5100000e-04
   1.6550000e+03   6.4931900e+00   3.4870000e-02  -1.9542000e-02   1.5450000e-02   2.5100000e-04   2.5200000e-04  -2.5100000e-04
   1.6560000e+03   6.4971160e+00   1.1628000e-02  -1.4664000e-02  -3.0900000e-02   2.5100000e-04   2.5200000e-04  -2.5100000e-04
   1.6570000e+03   6.5010420e+00   5.8100000e-02   3.1000000e-05   2.0600000e-02   2.5100000e-04   2.5200000e-04  -2.5100000e-04
   1.6580000e+03   6.5049680e+00  -2.3235000e-02  -9.7920000e-03  -6.1800000e-02   2.5100000e-04   2.5200000e-04  -2.5100000e-04
   1.6590000e+03   6.5088930e+00   6.9710000e-02   1.9597000e-02  -1.5450000e-02   2.5100000e-04   2.5200000e-04  -2.5100000e-04
   1.6600000e+03   6.5128180e+00   5.8130000e-03  -4.8870000e-03  -4.1200000e-02   2.5100000e-04   2.5200000e-04  -2.5100000e-04
   1.6610000e+03   6.5167450e+00  -2.6000000e-05   4.8900000e-02  -6.6950000e-02   2.5100000e-04   2.5200000e-04  -2.5100000e-04
   1.6620000e+03   6.5206700e+00  -1.7438000e-02   1.4661000e-02  -6.6950000e-02   2.5100000e-04   2.5200000e-04  -2.5100000e-04
   1.6630000e+03   6.5245960e+00   3.4855000e-02   9.7990000e-03  -4.6350000e-02   2.5100000e-04   2.5200000e-04  -2.5100000e-04
   1.6640000e+03   6.5285220e+00   1.1623000e-02  -4.8840000e-03   1.0300000e-02   2.5100000e-04   2.5200000e-04  -2.5100000e-04
   1.6650000e+03   6.5324470e+00   5.8050000e-03   9.7830000e-03  -6.6950000e-02   2.5100000e-04   2.5200000e-04  -2.5100000e-04
   1.6660000e+03   6.5363730e+00  -1.1607000e-02  -2.4456000e-02  -5.1500000e-03   2.5100000e-04   2.5200000e-04  -2.5100000e-04
   1.6670000e+03   6.5402990e+00   4.6470000e-02   1.9585000e-02  -1.0300000e-02   2.5100000e-04   2.5200000e-04  -2.5100000e-04
   1.6680000e+03   6.5442250e+00   2.9074000e-02  -4.3994000e-02  -2.0600000e-02   2.5100000e-04   2.5200000e-04  -2.5100000e-04
   1.6690000e+03   6.5481490e+00   1.1633000e-02  -2.4444000e-02  -5.1500000e-03   2.5100000e-04   2.5200000e-04  -2.5100000e-04
   1.6700000e+03   6.5520900e+00   1.1633000e-02  -2.4444000e-02  -1.0300000e-02   2.5100000e-04   2.5200000e-04  -2.5100000e-04
   1.6710000e+03   6.5560010e+00   2.9042000e-02   1.4686000e-02  -4.6350000e-02   2.5100000e-04   2.5200000e-04  -2.5100000e-04
   1.6720000e+03   6.5599270e+00   4.0657000e-02   2.4472000e-02  -4.1200000e-02   2.5100000e-04   2.5200000e-04  -2.5100000e-04
   1.6730000e+03   6.5638520e+00  -1.6000000e-05   2.9340000e-02  -3.0900000e-02   2.5100000e-04   2.5200000e-04  -2.5100000e-04
   1.6740000e+03   6.5677770e+00   1.1602000e-02   3.4236000e-02  -5.1500000e-02   2.5100000e-04   2.5200000e-04  -2.5100000e-04
   1.6750000e+03   6.5717030e+00   1.1602000e-02   3.4236000e-02  -2.5750000e-02   2.5100000e-04   2.5200000e-04  -2.5100000e-04
   1.6760000e+03   6.5756290e+00   6.3915000e-02  -9.7470000e-03   5.1500000e-03   2.5100000e-04   2.5200000e-04  -2.5100000e-04
   1.6770000e+03   6.5795550e+00  -5.8020000e-03  -1.4673000e-02  -1.5450000e-02   2.5100000e-04   2.5200000e-04  -2.5100000e-04
   1.6780000e+03   6.5834810e+00   1.0460800e-01  -5.3735000e-02  -5.1500000e-03   2.5100000e-04   2.5200000e-04  -2.5100000e-04
   1.6790000e+03   6.5874070e+00   4.0670000e-02   2.1000000e-05  -1.0300000e-02   2.5100000e-04   2.5200000e-04  -2.5100000e-04
   1.6800000e+03   6.5913320e+00   2.9063000e-02  -2.4435000e-02  -2.0600000e-02   2.5100000e-04   2.5200000e-04  -2.5100000e-04
   1.6810000e+03   6.5952580e+00   5.8070000e-03   4.8930000e-03  -1.0815000e-01   2.5100000e-04   2.5200000e-04  -2.5100000e-04
   1.6820000e+03   6.5991840e+00   8.7142000e-02   1.4717000e-02  -2.5750000e-02   2.5100000e-04   2.5200000e-04  -2.5100000e-04
   1.6830000e+03   6.6031080e+00   5.8100000e-02   3.1000000e-05  -5.6650000e-02   2.5100000e-04   2.5200000e-04  -2.5100000e-04
   1.6840000e+03   6.6070340e+00   2.3232000e-02   1.4682000e-02  -7.7250000e-02   2.5100000e-04   2.5200000e-04  -2.5100000e-04
   1.6850000e+03   6.6109600e+00   5.8070000e-03   4.8930000e-03   5.1500000e-03   2.5100000e-04   2.5200000e-04  -2.5100000e-04
   1.6860000e+03   6.6148850e+00   8.7153000e-02  -4.8430000e-03  -5.1500000e-02   2.5100000e-04   2.5200000e-04  -2.5100000e-04
   1.6870000e+03   6.6188120e+00   2.9040000e-02   1.9576000e-02  -2.0600000e-02   2.5100000e-04   2.5200000e-04  -2.5100000e-04
   1.6880000e+03   6.6227370e+00   4.0657000e-02   2.4472000e-02   1.0300000e-02   2.5100000e-04   2.5200000e-04  -2.5100000e-04
   1.6890000e+03   6.6266620e+00   1.1625000e-02  -9.7740000e-03   5.1500000e-03   2.5100000e-04   2.5200000e-04  -2.5100000e-04
   1.6900000e+03   6.6305890e+00   7.5522000e-02   1.4710000e-02  -9.2700000e-02   2.5100000e-04   2.5200000e-04  -2.5100000e-04
   1.6910000e+03   6.6345140e+00   2.9066000e-02  -2.9324000e-02  -2.0600000e-02   2.5100000e-04   2.5200000e-04  -2.5100000e-04
   1.6920000e+03   6.6384390e+00   4.0667000e-02   4.9120000e-03  -5.6650000e-02   2.5100000e-04   2.5200000e-04  -2.5100000e-04
   1.6930000e+03   6.6423670e+00  -1.1617000e-02  -4.8960000e-03  -7.7250000e-02   2.5100000e-04   2.5200000e-04  -2.5100000e-04
   1.6940000e+03   6.6462910e+00   6.3907000e-02   4.9240000e-03  -5.6650000e-02   2.5100000e-04   2.5200000e-04  -2.5100000e-04
   1.6950000e+03   6.6502170e+00   3.4839000e-02   3.9139000e-02  -4.1200000e-02   2.5100000e-04   2.5200000e-04  -2.5100000e-04
   1.6960000e+03   6.6541430e+00   3.4836000e-02   4.4029000e-02  -5.6650000e-02   2.5100000e-04   2.5200000e-04  -2.5100000e-04
   1.6970000e+03   6.6580690e+00   4.0644000e-02   4.8922000e-02  -5.1500000e-03   2.5100000e-04   2.5200000e-04  -2.5100000e-04
   1.6980000e+03   6.6619930e+00   7.5514000e-02   2.9380000e-02  -5.1500000e-03   2.5100000e-04   2.5200000e-04  -2.5100000e-04
   1.6990000e+03   6.6659180e+00   1.7430000e-02   9.0000000e-06  -6.1800000e-02   2.5100000e-04   2.5200000e-04  -2.5100000e-04
   1.7000000e+03   6.6698450e+00   3.4863000e-02  -4.8720000e-03  -2.5750000e-02   2.5100000e-04   2.5200000e-04  -2.5100000e-04
   1.7010000e+03   6.6737700e+00   5.2305000e-02  -2.9313000e-02  -1.5450000e-02   2.5100000e-04   2.5200000e-04  -2.5100000e-04
   1.7020000e+03   6.6776960e+00   8.7140000e-02   1.9605000e-02  -9.7850000e-02   2.5100000e-04   2.5200000e-04  -2.5100000e-04
   1.7030000e+03   6.6816210e+00   2.9058000e-02  -1.4655000e-02  -3.6050000e-02   2.5100000e-04   2.5200000e-04  -2.5100000e-04
   1.7040000e+03   6.6855480e+00   4.0660000e-02   1.9581000e-02  -4.1200000e-02   2.5100000e-04   2.5200000e-04  -2.5100000e-04
   1.7050000e+03   6.6894730e+00   6.3918000e-02  -1.4636000e-02  -9.2700000e-02   2.5100000e-04   2.5200000e-04  -2.5100000e-04
   1.7060000e+03   6.6933990e+00   8.1330000e-02   1.9603000e-02  -2.0600000e-02   2.5100000e-04   2.5200000e-04  -2.5100000e-04
   1.7070000e+03   6.6973240e+00   1.7420000e-02   1.9569000e-02  -5.1500000e-03   2.5100000e-04   2.5200000e-04  -2.5100000e-04
   1.7080000e+03   6.7012500e+00   2.9037000e-02   2.4466000e-02  -5.1500000e-03   2.5100000e-04   2.5200000e-04  -2.5100000e-04
   1.7090000e+03   6.7051760e+00   6.3886000e-02   4.4044000e-02  -1.5450000e-02   2.5100000e-04   2.5200000e-04  -2.5100000e-04
   1.7100000e+03   6.7091020e+00   6.9699000e-02   3.9157000e-02   5.1500000e-03   2.5100000e-04   2.5200000e-04  -2.5100000e-04
   1.7110000e+03   6.7130280e+00   1.7406000e-02   4.4019000e-02  -5.6650000e-02   2.5100000e-04   2.5200000e-04  -2.5100000e-04
   1.7120000e+03   6.7169520e+00   1.7425000e-02   9.7890000e-03  -2.0600000e-02   2.5100000e-04   2.5200000e-04  -2.5100000e-04
   1.7130000e+03   6.7208780e+00   6.3894000e-02   2.9374000e-02  -3.6050000e-02   2.5100000e-04   2.5200000e-04  -2.5100000e-04
   1.7140000e+03   6.7248030e+00  -1.7427000e-02  -4.8990000e-03  -9.2700000e-02   2.5100000e-04   2.5200000e-04  -2.5100000e-04
   1.7150000e+03   6.7287290e+00   3.4860000e-02   1.9000000e-05  -6.6950000e-02   2.5100000e-04   2.5200000e-04  -2.5100000e-04
   1.7160000e+03   6.7326560e+00  -3.4873000e-02   2.4431000e-02  -4.6350000e-02   2.5100000e-04   2.5200000e-04  -2.5100000e-04
   1.7170000e+03   6.7365800e+00   7.5514000e-02   2.9380000e-02   5.1500000e-03   2.5100000e-04   2.5200000e-04  -2.5100000e-04
   1.7180000e+03   6.7405060e+00  -1.1646000e-02   4.8894000e-02  -6.6950000e-02   2.5100000e-04   2.5200000e-04  -2.5100000e-04
   1.7190000e+03   6.7444320e+00   3.4844000e-02   2.9359000e-02   1.5450000e-02   2.5100000e-04   2.5200000e-04  -2.5100000e-04
   1.7200000e+03   6.7483570e+00   5.7840000e-03   4.8903000e-02  -4.6350000e-02   2.5100000e-04   2.5200000e-04  -2.5100000e-04
   1.7210000e+03   6.7522850e+00   6.9699000e-02   3.9157000e-02  -2.5750000e-02   2.5100000e-04   2.5200000e-04  -2.5100000e-04
   1.7220000e+03   6.7562100e+00   1.7420000e-02   1.9569000e-02  -1.5450000e-02   2.5100000e-04   2.5200000e-04  -2.5100000e-04
   1.7230000e+03   6.7601350e+00   4.6467000e-02   2.4474000e-02  -2.5750000e-02   2.5100000e-04   2.5200000e-04  -2.5100000e-04
   1.7240000e+03   6.7640600e+00   1.7410000e-02   3.9129000e-02  -2.0600000e-02   2.5100000e-04   2.5200000e-04  -2.5100000e-04
   1.7250000e+03   6.7679870e+00   6.9710000e-02   1.9596000e-02  -2.0600000e-02   2.5100000e-04   2.5200000e-04  -2.5100000e-04
   1.7260000e+03   6.7719130e+00   1.7435000e-02  -9.7710000e-03   0.0000000e+00   2.5100000e-04   2.5200000e-04  -2.5100000e-04
   1.7270000e+03   6.7758660e+00   3.4852000e-02   1.4688000e-02  -7.7250000e-02   2.5100000e-04   2.5200000e-04  -2.5100000e-04
   1.7280000e+03   6.7797620e+00   1.7440000e-02  -1.9551000e-02  -1.0300000e-02   2.5100000e-04   2.5200000e-04  -2.5100000e-04
   1.7290000e+03   6.7836880e+00   8.1330000e-02   1.9603000e-02  -1.5450000e-02   2.5100000e-04   2.5200000e-04  -2.5100000e-04
   1.7300000e+03   6.7876150e+00  -3.4870000e-02   1.9541000e-02  -1.5450000e-02   2.5100000e-04   2.5200000e-04  -2.5100000e-04
   1.7310000e+03   6.7915410e+00   5.7940000e-03   2.9343000e-02   5.1500000e-03   2.5100000e-04   2.5200000e-04  -2.5100000e-04
   1.7320000e+03   6.7954660e+00   1.7409000e-02   3.9129000e-02  -1.5450000e-02   2.5100000e-04   2.5200000e-04  -2.5100000e-04
   1.7330000e+03   6.7993910e+00   2.9024000e-02   4.8916000e-02  -5.6650000e-02   2.5100000e-04   2.5200000e-04  -2.5100000e-04
   1.7340000e+03   6.8033180e+00  -1.1630000e-02   1.9554000e-02  -8.7550000e-02   2.5100000e-04   2.5200000e-04  -2.5100000e-04
   1.7350000e+03   6.8072430e+00  -2.1000000e-05   3.9120000e-02  -3.6050000e-02   2.5100000e-04   2.5200000e-04  -2.5100000e-04
   1.7360000e+03   6.8111690e+00   1.7430000e-02   9.0000000e-06  -6.6950000e-02   2.5100000e-04   2.5200000e-04  -2.5100000e-04
   1.7370000e+03   6.8150940e+00   1.1615000e-02   9.7860000e-03  -7.7250000e-02   2.5100000e-04   2.5200000e-04  -2.5100000e-04
   1.7380000e+03   6.8190210e+00  -1.1615000e-02  -9.7860000e-03  -1.5450000e-02   2.5100000e-04   2.5200000e-04  -2.5100000e-04
   1.7390000e+03   6.8229460e+00  -1.0000000e-05   1.9560000e-02  -9.2700000e-02   2.5100000e-04   2.5200000e-04  -2.5100000e-04
   1.7400000e+03   6.8268730e+00   1.7430000e-02   9.0000000e-06  -1.5450000e-02   2.5100000e-04   2.5200000e-04  -2.5100000e-04
   1.7410000e+03   6.8307960e+00   1.1644000e-02  -4.4004000e-02  -3.0900000e-02   2.5100000e-04   2.5200000e-04  -2.5100000e-04
   1.7420000e+03   6.8347220e+00   1.7430000e-02   9.0000000e-06   1.5450000e-02   2.5100000e-04   2.5200000e-04  -2.5100000e-04
   1.7430000e+03   6.8386480e+00  -1.1607000e-02  -2.4456000e-02  -9.2700000e-02   2.5100000e-04   2.5200000e-04  -2.5100000e-04
   1.7440000e+03   6.8425730e+00   1.7414000e-02   2.9349000e-02   5.1500000e-03   2.5100000e-04   2.5200000e-04  -2.5100000e-04
   1.7450000e+03   6.8465000e+00   1.1607000e-02   2.4456000e-02  -2.0600000e-02   2.5100000e-04   2.5200000e-04  -2.5100000e-04
   1.7460000e+03   6.8504250e+00  -1.1625000e-02   9.7740000e-03  -7.2100000e-02   2.5100000e-04   2.5200000e-04  -2.5100000e-04
   1.7470000e+03   6.8543500e+00  -5.8280000e-03   3.4227000e-02  -2.0600000e-02   2.5100000e-04   2.5200000e-04  -2.5100000e-04
   1.7480000e+03   6.8582760e+00   2.3225000e-02   2.9352000e-02  -3.6050000e-02   2.5100000e-04   2.5200000e-04  -2.5100000e-04
   1.7490000e+03   6.8622020e+00  -1.7433000e-02   4.8810000e-03  -3.6050000e-02   2.5100000e-04   2.5200000e-04  -2.5100000e-04
   1.7500000e+03   6.8661280e+00   1.1620000e-02   6.0000000e-06  -1.0300000e-02   2.5100000e-04   2.5200000e-04  -2.5100000e-04
   1.7510000e+03   6.8700630e+00  -4.6470000e-02  -1.9584000e-02   5.1500000e-03   2.5100000e-04   2.5200000e-04  -2.5100000e-04
   1.7520000e+03   6.8739800e+00   8.1330000e-02   1.9603000e-02  -2.0600000e-02   2.5100000e-04   2.5200000e-04  -2.5100000e-04
   1.7530000e+03   6.8779040e+00   1.1630000e-02  -1.9554000e-02  -1.5450000e-02   2.5100000e-04   2.5200000e-04  -2.5100000e-04
   1.7540000e+03   6.8818310e+00   3.4847000e-02   2.4469000e-02  -2.0600000e-02   2.5100000e-04   2.5200000e-04  -2.5100000e-04
   1.7550000e+03   6.8857560e+00  -4.0678000e-02   1.4648000e-02  -9.7850000e-02   2.5100000e-04   2.5200000e-04  -2.5100000e-04
   1.7560000e+03   6.8896810e+00   5.8063000e-02   6.8491000e-02  -2.5750000e-02   2.5100000e-04   2.5200000e-04  -2.5100000e-04
   1.7570000e+03   6.8936060e+00   1.1612000e-02   1.4676000e-02  -4.6350000e-02   2.5100000e-04   2.5200000e-04  -2.5100000e-04
   1.7580000e+03   6.8975330e+00   3.4852000e-02   1.4689000e-02  -8.7550000e-02   2.5100000e-04   2.5200000e-04  -2.5100000e-04
   1.7590000e+03   6.9014590e+00  -2.3232000e-02  -1.4682000e-02  -4.6350000e-02   2.5100000e-04   2.5200000e-04  -2.5100000e-04
   1.7600000e+03   6.9053840e+00   5.8092000e-02   1.4701000e-02   1.5450000e-02   2.5100000e-04   2.5200000e-04  -2.5100000e-04
   1.7610000e+03   6.9093100e+00  -1.1615000e-02  -9.7860000e-03  -2.5750000e-02   2.5100000e-04   2.5200000e-04  -2.5100000e-04
   1.7620000e+03   6.9132350e+00   1.1617000e-02   4.8960000e-03  -4.1200000e-02   2.5100000e-04   2.5200000e-04  -2.5100000e-04
   1.7630000e+03   6.9171620e+00  -1.7433000e-02   4.8810000e-03   3.0900000e-02   2.5100000e-04   2.5200000e-04  -2.5100000e-04
   1.7640000e+03   6.9210870e+00   5.8113000e-02  -2.4419000e-02  -5.6650000e-02   2.5100000e-04   2.5200000e-04  -2.5100000e-04
   1.7650000e+03   6.9250120e+00   1.1620000e-02   6.0000000e-06   0.0000000e+00   2.5100000e-04   2.5200000e-04  -2.5100000e-04
   1.7660000e+03   6.9289380e+00   5.8100000e-02   3.1000000e-05  -1.0300000e-02   2.5100000e-04   2.5200000e-04  -2.5100000e-04
   1.7670000e+03   6.9328640e+00   8.7142000e-02   1.4717000e-02  -8.2400000e-02   2.5100000e-04   2.5200000e-04  -2.5100000e-04
   1.7680000e+03   6.9367890e+00   5.8087000e-02   2.4481000e-02  -6.1800000e-02   2.5100000e-04   2.5200000e-04  -2.5100000e-04
   1.7690000e+03   6.9407160e+00   2.9032000e-02   3.4246000e-02  -3.6050000e-02   2.5100000e-04   2.5200000e-04  -2.5100000e-04
   1.7700000e+03   6.9446400e+00   3.4842000e-02   3.4249000e-02   0.0000000e+00   2.5100000e-04   2.5200000e-04  -2.5100000e-04
   1.7710000e+03   6.9485650e+00   6.3915000e-02  -9.7470000e-03  -1.5450000e-02   2.5100000e-04   2.5200000e-04  -2.5100000e-04
   1.7720000e+03   6.9524920e+00   4.6493000e-02  -2.4426000e-02  -2.0600000e-02   2.5100000e-04   2.5200000e-04  -2.5100000e-04
   1.7730000e+03   6.9564170e+00   3.4883000e-02  -4.3992000e-02  -2.0600000e-02   2.5100000e-04   2.5200000e-04  -2.5100000e-04
   1.7740000e+03   6.9603430e+00   1.1648000e-02  -5.3784000e-02  -5.1500000e-02   2.5100000e-04   2.5200000e-04  -2.5100000e-04
   1.7750000e+03   6.9642690e+00   8.1332000e-02   1.4712000e-02   1.0300000e-02   2.5100000e-04   2.5200000e-04  -2.5100000e-04
   1.7760000e+03   6.9681940e+00   5.8097000e-02   4.9200000e-03  -6.1800000e-02   2.5100000e-04   2.5200000e-04  -2.5100000e-04
   1.7770000e+03   6.9721200e+00   2.3227000e-02   2.4462000e-02  -8.2400000e-02   2.5100000e-04   2.5200000e-04  -2.5100000e-04
   1.7780000e+03   6.9760460e+00   2.3227000e-02   2.4462000e-02  -4.1200000e-02   2.5100000e-04   2.5200000e-04  -2.5100000e-04
   1.7790000e+03   6.9799730e+00   6.9723000e-02  -4.8530000e-03   5.1500000e-03   2.5100000e-04   2.5200000e-04  -2.5100000e-04
   1.7800000e+03   6.9838970e+00   6.3892000e-02   3.4264000e-02  -4.1200000e-02   2.5100000e-04   2.5200000e-04  -2.5100000e-04
   1.7810000e+03   6.9878240e+00   2.9032000e-02   3.4246000e-02  -1.0300000e-02   2.5100000e-04   2.5200000e-04  -2.5100000e-04
   1.7820000e+03   6.9917480e+00   3.4865000e-02  -9.7610000e-03   0.0000000e+00   2.5100000e-04   2.5200000e-04  -2.5100000e-04
   1.7830000e+03   6.9956750e+00   7.5504000e-02   4.8940000e-02  -3.0900000e-02   2.5100000e-04   2.5200000e-04  -2.5100000e-04
   1.7840000e+03   6.9996000e+00  -1.7425000e-02  -9.7890000e-03   5.1500000e-03   2.5100000e-04   2.5200000e-04  -2.5100000e-04
   1.7850000e+03   7.0035250e+00   2.9042000e-02   1.4686000e-02  -1.5450000e-02   2.5100000e-04   2.5200000e-04  -2.5100000e-04
   1.7860000e+03   7.0074510e+00   2.9047000e-02   4.9060000e-03  -2.0600000e-02   2.5100000e-04   2.5200000e-04  -2.5100000e-04
   1.7870000e+03   7.0113760e+00   6.9715000e-02   9.8170000e-03  -5.6650000e-02   2.5100000e-04   2.5200000e-04  -2.5100000e-04
   1.7880000e+03   7.0153030e+00  -1.1617000e-02  -4.8960000e-03  -5.6650000e-02   2.5100000e-04   2.5200000e-04  -2.5100000e-04
   1.7890000e+03   7.0192280e+00  -8.0000000e-06   1.4670000e-02  -8.7550000e-02   2.5100000e-04   2.5200000e-04  -2.5100000e-04
   1.7900000e+03   7.0231540e+00   3.4852000e-02   1.4689000e-02  -4.1200000e-02   2.5100000e-04   2.5200000e-04  -2.5100000e-04
   1.7910000e+03   7.0270790e+00   6.3886000e-02   4.4044000e-02  -2.5750000e-02   2.5100000e-04   2.5200000e-04  -2.5100000e-04
   1.7920000e+03   7.0310050e+00  -1.1636000e-02   2.9334000e-02  -6.6950000e-02   2.5100000e-04   2.5200000e-04  -2.5100000e-04
   1.7930000e+03   7.0349310e+00   5.8084000e-02   2.9371000e-02  -3.6050000e-02   2.5100000e-04   2.5200000e-04  -2.5100000e-04
   1.7940000e+03   7.0388570e+00   4.6459000e-02   3.9145000e-02  -3.6050000e-02   2.5100000e-04   2.5200000e-04  -2.5100000e-04
   1.7950000e+03   7.0427820e+00   8.1340000e-02   4.2000000e-05  -3.6050000e-02   2.5100000e-04   2.5200000e-04  -2.5100000e-04
   1.7960000e+03   7.0467080e+00  -1.1645000e-02   4.8894000e-02  -7.7250000e-02   2.5100000e-04   2.5200000e-04  -2.5100000e-04
   1.7970000e+03   7.0506330e+00   3.4873000e-02  -2.4432000e-02  -4.6350000e-02   2.5100000e-04   2.5200000e-04  -2.5100000e-04
   1.7980000e+03   7.0545600e+00   4.0652000e-02   3.4251000e-02  -4.6350000e-02   2.5100000e-04   2.5200000e-04  -2.5100000e-04
   1.7990000e+03   7.0584860e+00   8.1332000e-02   1.4712000e-02  -8.2400000e-02   2.5100000e-04   2.5200000e-04  -2.5100000e-04
   1.8000000e+03   7.0624090e+00  -5.8250000e-03   2.9337000e-02  -1.5450000e-02   2.5100000e-04   2.5200000e-04  -2.5100000e-04
   1.8010000e+03   7.0663360e+00   4.6454000e-02   4.8925000e-02  -7.7250000e-02   2.5100000e-04   2.5200000e-04  -2.5100000e-04
   1.8020000e+03   7.0702620e+00   4.0670000e-02   2.2000000e-05  -4.6350000e-02   2.5100000e-04   2.5200000e-04  -2.5100000e-04
   1.8030000e+03   7.0741880e+00  -1.1638000e-02   3.4224000e-02   0.0000000e+00   2.5100000e-04   2.5200000e-04  -2.5100000e-04
   1.8040000e+03   7.0781130e+00   5.7790000e-03   5.8683000e-02  -1.0300000e-02   2.5100000e-04   2.5200000e-04  -2.5100000e-04
   1.8050000e+03   7.0820380e+00   3.4852000e-02   1.4689000e-02  -3.0900000e-02   2.5100000e-04   2.5200000e-04  -2.5100000e-04
   1.8060000e+03   7.0859640e+00   2.3201000e-02   7.3362000e-02  -2.5750000e-02   2.5100000e-04   2.5200000e-04  -2.5100000e-04
   1.8070000e+03   7.0898900e+00  -2.9055000e-02   9.7640000e-03  -2.5750000e-02   2.5100000e-04   2.5200000e-04  -2.5100000e-04
   1.8080000e+03   7.0938170e+00   1.7414000e-02   2.9349000e-02  -8.7550000e-02   2.5100000e-04   2.5200000e-04  -2.5100000e-04
   1.8090000e+03   7.0977430e+00   3.4852000e-02   1.4689000e-02  -4.1200000e-02   2.5100000e-04   2.5200000e-04  -2.5100000e-04
   1.8100000e+03   7.1016680e+00   4.6464000e-02   2.9365000e-02  -4.6350000e-02   2.5100000e-04   2.5200000e-04  -2.5100000e-04
   1.8110000e+03   7.1055920e+00  -2.9060000e-02   1.9544000e-02  -7.7250000e-02   2.5100000e-04   2.5200000e-04  -2.5100000e-04
   1.8120000e+03   7.1095190e+00   1.7409000e-02   3.9129000e-02  -3.6050000e-02   2.5100000e-04   2.5200000e-04  -2.5100000e-04
   1.8130000e+03   7.1134440e+00   1.7425000e-02   9.7890000e-03   4.6350000e-02   2.5100000e-04   2.5200000e-04  -2.5100000e-04
   1.8140000e+03   7.1173690e+00   6.3873000e-02   6.8494000e-02  -5.1500000e-02   2.5100000e-04   2.5200000e-04  -2.5100000e-04
   1.8150000e+03   7.1212950e+00  -2.3258000e-02   3.4218000e-02  -2.5750000e-02   2.5100000e-04   2.5200000e-04  -2.5100000e-04
   1.8160000e+03   7.1252210e+00   2.3219000e-02   3.9132000e-02  -5.1500000e-03   2.5100000e-04   2.5200000e-04  -2.5100000e-04
   1.8170000e+03   7.1291470e+00   2.9034000e-02   2.9356000e-02  -6.1800000e-02   2.5100000e-04   2.5200000e-04  -2.5100000e-04
   1.8180000e+03   7.1330730e+00   7.5514000e-02   2.9380000e-02  -1.0300000e-02   2.5100000e-04   2.5200000e-04  -2.5100000e-04
   1.8190000e+03   7.1369980e+00  -2.3264000e-02   4.3998000e-02  -4.6350000e-02   2.5100000e-04   2.5200000e-04  -2.5100000e-04
   1.8200000e+03   7.1409230e+00   5.2280000e-02   1.9587000e-02  -8.7550000e-02   2.5100000e-04   2.5200000e-04  -2.5100000e-04
   1.8210000e+03   7.1448500e+00   1.7410000e-02   3.9129000e-02  -4.6350000e-02   2.5100000e-04   2.5200000e-04  -2.5100000e-04
   1.8220000e+03   7.1487750e+00  -1.0000000e-05   1.9560000e-02  -3.6050000e-02   2.5100000e-04   2.5200000e-04  -2.5100000e-04
   1.8230000e+03   7.1527010e+00  -2.9050000e-02  -1.5000000e-05  -1.0300000e-02   2.5100000e-04   2.5200000e-04  -2.5100000e-04
   1.8240000e+03   7.1566280e+00   5.2270000e-02   3.9147000e-02  -4.1200000e-02   2.5100000e-04   2.5200000e-04  -2.5100000e-04
   1.8250000e+03   7.1605520e+00   1.7420000e-02   1.9569000e-02   2.5750000e-02   2.5100000e-04   2.5200000e-04  -2.5100000e-04
   1.8260000e+03   7.1644780e+00   1.1607000e-02   2.4456000e-02  -3.6050000e-02   2.5100000e-04   2.5200000e-04  -2.5100000e-04
   1.8270000e+03   7.1684040e+00  -5.8360000e-03   4.8897000e-02  -2.5750000e-02   2.5100000e-04   2.5200000e-04  -2.5100000e-04
   1.8280000e+03   7.1723280e+00   5.2272000e-02   3.4258000e-02   0.0000000e+00   2.5100000e-04   2.5200000e-04  -2.5100000e-04
   1.8290000e+03   7.1762530e+00   4.0626000e-02   8.3152000e-02  -7.2100000e-02   2.5100000e-04   2.5200000e-04  -2.5100000e-04
   1.8300000e+03   7.1802040e+00  -8.0000000e-06   1.4670000e-02  -4.1200000e-02   2.5100000e-04   2.5200000e-04  -2.5100000e-04
   1.8310000e+03   7.1841050e+00  -5.8310000e-03   3.9117000e-02  -3.6050000e-02   2.5100000e-04   2.5200000e-04  -2.5100000e-04
   1.8320000e+03   7.1880310e+00   4.6472000e-02   1.4695000e-02  -5.1500000e-03   2.5100000e-04   2.5200000e-04  -2.5100000e-04
   1.8330000e+03   7.1919570e+00   1.7438000e-02  -1.4661000e-02  -5.6650000e-02   2.5100000e-04   2.5200000e-04  -2.5100000e-04
   1.8340000e+03   7.1958820e+00   5.0000000e-06  -9.7800000e-03   2.0600000e-02   2.5100000e-04   2.5200000e-04  -2.5100000e-04
   1.8350000e+03   7.1998080e+00  -2.9060000e-02   1.9544000e-02  -5.1500000e-03   2.5100000e-04   2.5200000e-04  -2.5100000e-04
   1.8360000e+03   7.2037340e+00   5.2293000e-02  -4.8620000e-03   0.0000000e+00   2.5100000e-04   2.5200000e-04  -2.5100000e-04
   1.8370000e+03   7.2076610e+00   5.7970000e-03   2.4453000e-02   2.0600000e-02   2.5100000e-04   2.5200000e-04  -2.5100000e-04
   1.8380000e+03   7.2115860e+00   5.8020000e-03   1.4673000e-02  -2.0600000e-02   2.5100000e-04   2.5200000e-04  -2.5100000e-04
   1.8390000e+03   7.2155120e+00   1.1589000e-02   5.8686000e-02  -1.5450000e-02   2.5100000e-04   2.5200000e-04  -2.5100000e-04
   1.8400000e+03   7.2194370e+00   3.4855000e-02   9.7990000e-03  -1.0300000e-02   2.5100000e-04   2.5200000e-04  -2.5100000e-04
   1.8410000e+03   7.2233630e+00   1.1617000e-02   4.8960000e-03  -5.1500000e-02   2.5100000e-04   2.5200000e-04  -2.5100000e-04
   1.8420000e+03   7.2272880e+00  -1.7446000e-02   2.9331000e-02  -5.1500000e-02   2.5100000e-04   2.5200000e-04  -2.5100000e-04
   1.8430000e+03   7.2312130e+00   2.3230000e-02   1.9572000e-02  -3.0900000e-02   2.5100000e-04   2.5200000e-04  -2.5100000e-04
   1.8440000e+03   7.2351390e+00   1.7427000e-02   4.8990000e-03   1.5450000e-02   2.5100000e-04   2.5200000e-04  -2.5100000e-04
   1.8450000e+03   7.2390650e+00   1.1600000e-02   3.9126000e-02  -7.2100000e-02   2.5100000e-04   2.5200000e-04  -2.5100000e-04
   1.8460000e+03   7.2429900e+00  -1.1615000e-02  -9.7860000e-03   2.0600000e-02   2.5100000e-04   2.5200000e-04  -2.5100000e-04
   1.8470000e+03   7.2469170e+00   1.1638000e-02  -3.4224000e-02  -1.5450000e-02   2.5100000e-04   2.5200000e-04  -2.5100000e-04
   1.8480000e+03   7.2508420e+00   3.4870000e-02  -1.9542000e-02  -1.0300000e-02   2.5100000e-04   2.5200000e-04  -2.5100000e-04
   1.8490000e+03   7.2547670e+00   0.0000000e+00   0.0000000e+00  -9.2700000e-02   2.5100000e-04   2.5200000e-04  -2.5100000e-04
   1.8500000e+03   7.2586930e+00   1.1604000e-02   2.9346000e-02  -4.1200000e-02   2.5100000e-04   2.5200000e-04  -2.5100000e-04
   1.8510000e+03   7.2626190e+00   1.1617000e-02   4.8960000e-03  -4.1200000e-02   2.5100000e-04   2.5200000e-04  -2.5100000e-04
   1.8520000e+03   7.2665450e+00   3.4850000e-02   1.9579000e-02  -3.6050000e-02   2.5100000e-04   2.5200000e-04  -2.5100000e-04
   1.8530000e+03   7.2704720e+00   1.1612000e-02   1.4676000e-02   0.0000000e+00   2.5100000e-04   2.5200000e-04  -2.5100000e-04
   1.8540000e+03   7.2743960e+00  -1.1615000e-02  -9.7860000e-03  -5.1500000e-02   2.5100000e-04   2.5200000e-04  -2.5100000e-04
   1.8550000e+03   7.2783210e+00   2.3253000e-02  -2.4438000e-02  -2.0600000e-02   2.5100000e-04   2.5200000e-04  -2.5100000e-04
   1.8560000e+03   7.2822480e+00   6.3920000e-02  -1.9526000e-02   0.0000000e+00   2.5100000e-04   2.5200000e-04  -2.5100000e-04
   1.8570000e+03   7.2861730e+00  -5.8070000e-03  -4.8930000e-03  -1.5450000e-02   2.5100000e-04   2.5200000e-04  -2.5100000e-04
   1.8580000e+03   7.2900970e+00   3.0000000e-06  -4.8900000e-03   1.0300000e-02   2.5100000e-04   2.5200000e-04  -2.5100000e-04
   1.8590000e+03   7.2940230e+00   3.4863000e-02  -4.8710000e-03  -2.0600000e-02   2.5100000e-04   2.5200000e-04  -2.5100000e-04
   1.8600000e+03   7.2979490e+00   4.0654000e-02   2.9362000e-02  -3.6050000e-02   2.5100000e-04   2.5200000e-04  -2.5100000e-04
   1.8610000e+03   7.3018750e+00   3.0000000e-06  -4.8900000e-03  -7.2100000e-02   2.5100000e-04   2.5200000e-04  -2.5100000e-04
   1.8620000e+03   7.3058010e+00  -5.8280000e-03   3.4227000e-02  -3.0900000e-02   2.5100000e-04   2.5200000e-04  -2.5100000e-04
   1.8630000e+03   7.3097250e+00   4.0667000e-02   4.9120000e-03  -4.1200000e-02   2.5100000e-04   2.5200000e-04  -2.5100000e-04
   1.8640000e+03   7.3136520e+00   2.9034000e-02   2.9356000e-02  -6.1800000e-02   2.5100000e-04   2.5200000e-04  -2.5100000e-04
   1.8650000e+03   7.3175780e+00   1.1612000e-02   1.4676000e-02   0.0000000e+00   2.5100000e-04   2.5200000e-04  -2.5100000e-04
   1.8660000e+03   7.3215040e+00  -2.9068000e-02   3.4215000e-02  -1.0300000e-02   2.5100000e-04   2.5200000e-04  -2.5100000e-04
   1.8670000e+03   7.3254300e+00   4.6477000e-02   4.9140000e-03  -4.1200000e-02   2.5100000e-04   2.5200000e-04  -2.5100000e-04
   1.8680000e+03   7.3293560e+00   1.1623000e-02  -4.8840000e-03  -4.6350000e-02   2.5100000e-04   2.5200000e-04  -2.5100000e-04
   1.8690000e+03   7.3332820e+00   1.1640000e-02  -3.9114000e-02  -2.0600000e-02   2.5100000e-04   2.5200000e-04  -2.5100000e-04
   1.8700000e+03   7.3372070e+00   1.3000000e-05  -2.4450000e-02  -9.7850000e-02   2.5100000e-04   2.5200000e-04  -2.5100000e-04
   1.8710000e+03   7.3411320e+00   5.8113000e-02  -2.4420000e-02  -3.0900000e-02   2.5100000e-04   2.5200000e-04  -2.5100000e-04
   1.8720000e+03   7.3450570e+00   2.9032000e-02   3.4246000e-02  -4.6350000e-02   2.5100000e-04   2.5200000e-04  -2.5100000e-04
   1.8730000e+03   7.3489830e+00   3.4857000e-02   4.9090000e-03  -8.7550000e-02   2.5100000e-04   2.5200000e-04  -2.5100000e-04
   1.8740000e+03   7.3529090e+00  -5.8280000e-03   3.4227000e-02  -3.0900000e-02   2.5100000e-04   2.5200000e-04  -2.5100000e-04
   1.8750000e+03   7.3568340e+00   8.7126000e-02   4.4057000e-02  -2.0600000e-02   2.5100000e-04   2.5200000e-04  -2.5100000e-04
   1.8760000e+03   7.3607600e+00   2.9037000e-02   2.4466000e-02  -3.0900000e-02   2.5100000e-04   2.5200000e-04  -2.5100000e-04
   1.8770000e+03   7.3646860e+00   2.9063000e-02  -2.4434000e-02   0.0000000e+00   2.5100000e-04   2.5200000e-04  -2.5100000e-04
   1.8780000e+03   7.3686110e+00   5.8020000e-03   1.4673000e-02  -5.1500000e-03   2.5100000e-04   2.5200000e-04  -2.5100000e-04
   1.8790000e+03   7.3725460e+00   6.9733000e-02  -2.4413000e-02  -2.0600000e-02   2.5100000e-04   2.5200000e-04  -2.5100000e-04
   1.8800000e+03   7.3764630e+00   5.8130000e-03  -4.8870000e-03  -4.1200000e-02   2.5100000e-04   2.5200000e-04  -2.5100000e-04
   1.8810000e+03   7.3803890e+00   3.4847000e-02   2.4469000e-02  -2.0600000e-02   2.5100000e-04   2.5200000e-04  -2.5100000e-04
   1.8820000e+03   7.3843140e+00  -5.8070000e-03  -4.8930000e-03  -1.0815000e-01   2.5100000e-04   2.5200000e-04  -2.5100000e-04
   1.8830000e+03   7.3882390e+00   6.3910000e-02   3.4000000e-05  -5.6650000e-02   2.5100000e-04   2.5200000e-04  -2.5100000e-04
   1.8840000e+03   7.3921650e+00   5.8020000e-03   1.4673000e-02  -7.7250000e-02   2.5100000e-04   2.5200000e-04  -2.5100000e-04
   1.8850000e+03   7.3960920e+00   5.7970000e-03   2.4453000e-02  -3.6050000e-02   2.5100000e-04   2.5200000e-04  -2.5100000e-04
   1.8860000e+03   7.4000170e+00   1.1607000e-02   2.4456000e-02  -3.6050000e-02   2.5100000e-04   2.5200000e-04  -2.5100000e-04
   1.8870000e+03   7.4039410e+00   5.8069000e-02   5.8711000e-02  -1.5450000e-02   2.5100000e-04   2.5200000e-04  -2.5100000e-04
   1.8880000e+03   7.4078670e+00   3.4852000e-02   1.4689000e-02  -5.1500000e-02   2.5100000e-04   2.5200000e-04  -2.5100000e-04
   1.8890000e+03   7.4117930e+00   1.1589000e-02   5.8686000e-02  -3.6050000e-02   2.5100000e-04   2.5200000e-04  -2.5100000e-04
   1.8900000e+03   7.4157200e+00   6.3913000e-02  -4.8570000e-03   5.1500000e-03   2.5100000e-04   2.5200000e-04  -2.5100000e-04
   1.8910000e+03   7.4196440e+00   6.3892000e-02   3.4263000e-02  -3.0900000e-02   2.5100000e-04   2.5200000e-04  -2.5100000e-04
   1.8920000e+03   7.4235690e+00   1.7443000e-02  -2.4441000e-02  -3.0900000e-02   2.5100000e-04   2.5200000e-04  -2.5100000e-04
   1.8930000e+03   7.4274960e+00   3.4855000e-02   9.7980000e-03  -4.1200000e-02   2.5100000e-04   2.5200000e-04  -2.5100000e-04
   1.8940000e+03   7.4314230e+00   6.9728000e-02  -1.4634000e-02  -1.1330000e-01   2.5100000e-04   2.5200000e-04  -2.5100000e-04
   1.8950000e+03   7.4353480e+00   6.3887000e-02   4.4043000e-02  -7.2100000e-02   2.5100000e-04   2.5200000e-04  -2.5100000e-04
   1.8960000e+03   7.4392740e+00   1.7412000e-02   3.4239000e-02  -4.1200000e-02   2.5100000e-04   2.5200000e-04  -2.5100000e-04
   1.8970000e+03   7.4431990e+00   1.7409000e-02   3.9129000e-02  -1.0300000e-02   2.5100000e-04   2.5200000e-04  -2.5100000e-04
   1.8980000e+03   7.4471250e+00   6.3892000e-02   3.4264000e-02  -4.1200000e-02   2.5100000e-04   2.5200000e-04  -2.5100000e-04
   1.8990000e+03   7.4510510e+00   6.3892000e-02   3.4264000e-02   0.0000000e+00   2.5100000e-04   2.5200000e-04  -2.5100000e-04
   1.9000000e+03   7.4549780e+00   2.3219000e-02   3.9132000e-02  -3.0900000e-02   2.5100000e-04   2.5200000e-04  -2.5100000e-04
   1.9010000e+03   7.4589010e+00   1.7417000e-02   2.4459000e-02  -5.6650000e-02   2.5100000e-04   2.5200000e-04  -2.5100000e-04
   1.9020000e+03   7.4628260e+00   6.3884000e-02   4.8934000e-02  -9.2700000e-02   2.5100000e-04   2.5200000e-04  -2.5100000e-04
   1.9030000e+03   7.4667530e+00   6.3889000e-02   3.9154000e-02  -7.7250000e-02   2.5100000e-04   2.5200000e-04  -2.5100000e-04
   1.9040000e+03   7.4706780e+00  -5.8100000e-03  -3.0000000e-06  -5.1500000e-02   2.5100000e-04   2.5200000e-04  -2.5100000e-04
   1.9050000e+03   7.4746040e+00   1.1612000e-02   1.4676000e-02  -7.2100000e-02   2.5100000e-04   2.5200000e-04  -2.5100000e-04
   1.9060000e+03   7.4785290e+00   6.3920000e-02  -1.9526000e-02  -1.5450000e-02   2.5100000e-04   2.5200000e-04  -2.5100000e-04
   1.9070000e+03   7.4824540e+00   4.6470000e-02   1.9585000e-02  -6.6950000e-02   2.5100000e-04   2.5200000e-04  -2.5100000e-04
   1.9080000e+03   7.4863810e+00   1.7427000e-02   4.8990000e-03  -1.0300000e-02   2.5100000e-04   2.5200000e-04  -2.5100000e-04
   1.9090000e+03   7.4903060e+00   1.1604000e-02   2.9346000e-02  -2.5750000e-02   2.5100000e-04   2.5200000e-04  -2.5100000e-04
   1.9100000e+03   7.4942320e+00   6.3897000e-02   2.4484000e-02  -1.0300000e-02   2.5100000e-04   2.5200000e-04  -2.5100000e-04
   1.9110000e+03   7.4981580e+00  -1.7451000e-02   3.9111000e-02   1.5450000e-02   2.5100000e-04   2.5200000e-04  -2.5100000e-04
   1.9120000e+03   7.5020840e+00  -5.8360000e-03   4.8897000e-02  -2.5750000e-02   2.5100000e-04   2.5200000e-04  -2.5100000e-04
   1.9130000e+03   7.5060100e+00   1.1612000e-02   1.4676000e-02   0.0000000e+00   2.5100000e-04   2.5200000e-04  -2.5100000e-04
   1.9140000e+03   7.5099360e+00   6.3892000e-02   3.4263000e-02  -5.1500000e-02   2.5100000e-04   2.5200000e-04  -2.5100000e-04
   1.9150000e+03   7.5138610e+00  -1.1612000e-02  -1.4676000e-02  -5.1500000e-02   2.5100000e-04   2.5200000e-04  -2.5100000e-04
   1.9160000e+03   7.5177850e+00   1.7430000e-02   9.0000000e-06  -5.6650000e-02   2.5100000e-04   2.5200000e-04  -2.5100000e-04
   1.9170000e+03   7.5217110e+00   1.1628000e-02  -1.4664000e-02  -5.1500000e-02   2.5100000e-04   2.5200000e-04  -2.5100000e-04
   1.9180000e+03   7.5256370e+00   6.3900000e-02   1.9593000e-02  -5.1500000e-03   2.5100000e-04   2.5200000e-04  -2.5100000e-04
   1.9190000e+03   7.5295630e+00  -2.3230000e-02  -1.9572000e-02  -1.0300000e-02   2.5100000e-04   2.5200000e-04  -2.5100000e-04
   1.9200000e+03   7.5334880e+00   1.7414000e-02   2.9349000e-02  -2.5750000e-02   2.5100000e-04   2.5200000e-04  -2.5100000e-04
   1.9210000e+03   7.5374130e+00   3.0000000e-06  -4.8900000e-03  -5.1500000e-03   2.5100000e-04   2.5200000e-04  -2.5100000e-04
   1.9220000e+03   7.5413400e+00   6.3900000e-02   1.9594000e-02  -3.6050000e-02   2.5100000e-04   2.5200000e-04  -2.5100000e-04
   1.9230000e+03   7.5452660e+00  -1.7438000e-02   1.4661000e-02  -9.2700000e-02   2.5100000e-04   2.5200000e-04  -2.5100000e-04
   1.9240000e+03   7.5491910e+00   1.7412000e-02   3.4239000e-02  -2.5750000e-02   2.5100000e-04   2.5200000e-04  -2.5100000e-04
   1.9250000e+03   7.5531170e+00   3.4842000e-02   3.4249000e-02  -4.6350000e-02   2.5100000e-04   2.5200000e-04  -2.5100000e-04
   1.9260000e+03   7.5570550e+00   3.4850000e-02   1.9579000e-02  -4.1200000e-02   2.5100000e-04   2.5200000e-04  -2.5100000e-04
   1.9270000e+03   7.5609690e+00  -1.1610000e-02  -1.9566000e-02   0.0000000e+00   2.5100000e-04   2.5200000e-04  -2.5100000e-04
   1.9280000e+03   7.5648950e+00   3.4850000e-02   1.9579000e-02  -6.6950000e-02   2.5100000e-04   2.5200000e-04  -2.5100000e-04
   1.9290000e+03   7.5688210e+00   3.4870000e-02  -1.9541000e-02  -2.0600000e-02   2.5100000e-04   2.5200000e-04  -2.5100000e-04
   1.9300000e+03   7.5727440e+00   1.1607000e-02   2.4456000e-02   3.0900000e-02   2.5100000e-04   2.5200000e-04  -2.5100000e-04
   1.9310000e+03   7.5766710e+00  -1.1612000e-02  -1.4676000e-02   1.0300000e-02   2.5100000e-04   2.5200000e-04  -2.5100000e-04
   1.9320000e+03   7.5805960e+00   3.4847000e-02   2.4469000e-02  -2.0600000e-02   2.5100000e-04   2.5200000e-04  -2.5100000e-04
   1.9330000e+03   7.5845470e+00   3.4852000e-02   1.4689000e-02  -2.0600000e-02   2.5100000e-04   2.5200000e-04  -2.5100000e-04
   1.9340000e+03   7.5884480e+00   5.8050000e-03   9.7830000e-03  -3.0900000e-02   2.5100000e-04   2.5200000e-04  -2.5100000e-04
   1.9350000e+03   7.5923730e+00   1.1602000e-02   3.4236000e-02  -9.2700000e-02   2.5100000e-04   2.5200000e-04  -2.5100000e-04
   1.9360000e+03   7.5962990e+00   1.1617000e-02   4.8960000e-03  -5.1500000e-02   2.5100000e-04   2.5200000e-04  -2.5100000e-04
   1.9370000e+03   7.6002250e+00   3.4863000e-02  -4.8720000e-03  -4.6350000e-02   2.5100000e-04   2.5200000e-04  -2.5100000e-04
   1.9380000e+03   7.6041510e+00  -5.8230000e-03   2.4447000e-02  -5.6650000e-02   2.5100000e-04   2.5200000e-04  -2.5100000e-04
   1.9390000e+03   7.6080770e+00  -2.3232000e-02  -1.4682000e-02  -5.6650000e-02   2.5100000e-04   2.5200000e-04  -2.5100000e-04
   1.9400000e+03   7.6120030e+00   1.1633000e-02  -2.4444000e-02  -1.0300000e-02   2.5100000e-04   2.5200000e-04  -2.5100000e-04
   1.9410000e+03   7.6159280e+00   4.6470000e-02   1.9584000e-02  -3.6050000e-02   2.5100000e-04   2.5200000e-04  -2.5100000e-04
   1.9420000e+03   7.6198530e+00  -5.7940000e-03  -2.9343000e-02  -4.1200000e-02   2.5100000e-04   2.5200000e-04  -2.5100000e-04
   1.9430000e+03   7.6237800e+00   6.3915000e-02  -9.7460000e-03   0.0000000e+00   2.5100000e-04   2.5200000e-04  -2.5100000e-04
   1.9440000e+03   7.6277060e+00   1.1636000e-02  -2.9334000e-02  -8.2400000e-02   2.5100000e-04   2.5200000e-04  -2.5100000e-04
   1.9450000e+03   7.6316290e+00   5.8100000e-02   3.1000000e-05  -2.0600000e-02   2.5100000e-04   2.5200000e-04  -2.5100000e-04
   1.9460000e+03   7.6355550e+00  -1.6000000e-05   2.9340000e-02  -2.0600000e-02   2.5100000e-04   2.5200000e-04  -2.5100000e-04
   1.9470000e+03   7.6394820e+00   6.3910000e-02   3.4000000e-05  -6.6950000e-02   2.5100000e-04   2.5200000e-04  -2.5100000e-04
   1.9480000e+03   7.6434070e+00   1.7412000e-02   3.4239000e-02  -2.0600000e-02   2.5100000e-04   2.5200000e-04  -2.5100000e-04
   1.9490000e+03   7.6473330e+00   6.3910000e-02   3.4000000e-05  -3.0900000e-02   2.5100000e-04   2.5200000e-04  -2.5100000e-04
   1.9500000e+03   7.6512580e+00  -2.3240000e-02  -1.2000000e-05  -2.0600000e-02   2.5100000e-04   2.5200000e-04  -2.5100000e-04
   1.9510000e+03   7.6551840e+00   5.8108000e-02  -1.4639000e-02   5.1500000e-03   2.5100000e-04   2.5200000e-04  -2.5100000e-04
   1.9520000e+03   7.6591110e+00   2.9066000e-02  -2.9324000e-02   2.0600000e-02   2.5100000e-04   2.5200000e-04  -2.5100000e-04
   1.9530000e+03   7.6630360e+00   5.2272000e-02   3.4258000e-02  -2.0600000e-02   2.5100000e-04   2.5200000e-04  -2.5100000e-04
   1.9540000e+03   7.6669620e+00   5.8000000e-03   1.9563000e-02  -2.0600000e-02   2.5100000e-04   2.5200000e-04  -2.5100000e-04
   1.9550000e+03   7.6708870e+00   5.2282000e-02   1.4698000e-02  -6.6950000e-02   2.5100000e-04   2.5200000e-04  -2.5100000e-04
   1.9560000e+03   7.6748130e+00   3.4842000e-02   3.4249000e-02  -6.1800000e-02   2.5100000e-04   2.5200000e-04  -2.5100000e-04
   1.9570000e+03   7.6787390e+00   5.2274000e-02   2.9368000e-02  -9.7850000e-02   2.5100000e-04   2.5200000e-04  -2.5100000e-04
   1.9580000e+03   7.6826650e+00   1.1604000e-02   2.9346000e-02  -4.1200000e-02   2.5100000e-04   2.5200000e-04  -2.5100000e-04
   1.9590000e+03   7.6865890e+00   7.5522000e-02   1.4709000e-02   0.0000000e+00   2.5100000e-04   2.5200000e-04  -2.5100000e-04
   1.9600000e+03   7.6905140e+00   2.9053000e-02  -4.8750000e-03  -5.6650000e-02   2.5100000e-04   2.5200000e-04  -2.5100000e-04
   1.9610000e+03   7.6944400e+00   7.5504000e-02   4.8939000e-02  -5.1500000e-03   2.5100000e-04   2.5200000e-04  -2.5100000e-04
   1.9620000e+03   7.6983660e+00   6.9733000e-02  -2.4414000e-02  -3.6050000e-02   2.5100000e-04   2.5200000e-04  -2.5100000e-04
   1.9630000e+03   7.7022920e+00   6.3913000e-02  -4.8570000e-03  -2.5750000e-02   2.5100000e-04   2.5200000e-04  -2.5100000e-04
   1.9640000e+03   7.7062180e+00   7.5543000e-02  -2.4410000e-02   2.5750000e-02   2.5100000e-04   2.5200000e-04  -2.5100000e-04
   1.9650000e+03   7.7101420e+00   6.9715000e-02   9.8170000e-03  -5.6650000e-02   2.5100000e-04   2.5200000e-04  -2.5100000e-04
   1.9660000e+03   7.7140690e+00   6.3923000e-02  -2.4416000e-02  -2.5750000e-02   2.5100000e-04   2.5200000e-04  -2.5100000e-04
   1.9670000e+03   7.7179950e+00   5.2290300e-01  -4.6100000e-03  -4.1200000e-02   2.5100000e-04   2.5200000e-04  -2.5100000e-04
   1.9680000e+03   7.7219210e+00   6.3905000e-02   9.8140000e-03  -6.1800000e-02   2.5100000e-04   2.5200000e-04  -2.5100000e-04
   1.9690000e+03   7.7258470e+00   5.2264000e-02   4.8928000e-02  -6.1800000e-02   2.5100000e-04   2.5200000e-04  -2.5100000e-04
   1.9700000e+03   7.7297730e+00   4.0649000e-02   3.9142000e-02  -3.0900000e-02   2.5100000e-04   2.5200000e-04  -2.5100000e-04
   1.9710000e+03   7.7336970e+00   4.0652000e-02   3.4252000e-02  -1.0300000e-02   2.5100000e-04   2.5200000e-04  -2.5100000e-04
   1.9720000e+03   7.7376240e+00   6.3892000e-02   3.4264000e-02  -4.6350000e-02   2.5100000e-04   2.5200000e-04  -2.5100000e-04
   1.9730000e+03   7.7415490e+00   4.0665000e-02   9.8020000e-03  -1.5450000e-02   2.5100000e-04   2.5200000e-04  -2.5100000e-04
   1.9740000e+03   7.7454730e+00   6.3892000e-02   3.4264000e-02  -3.6050000e-02   2.5100000e-04   2.5200000e-04  -2.5100000e-04
   1.9750000e+03   7.7494000e+00   4.6493000e-02  -2.4425000e-02  -2.5750000e-02   2.5100000e-04   2.5200000e-04  -2.5100000e-04
   1.9760000e+03   7.7533260e+00   5.8084000e-02   2.9371000e-02  -1.0815000e-01   2.5100000e-04   2.5200000e-04  -2.5100000e-04
   1.9770000e+03   7.7572510e+00   3.4842000e-02   3.4249000e-02  -6.6950000e-02   2.5100000e-04   2.5200000e-04  -2.5100000e-04
   1.9780000e+03   7.7611780e+00   5.2298000e-02  -1.4642000e-02  -6.6950000e-02   2.5100000e-04   2.5200000e-04  -2.5100000e-04
   1.9790000e+03   7.7651030e+00   1.7406000e-02   4.4019000e-02  -8.2400000e-02   2.5100000e-04   2.5200000e-04  -2.5100000e-04
   1.9800000e+03   7.7690280e+00   7.5520000e-02   1.9600000e-02  -5.1500000e-03   2.5100000e-04   2.5200000e-04  -2.5100000e-04
   1.9810000e+03   7.7729540e+00  -2.3264000e-02   4.3998000e-02  -5.6650000e-02   2.5100000e-04   2.5200000e-04  -2.5100000e-04
   1.9820000e+03   7.7768790e+00   5.2270000e-02   3.9147000e-02  -2.5750000e-02   2.5100000e-04   2.5200000e-04  -2.5100000e-04
   1.9830000e+03   7.7808060e+00   1.7433000e-02  -4.8810000e-03  -1.0300000e-02   2.5100000e-04   2.5200000e-04  -2.5100000e-04
   1.9840000e+03   7.7847310e+00   7.5510000e-02   3.9159000e-02  -2.0600000e-02   2.5100000e-04   2.5200000e-04  -2.5100000e-04
   1.9850000e+03   7.7886560e+00   1.7427000e-02   4.8990000e-03  -5.1500000e-03   2.5100000e-04   2.5200000e-04  -2.5100000e-04
   1.9860000e+03   7.7925810e+00   6.3907000e-02   4.9230000e-03  -2.5750000e-02   2.5100000e-04   2.5200000e-04  -2.5100000e-04
   1.9870000e+03   7.7965090e+00   1.7412000e-02   3.4239000e-02  -6.6950000e-02   2.5100000e-04   2.5200000e-04  -2.5100000e-04
   1.9880000e+03   7.8004350e+00   6.9717000e-02   4.9270000e-03  -8.7550000e-02   2.5100000e-04   2.5200000e-04  -2.5100000e-04
   1.9890000e+03   7.8043580e+00  -5.8070000e-03  -4.8930000e-03  -1.0300000e-02   2.5100000e-04   2.5200000e-04  -2.5100000e-04
   1.9900000e+03   7.8082840e+00   7.5512000e-02   3.4270000e-02  -5.1500000e-02   2.5100000e-04   2.5200000e-04  -2.5100000e-04
   1.9910000e+03   7.8122110e+00   1.7409000e-02   3.9129000e-02  -1.5450000e-02   2.5100000e-04   2.5200000e-04  -2.5100000e-04
   1.9920000e+03   7.8161360e+00   6.3879000e-02   5.8714000e-02  -1.5450000e-02   2.5100000e-04   2.5200000e-04  -2.5100000e-04
   1.9930000e+03   7.8200620e+00  -2.9060000e-02   1.9544000e-02  -1.0300000e-02   2.5100000e-04   2.5200000e-04  -2.5100000e-04
   1.9940000e+03   7.8239870e+00   6.3873000e-02   6.8494000e-02  -4.6350000e-02   2.5100000e-04   2.5200000e-04  -2.5100000e-04
   1.9950000e+03   7.8279130e+00   1.7417000e-02   2.4459000e-02  -2.0600000e-02   2.5100000e-04   2.5200000e-04  -2.5100000e-04
   1.9960000e+03   7.8318390e+00  -1.1636000e-02   2.9334000e-02  -1.5450000e-02   2.5100000e-04   2.5200000e-04  -2.5100000e-04
   1.9970000e+03   7.8357650e+00  -2.9066000e-02   2.9324000e-02  -8.7550000e-02   2.5100000e-04   2.5200000e-04  -2.5100000e-04
   1.9980000e+03   7.8396910e+00   1.1604000e-02   2.9346000e-02  -2.5750000e-02   2.5100000e-04   2.5200000e-04  -2.5100000e-04
   1.9990000e+03   7.8436160e+00   1.7417000e-02   2.4459000e-02  -1.0300000e-02   2.5100000e-04   2.5200000e-04  -2.5100000e-04
   2.0000000e+03   7.8475410e+00  -1.1638000e-02   3.4224000e-02  -7.2100000e-02   2.5100000e-04   2.5200000e-04  -2.5100000e-04
   2.0010000e+03   7.8514680e+00  -1.7433000e-02   4.8810000e-03  -1.5450000e-02   2.5100000e-04   2.5200000e-04  -2.5100000e-04
   2.0020000e+03   7.8553930e+00   2.3219000e-02   3.9132000e-02  -6.6950000e-02   2.5100000e-04   2.5200000e-04  -2.5100000e-04
   2.0030000e+03   7.8593170e+00   1.7422000e-02   1.4679000e-02  -1.0300000e-02   2.5100000e-04   2.5200000e-04  -2.5100000e-04
   2.0040000e+03   7.8632440e+00  -1.1644000e-02   4.4004000e-02  -2.0600000e-02   2.5100000e-04   2.5200000e-04  -2.5100000e-04
   2.0050000e+03   7.8671700e+00   1.7410000e-02   3.9129000e-02   2.0600000e-02   2.5100000e-04   2.5200000e-04  -2.5100000e-04
   2.0060000e+03   7.8710950e+00   2.3225000e-02   2.9352000e-02  -1.0300000e-02   2.5100000e-04   2.5200000e-04  -2.5100000e-04
   2.0070000e+03   7.8750300e+00   1.7405000e-02   4.8909000e-02  -2.5750000e-02   2.5100000e-04   2.5200000e-04  -2.5100000e-04
   2.0080000e+03   7.8789470e+00  -1.1638000e-02   3.4224000e-02  -5.1500000e-02   2.5100000e-04   2.5200000e-04  -2.5100000e-04
   2.0090000e+03   7.8828720e+00   1.7427000e-02   4.8990000e-03  -9.2700000e-02   2.5100000e-04   2.5200000e-04  -2.5100000e-04
   2.0100000e+03   7.8867980e+00  -5.8100000e-03  -3.0000000e-06  -5.1500000e-02   2.5100000e-04   2.5200000e-04  -2.5100000e-04
   2.0110000e+03   7.8907240e+00   2.9055000e-02  -9.7640000e-03  -2.5750000e-02   2.5100000e-04   2.5200000e-04  -2.5100000e-04
   2.0120000e+03   7.8946480e+00  -2.3237000e-02  -4.9020000e-03  -1.0300000e-02   2.5100000e-04   2.5200000e-04  -2.5100000e-04
   2.0130000e+03   7.8985750e+00   1.7433000e-02  -4.8810000e-03  -2.5750000e-02   2.5100000e-04   2.5200000e-04  -2.5100000e-04
   2.0140000e+03   7.9025020e+00   1.1612000e-02   1.4676000e-02   2.0600000e-02   2.5100000e-04   2.5200000e-04  -2.5100000e-04
   2.0150000e+03   7.9064260e+00   3.4834000e-02   4.8919000e-02  -2.0600000e-02   2.5100000e-04   2.5200000e-04  -2.5100000e-04
   2.0160000e+03   7.9103530e+00  -2.3243000e-02   4.8780000e-03  -1.0300000e-02   2.5100000e-04   2.5200000e-04  -2.5100000e-04
   2.0170000e+03   7.9142770e+00   8.1324000e-02   2.9383000e-02   5.1500000e-03   2.5100000e-04   2.5200000e-04  -2.5100000e-04
   2.0180000e+03   7.9182020e+00   1.1617000e-02   4.8960000e-03  -4.1200000e-02   2.5100000e-04   2.5200000e-04  -2.5100000e-04
   2.0190000e+03   7.9221280e+00   3.4863000e-02  -4.8710000e-03  -2.5750000e-02   2.5100000e-04   2.5200000e-04  -2.5100000e-04
   2.0200000e+03   7.9260540e+00  -1.1633000e-02   2.4444000e-02  -2.0600000e-02   2.5100000e-04   2.5200000e-04  -2.5100000e-04
   2.0210000e+03   7.9299800e+00   5.2290000e-02   2.8000000e-05  -6.1800000e-02   2.5100000e-04   2.5200000e-04  -2.5100000e-04
   2.0220000e+03   7.9339050e+00   1.1625000e-02  -9.7740000e-03  -3.6050000e-02   2.5100000e-04   2.5200000e-04  -2.5100000e-04
   2.0230000e+03   7.9378300e+00   2.3253000e-02  -2.4438000e-02  -3.6050000e-02   2.5100000e-04   2.5200000e-04  -2.5100000e-04
   2.0240000e+03   7.9417570e+00   5.0000000e-06  -9.7800000e-03   2.0600000e-02   2.5100000e-04   2.5200000e-04  -2.5100000e-04
   2.0250000e+03   7.9456830e+00   6.9744000e-02  -4.3973000e-02  -2.0600000e-02   2.5100000e-04   2.5200000e-04  -2.5100000e-04
   2.0260000e+03   7.9496080e+00   1.1623000e-02  -4.8840000e-03   1.0300000e-02   2.5100000e-04   2.5200000e-04  -2.5100000e-04
   2.0270000e+03   7.9535350e+00   3.4850000e-02   1.9578000e-02  -3.6050000e-02   2.5100000e-04   2.5200000e-04  -2.5100000e-04
   2.0280000e+03   7.9574590e+00  -3.4868000e-02   1.4652000e-02  -2.0600000e-02   2.5100000e-04   2.5200000e-04  -2.5100000e-04
   2.0290000e+03   7.9613850e+00   6.9707000e-02   2.4486000e-02  -7.7250000e-02   2.5100000e-04   2.5200000e-04  -2.5100000e-04
   2.0300000e+03   7.9653120e+00   1.1589000e-02   5.8686000e-02  -5.6650000e-02   2.5100000e-04   2.5200000e-04  -2.5100000e-04
   2.0310000e+03   7.9692370e+00   3.4855000e-02   9.7980000e-03  -8.2400000e-02   2.5100000e-04   2.5200000e-04  -2.5100000e-04
   2.0320000e+03   7.9731610e+00   4.0678000e-02  -1.4649000e-02  -2.0600000e-02   2.5100000e-04   2.5200000e-04  -2.5100000e-04
   2.0330000e+03   7.9770870e+00   8.1353000e-02  -2.4406000e-02  -5.1500000e-03   2.5100000e-04   2.5200000e-04  -2.5100000e-04
   2.0340000e+03   7.9810130e+00   4.6490000e-02  -1.9535000e-02  -6.6950000e-02   2.5100000e-04   2.5200000e-04  -2.5100000e-04
   2.0350000e+03   7.9849390e+00   1.1633000e-02  -2.4444000e-02  -5.1500000e-03   2.5100000e-04   2.5200000e-04  -2.5100000e-04
   2.0360000e+03   7.9888930e+00   4.0675000e-02  -9.7580000e-03  -5.1500000e-03   2.5100000e-04   2.5200000e-04  -2.5100000e-04
   2.0370000e+03   7.9927900e+00   6.9725000e-02  -9.7430000e-03  -1.5450000e-02   2.5100000e-04   2.5200000e-04  -2.5100000e-04
   2.0380000e+03   7.9967150e+00   4.6467000e-02   2.4475000e-02   1.5450000e-02   2.5100000e-04   2.5200000e-04  -2.5100000e-04
   2.0390000e+03   8.0006420e+00   3.4873000e-02  -2.4431000e-02  -2.0600000e-02   2.5100000e-04   2.5200000e-04  -2.5100000e-04
   2.0400000e+03   8.0045680e+00   4.0670000e-02   2.2000000e-05  -3.0900000e-02   2.5100000e-04   2.5200000e-04  -2.5100000e-04
   2.0410000e+03   8.0084980e+00   8.1345000e-02  -9.7360000e-03  -6.1800000e-02   2.5100000e-04   2.5200000e-04  -2.5100000e-04
   2.0420000e+03   8.0124200e+00   4.0646000e-02   4.4032000e-02  -3.6050000e-02   2.5100000e-04   2.5200000e-04  -2.5100000e-04
   2.0430000e+03   8.0163440e+00   3.4842000e-02   3.4249000e-02  -6.1800000e-02   2.5100000e-04   2.5200000e-04  -2.5100000e-04
   2.0440000e+03   8.0202700e+00   2.9029000e-02   3.9136000e-02  -5.1500000e-02   2.5100000e-04   2.5200000e-04  -2.5100000e-04
   2.0450000e+03   8.0241970e+00   5.8105000e-02  -9.7490000e-03  -1.5450000e-02   2.5100000e-04   2.5200000e-04  -2.5100000e-04
   2.0460000e+03   8.0281200e+00   2.9040000e-02   1.9576000e-02  -2.5750000e-02   2.5100000e-04   2.5200000e-04  -2.5100000e-04
   2.0470000e+03   8.0320460e+00  -1.1604000e-02  -2.9346000e-02  -2.0600000e-02   2.5100000e-04   2.5200000e-04  -2.5100000e-04
   2.0480000e+03   8.0359720e+00   5.2293000e-02  -4.8620000e-03  -4.6350000e-02   2.5100000e-04   2.5200000e-04  -2.5100000e-04
   2.0490000e+03   8.0398980e+00   4.0670000e-02   2.2000000e-05  -3.6050000e-02   2.5100000e-04   2.5200000e-04  -2.5100000e-04
   2.0500000e+03   8.0438240e+00   1.7420000e-02   1.9569000e-02  -1.1330000e-01   2.5100000e-04   2.5200000e-04  -2.5100000e-04
   2.0510000e+03   8.0477500e+00  -1.0000000e-05   1.9560000e-02  -4.1200000e-02   2.5100000e-04   2.5200000e-04  -2.5100000e-04
   2.0520000e+03   8.0516740e+00   5.8080000e-02   3.9150000e-02  -6.6950000e-02   2.5100000e-04   2.5200000e-04  -2.5100000e-04
   2.0530000e+03   8.0556010e+00   4.6457000e-02   4.4034000e-02  -7.7250000e-02   2.5100000e-04   2.5200000e-04  -2.5100000e-04
   2.0540000e+03   8.0595270e+00   5.8092000e-02   1.4700000e-02  -2.5750000e-02   2.5100000e-04   2.5200000e-04  -2.5100000e-04
   2.0550000e+03   8.0634530e+00   1.7443000e-02  -2.4441000e-02  -5.6650000e-02   2.5100000e-04   2.5200000e-04  -2.5100000e-04
   2.0560000e+03   8.0673780e+00   6.3894000e-02   2.9374000e-02  -2.5750000e-02   2.5100000e-04   2.5200000e-04  -2.5100000e-04
   2.0570000e+03   8.0713030e+00   5.7860000e-03   4.4013000e-02   5.1500000e-03   2.5100000e-04   2.5200000e-04  -2.5100000e-04
   2.0580000e+03   8.0752310e+00   4.6477000e-02   4.9150000e-03   0.0000000e+00   2.5100000e-04   2.5200000e-04  -2.5100000e-04
   2.0590000e+03   8.0791560e+00   1.7420000e-02   1.9569000e-02   2.0600000e-02   2.5100000e-04   2.5200000e-04  -2.5100000e-04
   2.0600000e+03   8.0830810e+00   9.2955000e-02   9.8300000e-03  -2.5750000e-02   2.5100000e-04   2.5200000e-04  -2.5100000e-04
   2.0610000e+03   8.0870060e+00   2.3240000e-02   1.2000000e-05  -2.5750000e-02   2.5100000e-04   2.5200000e-04  -2.5100000e-04
   2.0620000e+03   8.0909310e+00   2.9045000e-02   9.7960000e-03  -8.2400000e-02   2.5100000e-04   2.5200000e-04  -2.5100000e-04
   2.0630000e+03   8.0948570e+00   2.3240000e-02   1.2000000e-05  -8.7550000e-02   2.5100000e-04   2.5200000e-04  -2.5100000e-04
   2.0640000e+03   8.0987830e+00   9.8757000e-02   2.4503000e-02  -3.6050000e-02   2.5100000e-04   2.5200000e-04  -2.5100000e-04
   2.0650000e+03   8.1027100e+00  -3.1000000e-05   5.8680000e-02  -2.5750000e-02   2.5100000e-04   2.5200000e-04  -2.5100000e-04
   2.0660000e+03   8.1066350e+00   2.9021000e-02   5.3806000e-02  -1.0300000e-02   2.5100000e-04   2.5200000e-04  -2.5100000e-04
   2.0670000e+03   8.1105590e+00   5.7920000e-03   3.4233000e-02   1.0300000e-02   2.5100000e-04   2.5200000e-04  -2.5100000e-04
   2.0680000e+03   8.1144860e+00   4.6475000e-02   9.8050000e-03  -5.1500000e-02   2.5100000e-04   2.5200000e-04  -2.5100000e-04
   2.0690000e+03   8.1184120e+00   1.7435000e-02  -9.7710000e-03  -3.6050000e-02   2.5100000e-04   2.5200000e-04  -2.5100000e-04
   2.0700000e+03   8.1223370e+00   2.3258000e-02  -3.4218000e-02  -3.0900000e-02   2.5100000e-04   2.5200000e-04  -2.5100000e-04
   2.0710000e+03   8.1262640e+00   1.7430000e-02   9.0000000e-06  -7.2100000e-02   2.5100000e-04   2.5200000e-04  -2.5100000e-04
   2.0720000e+03   8.1301890e+00   5.2290000e-02   2.8000000e-05  -1.5450000e-02   2.5100000e-04   2.5200000e-04  -2.5100000e-04
   2.0730000e+03   8.1341140e+00   2.3219000e-02   3.9132000e-02  -2.0600000e-02   2.5100000e-04   2.5200000e-04  -2.5100000e-04
   2.0740000e+03   8.1380410e+00   2.3232000e-02   1.4682000e-02  -1.0815000e-01   2.5100000e-04   2.5200000e-04  -2.5100000e-04
   2.0750000e+03   8.1419660e+00   1.7412000e-02   3.4239000e-02  -3.0900000e-02   2.5100000e-04   2.5200000e-04  -2.5100000e-04
   2.0760000e+03   8.1458900e+00   5.8100000e-02   3.0000000e-05  -5.1500000e-02   2.5100000e-04   2.5200000e-04  -2.5100000e-04
   2.0770000e+03   8.1498160e+00   1.1597000e-02   4.4016000e-02  -2.5750000e-02   2.5100000e-04   2.5200000e-04  -2.5100000e-04
   2.0780000e+03   8.1537430e+00  -1.1630000e-02   1.9554000e-02  -2.0600000e-02   2.5100000e-04   2.5200000e-04  -2.5100000e-04
   2.0790000e+03   8.1576680e+00   1.7404000e-02   4.8909000e-02   3.6050000e-02   2.5100000e-04   2.5200000e-04  -2.5100000e-04
   2.0800000e+03   8.1615930e+00   2.3209000e-02   5.8692000e-02  -5.1500000e-02   2.5100000e-04   2.5200000e-04  -2.5100000e-04
   2.0810000e+03   8.1655190e+00   2.9034000e-02   2.9356000e-02  -3.6050000e-02   2.5100000e-04   2.5200000e-04  -2.5100000e-04
   2.0820000e+03   8.1694450e+00  -1.1620000e-02  -6.0000000e-06  -2.0600000e-02   2.5100000e-04   2.5200000e-04  -2.5100000e-04
   2.0830000e+03   8.1733700e+00   2.3224000e-02   2.9352000e-02  -6.6950000e-02   2.5100000e-04   2.5200000e-04  -2.5100000e-04
   2.0840000e+03   8.1772980e+00   2.3261000e-02  -3.9108000e-02  -5.1500000e-02   2.5100000e-04   2.5200000e-04  -2.5100000e-04
   2.0850000e+03   8.1812230e+00   1.1610000e-02   1.9566000e-02  -8.7550000e-02   2.5100000e-04   2.5200000e-04  -2.5100000e-04
   2.0860000e+03   8.1851480e+00   1.0000000e-05  -1.9560000e-02   2.5750000e-02   2.5100000e-04   2.5200000e-04  -2.5100000e-04
   2.0870000e+03   8.1890750e+00   6.3892000e-02   3.4264000e-02  -4.6350000e-02   2.5100000e-04   2.5200000e-04  -2.5100000e-04
   2.0880000e+03   8.1930120e+00   3.4850000e-02   1.9579000e-02   2.5750000e-02   2.5100000e-04   2.5200000e-04  -2.5100000e-04
   2.0890000e+03   8.1969430e+00   5.7790000e-03   5.8683000e-02  -2.5750000e-02   2.5100000e-04   2.5200000e-04  -2.5100000e-04
   2.0900000e+03   8.2008500e+00  -1.1630000e-02   1.9554000e-02   2.0600000e-02   2.5100000e-04   2.5200000e-04  -2.5100000e-04
   2.0910000e+03   8.2047750e+00   5.2282000e-02   1.4698000e-02   1.5450000e-02   2.5100000e-04   2.5200000e-04  -2.5100000e-04
   2.0920000e+03   8.2087010e+00   2.3240000e-02   1.2000000e-05  -3.0900000e-02   2.5100000e-04   2.5200000e-04  -2.5100000e-04
   2.0930000e+03   8.2126260e+00   1.1594000e-02   4.8906000e-02  -2.5750000e-02   2.5100000e-04   2.5200000e-04  -2.5100000e-04
   2.0940000e+03   8.2165530e+00  -1.1620000e-02  -6.0000000e-06  -5.6650000e-02   2.5100000e-04   2.5200000e-04  -2.5100000e-04
   2.0950000e+03   8.2204780e+00   5.8103000e-02  -4.8590000e-03  -1.0300000e-02   2.5100000e-04   2.5200000e-04  -2.5100000e-04
   2.0960000e+03   8.2244030e+00   2.3230000e-02   1.9572000e-02  -5.6650000e-02   2.5100000e-04   2.5200000e-04  -2.5100000e-04
   2.0970000e+03   8.2283300e+00   2.3260000e-02  -3.9108000e-02  -1.0300000e-02   2.5100000e-04   2.5200000e-04  -2.5100000e-04
   2.0980000e+03   8.2322560e+00  -1.7440000e-02   1.9551000e-02   1.0300000e-02   2.5100000e-04   2.5200000e-04  -2.5100000e-04
   2.0990000e+03   8.2361800e+00   8.7153000e-02  -4.8450000e-03  -5.1500000e-02   2.5100000e-04   2.5200000e-04  -2.5100000e-04
   2.1000000e+03   8.2401080e+00   1.7420000e-02   1.9569000e-02  -5.1500000e-03   2.5100000e-04   2.5200000e-04  -2.5100000e-04
   2.1010000e+03   8.2440340e+00   3.4847000e-02   2.4468000e-02   5.1500000e-03   2.5100000e-04   2.5200000e-04  -2.5100000e-04
   2.1020000e+03   8.2479580e+00   6.3900000e-02   1.9594000e-02  -3.0900000e-02   2.5100000e-04   2.5200000e-04  -2.5100000e-04
   2.1030000e+03   8.2518840e+00   5.2269000e-02   3.9148000e-02  -8.7550000e-02   2.5100000e-04   2.5200000e-04  -2.5100000e-04
   2.1040000e+03   8.2558100e+00  -1.0000000e-05   1.9560000e-02  -5.1500000e-02   2.5100000e-04   2.5200000e-04  -2.5100000e-04
   2.1050000e+03   8.2597340e+00   1.1633000e-02  -2.4444000e-02  -5.1500000e-02   2.5100000e-04   2.5200000e-04  -2.5100000e-04
   2.1060000e+03   8.2636590e+00   3.4860000e-02   1.9000000e-05  -7.2100000e-02   2.5100000e-04   2.5200000e-04  -2.5100000e-04
   2.1070000e+03   8.2675860e+00   6.9736000e-02  -2.9303000e-02   1.5450000e-02   2.5100000e-04   2.5200000e-04  -2.5100000e-04
   2.1080000e+03   8.2715120e+00  -5.8000000e-03  -1.9563000e-02  -6.6950000e-02   2.5100000e-04   2.5200000e-04  -2.5100000e-04
   2.1090000e+03   8.2754370e+00   2.9053000e-02  -4.8740000e-03   1.0300000e-02   2.5100000e-04   2.5200000e-04  -2.5100000e-04
   2.1100000e+03   8.2793640e+00   4.6470000e-02   1.9585000e-02  -5.1500000e-03   2.5100000e-04   2.5200000e-04  -2.5100000e-04
   2.1110000e+03   8.2832890e+00   6.9712000e-02   1.4707000e-02  -2.0600000e-02   2.5100000e-04   2.5200000e-04  -2.5100000e-04
   2.1120000e+03   8.2872140e+00   1.1617000e-02   4.8960000e-03  -2.5750000e-02   2.5100000e-04   2.5200000e-04  -2.5100000e-04
   2.1130000e+03   8.2911410e+00   1.7422000e-02   1.4679000e-02   0.0000000e+00   2.5100000e-04   2.5200000e-04  -2.5100000e-04
   2.1140000e+03   8.2950670e+00   5.2282000e-02   1.4698000e-02  -3.6050000e-02   2.5100000e-04   2.5200000e-04  -2.5100000e-04
   2.1150000e+03   8.2989920e+00   7.5533000e-02  -4.8500000e-03  -6.6950000e-02   2.5100000e-04   2.5200000e-04  -2.5100000e-04
   2.1160000e+03   8.3029170e+00  -5.8340000e-03   4.4007000e-02  -2.5750000e-02   2.5100000e-04   2.5200000e-04  -2.5100000e-04
   2.1170000e+03   8.3068430e+00   4.6493000e-02  -2.4425000e-02  -4.1200000e-02   2.5100000e-04   2.5200000e-04  -2.5100000e-04
   2.1180000e+03   8.3107700e+00   2.9047000e-02   4.9060000e-03  -5.1500000e-02   2.5100000e-04   2.5200000e-04  -2.5100000e-04
   2.1190000e+03   8.3146930e+00   8.1337000e-02   4.9320000e-03   1.0300000e-02   2.5100000e-04   2.5200000e-04  -2.5100000e-04
   2.1200000e+03   8.3186190e+00  -2.9032000e-02  -3.4245000e-02  -2.0600000e-02   2.5100000e-04   2.5200000e-04  -2.5100000e-04
   2.1210000e+03   8.3225450e+00   6.3902000e-02   1.4703000e-02  -2.0600000e-02   2.5100000e-04   2.5200000e-04  -2.5100000e-04
   2.1220000e+03   8.3264710e+00   4.6483000e-02  -4.8660000e-03  -3.0900000e-02   2.5100000e-04   2.5200000e-04  -2.5100000e-04
   2.1230000e+03   8.3303970e+00   5.8020000e-03   1.4673000e-02  -3.0900000e-02   2.5100000e-04   2.5200000e-04  -2.5100000e-04
   2.1240000e+03   8.3343230e+00  -1.8000000e-05   3.4230000e-02  -9.7850000e-02   2.5100000e-04   2.5200000e-04  -2.5100000e-04
   2.1250000e+03   8.3382470e+00   5.2293000e-02  -4.8620000e-03  -2.0600000e-02   2.5100000e-04   2.5200000e-04  -2.5100000e-04
   2.1260000e+03   8.3421740e+00   6.3886000e-02   4.4044000e-02  -3.0900000e-02   2.5100000e-04   2.5200000e-04  -2.5100000e-04
   2.1270000e+03   8.3461000e+00  -5.7920000e-03  -3.4233000e-02  -9.7850000e-02   2.5100000e-04   2.5200000e-04  -2.5100000e-04
   2.1280000e+03   8.3500250e+00   1.3000000e-05  -2.4450000e-02  -4.1200000e-02   2.5100000e-04   2.5200000e-04  -2.5100000e-04
   2.1290000e+03   8.3539520e+00   4.6456000e-02   4.4035000e-02  -2.5750000e-02   2.5100000e-04   2.5200000e-04  -2.5100000e-04
   2.1300000e+03   8.3578770e+00   6.3913000e-02  -4.8560000e-03  -2.5750000e-02   2.5100000e-04   2.5200000e-04  -2.5100000e-04
   2.1310000e+03   8.3618020e+00   5.7840000e-03   4.8903000e-02  -3.0900000e-02   2.5100000e-04   2.5200000e-04  -2.5100000e-04
   2.1320000e+03   8.3657280e+00   1.1612000e-02   1.4676000e-02   2.5750000e-02   2.5100000e-04   2.5200000e-04  -2.5100000e-04
   2.1330000e+03   8.3696540e+00   5.2282000e-02   1.4698000e-02  -7.7250000e-02   2.5100000e-04   2.5200000e-04  -2.5100000e-04
   2.1340000e+03   8.3735780e+00   7.5512000e-02   3.4270000e-02  -1.0300000e-02   2.5100000e-04   2.5200000e-04  -2.5100000e-04
   2.1350000e+03   8.3775140e+00  -2.9060000e-02   1.9544000e-02  -4.6350000e-02   2.5100000e-04   2.5200000e-04  -2.5100000e-04
   2.1360000e+03   8.3814310e+00   4.0657000e-02   2.4472000e-02  -9.7850000e-02   2.5100000e-04   2.5200000e-04  -2.5100000e-04
   2.1370000e+03   8.3853560e+00   5.2272000e-02   3.4258000e-02  -8.7550000e-02   2.5100000e-04   2.5200000e-04  -2.5100000e-04
   2.1380000e+03   8.3892820e+00  -1.1628000e-02   1.4664000e-02  -7.7250000e-02   2.5100000e-04   2.5200000e-04  -2.5100000e-04
   2.1390000e+03   8.3932350e+00  -1.7472000e-02   7.8231000e-02  -5.1500000e-03   2.5100000e-04   2.5200000e-04  -2.5100000e-04
   2.1400000e+03   8.3971310e+00   6.3913000e-02  -4.8560000e-03  -4.6350000e-02   2.5100000e-04   2.5200000e-04  -2.5100000e-04
   2.1410000e+03   8.4010570e+00   6.3897000e-02   2.4483000e-02   0.0000000e+00   2.5100000e-04   2.5200000e-04  -2.5100000e-04
   2.1420000e+03   8.4049840e+00   1.7427000e-02   4.8990000e-03  -4.6350000e-02   2.5100000e-04   2.5200000e-04  -2.5100000e-04
   2.1430000e+03   8.4089100e+00  -5.0000000e-06   9.7800000e-03  -4.6350000e-02   2.5100000e-04   2.5200000e-04  -2.5100000e-04
   2.1440000e+03   8.4128350e+00   6.3915000e-02  -9.7470000e-03   1.5450000e-02   2.5100000e-04   2.5200000e-04  -2.5100000e-04
   2.1450000e+03   8.4167610e+00   5.2280000e-02   1.9587000e-02  -4.6350000e-02   2.5100000e-04   2.5200000e-04  -2.5100000e-04
   2.1460000e+03   8.4206880e+00   1.7412000e-02   3.4239000e-02  -2.5750000e-02   2.5100000e-04   2.5200000e-04  -2.5100000e-04
   2.1470000e+03   8.4246140e+00   1.1589000e-02   5.8686000e-02  -4.6350000e-02   2.5100000e-04   2.5200000e-04  -2.5100000e-04
   2.1480000e+03   8.4285370e+00   6.3900000e-02   1.9594000e-02   1.5450000e-02   2.5100000e-04   2.5200000e-04  -2.5100000e-04
   2.1490000e+03   8.4324630e+00   4.6449000e-02   5.8705000e-02  -5.1500000e-02   2.5100000e-04   2.5200000e-04  -2.5100000e-04
   2.1500000e+03   8.4363900e+00  -5.8260000e-03   2.9337000e-02  -1.5450000e-02   2.5100000e-04   2.5200000e-04  -2.5100000e-04
   2.1510000e+03   8.4403140e+00  -5.8150000e-03   9.7770000e-03  -2.5750000e-02   2.5100000e-04   2.5200000e-04  -2.5100000e-04
   2.1520000e+03   8.4442410e+00   4.0652000e-02   3.4252000e-02  -3.6050000e-02   2.5100000e-04   2.5200000e-04  -2.5100000e-04
   2.1530000e+03   8.4481660e+00   6.3910000e-02   3.4000000e-05  -1.0300000e-02   2.5100000e-04   2.5200000e-04  -2.5100000e-04
   2.1540000e+03   8.4520910e+00   1.7412000e-02   3.4239000e-02  -5.1500000e-02   2.5100000e-04   2.5200000e-04  -2.5100000e-04
   2.1550000e+03   8.4560170e+00   3.4852000e-02   1.4689000e-02  -4.6350000e-02   2.5100000e-04   2.5200000e-04  -2.5100000e-04
   2.1560000e+03   8.4599430e+00   4.0665000e-02   9.8020000e-03  -7.7250000e-02   2.5100000e-04   2.5200000e-04  -2.5100000e-04
   2.1570000e+03   8.4638680e+00   1.1589000e-02   5.8686000e-02  -1.0815000e-01   2.5100000e-04   2.5200000e-04  -2.5100000e-04
   2.1580000e+03   8.4677950e+00  -5.8150000e-03   9.7770000e-03  -6.1800000e-02   2.5100000e-04   2.5200000e-04  -2.5100000e-04
   2.1590000e+03   8.4717210e+00  -3.1000000e-05   5.8680000e-02  -5.6650000e-02   2.5100000e-04   2.5200000e-04  -2.5100000e-04
   2.1600000e+03   8.4756460e+00   1.7409000e-02   3.9129000e-02   5.1500000e-03   2.5100000e-04   2.5200000e-04  -2.5100000e-04
   2.1610000e+03   8.4795720e+00  -5.8260000e-03   2.9337000e-02  -7.7250000e-02   2.5100000e-04   2.5200000e-04  -2.5100000e-04
   2.1620000e+03   8.4834980e+00   1.7399000e-02   5.8689000e-02   1.0300000e-02   2.5100000e-04   2.5200000e-04  -2.5100000e-04
   2.1630000e+03   8.4874220e+00   1.1612000e-02   1.4676000e-02  -5.1500000e-03   2.5100000e-04   2.5200000e-04  -2.5100000e-04
   2.1640000e+03   8.4913480e+00   4.0667000e-02   4.9110000e-03   3.0900000e-02   2.5100000e-04   2.5200000e-04  -2.5100000e-04
   2.1650000e+03   8.4952750e+00   3.4863000e-02  -4.8720000e-03  -7.2100000e-02   2.5100000e-04   2.5200000e-04  -2.5100000e-04
   2.1660000e+03   8.4992000e+00  -5.8130000e-03   4.8870000e-03  -5.1500000e-03   2.5100000e-04   2.5200000e-04  -2.5100000e-04
   2.1670000e+03   8.5031260e+00   1.1612000e-02   1.4676000e-02  -3.0900000e-02   2.5100000e-04   2.5200000e-04  -2.5100000e-04
   2.1680000e+03   8.5070510e+00   4.0652000e-02   3.4252000e-02  -6.6950000e-02   2.5100000e-04   2.5200000e-04  -2.5100000e-04
   2.1690000e+03   8.5109770e+00   3.0000000e-06  -4.8900000e-03  -2.0600000e-02   2.5100000e-04   2.5200000e-04  -2.5100000e-04
   2.1700000e+03   8.5149020e+00  -5.8520000e-03   7.8237000e-02  -6.1800000e-02   2.5100000e-04   2.5200000e-04  -2.5100000e-04
   2.1710000e+03   8.5188280e+00   1.1612000e-02   1.4676000e-02   2.0600000e-02   2.5100000e-04   2.5200000e-04  -2.5100000e-04
   2.1720000e+03   8.5227540e+00   4.0644000e-02   4.8922000e-02  -5.1500000e-03   2.5100000e-04   2.5200000e-04  -2.5100000e-04
   2.1730000e+03   8.5266790e+00  -1.1628000e-02   1.4664000e-02   0.0000000e+00   2.5100000e-04   2.5200000e-04  -2.5100000e-04
   2.1740000e+03   8.5306050e+00   1.1596000e-02   4.4016000e-02   1.0300000e-02   2.5100000e-04   2.5200000e-04  -2.5100000e-04
   2.1750000e+03   8.5345310e+00   3.4842000e-02   3.4249000e-02  -1.0300000e-02   2.5100000e-04   2.5200000e-04  -2.5100000e-04
   2.1760000e+03   8.5384580e+00   1.1620000e-02   6.0000000e-06  -3.6050000e-02   2.5100000e-04   2.5200000e-04  -2.5100000e-04
   2.1770000e+03   8.5423810e+00   8.0000000e-06  -1.4670000e-02  -7.2100000e-02   2.5100000e-04   2.5200000e-04  -2.5100000e-04
   2.1780000e+03   8.5463070e+00   1.1594000e-02   4.8906000e-02  -1.0300000e-02   2.5100000e-04   2.5200000e-04  -2.5100000e-04
   2.1790000e+03   8.5502330e+00   5.8110000e-02  -1.9529000e-02  -2.5750000e-02   2.5100000e-04   2.5200000e-04  -2.5100000e-04
   2.1800000e+03   8.5541580e+00   1.1604000e-02   2.9346000e-02  -8.2400000e-02   2.5100000e-04   2.5200000e-04  -2.5100000e-04
   2.1810000e+03   8.5580840e+00   1.1617000e-02   4.8960000e-03   2.0600000e-02   2.5100000e-04   2.5200000e-04  -2.5100000e-04
   2.1820000e+03   8.5620240e+00   0.0000000e+00   0.0000000e+00   2.5750000e-02   2.5100000e-04   2.5200000e-04  -2.5100000e-04
   2.1830000e+03   8.5659350e+00   3.4852000e-02   1.4689000e-02   0.0000000e+00   2.5100000e-04   2.5200000e-04  -2.5100000e-04
   2.1840000e+03   8.5698610e+00   1.1604000e-02   2.9346000e-02  -4.1200000e-02   2.5100000e-04   2.5200000e-04  -2.5100000e-04
   2.1850000e+03   8.5737880e+00   1.1589000e-02   5.8686000e-02   3.0900000e-02   2.5100000e-04   2.5200000e-04  -2.5100000e-04
   2.1860000e+03   8.5777130e+00   2.3235000e-02   9.7920000e-03  -8.2400000e-02   2.5100000e-04   2.5200000e-04  -2.5100000e-04
   2.1870000e+03   8.5816390e+00   5.8095000e-02   9.8100000e-03   5.1500000e-03   2.5100000e-04   2.5200000e-04  -2.5100000e-04
   2.1880000e+03   8.5855650e+00  -5.0000000e-06   9.7800000e-03  -4.1200000e-02   2.5100000e-04   2.5200000e-04  -2.5100000e-04
   2.1890000e+03   8.5894910e+00   1.1628000e-02  -1.4664000e-02  -8.2400000e-02   2.5100000e-04   2.5200000e-04  -2.5100000e-04
   2.1900000e+03   8.5934160e+00   1.1633000e-02  -2.4444000e-02  -5.6650000e-02   2.5100000e-04   2.5200000e-04  -2.5100000e-04
   2.1910000e+03   8.5973410e+00   2.3240000e-02   1.2000000e-05  -2.0600000e-02   2.5100000e-04   2.5200000e-04  -2.5100000e-04
   2.1920000e+03   8.6012650e+00   1.1620000e-02   6.0000000e-06  -1.5450000e-02   2.5100000e-04   2.5200000e-04  -2.5100000e-04
   2.1930000e+03   8.6051920e+00   2.3224000e-02   2.9352000e-02  -4.6350000e-02   2.5100000e-04   2.5200000e-04  -2.5100000e-04
   2.1940000e+03   8.6091180e+00   1.1633000e-02  -2.4444000e-02   2.0600000e-02   2.5100000e-04   2.5200000e-04  -2.5100000e-04
   2.1950000e+03   8.6130440e+00   4.0662000e-02   1.4692000e-02  -4.1200000e-02   2.5100000e-04   2.5200000e-04  -2.5100000e-04
   2.1960000e+03   8.6169700e+00   2.3243000e-02  -4.8780000e-03  -3.6050000e-02   2.5100000e-04   2.5200000e-04  -2.5100000e-04
   2.1970000e+03   8.6208950e+00   4.6488000e-02  -1.4645000e-02   5.1500000e-03   2.5100000e-04   2.5200000e-04  -2.5100000e-04
   2.1980000e+03   8.6248210e+00   2.3224000e-02   2.9352000e-02  -7.7250000e-02   2.5100000e-04   2.5200000e-04  -2.5100000e-04
   2.1990000e+03   8.6287470e+00   6.3884000e-02   4.8934000e-02  -1.5450000e-02   2.5100000e-04   2.5200000e-04  -2.5100000e-04
   2.2000000e+03   8.6326720e+00   3.4855000e-02   9.7990000e-03  -2.0600000e-02   2.5100000e-04   2.5200000e-04  -2.5100000e-04
   2.2010000e+03   8.6365980e+00   2.3232000e-02   1.4682000e-02  -3.6050000e-02   2.5100000e-04   2.5200000e-04  -2.5100000e-04
   2.2020000e+03   8.6405240e+00   3.4873000e-02  -2.4431000e-02  -3.6050000e-02   2.5100000e-04   2.5200000e-04  -2.5100000e-04
   2.2030000e+03   8.6444490e+00   7.5527000e-02   4.9300000e-03  -1.0300000e-02   2.5100000e-04   2.5200000e-04  -2.5100000e-04
   2.2040000e+03   8.6483750e+00   2.3243000e-02  -4.8780000e-03  -1.0300000e-02   2.5100000e-04   2.5200000e-04  -2.5100000e-04
   2.2050000e+03   8.6523020e+00   1.7422000e-02   1.4679000e-02  -6.1800000e-02   2.5100000e-04   2.5200000e-04  -2.5100000e-04
   2.2060000e+03   8.6562250e+00   2.3230000e-02   1.9572000e-02   2.0600000e-02   2.5100000e-04   2.5200000e-04  -2.5100000e-04
   2.2070000e+03   8.6601510e+00   7.5509000e-02   3.9160000e-02  -5.1500000e-02   2.5100000e-04   2.5200000e-04  -2.5100000e-04
   2.2080000e+03   8.6640770e+00   2.3227000e-02   2.4462000e-02  -4.6350000e-02   2.5100000e-04   2.5200000e-04  -2.5100000e-04
   2.2090000e+03   8.6680020e+00  -1.5000000e-05   2.9340000e-02  -8.7550000e-02   2.5100000e-04   2.5200000e-04  -2.5100000e-04
   2.2100000e+03   8.6719280e+00   7.5538000e-02  -1.4631000e-02  -8.7550000e-02   2.5100000e-04   2.5200000e-04  -2.5100000e-04
   2.2110000e+03   8.6758540e+00   4.6470000e-02   1.9584000e-02  -6.1800000e-02   2.5100000e-04   2.5200000e-04  -2.5100000e-04
   2.2120000e+03   8.6797790e+00   1.7445000e-02  -2.9331000e-02  -5.1500000e-02   2.5100000e-04   2.5200000e-04  -2.5100000e-04
   2.2130000e+03   8.6837050e+00   1.7425000e-02   9.7890000e-03  -2.5750000e-02   2.5100000e-04   2.5200000e-04  -2.5100000e-04
   2.2140000e+03   8.6876310e+00   8.7153000e-02  -4.8430000e-03  -6.1800000e-02   2.5100000e-04   2.5200000e-04  -2.5100000e-04
   2.2150000e+03   8.6915570e+00   4.6477000e-02   4.9150000e-03   5.1500000e-03   2.5100000e-04   2.5200000e-04  -2.5100000e-04
   2.2160000e+03   8.6954840e+00   4.0678000e-02  -1.4648000e-02  -1.5450000e-02   2.5100000e-04   2.5200000e-04  -2.5100000e-04
   2.2170000e+03   8.6994090e+00   2.3253000e-02  -2.4438000e-02   0.0000000e+00   2.5100000e-04   2.5200000e-04  -2.5100000e-04
   2.2180000e+03   8.7033340e+00   7.5520000e-02   1.9600000e-02   1.5450000e-02   2.5100000e-04   2.5200000e-04  -2.5100000e-04
   2.2190000e+03   8.7072590e+00   2.9037000e-02   2.4466000e-02  -5.1500000e-02   2.5100000e-04   2.5200000e-04  -2.5100000e-04
   2.2200000e+03   8.7111850e+00   3.4826000e-02   6.3589000e-02  -5.1500000e-02   2.5100000e-04   2.5200000e-04  -2.5100000e-04
   2.2210000e+03   8.7151100e+00   2.9024000e-02   4.8916000e-02  -5.6650000e-02   2.5100000e-04   2.5200000e-04  -2.5100000e-04
   2.2220000e+03   8.7190360e+00   7.5506000e-02   4.4050000e-02  -1.0300000e-02   2.5100000e-04   2.5200000e-04  -2.5100000e-04
   2.2230000e+03   8.7229620e+00   4.6470000e-02   1.9585000e-02  -7.7250000e-02   2.5100000e-04   2.5200000e-04  -2.5100000e-04
   2.2240000e+03   8.7268880e+00   1.7430000e-02   9.0000000e-06  -6.6950000e-02   2.5100000e-04   2.5200000e-04  -2.5100000e-04
   2.2250000e+03   8.7308140e+00   1.7435000e-02  -9.7710000e-03  -1.0300000e-02   2.5100000e-04   2.5200000e-04  -2.5100000e-04
   2.2260000e+03   8.7347390e+00   6.3900000e-02   1.9594000e-02  -2.5750000e-02   2.5100000e-04   2.5200000e-04  -2.5100000e-04
   2.2270000e+03   8.7386650e+00  -1.7440000e-02   1.9551000e-02  -2.5750000e-02   2.5100000e-04   2.5200000e-04  -2.5100000e-04
   2.2280000e+03   8.7425910e+00   1.7414000e-02   2.9349000e-02  -1.5450000e-02   2.5100000e-04   2.5200000e-04  -2.5100000e-04
   2.2290000e+03   8.7465160e+00   3.4847000e-02   2.4469000e-02  -6.1800000e-02   2.5100000e-04   2.5200000e-04  -2.5100000e-04
   2.2300000e+03   8.7504420e+00   5.2277000e-02   2.4478000e-02  -1.0815000e-01   2.5100000e-04   2.5200000e-04  -2.5100000e-04
   2.2310000e+03   8.7543680e+00  -1.1643000e-02   4.4004000e-02  -6.1800000e-02   2.5100000e-04   2.5200000e-04  -2.5100000e-04
   2.2320000e+03   8.7582930e+00   2.9019000e-02   5.8695000e-02  -3.6050000e-02   2.5100000e-04   2.5200000e-04  -2.5100000e-04
   2.2330000e+03   8.7622180e+00   1.1620000e-02   6.0000000e-06  -6.6950000e-02   2.5100000e-04   2.5200000e-04  -2.5100000e-04
   2.2340000e+03   8.7661460e+00   8.1330000e-02   1.9602000e-02   1.5450000e-02   2.5100000e-04   2.5200000e-04  -2.5100000e-04
   2.2350000e+03   8.7700710e+00  -1.7443000e-02   2.4441000e-02  -8.7550000e-02   2.5100000e-04   2.5200000e-04  -2.5100000e-04
   2.2360000e+03   8.7739940e+00   2.9045000e-02   9.7960000e-03  -1.0300000e-02   2.5100000e-04   2.5200000e-04  -2.5100000e-04
   2.2370000e+03   8.7779210e+00   4.6480000e-02   2.5000000e-05  -1.0300000e-02   2.5100000e-04   2.5200000e-04  -2.5100000e-04
   2.2380000e+03   8.7818470e+00   8.1335000e-02   9.8230000e-03  -5.1500000e-03   2.5100000e-04   2.5200000e-04  -2.5100000e-04
   2.2390000e+03   8.7857720e+00   8.0000000e-06  -1.4670000e-02  -8.2400000e-02   2.5100000e-04   2.5200000e-04  -2.5100000e-04
   2.2400000e+03   8.7896980e+00   1.7422000e-02   1.4679000e-02  -2.5750000e-02   2.5100000e-04   2.5200000e-04  -2.5100000e-04
   2.2410000e+03   8.7936230e+00   3.4850000e-02   1.9579000e-02  -2.0600000e-02   2.5100000e-04   2.5200000e-04  -2.5100000e-04
   2.2420000e+03   8.7975790e+00   9.8749000e-02   3.9173000e-02  -9.7850000e-02   2.5100000e-04   2.5200000e-04  -2.5100000e-04
   2.2430000e+03   8.8014740e+00  -1.1630000e-02   1.9554000e-02  -5.1500000e-02   2.5100000e-04   2.5200000e-04  -2.5100000e-04
   2.2440000e+03   8.8054000e+00   3.4826000e-02   6.3589000e-02  -6.6950000e-02   2.5100000e-04   2.5200000e-04  -2.5100000e-04
   2.2450000e+03   8.8093270e+00   5.8100000e-02   3.1000000e-05  -3.6050000e-02   2.5100000e-04   2.5200000e-04  -2.5100000e-04
   2.2460000e+03   8.8132520e+00  -2.3253000e-02   2.4438000e-02  -1.5450000e-02   2.5100000e-04   2.5200000e-04  -2.5100000e-04
   2.2470000e+03   8.8171790e+00  -1.1610000e-02  -1.9566000e-02   2.0600000e-02   2.5100000e-04   2.5200000e-04  -2.5100000e-04
   2.2480000e+03   8.8211040e+00   2.9058000e-02  -1.4654000e-02  -4.6350000e-02   2.5100000e-04   2.5200000e-04  -2.5100000e-04
   2.2490000e+03   8.8250290e+00   5.8100000e-02   3.1000000e-05  -1.5450000e-02   2.5100000e-04   2.5200000e-04  -2.5100000e-04
   2.2500000e+03   8.8289550e+00  -5.8150000e-03   9.7770000e-03  -2.5750000e-02   2.5100000e-04   2.5200000e-04  -2.5100000e-04
   2.2510000e+03   8.8328800e+00  -1.1620000e-02  -6.0000000e-06  -6.1800000e-02   2.5100000e-04   2.5200000e-04  -2.5100000e-04
   2.2520000e+03   8.8368060e+00   1.1633000e-02  -2.4444000e-02  -2.5750000e-02   2.5100000e-04   2.5200000e-04  -2.5100000e-04
   2.2530000e+03   8.8407320e+00   5.8090000e-02   1.9591000e-02  -2.0600000e-02   2.5100000e-04   2.5200000e-04  -2.5100000e-04
   2.2540000e+03   8.8446580e+00  -5.8070000e-03  -4.8930000e-03  -2.0600000e-02   2.5100000e-04   2.5200000e-04  -2.5100000e-04
   2.2550000e+03   8.8485830e+00   1.1620000e-02   6.0000000e-06  -4.1200000e-02   2.5100000e-04   2.5200000e-04  -2.5100000e-04
   2.2560000e+03   8.8525090e+00   1.1605000e-02   2.9346000e-02   1.0300000e-02   2.5100000e-04   2.5200000e-04  -2.5100000e-04
   2.2570000e+03   8.8564350e+00   4.6470000e-02   1.9584000e-02  -1.5450000e-02   2.5100000e-04   2.5200000e-04  -2.5100000e-04
   2.2580000e+03   8.8603600e+00  -1.7453000e-02   4.4001000e-02  -4.1200000e-02   2.5100000e-04   2.5200000e-04  -2.5100000e-04
   2.2590000e+03   8.8642860e+00   1.7430000e-02   9.0000000e-06   2.0600000e-02   2.5100000e-04   2.5200000e-04  -2.5100000e-04
   2.2600000e+03   8.8682130e+00   1.1633000e-02  -2.4444000e-02  -7.7250000e-02   2.5100000e-04   2.5200000e-04  -2.5100000e-04
   2.2610000e+03   8.8721370e+00   3.4868000e-02  -1.4651000e-02  -1.0300000e-02   2.5100000e-04   2.5200000e-04  -2.5100000e-04
   2.2620000e+03   8.8760630e+00  -2.9034000e-02  -2.9356000e-02  -6.1800000e-02   2.5100000e-04   2.5200000e-04  -2.5100000e-04
   2.2630000e+03   8.8799960e+00   5.2300000e-02  -1.9532000e-02  -1.0815000e-01   2.5100000e-04   2.5200000e-04  -2.5100000e-04
   2.2640000e+03   8.8839130e+00   2.3243000e-02  -4.8780000e-03  -7.7250000e-02   2.5100000e-04   2.5200000e-04  -2.5100000e-04
   2.2650000e+03   8.8878380e+00   5.8090000e-02   1.9591000e-02  -2.0600000e-02   2.5100000e-04   2.5200000e-04  -2.5100000e-04
   2.2660000e+03   8.8917650e+00  -1.1625000e-02   9.7740000e-03  -1.5450000e-02   2.5100000e-04   2.5200000e-04  -2.5100000e-04
   2.2670000e+03   8.8956910e+00   5.2272000e-02   3.4258000e-02  -3.6050000e-02   2.5100000e-04   2.5200000e-04  -2.5100000e-04
   2.2680000e+03   8.8996160e+00   5.8070000e-03   4.8930000e-03   1.0300000e-02   2.5100000e-04   2.5200000e-04  -2.5100000e-04
   2.2690000e+03   8.9035420e+00   4.0652000e-02   3.4252000e-02  -3.0900000e-02   2.5100000e-04   2.5200000e-04  -2.5100000e-04
   2.2700000e+03   8.9074670e+00  -5.8020000e-03  -1.4673000e-02  -2.0600000e-02   2.5100000e-04   2.5200000e-04  -2.5100000e-04
   2.2710000e+03   8.9113930e+00   3.4842000e-02   3.4249000e-02   4.1200000e-02   2.5100000e-04   2.5200000e-04  -2.5100000e-04
   2.2720000e+03   8.9153190e+00   5.2303000e-02  -2.4422000e-02  -3.6050000e-02   2.5100000e-04   2.5200000e-04  -2.5100000e-04
   2.2730000e+03   8.9192460e+00   2.9042000e-02   1.4686000e-02  -5.1500000e-02   2.5100000e-04   2.5200000e-04  -2.5100000e-04
   2.2740000e+03   8.9231700e+00   0.0000000e+00   0.0000000e+00  -4.1200000e-02   2.5100000e-04   2.5200000e-04  -2.5100000e-04
   2.2750000e+03   8.9270960e+00   4.0675000e-02  -9.7580000e-03  -4.6350000e-02   2.5100000e-04   2.5200000e-04  -2.5100000e-04
   2.2760000e+03   8.9310200e+00   4.0683000e-02  -2.4428000e-02  -5.6650000e-02   2.5100000e-04   2.5200000e-04  -2.5100000e-04
   2.2770000e+03   8.9349480e+00   1.1623000e-02  -4.8840000e-03  -2.5750000e-02   2.5100000e-04   2.5200000e-04  -2.5100000e-04
   2.2780000e+03   8.9388730e+00   5.2282000e-02   1.4697000e-02   0.0000000e+00   2.5100000e-04   2.5200000e-04  -2.5100000e-04
   2.2790000e+03   8.9427990e+00   1.1605000e-02   2.9346000e-02  -4.6350000e-02   2.5100000e-04   2.5200000e-04  -2.5100000e-04
   2.2800000e+03   8.9467240e+00   7.5517000e-02   2.4489000e-02   5.1500000e-03   2.5100000e-04   2.5200000e-04  -2.5100000e-04
   2.2810000e+03   8.9506500e+00   1.1592000e-02   5.3796000e-02  -5.6650000e-02   2.5100000e-04   2.5200000e-04  -2.5100000e-04
   2.2820000e+03   8.9545760e+00   4.6485000e-02  -9.7550000e-03  -2.5750000e-02   2.5100000e-04   2.5200000e-04  -2.5100000e-04
   2.2830000e+03   8.9585020e+00   4.0675000e-02  -9.7580000e-03  -8.7550000e-02   2.5100000e-04   2.5200000e-04  -2.5100000e-04
   2.2840000e+03   8.9624270e+00   6.3926000e-02  -2.9306000e-02  -7.2100000e-02   2.5100000e-04   2.5200000e-04  -2.5100000e-04
   2.2850000e+03   8.9663520e+00   2.9055000e-02  -9.7640000e-03  -6.6950000e-02   2.5100000e-04   2.5200000e-04  -2.5100000e-04
   2.2860000e+03   8.9702790e+00   4.0678000e-02  -1.4648000e-02  -6.1800000e-02   2.5100000e-04   2.5200000e-04  -2.5100000e-04
   2.2870000e+03   8.9742040e+00   6.3913000e-02  -4.8560000e-03   5.1500000e-03   2.5100000e-04   2.5200000e-04  -2.5100000e-04
   2.2880000e+03   8.9781290e+00   6.3894000e-02   2.9374000e-02  -7.2100000e-02   2.5100000e-04   2.5200000e-04  -2.5100000e-04
   2.2890000e+03   8.9820570e+00   2.9034000e-02   2.9356000e-02  -1.0300000e-02   2.5100000e-04   2.5200000e-04  -2.5100000e-04
   2.2900000e+03   8.9859810e+00   5.8097000e-02   4.9210000e-03  -2.5750000e-02   2.5100000e-04   2.5200000e-04  -2.5100000e-04
   2.2910000e+03   8.9899060e+00   2.9032000e-02   3.4246000e-02  -2.5750000e-02   2.5100000e-04   2.5200000e-04  -2.5100000e-04
   2.2920000e+03   8.9938340e+00   6.3886000e-02   4.4044000e-02  -9.7850000e-02   2.5100000e-04   2.5200000e-04  -2.5100000e-04
   2.2930000e+03   8.9977590e+00   1.7422000e-02   1.4679000e-02  -3.6050000e-02   2.5100000e-04   2.5200000e-04  -2.5100000e-04
   2.2940000e+03   9.0016820e+00   4.0639000e-02   5.8702000e-02  -5.6650000e-02   2.5100000e-04   2.5200000e-04  -2.5100000e-04
   2.2950000e+03   9.0056080e+00   4.0662000e-02   1.4692000e-02  -7.7250000e-02   2.5100000e-04   2.5200000e-04  -2.5100000e-04
   2.2960000e+03   9.0095350e+00   6.3889000e-02   3.9154000e-02  -4.6350000e-02   2.5100000e-04   2.5200000e-04  -2.5100000e-04
   2.2970000e+03   9.0134610e+00  -1.1628000e-02   1.4664000e-02  -9.7850000e-02   2.5100000e-04   2.5200000e-04  -2.5100000e-04
   2.2980000e+03   9.0173850e+00   5.8100000e-02   3.1000000e-05  -3.6050000e-02   2.5100000e-04   2.5200000e-04  -2.5100000e-04
   2.2990000e+03   9.0213110e+00  -1.1623000e-02   4.8840000e-03  -2.5750000e-02   2.5100000e-04   2.5200000e-04  -2.5100000e-04
   2.3000000e+03   9.0252370e+00   5.2270000e-02   3.9147000e-02  -5.1500000e-03   2.5100000e-04   2.5200000e-04  -2.5100000e-04
   2.3010000e+03   9.0291640e+00  -1.1635000e-02   2.9334000e-02  -3.6050000e-02   2.5100000e-04   2.5200000e-04  -2.5100000e-04
   2.3020000e+03   9.0330900e+00   7.5504000e-02   4.8939000e-02  -5.1500000e-03   2.5100000e-04   2.5200000e-04  -2.5100000e-04
   2.3030000e+03   9.0370150e+00   1.7405000e-02   4.8909000e-02  -3.6050000e-02   2.5100000e-04   2.5200000e-04  -2.5100000e-04
   2.3040000e+03   9.0409400e+00   6.9697000e-02   4.4046000e-02  -8.7550000e-02   2.5100000e-04   2.5200000e-04  -2.5100000e-04
   2.3050000e+03   9.0448670e+00  -1.1630000e-02   1.9554000e-02  -5.6650000e-02   2.5100000e-04   2.5200000e-04  -2.5100000e-04
   2.3060000e+03   9.0487920e+00   5.2280000e-02   1.9588000e-02  -1.5450000e-02   2.5100000e-04   2.5200000e-04  -2.5100000e-04
   2.3070000e+03   9.0527190e+00   1.7414000e-02   2.9349000e-02  -2.0600000e-02   2.5100000e-04   2.5200000e-04  -2.5100000e-04
   2.3080000e+03   9.0566430e+00   7.5530000e-02   4.0000000e-05  -1.5450000e-02   2.5100000e-04   2.5200000e-04  -2.5100000e-04
   2.3090000e+03   9.0605680e+00   1.7420000e-02   1.9569000e-02   2.0600000e-02   2.5100000e-04   2.5200000e-04  -2.5100000e-04
   2.3100000e+03   9.0644940e+00   6.3894000e-02   2.9374000e-02  -2.5750000e-02   2.5100000e-04   2.5200000e-04  -2.5100000e-04
   2.3110000e+03   9.0684190e+00   1.7435000e-02  -9.7710000e-03  -4.1200000e-02   2.5100000e-04   2.5200000e-04  -2.5100000e-04
   2.3120000e+03   9.0723460e+00   6.3868000e-02   7.8274000e-02   1.0300000e-02   2.5100000e-04   2.5200000e-04  -2.5100000e-04
   2.3130000e+03   9.0762710e+00  -1.1620000e-02  -6.0000000e-06  -5.6650000e-02   2.5100000e-04   2.5200000e-04  -2.5100000e-04
   2.3140000e+03   9.0801950e+00   5.7890000e-03   3.9123000e-02  -2.5750000e-02   2.5100000e-04   2.5200000e-04  -2.5100000e-04
   2.3150000e+03   9.0841230e+00   1.7414000e-02   2.9349000e-02  -5.6650000e-02   2.5100000e-04   2.5200000e-04  -2.5100000e-04
   2.3160000e+03   9.0880480e+00  -2.3264000e-02   4.3998000e-02  -1.0815000e-01   2.5100000e-04   2.5200000e-04  -2.5100000e-04
   2.3170000e+03   9.0919740e+00  -1.1641000e-02   3.9114000e-02  -4.6350000e-02   2.5100000e-04   2.5200000e-04  -2.5100000e-04
   2.3180000e+03   9.0959010e+00   5.7890000e-03   3.9123000e-02  -3.6050000e-02   2.5100000e-04   2.5200000e-04  -2.5100000e-04
   2.3190000e+03   9.0998260e+00   2.3230000e-02   1.9572000e-02  -1.5450000e-02   2.5100000e-04   2.5200000e-04  -2.5100000e-04
   2.3200000e+03   9.1037510e+00  -1.7440000e-02   1.9551000e-02  -2.5750000e-02   2.5100000e-04   2.5200000e-04  -2.5100000e-04
   2.3210000e+03   9.1076770e+00   1.7451000e-02  -3.9111000e-02   1.5450000e-02   2.5100000e-04   2.5200000e-04  -2.5100000e-04
   2.3220000e+03   9.1116030e+00   1.1625000e-02  -9.7740000e-03  -2.0600000e-02   2.5100000e-04   2.5200000e-04  -2.5100000e-04
   2.3230000e+03   9.1155270e+00   2.3245000e-02  -9.7680000e-03  -3.6050000e-02   2.5100000e-04   2.5200000e-04  -2.5100000e-04
   2.3240000e+03   9.1194520e+00  -2.3237000e-02  -4.9020000e-03   1.5450000e-02   2.5100000e-04   2.5200000e-04  -2.5100000e-04
   2.3250000e+03   9.1233790e+00   1.7410000e-02   3.9129000e-02  -4.1200000e-02   2.5100000e-04   2.5200000e-04  -2.5100000e-04
   2.3260000e+03   9.1273050e+00   1.3000000e-05  -2.4450000e-02  -5.1500000e-02   2.5100000e-04   2.5200000e-04  -2.5100000e-04
   2.3270000e+03   9.1312310e+00   5.8080000e-02   3.9150000e-02  -5.1500000e-03   2.5100000e-04   2.5200000e-04  -2.5100000e-04
   2.3280000e+03   9.1351570e+00  -2.9053000e-02   4.8740000e-03   0.0000000e+00   2.5100000e-04   2.5200000e-04  -2.5100000e-04
   2.3290000e+03   9.1390810e+00   3.4855000e-02   9.7990000e-03  -5.1500000e-02   2.5100000e-04   2.5200000e-04  -2.5100000e-04
   2.3300000e+03   9.1430080e+00   5.8070000e-03   4.8930000e-03   5.1500000e-03   2.5100000e-04   2.5200000e-04  -2.5100000e-04
   2.3310000e+03   9.1469340e+00   1.1620000e-02   6.0000000e-06  -2.0600000e-02   2.5100000e-04   2.5200000e-04  -2.5100000e-04
   2.3320000e+03   9.1508590e+00  -2.3240000e-02  -1.2000000e-05  -2.5750000e-02   2.5100000e-04   2.5200000e-04  -2.5100000e-04
   2.3330000e+03   9.1547840e+00   8.7140000e-02   1.9607000e-02   5.1500000e-03   2.5100000e-04   2.5200000e-04  -2.5100000e-04
   2.3340000e+03   9.1587100e+00   1.3000000e-05  -2.4450000e-02  -3.0900000e-02   2.5100000e-04   2.5200000e-04  -2.5100000e-04
   2.3350000e+03   9.1626360e+00   5.2280000e-02   1.9588000e-02  -4.1200000e-02   2.5100000e-04   2.5200000e-04  -2.5100000e-04
   2.3360000e+03   9.1665630e+00  -4.0667000e-02  -4.9120000e-03  -5.6650000e-02   2.5100000e-04   2.5200000e-04  -2.5100000e-04
   2.3370000e+03   9.1704860e+00   6.3910000e-02   3.4000000e-05  -8.2400000e-02   2.5100000e-04   2.5200000e-04  -2.5100000e-04
   2.3380000e+03   9.1744120e+00   1.1623000e-02  -4.8840000e-03  -4.6350000e-02   2.5100000e-04   2.5200000e-04  -2.5100000e-04
   2.3390000e+03   9.1783380e+00   2.9040000e-02   1.9576000e-02  -3.0900000e-02   2.5100000e-04   2.5200000e-04  -2.5100000e-04
   2.3400000e+03   9.1822630e+00  -5.8180000e-03   1.4667000e-02   2.0600000e-02   2.5100000e-04   2.5200000e-04  -2.5100000e-04
   2.3410000e+03   9.1861900e+00   6.3886000e-02   4.4044000e-02  -4.6350000e-02   2.5100000e-04   2.5200000e-04  -2.5100000e-04
   2.3420000e+03   9.1901150e+00   2.3243000e-02  -4.8780000e-03   3.0900000e-02   2.5100000e-04   2.5200000e-04  -2.5100000e-04
   2.3430000e+03   9.1940390e+00   4.0673000e-02  -4.8680000e-03  -1.5450000e-02   2.5100000e-04   2.5200000e-04  -2.5100000e-04
   2.3440000e+03   9.1979670e+00  -1.1586000e-02  -6.3576000e-02  -2.0600000e-02   2.5100000e-04   2.5200000e-04  -2.5100000e-04
   2.3450000e+03   9.2019190e+00   6.9712000e-02   1.4707000e-02  -7.7250000e-02   2.5100000e-04   2.5200000e-04  -2.5100000e-04
   2.3460000e+03   9.2058160e+00   2.9063000e-02  -2.4434000e-02  -3.0900000e-02   2.5100000e-04   2.5200000e-04  -2.5100000e-04
   2.3470000e+03   9.2097430e+00   2.3232000e-02   1.4682000e-02  -5.1500000e-02   2.5100000e-04   2.5200000e-04  -2.5100000e-04
   2.3480000e+03   9.2136700e+00  -5.8230000e-03   2.4447000e-02  -6.1800000e-02   2.5100000e-04   2.5200000e-04  -2.5100000e-04
   2.3490000e+03   9.2175940e+00   6.3907000e-02   4.9230000e-03  -2.5750000e-02   2.5100000e-04   2.5200000e-04  -2.5100000e-04
   2.3500000e+03   9.2215210e+00   4.0665000e-02   9.8010000e-03  -6.1800000e-02   2.5100000e-04   2.5200000e-04  -2.5100000e-04
   2.3510000e+03   9.2254470e+00   5.8070000e-03   4.8930000e-03  -3.0900000e-02   2.5100000e-04   2.5200000e-04  -2.5100000e-04
   2.3520000e+03   9.2293710e+00   5.8103000e-02  -4.8590000e-03   1.0300000e-02   2.5100000e-04   2.5200000e-04  -2.5100000e-04
   2.3530000e+03   9.2332960e+00   6.3897000e-02   2.4484000e-02  -2.5750000e-02   2.5100000e-04   2.5200000e-04  -2.5100000e-04
   2.3540000e+03   9.2372230e+00   4.0686000e-02  -2.9318000e-02   0.0000000e+00   2.5100000e-04   2.5200000e-04  -2.5100000e-04
   2.3550000e+03   9.2411500e+00   5.8070000e-03   4.8930000e-03  -3.6050000e-02   2.5100000e-04   2.5200000e-04  -2.5100000e-04
   2.3560000e+03   9.2450750e+00   8.1356000e-02  -2.9296000e-02  -5.1500000e-02   2.5100000e-04   2.5200000e-04  -2.5100000e-04
   2.3570000e+03   9.2490010e+00   6.3923000e-02  -2.4416000e-02  -8.2400000e-02   2.5100000e-04   2.5200000e-04  -2.5100000e-04
   2.3580000e+03   9.2529250e+00   3.4868000e-02  -1.4651000e-02  -3.6050000e-02   2.5100000e-04   2.5200000e-04  -2.5100000e-04
   2.3590000e+03   9.2568520e+00   1.1623000e-02  -4.8840000e-03  -6.1800000e-02   2.5100000e-04   2.5200000e-04  -2.5100000e-04
   2.3600000e+03   9.2607770e+00   7.5514000e-02   2.9380000e-02  -1.0300000e-02   2.5100000e-04   2.5200000e-04  -2.5100000e-04
   2.3610000e+03   9.2647040e+00   6.9707000e-02   2.4487000e-02  -5.1500000e-03   2.5100000e-04   2.5200000e-04  -2.5100000e-04
   2.3620000e+03   9.2686280e+00   2.9029000e-02   3.9136000e-02   0.0000000e+00   2.5100000e-04   2.5200000e-04  -2.5100000e-04
   2.3630000e+03   9.2725540e+00  -1.8000000e-05   3.4230000e-02  -1.5450000e-02   2.5100000e-04   2.5200000e-04  -2.5100000e-04
   2.3640000e+03   9.2764800e+00   6.9689000e-02   5.8717000e-02  -2.0600000e-02   2.5100000e-04   2.5200000e-04  -2.5100000e-04
   2.3650000e+03   9.2804060e+00   5.8103000e-02  -4.8590000e-03  -2.0600000e-02   2.5100000e-04   2.5200000e-04  -2.5100000e-04
   2.3660000e+03   9.2843300e+00   2.3232000e-02   1.4682000e-02  -8.2400000e-02   2.5100000e-04   2.5200000e-04  -2.5100000e-04
   2.3670000e+03   9.2882560e+00  -2.9042000e-02  -1.4686000e-02  -1.5450000e-02   2.5100000e-04   2.5200000e-04  -2.5100000e-04
   2.3680000e+03   9.2921820e+00   8.1335000e-02   9.8230000e-03  -4.1200000e-02   2.5100000e-04   2.5200000e-04  -2.5100000e-04
   2.3690000e+03   9.2961070e+00  -5.8200000e-03   1.9557000e-02  -7.7250000e-02   2.5100000e-04   2.5200000e-04  -2.5100000e-04
   2.3700000e+03   9.3000340e+00   1.7427000e-02   4.8990000e-03  -6.6950000e-02   2.5100000e-04   2.5200000e-04  -2.5100000e-04
   2.3710000e+03   9.3039590e+00  -2.3255000e-02   2.9328000e-02  -7.2100000e-02   2.5100000e-04   2.5200000e-04  -2.5100000e-04
   2.3720000e+03   9.3078830e+00   7.5530000e-02   3.9000000e-05  -4.1200000e-02   2.5100000e-04   2.5200000e-04  -2.5100000e-04
   2.3730000e+03   9.3118100e+00  -5.8180000e-03   1.4667000e-02  -3.6050000e-02   2.5100000e-04   2.5200000e-04  -2.5100000e-04
   2.3740000e+03   9.3157360e+00   3.4834000e-02   4.8919000e-02   1.5450000e-02   2.5100000e-04   2.5200000e-04  -2.5100000e-04
   2.3750000e+03   9.3196620e+00   1.7401000e-02   5.3799000e-02  -3.0900000e-02   2.5100000e-04   2.5200000e-04  -2.5100000e-04
   2.3760000e+03   9.3235880e+00   8.1314000e-02   4.8943000e-02  -3.6050000e-02   2.5100000e-04   2.5200000e-04  -2.5100000e-04
   2.3770000e+03   9.3275140e+00   1.7406000e-02   4.4019000e-02  -6.1800000e-02   2.5100000e-04   2.5200000e-04  -2.5100000e-04
   2.3780000e+03   9.3314380e+00   4.0654000e-02   2.9362000e-02  -7.7250000e-02   2.5100000e-04   2.5200000e-04  -2.5100000e-04
   2.3790000e+03   9.3353650e+00  -1.7438000e-02   1.4661000e-02  -7.2100000e-02   2.5100000e-04   2.5200000e-04  -2.5100000e-04
   2.3800000e+03   9.3392910e+00   8.7140000e-02   1.9607000e-02  -4.6350000e-02   2.5100000e-04   2.5200000e-04  -2.5100000e-04
   2.3810000e+03   9.3432150e+00  -1.1623000e-02   4.8840000e-03  -1.5450000e-02   2.5100000e-04   2.5200000e-04  -2.5100000e-04
   2.3820000e+03   9.3471410e+00   4.0657000e-02   2.4472000e-02  -3.6050000e-02   2.5100000e-04   2.5200000e-04  -2.5100000e-04
   2.3830000e+03   9.3510670e+00  -1.1633000e-02   2.4444000e-02   0.0000000e+00   2.5100000e-04   2.5200000e-04  -2.5100000e-04
   2.3840000e+03   9.3549930e+00   3.4829000e-02   5.8699000e-02  -4.6350000e-02   2.5100000e-04   2.5200000e-04  -2.5100000e-04
   2.3850000e+03   9.3589190e+00   1.7420000e-02   1.9569000e-02  -5.1500000e-02   2.5100000e-04   2.5200000e-04  -2.5100000e-04
   2.3860000e+03   9.3628440e+00  -3.9000000e-05   7.3350000e-02  -5.1500000e-03   2.5100000e-04   2.5200000e-04  -2.5100000e-04
   2.3870000e+03   9.3667690e+00  -2.3256000e-02   2.9328000e-02  -4.1200000e-02   2.5100000e-04   2.5200000e-04  -2.5100000e-04
   2.3880000e+03   9.3706960e+00   2.9032000e-02   3.4246000e-02  -4.1200000e-02   2.5100000e-04   2.5200000e-04  -2.5100000e-04
   2.3890000e+03   9.3746210e+00  -1.1630000e-02   1.9554000e-02  -3.6050000e-02   2.5100000e-04   2.5200000e-04  -2.5100000e-04
   2.3900000e+03   9.3785470e+00  -1.1620000e-02  -6.0000000e-06  -9.2700000e-02   2.5100000e-04   2.5200000e-04  -2.5100000e-04
   2.3910000e+03   9.3824820e+00  -1.1630000e-02   1.9554000e-02  -5.1500000e-02   2.5100000e-04   2.5200000e-04  -2.5100000e-04
   2.3920000e+03   9.3863980e+00   2.3207000e-02   6.3582000e-02  -5.1500000e-02   2.5100000e-04   2.5200000e-04  -2.5100000e-04
   2.3930000e+03   9.3903240e+00   1.7440000e-02  -1.9551000e-02  -3.0900000e-02   2.5100000e-04   2.5200000e-04  -2.5100000e-04
   2.3940000e+03   9.3942490e+00   5.8230000e-03  -2.4447000e-02  -5.1500000e-02   2.5100000e-04   2.5200000e-04  -2.5100000e-04
   2.3950000e+03   9.3981740e+00   1.7433000e-02  -4.8810000e-03   2.5750000e-02   2.5100000e-04   2.5200000e-04  -2.5100000e-04
   2.3960000e+03   9.4021000e+00   2.3235000e-02   9.7920000e-03  -1.5450000e-02   2.5100000e-04   2.5200000e-04  -2.5100000e-04
   2.3970000e+03   9.4060250e+00  -1.1633000e-02   2.4444000e-02   0.0000000e+00   2.5100000e-04   2.5200000e-04  -2.5100000e-04
   2.3980000e+03   9.4099500e+00  -1.1638000e-02   3.4224000e-02  -6.1800000e-02   2.5100000e-04   2.5200000e-04  -2.5100000e-04
   2.3990000e+03   9.4138770e+00   2.9016000e-02   6.3586000e-02  -4.6350000e-02   2.5100000e-04   2.5200000e-04  -2.5100000e-04
   2.4000000e+03   9.4178030e+00  -2.1000000e-05   3.9120000e-02  -4.6350000e-02   2.5100000e-04   2.5200000e-04  -2.5100000e-04
   2.4010000e+03   9.4217280e+00   3.0000000e-06  -4.8900000e-03  -4.1200000e-02   2.5100000e-04   2.5200000e-04  -2.5100000e-04
   2.4020000e+03   9.4256540e+00  -2.3237000e-02  -4.9020000e-03  -5.1500000e-03   2.5100000e-04   2.5200000e-04  -2.5100000e-04
   2.4030000e+03   9.4295800e+00   9.2965000e-02  -9.7300000e-03  -7.7250000e-02   2.5100000e-04   2.5200000e-04  -2.5100000e-04
   2.4040000e+03   9.4335070e+00  -1.7427000e-02  -4.8990000e-03  -3.0900000e-02   2.5100000e-04   2.5200000e-04  -2.5100000e-04
   2.4050000e+03   9.4374320e+00   3.4865000e-02  -9.7610000e-03  -2.0600000e-02   2.5100000e-04   2.5200000e-04  -2.5100000e-04
   2.4060000e+03   9.4413580e+00  -3.4863000e-02   4.8710000e-03  -3.0900000e-02   2.5100000e-04   2.5200000e-04  -2.5100000e-04
   2.4070000e+03   9.4452820e+00   8.1322000e-02   3.4273000e-02   5.1500000e-03   2.5100000e-04   2.5200000e-04  -2.5100000e-04
   2.4080000e+03   9.4492140e+00   1.1612000e-02   1.4676000e-02  -2.5750000e-02   2.5100000e-04   2.5200000e-04  -2.5100000e-04
   2.4090000e+03   9.4531350e+00   3.4844000e-02   2.9359000e-02  -4.1200000e-02   2.5100000e-04   2.5200000e-04  -2.5100000e-04
   2.4100000e+03   9.4570590e+00   3.0000000e-06  -4.8900000e-03  -5.1500000e-02   2.5100000e-04   2.5200000e-04  -2.5100000e-04
   2.4110000e+03   9.4609850e+00   5.2272000e-02   3.4258000e-02  -4.6350000e-02   2.5100000e-04   2.5200000e-04  -2.5100000e-04
   2.4120000e+03   9.4649110e+00  -1.3000000e-05   2.4450000e-02  -4.1200000e-02   2.5100000e-04   2.5200000e-04  -2.5100000e-04
   2.4130000e+03   9.4688370e+00   5.2266000e-02   4.4038000e-02  -2.0600000e-02   2.5100000e-04   2.5200000e-04  -2.5100000e-04
   2.4140000e+03   9.4727630e+00  -5.7970000e-03  -2.4453000e-02  -5.1500000e-03   2.5100000e-04   2.5200000e-04  -2.5100000e-04
   2.4150000e+03   9.4766880e+00   7.5535000e-02  -9.7410000e-03  -2.0600000e-02   2.5100000e-04   2.5200000e-04  -2.5100000e-04
   2.4160000e+03   9.4806130e+00   2.3250000e-02  -1.9548000e-02   0.0000000e+00   2.5100000e-04   2.5200000e-04  -2.5100000e-04
   2.4170000e+03   9.4845390e+00   2.9070000e-02  -3.9105000e-02  -3.6050000e-02   2.5100000e-04   2.5200000e-04  -2.5100000e-04
   2.4180000e+03   9.4884650e+00   5.8130000e-03  -4.8870000e-03  -1.0300000e-02   2.5100000e-04   2.5200000e-04  -2.5100000e-04
   2.4190000e+03   9.4923910e+00   7.5530000e-02   3.9000000e-05  -9.7850000e-02   2.5100000e-04   2.5200000e-04  -2.5100000e-04
   2.4200000e+03   9.4963170e+00   2.3235000e-02   9.7920000e-03  -2.0600000e-02   2.5100000e-04   2.5200000e-04  -2.5100000e-04
   2.4210000e+03   9.5002420e+00   1.1599000e-02   3.9126000e-02  -5.6650000e-02   2.5100000e-04   2.5200000e-04  -2.5100000e-04
   2.4220000e+03   9.5041680e+00   8.1322000e-02   3.4273000e-02  -7.7250000e-02   2.5100000e-04   2.5200000e-04  -2.5100000e-04
   2.4230000e+03   9.5080940e+00   8.1330000e-02   1.9603000e-02  -3.6050000e-02   2.5100000e-04   2.5200000e-04  -2.5100000e-04
   2.4240000e+03   9.5120180e+00   1.7443000e-02  -2.4441000e-02  -6.1800000e-02   2.5100000e-04   2.5200000e-04  -2.5100000e-04
   2.4250000e+03   9.5159440e+00   1.1623000e-02  -4.8840000e-03  -3.6050000e-02   2.5100000e-04   2.5200000e-04  -2.5100000e-04
   2.4260000e+03   9.5198700e+00   5.2308000e-02  -3.4202000e-02   0.0000000e+00   2.5100000e-04   2.5200000e-04  -2.5100000e-04
   2.4270000e+03   9.5237960e+00   5.8103000e-02  -4.8590000e-03   0.0000000e+00   2.5100000e-04   2.5200000e-04  -2.5100000e-04
   2.4280000e+03   9.5277210e+00   1.7420000e-02   1.9569000e-02  -2.5750000e-02   2.5100000e-04   2.5200000e-04  -2.5100000e-04
   2.4290000e+03   9.5316470e+00   4.0662000e-02   1.4692000e-02  -1.0300000e-02   2.5100000e-04   2.5200000e-04  -2.5100000e-04
   2.4300000e+03   9.5355720e+00   7.5533000e-02  -4.8500000e-03  -2.5750000e-02   2.5100000e-04   2.5200000e-04  -2.5100000e-04
   2.4310000e+03   9.5394980e+00   7.5525000e-02   9.8200000e-03  -9.2700000e-02   2.5100000e-04   2.5200000e-04  -2.5100000e-04
   2.4320000e+03   9.5434240e+00   1.7420000e-02   1.9569000e-02  -5.1500000e-02   2.5100000e-04   2.5200000e-04  -2.5100000e-04
   2.4330000e+03   9.5473510e+00   4.0657000e-02   2.4472000e-02  -3.6050000e-02   2.5100000e-04   2.5200000e-04  -2.5100000e-04
   2.4340000e+03   9.5512760e+00   6.3886000e-02   4.4044000e-02  -4.6350000e-02   2.5100000e-04   2.5200000e-04  -2.5100000e-04
   2.4350000e+03   9.5552020e+00   8.7137000e-02   2.4497000e-02  -3.0900000e-02   2.5100000e-04   2.5200000e-04  -2.5100000e-04
   2.4360000e+03   9.5591260e+00   1.7399000e-02   5.8689000e-02  -2.5750000e-02   2.5100000e-04   2.5200000e-04  -2.5100000e-04
   2.4370000e+03   9.5630530e+00   1.7430000e-02   9.0000000e-06  -1.0300000e-02   2.5100000e-04   2.5200000e-04  -2.5100000e-04
   2.4380000e+03   9.5669890e+00   8.7140000e-02   1.9605000e-02  -5.1500000e-02   2.5100000e-04   2.5200000e-04  -2.5100000e-04
   2.4390000e+03   9.5709030e+00  -2.9047000e-02  -4.9050000e-03  -3.0900000e-02   2.5100000e-04   2.5200000e-04  -2.5100000e-04
   2.4400000e+03   9.5748290e+00   4.6472000e-02   1.4694000e-02  -8.2400000e-02   2.5100000e-04   2.5200000e-04  -2.5100000e-04
   2.4410000e+03   9.5787550e+00   4.0675000e-02  -9.7590000e-03  -4.1200000e-02   2.5100000e-04   2.5200000e-04  -2.5100000e-04
   2.4420000e+03   9.5826810e+00   8.7132000e-02   3.4277000e-02  -3.6050000e-02   2.5100000e-04   2.5200000e-04  -2.5100000e-04
   2.4430000e+03   9.5866080e+00  -2.9071000e-02   3.9104000e-02  -1.0300000e-01   2.5100000e-04   2.5200000e-04  -2.5100000e-04
   2.4440000e+03   9.5905320e+00   4.0654000e-02   2.9362000e-02  -6.6950000e-02   2.5100000e-04   2.5200000e-04  -2.5100000e-04
   2.4450000e+03   9.5944580e+00   1.7401000e-02   5.3799000e-02  -3.6050000e-02   2.5100000e-04   2.5200000e-04  -2.5100000e-04
   2.4460000e+03   9.5983840e+00   6.9696000e-02   4.4047000e-02   1.0300000e-02   2.5100000e-04   2.5200000e-04  -2.5100000e-04
   2.4470000e+03   9.6023090e+00  -5.8121000e-02   3.9089000e-02  -3.6050000e-02   2.5100000e-04   2.5200000e-04  -2.5100000e-04
   2.4480000e+03   9.6062660e+00   2.9040000e-02   1.9576000e-02   2.0600000e-02   2.5100000e-04   2.5200000e-04  -2.5100000e-04
   2.4490000e+03   9.6101600e+00   1.7396000e-02   6.3579000e-02  -3.0900000e-02   2.5100000e-04   2.5200000e-04  -2.5100000e-04
   2.4500000e+03   9.6140860e+00   7.5527000e-02   4.9300000e-03  -2.5750000e-02   2.5100000e-04   2.5200000e-04  -2.5100000e-04
   2.4510000e+03   9.6180110e+00  -2.9053000e-02   4.8740000e-03  -5.6650000e-02   2.5100000e-04   2.5200000e-04  -2.5100000e-04
   2.4520000e+03   9.6219370e+00   5.2277000e-02   2.4478000e-02  -9.2700000e-02   2.5100000e-04   2.5200000e-04  -2.5100000e-04
   2.4530000e+03   9.6258640e+00  -5.8100000e-03  -3.0000000e-06  -6.6950000e-02   2.5100000e-04   2.5200000e-04  -2.5100000e-04
   2.4540000e+03   9.6297870e+00   8.7129000e-02   3.9167000e-02  -4.6350000e-02   2.5100000e-04   2.5200000e-04  -2.5100000e-04
   2.4550000e+03   9.6337140e+00  -6.3926000e-02   2.9306000e-02   0.0000000e+00   2.5100000e-04   2.5200000e-04  -2.5100000e-04
   2.4560000e+03   9.6376400e+00   5.2253000e-02   6.8488000e-02  -9.7850000e-02   2.5100000e-04   2.5200000e-04  -2.5100000e-04
   2.4570000e+03   9.6415650e+00   1.7409000e-02   3.9129000e-02   1.0300000e-02   2.5100000e-04   2.5200000e-04  -2.5100000e-04
   2.4580000e+03   9.6454910e+00   1.1589000e-02   5.8686000e-02  -3.6050000e-02   2.5100000e-04   2.5200000e-04  -2.5100000e-04
   2.4590000e+03   9.6494160e+00  -6.9740000e-02   3.9084000e-02  -1.5450000e-02   2.5100000e-04   2.5200000e-04  -2.5100000e-04
   2.4600000e+03   9.6533420e+00   4.0644000e-02   4.8921000e-02  -5.1500000e-03   2.5100000e-04   2.5200000e-04  -2.5100000e-04
   2.4610000e+03   9.6572680e+00   1.7425000e-02   9.7890000e-03  -2.5750000e-02   2.5100000e-04   2.5200000e-04  -2.5100000e-04
   2.4620000e+03   9.6611950e+00   5.8100000e-03   3.0000000e-06  -3.6050000e-02   2.5100000e-04   2.5200000e-04  -2.5100000e-04
   2.4630000e+03   9.6651200e+00  -2.9055000e-02   9.7650000e-03  -5.1500000e-02   2.5100000e-04   2.5200000e-04  -2.5100000e-04
   2.4640000e+03   9.6690450e+00   4.6475000e-02   9.8050000e-03  -6.6950000e-02   2.5100000e-04   2.5200000e-04  -2.5100000e-04
   2.4650000e+03   9.6729720e+00   2.3222000e-02   3.4242000e-02  -4.1200000e-02   2.5100000e-04   2.5200000e-04  -2.5100000e-04
   2.4660000e+03   9.6768960e+00   3.0000000e-06  -4.8900000e-03  -1.0300000e-02   2.5100000e-04   2.5200000e-04  -2.5100000e-04
   2.4670000e+03   9.6808230e+00  -2.9074000e-02   4.3994000e-02   1.0300000e-02   2.5100000e-04   2.5200000e-04  -2.5100000e-04
   2.4680000e+03   9.6847480e+00   2.3245000e-02  -9.7680000e-03  -1.5450000e-02   2.5100000e-04   2.5200000e-04  -2.5100000e-04
   2.4690000e+03   9.6886730e+00   3.4850000e-02   1.9579000e-02   5.1500000e-03   2.5100000e-04   2.5200000e-04  -2.5100000e-04
   2.4700000e+03   9.6925990e+00  -3.4878000e-02   3.4211000e-02   2.0600000e-02   2.5100000e-04   2.5200000e-04  -2.5100000e-04
   2.4710000e+03   9.6965250e+00  -2.3256000e-02   2.9328000e-02  -2.0600000e-02   2.5100000e-04   2.5200000e-04  -2.5100000e-04
   2.4720000e+03   9.7004500e+00   1.1596000e-02   4.4016000e-02  -8.2400000e-02   2.5100000e-04   2.5200000e-04  -2.5100000e-04
   2.4730000e+03   9.7043760e+00   1.1610000e-02   1.9566000e-02  -1.0300000e-02   2.5100000e-04   2.5200000e-04  -2.5100000e-04
   2.4740000e+03   9.7083010e+00  -4.6475000e-02  -9.8050000e-03  -6.1800000e-02   2.5100000e-04   2.5200000e-04  -2.5100000e-04
   2.4750000e+03   9.7122280e+00   5.8100000e-02   3.1000000e-05  -5.6650000e-02   2.5100000e-04   2.5200000e-04  -2.5100000e-04
   2.4760000e+03   9.7161530e+00   2.9074000e-02  -4.3994000e-02  -1.5450000e-02   2.5100000e-04   2.5200000e-04  -2.5100000e-04
   2.4770000e+03   9.7200780e+00   1.1615000e-02   9.7860000e-03  -4.6350000e-02   2.5100000e-04   2.5200000e-04  -2.5100000e-04
   2.4780000e+03   9.7240060e+00  -1.1607000e-02  -2.4456000e-02   0.0000000e+00   2.5100000e-04   2.5200000e-04  -2.5100000e-04
   2.4790000e+03   9.7279300e+00   5.8090000e-02   1.9591000e-02   0.0000000e+00   2.5100000e-04   2.5200000e-04  -2.5100000e-04
   2.4800000e+03   9.7318550e+00   2.9047000e-02   4.9060000e-03   5.1500000e-03   2.5100000e-04   2.5200000e-04  -2.5100000e-04
   2.4810000e+03   9.7357830e+00   1.1623000e-02  -4.8840000e-03   1.5450000e-02   2.5100000e-04   2.5200000e-04  -2.5100000e-04
   2.4820000e+03   9.7397080e+00  -1.7433000e-02   4.8810000e-03   0.0000000e+00   2.5100000e-04   2.5200000e-04  -2.5100000e-04
   2.4830000e+03   9.7436310e+00   5.8085000e-02   2.9370000e-02  -2.5750000e-02   2.5100000e-04   2.5200000e-04  -2.5100000e-04
   2.4840000e+03   9.7475580e+00   1.1633000e-02  -2.4444000e-02  -7.2100000e-02   2.5100000e-04   2.5200000e-04  -2.5100000e-04
   2.4850000e+03   9.7514840e+00   4.0655000e-02   2.9361000e-02  -2.5750000e-02   2.5100000e-04   2.5200000e-04  -2.5100000e-04
   2.4860000e+03   9.7554090e+00  -1.7417000e-02  -2.4459000e-02  -4.1200000e-02   2.5100000e-04   2.5200000e-04  -2.5100000e-04
   2.4870000e+03   9.7593350e+00   4.6470000e-02   1.9585000e-02  -3.6050000e-02   2.5100000e-04   2.5200000e-04  -2.5100000e-04
   2.4880000e+03   9.7632600e+00   4.0673000e-02  -4.8680000e-03   0.0000000e+00   2.5100000e-04   2.5200000e-04  -2.5100000e-04
   2.4890000e+03   9.7671950e+00   5.8280000e-03  -3.4227000e-02  -3.0900000e-02   2.5100000e-04   2.5200000e-04  -2.5100000e-04
   2.4900000e+03   9.7711110e+00   2.3232000e-02   1.4682000e-02  -2.0600000e-02   2.5100000e-04   2.5200000e-04  -2.5100000e-04
   2.4910000e+03   9.7750380e+00   5.8105000e-02  -9.7490000e-03  -3.6050000e-02   2.5100000e-04   2.5200000e-04  -2.5100000e-04
   2.4920000e+03   9.7789630e+00   1.7414000e-02   2.9349000e-02  -2.0600000e-02   2.5100000e-04   2.5200000e-04  -2.5100000e-04
   2.4930000e+03   9.7828890e+00   4.0654000e-02   2.9362000e-02  -7.7250000e-02   2.5100000e-04   2.5200000e-04  -2.5100000e-04
   2.4940000e+03   9.7868160e+00   2.9037000e-02   2.4466000e-02  -4.6350000e-02   2.5100000e-04   2.5200000e-04  -2.5100000e-04
   2.4950000e+03   9.7907410e+00   5.8084000e-02   2.9371000e-02  -4.6350000e-02   2.5100000e-04   2.5200000e-04  -2.5100000e-04
   2.4960000e+03   9.7946670e+00   4.6493000e-02  -2.4425000e-02  -8.7550000e-02   2.5100000e-04   2.5200000e-04  -2.5100000e-04
   2.4970000e+03   9.7985910e+00   1.1633000e-02  -2.4444000e-02  -3.6050000e-02   2.5100000e-04   2.5200000e-04  -2.5100000e-04
   2.4980000e+03   9.8025170e+00   1.7435000e-02  -9.7710000e-03  -4.6350000e-02   2.5100000e-04   2.5200000e-04  -2.5100000e-04
   2.4990000e+03   9.8064420e+00   8.7166000e-02  -2.9293000e-02  -3.0900000e-02   2.5100000e-04   2.5200000e-04  -2.5100000e-04
   2.5000000e+03   9.8103690e+00   2.9045000e-02   9.7960000e-03  -5.1500000e-03   2.5100000e-04   2.5200000e-04  -2.5100000e-04
   2.5010000e+03   9.8142930e+00   1.1612000e-02   1.4676000e-02   2.0600000e-02   2.5100000e-04   2.5200000e-04  -2.5100000e-04
   2.5020000e+03   9.8182200e+00   2.9040000e-02   1.9575000e-02  -7.7250000e-02   2.5100000e-04   2.5200000e-04  -2.5100000e-04
   2.5030000e+03   9.8221450e+00   8.7132000e-02   3.4275000e-02  -1.5450000e-02   2.5100000e-04   2.5200000e-04  -2.5100000e-04
   2.5040000e+03   9.8260710e+00   2.3220000e-02   3.9132000e-02  -6.6950000e-02   2.5100000e-04   2.5200000e-04  -2.5100000e-04
   2.5050000e+03   9.8299970e+00   4.0657000e-02   2.4471000e-02  -9.7850000e-02   2.5100000e-04   2.5200000e-04  -2.5100000e-04
   2.5060000e+03   9.8339220e+00   3.4850000e-02   1.9578000e-02  -6.6950000e-02   2.5100000e-04   2.5200000e-04  -2.5100000e-04
   2.5070000e+03   9.8378500e+00   6.9712000e-02   1.4706000e-02  -3.6050000e-02   2.5100000e-04   2.5200000e-04  -2.5100000e-04
   2.5080000e+03   9.8417750e+00   1.7404000e-02   4.8909000e-02  -2.5750000e-02   2.5100000e-04   2.5200000e-04  -2.5100000e-04
   2.5090000e+03   9.8456990e+00  -5.8100000e-03  -3.0000000e-06  -4.6350000e-02   2.5100000e-04   2.5200000e-04  -2.5100000e-04
   2.5100000e+03   9.8496270e+00   5.2282000e-02   1.4698000e-02   1.0300000e-02   2.5100000e-04   2.5200000e-04  -2.5100000e-04
   2.5110000e+03   9.8535520e+00   1.7427000e-02   4.8990000e-03  -5.1500000e-02   2.5100000e-04   2.5200000e-04  -2.5100000e-04
   2.5120000e+03   9.8574750e+00   1.1625000e-02  -9.7740000e-03  -4.6350000e-02   2.5100000e-04   2.5200000e-04  -2.5100000e-04
   2.5130000e+03   9.8614020e+00  -2.3243000e-02   4.8780000e-03  -2.5750000e-02   2.5100000e-04   2.5200000e-04  -2.5100000e-04
   2.5140000e+03   9.8653280e+00   4.0660000e-02   1.9582000e-02  -4.1200000e-02   2.5100000e-04   2.5200000e-04  -2.5100000e-04
   2.5150000e+03   9.8692530e+00   1.7427000e-02   4.8990000e-03  -5.6650000e-02   2.5100000e-04   2.5200000e-04  -2.5100000e-04
   2.5160000e+03   9.8731790e+00   4.0639000e-02   5.8702000e-02  -5.6650000e-02   2.5100000e-04   2.5200000e-04  -2.5100000e-04
   2.5170000e+03   9.8771040e+00  -2.9066000e-02   2.9324000e-02  -9.2700000e-02   2.5100000e-04   2.5200000e-04  -2.5100000e-04
   2.5180000e+03   9.8810300e+00   5.2248000e-02   7.8268000e-02  -3.6050000e-02   2.5100000e-04   2.5200000e-04  -2.5100000e-04
   2.5190000e+03   9.8849650e+00   1.7412000e-02   3.4239000e-02   0.0000000e+00   2.5100000e-04   2.5200000e-04  -2.5100000e-04
   2.5200000e+03   9.8888830e+00   2.9032000e-02   3.4246000e-02   5.1500000e-03   2.5100000e-04   2.5200000e-04  -2.5100000e-04
   2.5210000e+03   9.8928080e+00  -1.7440000e-02   1.9551000e-02  -2.0600000e-02   2.5100000e-04   2.5200000e-04  -2.5100000e-04
   2.5220000e+03   9.8967330e+00   6.3905000e-02   9.8140000e-03   1.0300000e-02   2.5100000e-04   2.5200000e-04  -2.5100000e-04
   2.5230000e+03   9.9006590e+00   1.7414000e-02   2.9349000e-02  -4.1200000e-02   2.5100000e-04   2.5200000e-04  -2.5100000e-04
   2.5240000e+03   9.9045850e+00   4.0650000e-02   3.9141000e-02  -1.5450000e-02   2.5100000e-04   2.5200000e-04  -2.5100000e-04
   2.5250000e+03   9.9085110e+00  -2.9053000e-02   4.8750000e-03  -7.2100000e-02   2.5100000e-04   2.5200000e-04  -2.5100000e-04
   2.5260000e+03   9.9124350e+00   6.9689000e-02   5.8716000e-02  -5.1500000e-02   2.5100000e-04   2.5200000e-04  -2.5100000e-04
   2.5270000e+03   9.9163610e+00   1.7427000e-02   4.8990000e-03  -6.6950000e-02   2.5100000e-04   2.5200000e-04  -2.5100000e-04
   2.5280000e+03   9.9202860e+00   1.1602000e-02   3.4236000e-02  -4.6350000e-02   2.5100000e-04   2.5200000e-04  -2.5100000e-04
   2.5290000e+03   9.9242120e+00  -2.3256000e-02   2.9328000e-02  -5.1500000e-03   2.5100000e-04   2.5200000e-04  -2.5100000e-04
   2.5300000e+03   9.9281390e+00   4.6477000e-02   4.9150000e-03  -1.0815000e-01   2.5100000e-04   2.5200000e-04  -2.5100000e-04
   2.5310000e+03   9.9320640e+00   1.7406000e-02   4.4019000e-02  -1.0300000e-02   2.5100000e-04   2.5200000e-04  -2.5100000e-04
   2.5320000e+03   9.9359880e+00  -1.7446000e-02   2.9331000e-02  -5.1500000e-03   2.5100000e-04   2.5200000e-04  -2.5100000e-04
   2.5330000e+03   9.9399160e+00  -5.8130000e-03   4.8870000e-03   1.0300000e-02   2.5100000e-04   2.5200000e-04  -2.5100000e-04
   2.5340000e+03   9.9438410e+00   5.8097000e-02   4.9210000e-03   1.0300000e-02   2.5100000e-04   2.5200000e-04  -2.5100000e-04
   2.5350000e+03   9.9477660e+00   1.7430000e-02   9.0000000e-06  -5.1500000e-03   2.5100000e-04   2.5200000e-04  -2.5100000e-04
   2.5360000e+03   9.9516940e+00   2.3248000e-02  -1.4658000e-02  -3.0900000e-02   2.5100000e-04   2.5200000e-04  -2.5100000e-04
   2.5370000e+03   9.9556190e+00  -5.8150000e-03   9.7770000e-03  -7.2100000e-02   2.5100000e-04   2.5200000e-04  -2.5100000e-04
   2.5380000e+03   9.9595430e+00   4.6472000e-02   1.4695000e-02  -2.0600000e-02   2.5100000e-04   2.5200000e-04  -2.5100000e-04
   2.5390000e+03   9.9634700e+00   1.7412000e-02   3.4239000e-02  -7.2100000e-02   2.5100000e-04   2.5200000e-04  -2.5100000e-04
   2.5400000e+03   9.9673950e+00  -1.1623000e-02   4.8840000e-03  -5.6650000e-02   2.5100000e-04   2.5200000e-04  -2.5100000e-04
   2.5410000e+03   9.9713180e+00  -2.3271000e-02   5.8668000e-02   1.0300000e-02   2.5100000e-04   2.5200000e-04  -2.5100000e-04
   2.5420000e+03   9.9752450e+00   5.2290000e-02   2.8000000e-05   5.1500000e-03   2.5100000e-04   2.5200000e-04  -2.5100000e-04
   2.5430000e+03   9.9791720e+00   5.7940000e-03   2.9343000e-02  -2.5750000e-02   2.5100000e-04   2.5200000e-04  -2.5100000e-04
   2.5440000e+03   9.9830980e+00  -1.1623000e-02   4.8840000e-03  -2.0600000e-02   2.5100000e-04   2.5200000e-04  -2.5100000e-04
   2.5450000e+03   9.9870220e+00   3.4865000e-02  -9.7610000e-03  -1.5450000e-02   2.5100000e-04   2.5200000e-04  -2.5100000e-04
   2.5460000e+03   9.9909490e+00   5.8103000e-02  -4.8590000e-03  -8.7550000e-02   2.5100000e-04   2.5200000e-04  -2.5100000e-04
   2.5470000e+03   9.9948740e+00   1.1615000e-02   9.7860000e-03  -3.0900000e-02   2.5100000e-04   2.5200000e-04  -2.5100000e-04
   2.5480000e+03   9.9988000e+00   5.8070000e-03   4.8930000e-03  -3.0900000e-02   2.5100000e-04   2.5200000e-04  -2.5100000e-04
   2.5490000e+03   1.0002727e+01   5.2275000e-02   2.9367000e-02  -6.6950000e-02   2.5100000e-04   2.5200000e-04  -2.5100000e-04
   2.5500000e+03   1.0006652e+01   5.8123000e-02  -4.3980000e-02   0.0000000e+00   2.5100000e-04   2.5200000e-04  -2.5100000e-04
   2.5510000e+03   1.0010592e+01   1.1615000e-02   9.7860000e-03  -4.1200000e-02   2.5100000e-04   2.5200000e-04  -2.5100000e-04
   2.5520000e+03   1.0014503e+01  -3.0000000e-06   4.8900000e-03  -2.0600000e-02   2.5100000e-04   2.5200000e-04  -2.5100000e-04
   2.5530000e+03   1.0018427e+01   5.8082000e-02   3.4261000e-02   3.0900000e-02   2.5100000e-04   2.5200000e-04  -2.5100000e-04
   2.5540000e+03   1.0022355e+01   5.2282000e-02   1.4698000e-02   2.0600000e-02   2.5100000e-04   2.5200000e-04  -2.5100000e-04
   2.5550000e+03   1.0026280e+01   1.1610000e-02   1.9566000e-02  -9.7850000e-02   2.5100000e-04   2.5200000e-04  -2.5100000e-04
   2.5560000e+03   1.0030205e+01   1.1633000e-02  -2.4444000e-02  -2.0600000e-02   2.5100000e-04   2.5200000e-04  -2.5100000e-04
   2.5570000e+03   1.0034130e+01   5.2290000e-02   2.8000000e-05  -4.6350000e-02   2.5100000e-04   2.5200000e-04  -2.5100000e-04
   2.5580000e+03   1.0038056e+01   3.4884000e-02  -4.3991000e-02  -6.1800000e-02   2.5100000e-04   2.5200000e-04  -2.5100000e-04
   2.5590000e+03   1.0041983e+01   1.1625000e-02  -9.7740000e-03  -5.6650000e-02   2.5100000e-04   2.5200000e-04  -2.5100000e-04
   2.5600000e+03   1.0045908e+01  -1.1615000e-02  -9.7860000e-03  -2.0600000e-02   2.5100000e-04   2.5200000e-04  -2.5100000e-04
   2.5610000e+03   1.0049832e+01   8.7158000e-02  -1.4623000e-02  -5.6650000e-02   2.5100000e-04   2.5200000e-04  -2.5100000e-04
   2.5620000e+03   1.0053759e+01   4.0665000e-02   9.8020000e-03  -3.6050000e-02   2.5100000e-04   2.5200000e-04  -2.5100000e-04
   2.5630000e+03   1.0057685e+01   1.1633000e-02  -2.4444000e-02   5.1500000e-03   2.5100000e-04   2.5200000e-04  -2.5100000e-04
   2.5640000e+03   1.0061610e+01   4.0654000e-02   2.9362000e-02  -3.6050000e-02   2.5100000e-04   2.5200000e-04  -2.5100000e-04
   2.5650000e+03   1.0065537e+01   6.9715000e-02   9.8170000e-03  -3.0900000e-02   2.5100000e-04   2.5200000e-04  -2.5100000e-04
   2.5660000e+03   1.0069463e+01   4.0688000e-02  -3.4208000e-02  -1.0300000e-02   2.5100000e-04   2.5200000e-04  -2.5100000e-04
   2.5670000e+03   1.0073388e+01   1.1612000e-02   1.4676000e-02  -1.0815000e-01   2.5100000e-04   2.5200000e-04  -2.5100000e-04
   2.5680000e+03   1.0077313e+01   4.0673000e-02  -4.8680000e-03  -1.5450000e-02   2.5100000e-04   2.5200000e-04  -2.5100000e-04
   2.5690000e+03   1.0081240e+01   9.2942000e-02   3.4278000e-02  -3.6050000e-02   2.5100000e-04   2.5200000e-04  -2.5100000e-04
   2.5700000e+03   1.0085163e+01   1.7422000e-02   1.4679000e-02  -8.2400000e-02   2.5100000e-04   2.5200000e-04  -2.5100000e-04
   2.5710000e+03   1.0089090e+01   4.0683000e-02  -2.4429000e-02  -5.1500000e-02   2.5100000e-04   2.5200000e-04  -2.5100000e-04
   2.5720000e+03   1.0093016e+01   6.3915000e-02  -9.7470000e-03  -5.1500000e-03   2.5100000e-04   2.5200000e-04  -2.5100000e-04
   2.5730000e+03   1.0096941e+01   8.7155000e-02  -9.7350000e-03  -1.0300000e-02   2.5100000e-04   2.5200000e-04  -2.5100000e-04
   2.5740000e+03   1.0100868e+01   1.7420000e-02   1.9569000e-02  -6.6950000e-02   2.5100000e-04   2.5200000e-04  -2.5100000e-04
   2.5750000e+03   1.0104794e+01   4.0660000e-02   1.9582000e-02  -5.1500000e-03   2.5100000e-04   2.5200000e-04  -2.5100000e-04
   2.5760000e+03   1.0108718e+01   4.0649000e-02   3.9142000e-02  -5.1500000e-02   2.5100000e-04   2.5200000e-04  -2.5100000e-04
   2.5770000e+03   1.0112644e+01   9.2942000e-02   3.4280000e-02  -4.6350000e-02   2.5100000e-04   2.5200000e-04  -2.5100000e-04
   2.5780000e+03   1.0116570e+01  -5.8260000e-03   2.9337000e-02  -8.7550000e-02   2.5100000e-04   2.5200000e-04  -2.5100000e-04
   2.5790000e+03   1.0120496e+01   2.3245000e-02  -9.7680000e-03  -8.7550000e-02   2.5100000e-04   2.5200000e-04  -2.5100000e-04
   2.5800000e+03   1.0124421e+01   2.9037000e-02   2.4466000e-02  -9.7850000e-02   2.5100000e-04   2.5200000e-04  -2.5100000e-04
   2.5810000e+03   1.0128346e+01   1.7443000e-02  -2.4441000e-02  -4.1200000e-02   2.5100000e-04   2.5200000e-04  -2.5100000e-04
   2.5820000e+03   1.0132273e+01   1.7427000e-02   4.8990000e-03  -2.5750000e-02   2.5100000e-04   2.5200000e-04  -2.5100000e-04
   2.5830000e+03   1.0136199e+01   6.3907000e-02   4.9240000e-03  -5.1500000e-02   2.5100000e-04   2.5200000e-04  -2.5100000e-04
   2.5840000e+03   1.0140122e+01   1.7422000e-02   1.4679000e-02   1.0300000e-02   2.5100000e-04   2.5200000e-04  -2.5100000e-04
   2.5850000e+03   1.0144049e+01   1.7417000e-02   2.4459000e-02  -3.0900000e-02   2.5100000e-04   2.5200000e-04  -2.5100000e-04
   2.5860000e+03   1.0147974e+01   1.7417000e-02   2.4459000e-02  -3.0900000e-02   2.5100000e-04   2.5200000e-04  -2.5100000e-04
   2.5870000e+03   1.0151901e+01   3.4850000e-02   1.9579000e-02   5.1500000e-03   2.5100000e-04   2.5200000e-04  -2.5100000e-04
   2.5880000e+03   1.0155827e+01   5.2280000e-02   1.9588000e-02  -5.1500000e-02   2.5100000e-04   2.5200000e-04  -2.5100000e-04
   2.5890000e+03   1.0159752e+01   1.7404000e-02   4.8909000e-02  -7.2100000e-02   2.5100000e-04   2.5200000e-04  -2.5100000e-04
   2.5900000e+03   1.0163676e+01   1.7393000e-02   6.8469000e-02  -7.2100000e-02   2.5100000e-04   2.5200000e-04  -2.5100000e-04
   2.5910000e+03   1.0167603e+01   1.7412000e-02   3.4239000e-02  -2.5750000e-02   2.5100000e-04   2.5200000e-04  -2.5100000e-04
   2.5920000e+03   1.0171529e+01   6.3905000e-02   9.8130000e-03  -6.6950000e-02   2.5100000e-04   2.5200000e-04  -2.5100000e-04
   2.5930000e+03   1.0175455e+01   1.7430000e-02   9.0000000e-06  -3.0900000e-02   2.5100000e-04   2.5200000e-04  -2.5100000e-04
   2.5940000e+03   1.0179381e+01   1.7420000e-02   1.9569000e-02  -5.6650000e-02   2.5100000e-04   2.5200000e-04  -2.5100000e-04
   2.5950000e+03   1.0183307e+01   2.3243000e-02  -4.8780000e-03  -1.5450000e-02   2.5100000e-04   2.5200000e-04  -2.5100000e-04
   2.5960000e+03   1.0187231e+01   3.4836000e-02   4.4029000e-02  -2.5750000e-02   2.5100000e-04   2.5200000e-04  -2.5100000e-04
   2.5970000e+03   1.0191157e+01   1.7420000e-02   1.9569000e-02  -1.5450000e-02   2.5100000e-04   2.5200000e-04  -2.5100000e-04
   2.5980000e+03   1.0195084e+01   4.6443000e-02   6.8485000e-02  -4.6350000e-02   2.5100000e-04   2.5200000e-04  -2.5100000e-04
   2.5990000e+03   1.0199007e+01  -1.0000000e-05   1.9560000e-02  -4.1200000e-02   2.5100000e-04   2.5200000e-04  -2.5100000e-04
   2.6000000e+03   1.0202934e+01   5.2253000e-02   6.8488000e-02  -4.6350000e-02   2.5100000e-04   2.5200000e-04  -2.5100000e-04
   2.6010000e+03   1.0206860e+01  -1.1636000e-02   2.9334000e-02  -5.1500000e-02   2.5100000e-04   2.5200000e-04  -2.5100000e-04
   2.6020000e+03   1.0210785e+01   5.2280000e-02   1.9588000e-02  -6.6950000e-02   2.5100000e-04   2.5200000e-04  -2.5100000e-04
   2.6030000e+03   1.0214710e+01   2.9050000e-02   1.6000000e-05   5.1500000e-03   2.5100000e-04   2.5200000e-04  -2.5100000e-04
   2.6040000e+03   1.0218637e+01   6.9712000e-02   1.4707000e-02  -5.6650000e-02   2.5100000e-04   2.5200000e-04  -2.5100000e-04
   2.6050000e+03   1.0222562e+01  -1.0000000e-05   1.9560000e-02   0.0000000e+00   2.5100000e-04   2.5200000e-04  -2.5100000e-04
   2.6060000e+03   1.0226488e+01   5.2303000e-02  -2.4422000e-02   1.0300000e-02   2.5100000e-04   2.5200000e-04  -2.5100000e-04
   2.6070000e+03   1.0230413e+01   2.3240000e-02   1.2000000e-05  -1.0300000e-02   2.5100000e-04   2.5200000e-04  -2.5100000e-04
   2.6080000e+03   1.0234339e+01   5.8105000e-02  -9.7490000e-03  -9.7850000e-02   2.5100000e-04   2.5200000e-04  -2.5100000e-04
   2.6090000e+03   1.0238266e+01   1.7425000e-02   9.7890000e-03  -2.0600000e-02   2.5100000e-04   2.5200000e-04  -2.5100000e-04
   2.6100000e+03   1.0242190e+01   3.4857000e-02   4.9090000e-03  -3.6050000e-02   2.5100000e-04   2.5200000e-04  -2.5100000e-04
   2.6110000e+03   1.0246117e+01   2.9040000e-02   1.9576000e-02  -7.7250000e-02   2.5100000e-04   2.5200000e-04  -2.5100000e-04
   2.6120000e+03   1.0250043e+01   3.4842000e-02   3.4248000e-02  -5.1500000e-02   2.5100000e-04   2.5200000e-04  -2.5100000e-04
   2.6130000e+03   1.0253966e+01  -2.3271000e-02   5.8668000e-02  -5.1500000e-02   2.5100000e-04   2.5200000e-04  -2.5100000e-04
   2.6140000e+03   1.0257893e+01   4.0662000e-02   1.4691000e-02  -3.6050000e-02   2.5100000e-04   2.5200000e-04  -2.5100000e-04
   2.6150000e+03   1.0261818e+01   4.0665000e-02   9.8010000e-03  -1.5450000e-02   2.5100000e-04   2.5200000e-04  -2.5100000e-04
   2.6160000e+03   1.0265744e+01   4.0667000e-02   4.9110000e-03   1.5450000e-02   2.5100000e-04   2.5200000e-04  -2.5100000e-04
   2.6170000e+03   1.0269670e+01   5.0000000e-06  -9.7800000e-03  -3.0900000e-02   2.5100000e-04   2.5200000e-04  -2.5100000e-04
   2.6180000e+03   1.0273596e+01   5.8118000e-02  -3.4199000e-02   5.1500000e-03   2.5100000e-04   2.5200000e-04  -2.5100000e-04
   2.6190000e+03   1.0277520e+01   6.3915000e-02  -9.7460000e-03   1.0300000e-02   2.5100000e-04   2.5200000e-04  -2.5100000e-04
   2.6200000e+03   1.0281446e+01   2.9055000e-02  -9.7640000e-03  -5.1500000e-02   2.5100000e-04   2.5200000e-04  -2.5100000e-04
   2.6210000e+03   1.0285373e+01   2.3219000e-02   3.9132000e-02   2.0600000e-02   2.5100000e-04   2.5200000e-04  -2.5100000e-04
   2.6220000e+03   1.0289299e+01   5.8071000e-02   5.3821000e-02  -4.6350000e-02   2.5100000e-04   2.5200000e-04  -2.5100000e-04
   2.6230000e+03   1.0293224e+01   2.3232000e-02   1.4682000e-02  -7.2100000e-02   2.5100000e-04   2.5200000e-04  -2.5100000e-04
   2.6240000e+03   1.0297151e+01   5.8097000e-02   4.9210000e-03  -2.0600000e-02   2.5100000e-04   2.5200000e-04  -2.5100000e-04
   2.6250000e+03   1.0301075e+01   2.3222000e-02   3.4242000e-02  -1.5450000e-02   2.5100000e-04   2.5200000e-04  -2.5100000e-04
   2.6260000e+03   1.0305001e+01   4.0667000e-02   4.9120000e-03  -1.5450000e-02   2.5100000e-04   2.5200000e-04  -2.5100000e-04
   2.6270000e+03   1.0308927e+01   5.2266000e-02   4.4038000e-02  -4.6350000e-02   2.5100000e-04   2.5200000e-04  -2.5100000e-04
   2.6280000e+03   1.0312851e+01   2.3245000e-02  -9.7680000e-03  -1.0300000e-02   2.5100000e-04   2.5200000e-04  -2.5100000e-04
   2.6290000e+03   1.0316777e+01   1.1633000e-02  -2.4444000e-02  -7.7250000e-02   2.5100000e-04   2.5200000e-04  -2.5100000e-04
   2.6300000e+03   1.0320704e+01   2.9074000e-02  -4.3994000e-02  -2.5750000e-02   2.5100000e-04   2.5200000e-04  -2.5100000e-04
   2.6310000e+03   1.0324629e+01   3.4865000e-02  -9.7610000e-03  -4.6350000e-02   2.5100000e-04   2.5200000e-04  -2.5100000e-04
   2.6320000e+03   1.0328555e+01   2.3237000e-02   4.9020000e-03  -8.2400000e-02   2.5100000e-04   2.5200000e-04  -2.5100000e-04
   2.6330000e+03   1.0332480e+01   5.8050000e-03   9.7830000e-03  -6.1800000e-02   2.5100000e-04   2.5200000e-04  -2.5100000e-04
   2.6340000e+03   1.0336406e+01   4.6462000e-02   3.4255000e-02  -1.5450000e-02   2.5100000e-04   2.5200000e-04  -2.5100000e-04
   2.6350000e+03   1.0340332e+01   2.9032000e-02   3.4245000e-02  -1.5450000e-02   2.5100000e-04   2.5200000e-04  -2.5100000e-04
   2.6360000e+03   1.0344258e+01   1.7412000e-02   3.4239000e-02  -4.1200000e-02   2.5100000e-04   2.5200000e-04  -2.5100000e-04
   2.6370000e+03   1.0348184e+01   4.0662000e-02   1.4691000e-02   2.0600000e-02   2.5100000e-04   2.5200000e-04  -2.5100000e-04
   2.6380000e+03   1.0352110e+01   2.3243000e-02  -4.8780000e-03  -2.0600000e-02   2.5100000e-04   2.5200000e-04  -2.5100000e-04
   2.6390000e+03   1.0356036e+01   5.8100000e-02   3.0000000e-05  -3.6050000e-02   2.5100000e-04   2.5200000e-04  -2.5100000e-04
   2.6400000e+03   1.0359961e+01   5.7790000e-03   5.8683000e-02   0.0000000e+00   2.5100000e-04   2.5200000e-04  -2.5100000e-04
   2.6410000e+03   1.0363887e+01   6.3910000e-02   3.4000000e-05  -6.1800000e-02   2.5100000e-04   2.5200000e-04  -2.5100000e-04
   2.6420000e+03   1.0367812e+01   2.3219000e-02   3.9132000e-02  -7.7250000e-02   2.5100000e-04   2.5200000e-04  -2.5100000e-04
   2.6430000e+03   1.0371737e+01   8.1332000e-02   1.4713000e-02  -5.1500000e-02   2.5100000e-04   2.5200000e-04  -2.5100000e-04
   2.6440000e+03   1.0375663e+01   1.7417000e-02   2.4459000e-02   5.1500000e-03   2.5100000e-04   2.5200000e-04  -2.5100000e-04
   2.6450000e+03   1.0379588e+01   5.2282000e-02   1.4698000e-02  -7.2100000e-02   2.5100000e-04   2.5200000e-04  -2.5100000e-04
   2.6460000e+03   1.0383514e+01   2.9042000e-02   1.4686000e-02   5.1500000e-03   2.5100000e-04   2.5200000e-04  -2.5100000e-04
   2.6470000e+03   1.0387450e+01   6.9702000e-02   3.4267000e-02  -1.5450000e-02   2.5100000e-04   2.5200000e-04  -2.5100000e-04
   2.6480000e+03   1.0391364e+01  -2.3266000e-02   4.8888000e-02  -3.6050000e-02   2.5100000e-04   2.5200000e-04  -2.5100000e-04
   2.6490000e+03   1.0395290e+01   1.1610000e-02   1.9566000e-02  -5.1500000e-03   2.5100000e-04   2.5200000e-04  -2.5100000e-04
   2.6500000e+03   1.0399217e+01   2.9016000e-02   6.3586000e-02   0.0000000e+00   2.5100000e-04   2.5200000e-04  -2.5100000e-04
   2.6510000e+03   1.0403143e+01   1.1604000e-02   2.9346000e-02  -2.5750000e-02   2.5100000e-04   2.5200000e-04  -2.5100000e-04
   2.6520000e+03   1.0407069e+01  -5.8200000e-03   1.9557000e-02  -5.1500000e-02   2.5100000e-04   2.5200000e-04  -2.5100000e-04
   2.6530000e+03   1.0410995e+01   1.1625000e-02  -9.7740000e-03  -4.6350000e-02   2.5100000e-04   2.5200000e-04  -2.5100000e-04
   2.6540000e+03   1.0414949e+01   4.0665000e-02   9.8020000e-03  -6.6950000e-02   2.5100000e-04   2.5200000e-04  -2.5100000e-04
   2.6550000e+03   1.0418844e+01   1.1617000e-02   4.8960000e-03  -7.7250000e-02   2.5100000e-04   2.5200000e-04  -2.5100000e-04
   2.6560000e+03   1.0422770e+01  -1.7448000e-02   3.4221000e-02   3.0900000e-02   2.5100000e-04   2.5200000e-04  -2.5100000e-04
   2.6570000e+03   1.0426696e+01   4.6465000e-02   2.9364000e-02  -6.6950000e-02   2.5100000e-04   2.5200000e-04  -2.5100000e-04
   2.6580000e+03   1.0430621e+01   2.9032000e-02   3.4245000e-02  -5.1500000e-03   2.5100000e-04   2.5200000e-04  -2.5100000e-04
   2.6590000e+03   1.0434547e+01   5.0000000e-06  -9.7800000e-03  -2.5750000e-02   2.5100000e-04   2.5200000e-04  -2.5100000e-04
   2.6600000e+03   1.0438473e+01  -5.8300000e-03   3.9117000e-02  -3.0900000e-02   2.5100000e-04   2.5200000e-04  -2.5100000e-04
   2.6610000e+03   1.0442399e+01   3.4865000e-02  -9.7610000e-03  -8.2400000e-02   2.5100000e-04   2.5200000e-04  -2.5100000e-04
   2.6620000e+03   1.0446323e+01   5.2266000e-02   4.4038000e-02  -5.6650000e-02   2.5100000e-04   2.5200000e-04  -2.5100000e-04
   2.6630000e+03   1.0450250e+01   1.1604000e-02   2.9346000e-02  -3.6050000e-02   2.5100000e-04   2.5200000e-04  -2.5100000e-04
   2.6640000e+03   1.0454176e+01   5.8050000e-03   9.7830000e-03  -5.1500000e-02   2.5100000e-04   2.5200000e-04  -2.5100000e-04
   2.6650000e+03   1.0458101e+01   1.1630000e-02  -1.9554000e-02  -5.1500000e-03   2.5100000e-04   2.5200000e-04  -2.5100000e-04
   2.6660000e+03   1.0462028e+01   5.8020000e-03   1.4673000e-02  -6.6950000e-02   2.5100000e-04   2.5200000e-04  -2.5100000e-04
   2.6670000e+03   1.0465953e+01  -3.4850000e-02  -1.9579000e-02   0.0000000e+00   2.5100000e-04   2.5200000e-04  -2.5100000e-04
   2.6680000e+03   1.0469878e+01   3.4850000e-02   1.9579000e-02   2.0600000e-02   2.5100000e-04   2.5200000e-04  -2.5100000e-04
   2.6690000e+03   1.0473804e+01   4.6488000e-02  -1.4645000e-02   2.0600000e-02   2.5100000e-04   2.5200000e-04  -2.5100000e-04
   2.6700000e+03   1.0477731e+01   3.4842000e-02   3.4249000e-02  -5.1500000e-03   2.5100000e-04   2.5200000e-04  -2.5100000e-04
   2.6710000e+03   1.0481656e+01  -1.1636000e-02   2.9334000e-02  -1.0300000e-02   2.5100000e-04   2.5200000e-04  -2.5100000e-04
   2.6720000e+03   1.0485580e+01   4.6454000e-02   4.8925000e-02  -2.5750000e-02   2.5100000e-04   2.5200000e-04  -2.5100000e-04
   2.6730000e+03   1.0489506e+01   2.9019000e-02   5.8696000e-02  -7.7250000e-02   2.5100000e-04   2.5200000e-04  -2.5100000e-04
   2.6740000e+03   1.0493432e+01   1.1607000e-02   2.4456000e-02  -2.5750000e-02   2.5100000e-04   2.5200000e-04  -2.5100000e-04
   2.6750000e+03   1.0497357e+01   1.1628000e-02  -1.4664000e-02  -4.1200000e-02   2.5100000e-04   2.5200000e-04  -2.5100000e-04
   2.6760000e+03   1.0501284e+01   5.8097000e-02   4.9210000e-03  -7.7250000e-02   2.5100000e-04   2.5200000e-04  -2.5100000e-04
   2.6770000e+03   1.0505208e+01   1.1630000e-02  -1.9554000e-02   5.1500000e-03   2.5100000e-04   2.5200000e-04  -2.5100000e-04
   2.6780000e+03   1.0509134e+01   1.1623000e-02  -4.8840000e-03   1.0300000e-02   2.5100000e-04   2.5200000e-04  -2.5100000e-04
   2.6790000e+03   1.0513061e+01  -8.0000000e-06   1.4670000e-02  -3.0900000e-02   2.5100000e-04   2.5200000e-04  -2.5100000e-04
   2.6800000e+03   1.0516987e+01   5.8113000e-02  -2.4420000e-02  -2.5750000e-02   2.5100000e-04   2.5200000e-04  -2.5100000e-04
   2.6810000e+03   1.0520913e+01   3.4852000e-02   1.4688000e-02   0.0000000e+00   2.5100000e-04   2.5200000e-04  -2.5100000e-04
   2.6820000e+03   1.0524838e+01   3.4873000e-02  -2.4432000e-02  -9.2700000e-02   2.5100000e-04   2.5200000e-04  -2.5100000e-04
   2.6830000e+03   1.0528764e+01   5.8180000e-03  -1.4667000e-02  -2.5750000e-02   2.5100000e-04   2.5200000e-04  -2.5100000e-04
   2.6840000e+03   1.0532689e+01   5.8082000e-02   3.4260000e-02  -2.0600000e-02   2.5100000e-04   2.5200000e-04  -2.5100000e-04
   2.6850000e+03   1.0536616e+01   4.0673000e-02  -4.8680000e-03  -5.6650000e-02   2.5100000e-04   2.5200000e-04  -2.5100000e-04
   2.6860000e+03   1.0540540e+01   2.9042000e-02   1.4686000e-02  -4.1200000e-02   2.5100000e-04   2.5200000e-04  -2.5100000e-04
   2.6870000e+03   1.0544465e+01   4.0673000e-02  -4.8680000e-03  -2.0600000e-02   2.5100000e-04   2.5200000e-04  -2.5100000e-04
   2.6880000e+03   1.0548391e+01   5.8097000e-02   4.9210000e-03  -3.0900000e-02   2.5100000e-04   2.5200000e-04  -2.5100000e-04
   2.6890000e+03   1.0552317e+01   3.4873000e-02  -2.4431000e-02   1.0300000e-02   2.5100000e-04   2.5200000e-04  -2.5100000e-04
   2.6900000e+03   1.0556243e+01   1.1641000e-02  -3.9114000e-02   2.0600000e-02   2.5100000e-04   2.5200000e-04  -2.5100000e-04
   2.6910000e+03   1.0560168e+01   1.7443000e-02  -2.4441000e-02  -2.0600000e-02   2.5100000e-04   2.5200000e-04  -2.5100000e-04
   2.6920000e+03   1.0564094e+01   8.1340000e-02   4.4000000e-05  -4.1200000e-02   2.5100000e-04   2.5200000e-04  -2.5100000e-04
   2.6930000e+03   1.0568020e+01   2.3230000e-02   1.9572000e-02  -1.0300000e-02   2.5100000e-04   2.5200000e-04  -2.5100000e-04
   2.6940000e+03   1.0571962e+01   2.9034000e-02   2.9356000e-02  -1.0300000e-01   2.5100000e-04   2.5200000e-04  -2.5100000e-04
   2.6950000e+03   1.0575871e+01   4.0660000e-02   1.9582000e-02  -6.6950000e-02   2.5100000e-04   2.5200000e-04  -2.5100000e-04
   2.6960000e+03   1.0579797e+01   8.7132000e-02   3.4277000e-02  -3.6050000e-02   2.5100000e-04   2.5200000e-04  -2.5100000e-04
   2.6970000e+03   1.0583723e+01   2.9034000e-02   2.9356000e-02   5.1500000e-03   2.5100000e-04   2.5200000e-04  -2.5100000e-04
   2.6980000e+03   1.0587647e+01   2.9063000e-02  -2.4434000e-02  -4.6350000e-02   2.5100000e-04   2.5200000e-04  -2.5100000e-04
   2.6990000e+03   1.0591575e+01   5.2269000e-02   3.9148000e-02   1.5450000e-02   2.5100000e-04   2.5200000e-04  -2.5100000e-04
   2.7000000e+03   1.0595500e+01   8.1358000e-02  -3.4186000e-02  -2.5750000e-02   2.5100000e-04   2.5200000e-04  -2.5100000e-04
   2.7010000e+03   1.0599424e+01   2.9040000e-02   1.9576000e-02  -3.6050000e-02   2.5100000e-04   2.5200000e-04  -2.5100000e-04
   2.7020000e+03   1.0603351e+01   1.7433000e-02  -4.8810000e-03   3.0900000e-02   2.5100000e-04   2.5200000e-04  -2.5100000e-04
   2.7030000e+03   1.0607276e+01   4.0673000e-02  -4.8690000e-03  -4.6350000e-02   2.5100000e-04   2.5200000e-04  -2.5100000e-04
   2.7040000e+03   1.0611202e+01   1.7422000e-02   1.4679000e-02  -3.0900000e-02   2.5100000e-04   2.5200000e-04  -2.5100000e-04
   2.7050000e+03   1.0615129e+01   5.7870000e-03   4.4013000e-02  -6.1800000e-02   2.5100000e-04   2.5200000e-04  -2.5100000e-04
   2.7060000e+03   1.0619053e+01   1.7412000e-02   3.4239000e-02  -9.7850000e-02   2.5100000e-04   2.5200000e-04  -2.5100000e-04
   2.7070000e+03   1.0622977e+01   2.9014000e-02   6.8475000e-02  -5.6650000e-02   2.5100000e-04   2.5200000e-04  -2.5100000e-04
   2.7080000e+03   1.0626904e+01   1.7412000e-02   3.4239000e-02  -3.6050000e-02   2.5100000e-04   2.5200000e-04  -2.5100000e-04
   2.7090000e+03   1.0630831e+01   5.7760000e-03   6.3573000e-02  -2.5750000e-02   2.5100000e-04   2.5200000e-04  -2.5100000e-04
   2.7100000e+03   1.0634757e+01   1.7414000e-02   2.9349000e-02  -5.1500000e-02   2.5100000e-04   2.5200000e-04  -2.5100000e-04
   2.7110000e+03   1.0638682e+01   4.0665000e-02   9.8020000e-03   0.0000000e+00   2.5100000e-04   2.5200000e-04  -2.5100000e-04
   2.7120000e+03   1.0642609e+01   3.4860000e-02   1.9000000e-05  -1.0300000e-02   2.5100000e-04   2.5200000e-04  -2.5100000e-04
   2.7130000e+03   1.0646533e+01   5.8100000e-03   3.0000000e-06  -4.6350000e-02   2.5100000e-04   2.5200000e-04  -2.5100000e-04
   2.7140000e+03   1.0650460e+01  -2.3240000e-02  -1.2000000e-05  -4.1200000e-02   2.5100000e-04   2.5200000e-04  -2.5100000e-04
   2.7150000e+03   1.0654384e+01   5.2274000e-02   2.9368000e-02  -4.6350000e-02   2.5100000e-04   2.5200000e-04  -2.5100000e-04
   2.7160000e+03   1.0658309e+01   2.3240000e-02   1.2000000e-05  -4.1200000e-02   2.5100000e-04   2.5200000e-04  -2.5100000e-04
   2.7170000e+03   1.0662235e+01   4.0646000e-02   4.4032000e-02  -5.6650000e-02   2.5100000e-04   2.5200000e-04  -2.5100000e-04
   2.7180000e+03   1.0666161e+01  -5.8100000e-03  -3.0000000e-06   2.0600000e-02   2.5100000e-04   2.5200000e-04  -2.5100000e-04
   2.7190000e+03   1.0670087e+01   4.6459000e-02   3.9145000e-02  -5.1500000e-02   2.5100000e-04   2.5200000e-04  -2.5100000e-04
   2.7200000e+03   1.0674012e+01   1.7420000e-02   1.9569000e-02  -1.0300000e-02   2.5100000e-04   2.5200000e-04  -2.5100000e-04
   2.7210000e+03   1.0677938e+01   1.1617000e-02   4.8960000e-03  -2.5750000e-02   2.5100000e-04   2.5200000e-04  -2.5100000e-04
   2.7220000e+03   1.0681864e+01  -4.0688000e-02   3.4208000e-02  -5.1500000e-03   2.5100000e-04   2.5200000e-04  -2.5100000e-04
   2.7230000e+03   1.0685789e+01   6.3900000e-02   1.9594000e-02   0.0000000e+00   2.5100000e-04   2.5200000e-04  -2.5100000e-04
   2.7240000e+03   1.0689714e+01   1.1610000e-02   1.9566000e-02  -4.1200000e-02   2.5100000e-04   2.5200000e-04  -2.5100000e-04
   2.7250000e+03   1.0693641e+01   2.9040000e-02   1.9575000e-02  -4.6350000e-02   2.5100000e-04   2.5200000e-04  -2.5100000e-04
   2.7260000e+03   1.0697567e+01  -6.9710000e-02  -1.9596000e-02  -7.7250000e-02   2.5100000e-04   2.5200000e-04  -2.5100000e-04
   2.7270000e+03   1.0701492e+01   7.5510000e-02   3.9159000e-02  -6.6950000e-02   2.5100000e-04   2.5200000e-04  -2.5100000e-04
   2.7280000e+03   1.0705419e+01  -1.1612000e-02  -1.4676000e-02  -6.1800000e-02   2.5100000e-04   2.5200000e-04  -2.5100000e-04
   2.7290000e+03   1.0709344e+01   5.8020000e-03   1.4673000e-02  -6.6950000e-02   2.5100000e-04   2.5200000e-04  -2.5100000e-04
   2.7300000e+03   1.0713268e+01  -3.4870000e-02   1.9541000e-02   1.5450000e-02   2.5100000e-04   2.5200000e-04  -2.5100000e-04
   2.7310000e+03   1.0717194e+01   6.9712000e-02   1.4707000e-02   5.1500000e-03   2.5100000e-04   2.5200000e-04  -2.5100000e-04
   2.7320000e+03   1.0721120e+01   1.1617000e-02   4.8960000e-03   0.0000000e+00   2.5100000e-04   2.5200000e-04  -2.5100000e-04
   2.7330000e+03   1.0725046e+01   2.3237000e-02   4.9020000e-03  -2.0600000e-02   2.5100000e-04   2.5200000e-04  -2.5100000e-04
   2.7340000e+03   1.0728972e+01  -1.1617000e-02  -4.8960000e-03  -5.1500000e-03   2.5100000e-04   2.5200000e-04  -2.5100000e-04
   2.7350000e+03   1.0732896e+01   8.1345000e-02  -9.7360000e-03  -9.7850000e-02   2.5100000e-04   2.5200000e-04  -2.5100000e-04
   2.7360000e+03   1.0736822e+01   1.1628000e-02  -1.4664000e-02  -1.0300000e-02   2.5100000e-04   2.5200000e-04  -2.5100000e-04
   2.7370000e+03   1.0740749e+01   2.9042000e-02   1.4686000e-02  -6.1800000e-02   2.5100000e-04   2.5200000e-04  -2.5100000e-04
   2.7380000e+03   1.0744675e+01   6.3913000e-02  -4.8560000e-03  -7.2100000e-02   2.5100000e-04   2.5200000e-04  -2.5100000e-04
   2.7390000e+03   1.0748600e+01   6.9723000e-02  -4.8530000e-03  -3.6050000e-02   2.5100000e-04   2.5200000e-04  -2.5100000e-04
   2.7400000e+03   1.0752526e+01   1.7412000e-02   3.4239000e-02  -4.1200000e-02   2.5100000e-04   2.5200000e-04  -2.5100000e-04
   2.7410000e+03   1.0756452e+01   8.0000000e-06  -1.4670000e-02  -4.1200000e-02   2.5100000e-04   2.5200000e-04  -2.5100000e-04
   2.7420000e+03   1.0760377e+01   5.2287000e-02   4.9180000e-03  -5.1500000e-03   2.5100000e-04   2.5200000e-04  -2.5100000e-04
   2.7430000e+03   1.0764304e+01   5.8095000e-02   9.8110000e-03   5.1500000e-03   2.5100000e-04   2.5200000e-04  -2.5100000e-04
   2.7440000e+03   1.0768228e+01   2.3243000e-02  -4.8780000e-03  -3.0900000e-02   2.5100000e-04   2.5200000e-04  -2.5100000e-04
   2.7450000e+03   1.0772153e+01   3.4855000e-02   9.7990000e-03  -3.0900000e-02   2.5100000e-04   2.5200000e-04  -2.5100000e-04
   2.7460000e+03   1.0776080e+01   6.3890000e-02   3.9153000e-02  -1.5450000e-02   2.5100000e-04   2.5200000e-04  -2.5100000e-04
   2.7470000e+03   1.0780005e+01   7.5535000e-02  -9.7410000e-03  -7.2100000e-02   2.5100000e-04   2.5200000e-04  -2.5100000e-04
   2.7480000e+03   1.0783931e+01   1.7427000e-02   4.8990000e-03  -4.1200000e-02   2.5100000e-04   2.5200000e-04  -2.5100000e-04
   2.7490000e+03   1.0787856e+01   4.6495000e-02  -2.9316000e-02   0.0000000e+00   2.5100000e-04   2.5200000e-04  -2.5100000e-04
   2.7500000e+03   1.0791781e+01   6.9710000e-02   1.9596000e-02  -3.0900000e-02   2.5100000e-04   2.5200000e-04  -2.5100000e-04
   2.7510000e+03   1.0795708e+01   5.2287000e-02   4.9180000e-03  -1.0300000e-02   2.5100000e-04   2.5200000e-04  -2.5100000e-04
   2.7520000e+03   1.0799633e+01   3.4850000e-02   1.9579000e-02  -1.0300000e-02   2.5100000e-04   2.5200000e-04  -2.5100000e-04
   2.7530000e+03   1.0803559e+01   1.1610000e-02   1.9566000e-02  -1.5450000e-02   2.5100000e-04   2.5200000e-04  -2.5100000e-04
   2.7540000e+03   1.0807486e+01   6.9702000e-02   3.4267000e-02  -4.1200000e-02   2.5100000e-04   2.5200000e-04  -2.5100000e-04
   2.7550000e+03   1.0811411e+01  -5.8340000e-03   4.4007000e-02   1.0300000e-02   2.5100000e-04   2.5200000e-04  -2.5100000e-04
   2.7560000e+03   1.0815335e+01   3.4834000e-02   4.8919000e-02  -1.0815000e-01   2.5100000e-04   2.5200000e-04  -2.5100000e-04
   2.7570000e+03   1.0819287e+01   1.7435000e-02  -9.7710000e-03  -3.6050000e-02   2.5100000e-04   2.5200000e-04  -2.5100000e-04
   2.7580000e+03   1.0823188e+01   7.5520000e-02   1.9600000e-02  -4.6350000e-02   2.5100000e-04   2.5200000e-04  -2.5100000e-04
   2.7590000e+03   1.0827111e+01  -4.6472000e-02  -1.4695000e-02  -1.0300000e-01   2.5100000e-04   2.5200000e-04  -2.5100000e-04
   2.7600000e+03   1.0831038e+01   4.0667000e-02   4.9120000e-03  -7.2100000e-02   2.5100000e-04   2.5200000e-04  -2.5100000e-04
   2.7610000e+03   1.0834965e+01   1.7430000e-02   9.0000000e-06  -5.1500000e-02   2.5100000e-04   2.5200000e-04  -2.5100000e-04
   2.7620000e+03   1.0838890e+01   8.1330000e-02   1.9603000e-02  -5.1500000e-03   2.5100000e-04   2.5200000e-04  -2.5100000e-04
   2.7630000e+03   1.0842816e+01  -2.9053000e-02   4.8740000e-03  -5.6650000e-02   2.5100000e-04   2.5200000e-04  -2.5100000e-04
   2.7640000e+03   1.0846742e+01   3.4860000e-02   1.9000000e-05   3.6050000e-02   2.5100000e-04   2.5200000e-04  -2.5100000e-04
   2.7650000e+03   1.0850666e+01   3.4847000e-02   2.4469000e-02  -4.6350000e-02   2.5100000e-04   2.5200000e-04  -2.5100000e-04
   2.7660000e+03   1.0854593e+01   8.1314000e-02   4.8943000e-02  -1.5450000e-02   2.5100000e-04   2.5200000e-04  -2.5100000e-04
   2.7670000e+03   1.0858519e+01  -2.9081000e-02   5.8664000e-02  -5.1500000e-03   2.5100000e-04   2.5200000e-04  -2.5100000e-04
   2.7680000e+03   1.0862445e+01   4.0639000e-02   5.8701000e-02  -6.6950000e-02   2.5100000e-04   2.5200000e-04  -2.5100000e-04
   2.7690000e+03   1.0866370e+01   1.7407000e-02   4.4019000e-02  -7.2100000e-02   2.5100000e-04   2.5200000e-04  -2.5100000e-04
   2.7700000e+03   1.0870296e+01   1.0456500e-01   2.9395000e-02  -4.6350000e-02   2.5100000e-04   2.5200000e-04  -2.5100000e-04
   2.7710000e+03   1.0874221e+01  -2.9065000e-02   2.9325000e-02   3.6050000e-02   2.5100000e-04   2.5200000e-04  -2.5100000e-04
   2.7720000e+03   1.0878148e+01   4.6470000e-02   1.9584000e-02  -5.1500000e-02   2.5100000e-04   2.5200000e-04  -2.5100000e-04
   2.7730000e+03   1.0882071e+01   1.7427000e-02   4.8990000e-03  -5.1500000e-03   2.5100000e-04   2.5200000e-04  -2.5100000e-04
   2.7740000e+03   1.0885997e+01  -1.6000000e-05   2.9340000e-02  -1.5450000e-02   2.5100000e-04   2.5200000e-04  -2.5100000e-04
   2.7750000e+03   1.0889933e+01  -2.9055000e-02   9.7640000e-03  -2.5750000e-02   2.5100000e-04   2.5200000e-04  -2.5100000e-04
   2.7760000e+03   1.0893848e+01   3.4829000e-02   5.8699000e-02  -5.1500000e-03   2.5100000e-04   2.5200000e-04  -2.5100000e-04
   2.7770000e+03   1.0897775e+01   1.7425000e-02   9.7890000e-03  -4.6350000e-02   2.5100000e-04   2.5200000e-04  -2.5100000e-04
   2.7780000e+03   1.0901700e+01   5.7810000e-03   5.3793000e-02  -4.6350000e-02   2.5100000e-04   2.5200000e-04  -2.5100000e-04
   2.7790000e+03   1.0905625e+01  -3.4870000e-02   1.9541000e-02  -2.5750000e-02   2.5100000e-04   2.5200000e-04  -2.5100000e-04
   2.7800000e+03   1.0909552e+01   3.4844000e-02   2.9359000e-02  -8.7550000e-02   2.5100000e-04   2.5200000e-04  -2.5100000e-04
   2.7810000e+03   1.0913477e+01   2.3230000e-02   1.9572000e-02  -5.1500000e-02   2.5100000e-04   2.5200000e-04  -2.5100000e-04
   2.7820000e+03   1.0917404e+01  -2.3248000e-02   1.4658000e-02  -4.6350000e-02   2.5100000e-04   2.5200000e-04  -2.5100000e-04
   2.7830000e+03   1.0921329e+01  -1.1630000e-02   1.9554000e-02   3.6050000e-02   2.5100000e-04   2.5200000e-04  -2.5100000e-04
   2.7840000e+03   1.0925255e+01   1.1625000e-02  -9.7740000e-03  -2.0600000e-02   2.5100000e-04   2.5200000e-04  -2.5100000e-04
   2.7850000e+03   1.0929179e+01   2.9050000e-02   1.6000000e-05   2.0600000e-02   2.5100000e-04   2.5200000e-04  -2.5100000e-04
   2.7860000e+03   1.0933106e+01  -5.8070000e-03  -4.8930000e-03  -2.0600000e-02   2.5100000e-04   2.5200000e-04  -2.5100000e-04
   2.7870000e+03   1.0937032e+01  -2.9060000e-02   1.9544000e-02  -1.5450000e-02   2.5100000e-04   2.5200000e-04  -2.5100000e-04
   2.7880000e+03   1.0940956e+01   3.4857000e-02   4.9090000e-03  -8.2400000e-02   2.5100000e-04   2.5200000e-04  -2.5100000e-04
   2.7890000e+03   1.0944881e+01   2.9024000e-02   4.8916000e-02  -2.5750000e-02   2.5100000e-04   2.5200000e-04  -2.5100000e-04
   2.7900000e+03   1.0948809e+01  -1.1633000e-02   2.4444000e-02  -6.1800000e-02   2.5100000e-04   2.5200000e-04  -2.5100000e-04
   2.7910000e+03   1.0952734e+01   6.3879000e-02   5.8713000e-02  -4.1200000e-02   2.5100000e-04   2.5200000e-04  -2.5100000e-04
   2.7920000e+03   1.0956660e+01   2.9053000e-02  -4.8750000e-03  -1.0300000e-02   2.5100000e-04   2.5200000e-04  -2.5100000e-04
   2.7930000e+03   1.0960586e+01   3.4860000e-02   1.8000000e-05  -6.1800000e-02   2.5100000e-04   2.5200000e-04  -2.5100000e-04
   2.7940000e+03   1.0964511e+01  -2.3243000e-02   4.8780000e-03  -1.0300000e-02   2.5100000e-04   2.5200000e-04  -2.5100000e-04
   2.7950000e+03   1.0968437e+01   7.5540000e-02  -1.9520000e-02   2.0600000e-02   2.5100000e-04   2.5200000e-04  -2.5100000e-04
   2.7960000e+03   1.0972363e+01   1.1636000e-02  -2.9334000e-02   0.0000000e+00   2.5100000e-04   2.5200000e-04  -2.5100000e-04
   2.7970000e+03   1.0976288e+01   1.1620000e-02   6.0000000e-06   3.6050000e-02   2.5100000e-04   2.5200000e-04  -2.5100000e-04
   2.7980000e+03   1.0980215e+01  -1.1636000e-02   2.9334000e-02  -2.0600000e-02   2.5100000e-04   2.5200000e-04  -2.5100000e-04
   2.7990000e+03   1.0984140e+01   7.5535000e-02  -9.7400000e-03  -1.0300000e-02   2.5100000e-04   2.5200000e-04  -2.5100000e-04
   2.8000000e+03   1.0988065e+01   2.3245000e-02  -9.7680000e-03  -6.1800000e-02   2.5100000e-04   2.5200000e-04  -2.5100000e-04
   2.8010000e+03   1.0991992e+01   2.9042000e-02   1.4686000e-02  -5.6650000e-02   2.5100000e-04   2.5200000e-04  -2.5100000e-04
   2.8020000e+03   1.0995915e+01   5.8050000e-03   9.7830000e-03  -4.1200000e-02   2.5100000e-04   2.5200000e-04  -2.5100000e-04
   2.8030000e+03   1.0999841e+01   6.3889000e-02   3.9154000e-02  -4.6350000e-02   2.5100000e-04   2.5200000e-04  -2.5100000e-04
   2.8040000e+03   1.1003767e+01   2.3227000e-02   2.4462000e-02   0.0000000e+00   2.5100000e-04   2.5200000e-04  -2.5100000e-04
   2.8050000e+03   1.1007692e+01   1.7414000e-02   2.9349000e-02  -2.5750000e-02   2.5100000e-04   2.5200000e-04  -2.5100000e-04
   2.8060000e+03   1.1011619e+01  -2.3227000e-02  -2.4462000e-02  -3.0900000e-02   2.5100000e-04   2.5200000e-04  -2.5100000e-04
   2.8070000e+03   1.1015544e+01   6.3910000e-02   3.4000000e-05  -4.6350000e-02   2.5100000e-04   2.5200000e-04  -2.5100000e-04
   2.8080000e+03   1.1019469e+01   1.7448000e-02  -3.4221000e-02  -3.6050000e-02   2.5100000e-04   2.5200000e-04  -2.5100000e-04
   2.8090000e+03   1.1023395e+01   4.0683000e-02  -2.4428000e-02  -8.7550000e-02   2.5100000e-04   2.5200000e-04  -2.5100000e-04
   2.8100000e+03   1.1027320e+01   1.7443000e-02  -2.4441000e-02  -2.0600000e-02   2.5100000e-04   2.5200000e-04  -2.5100000e-04
   2.8110000e+03   1.1031248e+01   8.7135000e-02   2.9385000e-02  -2.5750000e-02   2.5100000e-04   2.5200000e-04  -2.5100000e-04
   2.8120000e+03   1.1035173e+01  -5.8200000e-03   1.9557000e-02  -7.2100000e-02   2.5100000e-04   2.5200000e-04  -2.5100000e-04
   2.8130000e+03   1.1039099e+01   4.0655000e-02   2.9361000e-02  -1.5450000e-02   2.5100000e-04   2.5200000e-04  -2.5100000e-04
   2.8140000e+03   1.1043025e+01   5.7850000e-03   4.8903000e-02  -5.1500000e-02   2.5100000e-04   2.5200000e-04  -2.5100000e-04
   2.8150000e+03   1.1046950e+01   9.2945000e-02   2.9388000e-02  -3.0900000e-02   2.5100000e-04   2.5200000e-04  -2.5100000e-04
   2.8160000e+03   1.1050876e+01   1.7409000e-02   3.9129000e-02  -1.5450000e-02   2.5100000e-04   2.5200000e-04  -2.5100000e-04
   2.8170000e+03   1.1054800e+01   4.6467000e-02   2.4475000e-02   0.0000000e+00   2.5100000e-04   2.5200000e-04  -2.5100000e-04
   2.8180000e+03   1.1058726e+01   1.7399000e-02   5.8689000e-02  -1.0300000e-02   2.5100000e-04   2.5200000e-04  -2.5100000e-04
   2.8190000e+03   1.1062652e+01   6.9710000e-02   1.9597000e-02  -3.0900000e-02   2.5100000e-04   2.5200000e-04  -2.5100000e-04
   2.8200000e+03   1.1066578e+01  -5.8150000e-03   9.7770000e-03  -4.1200000e-02   2.5100000e-04   2.5200000e-04  -2.5100000e-04
   2.8210000e+03   1.1070504e+01   2.9037000e-02   2.4466000e-02  -8.2400000e-02   2.5100000e-04   2.5200000e-04  -2.5100000e-04
   2.8220000e+03   1.1074430e+01   1.7438000e-02  -1.4661000e-02  -6.6950000e-02   2.5100000e-04   2.5200000e-04  -2.5100000e-04
   2.8230000e+03   1.1078354e+01   9.8770000e-02   5.3000000e-05  -6.1800000e-02   2.5100000e-04   2.5200000e-04  -2.5100000e-04
   2.8240000e+03   1.1082281e+01  -5.8150000e-03   9.7770000e-03  -2.5750000e-02   2.5100000e-04   2.5200000e-04  -2.5100000e-04
   2.8250000e+03   1.1086206e+01   4.0660000e-02   1.9582000e-02  -3.6050000e-02   2.5100000e-04   2.5200000e-04  -2.5100000e-04
   2.8260000e+03   1.1090132e+01  -2.9076000e-02   4.8884000e-02   1.5450000e-02   2.5100000e-04   2.5200000e-04  -2.5100000e-04
   2.8270000e+03   1.1094059e+01   3.4844000e-02   2.9359000e-02  -3.6050000e-02   2.5100000e-04   2.5200000e-04  -2.5100000e-04
   2.8280000e+03   1.1097984e+01  -5.8230000e-03   2.4447000e-02   2.0600000e-02   2.5100000e-04   2.5200000e-04  -2.5100000e-04
   2.8290000e+03   1.1101909e+01  -1.1620000e-02  -6.0000000e-06   1.0300000e-02   2.5100000e-04   2.5200000e-04  -2.5100000e-04
   2.8300000e+03   1.1105836e+01   6.3907000e-02   4.9240000e-03  -5.6650000e-02   2.5100000e-04   2.5200000e-04  -2.5100000e-04
   2.8310000e+03   1.1109761e+01   2.9042000e-02   1.4686000e-02  -3.0900000e-02   2.5100000e-04   2.5200000e-04  -2.5100000e-04
   2.8320000e+03   1.1113685e+01   1.7430000e-02   9.0000000e-06  -4.1200000e-02   2.5100000e-04   2.5200000e-04  -2.5100000e-04
   2.8330000e+03   1.1117611e+01  -1.1623000e-02   4.8840000e-03  -8.2400000e-02   2.5100000e-04   2.5200000e-04  -2.5100000e-04
   2.8340000e+03   1.1121537e+01   1.7415000e-02   2.9349000e-02  -5.1500000e-02   2.5100000e-04   2.5200000e-04  -2.5100000e-04
   2.8350000e+03   1.1125463e+01   1.0000000e-05  -1.9560000e-02  -4.1200000e-02   2.5100000e-04   2.5200000e-04  -2.5100000e-04
   2.8360000e+03   1.1129388e+01  -5.8200000e-03   1.9557000e-02  -1.5450000e-02   2.5100000e-04   2.5200000e-04  -2.5100000e-04
   2.8370000e+03   1.1133313e+01  -3.4855000e-02  -9.7980000e-03  -5.1500000e-02   2.5100000e-04   2.5200000e-04  -2.5100000e-04
   2.8380000e+03   1.1137239e+01   2.3224000e-02   2.9352000e-02   1.5450000e-02   2.5100000e-04   2.5200000e-04  -2.5100000e-04
   2.8390000e+03   1.1141167e+01   1.1610000e-02   1.9566000e-02  -2.5750000e-02   2.5100000e-04   2.5200000e-04  -2.5100000e-04
   2.8400000e+03   1.1145092e+01  -1.1636000e-02   2.9334000e-02  -1.0300000e-02   2.5100000e-04   2.5200000e-04  -2.5100000e-04
   2.8410000e+03   1.1149017e+01  -3.4878000e-02   3.4211000e-02  -4.6350000e-02   2.5100000e-04   2.5200000e-04  -2.5100000e-04
   2.8420000e+03   1.1152943e+01   2.3227000e-02   2.4462000e-02  -6.1800000e-02   2.5100000e-04   2.5200000e-04  -2.5100000e-04
   2.8430000e+03   1.1156869e+01   1.1633000e-02  -2.4444000e-02  -5.6650000e-02   2.5100000e-04   2.5200000e-04  -2.5100000e-04
   2.8440000e+03   1.1160794e+01   4.0670000e-02   2.2000000e-05  -2.5750000e-02   2.5100000e-04   2.5200000e-04  -2.5100000e-04
   2.8450000e+03   1.1164720e+01  -2.9037000e-02  -2.4466000e-02   2.0600000e-02   2.5100000e-04   2.5200000e-04  -2.5100000e-04
   2.8460000e+03   1.1168645e+01   8.7155000e-02  -9.7330000e-03  -2.0600000e-02   2.5100000e-04   2.5200000e-04  -2.5100000e-04
   2.8470000e+03   1.1172570e+01   1.1633000e-02  -2.4444000e-02   5.1500000e-03   2.5100000e-04   2.5200000e-04  -2.5100000e-04
   2.8480000e+03   1.1176497e+01   5.2280000e-02   1.9588000e-02   5.1500000e-03   2.5100000e-04   2.5200000e-04  -2.5100000e-04
   2.8490000e+03   1.1180422e+01  -1.1628000e-02   1.4664000e-02  -3.0900000e-02   2.5100000e-04   2.5200000e-04  -2.5100000e-04
   2.8500000e+03   1.1184348e+01   7.5509000e-02   3.9160000e-02   4.6350000e-02   2.5100000e-04   2.5200000e-04  -2.5100000e-04
   2.8510000e+03   1.1188273e+01   5.8020000e-03   1.4673000e-02  -2.0600000e-02   2.5100000e-04   2.5200000e-04  -2.5100000e-04
   2.8520000e+03   1.1192198e+01   2.9037000e-02   2.4466000e-02  -2.0600000e-02   2.5100000e-04   2.5200000e-04  -2.5100000e-04
   2.8530000e+03   1.1196125e+01   1.6000000e-05  -2.9340000e-02  -4.1200000e-02   2.5100000e-04   2.5200000e-04  -2.5100000e-04
   2.8540000e+03   1.1200050e+01   5.2277000e-02   2.4478000e-02  -3.0900000e-02   2.5100000e-04   2.5200000e-04  -2.5100000e-04
   2.8550000e+03   1.1203976e+01  -4.1250700e-01  -5.1050000e-03  -7.7250000e-02   2.5100000e-04   2.5200000e-04  -2.5100000e-04
   2.8560000e+03   1.1207902e+01   2.3232000e-02   1.4682000e-02  -3.0900000e-02   2.5100000e-04   2.5200000e-04  -2.5100000e-04
   2.8570000e+03   1.1211827e+01  -1.1623000e-02   4.8840000e-03  -1.0300000e-02   2.5100000e-04   2.5200000e-04  -2.5100000e-04
   2.8580000e+03   1.1215753e+01   8.7163000e-02  -2.4405000e-02  -2.5750000e-02   2.5100000e-04   2.5200000e-04  -2.5100000e-04
   2.8590000e+03   1.1219680e+01  -5.0000000e-06   9.7800000e-03   5.1500000e-03   2.5100000e-04   2.5200000e-04  -2.5100000e-04
   2.8600000e+03   1.1223623e+01   1.1615000e-02   9.7860000e-03  -3.6050000e-02   2.5100000e-04   2.5200000e-04  -2.5100000e-04
   2.8610000e+03   1.1227547e+01   7.5533000e-02  -4.8500000e-03  -2.0600000e-02   2.5100000e-04   2.5200000e-04  -2.5100000e-04
   2.8620000e+03   1.1231454e+01   6.9702000e-02   3.4267000e-02  -8.2400000e-02   2.5100000e-04   2.5200000e-04  -2.5100000e-04
   2.8630000e+03   1.1235381e+01   1.7422000e-02   1.4679000e-02  -2.0600000e-02   2.5100000e-04   2.5200000e-04  -2.5100000e-04
   2.8640000e+03   1.1239306e+01   1.7404000e-02   4.8909000e-02  -6.1800000e-02   2.5100000e-04   2.5200000e-04  -2.5100000e-04
   2.8650000e+03   1.1243234e+01   4.6483000e-02  -4.8650000e-03  -5.1500000e-02   2.5100000e-04   2.5200000e-04  -2.5100000e-04
   2.8660000e+03   1.1247159e+01   7.5535000e-02  -9.7400000e-03  -2.0600000e-02   2.5100000e-04   2.5200000e-04  -2.5100000e-04
   2.8670000e+03   1.1251083e+01   1.7446000e-02  -2.9331000e-02  -6.1800000e-02   2.5100000e-04   2.5200000e-04  -2.5100000e-04
   2.8680000e+03   1.1255009e+01   4.0686000e-02  -2.9318000e-02  -5.1500000e-03   2.5100000e-04   2.5200000e-04  -2.5100000e-04
   2.8690000e+03   1.1258935e+01   4.6467000e-02   2.4475000e-02   0.0000000e+00   2.5100000e-04   2.5200000e-04  -2.5100000e-04
   2.8700000e+03   1.1262861e+01   8.7137000e-02   2.4497000e-02  -2.0600000e-02   2.5100000e-04   2.5200000e-04  -2.5100000e-04
   2.8710000e+03   1.1266787e+01   2.9047000e-02   4.9060000e-03  -1.0815000e-01   2.5100000e-04   2.5200000e-04  -2.5100000e-04
   2.8720000e+03   1.1270713e+01   1.7414000e-02   2.9349000e-02  -2.5750000e-02   2.5100000e-04   2.5200000e-04  -2.5100000e-04
   2.8730000e+03   1.1274637e+01   8.7150000e-02   4.7000000e-05  -2.5750000e-02   2.5100000e-04   2.5200000e-04  -2.5100000e-04
   2.8740000e+03   1.1278564e+01   7.5504000e-02   4.8940000e-02  -9.2700000e-02   2.5100000e-04   2.5200000e-04  -2.5100000e-04
   2.8750000e+03   1.1282489e+01   2.9040000e-02   1.9576000e-02   5.1500000e-03   2.5100000e-04   2.5200000e-04  -2.5100000e-04
   2.8760000e+03   1.1286414e+01   8.1327000e-02   2.4492000e-02  -6.6950000e-02   2.5100000e-04   2.5200000e-04  -2.5100000e-04
   2.8770000e+03   1.1290339e+01   4.0634000e-02   6.8481000e-02  -1.5450000e-02   2.5100000e-04   2.5200000e-04  -2.5100000e-04
   2.8780000e+03   1.1294266e+01   8.7145000e-02   9.8250000e-03   2.5750000e-02   2.5100000e-04   2.5200000e-04  -2.5100000e-04
   2.8790000e+03   1.1298192e+01   1.7425000e-02   9.7890000e-03   2.5750000e-02   2.5100000e-04   2.5200000e-04  -2.5100000e-04
   2.8800000e+03   1.1302117e+01  -1.7440000e-02   1.9551000e-02  -3.0900000e-02   2.5100000e-04   2.5200000e-04  -2.5100000e-04
   2.8810000e+03   1.1306042e+01   7.5525000e-02   9.8200000e-03  -4.1200000e-02   2.5100000e-04   2.5200000e-04  -2.5100000e-04
   2.8820000e+03   1.1309968e+01  -1.1620000e-02  -6.0000000e-06  -3.6050000e-02   2.5100000e-04   2.5200000e-04  -2.5100000e-04
   2.8830000e+03   1.1313893e+01   5.7970000e-03   2.4453000e-02  -8.7550000e-02   2.5100000e-04   2.5200000e-04  -2.5100000e-04
   2.8840000e+03   1.1317820e+01   3.4839000e-02   3.9139000e-02  -3.6050000e-02   2.5100000e-04   2.5200000e-04  -2.5100000e-04
   2.8850000e+03   1.1321746e+01   6.3876000e-02   6.3604000e-02  -4.6350000e-02   2.5100000e-04   2.5200000e-04  -2.5100000e-04
   2.8860000e+03   1.1325671e+01  -3.4878000e-02   3.4211000e-02  -1.0300000e-01   2.5100000e-04   2.5200000e-04  -2.5100000e-04
   2.8870000e+03   1.1329597e+01   1.7409000e-02   3.9129000e-02  -4.6350000e-02   2.5100000e-04   2.5200000e-04  -2.5100000e-04
   2.8880000e+03   1.1333524e+01   5.8020000e-03   1.4673000e-02  -7.7250000e-02   2.5100000e-04   2.5200000e-04  -2.5100000e-04
   2.8890000e+03   1.1337449e+01   6.3910000e-02   3.4000000e-05  -2.5750000e-02   2.5100000e-04   2.5200000e-04  -2.5100000e-04
   2.8900000e+03   1.1341372e+01  -2.3248000e-02   1.4658000e-02  -5.1500000e-02   2.5100000e-04   2.5200000e-04  -2.5100000e-04
   2.8910000e+03   1.1345299e+01   4.0678000e-02  -1.4648000e-02   1.5450000e-02   2.5100000e-04   2.5200000e-04  -2.5100000e-04
   2.8920000e+03   1.1349225e+01   1.1612000e-02   1.4676000e-02  -5.1500000e-02   2.5100000e-04   2.5200000e-04  -2.5100000e-04
   2.8930000e+03   1.1353151e+01   6.3892000e-02   3.4264000e-02  -5.1500000e-03   2.5100000e-04   2.5200000e-04  -2.5100000e-04
   2.8940000e+03   1.1357078e+01  -4.0667000e-02  -4.9120000e-03  -2.0600000e-02   2.5100000e-04   2.5200000e-04  -2.5100000e-04
   2.8950000e+03   1.1361001e+01   1.7414000e-02   2.9349000e-02  -6.6950000e-02   2.5100000e-04   2.5200000e-04  -2.5100000e-04
   2.8960000e+03   1.1364927e+01   1.1625000e-02  -9.7740000e-03  -4.1200000e-02   2.5100000e-04   2.5200000e-04  -2.5100000e-04
   2.8970000e+03   1.1368855e+01   4.0654000e-02   2.9362000e-02  -2.0600000e-02   2.5100000e-04   2.5200000e-04  -2.5100000e-04
   2.8980000e+03   1.1372780e+01  -1.7443000e-02   2.4441000e-02  -1.5450000e-02   2.5100000e-04   2.5200000e-04  -2.5100000e-04
   2.8990000e+03   1.1376705e+01   3.4847000e-02   2.4468000e-02  -3.6050000e-02   2.5100000e-04   2.5200000e-04  -2.5100000e-04
   2.9000000e+03   1.1380630e+01   2.9045000e-02   9.7950000e-03   1.0300000e-02   2.5100000e-04   2.5200000e-04  -2.5100000e-04
   2.9010000e+03   1.1384558e+01   4.0665000e-02   9.8010000e-03  -2.0600000e-02   2.5100000e-04   2.5200000e-04  -2.5100000e-04
   2.9020000e+03   1.1388482e+01  -2.9037000e-02  -2.4465000e-02  -3.6050000e-02   2.5100000e-04   2.5200000e-04  -2.5100000e-04
   2.9030000e+03   1.1392417e+01   4.6485000e-02  -9.7550000e-03   5.1500000e-03   2.5100000e-04   2.5200000e-04  -2.5100000e-04
   2.9040000e+03   1.1396333e+01   2.3253000e-02  -2.4438000e-02  -6.6950000e-02   2.5100000e-04   2.5200000e-04  -2.5100000e-04
   2.9050000e+03   1.1400258e+01   1.1612000e-02   1.4676000e-02  -2.5750000e-02   2.5100000e-04   2.5200000e-04  -2.5100000e-04
   2.9060000e+03   1.1404184e+01  -1.1607000e-02  -2.4456000e-02  -3.6050000e-02   2.5100000e-04   2.5200000e-04  -2.5100000e-04
   2.9070000e+03   1.1408110e+01   4.0673000e-02  -4.8680000e-03   0.0000000e+00   2.5100000e-04   2.5200000e-04  -2.5100000e-04
   2.9080000e+03   1.1412036e+01   5.2282000e-02   1.4698000e-02  -2.5750000e-02   2.5100000e-04   2.5200000e-04  -2.5100000e-04
   2.9090000e+03   1.1415961e+01   2.9047000e-02   4.9060000e-03   1.0300000e-02   2.5100000e-04   2.5200000e-04  -2.5100000e-04
   2.9100000e+03   1.1419886e+01  -1.1628000e-02   1.4664000e-02   0.0000000e+00   2.5100000e-04   2.5200000e-04  -2.5100000e-04
   2.9110000e+03   1.1423813e+01   6.3897000e-02   2.4484000e-02  -4.6350000e-02   2.5100000e-04   2.5200000e-04  -2.5100000e-04
   2.9120000e+03   1.1427737e+01   4.6493000e-02  -2.4425000e-02   2.0600000e-02   2.5100000e-04   2.5200000e-04  -2.5100000e-04
   2.9130000e+03   1.1431663e+01   1.1591000e-02   5.3796000e-02  -3.6050000e-02   2.5100000e-04   2.5200000e-04  -2.5100000e-04
   2.9140000e+03   1.1435591e+01   6.9738000e-02  -3.4193000e-02  -4.1200000e-02   2.5100000e-04   2.5200000e-04  -2.5100000e-04
   2.9150000e+03   1.1439515e+01   4.0657000e-02   2.4472000e-02  -9.2700000e-02   2.5100000e-04   2.5200000e-04  -2.5100000e-04
   2.9160000e+03   1.1443440e+01   8.1335000e-02   9.8230000e-03  -6.1800000e-02   2.5100000e-04   2.5200000e-04  -2.5100000e-04
   2.9170000e+03   1.1447368e+01   1.1623000e-02  -4.8840000e-03  -1.0300000e-01   2.5100000e-04   2.5200000e-04  -2.5100000e-04
   2.9180000e+03   1.1451293e+01   6.9723000e-02  -4.8530000e-03  -3.0900000e-02   2.5100000e-04   2.5200000e-04  -2.5100000e-04
   2.9190000e+03   1.1455217e+01   2.9053000e-02  -4.8750000e-03   1.0300000e-02   2.5100000e-04   2.5200000e-04  -2.5100000e-04
   2.9200000e+03   1.1459143e+01   4.0665000e-02   9.8010000e-03  -7.2100000e-02   2.5100000e-04   2.5200000e-04  -2.5100000e-04
   2.9210000e+03   1.1463069e+01   1.1595000e-02   4.8906000e-02  -3.0900000e-02   2.5100000e-04   2.5200000e-04  -2.5100000e-04
   2.9220000e+03   1.1466995e+01   6.3892000e-02   3.4263000e-02  -2.0600000e-02   2.5100000e-04   2.5200000e-04  -2.5100000e-04
   2.9230000e+03   1.1470922e+01   3.4842000e-02   3.4248000e-02  -6.6950000e-02   2.5100000e-04   2.5200000e-04  -2.5100000e-04
   2.9240000e+03   1.1474846e+01   6.3886000e-02   4.4044000e-02  -8.2400000e-02   2.5100000e-04   2.5200000e-04  -2.5100000e-04
   2.9250000e+03   1.1478771e+01   2.3232000e-02   1.4682000e-02  -1.0300000e-02   2.5100000e-04   2.5200000e-04  -2.5100000e-04
   2.9260000e+03   1.1482697e+01   8.1324000e-02   2.9383000e-02  -3.0900000e-02   2.5100000e-04   2.5200000e-04  -2.5100000e-04
   2.9270000e+03   1.1486624e+01   6.3910000e-02   3.4000000e-05  -5.6650000e-02   2.5100000e-04   2.5200000e-04  -2.5100000e-04
   2.9280000e+03   1.1490549e+01   4.6451000e-02   5.3815000e-02  -1.0300000e-02   2.5100000e-04   2.5200000e-04  -2.5100000e-04
   2.9290000e+03   1.1494473e+01   2.3227000e-02   2.4462000e-02  -7.2100000e-02   2.5100000e-04   2.5200000e-04  -2.5100000e-04
   2.9300000e+03   1.1498401e+01   6.3897000e-02   2.4484000e-02  -3.6050000e-02   2.5100000e-04   2.5200000e-04  -2.5100000e-04
   2.9310000e+03   1.1502326e+01   6.3881000e-02   5.3824000e-02  -2.0600000e-02   2.5100000e-04   2.5200000e-04  -2.5100000e-04
   2.9320000e+03   1.1506252e+01   5.2280000e-02   1.9588000e-02  -3.0900000e-02   2.5100000e-04   2.5200000e-04  -2.5100000e-04
   2.9330000e+03   1.1510176e+01  -4.6501000e-02   3.9095000e-02  -3.6050000e-02   2.5100000e-04   2.5200000e-04  -2.5100000e-04
   2.9340000e+03   1.1514102e+01   6.3900000e-02   1.9594000e-02  -5.1500000e-03   2.5100000e-04   2.5200000e-04  -2.5100000e-04
   2.9350000e+03   1.1518027e+01  -3.4870000e-02   1.9541000e-02  -7.2100000e-02   2.5100000e-04   2.5200000e-04  -2.5100000e-04
   2.9360000e+03   1.1521954e+01   5.2259000e-02   5.8708000e-02  -6.6950000e-02   2.5100000e-04   2.5200000e-04  -2.5100000e-04
   2.9370000e+03   1.1525884e+01  -1.3000000e-05   2.4450000e-02  -6.1800000e-02   2.5100000e-04   2.5200000e-04  -2.5100000e-04
   2.9380000e+03   1.1529805e+01   6.3897000e-02   2.4484000e-02  -3.0900000e-02   2.5100000e-04   2.5200000e-04  -2.5100000e-04
   2.9390000e+03   1.1533730e+01   3.4847000e-02   2.4469000e-02  -6.6950000e-02   2.5100000e-04   2.5200000e-04  -2.5100000e-04
   2.9400000e+03   1.1537657e+01   4.0667000e-02   4.9110000e-03  -1.0300000e-02   2.5100000e-04   2.5200000e-04  -2.5100000e-04
   2.9410000e+03   1.1541582e+01   1.8000000e-05  -3.4230000e-02  -6.6950000e-02   2.5100000e-04   2.5200000e-04  -2.5100000e-04
   2.9420000e+03   1.1545508e+01   4.0665000e-02   9.8010000e-03  -1.0300000e-02   2.5100000e-04   2.5200000e-04  -2.5100000e-04
   2.9430000e+03   1.1549435e+01   3.4855000e-02   9.7980000e-03  -5.1500000e-03   2.5100000e-04   2.5200000e-04  -2.5100000e-04
   2.9440000e+03   1.1553360e+01   6.3890000e-02   3.9153000e-02   0.0000000e+00   2.5100000e-04   2.5200000e-04  -2.5100000e-04
   2.9450000e+03   1.1557284e+01   5.8070000e-03   4.8930000e-03  -8.7550000e-02   2.5100000e-04   2.5200000e-04  -2.5100000e-04
   2.9460000e+03   1.1561210e+01   6.3879000e-02   5.8714000e-02  -2.0600000e-02   2.5100000e-04   2.5200000e-04  -2.5100000e-04
   2.9470000e+03   1.1565137e+01   1.1610000e-02   1.9566000e-02  -7.2100000e-02   2.5100000e-04   2.5200000e-04  -2.5100000e-04
   2.9480000e+03   1.1569060e+01   4.0657000e-02   2.4472000e-02  -8.2400000e-02   2.5100000e-04   2.5200000e-04  -2.5100000e-04
   2.9490000e+03   1.1572986e+01  -1.1628000e-02   1.4664000e-02  -2.5750000e-02   2.5100000e-04   2.5200000e-04  -2.5100000e-04
   2.9500000e+03   1.1576924e+01   1.1617000e-02   4.8960000e-03  -5.6650000e-02   2.5100000e-04   2.5200000e-04  -2.5100000e-04
   2.9510000e+03   1.1580838e+01   1.1628000e-02  -1.4664000e-02  -2.0600000e-02   2.5100000e-04   2.5200000e-04  -2.5100000e-04
   2.9520000e+03   1.1584765e+01   5.7940000e-03   2.9343000e-02  -3.0900000e-02   2.5100000e-04   2.5200000e-04  -2.5100000e-04
   2.9530000e+03   1.1588690e+01   1.0000000e-05  -1.9560000e-02   3.0900000e-02   2.5100000e-04   2.5200000e-04  -2.5100000e-04
   2.9540000e+03   1.1592615e+01   3.4844000e-02   2.9359000e-02  -2.5750000e-02   2.5100000e-04   2.5200000e-04  -2.5100000e-04
   2.9550000e+03   1.1596541e+01   3.4863000e-02  -4.8710000e-03  -2.5750000e-02   2.5100000e-04   2.5200000e-04  -2.5100000e-04
   2.9560000e+03   1.1600468e+01  -5.8340000e-03   4.4007000e-02   1.5450000e-02   2.5100000e-04   2.5200000e-04  -2.5100000e-04
   2.9570000e+03   1.1604393e+01   5.8230000e-03  -2.4447000e-02  -7.2100000e-02   2.5100000e-04   2.5200000e-04  -2.5100000e-04
   2.9580000e+03   1.1608320e+01   4.0646000e-02   4.4032000e-02   1.0300000e-02   2.5100000e-04   2.5200000e-04  -2.5100000e-04
   2.9590000e+03   1.1612246e+01   5.2277000e-02   2.4478000e-02  -1.5450000e-02   2.5100000e-04   2.5200000e-04  -2.5100000e-04
   2.9600000e+03   1.1616170e+01  -5.8260000e-03   2.9337000e-02  -2.0600000e-02   2.5100000e-04   2.5200000e-04  -2.5100000e-04
   2.9610000e+03   1.1620096e+01   1.1633000e-02  -2.4444000e-02  -1.5450000e-02   2.5100000e-04   2.5200000e-04  -2.5100000e-04
   2.9620000e+03   1.1624021e+01   1.1607000e-02   2.4456000e-02   1.5450000e-02   2.5100000e-04   2.5200000e-04  -2.5100000e-04
   2.9630000e+03   1.1627975e+01   1.1633000e-02  -2.4444000e-02  -2.0600000e-02   2.5100000e-04   2.5200000e-04  -2.5100000e-04
   2.9640000e+03   1.1631870e+01   3.0000000e-06  -4.8900000e-03  -4.6350000e-02   2.5100000e-04   2.5200000e-04  -2.5100000e-04
   2.9650000e+03   1.1635797e+01   4.6493000e-02  -2.4426000e-02  -3.0900000e-02   2.5100000e-04   2.5200000e-04  -2.5100000e-04
   2.9660000e+03   1.1639724e+01   6.3907000e-02   4.9230000e-03  -5.6650000e-02   2.5100000e-04   2.5200000e-04  -2.5100000e-04
   2.9670000e+03   1.1643649e+01   4.0662000e-02   1.4692000e-02  -3.0900000e-02   2.5100000e-04   2.5200000e-04  -2.5100000e-04
   2.9680000e+03   1.1647573e+01  -2.3243000e-02   4.8780000e-03  -6.6950000e-02   2.5100000e-04   2.5200000e-04  -2.5100000e-04
   2.9690000e+03   1.1651501e+01   6.9712000e-02   1.4707000e-02  -8.2400000e-02   2.5100000e-04   2.5200000e-04  -2.5100000e-04
   2.9700000e+03   1.1655426e+01   2.9042000e-02   1.4686000e-02  -6.1800000e-02   2.5100000e-04   2.5200000e-04  -2.5100000e-04
   2.9710000e+03   1.1659353e+01   3.4865000e-02  -9.7610000e-03  -2.5750000e-02   2.5100000e-04   2.5200000e-04  -2.5100000e-04
   2.9720000e+03   1.1663279e+01  -5.8260000e-03   2.9337000e-02  -1.5450000e-02   2.5100000e-04   2.5200000e-04  -2.5100000e-04
   2.9730000e+03   1.1667204e+01   5.8116000e-02  -2.9309000e-02  -4.1200000e-02   2.5100000e-04   2.5200000e-04  -2.5100000e-04
   2.9740000e+03   1.1671128e+01   6.3910000e-02   3.4000000e-05   1.0300000e-02   2.5100000e-04   2.5200000e-04  -2.5100000e-04
   2.9750000e+03   1.1675056e+01   1.7420000e-02   1.9569000e-02  -2.0600000e-02   2.5100000e-04   2.5200000e-04  -2.5100000e-04
   2.9760000e+03   1.1678981e+01   1.7430000e-02   9.0000000e-06  -2.5750000e-02   2.5100000e-04   2.5200000e-04  -2.5100000e-04
   2.9770000e+03   1.1682904e+01   6.9720000e-02   3.7000000e-05   0.0000000e+00   2.5100000e-04   2.5200000e-04  -2.5100000e-04
   2.9780000e+03   1.1686831e+01   2.9053000e-02  -4.8740000e-03  -6.1800000e-02   2.5100000e-04   2.5200000e-04  -2.5100000e-04
   2.9790000e+03   1.1690757e+01   2.9040000e-02   1.9576000e-02  -6.6950000e-02   2.5100000e-04   2.5200000e-04  -2.5100000e-04
   2.9800000e+03   1.1694682e+01   1.7409000e-02   3.9129000e-02  -5.1500000e-02   2.5100000e-04   2.5200000e-04  -2.5100000e-04
   2.9810000e+03   1.1698608e+01   4.0639000e-02   5.8702000e-02  -5.1500000e-03   2.5100000e-04   2.5200000e-04  -2.5100000e-04
   2.9820000e+03   1.1702533e+01   4.6459000e-02   3.9145000e-02  -7.7250000e-02   2.5100000e-04   2.5200000e-04  -2.5100000e-04
   2.9830000e+03   1.1706459e+01   5.7950000e-03   2.9343000e-02   5.1500000e-03   2.5100000e-04   2.5200000e-04  -2.5100000e-04
   2.9840000e+03   1.1710385e+01   2.9063000e-02  -2.4435000e-02  -2.5750000e-02   2.5100000e-04   2.5200000e-04  -2.5100000e-04
   2.9850000e+03   1.1714312e+01   5.2287000e-02   4.9170000e-03   5.1500000e-03   2.5100000e-04   2.5200000e-04  -2.5100000e-04
   2.9860000e+03   1.1718237e+01   1.1635000e-02  -2.9334000e-02  -1.5450000e-02   2.5100000e-04   2.5200000e-04  -2.5100000e-04
   2.9870000e+03   1.1722162e+01   2.9040000e-02   1.9575000e-02  -2.5750000e-02   2.5100000e-04   2.5200000e-04  -2.5100000e-04
   2.9880000e+03   1.1726089e+01   4.6472000e-02   1.4695000e-02  -2.5750000e-02   2.5100000e-04   2.5200000e-04  -2.5100000e-04
   2.9890000e+03   1.1730014e+01   4.0654000e-02   2.9362000e-02  -4.1200000e-02   2.5100000e-04   2.5200000e-04  -2.5100000e-04
   2.9900000e+03   1.1733940e+01  -1.7461000e-02   5.8671000e-02  -6.1800000e-02   2.5100000e-04   2.5200000e-04  -2.5100000e-04
   2.9910000e+03   1.1737864e+01   1.7409000e-02   3.9129000e-02  -5.6650000e-02   2.5100000e-04   2.5200000e-04  -2.5100000e-04
   2.9920000e+03   1.1741790e+01   3.4829000e-02   5.8699000e-02  -4.6350000e-02   2.5100000e-04   2.5200000e-04  -2.5100000e-04
   2.9930000e+03   1.1745715e+01   4.0649000e-02   3.9142000e-02   0.0000000e+00   2.5100000e-04   2.5200000e-04  -2.5100000e-04
   2.9940000e+03   1.1749641e+01  -1.1623000e-02   4.8840000e-03  -7.7250000e-02   2.5100000e-04   2.5200000e-04  -2.5100000e-04
   2.9950000e+03   1.1753568e+01  -5.8360000e-03   4.8897000e-02   0.0000000e+00   2.5100000e-04   2.5200000e-04  -2.5100000e-04
   2.9960000e+03   1.1757493e+01   1.1602000e-02   3.4236000e-02  -2.0600000e-02   2.5100000e-04   2.5200000e-04  -2.5100000e-04
   2.9970000e+03   1.1761418e+01   4.0654000e-02   2.9362000e-02  -2.5750000e-02   2.5100000e-04   2.5200000e-04  -2.5100000e-04
   2.9980000e+03   1.1765345e+01   5.8180000e-03  -1.4667000e-02  -8.2400000e-02   2.5100000e-04   2.5200000e-04  -2.5100000e-04
   2.9990000e+03   1.1769270e+01  -1.7438000e-02   1.4661000e-02  -3.0900000e-02   2.5100000e-04   2.5200000e-04  -2.5100000e-04
   3.0000000e+03   1.1773196e+01   5.2300000e-02  -1.9532000e-02  -2.5750000e-02   2.5100000e-04   2.5200000e-04  -2.5100000e-04
   3.0010000e+03   1.1777122e+01   2.3240000e-02   1.2000000e-05  -5.1500000e-02   2.5100000e-04   2.5200000e-04  -2.5100000e-04
   3.0020000e+03   1.1781047e+01   5.8020000e-03   1.4673000e-02   2.0600000e-02   2.5100000e-04   2.5200000e-04  -2.5100000e-04
   3.0030000e+03   1.1784973e+01   1.1596000e-02   4.4016000e-02  -6.6950000e-02   2.5100000e-04   2.5200000e-04  -2.5100000e-04
   3.0040000e+03   1.1788899e+01   4.6472000e-02   1.4694000e-02  -2.0600000e-02   2.5100000e-04   2.5200000e-04  -2.5100000e-04
   3.0050000e+03   1.1792825e+01   1.1589000e-02   5.8686000e-02   5.1500000e-03   2.5100000e-04   2.5200000e-04  -2.5100000e-04
   3.0060000e+03   1.1796749e+01   1.1612000e-02   1.4676000e-02   1.0300000e-02   2.5100000e-04   2.5200000e-04  -2.5100000e-04
   3.0070000e+03   1.1800674e+01   1.7422000e-02   1.4679000e-02   1.0300000e-02   2.5100000e-04   2.5200000e-04  -2.5100000e-04
   3.0080000e+03   1.1804601e+01   3.4852000e-02   1.4688000e-02  -1.0300000e-02   2.5100000e-04   2.5200000e-04  -2.5100000e-04
   3.0090000e+03   1.1808526e+01   1.1628000e-02  -1.4664000e-02  -1.0300000e-02   2.5100000e-04   2.5200000e-04  -2.5100000e-04
   3.0100000e+03   1.1812452e+01   2.3253000e-02  -2.4438000e-02  -7.7250000e-02   2.5100000e-04   2.5200000e-04  -2.5100000e-04
   3.0110000e+03   1.1816378e+01   3.0000000e-06  -4.8900000e-03  -2.0600000e-02   2.5100000e-04   2.5200000e-04  -2.5100000e-04
   3.0120000e+03   1.1820303e+01   5.8113000e-02  -2.4419000e-02  -5.6650000e-02   2.5100000e-04   2.5200000e-04  -2.5100000e-04
   3.0130000e+03   1.1824229e+01  -5.7920000e-03  -3.4233000e-02  -3.0900000e-02   2.5100000e-04   2.5200000e-04  -2.5100000e-04
   3.0140000e+03   1.1828156e+01   2.9053000e-02  -4.8740000e-03  -1.5450000e-02   2.5100000e-04   2.5200000e-04  -2.5100000e-04
   3.0150000e+03   1.1832079e+01   1.1617000e-02   4.8960000e-03  -5.1500000e-03   2.5100000e-04   2.5200000e-04  -2.5100000e-04
   3.0160000e+03   1.1836005e+01   5.2277000e-02   2.4478000e-02  -1.0300000e-02   2.5100000e-04   2.5200000e-04  -2.5100000e-04
   3.0170000e+03   1.1839932e+01   1.1607000e-02   2.4456000e-02  -1.5450000e-02   2.5100000e-04   2.5200000e-04  -2.5100000e-04
   3.0180000e+03   1.1843858e+01   2.3232000e-02   1.4682000e-02   1.0300000e-02   2.5100000e-04   2.5200000e-04  -2.5100000e-04
   3.0190000e+03   1.1847784e+01   2.9042000e-02   1.4686000e-02  -6.1800000e-02   2.5100000e-04   2.5200000e-04  -2.5100000e-04
   3.0200000e+03   1.1851709e+01   8.7147000e-02   4.9370000e-03  -2.0600000e-02   2.5100000e-04   2.5200000e-04  -2.5100000e-04
   3.0210000e+03   1.1855634e+01   1.1612000e-02   1.4676000e-02  -2.5750000e-02   2.5100000e-04   2.5200000e-04  -2.5100000e-04
   3.0220000e+03   1.1859560e+01   1.7456000e-02  -4.8891000e-02  -7.7250000e-02   2.5100000e-04   2.5200000e-04  -2.5100000e-04
   3.0230000e+03   1.1863486e+01   5.8150000e-03  -9.7770000e-03  -4.1200000e-02   2.5100000e-04   2.5200000e-04  -2.5100000e-04
   3.0240000e+03   1.1867412e+01   5.8095000e-02   9.8110000e-03  -3.6050000e-02   2.5100000e-04   2.5200000e-04  -2.5100000e-04
   3.0250000e+03   1.1871337e+01   5.8050000e-03   9.7830000e-03  -6.6950000e-02   2.5100000e-04   2.5200000e-04  -2.5100000e-04
   3.0260000e+03   1.1875262e+01   1.7433000e-02  -4.8810000e-03   0.0000000e+00   2.5100000e-04   2.5200000e-04  -2.5100000e-04
   3.0270000e+03   1.1879189e+01   2.9045000e-02   9.7950000e-03   0.0000000e+00   2.5100000e-04   2.5200000e-04  -2.5100000e-04
   3.0280000e+03   1.1883114e+01   3.4850000e-02   1.9578000e-02  -2.0600000e-02   2.5100000e-04   2.5200000e-04  -2.5100000e-04
   3.0290000e+03   1.1887040e+01   1.7422000e-02   1.4679000e-02  -4.6350000e-02   2.5100000e-04   2.5200000e-04  -2.5100000e-04
   3.0300000e+03   1.1890966e+01   1.7399000e-02   5.8689000e-02  -4.6350000e-02   2.5100000e-04   2.5200000e-04  -2.5100000e-04
   3.0310000e+03   1.1894899e+01   5.2282000e-02   1.4698000e-02  -8.7550000e-02   2.5100000e-04   2.5200000e-04  -2.5100000e-04
   3.0320000e+03   1.1898817e+01   5.2256000e-02   6.3598000e-02  -7.2100000e-02   2.5100000e-04   2.5200000e-04  -2.5100000e-04
   3.0330000e+03   1.1902743e+01   5.2269000e-02   3.9148000e-02  -4.6350000e-02   2.5100000e-04   2.5200000e-04  -2.5100000e-04
   3.0340000e+03   1.1906669e+01   2.3224000e-02   2.9352000e-02   0.0000000e+00   2.5100000e-04   2.5200000e-04  -2.5100000e-04
   3.0350000e+03   1.1910593e+01   6.3913000e-02  -4.8560000e-03  -3.0900000e-02   2.5100000e-04   2.5200000e-04  -2.5100000e-04
   3.0360000e+03   1.1914519e+01   1.7430000e-02   9.0000000e-06   1.0300000e-02   2.5100000e-04   2.5200000e-04  -2.5100000e-04
   3.0370000e+03   1.1918445e+01   2.3235000e-02   9.7920000e-03  -3.0900000e-02   2.5100000e-04   2.5200000e-04  -2.5100000e-04
   3.0380000e+03   1.1922371e+01  -1.7440000e-02   1.9551000e-02  -4.1200000e-02   2.5100000e-04   2.5200000e-04  -2.5100000e-04
   3.0390000e+03   1.1926297e+01   4.6470000e-02   1.9585000e-02   5.1500000e-03   2.5100000e-04   2.5200000e-04  -2.5100000e-04
   3.0400000e+03   1.1930223e+01   1.7393000e-02   6.8469000e-02  -6.6950000e-02   2.5100000e-04   2.5200000e-04  -2.5100000e-04
   3.0410000e+03   1.1934147e+01  -1.0000000e-05   1.9560000e-02  -2.5750000e-02   2.5100000e-04   2.5200000e-04  -2.5100000e-04
   3.0420000e+03   1.1938073e+01   5.7810000e-03   5.3793000e-02  -3.0900000e-02   2.5100000e-04   2.5200000e-04  -2.5100000e-04
   3.0430000e+03   1.1941999e+01   6.9710000e-02   1.9597000e-02  -1.0300000e-01   2.5100000e-04   2.5200000e-04  -2.5100000e-04
   3.0440000e+03   1.1945924e+01   4.0665000e-02   9.8020000e-03  -6.6950000e-02   2.5100000e-04   2.5200000e-04  -2.5100000e-04
   3.0450000e+03   1.1949851e+01   1.1633000e-02  -2.4444000e-02  -1.0815000e-01   2.5100000e-04   2.5200000e-04  -2.5100000e-04
   3.0460000e+03   1.1953776e+01  -5.8050000e-03  -9.7830000e-03  -2.5750000e-02   2.5100000e-04   2.5200000e-04  -2.5100000e-04
   3.0470000e+03   1.1957702e+01   4.6477000e-02   4.9140000e-03  -5.6650000e-02   2.5100000e-04   2.5200000e-04  -2.5100000e-04
   3.0480000e+03   1.1961629e+01   1.7410000e-02   3.9129000e-02  -5.1500000e-03   2.5100000e-04   2.5200000e-04  -2.5100000e-04
   3.0490000e+03   1.1965553e+01   1.0000000e-05  -1.9560000e-02  -2.0600000e-02   2.5100000e-04   2.5200000e-04  -2.5100000e-04
   3.0500000e+03   1.1969478e+01  -5.8180000e-03   1.4667000e-02  -2.5750000e-02   2.5100000e-04   2.5200000e-04  -2.5100000e-04
   3.0510000e+03   1.1973404e+01   6.3913000e-02  -4.8560000e-03  -5.1500000e-02   2.5100000e-04   2.5200000e-04  -2.5100000e-04
   3.0520000e+03   1.1977330e+01   4.0652000e-02   3.4252000e-02  -4.6350000e-02   2.5100000e-04   2.5200000e-04  -2.5100000e-04
   3.0530000e+03   1.1981256e+01  -1.8000000e-05   3.4230000e-02  -5.1500000e-02   2.5100000e-04   2.5200000e-04  -2.5100000e-04
   3.0540000e+03   1.1985181e+01   1.7406000e-02   4.4019000e-02  -3.0900000e-02   2.5100000e-04   2.5200000e-04  -2.5100000e-04
   3.0550000e+03   1.1989106e+01   4.0641000e-02   5.3812000e-02   0.0000000e+00   2.5100000e-04   2.5200000e-04  -2.5100000e-04
   3.0560000e+03   1.1993032e+01  -1.1625000e-02   9.7740000e-03  -6.1800000e-02   2.5100000e-04   2.5200000e-04  -2.5100000e-04
   3.0570000e+03   1.1996958e+01   5.8200000e-03  -1.9557000e-02   5.1500000e-03   2.5100000e-04   2.5200000e-04  -2.5100000e-04
   3.0580000e+03   1.2000884e+01   5.2290000e-02   2.8000000e-05  -1.5450000e-02   2.5100000e-04   2.5200000e-04  -2.5100000e-04
   3.0590000e+03   1.2004810e+01   4.6490000e-02  -1.9535000e-02  -3.6050000e-02   2.5100000e-04   2.5200000e-04  -2.5100000e-04
   3.0600000e+03   1.2008736e+01  -1.7430000e-02  -9.0000000e-06   2.5750000e-02   2.5100000e-04   2.5200000e-04  -2.5100000e-04
   3.0610000e+03   1.2012661e+01   1.1617000e-02   4.8960000e-03  -3.0900000e-02   2.5100000e-04   2.5200000e-04  -2.5100000e-04
   3.0620000e+03   1.2016587e+01   5.2274000e-02   2.9368000e-02  -3.6050000e-02   2.5100000e-04   2.5200000e-04  -2.5100000e-04
   3.0630000e+03   1.2020514e+01   6.9712000e-02   1.4707000e-02  -6.6950000e-02   2.5100000e-04   2.5200000e-04  -2.5100000e-04
   3.0640000e+03   1.2024437e+01  -5.0000000e-06   9.7800000e-03  -6.1800000e-02   2.5100000e-04   2.5200000e-04  -2.5100000e-04
   3.0650000e+03   1.2028362e+01   1.1617000e-02   4.8960000e-03  -4.1200000e-02   2.5100000e-04   2.5200000e-04  -2.5100000e-04
   3.0660000e+03   1.2032313e+01   6.3892000e-02   3.4263000e-02  -4.1200000e-02   2.5100000e-04   2.5200000e-04  -2.5100000e-04
   3.0670000e+03   1.2036214e+01   5.2293000e-02  -4.8630000e-03   0.0000000e+00   2.5100000e-04   2.5200000e-04  -2.5100000e-04
   3.0680000e+03   1.2040140e+01   2.3222000e-02   3.4242000e-02   0.0000000e+00   2.5100000e-04   2.5200000e-04  -2.5100000e-04
   3.0690000e+03   1.2044066e+01   2.3253000e-02  -2.4438000e-02   0.0000000e+00   2.5100000e-04   2.5200000e-04  -2.5100000e-04
   3.0700000e+03   1.2047991e+01   6.3907000e-02   4.9230000e-03  -2.0600000e-02   2.5100000e-04   2.5200000e-04  -2.5100000e-04
   3.0710000e+03   1.2051917e+01   4.0670000e-02   2.2000000e-05  -2.0600000e-02   2.5100000e-04   2.5200000e-04  -2.5100000e-04
   3.0720000e+03   1.2055842e+01   2.9058000e-02  -1.4654000e-02  -1.0300000e-01   2.5100000e-04   2.5200000e-04  -2.5100000e-04
   3.0730000e+03   1.2059768e+01   5.2295000e-02  -9.7520000e-03  -3.6050000e-02   2.5100000e-04   2.5200000e-04  -2.5100000e-04
   3.0740000e+03   1.2063695e+01   5.8092000e-02   1.4701000e-02  -6.1800000e-02   2.5100000e-04   2.5200000e-04  -2.5100000e-04
   3.0750000e+03   1.2067619e+01  -2.3248000e-02   1.4658000e-02  -8.2400000e-02   2.5100000e-04   2.5200000e-04  -2.5100000e-04
   3.0760000e+03   1.2071546e+01   1.1602000e-02   3.4236000e-02  -4.6350000e-02   2.5100000e-04   2.5200000e-04  -2.5100000e-04
   3.0770000e+03   1.2075472e+01   5.2282000e-02   1.4698000e-02  -6.1800000e-02   2.5100000e-04   2.5200000e-04  -2.5100000e-04
   3.0780000e+03   1.2079397e+01   6.3884000e-02   4.8934000e-02  -2.5750000e-02   2.5100000e-04   2.5200000e-04  -2.5100000e-04
   3.0790000e+03   1.2083322e+01  -1.7438000e-02   1.4661000e-02   0.0000000e+00   2.5100000e-04   2.5200000e-04  -2.5100000e-04
   3.0800000e+03   1.2087247e+01   4.0665000e-02   9.8020000e-03   1.0300000e-02   2.5100000e-04   2.5200000e-04  -2.5100000e-04
   3.0810000e+03   1.2091173e+01   2.9013000e-02   6.8476000e-02  -2.0600000e-02   2.5100000e-04   2.5200000e-04  -2.5100000e-04
   3.0820000e+03   1.2095099e+01   5.2303000e-02  -2.4422000e-02  -2.0600000e-02   2.5100000e-04   2.5200000e-04  -2.5100000e-04
   3.0830000e+03   1.2099026e+01  -1.1646000e-02   4.8894000e-02  -5.6650000e-02   2.5100000e-04   2.5200000e-04  -2.5100000e-04
   3.0840000e+03   1.2102950e+01   2.9042000e-02   1.4686000e-02  -7.7250000e-02   2.5100000e-04   2.5200000e-04  -2.5100000e-04
   3.0850000e+03   1.2106876e+01   4.0667000e-02   4.9120000e-03  -3.0900000e-02   2.5100000e-04   2.5200000e-04  -2.5100000e-04
   3.0860000e+03   1.2110802e+01   6.9696000e-02   4.4047000e-02  -4.1200000e-02   2.5100000e-04   2.5200000e-04  -2.5100000e-04
   3.0870000e+03   1.2114728e+01  -5.8150000e-03   9.7770000e-03  -3.6050000e-02   2.5100000e-04   2.5200000e-04  -2.5100000e-04
   3.0880000e+03   1.2118654e+01   5.2270000e-02   3.9147000e-02  -3.0900000e-02   2.5100000e-04   2.5200000e-04  -2.5100000e-04
   3.0890000e+03   1.2122580e+01   1.3359900e-01   5.8750000e-02  -2.5750000e-02   2.5100000e-04   2.5200000e-04  -2.5100000e-04
   3.0900000e+03   1.2126505e+01  -5.8280000e-03   3.4227000e-02  -4.1200000e-02   2.5100000e-04   2.5200000e-04  -2.5100000e-04
   3.0910000e+03   1.2130431e+01  -4.0703000e-02   6.3549000e-02  -2.5750000e-02   2.5100000e-04   2.5200000e-04  -2.5100000e-04
   3.0920000e+03   1.2134357e+01   3.4850000e-02   1.9578000e-02  -2.5750000e-02   2.5100000e-04   2.5200000e-04  -2.5100000e-04
   3.0930000e+03   1.2138281e+01   2.9040000e-02   1.9576000e-02  -8.7550000e-02   2.5100000e-04   2.5200000e-04  -2.5100000e-04
   3.0940000e+03   1.2142207e+01  -3.4870000e-02   1.9541000e-02  -6.6950000e-02   2.5100000e-04   2.5200000e-04  -2.5100000e-04
   3.0950000e+03   1.2146132e+01  -1.7443000e-02   2.4441000e-02  -4.6350000e-02   2.5100000e-04   2.5200000e-04  -2.5100000e-04
   3.0960000e+03   1.2150058e+01   3.4850000e-02   1.9579000e-02  -7.7250000e-02   2.5100000e-04   2.5200000e-04  -2.5100000e-04
   3.0970000e+03   1.2153985e+01   1.7420000e-02   1.9569000e-02  -3.0900000e-02   2.5100000e-04   2.5200000e-04  -2.5100000e-04
   3.0980000e+03   1.2157909e+01  -1.8000000e-05   3.4230000e-02  -6.6950000e-02   2.5100000e-04   2.5200000e-04  -2.5100000e-04
   3.0990000e+03   1.2161835e+01  -2.9076000e-02   4.8884000e-02  -2.0600000e-02   2.5100000e-04   2.5200000e-04  -2.5100000e-04
   3.1000000e+03   1.2165761e+01   3.4860000e-02   1.9000000e-05  -5.1500000e-02   2.5100000e-04   2.5200000e-04  -2.5100000e-04
[truncated: 43,885,414 more chars]
