# Supplementary material for: Delays in Admittance-Controlled Haptic Devices Make Simulated Masses Feel Heavier
Source: PLoS One. 2015 Sep 11;10(9):e0138023. doi: 10.1371/journal.pone.0138023 (PMC4567313; doi:10.1371/journal.pone.0138023)
Supplement: S3 Appendix — (ZIP) [file pone.0138023.s003.zip]

Archive with 1 entries (1 files):
- mass_all.mat
